# Supplementary material for: Average and Local Structure of La1–xSrxFe1–yMnyO3−δ Chemical Looping Oxygen Carrier Materials
Source: Chem Mater. 2025 May 2;37(9):3471–82. doi: 10.1021/acs.chemmater.5c00388 (PMC12079801; doi:10.1021/acs.chemmater.5c00388)
Supplement: Supplementary file 2 — cm5c00388_si_002.zip [file cm5c00388_si_002.zip]

Archive with 10 entries (10 files):
- 1_pol126522_LaFeO3_pdcif.cif
- 10b_pol126529_SrFeO2.5_pdcif.cif
- 2c_pol126523_LSF641_pdcif.cif
- 3c_pol126525_LSF551_pdcif.cif
- 4c_pol126524_LSFM_pdcif.cif
- 5d_pol126526_LSF641_reduced_pdcif.cif
- 6b_pol126528_LSF551_reduced_pdcif.cif
- 7c_pol126527_LSFM_reduced_pdcif.cif
- 8_pol126531_SrFeO3-d_pdcif.cif
- 9c_pol126530_SrFeO2.75_pdcif.cif
