# Supplementary material for: Average and Local Structure of La1–xSrxFe1–yMnyO3−δ Chemical Looping Oxygen Carrier Materials
Source: Chem Mater. 2025 May 2;37(9):3471–82. doi: 10.1021/acs.chemmater.5c00388 (PMC12079801; doi:10.1021/acs.chemmater.5c00388)
Supplement: Supplementary file 2 — cm5c00388_si_002.zip [file cm5c00388_si_002.zip › 1_pol126522_LaFeO3_pdcif.cif]

#######	Begin powder crystal structure	#######
data_LaFeO3_0
_pd_block_id	LaFeO3_0
# The diffractogram block id loop is at the end of the datablock.
_diffrn_measurement_device_type	POLARIS_Diffractometer_at_ISIS
_pd_phase_name LaFeO3
_cell_length_a  5.56115(7)
_cell_length_b  7.85484(11)
_cell_length_c  5.55765(8)
_cell_angle_alpha 90
_cell_angle_beta  90
_cell_angle_gamma 90
_cell_volume 242.769(6)
_exptl_crystal_density_diffrn	6.634(4)
_space_group_magn.number_BNS	62.448
loop_
	_space_group_symop_magn_operation.id
	_space_group_symop_magn_operation.xyz
	_space_group_symop_magn_operation.mxmymz
	_space_group_symop_magn_operation.timereversal
	  1 -x,-y,-z  mx,my,mz +1
	  2 -x,y+1/2,-z  -mx,my,-mz +1
	  3 -x+1/2,-y,z+1/2  mx,my,-mz -1
	  4 -x+1/2,y+1/2,z+1/2  -mx,my,mz -1
	  5 x,-y+1/2,z  -mx,my,-mz +1
	  6 x,y,z  mx,my,mz +1
	  7 x+1/2,-y+1/2,-z+1/2  -mx,my,mz -1
	  8 x+1/2,y,-z+1/2  mx,my,-mz -1
loop_
	_atom_site_label
	_atom_site_type_symbol
	_atom_site_site_symmetry_multiplicity
	_atom_site_fract_x
	_atom_site_fract_y
	_atom_site_fract_z
	_atom_site_occupancy
	_atom_site_B_iso_or_equiv
La1 La+3   4 0.47116(6) 0.25 0.00595(18) 1 0.406(6)
Fe1 Fe+3   4 0 0 0 1 0.251(3)
O1 O-2   4 0.51389(15) 0.25 0.5731(3) 1.019(7) 0
O2 O-2   8 0.21780(15) 0.03869(10) 0.28189(13) 0.982(3) 0
loop_
	_geom_bond_atom_site_label_1
	_geom_bond_atom_site_label_2
	_geom_bond_distance
	_geom_bond_site_symmetry_1
	_geom_bond_site_symmetry_2
	La1       O1        2.4173(17) 1_555   1_556
	La1       O2        2.4549(9) 1_555   3_454
	La1       O2        2.4549(9) 1_555   4_444
	La1       O1        2.5806(10) 1_555   3_554
	La1       O2        2.6631(10) 1_555   1_555
	La1       O2        2.6631(10) 1_555   2_545
	La1       O2        2.7923(9) 1_555   7_445
	La1       O2        2.7923(9) 1_555   8_455
	La1       O1        3.0500(10) 1_555   3_454
	La1       O1        3.1610(17) 1_555   1_555
	Fe1       O2        2.0034(8) 1_555   6_555
	Fe1       O2        2.0034(8) 1_555   1_555
	Fe1       O2        2.0061(8) 1_555   3_554
	Fe1       O2        2.0061(8) 1_555   8_455
	Fe1       O1        2.0068(3) 1_555   3_554
	Fe1       O1        2.0068(3) 1_555   7_455
	O1        Fe1       2.0068(3) 1_555   4_444
	O1        Fe1       2.0068(4) 1_555   3_454
	O1        La1       2.4173(17) 1_555   1_554
	O1        La1       2.5806(10) 1_555   3_454
	O1        O2        2.8166(13) 1_555   4_444
	O1        O2        2.8166(13) 1_555   3_454
	O1        O2        2.8316(10) 1_555   6_454
	O1        O2        2.8316(10) 1_555   5_444
	O1        O2        2.8435(12) 1_555   2_545
	O1        O2        2.8435(12) 1_555   1_555
	O1        O2        2.8546(10) 1_555   7_444
	O1        O2        2.8546(10) 1_555   8_454
	O1        La1       3.0500(10) 1_555   3_554
	O1        La1       3.1610(17) 1_555   1_555
	O2        Fe1       2.0034(8) 1_555   1_555
	O2        Fe1       2.0061(8) 1_555   3_454
	O2        La1       2.4549(9) 1_555   3_554
	O2        La1       2.6631(10) 1_555   1_555
	O2        La1       2.7923(9) 1_555   7_454
	O2        O2        2.8031(2) 1_555   3_454
	O2        O2        2.8031(2) 1_555   3_554
	O2        O1        2.8166(13) 1_555   3_554
	O2        O1        2.8316(10) 1_555   5_454
	O2        O1        2.8435(12) 1_555   1_555
	O2        O1        2.8546(10) 1_555   7_455
	O2        O2        2.8670(4) 1_555   8_454
	O2        O2        2.8670(4) 1_555   8_455
	loop_
		_geom_angle_atom_site_label_1
		_geom_angle_atom_site_label_2
		_geom_angle_atom_site_label_3
		_geom_angle
		_geom_angle_site_symmetry_1
		_geom_angle_site_symmetry_2
		_geom_angle_site_symmetry_3
	O2        La1       O1         115.03(3)   3_454 1_555   1_556
	O2        La1       O2         85.08(4)   4_444 1_555   3_454
	O2        La1       O1         115.03(3)   4_444 1_555   1_556
	O1        La1       O2         129.22(3)   3_554 1_555   4_444
	O1        La1       O2         129.22(3)   3_554 1_555   3_454
	O1        La1       O1         85.84(4)   3_554 1_555   1_556
	O2        La1       O1         64.96(3)   1_555 1_555   3_554
	O2        La1       O2         116.13(4)   1_555 1_555   4_444
	O2        La1       O2         66.27(2)   1_555 1_555   3_454
	O2        La1       O1         128.69(3)   1_555 1_555   1_556
	O2        La1       O2         77.11(4)   2_545 1_555   1_555
	O2        La1       O1         64.96(3)   2_545 1_555   3_554
	O2        La1       O2         66.27(2)   2_545 1_555   4_444
	O2        La1       O2         116.13(4)   2_545 1_555   3_454
	O2        La1       O1         128.69(3)   2_545 1_555   1_556
	O2        La1       O2         63.356(8)   7_445 1_555   2_545
	O2        La1       O2         124.323(15)   7_445 1_555   1_555
	O2        La1       O1         63.46(2)   7_445 1_555   3_554
	O2        La1       O2         82.84(3)   7_445 1_555   4_444
	O2        La1       O2         166.79(2)   7_445 1_555   3_454
	O2        La1       O1         66.00(3)   7_445 1_555   1_556
	O2        La1       O2         108.60(4)   8_455 1_555   7_445
	O2        La1       O2         124.323(15)   8_455 1_555   2_545
	O2        La1       O2         63.356(8)   8_455 1_555   1_555
	O2        La1       O1         63.46(2)   8_455 1_555   3_554
	O2        La1       O2         166.79(2)   8_455 1_555   4_444
	O2        La1       O2         82.84(3)   8_455 1_555   3_454
	O2        La1       O1         66.00(3)   8_455 1_555   1_556
	O1        La1       O2         107.95(3)   3_454 1_555   8_455
	O1        La1       O2         107.95(3)   3_454 1_555   7_445
	O1        La1       O2         127.34(3)   3_454 1_555   2_545
	O1        La1       O2         127.34(3)   3_454 1_555   1_555
	O1        La1       O1         161.92(7)   3_454 1_555   3_554
	O1        La1       O2         61.07(3)   3_454 1_555   4_444
	O1        La1       O2         61.07(3)   3_454 1_555   3_454
	O1        La1       O1         76.08(4)   3_454 1_555   1_556
	O1        La1       O1         93.97(4)   1_555 1_555   3_454
	O1        La1       O2         118.23(3)   1_555 1_555   8_455
	O1        La1       O2         118.23(3)   1_555 1_555   7_445
	O1        La1       O2         57.69(3)   1_555 1_555   2_545
	O1        La1       O2         57.69(3)   1_555 1_555   1_555
	O1        La1       O1         104.11(4)   1_555 1_555   3_554
	O1        La1       O2         58.60(3)   1_555 1_555   4_444
	O1        La1       O2         58.60(3)   1_555 1_555   3_454
	O1        La1       O1         170.05(4)   1_555 1_555   1_556
	O2        Fe1       O2         180.0000000(2)   1_555 1_555   6_555
	O2        Fe1       O2         88.709(9)   3_554 1_555   1_555
	O2        Fe1       O2         91.291(9)   3_554 1_555   6_555
	O2        Fe1       O2         180.000    8_455 1_555   3_554
	O2        Fe1       O2         91.291(9)   8_455 1_555   1_555
	O2        Fe1       O2         88.709(9)   8_455 1_555   6_555
	O1        Fe1       O2         89.76(4)   3_554 1_555   8_455
	O1        Fe1       O2         90.24(4)   3_554 1_555   3_554
	O1        Fe1       O2         89.23(4)   3_554 1_555   1_555
	O1        Fe1       O2         90.77(4)   3_554 1_555   6_555
	O1        Fe1       O1         180.00000000(18)   7_455 1_555   3_554
	O1        Fe1       O2         90.24(4)   7_455 1_555   8_455
	O1        Fe1       O2         89.76(4)   7_455 1_555   3_554
	O1        Fe1       O2         90.77(4)   7_455 1_555   1_555
	O1        Fe1       O2         89.23(4)   7_455 1_555   6_555
	Fe1       O1        Fe1        156.22(8)   3_454 1_555   4_444
	La1       O1        Fe1        101.40(4)   1_554 1_555   3_454
	La1       O1        Fe1        101.40(4)   1_554 1_555   4_444
	La1       O1        La1        105.44(5)   3_454 1_555   1_554
	La1       O1        Fe1        90.20(3)   3_454 1_555   3_454
	La1       O1        Fe1        90.20(3)   3_454 1_555   4_444
	O2        O1        La1        58.94(3)   4_444 1_555   3_454
	O2        O1        La1        137.45(3)   4_444 1_555   1_554
	O2        O1        Fe1        116.77(6)   4_444 1_555   3_454
	O2        O1        Fe1        45.34(3)   4_444 1_555   4_444
	O2        O1        O2         72.21(4)   3_454 1_555   4_444
	O2        O1        La1        58.94(3)   3_454 1_555   3_454
	O2        O1        La1        137.45(3)   3_454 1_555   1_554
	O2        O1        Fe1        45.34(3)   3_454 1_555   3_454
	O2        O1        Fe1        116.77(6)   3_454 1_555   4_444
	O2        O1        O2         61.006(15)   6_454 1_555   3_454
	O2        O1        O2         117.33(4)   6_454 1_555   4_444
	O2        O1        La1        61.91(3)   6_454 1_555   3_454
	O2        O1        La1        76.62(3)   6_454 1_555   1_554
	O2        O1        Fe1        45.111(19)   6_454 1_555   3_454
	O2        O1        Fe1        149.49(4)   6_454 1_555   4_444
	O2        O1        O2         106.42(5)   5_444 1_555   6_454
	O2        O1        O2         117.33(4)   5_444 1_555   3_454
	O2        O1        O2         61.006(15)   5_444 1_555   4_444
	O2        O1        La1        61.91(3)   5_444 1_555   3_454
	O2        O1        La1        76.62(3)   5_444 1_555   1_554
	O2        O1        Fe1        149.49(4)   5_444 1_555   3_454
	O2        O1        Fe1        45.111(19)   5_444 1_555   4_444
	O2        O1        O2         89.98(2)   2_545 1_555   5_444
	O2        O1        O2         159.16(5)   2_545 1_555   6_454
	O2        O1        O2         100.28(5)   2_545 1_555   3_454
	O2        O1        O2         59.37(2)   2_545 1_555   4_444
	O2        O1        La1        118.28(5)   2_545 1_555   3_454
	O2        O1        La1        120.63(4)   2_545 1_555   1_554
	O2        O1        Fe1        115.70(5)   2_545 1_555   3_454
	O2        O1        Fe1        44.87(3)   2_545 1_555   4_444
	O2        O1        O2         71.42(4)   1_555 1_555   2_545
	O2        O1        O2         159.16(5)   1_555 1_555   5_444
	O2        O1        O2         89.98(2)   1_555 1_555   6_454
	O2        O1        O2         59.37(2)   1_555 1_555   3_454
	O2        O1        O2         100.28(5)   1_555 1_555   4_444
	O2        O1        La1        118.28(5)   1_555 1_555   3_454
	O2        O1        La1        120.63(4)   1_555 1_555   1_554
	O2        O1        Fe1        44.87(3)   1_555 1_555   3_454
	O2        O1        Fe1        115.70(5)   1_555 1_555   4_444
	O2        O1        O2         115.70(3)   7_444 1_555   1_555
	O2        O1        O2         60.416(13)   7_444 1_555   2_545
	O2        O1        O2         59.069(18)   7_444 1_555   5_444
	O2        O1        O2         139.32(5)   7_444 1_555   6_454
	O2        O1        O2         159.16(5)   7_444 1_555   3_454
	O2        O1        O2         89.90(2)   7_444 1_555   4_444
	O2        O1        La1        120.93(3)   7_444 1_555   3_454
	O2        O1        La1        63.33(3)   7_444 1_555   1_554
	O2        O1        Fe1        147.38(4)   7_444 1_555   3_454
	O2        O1        Fe1        44.57(2)   7_444 1_555   4_444
	O2        O1        O2         105.19(5)   8_454 1_555   7_444
	O2        O1        O2         60.416(13)   8_454 1_555   1_555
	O2        O1        O2         115.70(3)   8_454 1_555   2_545
	O2        O1        O2         139.32(5)   8_454 1_555   5_444
	O2        O1        O2         59.069(18)   8_454 1_555   6_454
	O2        O1        O2         89.90(2)   8_454 1_555   3_454
	O2        O1        O2         159.16(5)   8_454 1_555   4_444
	O2        O1        La1        120.93(3)   8_454 1_555   3_454
	O2        O1        La1        63.33(3)   8_454 1_555   1_554
	O2        O1        Fe1        44.57(2)   8_454 1_555   3_454
	O2        O1        Fe1        147.38(4)   8_454 1_555   4_444
	La1       O1        O2         67.16(3)   3_554 1_555   8_454
	La1       O1        O2         67.16(3)   3_554 1_555   7_444
	La1       O1        O2         49.08(3)   3_554 1_555   1_555
	La1       O1        O2         49.08(3)   3_554 1_555   2_545
	La1       O1        O2         124.23(2)   3_554 1_555   5_444
	La1       O1        O2         124.23(2)   3_554 1_555   6_454
	La1       O1        O2         107.31(4)   3_554 1_555   3_454
	La1       O1        O2         107.31(4)   3_554 1_555   4_444
	La1       O1        La1        161.92(7)   3_554 1_555   3_454
	La1       O1        La1        92.64(4)   3_554 1_555   1_554
	La1       O1        Fe1        86.14(3)   3_554 1_555   3_454
	La1       O1        Fe1        86.14(3)   3_554 1_555   4_444
	La1       O1        La1        77.41(3)   1_555 1_555   3_554
	La1       O1        O2         111.80(3)   1_555 1_555   8_454
	La1       O1        O2         111.80(3)   1_555 1_555   7_444
	La1       O1        O2         52.33(3)   1_555 1_555   1_555
	La1       O1        O2         52.33(3)   1_555 1_555   2_545
	La1       O1        O2         108.87(3)   1_555 1_555   5_444
	La1       O1        O2         108.87(3)   1_555 1_555   6_454
	La1       O1        O2         48.07(3)   1_555 1_555   3_454
	La1       O1        O2         48.07(3)   1_555 1_555   4_444
	La1       O1        La1        84.51(4)   1_555 1_555   3_454
	La1       O1        La1        170.05(4)   1_555 1_555   1_554
	La1       O1        Fe1        78.18(4)   1_555 1_555   3_454
	La1       O1        Fe1        78.18(4)   1_555 1_555   4_444
	Fe1       O2        Fe1        157.29(4)   3_454 1_555   1_555
	La1       O2        Fe1        104.43(4)   3_554 1_555   3_454
	La1       O2        Fe1        98.07(4)   3_554 1_555   1_555
	La1       O2        La1        98.67(3)   1_555 1_555   3_554
	La1       O2        Fe1        91.63(3)   1_555 1_555   3_454
	La1       O2        Fe1        87.94(3)   1_555 1_555   1_555
	La1       O2        La1        164.17(4)   7_454 1_555   1_555
	La1       O2        La1        97.16(3)   7_454 1_555   3_554
	La1       O2        Fe1        84.37(3)   7_454 1_555   3_454
	La1       O2        Fe1        89.89(3)   7_454 1_555   1_555
	O2        O2        La1        115.45(2)   3_454 1_555   7_454
	O2        O2        La1        53.30(2)   3_454 1_555   1_555
	O2        O2        La1        127.95(3)   3_454 1_555   3_554
	O2        O2        Fe1        45.61(2)   3_454 1_555   3_454
	O2        O2        Fe1        120.05(4)   3_454 1_555   1_555
	O2        O2        O2         165.47(6)   3_554 1_555   3_454
	O2        O2        La1        71.52(2)   3_554 1_555   7_454
	O2        O2        La1        116.87(3)   3_554 1_555   1_555
	O2        O2        La1        60.43(2)   3_554 1_555   3_554
	O2        O2        Fe1        148.47(5)   3_554 1_555   3_454
	O2        O2        Fe1        45.69(3)   3_554 1_555   1_555
	O1        O2        O2         60.79(3)   3_554 1_555   3_554
	O1        O2        O2         108.11(4)   3_554 1_555   3_454
	O1        O2        La1        129.75(4)   3_554 1_555   7_454
	O1        O2        La1        56.11(3)   3_554 1_555   1_555
	O1        O2        La1        73.33(4)   3_554 1_555   3_554
	O1        O2        Fe1        145.84(4)   3_554 1_555   3_454
	O1        O2        Fe1        45.43(2)   3_554 1_555   1_555
	O1        O2        O1         152.06(6)   5_454 1_555   3_554
	O1        O2        O2         123.97(2)   5_454 1_555   3_554
	O1        O2        O2         60.87(2)   5_454 1_555   3_454
	O1        O2        La1        54.62(2)   5_454 1_555   7_454
	O1        O2        La1        112.60(4)   5_454 1_555   1_555
	O1        O2        La1        134.36(5)   5_454 1_555   3_554
	O1        O2        Fe1        45.13(3)   5_454 1_555   3_454
	O1        O2        Fe1        114.81(4)   5_454 1_555   1_555
	O1        O2        O1         90.02(2)   1_555 1_555   5_454
	O1        O2        O1         106.73(4)   1_555 1_555   3_554
	O1        O2        O2         130.27(3)   1_555 1_555   3_554
	O1        O2        O2         59.84(3)   1_555 1_555   3_454
	O1        O2        La1        115.98(4)   1_555 1_555   7_454
	O1        O2        La1        69.98(4)   1_555 1_555   1_555
	O1        O2        La1        69.85(3)   1_555 1_555   3_554
	O1        O2        Fe1        44.89(2)   1_555 1_555   3_454
	O1        O2        Fe1        152.09(4)   1_555 1_555   1_555
	O1        O2        O1         163.02(4)   7_455 1_555   1_555
	O1        O2        O1         73.58(3)   7_455 1_555   5_454
	O1        O2        O1         90.10(2)   7_455 1_555   3_554
	O1        O2        O2         60.06(2)   7_455 1_555   3_554
	O1        O2        O2         113.35(3)   7_455 1_555   3_454
	O1        O2        La1        50.68(3)   7_455 1_555   7_454
	O1        O2        La1        119.99(4)   7_455 1_555   1_555
	O1        O2        La1        118.70(4)   7_455 1_555   3_554
	O1        O2        Fe1        118.58(4)   7_455 1_555   3_454
	O1        O2        Fe1        44.66(3)   7_455 1_555   1_555
	O2        O2        O1         106.38(5)   8_454 1_555   7_455
	O2        O2        O1         59.98(3)   8_454 1_555   1_555
	O2        O2        O1         59.24(4)   8_454 1_555   5_454
	O2        O2        O1         148.67(5)   8_454 1_555   3_554
	O2        O2        O2         104.27(4)   8_454 1_555   3_554
	O2        O2        O2         89.92(4)   8_454 1_555   3_454
	O2        O2        La1        56.12(3)   8_454 1_555   7_454
	O2        O2        La1        128.62(5)   8_454 1_555   1_555
	O2        O2        La1        75.38(3)   8_454 1_555   3_554
	O2        O2        Fe1        44.32(2)   8_454 1_555   3_454
	O2        O2        Fe1        143.25(5)   8_454 1_555   1_555
	O2        O2        O2         151.51(6)   8_455 1_555   8_454
	O2        O2        O1         59.60(4)   8_455 1_555   7_455
	O2        O2        O1         127.09(5)   8_455 1_555   1_555
	O2        O2        O1         92.31(5)   8_455 1_555   5_454
	O2        O2        O1         59.76(3)   8_455 1_555   3_554
	O2        O2        O2         90.08(4)   8_455 1_555   3_554
	O2        O2        O2         75.73(4)   8_455 1_555   3_454
	O2        O2        La1        107.88(4)   8_455 1_555   7_454
	O2        O2        La1        60.52(3)   8_455 1_555   1_555
	O2        O2        La1        132.74(5)   8_455 1_555   3_554
	O2        O2        Fe1        117.12(5)   8_455 1_555   3_454
	O2        O2        Fe1        44.392(19)   8_455 1_555   1_555
loop_
_pd_block_diffractogram_id	
	POL126522-b_1-TOF.dat_0
	POL126522-b_2-TOF.dat_0
	POL126522-b_3-TOF.dat_0
	POL126522-b_4-TOF.dat_0
	POL126522-b_5-TOF.dat_0
#######	End powder crystal structure	#######


#######	Begin powder diffraction data	#######
data_POL126522-b_1-TOF.dat_0
_pd_block_id	POL126522-b_1-TOF.dat_0
_pd_calc_method	Rietveld
_diffrn_radiation_probe	neutron
_pd_instr_special_details	POLARIS_Diffractometer_at_ISIS
_pd_meas_scan_method	tof
_refine_ls_goodness_of_fit_all	2.45425
_pd_proc_ls_prof_R_factor	0.02857
_pd_proc_ls_prof_wR_factor	0.03305
_pd_proc_ls_prof_wR_expected	0.01346
loop_
	_pd_phase_id
	_pd_phase_block_id
	_pd_phase_mass_%
1	LaFeO3_0	100
loop_
	_refln_index_h
	_refln_index_k
	_refln_index_l
	_pd_refln_phase_id
	_refln_d_spacing
	_refln_F_squared_calc
	_refln_F_squared_meas
   0    0    1 1    5.557649     0.000000     0.000000
   0    0    2 1    2.778825     2.426799     2.443670
   0    0    3 1    1.852550     0.000000     0.000000
   0    0    4 1    1.389412    10.983896    11.103795
   0    0    5 1    1.111530     0.000000     0.000000
   0    1    0 1    7.854838     0.000000     0.000000
   0    1    1 1    4.536865     1.275193     1.279648
   0    1    2 1    2.619721     0.000000     0.000000
   0    1    3 1    1.803081     2.004781     1.956498
   0    1    4 1    1.368173     0.000000     0.000000
   0    1    5 1    1.100565     0.048702     0.050778
   0    2    0 1    3.927419     0.588352     0.580163
   0    2    1 1    3.207386     0.000000     0.000000
   0    2    2 1    2.268432     5.345691     5.332257
   0    2    3 1    1.675506     0.000000     0.000000
   0    2    4 1    1.309860     3.652416     3.661671
   0    2    5 1    1.069521     0.000000     0.000000
   0    3    0 1    2.618279     0.000000     0.000000
   0    3    1 1    2.368589     5.644417     5.750639
   0    3    2 1    1.905633     0.000000     0.000000
   0    3    3 1    1.512288     0.357269     0.348895
   0    3    4 1    1.227312     0.000000     0.000000
   0    3    5 1    1.023149     1.576259     1.730960
   0    4    0 1    1.963709    18.031639    18.027594
   0    4    1 1    1.851530     0.000000     0.000000
   0    4    2 1    1.603693     9.469242     9.115090
   0    4    3 1    1.347535     0.000000     0.000000
   0    4    4 1    1.134216    15.225555    15.644189
   0    5    0 1    1.570968     0.000000     0.000000
   0    5    1 1    1.511734     3.148760     3.075865
   0    5    2 1    1.367557     0.000000     0.000000
   0    5    3 1    1.198162     6.802757     6.839374
   0    5    4 1    1.040760     0.000000     0.000000
   0    6    0 1    1.309140     0.224289     0.224819
   0    6    1 1    1.274264     0.000000     0.000000
   0    6    2 1    1.184295     0.390868     0.392737
   0    6    3 1    1.069129     0.000000     0.000000
   0    7    0 1    1.122120     0.000000     0.000000
   0    7    1 1    1.099924     6.231353     6.497613
   0    7    2 1    1.040489     0.000000     0.000000
   1    0    0 1    5.561151     0.000000     0.000000
   1    0    1 1    3.931089     1.681732     1.657633
   1    0    2 1    2.485769     0.867309     0.887344
   1    0    3 1    1.757594     0.666092     0.650439
   1    0    4 1    1.347978     2.194049     2.208174
   1    0    5 1    1.089971     0.524575     0.547630
   1    1    0 1    4.538769     3.805499     3.819014
   1    1    1 1    3.515416     0.166137     0.163655
   1    1    2 1    2.369927     3.624214     3.692694
   1    1    3 1    1.715180     0.729893     0.717268
   1    1    4 1    1.328556     3.008338     3.023727
   1    1    5 1    1.079626     0.078309     0.081902
   1    2    0 1    3.208058     0.000000     0.000000
   1    2    1 1    2.778401    11.608729    11.689271
   1    2    2 1    2.100411     1.000385     1.014935
   1    2    3 1    1.604274    24.477344    23.563213
   1    2    4 1    1.274971     3.880473     3.859193
   1    2    5 1    1.050274    26.908461    28.742388
   1    3    0 1    2.368860     2.240117     2.282308
   1    3    1 1    2.179166     0.924116     0.911692
   1    3    2 1    1.802730     3.285591     3.206433
   1    3    3 1    1.459293     0.482396     0.483694
   1    3    4 1    1.198473     4.580590     4.605365
   1    4    0 1    1.851660     0.000000     0.000000
   1    4    1 1    1.756723     3.355836     3.277092
   1    4    2 1    1.540902     0.585618     0.563903
   1    4    3 1    1.309636     0.951851     0.954213
   1    4    4 1    1.111337     1.258733     1.309289
   1    5    0 1    1.511804     0.840847     0.821350
   1    5    1 1    1.458795     0.000287     0.000288
   1    5    2 1    1.327992     3.692823     3.711600
   1    5    3 1    1.171285     3.825335     3.850732
   1    5    4 1    1.022999     2.025573     2.224754
   1    6    0 1    1.274307     0.000000     0.000000
   1    6    1 1    1.242075    11.020373    11.036779
   1    6    2 1    1.158320     0.004668     0.004720
   1    6    3 1    1.049902    19.991485    21.361571
   1    7    0 1    1.099951     0.222187     0.231679
   1    7    1 1    1.079021     1.170352     1.224285
   1    7    2 1    1.022742     1.681270     1.847144
   2    0    0 1    2.780575     3.223799     3.246390
   2    0    1 1    2.486709     0.595183     0.608832
   2    0    2 1    1.965544    36.686494    36.679882
   2    0    3 1    1.541713     0.916713     0.883010
   2    0    4 1    1.242885     2.702492     2.705693
   2    0    5 1    1.032119     0.025877     0.028141
   2    1    0 1    2.621188     0.029616     0.029405
   2    1    1 1    2.370742     5.501665     5.605847
   2    1    2 1    1.906753     0.838185     0.833505
   2    1    3 1    1.512848     1.069720     1.044333
   2    1    4 1    1.227612     0.442668     0.445150
   2    1    5 1    1.023323     1.158696     1.272162
   2    2    0 1    2.269385     7.094342     7.077697
   2    2    1 1    2.100978     1.594265     1.616984
   2    2    2 1    1.757708     3.796722     3.707477
   2    2    3 1    1.435101     0.264515     0.266583
   2    2    4 1    1.184964     0.602171     0.605031
   2    3    0 1    1.906197     0.907106     0.901993
   2    3    1 1    1.803088     4.057186     3.959474
   2    3    2 1    1.571907     0.008703     0.008353
   2    3    3 1    1.328512     8.756593     8.801365
   2    3    4 1    1.122802     1.815603     1.878993
   2    4    0 1    1.604029    11.715981    11.278167
   2    4    1 1    1.541126     0.302950     0.291694
   2    4    2 1    1.389201    51.584619    52.148769
   2    4    3 1    1.212638     0.834670     0.840147
   2    4    4 1    1.050206    10.023445    10.707284
   2    5    0 1    1.367765     0.180110     0.181958
   2    5    1 1    1.328136    11.402444    11.460512
   2    5    2 1    1.227167     2.615853     2.630725
   2    5    3 1    1.100353     0.995910     1.038399
   2    6    0 1    1.184430     0.921815     0.926215
   2    6    1 1    1.158415     0.113050     0.114316
   2    6    2 1    1.089583     0.029274     0.030562
   2    7    0 1    1.040581     1.314662     1.417820
   2    7    1 1    1.022807     4.018877     4.415042
   3    0    0 1    1.853717     0.000000     0.000000
   3    0    1 1    1.758480     3.170203     3.095586
   3    0    2 1    1.542087     0.277917     0.267666
   3    0    3 1    1.310363     0.018284     0.018332
   3    0    4 1    1.111782     1.882553     1.957894
   3    1    0 1    1.804157     1.359314     1.327257
   3    1    1 1    1.716003     2.854012     2.804087
   3    1    2 1    1.513201     2.622715     2.559991
   3    1    3 1    1.292501     0.797286     0.795533
   3    1    4 1    1.100810     4.015293     4.186317
   3    2    0 1    1.676369     0.000000     0.000000
   3    2    1 1    1.604947    12.792947    12.315969
   3    2    2 1    1.435402     1.216857     1.226351
   3    2    3 1    1.243003    10.931595    10.944053
   3    2    4 1    1.069745     1.742521     1.830720
   3    3    0 1    1.512923     0.842809     0.822775
   3    3    1 1    1.459800     1.486909     1.490621
   3    3    2 1    1.328751     4.179036     4.200458
   3    3    3 1    1.171805     4.531448     4.560987
   3    3    4 1    1.023346     0.829582     0.910795
   3    4    0 1    1.347984     0.000000     0.000000
   3    4    1 1    1.310002     5.447699     5.461681
   3    4    2 1    1.212819     0.087268     0.087841
   3    4    3 1    1.089974     0.177300     0.185092
   3    5    0 1    1.198478     0.342540     0.344393
   3    5    1 1    1.171547     3.853849     3.879198
   3    5    2 1    1.100489     0.867246     0.904227
   3    6    0 1    1.069353     0.000000     0.000000
   3    6    1 1    1.050091     9.803468    10.473440
   4    0    0 1    1.390288    16.030103    16.203717
   4    0    1 1    1.348727     3.180077     3.200885
   4    0    2 1    1.243354     5.050475     5.055562
   4    0    3 1    1.111978     0.619398     0.644147
   4    1    0 1    1.369009     1.114955     1.126433
   4    1    1 1    1.329274     1.011171     1.016315
   4    1    2 1    1.228064     0.453445     0.455950
   4    1    3 1    1.101000     2.963894     3.090048
   4    2    0 1    1.310594     0.954046     0.956624
   4    2    1 1    1.275605     2.791214     2.776015
   4    2    2 1    1.185371     2.745795     2.758791
   4    2    3 1    1.069920     4.958255     5.208653
   4    3    0 1    1.227916     0.133288     0.134028
   4    3    1 1    1.199000     4.703117     4.728785
   4    3    2 1    1.123149     5.994490     6.202648
   4    3    3 1    1.023499     0.203273     0.223133
   4    4    0 1    1.134692    23.484128    24.121587
   4    4    1 1    1.111757     2.374908     2.469972
   4    4    2 1    1.050489    16.369591    17.481698
   4    5    0 1    1.041128     4.202194     4.529549
   4    5    1 1    1.023327     2.032576     2.231608
   5    0    0 1    1.112230     0.000000     0.000000
   5    0    1 1    1.090605     1.847707     1.928767
   5    0    2 1    1.032590     0.427696     0.464884
   5    1    0 1    1.101245     0.223609     0.233118
   5    1    1 1    1.080242     4.902234     5.126291
   5    1    2 1    1.023782     2.217304     2.433158
   5    2    0 1    1.070145     0.000000     0.000000
   5    2    1 1    1.050841     4.992859     5.330276
   5    3    0 1    1.023696     0.146454     0.160727
loop_
	_pd_meas_time_of_flight
	_pd_proc_d_spacing
	_pd_proc_intensity_total
	_pd_proc_ls_weight
	_pd_calc_intensity_total
	_pd_proc_intensity_bkg_calc
 749.025740     1.010812     2.691427   221.806132     2.204758     1.425121 
 752.770870     1.015840     2.912163   210.048188     2.375209     1.424882 
 756.534730     1.020892     2.935450   214.201265     2.583664     1.424644 
 760.317400     1.025970     3.242012   198.154917     2.827418     1.424404 
 764.118990     1.031073     3.258840   199.967862     3.100347     1.424165 
 767.939580     1.036201     3.630099   186.673275     3.396528     1.423925 
 771.779280     1.041355     4.088421   169.412811     3.706450     1.423684 
 775.638170     1.046535     4.393579   162.533497     4.003286     1.423443 
 779.516370     1.051741     4.576760   158.926800     4.234684     1.423202 
 783.413950     1.056973     4.683516   158.451031     4.340488     1.422960 
 787.331020     1.062231     4.635364   162.335170     4.294437     1.422718 
 791.267670     1.067515     4.411664   172.848973     4.127464     1.422475 
 795.224010     1.072826     4.010678   191.463262     3.903445     1.422232 
 799.200130     1.078163     3.710572   208.164034     3.680607     1.421989 
 803.196130     1.083527     3.615932   215.076588     3.495198     1.421745 
 807.212110     1.088917     3.509997   223.449396     3.364696     1.421501 
 811.248170     1.094335     3.376257   232.475637     3.294108     1.421256 
 815.304410     1.099780     3.482117   227.840327     3.278509     1.421011 
 819.380940     1.105252     3.455772   230.126303     3.304823     1.420766 
 823.477840     1.110751     3.558818   226.082858     3.358386     1.420520 
 827.595230     1.116278     3.616440   222.624261     3.429573     1.420274 
 831.733210     1.121832     3.603024   222.807465     3.512958     1.420028 
 835.891870     1.127414     3.846213   210.588484     3.598741     1.419781 
 840.071330     1.133024     3.844272   213.373533     3.665185     1.419534 
 844.271690     1.138662     3.799610   218.631830     3.681142     1.419286 
 848.493050     1.144329     3.767708   224.332810     3.625048     1.419038 
 852.735510     1.150023     3.607482   233.858137     3.506960     1.418790 
 856.999190     1.155746     3.313527   255.230544     3.365526     1.418542 
 861.284180     1.161498     3.235760   262.487667     3.242459     1.418293 
 865.590610     1.167278     3.123450   274.671665     3.161907     1.418044 
 869.918560     1.173088     3.090887   279.813810     3.125846     1.417794 
 874.268150     1.178926     3.197918   272.145908     3.121690     1.417544 
 878.639490     1.184794     3.080824   287.985877     3.134938     1.417294 
 883.032690     1.190691     3.185771   282.271862     3.156460     1.417044 
 887.447850     1.196617     3.149281   284.728331     3.179734     1.416793 
 891.885090     1.202573     3.071847   294.086467     3.197654     1.416542 
 896.344520     1.208559     3.298075   278.386183     3.207452     1.416291 
 900.826240     1.214574     3.283674   279.625837     3.218634     1.416039 
 905.330370     1.220620     3.223528   285.446129     3.250054     1.415787 
 909.857020     1.226696     3.435266   272.843395     3.316405     1.415535 
 914.406310     1.232802     3.422794   275.648890     3.416257     1.415283 
 918.978340     1.238939     3.565717   268.138186     3.527054     1.415030 
 923.573230     1.245107     3.698391   261.275612     3.608229     1.414777 
 928.191100     1.251305     3.699791   260.514725     3.620400     1.414524 
 932.832050     1.257534     3.444768   281.399290     3.555812     1.414271 
 937.496210     1.263795     3.404719   285.844705     3.446516     1.414017 
 942.183700     1.270087     3.193904   302.389938     3.338588     1.413763 
 946.894610     1.276410     3.211831   305.512354     3.265222     1.413509 
 951.629090     1.282765     3.223451   305.729809     3.241876     1.413255 
 956.387230     1.289151     3.205000   306.504269     3.276483     1.413001 
 961.169170     1.295570     3.334066   296.988180     3.376998     1.412746 
 965.975010     1.302020     3.457409   290.944293     3.547114     1.412491 
 970.804890     1.308503     3.839717   266.002464     3.778276     1.412236 
 975.658910     1.315018     4.081403   253.392990     4.046619     1.411981 
 980.537210     1.321566     4.355125   240.275466     4.316887     1.411726 
 985.439890     1.328147     4.650603   226.940373     4.548470     1.411470 
 990.367090     1.334760     4.817503   219.496232     4.704605     1.411214 
 995.318930     1.341406     4.804536   221.298481     4.778136     1.410959 
1000.295520     1.348086     4.802696   220.852555     4.811136     1.410703 
1005.297000     1.354799     4.714322   225.736925     4.874555     1.410447 
1010.323490     1.361546     5.053625   214.367515     5.031002     1.410190 
1015.375100     1.368326     5.328439   206.307549     5.315122     1.409934 
1020.451980     1.375140     5.856826   191.213308     5.720395     1.409678 
1025.554240     1.381989     6.475817   176.022446     6.182019     1.409421 
1030.682010     1.388871     6.776850   170.448041     6.565117     1.409165 
1035.835420     1.395788     6.909503   169.819049     6.698932     1.408908 
1041.014600     1.402740     6.558588   180.182657     6.482000     1.408651 
1046.219670     1.409726     5.898050   201.811994     5.963367     1.408394 
1051.450770     1.416747     5.342709   223.214767     5.293919     1.408137 
1056.708020     1.423803     4.604547   258.942460     4.619792     1.407880 
1061.991560     1.430895     4.005632   296.086790     4.030220     1.407623 
1067.301520     1.438022     3.637357   329.159566     3.558935     1.407366 
1072.638030     1.445184     3.316258   359.771664     3.207038     1.407109 
1078.001220     1.452383     3.014114   391.491163     2.960110     1.406852 
1083.391220     1.459617     2.917493   404.930070     2.797948     1.406595 
1088.808180     1.466888     2.704194   434.461769     2.699927     1.406338 
1094.252220     1.474194     2.718998   436.436849     2.650892     1.406081 
1099.723480     1.481538     2.580922   463.396391     2.643041     1.405824 
1105.222100     1.488918     2.672509   452.978762     2.673843     1.405567 
1110.748210     1.496335     2.671751   454.842678     2.739670     1.405310 
1116.301950     1.503789     2.776620   442.278711     2.830785     1.405053 
1121.883460     1.511280     2.874518   434.323610     2.928540     1.404796 
1127.492880     1.518809     2.960927   429.813742     3.010409     1.404539 
1133.130340     1.526375     3.047810   420.871629     3.065786     1.404283 
1138.795990     1.533979     2.975049   433.494235     3.108755     1.404026 
1144.489970     1.541622     2.942801   442.332477     3.171183     1.403769 
1150.212420     1.549302     3.100153   425.761968     3.288359     1.403513 
1155.963490     1.557021     3.278787   405.133040     3.494269     1.403257 
1161.743300     1.564778     3.590265   372.893799     3.820997     1.403000 
1167.552020     1.572574     4.045000   336.809674     4.292360     1.402744 
1173.389780     1.580409     4.592706   300.201160     4.911411     1.402488 
1179.256730     1.588284     5.358851   260.721642     5.642744     1.402232 
1185.153010     1.596197     6.244450   226.473069     6.386382     1.401977 
1191.078780     1.604150     6.774123   211.823744     6.960772     1.401721 
1197.034170     1.612143     6.886788   209.957620     7.156282     1.401466 
1203.019340     1.620176     6.509711   222.647980     6.881266     1.401211 
1209.034440     1.628249     5.847012   248.154758     6.242613     1.400956 
1215.079610     1.636362     5.030850   287.225769     5.448072     1.400701 
1221.155010     1.644516     4.415494   326.660096     4.672358     1.400447 
1227.260790     1.652711     3.876556   370.905736     4.012397     1.400192 
1233.397090     1.660946     3.499362   409.633632     3.505244     1.399938 
1239.564070     1.669223     3.205755   447.286624     3.149727     1.399685 
1245.761890     1.677541     3.018129   474.425483     2.928213     1.399431 
1251.990700     1.685901     2.811755   507.278873     2.818869     1.399178 
1258.250660     1.694302     2.853779   503.208680     2.799196     1.398925 
1264.541910     1.702746     2.870787   502.748440     2.850067     1.398672 
1270.864620     1.711232     2.824930   511.667523     2.953037     1.398420 
1277.218940     1.719760     3.055314   476.967595     3.089332     1.398168 
1283.605040     1.728330     3.223044   456.806175     3.244996     1.397916 
1290.023060     1.736944     3.273151   450.535280     3.416752     1.397665 
1296.473180     1.745600     3.513176   423.190657     3.603559     1.397414 
1302.955550     1.754300     3.658543   408.868476     3.788952     1.397164 
1309.470320     1.763044     3.754372   400.555939     3.940591     1.396913 
1316.017670     1.771831     3.897719   388.253836     4.031545     1.396663 
1322.597760     1.780661     4.072427   374.150618     4.069882     1.396414 
1329.210750     1.789537     3.965823   384.574130     4.082457     1.396165 
1335.856810     1.798456     4.005124   381.638315     4.075175     1.395916 
1342.536090     1.807420     3.850515   397.881413     4.019634     1.395668 
1349.248770     1.816429     3.730254   412.217247     3.885017     1.395421 
1355.995010     1.825483     3.526518   435.246157     3.681665     1.395173 
1362.774990     1.834582     3.362674   457.267548     3.458446     1.394926 
1369.588860     1.843726     3.121584   491.777050     3.265602     1.394680 
1376.436810     1.852916     3.093421   497.760072     3.135760     1.394434 
1383.318990     1.862152     3.048145   506.967561     3.087188     1.394189 
1390.235590     1.871435     3.105275   499.984785     3.132025     1.393944 
1397.186760     1.880764     3.278939   477.168911     3.283189     1.393700 
1404.172700     1.890139     3.660936   431.372919     3.558263     1.393456 
1411.193560     1.899561     3.943376   403.361358     3.977633     1.393213 
1418.249530     1.909030     4.532065   355.136479     4.563517     1.392971 
1425.340780     1.918547     5.191526   312.970785     5.337523     1.392729 
1432.467480     1.928111     6.115698   268.003178     6.314137     1.392487 
1439.629820     1.937723     7.496178   221.056779     7.480008     1.392246 
1446.827970     1.947383     8.888358   187.897375     8.752971     1.392006 
1454.062110     1.957091    10.190869   164.956621     9.930745     1.391767 
1461.332420     1.966848    10.881425   155.314689    10.688281     1.391528 
1468.639080     1.976654    10.724566   158.035113    10.725984     1.391290 
1475.982280     1.986508     9.859205   172.312917    10.010279     1.391052 
1483.362190     1.996412     8.558367   198.734367     8.804665     1.390815 
1490.779000     2.006365     7.161009   237.496255     7.450882     1.390579 
1498.232890     2.016368     6.063831   279.729484     6.189167     1.390344 
1505.724060     2.026421     5.114369   330.492218     5.136312     1.390109 
1513.252680     2.036524     4.499957   375.220682     4.325723     1.389875 
1520.818940     2.046678     4.021892   419.430658     3.746177     1.389642 
1528.423040     2.056883     3.597652   466.084622     3.362187     1.389409 
1536.065150     2.067138     3.372427   496.513074     3.130119     1.389178 
1543.745480     2.077445     3.273301   512.083513     3.006415     1.388947 
1551.464200     2.087803     3.135905   534.542684     2.951035     1.388717 
1559.221530     2.098213     2.980809   560.091523     2.926488     1.388487 
1567.017630     2.108675     2.969657   561.793657     2.900210     1.388259 
1574.852720     2.119189     2.810779   589.619508     2.855609     1.388031 
1582.726980     2.129756     2.798350   592.519658     2.798240     1.387804 
1590.640620     2.140376     2.730246   604.388301     2.745918     1.387579 
1598.593820     2.151048     2.648577   619.668418     2.714704     1.387354 
1606.586790     2.161774     2.633753   621.107960     2.714639     1.387130 
1614.619730     2.172554     2.640678   618.239716     2.751710     1.386906 
1622.692820     2.183388     2.800755   589.072686     2.828588     1.386684 
1630.806290     2.194275     2.865404   579.726596     2.952949     1.386463 
1638.960320     2.205217     3.016988   554.431834     3.137620     1.386243 
1647.155120     2.216214     3.263345   518.993098     3.400090     1.386023 
1655.390900     2.227266     3.678606   467.934327     3.752718     1.385805 
1663.667850     2.238373     4.076187   427.009386     4.192801     1.385587 
1671.986190     2.249535     4.708662   376.830676     4.689980     1.385371 
1680.346120     2.260753     5.197856   345.474819     5.172420     1.385156 
1688.747850     2.272027     5.550378   327.051526     5.532636     1.384941 
1697.191590     2.283358     5.735809   319.037050     5.689237     1.384728 
1705.677550     2.294745     5.510443   333.671910     5.666717     1.384516 
1714.205940     2.306189     5.442429   339.308481     5.592356     1.384305 
1722.776970     2.317691     5.537053   334.895010     5.599209     1.384095 
1731.390850     2.329249     5.851690   318.732511     5.765011     1.383886 
1740.047810     2.340866     6.331986   296.573128     6.099307     1.383678 
1748.748050     2.352540     6.894192   273.541939     6.535125     1.383471 
1757.491790     2.364273     7.206622   262.509612     6.919634     1.383266 
1766.279240     2.376065     7.343967   258.040871     7.049963     1.383061 
1775.110640     2.387915     6.885989   275.107099     6.799169     1.382858 
1783.986190     2.399825     6.231756   302.808939     6.220204     1.382656 
1792.906120     2.411794     5.536765   339.182638     5.487214     1.382455 
1801.870660     2.423823     4.806599   387.922182     4.763127     1.382256 
1810.880010     2.435912     4.261458   432.984920     4.142345     1.382057 
1819.934410     2.448062     3.796862   482.580249     3.661003     1.381860 
1829.034080     2.460272     3.533912   516.389960     3.317392     1.381664 
1838.179250     2.472543     3.253030   557.515664     3.085927     1.381470 
1847.370150     2.484876     3.033756   595.485141     2.925854     1.381277 
1856.607000     2.497270     2.920971   618.134891     2.795280     1.381085 
1865.890030     2.509726     2.723814   659.736493     2.669561     1.380894 
1875.219480     2.522244     2.681974   672.179377     2.546193     1.380705 
1884.595580     2.534825     2.449675   732.682689     2.434267     1.380517 
1894.018560     2.547469     2.321397   768.978347     2.342351     1.380330 
1903.488650     2.560176     2.300993   774.978874     2.274675     1.380145 
1913.006090     2.572946     2.219910   796.439470     2.232292     1.379961 
1922.571130     2.585780     2.138547   822.078028     2.214936     1.379778 
1932.183980     2.598679     2.138167   839.246185     2.221863     1.379597 
1941.844900     2.611641     2.204897   828.823665     2.253369     1.379417 
1951.554130     2.624669     2.230160   838.036719     2.310094     1.379239 
1961.311900     2.637762     2.444248   787.447506     2.401640     1.379062 
1971.118460     2.650920     2.477490   791.592838     2.542224     1.378887 
1980.974050     2.664144     2.740613   729.723969     2.750609     1.378713 
1990.878920     2.677433     3.026346   673.054379     3.054497     1.378540 
2000.833310     2.690790     3.434907   602.830880     3.487284     1.378369 
2010.837480     2.704213     4.035445   521.064828     4.083241     1.378200 
2020.891670     2.717703     4.764632   445.558436     4.868683     1.378032 
2030.996120     2.731260     5.762957   372.488440     5.848064     1.377865 
2041.151110     2.744886     7.148020   302.987859     6.979470     1.377701 
2051.356860     2.758579     8.411111   259.238558     8.138523     1.377537 
2061.613650     2.772341     9.365229   234.251879     9.083237     1.377375 
2071.921710     2.786171     9.628938   228.805161     9.503615     1.377215 
2082.281320     2.800071     9.222855   239.754888     9.220769     1.377057 
2092.692730     2.814040     8.216841   269.914590     8.347607     1.376900 
2103.156190     2.828079     6.876904   323.205345     7.181796     1.376744 
2113.671970     2.842188     5.849309   380.332041     5.992552     1.376590 
2124.240330     2.856367     4.937431   451.190676     4.935436     1.376438 
2134.861530     2.870617     4.191582   532.103051     4.073313     1.376288 
2145.535840     2.884939     3.702217   603.473464     3.412877     1.376139 
2156.263520     2.899332     3.222652   693.572417     2.929996     1.375992 
2167.044840     2.913797     2.816844   793.589477     2.588650     1.375846 
2177.880060     2.928334     2.540239   878.202719     2.351153     1.375702 
2188.769460     2.942944     2.295422   974.555102     2.183274     1.375560 
2199.713310     2.957627     2.143125  1046.492781     2.062124     1.375420 
2210.711880     2.972383     2.080142  1080.799092     1.971477     1.375281 
2221.765440     2.987213     1.936148  1163.694994     1.901038     1.375144 
2232.874260     3.002117     1.896280  1197.023660     1.844426     1.375009 
2244.038640     3.017096     1.838431  1237.787557     1.797847     1.374875 
2255.258830     3.032149     1.741605  1306.860983     1.759147     1.374743 
2266.535120     3.047277     1.732850  1323.600758     1.726500     1.374613 
2277.867800     3.062482     1.655125  1389.756365     1.698771     1.374485 
2289.257140     3.077762     1.650220  1400.222570     1.675063     1.374359 
2300.703420     3.093118     1.660987  1397.935684     1.654686     1.374234 
2312.206940     3.108551     1.614511  1446.674822     1.637117     1.374111 
2323.767980     3.124061     1.624971  1446.844312     1.621910     1.373990 
2335.386820     3.139649     1.631824  1451.766990     1.608662     1.373870 
2347.063750     3.155315     1.623105  1464.756360     1.597124     1.373753 
2358.799070     3.171059     1.545372  1541.543382     1.587229     1.373637 
2370.593060     3.186881     1.518179  1578.056169     1.578685     1.373523 
2382.446030     3.202783     1.536156  1575.913174     1.571337     1.373411 
2394.358260     3.218764     1.569292  1552.109343     1.565079     1.373301 
2406.330050     3.234825     1.549305  1575.883146     1.558145     1.373192 
2418.361700     3.250966     1.549757  1591.798704     1.549081     1.373086 
2430.453510     3.267187     1.526767  1622.621728     1.545718     1.372981 
2442.605780     3.283490     1.519570  1640.276310     1.543290     1.372878 
2454.818810     3.299874     1.531218  1637.807839     1.541745     1.372777 
2467.092900     3.316340     1.502811  1681.749270     1.541143     1.372678 
2479.428360     3.332889     1.542421  1652.194949     1.541621     1.372581 
2491.825510     3.349520     1.541164  1661.980008     1.543411     1.372485 
2504.284630     3.366234     1.574298  1641.278559     1.546881     1.372392 
2516.806060     3.383031     1.551672  1676.051933     1.552532     1.372300 
2529.390090     3.399913     1.600072  1637.742885     1.560990     1.372210 
2542.037040     3.416879     1.597901  1653.267298     1.572945     1.372122 
2554.747220     3.433929     1.565599  1695.602866     1.588989     1.372036 
2567.520960     3.451065     1.603102  1668.577199     1.609393     1.371952 
2580.358560     3.468286     1.630756  1652.580498     1.633342     1.371869 
2593.260360     3.485594     1.665948  1629.123816     1.659680     1.371789 
2606.226660     3.502987     1.629312  1675.301516     1.684101     1.371710 
2619.257790     3.520468     1.704433  1616.497695     1.700810     1.371634 
2632.354080     3.538036     1.686394  1644.984473     1.705456     1.371559 
2645.515850     3.555692     1.640066  1697.786181     1.698965     1.371486 
2658.743430     3.573436     1.652762  1699.480382     1.686513     1.371415 
2672.037150     3.591269     1.593673  1770.881180     1.673570     1.371345 
2685.397330     3.609190     1.567521  1811.364486     1.664104     1.371278 
2698.824320     3.627201     1.634678  1752.697480     1.660154     1.371213 
2712.318440     3.645303     1.633223  1767.910008     1.662568     1.371149 
2725.880030     3.663494     1.667477  1742.708268     1.671749     1.371087 
2739.509430     3.681777     1.622437  1800.874886     1.688120     1.371027 
2753.206980     3.700151     1.653854  1781.640251     1.712509     1.370969 
2766.973020     3.718616     1.678679  1768.647637     1.746746     1.370913 
2780.807880     3.737174     1.712096  1748.714037     1.792647     1.370858 
2794.711920     3.755825     1.816015  1663.722670     1.858737     1.370806 
2808.685480     3.774568     1.925472  1582.403132     1.952937     1.370755 
2822.728910     3.793406     2.065526  1487.250924     2.085502     1.370706 
2836.842550     3.812337     2.219966  1397.165581     2.269111     1.370659 
2851.026760     3.831363     2.484859  1260.876944     2.516033     1.370613 
2865.281900     3.850484     2.767449  1142.450721     2.834358     1.370570 
2879.608310     3.869700     3.210249   995.088592     3.221858     1.370528 
2894.006350     3.889013     3.704784   870.238965     3.655717     1.370488 
2908.476380     3.908422     4.180182   777.130842     4.074058     1.370449 
2923.018760     3.927928     4.392197   745.151120     4.383076     1.370413 
2937.633860     3.947531     4.449910   739.991992     4.474695     1.370378 
2952.322030     3.967232     4.287093   772.880953     4.317200     1.370345 
2967.083640     3.987032     3.845105   865.698510     3.978217     1.370313 
2981.919050     4.006931     3.393796   985.048808     3.563559     1.370284 
2996.828650     4.026929     3.051270  1100.709896     3.157017     1.370255 
3011.812790     4.047026     2.728854  1235.196167     2.805522     1.370229 
3026.871860     4.067225     2.485374  1362.527003     2.527425     1.370204 
3042.006220     4.087524     2.254324  1507.143061     2.323144     1.370181 
3057.216250     4.107924     2.125154  1606.970533     2.183570     1.370159 
3072.502330     4.128427     1.996317  1718.084319     2.095947     1.370139 
3087.864840     4.149031     1.914647  1802.506866     2.047155     1.370121 
3103.304160     4.169739     1.955472  1773.682052     2.026985     1.370104 
3118.820680     4.190550     1.933502  1803.180493     2.028748     1.370089 
3134.414790     4.211465     1.868271  1875.134907     2.048693     1.370075 
3150.086860     4.232485     1.906960  1851.155561     2.085650     1.370062 
3165.837300     4.253609     1.975826  1801.397734     2.141113     1.370051 
3181.666480     4.274839     2.066554  1732.785457     2.219472     1.370042 
3197.574810     4.296175     2.178603  1655.749254     2.328695     1.370034 
3213.562690     4.317618     2.360133  1540.269519     2.482056     1.370027 
3229.630500     4.339167     2.571279  1424.704955     2.700174     1.370022 
3245.778650     4.360825     2.957878  1248.425635     3.012899     1.370018 
3262.007550     4.382590     3.409647  1091.760188     3.459005     1.370015 
3278.317590     4.404464     3.987942   940.488609     4.081991     1.370013 
3294.709170     4.426448     4.842454   780.764914     4.924041     1.370013 
3311.182720     4.448541     5.942359   640.905730     6.011115     1.370014 
3327.738630     4.470745     7.526767   509.600449     7.331920     1.370016 
3344.377330     4.493059     9.112255   423.529513     8.800870     1.370020 
3361.099210     4.515485    10.506350   369.438738    10.206045     1.370024 
3377.904710     4.538023    11.403298   342.160540    11.194963     1.370030 
3394.794230     4.560673    11.505798   340.765447    11.418294     1.370036 
3411.768200     4.583437    10.578379   372.287229    10.788242     1.370044 
3428.827040     4.606314     9.218370   428.995823     9.559853     1.370053 
3445.971180     4.629305     7.812867   508.080970     8.086331     1.370062 
3463.201040     4.652412     6.439678   618.500203     6.646694     1.370073 
3480.517040     4.675633     5.505397   725.937835     5.396038     1.370084 
3497.919630     4.698971     4.638426   864.229673     4.392337     1.370096 
3515.409220     4.722425     3.951001  1016.794556     3.634208     1.370109 
3532.986270     4.745996     3.414223  1180.220983     3.085779     1.370123 
3550.651200     4.769685     3.000281  1345.498750     2.699202     1.370137 
3568.404460     4.793493     2.668210  1516.683152     2.428807     1.370152 
3586.246480     4.817419     2.417817  1676.886627     2.237368     1.370168 
3604.177710     4.841465     2.192939  1852.430557     2.098102     1.370184 
3622.198600     4.865630     2.064509  1975.182228     1.992684     1.370201 
3640.309590     4.889917     1.929807  2117.521293     1.910033     1.370219 
3658.511140     4.914325     1.850492  2214.739229     1.843403     1.370236 
3676.803700     4.938854     1.807881  2272.663774     1.788485     1.370254 
3695.187720     4.963506     1.719621  2392.098391     1.742480     1.370273 
3713.663660     4.988281     1.683738  2454.152882     1.703558     1.370292 
3732.231970     5.013180     1.603326  2579.939922     1.670278     1.370311 
3750.893130     5.038204     1.632044  2542.030143     1.641625     1.370330 
3769.647600     5.063352     1.576039  2638.834811     1.616787     1.370349 
3788.495840     5.088626     1.583405  2636.068936     1.595116     1.370368 
3807.438320     5.114025     1.549670  2699.999712     1.576113     1.370388 
3826.475510     5.139552     1.541840  2719.538942     1.559353     1.370407 
3845.607890     5.165207     1.516686  2772.323855     1.544506     1.370426 
3864.835920     5.190989     1.534342  2747.081121     1.531294     1.370445 
3884.160100     5.216900     1.535914  2753.282814     1.519484     1.370464 
3903.580900     5.242940     1.527774  2771.033923     1.508894     1.370483 
3923.098810     5.269111     1.500769  2825.275507     1.499356     1.370501 
3942.714300     5.295412     1.531851  2780.334533     1.490741     1.370519 
3962.427870     5.321844     1.484191  2871.770458     1.482935     1.370536 
3982.240010     5.348409     1.524631  2803.088369     1.475838     1.370553 
4002.151210     5.375106     1.484805  2883.192651     1.469368     1.370569 
4022.161970     5.401936     1.455991  2940.327727     1.463458     1.370584 
4042.272780     5.428901     1.485721  2892.419986     1.458042     1.370599 
4062.484140     5.456000     1.477464  2914.947959     1.453067     1.370613 
4082.796560     5.483234     1.474109  2928.162175     1.448488     1.370626 
4103.210550     5.510604     1.463609  2952.453743     1.444263     1.370638 
4123.726600     5.538111     1.488033  2909.491440     1.440359     1.370649 
4144.345230     5.565755     1.419768  3045.577898     1.436743     1.370659 
4165.066960     5.593538     1.461855  2965.368538     1.433387     1.370668 
4185.892290     5.621459     1.480458  2935.378630     1.430268     1.370676 
4206.821760     5.649519     1.457134  2978.605584     1.427363     1.370682 
4227.855860     5.677720     1.464677  2971.008985     1.424654     1.370687 
4248.995140     5.706061     1.456135  2990.629198     1.422123     1.370690 
4270.240120     5.734544     1.464755  2977.409487     1.419754     1.370692 
4291.591320     5.763169     1.430735  3048.046748     1.417533     1.370692 
4313.049280     5.791936     1.430725  3046.724497     1.415350     1.370690 
4334.614520     5.820848     1.430741  3051.614046     1.413388     1.370687 
4356.287600     5.849904     1.434628  3044.216943     1.411547     1.370682 
4378.069030     5.879105     1.456206  3001.524975     1.409814     1.370674 
4399.959380     5.908451     1.458655  2995.594131     1.408179     1.370665 
4421.959180     5.937944     1.451540  3010.279241     1.406634     1.370653 
4444.068970     5.967585     1.445584  3021.940418     1.405173     1.370639 
4466.289320     5.997373     1.411924  3093.117878     1.403789     1.370623 
4488.620760     6.027310     1.400343  3115.857061     1.402476     1.370605 
4511.063870     6.057397     1.434139  3046.075463     1.401230     1.370584 
4533.619190     6.087633     1.441216  3033.054685     1.400046     1.370560 
4556.287280     6.118021     1.407485  3101.588607     1.398918     1.370533 
4579.068720     6.148560     1.404702  3106.465432     1.397844     1.370504 
4601.964060     6.179252     1.452300  2997.608513     1.396818     1.370472 
4624.973880     6.210097     1.431263  3045.167835     1.395839     1.370437 
4648.098750     6.241096     1.413169  3082.038278     1.394903     1.370399 
4671.339250     6.272250     1.430618  3037.804190     1.394006     1.370357 
4694.695940     6.303559     1.444956  3006.708315     1.393146     1.370312 
4718.169420     6.335025     1.436773  3021.790913     1.392321     1.370264 
4741.760270     6.366647     1.438355  3013.297367     1.391527     1.370213 
4765.469070     6.398428     1.411511  3068.490701     1.390764     1.370158 
4789.296420     6.430367     1.423464  3038.571176     1.390019     1.370099 
4813.242900     6.462466     1.421096  3034.926398     1.387446     1.370036 
4837.309110     6.494724     1.401572  3076.809197     1.386583     1.369969 
4861.495660     6.527144     1.436553  2998.435851     1.385931     1.369899 
4885.803140     6.559726     1.384696  3100.638791     1.385333     1.369824 
4910.232150     6.592470     1.394125  3078.899231     1.384759     1.369745 
4934.783310     6.625377     1.402995  3050.633173     1.384203     1.369662 
4959.457230     6.658449     1.397700  3060.226210     1.383662     1.369574 
4984.254520     6.691686     1.379692  3085.792277     1.383135     1.369482 
5009.175790     6.725089     1.413668  3010.712012     1.382621     1.369385 
5034.221670     6.758659     1.368896  3099.879253     1.382120     1.369284 
5059.392780     6.792396     1.400844  3025.618405     1.381629     1.369177 
5084.689740     6.826301     1.399943  3020.110578     1.381149     1.369066 
5110.113190     6.860376     1.411706  2985.193759     1.380678     1.368949 
5135.663750     6.894621     1.380177  3047.111326     1.380216     1.368828 
5161.342070     6.929037     1.374866  3049.888565     1.379761     1.368701 
5187.148780     6.963624     1.362246  3068.035217     1.379314     1.368568 
5213.084530     6.998384     1.368535  3046.199873     1.378872     1.368430 
5239.149950     7.033318     1.406364  2959.637868     1.378437     1.368287 
5265.345700     7.068426     1.381213  3004.161072     1.378006     1.368137 
5291.672430     7.103709     1.381258  2991.862728     1.377579     1.367982 
5318.130790     7.139168     1.388158  2967.245823     1.377157     1.367821 
5344.721440     7.174804     1.395177  2941.705761     1.376737     1.367654 
5371.445050     7.210618     1.394283  2936.533574     1.376320     1.367480 
5398.302280     7.246611     1.349730  3019.131582     1.375906     1.367300 
5425.293790     7.282784     1.383171  2936.479471     1.375493     1.367114 
5452.420260     7.319137     1.369506  2955.288906     1.375081     1.366922 
5479.682360     7.355671     1.384301  2913.223852     1.374671     1.366722 
5507.080770     7.392388     1.390117  2890.221652     1.374260     1.366516 
5534.616170     7.429287     1.349608  2966.373197     1.373496     1.366303 
5562.289250     7.466371     1.365257  2920.896523     1.366934     1.366083 
5590.100700     7.503641     1.364997  2908.082656     1.365993     1.365856 
5618.051200     7.541096     1.370057  2881.877181     1.365642     1.365622 
5646.141460     7.578738     1.359652  2892.373319     1.365382     1.365380 
5674.372170     7.616567     1.323775  2957.764580     1.365132     1.365131 
5702.744030     7.654586     1.384618  2815.207880     1.364875     1.364875 
5731.257750     7.692794     1.354334  2865.446603     1.364611     1.364611 
5759.914040     7.731193     1.373244  2811.280554     1.364339     1.364339 
5788.713610     7.769784     1.354624  2836.720289     1.364060     1.364059 
5817.657180     7.808567     1.343977  2846.748706     1.363772     1.363772 
5846.745460     7.847544     1.356122  2805.449535     1.363477     1.363476 
5875.979190     7.886715     1.339410  2829.897481     1.363173     1.363172 
5905.359080     7.926081     1.344053  2804.166116     1.362861     1.362860 
5934.885880     7.965644     1.369637  2738.239012     1.362541     1.362540 
5964.560310     8.005405     1.370354  2717.931396     1.362212     1.362211 
5994.383110     8.045363     1.322642  2798.141092     1.361874     1.361874 
6024.355030     8.085522     1.364833  2699.312392     1.361528     1.361528 
6054.476800     8.125880     1.334389  2744.712715     1.361174     1.361174 
6084.749190     8.166440     1.326502  2742.588651     1.360810     1.360810 
6115.172930     8.207202     1.359494  2663.501347     1.360438     1.360438 
6145.748800     8.248168     1.349918  2665.853487     1.360057     1.360056 
6176.477540     8.289338     1.363852  2623.325433     1.359666     1.359666 
6207.359930     8.330713     1.352677  2627.167042     1.359267     1.359267 
6238.396730     8.372295     1.337695  2642.142770     1.358858     1.358858 
6269.588710     8.414084     1.358728  2583.615675     1.358440     1.358440 
6300.936650     8.456082     1.331700  2619.690677     1.358013     1.358013 
6332.441340     8.498289     1.336310  2591.402319     1.357576     1.357576 
6364.103540     8.540707     1.339722  2564.361652     1.357129     1.357129 
6395.924060     8.583337     1.336723  2557.679259     1.356674     1.356674 
6427.903680     8.626179     1.329631  2553.457309     1.356208     1.356208 
6460.043200     8.669235     1.342367  2509.823858     1.355733     1.355733 
6492.343420     8.712506     1.322306  2528.893055     1.355248     1.355248 
6524.805130     8.755992     1.339798  2478.252917     1.354753     1.354753 
6557.429160     8.799695     1.305082  2524.087679     1.354248     1.354248 
6590.216310     8.843617     1.332684  2453.192703     1.353734     1.353734 
6623.167390     8.887758     1.321840  2459.057353     1.353210     1.353210 
6656.283220     8.932118     1.338737  2407.009773     1.352675     1.352675 
6689.564640     8.976700     1.338277  2392.823927     1.352131     1.352131 
6723.012460     9.021505     1.306728  2427.371768     1.351576     1.351576 
6756.627530     9.066533     1.336778  2358.050865     1.351012     1.351012 
6790.410660     9.111785     1.315595  2372.503547     1.350437     1.350437 
6824.362720     9.157264     1.312947  2360.234872     1.349853     1.349853 
6858.484530     9.202969     1.340701  2290.962240     1.349258     1.349258 
6892.776950     9.248902     1.316077  2314.213457     1.348654     1.348654 
6927.240840     9.295064     1.317363  2292.120632     1.348039     1.348039 
6961.877040     9.341456     1.320304  2270.072250     1.347414     1.347414 
6996.686430     9.388080     1.324423  2238.928851     1.346779     1.346779 
7031.669860     9.434937     1.329740  2217.952941     1.346134     1.346134 
7066.828210     9.482027     1.343936  2174.109813     1.345479     1.345479 
7102.162350     9.529352     1.341505  2158.471735     1.344814     1.344814 
7137.673160     9.576913     1.291094  2222.434565     1.344139     1.344139 
7173.361530     9.624711     1.345857  2114.270511     1.343455     1.343455 
7209.228330     9.672747     1.317389  2139.345793     1.342760     1.342760 
7245.274480     9.721024     1.340025  2085.894069     1.342056     1.342056 
7281.500850     9.769540     1.315990  2105.007147     1.341342     1.341342 
7317.908350     9.818299     1.319949  2078.310670     1.340618     1.340618 
7354.497890     9.867301     1.338103  2030.253939     1.339885     1.339885 
7391.270380     9.916548     1.312972  2050.847728     1.339142     1.339142 
7428.226740     9.966040     1.322538  2017.131983     1.338390     1.338390 
7465.367870    10.015779     1.356882  1949.521436     1.337629     1.337629 
7502.694710    10.065766     1.343308  1950.578903     1.336858     1.336858 
7540.208180    10.116002     1.323490  1958.769719     1.336079     1.336079 
7577.909220    10.166488     1.305932  1966.886616     1.335291     1.335291 
7615.798770    10.217227     1.314011  1932.862697     1.334494     1.334494 
7653.877760    10.268218     1.317643  1909.826069     1.333688     1.333688 
7692.147150    10.319464     1.299526  1917.600038     1.332874     1.332874 
7730.607890    10.370965     1.319983  1871.850682     1.332052     1.332052 
7769.260930    10.422723     1.318495  1855.985171     1.331222     1.331222 
7808.107230    10.474740     1.300662  1860.769491     1.330384     1.330384 
7847.147770    10.527015     1.334801  1794.490702     1.329538     1.329538 
7886.383510    10.579551     1.330999  1783.181390     1.328685     1.328685 
7925.815420    10.632349     1.312952  1787.431357     1.327824     1.327824 
7965.444500    10.685411     1.340282  1732.436399     1.326957     1.326957 
8005.271720    10.738737     1.377707  1670.251065     1.326083     1.326083 
8045.298080    10.792329     1.322893  1722.087844     1.325202     1.325202 
8085.524570    10.846188     1.372184  1640.943488     1.324315     1.324315 
8125.952200    10.900315     1.329759  1676.701238     1.323423     1.323423 
8166.581960    10.954713     1.301618  1694.553246     1.322525     1.322525 
8207.414870    11.009381     1.273168  1713.556941     1.321621     1.321621 
8248.451940    11.064323     1.322491  1630.791336     1.320712     1.320712 
8289.694200    11.119538     1.305143  1632.890225     1.319799     1.319799 
8331.142670    11.175028     1.317667  1600.574875     1.318882     1.318882 
8372.798390    11.230795     1.307374  1595.905475     1.317961     1.317961 
8414.662380    11.286840     1.292315  1594.258061     1.317036     1.317036 
8456.735690    11.343165     1.278825  1590.981029     1.316108     1.316108 
8499.019370    11.399770     1.303638  1545.166721     1.315177     1.315177 
8541.514460    11.456657     1.320649  1506.850552     1.314244     1.314244 
8584.222040    11.513828     1.305630  1506.472757     1.313309     1.313309 
8627.143150    11.571284     1.306612  1488.713424     1.312373     1.312373 
8670.278860    11.629027     1.316593  1460.310907     1.311436     1.311436 
8713.630260    11.687057     1.320011  1437.692840     1.310498     1.310498 
8757.198410    11.745376     1.302870  1440.674965     1.309561     1.309561 
8800.984400    11.803987     1.303099  1424.754430     1.308624     1.308624 
8844.989320    11.862889     1.293316  1418.367717     1.307688     1.307688 
8889.214270    11.922085     1.273603  1422.368582     1.306754     1.306754 
8933.660340    11.981576     1.357158  1319.942848     1.305822     1.305822 
8978.328640    12.041363     1.325646  1335.779573     1.304893     1.304893 
9023.220290    12.101449     1.274762  1373.041618     1.303968     1.303968 
9068.336390    12.161834     1.274657  1355.898375     1.303046     1.303046 
9113.678070    12.222520     1.281382  1333.959455     1.302130     1.302130 
9159.246460    12.283508     1.221548  1378.051454     1.301218     1.301218 
9205.042690    12.344801     1.288642  1293.123117     1.300313     1.300313 
9251.067900    12.406399     1.258263  1307.244686     1.299415     1.299415 
9297.323240    12.468303     1.302523  1248.371821     1.298524     1.298524 
9343.809860    12.530517     1.292463  1242.303621     1.297641     1.297641 
9390.528910    12.593040     1.289268  1229.134029     1.296767     1.296767 
9437.481550    12.655875     1.296960  1208.268491     1.295903     1.295903 
9484.668960    12.719023     1.298361  1189.086064     1.295050     1.295050 
9532.092310    12.782486     1.308511  1164.355835     1.294208     1.294208 
9579.752770    12.846265     1.303938  1152.626057     1.293378     1.293378 
9627.651530    12.910362     1.364033  1089.560856     1.292562     1.292562 
9675.789790    12.974779     1.341678  1092.934251     1.291759     1.291759 
9724.168740    13.039516     1.288958  1119.989897     1.290971     1.290971 
9772.789580    13.104576     1.297991  1097.027900     1.290199     1.290199 
9821.653530    13.169960     1.299177  1080.817568     1.289444     1.289444 
9870.761800    13.235670     1.295105  1070.399261     1.288707     1.288707 
9920.115610    13.301707     1.301277  1053.470852     1.287988     1.287988 
9969.716180    13.368073     1.336529  1012.345248     1.287289     1.287289 
10019.564770    13.434770     1.314185  1014.981311     1.286610     1.286610 
10069.662590    13.501800     1.263007  1041.100525     1.285954     1.285954 
10120.010900    13.569163     1.277455  1016.834762     1.285320     1.285320 
10170.610960    13.636862     1.287827   994.131885     1.284710     1.284710 
10221.464010    13.704898     1.278095   989.301765     1.284125     1.284125 
10272.571330    13.773273     1.365612   912.927705     1.283567     1.283567 
10323.934190    13.841989     1.269036   967.435692     1.283036     1.283036 
10375.553860    13.911047     1.300936   928.430880     1.282533     1.282533 
10427.431630    13.980449     1.333134   893.264997     1.282060     1.282060 
10479.568790    14.050197     1.234063   949.728578     1.281618     1.281618 
10531.966630    14.120292     1.262538   915.559362     1.281208     1.281208 
10584.626460    14.190737     1.320102   863.000805     1.280831     1.280831 
10637.549600    14.261532     1.300623   863.919290     1.280490     1.280490 
10690.737340    14.332680     1.292175   855.856581     1.280184     1.280184 
10744.191030    14.404183     1.297451   840.864346     1.279916     1.279916 
10797.911990    14.476042     1.294630   830.472548     1.279686     1.279686 
10851.901550    14.548258     1.278384   829.513208     1.279496     1.279496 
10906.161050    14.620835     1.319588   792.637968     1.279348     1.279348 
10960.691860    14.693773     1.372364   752.019710     1.279242     1.279242 
11015.495320    14.767074     1.235500   821.377959     1.279181     1.279181 
11070.572800    14.840740     1.308700   766.579466     1.279165     1.279165 
11125.925660    14.914773     1.236912   799.887285     1.279197     1.279197 
11181.555290    14.989175     1.367711   712.140779     1.279276     1.279276 
11237.463060    15.063947     1.259907   761.708873     1.279406     1.279406 
11293.650380    15.139092     1.307896   723.511563     1.279588     1.279588 
11350.118630    15.214611     1.345763   692.072313     1.279822     1.279822 
11406.869220    15.290506     1.324039   691.862257     1.280111     1.280111 
11463.903570    15.366779     1.323550   681.028551     1.280455     1.280455 
11521.223090    15.443432     1.316209   674.087526     1.280858     1.280858 
11578.829200    15.520467     1.264703   688.866039     1.281319     1.281319 
11636.723350    15.597885     1.387315   619.353857     1.281841     1.281841 
11694.906970    15.675689     1.365233   621.003333     1.282425     1.282425 
11753.381500    15.753880     1.320397   630.642609     1.283073     1.283073 
11812.148410    15.832461     1.304116   629.931177     1.283787     1.283787 
11871.209150    15.911432     1.385086   584.434483     1.284567     1.284567 
11930.565200    15.990798     1.336641   596.155020     1.285415     1.285415 
11990.218020    16.070558     1.255404   624.131843     1.286334     1.286334 
12050.169110    16.150715     1.322857   582.302934     1.287324     1.287324 
12110.419960    16.231271     1.325161   572.674499     1.288388     1.288388 
12170.972060    16.312229     1.293065   577.350949     1.289526     1.289526 
12231.826920    16.393590     1.324264   554.559532     1.290741     1.290741 
12292.986050    16.475355     1.338689   539.728762     1.292033     1.292033 
12354.450980    16.557528     1.279675   552.121061     1.293405     1.293405 
12416.223240    16.640110     1.324881   525.923574     1.294857     1.294857 
12478.304350    16.723103     1.314055   520.899537     1.296392     1.296392 
12540.695880    16.806509     1.292857   522.237676     1.298011     1.298011 
12603.399360    16.890330     1.328143   501.313579     1.299716     1.299716 
12666.416350    16.974568     1.388620   471.799505     1.301507     1.301507 
12729.748430    17.059226     1.334837   482.187185     1.303386     1.303386 
12793.397180    17.144306     1.271087   498.924837     1.305355     1.305355 
12857.364160    17.229808     1.346809   461.652050     1.307415     1.307415 
12921.650980    17.315737     1.252013   488.633267     1.309567     1.309567 
12986.259240    17.402093     1.306152   460.350250     1.311813     1.311813 
13051.190530    17.488879     1.328522   444.920337     1.314153     1.314153 
13116.446490    17.576096     1.362668   425.086841     1.316590     1.316590 
13182.028720    17.663748     1.337830   424.479951     1.319123     1.319123 
13247.938860    17.751836     1.323350   422.910647     1.321755     1.321755 
13314.178560    17.840363     1.260217   436.620353     1.324485     1.324485 
13380.749450    17.929330     1.357387   399.695374     1.327316     1.327316 
13447.653200    18.018740     1.294679   413.501580     1.330248     1.330248 
13514.891460    18.108595     1.322234   397.865064     1.333282     1.333282 
13582.465920    18.198897     1.370447   379.341992     1.336418     1.336418 
13650.378250    18.289648     1.297219   393.290407     1.339657     1.339657 
13718.630140    18.380851     1.353483   371.445210     1.343001     1.343001 
13787.223290    18.472508     1.272921   387.031015     1.346448     1.346448 
13856.159410    18.564620     1.360676   356.186456     1.350000     1.350000 
13925.440210    18.657192     1.290186   367.694001     1.353656     1.353656 
13995.067410    18.750223     1.387574   336.204233     1.357417     1.357417 
14065.042740    18.843718     1.441964   317.744578     1.361284     1.361284 
14135.367960    18.937678     1.264859   354.709343     1.365255     1.365255 
14206.044800    19.032105     1.286211   342.494456     1.369330     1.369330 
14277.075020    19.127002     1.438244   302.974569     1.373510     1.373510 
14348.460400    19.222371     1.375508   311.703627     1.377793     1.377793 
14420.202700    19.318215     1.349338   312.353355     1.382179     1.382179 
14492.303710    19.414536     1.375859   300.768184     1.386667     1.386667 
14564.765230    19.511335     1.399485   292.179249     1.391255     1.391255 
14637.589060    19.608616     1.395255   288.399482     1.395944     1.395944 
14710.777000    19.706382     1.444330   273.595693     1.400730     1.400730 
14784.330890    19.804633     1.451884   265.934277     1.405612     1.405612 
14858.252540    19.903373     1.412608   267.326080     1.410589     1.410589 
14932.543800    20.002604     1.349662   271.865707     1.415659     1.415659 
15007.206520    20.102329     1.293249   278.120224     1.420818     1.420818 
15082.242560    20.202550     1.496169   234.651073     1.426065     1.426065 
15157.653770    20.303269     1.539850   224.656324     1.431396     1.431396 
15233.442040    20.404490     1.518482   223.381339     1.436809     1.436809 
15309.609250    20.506213     1.480090   224.420330     1.442299     1.442299 
15386.157290    20.608443     1.409698   230.871692     1.447864     1.447864 
15463.088080    20.711181     1.464155   218.282274     1.453498     1.453498 
15540.403520    20.814430     1.425702   220.010287     1.459198     1.459198 
15618.105540    20.918192     1.353023   225.611082     1.464959     1.464959 
15696.196070    21.022470     1.403006   213.288781     1.470775     1.470775 
15774.677050    21.127267     1.421093   206.915651     1.476641     1.476641 
15853.550430    21.232585     1.455747   197.188932     1.482552     1.482552 
15932.818180    21.338427     1.565529   180.065943     1.488500     1.488500 
16012.482270    21.444795     1.466101   186.784066     1.494479     1.494479 
16092.544690    21.551691     1.458766   184.131795     1.500481     1.500481 
16173.007410    21.659120     1.426761   183.254096     1.506500     1.506500 
16253.872450    21.767082     1.418975   180.209798     1.512526     1.512526 
16335.141810    21.875581     1.444765   173.828877     1.518552     1.518552 
16416.817520    21.984619     1.515232   163.616547     1.524567     1.524567 
16498.901600    22.094200     1.435368   168.559341     1.530561     1.530561 
16581.396110    22.204325     1.539859   153.827865     1.536525     1.536525 
16664.303090    22.314998     1.508273   153.822447     1.542448     1.542448 
16747.624610    22.426221     1.519960   148.526982     1.548317     1.548317 
16831.362730    22.537997     1.547955   143.586426     1.554120     1.554120 
16915.519550    22.650328     1.424371   152.630264     1.559844     1.559844 
17000.097140    22.763218     1.595597   133.161374     1.565476     1.565476 
17085.097630    22.876669     1.504409   138.011261     1.571000     1.571000 
17170.523120    22.990683     1.575969   128.888049     1.576402     1.576402 
17256.375730    23.105265     1.756915   112.851094     1.581666     1.581666 
17342.657610    23.220416     1.614827   119.162172     1.586774     1.586774 
17429.370900    23.336139     1.442658   130.177194     1.591709     1.591709 
17516.517750    23.452437     1.680843   109.363536     1.596451     1.596451 
17604.100340    23.569313     1.412019   127.045012     1.600982     1.600982 
17692.120840    23.686770     1.661793   106.299279     1.605281     1.605281 
17780.581450    23.804810     1.473784   116.152895     1.609325     1.609325 
17869.484360    23.923438     1.581546   106.826571     1.613093     1.613093 
17958.831780    24.042654     1.687789    97.528035     1.616559     1.616559 
18048.625940    24.162463     1.551777   104.762424     1.619700     1.619700 
18138.869070    24.282867     1.474620   106.819307     1.622489     1.622489 
18229.563410    24.403870     1.424708   106.769224     1.624899     1.624899 
18320.711230    24.525473     1.721118    87.679257     1.626901     1.626901 
18412.314780    24.647681     1.553651    93.039797     1.628464     1.628464 
18504.376360    24.770496     1.737075    81.320719     1.629559     1.629559 
18596.898240    24.893921     1.732504    78.887493     1.630150     1.630150 
18689.882730    25.017959     1.549426    86.458625     1.630206     1.630206 
18783.332150    25.142613     1.572607    82.907311     1.629689     1.629689 
18877.248810    25.267887     1.563484    82.285741     1.628562     1.628562 
18971.635050    25.393782     1.613724    77.907488     1.626785     1.626785 
19066.493230    25.520303     1.641260    75.790533     1.624320     1.624320 
19161.825690    25.647453     1.550049    78.441192     1.621122     1.621122 
19257.634820    25.775234     1.527873    77.657347     1.617147     1.617147 
19353.922990    25.903649     1.606311    72.047188     1.612349     1.612349 
19450.692610    26.032702     1.745967    64.385776     1.606679     1.606679 
19547.946070    26.162397     1.976472    55.608289     1.600088     1.600088 
19645.685800    26.292735     1.493147    71.041353     1.592523     1.592523 
19743.914230    26.423720     1.714990    60.993645     1.583928     1.583928 
19842.633800    26.555356     1.801183    56.934701     1.574248     1.574248 
19941.846970    26.687646     1.815138    54.269862     1.563423     1.563423 
20041.556210    26.820592     1.836887    52.288683     1.551391     1.551391 
#######	End powder diffraction data	#######


#######	Begin powder diffraction data	#######
data_POL126522-b_2-TOF.dat_0
_pd_block_id	POL126522-b_2-TOF.dat_0
_pd_calc_method	Rietveld
_diffrn_radiation_probe	neutron
_pd_instr_special_details	POLARIS_Diffractometer_at_ISIS
_pd_meas_scan_method	tof
_refine_ls_goodness_of_fit_all	3.38234
_pd_proc_ls_prof_R_factor	0.03435
_pd_proc_ls_prof_wR_factor	0.04064
_pd_proc_ls_prof_wR_expected	0.01201
loop_
	_pd_phase_id
	_pd_phase_block_id
	_pd_phase_mass_%
1	LaFeO3_0	100
loop_
	_refln_index_h
	_refln_index_k
	_refln_index_l
	_pd_refln_phase_id
	_refln_d_spacing
	_refln_F_squared_calc
	_refln_F_squared_meas
   0    0    1 1    5.557649     0.000000     0.000000
   0    0    2 1    2.778825     5.967430     6.019723
   0    0    3 1    1.852550     0.000000     0.000000
   0    0    4 1    1.389412    27.009093    26.825051
   0    0    5 1    1.111530     0.000000     0.000000
   0    0    6 1    0.926275     3.264583     3.218124
   0    0    7 1    0.793950     0.000000     0.000000
   0    0    8 1    0.694706     6.147685     6.513347
   0    1    0 1    7.854838     0.000000     0.000000
   0    1    1 1    4.536865     3.135664     3.111101
   0    1    2 1    2.619721     0.000000     0.000000
   0    1    3 1    1.803081     4.929701     4.956914
   0    1    4 1    1.368173     0.000000     0.000000
   0    1    5 1    1.100565     0.119757     0.118503
   0    1    6 1    0.919901     0.000000     0.000000
   0    1    7 1    0.789925     0.299974     0.306950
   0    1    8 1    0.692005     0.000000     0.000000
   0    2    0 1    3.927419     1.446741     1.448122
   0    2    1 1    3.207386     0.000000     0.000000
   0    2    2 1    2.268432    13.144905    13.127001
   0    2    3 1    1.675506     0.000000     0.000000
   0    2    4 1    1.309860     8.981189     8.856786
   0    2    5 1    1.069521     0.000000     0.000000
   0    2    6 1    0.901540     0.931856     0.932093
   0    2    7 1    0.778208     0.000000     0.000000
   0    2    8 1    0.684086     2.658798     2.876890
   0    3    0 1    2.618279     0.000000     0.000000
   0    3    1 1    2.368589    13.879464    14.103297
   0    3    2 1    1.905633     0.000000     0.000000
   0    3    3 1    1.512288     0.878515     0.870245
   0    3    4 1    1.227312     0.000000     0.000000
   0    3    5 1    1.023149     3.875976     3.813870
   0    3    6 1    0.873240     0.000000     0.000000
   0    3    7 1    0.759787     1.090165     1.099980
   0    4    0 1    1.963709    44.339297    44.470854
   0    4    1 1    1.851530     0.000000     0.000000
   0    4    2 1    1.603693    23.284602    23.192720
   0    4    3 1    1.347535     0.000000     0.000000
   0    4    4 1    1.134216    37.439214    37.095547
   0    4    5 1    0.967317     0.000000     0.000000
   0    4    6 1    0.837753     9.209012     9.179716
   0    4    7 1    0.736065     0.000000     0.000000
   0    5    0 1    1.570968     0.000000     0.000000
   0    5    1 1    1.511734     7.742712     7.671139
   0    5    2 1    1.367557     0.000000     0.000000
   0    5    3 1    1.198162    16.727788    16.575107
   0    5    4 1    1.040760     0.000000     0.000000
   0    5    5 1    0.907373     0.721458     0.717484
   0    5    6 1    0.797905     0.000000     0.000000
   0    5    7 1    0.708596     0.038148     0.039384
   0    6    0 1    1.309140     0.551521     0.543897
   0    6    1 1    1.274264     0.000000     0.000000
   0    6    2 1    1.184295     0.961134     0.945350
   0    6    3 1    1.069129     0.000000     0.000000
   0    6    4 1    0.952816     1.287040     1.283641
   0    6    5 1    0.847314     0.000000     0.000000
   0    6    6 1    0.756144     3.650525     3.715532
   0    6    7 1    0.678862     0.000000     0.000000
   0    7    0 1    1.122120     0.000000     0.000000
   0    7    1 1    1.099924    15.322723    15.162193
   0    7    2 1    1.040489     0.000000     0.000000
   0    7    3 1    0.959781     1.376779     1.361531
   0    7    4 1    0.872973     0.000000     0.000000
   0    7    5 1    0.789688     5.389645     5.514960
   0    7    6 1    0.714339     0.000000     0.000000
   0    8    0 1    0.981855    17.448542    16.979307
   0    8    1 1    0.966882     0.000000     0.000000
   0    8    2 1    0.925765    53.083103    52.316546
   0    8    3 1    0.867540     0.000000     0.000000
   0    8    4 1    0.801846    14.076835    14.280988
   0    8    5 1    0.735873     0.000000     0.000000
   0    8    6 1    0.673768    14.387846    16.161902
   0    9    0 1    0.872760     0.000000     0.000000
   0    9    1 1    0.862193     2.859381     2.849870
   0    9    2 1    0.832657     0.000000     0.000000
   0    9    3 1    0.789530    11.166458    11.425969
   0    9    4 1    0.739051     0.000000     0.000000
   0    9    5 1    0.686443     0.138857     0.149426
   0   10    0 1    0.785484     5.912671     6.036252
   0   10    1 1    0.777754     0.000000     0.000000
   0   10    2 1    0.755867     2.008031     2.045227
   0   10    3 1    0.723165     0.000000     0.000000
   0   10    4 1    0.683778     0.224880     0.243520
   0   11    0 1    0.714076     0.000000     0.000000
   0   11    1 1    0.708254     3.523907     3.640042
   0   11    2 1    0.691606     0.000000     0.000000
   1    0    0 1    5.561151     0.000000     0.000000
   1    0    1 1    3.931089     4.135331     4.137034
   1    0    2 1    2.485769     2.132689     2.172940
   1    0    3 1    1.757594     1.637903     1.646294
   1    0    4 1    1.347978     5.395106     5.392331
   1    0    5 1    1.089971     1.289914     1.278868
   1    0    6 1    0.913687     8.016528     7.907547
   1    0    7 1    0.785980     0.036417     0.037196
   1    0    8 1    0.689348     8.551137     9.149420
   1    1    0 1    4.538769     9.357615     9.285263
   1    1    1 1    3.515416     0.408526     0.417208
   1    1    2 1    2.369927     8.911840     9.054156
   1    1    3 1    1.715180     1.794786     1.775608
   1    1    4 1    1.328556     7.397420     7.320378
   1    1    5 1    1.079626     0.192559     0.192171
   1    1    6 1    0.907568     2.999797     2.982499
   1    1    7 1    0.782075     1.836835     1.866964
   1    1    8 1    0.686709     0.053537     0.057581
   1    2    0 1    3.208058     0.000000     0.000000
   1    2    1 1    2.778401    28.545540    28.795574
   1    2    2 1    2.100411     2.459919     2.429974
   1    2    3 1    1.604274    60.189105    59.952396
   1    2    4 1    1.274971     9.541974     9.454259
   1    2    5 1    1.050274    66.167152    65.295653
   1    2    6 1    0.889922    13.158680    13.119550
   1    2    7 1    0.770698    91.717834    92.006318
   1    2    8 1    0.678969    10.029388    11.030760
   1    3    0 1    2.368860     5.508384     5.597034
   1    3    1 1    2.179166     2.272374     2.269382
   1    3    2 1    1.802730     8.079175     8.124603
   1    3    3 1    1.459293     1.186198     1.156390
   1    3    4 1    1.198473    11.263541    11.162888
   1    3    5 1    1.006261     8.683366     8.471128
   1    3    6 1    0.862670     0.970458     0.966876
   1    3    7 1    0.752793     5.194307     5.328456
   1    4    0 1    1.851660     0.000000     0.000000
   1    4    1 1    1.756723     8.251906     8.292914
   1    4    2 1    1.540902     1.440018     1.427666
   1    4    3 1    1.309636     2.340575     2.308172
   1    4    4 1    1.111337     3.095189     3.062394
   1    4    5 1    0.953008     1.469281     1.465193
   1    4    6 1    0.828406     4.676004     4.665544
   1    4    7 1    0.729701     0.356798     0.365893
   1    5    0 1    1.511804     2.067618     2.048462
   1    5    1 1    1.458795     0.000705     0.000688
   1    5    2 1    1.327992     9.080547     8.984318
   1    5    3 1    1.171285     9.406391     9.287946
   1    5    4 1    1.022999     4.980827     4.901069
   1    5    5 1    0.895531     8.479256     8.483409
   1    5    6 1    0.789816     5.019884     5.136620
   1    5    7 1    0.702913    15.581554    16.253283
   1    6    0 1    1.274307     0.000000     0.000000
   1    6    1 1    1.242075    27.098788    26.939095
   1    6    2 1    1.158320     0.011478     0.011367
   1    6    3 1    1.049902    49.158503    48.500506
   1    6    4 1    0.939132     0.262662     0.260628
   1    6    5 1    0.837647    70.612919    70.389240
   1    6    6 1    0.749250     0.259491     0.267625
   1    6    7 1    0.673860    74.561191    83.724433
   1    7    0 1    1.099951     0.546350     0.540627
   1    7    1 1    1.079021     2.877863     2.872898
   1    7    2 1    1.022742     4.134195     4.068043
   1    7    3 1    0.945798     3.157783     3.150515
   1    7    4 1    0.862412    11.615616    11.575056
   1    7    5 1    0.781844    14.467567    14.699772
   1    7    6 1    0.708518     0.480329     0.495957
   1    8    0 1    0.966900     0.000000     0.000000
   1    8    1 1    0.952591     9.266526     9.243504
   1    8    2 1    0.913198     0.181879     0.179499
   1    8    3 1    0.857172     1.156719     1.155543
   1    8    4 1    0.793639     1.212150     1.238492
   1    8    5 1    0.729514     0.186754     0.191498
   1    9    0 1    0.862206     0.101412     0.101073
   1    9    1 1    0.852014     0.010407     0.010385
   1    9    2 1    0.823478     6.373181     6.375348
   1    9    3 1    0.781691     6.123203     6.220032
   1    9    4 1    0.732609     4.626112     4.750684
   1    9    5 1    0.681272     4.785195     5.220137
   1   10    0 1    0.777764     0.000000     0.000000
   1   10    1 1    0.770258    23.485389    23.553565
   1   10    2 1    0.748980     1.513057     1.560861
   1   10    3 1    0.717127    36.286803    37.186283
   1   10    4 1    0.678668     3.374586     3.715801
   1   11    0 1    0.708261     0.009901     0.010227
   1   11    1 1    0.702579     1.210486     1.263505
   1   11    2 1    0.686319     3.841699     4.135211
   2    0    0 1    2.780575     7.927231     7.996924
   2    0    1 1    2.486709     1.463538     1.490355
   2    0    2 1    1.965544    90.211063    90.497714
   2    0    3 1    1.541713     2.254171     2.236177
   2    0    4 1    1.242885     6.645352     6.603465
   2    0    5 1    1.032119     0.063632     0.062378
   2    0    6 1    0.878797    21.342450    21.152312
   2    0    7 1    0.763438     0.072452     0.072697
   2    0    8 1    0.673989    12.159077    13.646383
   2    1    0 1    2.621188     0.072826     0.070068
   2    1    1 1    2.370742    13.528441    13.743310
   2    1    2 1    1.906753     2.061072     2.038225
   2    1    3 1    1.512848     2.630411     2.605169
   2    1    4 1    1.227612     1.088508     1.086951
   2    1    5 1    1.023323     2.849200     2.803505
   2    1    6 1    0.873348     2.540149     2.515484
   2    1    7 1    0.759857     1.201850     1.212491
   2    2    0 1    2.269385    17.444790    17.424459
   2    2    1 1    2.100978     3.920253     3.873697
   2    2    2 1    1.757708     9.336033     9.384032
   2    2    3 1    1.435101     0.650434     0.645998
   2    2    4 1    1.184964     1.480721     1.456586
   2    2    5 1    0.998224     1.643084     1.596491
   2    2    6 1    0.857590    17.725688    17.706763
   2    2    7 1    0.749411     0.026881     0.027720
   2    3    0 1    1.906197     2.230548     2.204431
   2    3    1 1    1.803088     9.976507    10.031557
   2    3    2 1    1.571907     0.021400     0.021430
   2    3    3 1    1.328512    21.532218    21.307650
   2    3    4 1    1.122802     4.464518     4.418884
   2    3    5 1    0.960208     0.356233     0.352065
   2    3    6 1    0.833122     1.270520     1.266881
   2    3    7 1    0.732918     0.144519     0.148433
   2    4    0 1    1.604029    28.809270    28.695819
   2    4    1 1    1.541126     0.744946     0.738676
   2    4    2 1    1.389201   126.845135   125.988602
   2    4    3 1    1.212638     2.052431     2.047489
   2    4    4 1    1.050206    24.647372    24.321776
   2    4    5 1    0.913612     0.001013     0.000999
   2    4    6 1    0.802137    31.857816    32.312096
   2    4    7 1    0.711556     0.087459     0.089964
   2    5    0 1    1.367765     0.442885     0.441974
   2    5    1 1    1.328136    28.038291    27.742448
   2    5    2 1    1.227167     6.432310     6.423504
   2    5    3 1    1.100353     2.448914     2.423263
   2    5    4 1    0.974719     0.041758     0.040716
   2    5    5 1    0.862606    10.069849    10.033180
   2    5    6 1    0.766952     3.473378     3.479680
   2    5    7 1    0.686651     2.357920     2.536336
   2    6    0 1    1.184430     2.266717     2.229540
   2    6    1 1    1.158415     0.277986     0.275284
   2    6    2 1    1.089583     0.071984     0.071381
   2    6    3 1    0.997905     0.112982     0.109766
   2    6    4 1    0.901365     1.667549     1.668121
   2    6    5 1    0.810518     0.352292     0.355450
   2    6    6 1    0.729646     8.547039     8.764691
   2    7    0 1    1.040581     3.232718     3.168951
   2    7    1 1    1.022807     9.882307     9.724159
   2    7    2 1    0.974497     0.443681     0.432642
   2    7    3 1    0.907254    28.055003    27.904866
   2    7    4 1    0.832890     5.429853     5.414354
   2    7    5 1    0.759646     0.951278     0.960125
   2    7    6 1    0.691872     0.892421     0.950425
   2    8    0 1    0.925830    61.443553    60.557890
   2    8    1 1    0.913245     0.561537     0.554162
   2    8    2 1    0.878362    50.371669    49.916816
   2    8    3 1    0.828167     0.013011     0.012983
   2    8    4 1    0.770451    52.373461    52.530924
   2    8    5 1    0.711382     0.562161     0.578363
   2    9    0 1    0.832705     0.242976     0.242284
   2    9    1 1    0.823512    16.086554    16.091623
   2    9    2 1    0.797661     4.521713     4.604448
   2    9    3 1    0.759506     0.284919     0.287656
   2    9    4 1    0.714252     0.108032     0.110879
   2   10    0 1    0.755902     0.832250     0.847590
   2   10    1 1    0.749006     0.717109     0.739750
   2   10    2 1    0.729397     9.445730     9.685194
   2   10    3 1    0.699882     1.925391     2.020334
   2   11    0 1    0.691633     1.029968     1.097391
   2   11    1 1    0.686339     0.281251     0.302726
   3    0    0 1    1.853717     0.000000     0.000000
   3    0    1 1    1.758480     7.795440     7.836396
   3    0    2 1    1.542087     0.683390     0.678126
   3    0    3 1    1.310363     0.044959     0.044336
   3    0    4 1    1.111782     4.629146     4.580007
   3    0    5 1    0.953288     2.130536     2.124142
   3    0    6 1    0.828590     6.019556     6.005768
   3    0    7 1    0.729826     4.348433     4.459584
   3    1    0 1    1.804157     3.342515     3.359819
   3    1    1 1    1.716003     7.017935     6.944597
   3    1    2 1    1.513201     6.449182     6.386528
   3    1    3 1    1.292501     1.960504     1.937822
   3    1    4 1    1.100810     9.873494     9.770117
   3    1    5 1    0.946344     4.258273     4.249745
   3    1    6 1    0.824018     0.681603     0.681571
   3    1    7 1    0.726696     0.058220     0.059634
   3    2    0 1    1.676369     0.000000     0.000000
   3    2    1 1    1.604947    31.457500    31.334148
   3    2    2 1    1.435402     2.992218     2.970750
   3    2    3 1    1.243003    26.880487    26.709394
   3    2    4 1    1.069745     4.284810     4.275123
   3    2    5 1    0.926389   104.239384   102.760744
   3    2    6 1    0.810743     7.367008     7.432242
   3    2    7 1    0.717542    36.977573    37.887778
   3    3    0 1    1.512923     2.072445     2.052505
   3    3    1 1    1.459800     3.656267     3.564501
   3    3    2 1    1.328751    10.276133    10.169765
   3    3    3 1    1.171805    11.142703    10.999420
   3    3    4 1    1.023346     2.039918     2.007197
   3    3    5 1    0.895763     0.527695     0.528002
   3    3    6 1    0.789976     8.231995     8.423428
   3    3    7 1    0.703026    10.364313    10.808722
   3    4    0 1    1.347984     0.000000     0.000000
   3    4    1 1    1.310002    13.395740    13.210131
   3    4    2 1    1.212819     0.214589     0.214084
   3    4    3 1    1.089974     0.435976     0.432242
   3    4    4 1    0.967483     3.204724     3.138008
   3    4    5 1    0.857578     1.221653     1.220351
   3    4    6 1    0.763412     3.737054     3.749805
   3    4    7 1    0.684107     3.601976     3.897232
   3    5    0 1    1.198478     0.842297     0.834772
   3    5    1 1    1.171547     9.476506     9.355909
   3    5    2 1    1.100489     2.132533     2.110198
   3    5    3 1    1.006263     0.006696     0.006532
   3    5    4 1    0.907510    18.811861    18.704835
   3    5    5 1    0.814977    15.917725    16.023910
   3    5    6 1    0.732895     0.567497     0.582862
   3    6    0 1    1.069353     0.000000     0.000000
   3    6    1 1    1.050091    24.106454    23.786437
   3    6    2 1    0.998007     0.285224     0.277116
   3    6    3 1    0.926134    37.317485    36.784247
   3    6    4 1    0.847425     0.001899     0.001892
   3    6    5 1    0.770626    67.917375    68.128196
   3    6    6 1    0.700137     0.024573     0.025773
   3    7    0 1    0.959943     0.235795     0.233128
   3    7    1 1    0.945936     2.556512     2.550830
   3    7    2 1    0.907330     9.953398     9.899138
   3    7    3 1    0.852314    13.828601    13.800987
   3    7    4 1    0.789778     0.560221     0.573249
   3    7    5 1    0.726512     2.296060     2.351684
   3    8    0 1    0.867659     0.000000     0.000000
   3    8    1 1    0.857275     9.760697     9.750676
   3    8    2 1    0.828225     0.719118     0.717549
   3    8    3 1    0.785748     4.060130     4.146084
   3    8    4 1    0.735946     0.286403     0.294624
   3    8    5 1    0.683953     0.508157     0.550029
   3    9    0 1    0.789620     0.042518     0.043507
   3    9    1 1    0.781769     7.459989     7.578854
   3    9    2 1    0.759550     1.476157     1.490192
   3    9    3 1    0.726389     0.053993     0.055299
   3    9    4 1    0.686502    15.099909    16.247261
   3   10    0 1    0.723234     0.000000     0.000000
   3   10    1 1    0.717187    16.210514    16.611925
   3   10    2 1    0.699917     0.295875     0.310444
   3   10    3 1    0.673713    45.481385    51.100304
   4    0    0 1    1.390288    39.417576    39.138522
   4    0    1 1    1.348727     7.819721     7.818839
   4    0    2 1    1.243354    12.418977    12.337646
   4    0    3 1    1.111978     1.523082     1.506902
   4    0    4 1    0.982772    34.470949    33.534457
   4    0    5 1    0.868172     3.227097     3.201321
   4    0    6 1    0.770857     4.966109     4.982187
   4    0    7 1    0.689448     0.021477     0.022976
   4    1    0 1    1.369009     2.741642     2.734458
   4    1    1 1    1.329274     2.486441     2.461136
   4    1    2 1    1.228064     1.115008     1.113337
   4    1    3 1    1.101000     7.288132     7.211841
   4    1    4 1    0.975169     8.614003     8.397841
   4    1    5 1    0.862917     0.418639     0.417012
   4    1    6 1    0.767171     5.940942     5.952495
   4    1    7 1    0.686808     0.275087     0.295805
   4    2    0 1    1.310594     2.345973     2.313436
   4    2    1 1    1.275605     6.863518     6.800859
   4    2    2 1    1.185371     6.751834     6.642413
   4    2    3 1    1.069920    12.192210    12.165866
   4    2    4 1    0.953377    16.938653    16.886586
   4    2    5 1    0.847708     0.205440     0.204673
   4    2    6 1    0.756424     4.804795     4.886868
   4    2    7 1    0.679064     0.470673     0.517479
   4    3    0 1    1.227916     0.327751     0.327267
   4    3    1 1    1.199000    11.564834    11.465186
   4    3    2 1    1.123149    14.740284    14.590337
   4    3    3 1    1.023499     0.499842     0.491816
   4    3    4 1    0.920092     0.880487     0.866107
   4    3    5 1    0.824053     5.255359     5.254990
   4    3    6 1    0.739474    10.574530    10.899088
   4    4    0 1    1.134692    57.746814    57.214689
   4    4    1 1    1.111757     5.839833     5.777849
   4    4    2 1    1.050489    40.252365    39.727042
   4    4    3 1    0.967613     0.275783     0.270009
   4    4    4 1    0.878854    49.398384    48.959106
   4    4    5 1    0.794033     3.221587     3.290701
   4    4    6 1    0.717551    13.662933    13.999202
   4    5    0 1    1.041128    10.333077    10.132229
   4    5    1 1    1.023327     4.998048     4.917887
   4    5    2 1    0.974946     1.158455     1.129465
   4    5    3 1    0.907617    19.126466    19.014929
   4    5    4 1    0.833170    18.253907    18.201592
   4    5    5 1    0.759859     0.400078     0.403619
   4    5    6 1    0.692033     3.067701     3.266063
   4    6    0 1    0.953099     0.158853     0.158400
   4    6    1 1    0.939385     0.001022     0.001014
   4    6    2 1    0.901544     0.006103     0.006104
   4    6    3 1    0.847512     1.878533     1.871425
   4    6    4 1    0.785953     4.770261     4.872199
   4    6    5 1    0.723531     0.556872     0.570019
   4    7    0 1    0.873190     1.648207     1.632220
   4    7    1 1    0.862608    14.768507    14.714700
   4    7    2 1    0.833031    20.160695    20.103028
   4    7    3 1    0.789848     0.428064     0.438019
   4    7    4 1    0.739312     0.071358     0.073542
   4    7    5 1    0.686652     6.847797     7.365928
   4    8    0 1    0.802015    26.584644    26.966439
   4    8    1 1    0.793792     0.258919     0.264519
   4    8    2 1    0.770563    75.032485    75.262735
   4    8    3 1    0.736003     3.120200     3.209862
   4    8    4 1    0.694600    21.156865    22.419600
   4    9    0 1    0.739182     7.007879     7.221805
   4    9    1 1    0.732730     1.565183     1.607427
   4    9    2 1    0.714341     0.456246     0.468242
   4    9    3 1    0.686548    12.658608    13.619135
   4   10    0 1    0.683883     3.998967     4.329265
   4   10    1 1    0.678763     5.632116     6.199319
   5    0    0 1    1.112230     0.000000     0.000000
   5    0    1 1    1.090605     4.543461     4.503214
   5    0    2 1    1.032590     1.051691     1.030744
   5    0    3 1    0.953570    10.920405    10.885060
   5    0    4 1    0.868292     0.583904     0.579197
   5    0    5 1    0.786218     3.112240     3.179501
   5    0    6 1    0.711768     1.493559     1.536005
   5    1    0 1    1.101245     0.549848     0.544094
   5    1    1 1    1.080242    12.054457    12.026165
   5    1    2 1    1.023782     5.452289     5.364537
   5    1    3 1    0.946620     9.654612     9.636579
   5    1    4 1    0.863035     2.400536     2.390979
   5    1    5 1    0.782309     2.027159     2.061133
   5    1    6 1    0.708863     3.468869     3.579895
   5    2    0 1    1.070145     0.000000     0.000000
   5    2    1 1    1.050841    12.277300    12.119436
   5    2    2 1    0.998650     0.033369     0.032428
   5    2    3 1    0.926648    59.176764    58.343558
   5    2    4 1    0.847819     3.426733     3.414029
   5    2    5 1    0.770922    17.181158    17.237456
   5    2    6 1    0.700359     3.718631     3.898419
   5    3    0 1    1.023696     0.360125     0.354334
   5    3    1 1    1.006759    14.816792    14.459038
   5    3    2 1    0.960587     1.002306     0.990023
   5    3    3 1    0.895998     3.634946     3.637377
   5    3    4 1    0.824155    15.921501    15.919255
   5    3    5 1    0.753002     9.465030     9.705350
   5    3    6 1    0.686841     1.215276     1.306711
   5    4    0 1    0.967779     0.000000     0.000000
   5    4    1 1    0.953431    11.205373    11.170421
   5    4    2 1    0.913938     1.030199     1.015939
   5    4    3 1    0.857784    13.313922    13.299274
   5    4    4 1    0.794125     0.090843     0.092786
   5    4    5 1    0.729891     1.190648     1.221118
   5    5    0 1    0.907754     0.155720     0.154784
   5    5    1 1    0.895882     9.376269     9.382152
   5    5    2 1    0.862881    10.490995    10.450524
   5    5    3 1    0.815153    14.586288    14.682077
   5    5    4 1    0.759940     0.162173     0.163581
   5    5    5 1    0.703083     0.026010     0.027122
   5    6    0 1    0.847624     0.000000     0.000000
   5    6    1 1    0.837934    15.408730    15.359337
   5    6    2 1    0.810746     0.284850     0.287372
   5    6    3 1    0.770775    33.096737    33.202312
   5    6    4 1    0.723601     0.308842     0.316135
   5    6    5 1    0.674009    39.484365    44.310522
   5    7    0 1    0.789939     0.042709     0.043703
   5    7    1 1    0.782078    14.024697    14.254826
   5    7    2 1    0.759834     0.141030     0.142286
   5    7    3 1    0.726637     2.233543     2.287741
   5    7    4 1    0.686711    21.420345    23.038216
   5    8    0 1    0.736076     0.000000     0.000000
   5    8    1 1    0.729704    15.655706    16.054793
   5    8    2 1    0.711536     0.051603     0.053082
   5    8    3 1    0.684057     2.806295     3.036715
   5    9    0 1    0.686607     0.005700     0.006132
   5    9    1 1    0.681427     8.578081     9.353089
   6    0    0 1    0.926859     8.479199     8.360526
   6    0    1 1    0.914232     6.812970     6.716773
   6    0    2 1    0.879240    33.371894    33.078969
   6    0    3 1    0.828903    11.598072    11.570528
   6    0    4 1    0.771043     6.342835     6.364080
   6    0    5 1    0.711849     0.335024     0.344518
   6    1    0 1    0.920472     0.304046     0.299094
   6    1    1 1    0.908102     1.806187     1.794473
   6    1    2 1    0.873783    10.050204     9.952447
   6    1    3 1    0.824326     1.664399     1.663971
   6    1    4 1    0.767355     5.539046     5.549885
   6    1    5 1    0.708943     1.623885     1.675664
   6    2    0 1    0.902078     0.399668     0.399646
   6    2    1 1    0.890425    19.122461    19.072555
   6    2    2 1    0.858002     6.775555     6.767807
   6    2    3 1    0.811036     2.829715     2.854370
   6    2    4 1    0.756600     3.131882     3.183967
   6    2    5 1    0.700436     8.992887     9.426269
   6    3    0 1    0.873729    10.676897    10.573056
   6    3    1 1    0.863128     0.330453     0.329113
   6    3    2 1    0.833499     0.132172     0.131792
   6    3    3 1    0.790247     7.037594     7.200183
   6    3    4 1    0.739639    23.077451    23.787911
   6    3    5 1    0.686914     0.048807     0.052472
   6    4    0 1    0.838184    21.753988    21.683498
   6    4    1 1    0.828812     3.172124     3.164665
   6    4    2 1    0.802474    52.005692    52.732866
   6    4    3 1    0.763657    10.487506    10.520866
   6    4    4 1    0.717701    17.286686    17.711107
   6    5    0 1    0.798277     2.267597     2.307780
   6    5    1 1    0.790168     5.292216     5.414511
   6    5    2 1    0.767246    31.418147    31.479367
   6    5    3 1    0.733111     0.108366     0.111312
   6    5    4 1    0.692168     0.201563     0.214543
   6    6    0 1    0.756462     0.166482     0.169310
   6    6    1 1    0.749550     1.233932     1.272237
   6    6    2 1    0.729900     1.417032     1.453301
   6    6    3 1    0.700326     0.839499     0.880143
   6    7    0 1    0.714607    15.194513    15.591363
   6    7    1 1    0.708772     0.394683     0.407370
   6    7    2 1    0.692089     2.153608     2.292632
   6    8    0 1    0.673992    30.280051    33.983499
   7    0    0 1    0.794450     0.000000     0.000000
   7    0    1 1    0.786456    14.360726    14.674021
   7    0    2 1    0.763847     0.184194     0.184750
   7    0    3 1    0.730143     0.262329     0.269073
   7    0    4 1    0.689669     0.359829     0.384773
   7    1    0 1    0.790418     0.042997     0.043990
   7    1    1 1    0.782543    16.895265    17.184381
   7    1    2 1    0.760260     1.019090     1.027277
   7    1    3 1    0.727009     9.477766     9.708915
   7    1    4 1    0.687026     5.563222     5.979506
   7    2    0 1    0.778679     0.000000     0.000000
   7    2    1 1    0.771146    16.576365    16.632942
   7    2    2 1    0.749797     0.598980     0.617411
   7    2    3 1    0.717844     4.878139     4.997637
   7    2    4 1    0.679275     0.204288     0.224425
   7    3    0 1    0.760225     0.027202     0.027423
   7    3    1 1    0.753211    15.924799    16.321997
   7    3    2 1    0.733279     6.336852     6.509685
   7    3    3 1    0.703309    10.692518    11.144753
   7    4    0 1    0.736463     0.000000     0.000000
   7    4    1 1    0.730081    24.061921    24.679820
   7    4    2 1    0.711886     0.505494     0.519800
   7    4    3 1    0.684368     3.192305     3.451704
   7    5    0 1    0.708952     0.010061     0.010382
   7    5    1 1    0.703253    16.123782    16.807581
   7    5    2 1    0.686948     0.034928     0.037548
   7    6    0 1    0.679175     0.000000     0.000000
   7    6    1 1    0.674159    10.570804    11.855784
   8    0    0 1    0.695144     7.306819     7.735230
   8    0    1 1    0.689769    12.081913    12.917057
   8    0    2 1    0.674364    12.922722    14.481725
   8    1    0 1    0.692438     3.947162     4.199288
   8    1    1 1    0.687125     0.403544     0.433652
   8    2    0 1    0.684504     1.396379     1.509334
   8    2    1 1    0.679371     9.390739    10.312717
loop_
	_pd_meas_time_of_flight
	_pd_proc_d_spacing
	_pd_proc_intensity_total
	_pd_proc_ls_weight
	_pd_calc_intensity_total
	_pd_proc_intensity_bkg_calc
1200.997790     0.672282     3.843547   327.401595     3.047977     1.788031 
1202.198790     0.672952     3.889275   323.587786     3.137288     1.787469 
1203.400990     0.673623     3.955659   318.482169     3.222873     1.786906 
1204.604390     0.674294     4.045031   312.235141     3.302709     1.786344 
1205.809000     0.674966     3.959712   318.500585     3.374825     1.785781 
1207.014810     0.675638     4.010005   315.275657     3.437462     1.785218 
1208.221820     0.676311     4.060566   311.708030     3.489231     1.784655 
1209.430040     0.676985     4.017721   315.332540     3.529235     1.784092 
1210.639470     0.677660     4.074724   311.271418     3.557146     1.783528 
1211.850110     0.678335     4.061865   312.590535     3.573197     1.782964 
1213.061960     0.679011     4.037783   314.397373     3.578132     1.782401 
1214.275020     0.679687     3.961799   320.541630     3.573093     1.781837 
1215.489300     0.680364     3.941189   322.079998     3.559481     1.781273 
1216.704790     0.681042     3.886015   326.818261     3.538834     1.780708 
1217.921490     0.681721     3.741023   339.784745     3.512713     1.780144 
1219.139410     0.682400     3.777694   336.733533     3.482623     1.779579 
1220.358550     0.683080     3.717101   342.329337     3.449936     1.779014 
1221.578910     0.683760     3.661995   347.946471     3.415842     1.778449 
1222.800490     0.684442     3.647032   349.957683     3.381312     1.777884 
1224.023290     0.685124     3.571816   357.036595     3.347082     1.777319 
1225.247310     0.685806     3.529896   361.144068     3.313651     1.776753 
1226.472560     0.686489     3.566154   357.948150     3.281293     1.776188 
1227.699030     0.687173     3.456810   369.027655     3.250092     1.775622 
1228.926730     0.687858     3.446520   370.058858     3.219989     1.775056 
1230.155660     0.688544     3.401994   375.357945     3.190830     1.774490 
1231.385820     0.689230     3.407672   375.070711     3.162429     1.773923 
1232.617200     0.689916     3.364552   379.740388     3.134615     1.773357 
1233.849820     0.690604     3.390102   377.335484     3.107281     1.772790 
1235.083670     0.691292     3.387786   378.018226     3.080385     1.772223 
1236.318750     0.691981     3.297378   388.925170     3.053934     1.771656 
1237.555070     0.692670     3.217079   398.242771     3.027990     1.771089 
1238.792630     0.693360     3.264497   392.287435     3.002668     1.770522 
1240.031420     0.694051     3.223163   398.063222     2.978103     1.769954 
1241.271450     0.694743     3.190998   402.654095     2.954442     1.769386 
1242.512720     0.695435     3.073004   417.393701     2.931825     1.768819 
1243.755230     0.696128     3.045819   421.478755     2.910390     1.768251 
1244.998990     0.696821     3.103062   413.999978     2.890273     1.767683 
1246.243990     0.697516     3.019338   425.727708     2.871607     1.767114 
1247.490230     0.698211     3.045431   422.295739     2.854517     1.766546 
1248.737720     0.698907     2.937722   437.572748     2.839118     1.765977 
1249.986460     0.699603     2.951008   436.364828     2.825491     1.765408 
1251.236450     0.700300     2.932265   439.394421     2.813683     1.764839 
1252.487680     0.700998     2.957001   436.252913     2.803682     1.764270 
1253.740170     0.701696     2.988822   432.856651     2.795425     1.763701 
1254.993910     0.702396     2.971400   435.704714     2.788793     1.763132 
1256.248910     0.703095     2.958239   437.230434     2.783636     1.762562 
1257.505150     0.703796     2.875149   450.136005     2.779787     1.761992 
1258.762660     0.704497     2.894604   447.110725     2.777109     1.761422 
1260.021420     0.705199     2.929836   442.268293     2.775534     1.760852 
1261.281440     0.705902     2.993371   433.812652     2.775096     1.760282 
1262.542730     0.706606     2.891331   448.757446     2.775938     1.759712 
1263.805270     0.707310     2.899456   447.922428     2.778310     1.759141 
1265.069070     0.708014     2.941071   441.894631     2.782576     1.758570 
1266.334140     0.708720     2.889255   450.616003     2.789209     1.758000 
1267.600480     0.709426     2.886075   451.436890     2.798588     1.757429 
1268.868080     0.710133     2.830494   459.620406     2.810951     1.756857 
1270.136940     0.710841     2.866975   455.113441     2.826472     1.756286 
1271.407080     0.711549     2.912886   448.352366     2.845244     1.755715 
1272.678490     0.712258     2.919686   447.217198     2.867232     1.755143 
1273.951170     0.712968     2.919080   447.980450     2.892253     1.754571 
1275.225120     0.713678     2.823098   462.848631     2.919942     1.753999 
1276.500340     0.714390     2.999825   437.046910     2.949741     1.753427 
1277.776840     0.715101     3.057804   429.544225     2.980899     1.752855 
1279.054620     0.715814     3.082881   426.270030     3.012488     1.752283 
1280.333680     0.716527     3.097747   424.573544     3.043435     1.751710 
1281.614010     0.717241     3.169317   416.287847     3.072581     1.751138 
1282.895620     0.717956     3.226873   409.972436     3.098759     1.750565 
1284.178520     0.718672     3.247232   406.541557     3.120900     1.749992 
1285.462700     0.719388     3.235389   408.266604     3.138136     1.749419 
1286.748160     0.720105     3.236917   408.561758     3.149890     1.748846 
1288.034910     0.720822     3.225132   409.817085     3.155945     1.748272 
1289.322940     0.721541     3.214867   412.031176     3.156463     1.747699 
1290.612270     0.722260     3.232716   410.118574     3.151956     1.747125 
1291.902880     0.722980     3.190961   416.235871     3.143199     1.746551 
1293.194780     0.723700     3.221906   411.404953     3.131127     1.745977 
1294.487980     0.724421     3.150849   421.536389     3.116756     1.745403 
1295.782460     0.725143     3.113159   426.466886     3.101074     1.744829 
1297.078250     0.725866     3.141447   423.404202     3.084952     1.744254 
1298.375320     0.726589     3.116760   426.943038     3.069085     1.743680 
1299.673700     0.727313     3.068755   433.972806     3.053953     1.743105 
1300.973370     0.728038     3.041493   438.116591     3.039807     1.742530 
1302.274350     0.728764     3.078711   433.069082     3.026670     1.741955 
1303.576620     0.729490     3.070749   434.253198     3.014365     1.741380 
1304.880200     0.730217     3.097360   431.095848     3.002548     1.740805 
1306.185080     0.730945     3.112544   429.182123     2.990781     1.740230 
1307.491260     0.731673     3.041988   439.109404     2.978601     1.739654 
1308.798750     0.732402     3.035393   440.447224     2.965582     1.739079 
1310.107550     0.733132     3.021840   443.297286     2.951394     1.738503 
1311.417660     0.733863     3.020580   443.103027     2.935827     1.737927 
1312.729080     0.734594     3.003394   446.286896     2.918806     1.737351 
1314.041810     0.735326     2.967746   451.749550     2.900388     1.736775 
1315.355850     0.736059     2.914723   460.137964     2.880723     1.736198 
1316.671210     0.736793     2.965503   452.974905     2.860014     1.735622 
1317.987880     0.737527     2.956363   454.349327     2.838502     1.735045 
1319.305860     0.738262     2.960832   453.701535     2.816424     1.734469 
1320.625170     0.738998     2.864449   469.275365     2.793999     1.733892 
1321.945800     0.739734     2.834499   475.031406     2.771422     1.733315 
1323.267740     0.740472     2.841120   474.382912     2.748875     1.732737 
1324.591010     0.741210     2.722349   494.606793     2.726551     1.732160 
1325.915600     0.741948     2.725429   494.137869     2.704683     1.731583 
1327.241520     0.742688     2.747683   490.814404     2.683562     1.731005 
1328.568760     0.743428     2.818951   479.254560     2.663533     1.730428 
1329.897330     0.744169     2.811839   481.159654     2.644999     1.729850 
1331.227220     0.744911     2.708849   498.917259     2.628422     1.729272 
1332.558450     0.745653     2.677919   504.151659     2.614309     1.728694 
1333.891010     0.746396     2.647942   511.008676     2.603172     1.728116 
1335.224900     0.747140     2.639689   512.728418     2.595509     1.727537 
1336.560120     0.747885     2.671587   507.740545     2.591778     1.726959 
1337.896680     0.748630     2.721664   498.838814     2.592387     1.726380 
1339.234580     0.749376     2.684788   505.916293     2.597688     1.725802 
1340.573820     0.750123     2.667658   510.042716     2.607986     1.725223 
1341.914390     0.750871     2.770331   491.433919     2.623524     1.724644 
1343.256300     0.751619     2.811186   485.051293     2.644514     1.724065 
1344.599560     0.752368     2.849833   478.637819     2.671158     1.723486 
1345.944160     0.753118     2.838413   481.296679     2.703665     1.722907 
1347.290100     0.753869     2.911345   469.958031     2.742288     1.722327 
1348.637390     0.754620     2.988502   458.982552     2.787351     1.721748 
1349.986030     0.755373     3.023989   454.469053     2.839256     1.721168 
1351.336020     0.756125     3.089129   445.530975     2.898507     1.720588 
1352.687350     0.756879     3.146169   437.892188     2.965721     1.720008 
1354.040040     0.757633     3.126354   440.864776     3.041619     1.719428 
1355.394080     0.758389     3.237175   427.268041     3.126950     1.718848 
1356.749480     0.759145     3.279115   421.843453     3.222467     1.718268 
1358.106220     0.759901     3.434013   403.567690     3.328868     1.717687 
1359.464330     0.760659     3.396460   408.059461     3.446728     1.717107 
1360.823800     0.761417     3.546696   391.246965     3.576416     1.716526 
1362.184620     0.762176     3.680348   377.842042     3.718010     1.715946 
1363.546800     0.762935     3.808529   365.813921     3.871231     1.715365 
1364.910350     0.763696     3.929004   355.047217     4.035363     1.714784 
1366.275260     0.764457     4.010243   348.347922     4.209226     1.714203 
1367.641540     0.765219     4.170127   335.408689     4.391126     1.713621 
1369.009180     0.765982     4.390838   319.223587     4.578705     1.713040 
1370.378190     0.766745     4.708073   298.478836     4.768976     1.712459 
1371.748570     0.767510     4.842232   290.619709     4.958374     1.711877 
1373.120310     0.768275     5.018925   280.495804     5.142797     1.711296 
1374.493430     0.769040     5.281398   267.097284     5.317681     1.710714 
1375.867930     0.769807     5.397889   261.616509     5.478145     1.710132 
1377.243800     0.770574     5.545342   254.864042     5.619228     1.709550 
1378.621040     0.771342     5.759055   245.843590     5.736217     1.708968 
1379.999660     0.772111     5.910029   239.879078     5.825035     1.708386 
1381.379660     0.772881     6.017002   235.947479     5.882637     1.707803 
1382.761040     0.773651     6.088758   233.375875     5.907345     1.707221 
1384.143800     0.774422     5.993536   237.075764     5.899038     1.706638 
1385.527940     0.775194     6.035096   235.562616     5.859169     1.706056 
1386.913470     0.775967     5.803447   245.118820     5.790592     1.705473 
1388.300390     0.776741     5.716162   248.859436     5.697258     1.704890 
1389.688690     0.777515     5.584185   255.015711     5.583814     1.704307 
1391.078370     0.778290     5.451637   261.280427     5.455206     1.703724 
1392.469450     0.779066     5.176068   275.161954     5.316324     1.703141 
1393.861920     0.779842     5.068243   281.149178     5.171725     1.702558 
1395.255780     0.780620     4.906931   290.317926     5.025424     1.701975 
1396.651040     0.781398     4.784765   298.145375     4.880776     1.701391 
1398.047690     0.782177     4.617008   308.954187     4.740442     1.700808 
1399.445740     0.782957     4.501024   316.915646     4.606410     1.700224 
1400.845180     0.783737     4.503903   316.757961     4.480063     1.699640 
1402.246030     0.784518     4.416463   323.256949     4.362268     1.699056 
1403.648280     0.785300     4.383555   326.258524     4.253478     1.698472 
1405.051920     0.786083     4.362781   328.079176     4.153839     1.697888 
1406.456980     0.786867     4.182129   342.179528     4.063272     1.697304 
1407.863430     0.787651     4.179037   342.683546     3.981557     1.696720 
1409.271300     0.788436     4.107810   348.911252     3.908333     1.696136 
1410.680570     0.789222     4.011069   357.356857     3.843214     1.695551 
1412.091250     0.790009     3.952522   362.928472     3.785790     1.694967 
1413.503340     0.790797     3.955506   363.058353     3.735612     1.694382 
1414.916840     0.791585     3.868585   371.244987     3.692271     1.693797 
1416.331760     0.792374     3.827433   375.205274     3.655448     1.693212 
1417.748090     0.793164     3.765223   381.631306     3.624890     1.692627 
1419.165840     0.793955     3.747300   383.727239     3.600411     1.692042 
1420.585010     0.794746     3.726480   386.211822     3.581879     1.691457 
1422.005590     0.795538     3.655151   394.008168     3.569147     1.690872 
1423.427600     0.796331     3.645078   395.591498     3.562009     1.690287 
1424.851020     0.797125     3.695101   390.548773     3.560139     1.689702 
1426.275870     0.797920     3.614195   399.377847     3.563031     1.689116 
1427.702150     0.798715     3.621054   398.627064     3.569968     1.688531 
1429.129850     0.799512     3.621602   399.204389     3.579977     1.687945 
1430.558980     0.800309     3.622386   399.359650     3.591828     1.687359 
1431.989540     0.801107     3.643406   397.595535     3.604066     1.686773 
1433.421530     0.801905     3.683323   393.634906     3.615081     1.686188 
1434.854950     0.802705     3.710596   391.198060     3.623212     1.685602 
1436.289810     0.803505     3.632213   399.801514     3.626898     1.685015 
1437.726100     0.804306     3.677489   395.428836     3.624823     1.684429 
1439.163820     0.805108     3.654019   397.953487     3.616071     1.683843 
1440.602990     0.805910     3.720115   391.185681     3.600225     1.683257 
1442.043590     0.806714     3.605935   403.686082     3.577416     1.682670 
1443.485630     0.807518     3.602497   404.341423     3.548304     1.682084 
1444.929120     0.808323     3.562354   409.523056     3.513935     1.681497 
1446.374050     0.809129     3.497084   417.063033     3.475598     1.680911 
1447.820420     0.809936     3.455133   422.537268     3.434753     1.680324 
1449.268240     0.810743     3.406429   428.435345     3.392886     1.679737 
1450.717510     0.811551     3.365213   433.846266     3.351423     1.679150 
1452.168230     0.812360     3.321760   440.019927     3.311650     1.678563 
1453.620400     0.813170     3.288668   444.740392     3.274674     1.677976 
1455.074020     0.813981     3.193982   457.768992     3.241421     1.677389 
1456.529090     0.814793     3.220266   454.851020     3.212621     1.676802 
1457.985620     0.815605     3.193341   458.555892     3.188847     1.676215 
1459.443610     0.816418     3.258946   449.537800     3.170540     1.675628 
1460.903050     0.817232     3.227976   454.271859     3.158031     1.675040 
1462.363950     0.818047     3.196436   459.388538     3.151579     1.674453 
1463.826320     0.818862     3.132234   468.648357     3.151388     1.673865 
1465.290140     0.819679     3.201989   459.224740     3.157609     1.673277 
1466.755430     0.820496     3.237534   454.883229     3.170321     1.672690 
1468.222190     0.821314     3.286348   448.300916     3.189520     1.672102 
1469.690410     0.822133     3.314448   444.525502     3.215064     1.671514 
1471.160100     0.822953     3.313422   445.226251     3.246683     1.670926 
1472.631260     0.823773     3.316198   445.159370     3.283969     1.670338 
1474.103890     0.824594     3.321834   444.659180     3.326378     1.669750 
1475.578000     0.825416     3.346662   441.924915     3.373278     1.669162 
1477.053570     0.826239     3.388031   437.118186     3.423987     1.668574 
1478.530630     0.827063     3.375478   439.080328     3.477774     1.667986 
1480.009160     0.827888     3.480049   426.306468     3.533903     1.667397 
1481.489170     0.828713     3.518315   422.381145     3.591625     1.666809 
1482.970660     0.829539     3.648056   407.691084     3.650179     1.666221 
1484.453630     0.830367     3.652698   407.595447     3.708764     1.665632 
1485.938080     0.831194     3.711019   401.608515     3.766509     1.665044 
1487.424020     0.832023     3.646201   408.830117     3.822453     1.664455 
1488.911440     0.832853     3.887188   383.786328     3.875531     1.663866 
1490.400360     0.833683     3.875561   385.525847     3.924576     1.663278 
1491.890760     0.834514     3.927465   380.806448     3.968339     1.662689 
1493.382650     0.835346     3.996813   374.623800     4.005521     1.662100 
1494.876030     0.836179     3.980928   376.505511     4.034841     1.661511 
1496.370900     0.837013     4.025420   372.727806     4.055090     1.660922 
1497.867280     0.837848     4.111845   365.262928     4.065166     1.660333 
1499.365140     0.838683     4.151156   362.103791     4.064149     1.659744 
1500.864510     0.839519     4.075923   368.853042     4.051494     1.659155 
1502.365370     0.840356     4.074893   369.533340     4.027149     1.658566 
1503.867740     0.841194     4.068076   370.374992     3.991623     1.657976 
1505.371610     0.842033     3.956702   380.772564     3.946003     1.657387 
1506.876980     0.842873     3.832895   393.351719     3.891900     1.656798 
1508.383850     0.843713     3.893166   387.684216     3.831347     1.656208 
1509.892240     0.844554     3.801971   396.831114     3.766657     1.655619 
1511.402130     0.845396     3.713563   406.030707     3.700254     1.655029 
1512.913530     0.846239     3.615510   417.888391     3.634521     1.654440 
1514.426450     0.847083     3.451503   437.520579     3.571676     1.653850 
1515.940870     0.847928     3.421840   441.730258     3.513679     1.653260 
1517.456810     0.848773     3.428402   441.490086     3.462166     1.652671 
1518.974270     0.849619     3.322500   454.992878     3.418413     1.652081 
1520.493240     0.850467     3.299503   458.461443     3.383339     1.651491 
1522.013740     0.851315     3.268273   463.543463     3.357485     1.650901 
1523.535750     0.852163     3.239188   467.665393     3.341048     1.650311 
1525.059290     0.853013     3.290937   460.880717     3.333896     1.649721 
1526.584350     0.853864     3.283241   461.848710     3.335591     1.649131 
1528.110930     0.854715     3.314009   458.299907     3.345438     1.648541 
1529.639040     0.855567     3.291789   461.703237     3.362522     1.647951 
1531.168680     0.856421     3.442093   442.534049     3.385739     1.647361 
1532.699850     0.857275     3.464168   440.241718     3.413868     1.646771 
1534.232550     0.858129     3.541128   430.871093     3.445634     1.646181 
1535.766780     0.858985     3.532984   431.979393     3.479776     1.645591 
1537.302550     0.859842     3.600570   424.727208     3.515107     1.645000 
1538.839850     0.860699     3.611538   423.588789     3.550600     1.644410 
1540.378690     0.861557     3.694535   414.250274     3.585437     1.643820 
1541.919070     0.862416     3.679998   416.386220     3.619084     1.643229 
1543.460990     0.863276     3.785301   405.120156     3.651306     1.642639 
1545.004450     0.864137     3.697683   415.364097     3.682171     1.642049 
1546.549450     0.864999     3.829145   401.341927     3.712042     1.641458 
1548.096000     0.865861     3.786111   406.071945     3.741555     1.640868 
1549.644100     0.866725     3.734084   411.909763     3.771575     1.640277 
1551.193740     0.867589     3.754688   409.682386     3.803112     1.639686 
1552.744940     0.868454     3.732120   412.564625     3.837217     1.639096 
1554.297680     0.869320     3.767352   409.131675     3.874886     1.638505 
1555.851980     0.870187     3.794846   407.141095     3.916929     1.637914 
1557.407830     0.871055     3.813735   404.962176     3.963865     1.637324 
1558.965240     0.871923     3.888794   397.540045     4.015834     1.636733 
1560.524210     0.872793     4.027849   384.647748     4.072525     1.636142 
1562.084730     0.873663     4.026955   385.050152     4.133156     1.635551 
1563.646810     0.874534     4.031826   384.883074     4.196465     1.634961 
1565.210460     0.875407     4.181619   371.280040     4.260732     1.634370 
1566.775670     0.876279     4.150398   374.156842     4.323822     1.633779 
1568.342450     0.877153     4.386891   354.567759     4.383276     1.633188 
1569.910790     0.878028     4.342316   358.517558     4.436441     1.632597 
1571.480700     0.878904     4.483372   347.720976     4.480635     1.632006 
1573.052180     0.879780     4.464212   349.411281     4.513364     1.631415 
1574.625230     0.880657     4.574032   341.677505     4.532566     1.630824 
1576.199860     0.881536     4.636182   337.302365     4.536852     1.630233 
1577.776060     0.882415     4.595403   340.549912     4.525656     1.629642 
1579.353830     0.883295     4.437128   352.610075     4.499264     1.629051 
1580.933190     0.884176     4.383334   357.164135     4.458802     1.628460 
1582.514120     0.885057     4.325324   361.966985     4.406117     1.627869 
1584.096640     0.885940     4.226504   370.659560     4.343572     1.627278 
1585.680730     0.886823     4.208361   372.662187     4.273773     1.626687 
1587.266410     0.887708     4.146649   378.288987     4.199360     1.626096 
1588.853680     0.888593     4.054140   387.109452     4.122815     1.625505 
1590.442530     0.889479     3.967427   395.440946     4.046367     1.624913 
1592.032980     0.890366     3.919980   400.412959     3.971927     1.624322 
1593.625010     0.891254     3.898991   403.186594     3.901079     1.623731 
1595.218630     0.892143     3.792080   414.451012     3.835098     1.623140 
1596.813850     0.893033     3.706867   424.182235     3.775011     1.622549 
1598.410670     0.893923     3.657361   430.343894     3.721668     1.621958 
1600.009080     0.894815     3.692833   426.456318     3.675739     1.621366 
1601.609090     0.895707     3.674839   428.982851     3.637694     1.620775 
1603.210700     0.896600     3.641662   433.223054     3.607894     1.620184 
1604.813910     0.897495     3.660762   431.168180     3.586615     1.619593 
1606.418720     0.898390     3.560324   442.814767     3.574061     1.619001 
1608.025140     0.899286     3.570621   442.547455     3.570377     1.618410 
1609.633160     0.900182     3.609984   438.435709     3.575579     1.617819 
1611.242800     0.901080     3.689576   429.446315     3.589642     1.617228 
1612.854040     0.901979     3.697481   428.603001     3.612453     1.616636 
1614.466890     0.902878     3.726296   425.476418     3.643789     1.616045 
1616.081360     0.903779     3.708818   427.886409     3.683297     1.615454 
1617.697440     0.904680     3.750033   423.516787     3.730512     1.614863 
1619.315140     0.905582     3.816201   416.940921     3.784848     1.614271 
1620.934450     0.906485     3.927492   405.757906     3.845655     1.613680 
1622.555390     0.907390     4.023170   396.437258     3.912281     1.613089 
1624.177940     0.908295     4.056589   393.526372     3.984156     1.612498 
1625.802120     0.909200     4.118821   388.068767     4.060881     1.611906 
1627.427920     0.910107     4.236898   377.661138     4.142397     1.611315 
1629.055350     0.911015     4.235771   377.776978     4.229052     1.610724 
1630.684410     0.911923     4.370238   366.535923     4.321597     1.610133 
1632.315090     0.912833     4.466357   359.197088     4.421140     1.609541 
1633.947410     0.913743     4.407787   364.161196     4.529008     1.608950 
1635.581350     0.914655     4.598638   349.205894     4.646547     1.608359 
1637.216940     0.915567     4.628456   347.489999     4.774973     1.607768 
1638.854150     0.916480     4.756823   338.490565     4.915183     1.607177 
1640.493010     0.917394     4.873964   330.567574     5.067594     1.606585 
1642.133500     0.918309     4.903212   328.619896     5.231994     1.605994 
1643.775630     0.919225     5.093388   316.771942     5.407428     1.605403 
1645.419410     0.920142     5.311062   304.226597     5.592089     1.604812 
1647.064830     0.921059     5.428371   297.947274     5.783209     1.604221 
1648.711890     0.921978     5.644545   286.835281     5.976998     1.603630 
1650.360610     0.922898     5.918612   273.943490     6.168629     1.603039 
1652.010970     0.923818     6.129832   264.702693     6.352274     1.602447 
1653.662980     0.924739     6.362406   255.298734     6.521267     1.601856 
1655.316640     0.925662     6.648992   244.630099     6.668409     1.601265 
1656.971960     0.926585     6.721183   242.002143     6.786461     1.600674 
1658.628930     0.927509     6.835940   238.168049     6.868746     1.600083 
1660.287560     0.928434     6.952949   234.428231     6.909846     1.599492 
1661.947840     0.929360     6.993286   233.250573     6.906212     1.598901 
1663.609790     0.930287     7.007805   232.922686     6.856593     1.598310 
1665.273400     0.931215     6.872159   237.688304     6.762147     1.597720 
1666.938680     0.932144     6.671630   244.972518     6.626312     1.597129 
1668.605610     0.933073     6.513554   251.045739     6.454411     1.596538 
1670.274220     0.934004     6.203851   263.646776     6.253250     1.595947 
1671.944490     0.934936     5.926609   276.161715     6.030109     1.595356 
1673.616440     0.935868     5.587257   292.897150     5.792172     1.594765 
1675.290060     0.936802     5.384588   304.062485     5.546394     1.594175 
1676.965350     0.937736     5.111876   320.427227     5.299286     1.593584 
1678.642310     0.938671     4.874246   336.069023     5.056680     1.592993 
1680.320950     0.939608     4.603682   355.906034     4.823548     1.592402 
1682.001270     0.940545     4.456355   367.687232     4.603946     1.591812 
1683.683280     0.941483     4.266450   384.296444     4.400984     1.591221 
1685.366960     0.942422     4.096423   400.382835     4.216849     1.590631 
1687.052330     0.943362     3.971914   412.922343     4.052835     1.590040 
1688.739380     0.944303     3.892347   421.538120     3.909421     1.589450 
1690.428120     0.945245     3.807382   431.320959     3.786293     1.588859 
1692.118550     0.946188     3.718658   441.676973     3.682492     1.588269 
1693.810660     0.947131     3.552683   462.421940     3.596496     1.587678 
1695.504470     0.948076     3.567605   460.489748     3.526344     1.587088 
1697.199980     0.949022     3.535993   465.035089     3.469761     1.586498 
1698.897180     0.949968     3.520488   467.490074     3.424271     1.585907 
1700.596080     0.950916     3.395322   485.013478     3.387269     1.585317 
1702.296670     0.951864     3.383482   487.026341     3.356227     1.584727 
1703.998970     0.952814     3.409370   483.887480     3.328717     1.584137 
1705.702970     0.953764     3.504303   471.135935     3.302485     1.583547 
1707.408670     0.954716     3.435651   480.258309     3.275542     1.582957 
1709.116080     0.955668     3.339167   494.926386     3.246307     1.582367 
1710.825200     0.956621     3.262439   506.677520     3.213695     1.581777 
1712.536020     0.957575     3.209810   515.222478     3.177164     1.581187 
1714.248560     0.958530     3.178859   520.115300     3.136699     1.580597 
1715.962810     0.959487     3.101236   533.151096     3.092766     1.580007 
1717.678770     0.960444     3.031943   546.101550     3.046219     1.579417 
1719.396450     0.961402     2.962393   558.967844     2.998175     1.578828 
1721.115840     0.962361     2.926661   565.762950     2.949897     1.578238 
1722.836960     0.963321     2.929519   565.856624     2.902703     1.577648 
1724.559800     0.964281     2.791894   594.211044     2.857884     1.577059 
1726.284360     0.965243     2.704401   613.649175     2.816636     1.576469 
1728.010640     0.966206     2.682838   618.141346     2.780007     1.575880 
1729.738650     0.967170     2.624889   632.040492     2.748861     1.575290 
1731.468390     0.968135     2.599305   638.494023     2.723887     1.574701 
1733.199860     0.969100     2.614698   635.297717     2.705552     1.574112 
1734.933060     0.970067     2.628670   631.879083     2.694129     1.573522 
1736.667990     0.971035     2.604518   638.731255     2.689672     1.572933 
1738.404660     0.972003     2.648417   628.216424     2.692009     1.572344 
1740.143060     0.972973     2.589511   642.969033     2.700754     1.571755 
1741.883210     0.973944     2.582378   646.053982     2.715320     1.571166 
1743.625090     0.974915     2.638702   632.853560     2.734922     1.570577 
1745.368710     0.975888     2.699656   618.350410     2.758595     1.569988 
1747.114080     0.976861     2.661658   627.924284     2.785219     1.569399 
1748.861200     0.977835     2.729534   613.082560     2.813538     1.568811 
1750.610060     0.978811     2.748384   609.197375     2.842205     1.568222 
1752.360670     0.979787     2.769084   605.012840     2.869790     1.567633 
1754.113030     0.980765     2.849448   589.133311     2.894828     1.567045 
1755.867140     0.981743     2.914417   576.493188     2.915883     1.566456 
1757.623010     0.982722     2.866313   586.175067     2.931617     1.565868 
1759.380630     0.983703     2.852387   589.207103     2.940871     1.565280 
1761.140010     0.984684     2.884482   583.406421     2.942775     1.564691 
1762.901150     0.985666     2.897403   580.979853     2.936848     1.564103 
1764.664050     0.986650     2.917001   577.995735     2.923064     1.563515 
1766.428720     0.987634     2.797135   602.769017     2.901867     1.562927 
1768.195150     0.988619     2.828892   596.771503     2.874124     1.562339 
1769.963340     0.989605     2.726784   618.827967     2.841037     1.561751 
1771.733310     0.990592     2.694494   626.766549     2.804029     1.561164 
1773.505040     0.991581     2.650219   637.243239     2.764625     1.560576 
1775.278540     0.992570     2.644810   639.471882     2.724343     1.559988 
1777.053820     0.993560     2.569750   658.167427     2.684616     1.559401 
1778.830880     0.994551     2.561862   659.751405     2.646726     1.558813 
1780.609710     0.995543     2.461491   687.396308     2.611771     1.558226 
1782.390320     0.996536     2.410824   702.800761     2.580648     1.557638 
1784.172710     0.997530     2.451584   691.682858     2.554037     1.557051 
1785.956880     0.998526     2.417622   701.382073     2.532399     1.556464 
1787.742840     0.999522     2.392836   709.494058     2.515995     1.555877 
1789.530580     1.000519     2.432274   698.989049     2.504923     1.555290 
1791.320110     1.001517     2.434425   698.175156     2.499082     1.554703 
1793.111430     1.002516     2.421079   702.453598     2.498208     1.554116 
1794.904540     1.003516     2.417717   703.875167     2.501897     1.553530 
1796.699450     1.004517     2.484566   685.836792     2.509612     1.552943 
1798.496150     1.005519     2.470572   689.535130     2.520731     1.552356 
1800.294640     1.006523     2.505521   681.781306     2.534587     1.551770 
1802.094940     1.007527     2.506933   681.576629     2.550514     1.551184 
1803.897030     1.008532     2.460429   694.910307     2.567921     1.550597 
1805.700930     1.009538     2.539989   674.317905     2.586339     1.550011 
1807.506630     1.010545     2.539425   674.816178     2.605463     1.549425 
1809.314140     1.011553     2.550760   672.122916     2.625177     1.548839 
1811.123450     1.012562     2.571497   667.271727     2.645525     1.548253 
1812.934570     1.013573     2.558143   671.241730     2.666680     1.547667 
1814.747510     1.014584     2.567947   669.769767     2.688911     1.547082 
1816.562260     1.015596     2.627200   654.396039     2.712516     1.546496 
1818.378820     1.016609     2.640500   652.174593     2.737723     1.545911 
1820.197200     1.017623     2.616440   658.844706     2.764638     1.545325 
1822.017390     1.018638     2.766626   623.783030     2.793224     1.544740 
1823.839410     1.019655     2.848669   606.223926     2.823363     1.544155 
1825.663250     1.020672     2.832863   610.477764     2.854839     1.543570 
1827.488910     1.021690     2.855947   606.495077     2.887226     1.542985 
1829.316400     1.022710     2.894826   598.405307     2.920109     1.542400 
1831.145720     1.023730     2.945846   588.926595     2.953433     1.541815 
1832.976870     1.024751     2.960039   586.651923     2.987230     1.541231 
1834.809840     1.025774     3.024217   574.574815     3.021726     1.540646 
1836.644650     1.026797     3.096856   562.014231     3.057495     1.540062 
1838.481300     1.027821     3.163938   550.141481     3.095533     1.539478 
1840.319780     1.028847     3.169374   549.779842     3.137265     1.538893 
1842.160100     1.029873     3.220770   541.896746     3.184486     1.538309 
1844.002260     1.030901     3.244532   537.981316     3.239237     1.537725 
1845.846260     1.031929     3.317653   526.500081     3.303656     1.537142 
1847.692110     1.032959     3.362101   520.186715     3.379875     1.536558 
1849.539800     1.033989     3.410074   513.529747     3.469862     1.535974 
1851.389340     1.035021     3.477573   504.336224     3.575312     1.535391 
1853.240730     1.036054     3.517524   498.314244     3.697530     1.534807 
1855.093970     1.037087     3.627875   483.758710     3.837323     1.534224 
1856.949060     1.038122     3.815500   460.764778     3.994934     1.533641 
1858.806010     1.039158     3.998407   440.334289     4.170031     1.533058 
1860.664820     1.040194     4.103330   429.349149     4.361592     1.532475 
1862.525480     1.041232     4.251866   414.982743     4.567841     1.531892 
1864.388010     1.042271     4.452077   396.977399     4.786246     1.531310 
1866.252400     1.043311     4.755614   371.961470     5.013497     1.530727 
1868.118650     1.044352     4.972823   356.065889     5.245523     1.530145 
1869.986770     1.045394     5.249920   337.550667     5.477479     1.529563 
1871.856750     1.046437     5.531476   320.833019     5.703727     1.528981 
1873.728610     1.047481     5.882856   301.938960     5.917941     1.528399 
1875.602340     1.048526     6.063599   293.154472     6.113269     1.527817 
1877.477940     1.049572     6.348677   280.304703     6.282605     1.527235 
1879.355420     1.050619     6.523608   273.082052     6.419052     1.526653 
1881.234770     1.051668     6.655852   267.868096     6.516505     1.526072 
1883.116010     1.052717     6.740862   264.682022     6.570275     1.525491 
1884.999130     1.053767     6.658713   268.196153     6.577634     1.524909 
1886.884120     1.054819     6.612248   270.198618     6.538162     1.524328 
1888.771010     1.055871     6.494103   275.346448     6.453776     1.523747 
1890.659780     1.056924     6.359775   281.270560     6.328479     1.523167 
1892.550440     1.057979     6.163330   290.440246     6.167882     1.522586 
1894.442990     1.059035     5.907875   303.139806     5.978624     1.522006 
1896.337430     1.060091     5.650384   317.002321     5.767803     1.521425 
1898.233770     1.061149     5.390755   332.495025     5.542471     1.520845 
1900.132000     1.062208     5.132347   349.299490     5.309248     1.520265 
1902.032140     1.063268     4.852912   369.567298     5.074041     1.519685 
1903.934170     1.064328     4.581645   391.712640     4.842064     1.519105 
1905.838100     1.065390     4.462049   402.628080     4.617656     1.518526 
1907.743940     1.066453     4.263678   421.284823     4.404216     1.517946 
1909.651680     1.067517     4.118173   436.353161     4.204251     1.517367 
1911.561340     1.068583     3.954138   454.649700     4.019428     1.516788 
1913.472900     1.069649     3.767785   477.338857     3.850707     1.516209 
1915.386370     1.070716     3.700457   486.345631     3.698405     1.515630 
1917.301760     1.071784     3.600159   499.940963     3.562329     1.515051 
1919.219060     1.072854     3.525184   510.977257     3.441920     1.514473 
1921.138280     1.073924     3.421935   526.918328     3.336364     1.513894 
1923.059420     1.074996     3.341550   539.859693     3.244687     1.513316 
1924.982480     1.076069     3.269918   551.810092     3.166033     1.512738 
1926.907460     1.077142     3.205436   563.538076     3.099513     1.512160 
1928.834370     1.078217     3.128505   577.731803     3.043770     1.511582 
1930.763200     1.079293     3.095021   583.817828     2.997481     1.511005 
1932.693960     1.080370     2.994943   603.680768     2.959528     1.510427 
1934.626660     1.081448     2.969161   609.559306     2.928969     1.509850 
1936.561280     1.082527     2.986723   606.527341     2.905037     1.509273 
1938.497840     1.083607     2.965426   611.854505     2.887146     1.508696 
1940.436340     1.084688     2.865192   633.264188     2.874852     1.508119 
1942.376780     1.085771     2.809756   645.657102     2.867865     1.507542 
1944.319160     1.086854     2.845796   638.237574     2.866005     1.506966 
1946.263470     1.087938     2.876404   632.295123     2.869169     1.506390 
1948.209740     1.089024     2.840162   640.469818     2.877266     1.505813 
1950.157950     1.090111     2.817435   646.526184     2.890172     1.505237 
1952.108110     1.091198     2.807633   648.961432     2.907690     1.504662 
1954.060210     1.092287     2.837075   642.980446     2.929509     1.504086 
1956.014270     1.093377     2.861835   637.803736     2.955191     1.503511 
1957.970290     1.094468     2.948512   619.605487     2.984221     1.502935 
1959.928260     1.095560     2.995134   610.491943     3.015947     1.502360 
1961.888190     1.096653     2.976027   615.191052     3.049553     1.501785 
1963.850080     1.097748     3.005306   609.462097     3.084085     1.501211 
1965.813930     1.098843     3.042156   602.239273     3.118472     1.500636 
1967.779740     1.099940     3.037876   604.200830     3.151591     1.500062 
1969.747520     1.101037     3.170130   579.941336     3.182384     1.499488 
1971.717270     1.102136     3.176993   578.695612     3.209931     1.498914 
1973.688980     1.103236     3.214336   572.459125     3.233572     1.498340 
1975.662670     1.104336     3.291976   559.430935     3.253003     1.497766 
1977.638340     1.105438     3.304619   557.938203     3.268316     1.497193 
1979.615970     1.106541     3.292278   560.353273     3.280056     1.496619 
1981.595590     1.107646     3.224340   572.601598     3.289130     1.496046 
1983.577190     1.108751     3.233734   571.605953     3.296660     1.495473 
1985.560760     1.109857     3.234184   571.863783     3.303904     1.494901 
1987.546320     1.110965     3.319596   558.055514     3.312138     1.494328 
1989.533870     1.112073     3.371325   549.601217     3.322564     1.493756 
1991.523400     1.113183     3.341095   555.180373     3.336474     1.493184 
1993.514930     1.114294     3.286357   564.804678     3.355075     1.492612 
1995.508440     1.115406     3.326812   558.401334     3.379436     1.492040 
1997.503950     1.116519     3.348803   555.128052     3.410504     1.491469 
1999.501450     1.117633     3.423434   543.713267     3.449087     1.490897 
2001.500960     1.118748     3.406694   546.437083     3.495808     1.490326 
2003.502460     1.119865     3.527627   528.614052     3.551034     1.489755 
2005.505960     1.120982     3.624529   514.696615     3.614816     1.489184 
2007.511460     1.122101     3.628943   514.810134     3.686840     1.488614 
2009.518980     1.123221     3.667109   510.012768     3.766406     1.488044 
2011.528500     1.124342     3.694861   506.589941     3.852429     1.487473 
2013.540020     1.125463     3.910322   479.320665     3.943488     1.486903 
2015.553560     1.126587     3.961363   473.536185     4.037855     1.486334 
2017.569120     1.127711     4.004752   469.151164     4.133511     1.485764 
2019.586690     1.128836     4.206309   446.851227     4.228137     1.485195 
2021.606270     1.129963     4.296939   437.766861     4.319105     1.484626 
2023.627880     1.131090     4.294852   438.341167     4.403461     1.484057 
2025.651510     1.132219     4.481997   420.689333     4.477969     1.483488 
2027.677160     1.133349     4.518469   417.599288     4.539211     1.482920 
2029.704840     1.134480     4.590010   411.562544     4.583756     1.482351 
2031.734540     1.135612     4.626772   408.552674     4.608465     1.481783 
2033.766280     1.136745     4.715921   401.257839     4.610819     1.481216 
2035.800040     1.137880     4.592366   412.138586     4.589216     1.480648 
2037.835840     1.139015     4.572671   414.309637     4.543277     1.480081 
2039.873680     1.140152     4.490677   422.434450     4.473910     1.479513 
2041.913550     1.141290     4.440830   427.333581     4.383157     1.478946 
2043.955460     1.142429     4.278749   443.834073     4.273979     1.478380 
2045.999420     1.143569     4.114714   461.816354     4.149965     1.477813 
2048.045420     1.144710     3.948273   481.504969     4.014999     1.477247 
2050.093470     1.145852     3.773153   503.990729     3.873093     1.476681 
2052.143560     1.146996     3.655524   520.818704     3.728123     1.476115 
2054.195700     1.148140     3.514133   542.035534     3.583649     1.475549 
2056.249900     1.149286     3.317918   574.380669     3.442837     1.474984 
2058.306150     1.150433     3.206273   594.477653     3.308443     1.474419 
2060.364450     1.151581     3.104675   614.264681     3.182768     1.473854 
2062.424820     1.152730     2.944897   648.429095     3.067659     1.473289 
2064.487240     1.153881     2.860627   667.988316     2.964560     1.472725 
2066.551730     1.155032     2.866399   667.096981     2.874522     1.472160 
2068.618280     1.156185     2.798780   683.317714     2.798210     1.471596 
2070.686900     1.157339     2.706677   707.006043     2.735928     1.471033 
2072.757590     1.158494     2.676947   715.496948     2.687655     1.470469 
2074.830340     1.159650     2.596235   737.956243     2.653050     1.469906 
2076.905180     1.160807     2.608191   735.164050     2.631516     1.469343 
2078.982080     1.161966     2.622108   732.094816     2.622238     1.468780 
2081.061060     1.163125     2.624823   731.899147     2.624193     1.468217 
2083.142120     1.164286     2.645516   726.704377     2.636138     1.467655 
2085.225270     1.165448     2.676120   719.662011     2.656650     1.467093 
2087.310490     1.166611     2.664664   723.733081     2.684104     1.466531 
2089.397800     1.167776     2.723721   708.621006     2.716984     1.465969 
2091.487200     1.168941     2.745919   703.591404     2.753689     1.465408 
2093.578690     1.170108     2.826818   683.780579     2.792508     1.464847 
2095.672270     1.171275     2.890068   669.438125     2.831720     1.464286 
2097.767940     1.172444     2.835568   682.536736     2.869767     1.463725 
2099.865710     1.173614     2.903607   668.051509     2.905363     1.463165 
2101.965570     1.174786     2.933179   661.836642     2.937585     1.462605 
2104.067540     1.175958     2.942354   660.232599     2.965955     1.462045 
2106.171600     1.177132     2.963989   656.001696     2.990479     1.461485 
2108.277780     1.178307     2.994310   650.207762     3.011573     1.460926 
2110.386050     1.179483     3.002793   649.108593     3.029882     1.460367 
2112.496440     1.180660     2.937365   663.496780     3.046186     1.459808 
2114.608940     1.181838     2.969017   657.602140     3.061325     1.459249 
2116.723550     1.183018     2.962037   659.568086     3.076171     1.458691 
2118.840270     1.184198     2.890536   676.616582     3.091460     1.458133 
2120.959110     1.185380     2.964460   660.057219     3.107730     1.457575 
2123.080070     1.186563     2.977268   658.100230     3.125314     1.457018 
2125.203150     1.187747     3.033965   646.634367     3.144362     1.456460 
2127.328350     1.188933     3.064740   640.867116     3.164838     1.455903 
2129.455680     1.190119     3.109791   632.242340     3.186585     1.455346 
2131.585140     1.191307     3.107123   633.433462     3.209274     1.454790 
2133.716720     1.192496     3.133361   628.500259     3.232363     1.454234 
2135.850440     1.193686     3.178181   620.031076     3.255073     1.453678 
2137.986290     1.194878     3.225812   611.342065     3.276375     1.453122 
2140.124270     1.196070     3.217710   613.581687     3.295008     1.452567 
2142.264400     1.197264     3.305826   598.235830     3.309539     1.452012 
2144.406660     1.198459     3.345398   591.323214     3.318466     1.451457 
2146.551070     1.199655     3.367556   587.980750     3.320373     1.450902 
2148.697620     1.200852     3.345136   592.604474     3.314111     1.450348 
2150.846320     1.202051     3.302264   601.125280     3.298973     1.449794 
2152.997160     1.203251     3.267028   607.855663     3.274801     1.449240 
2155.150160     1.204452     3.238366   613.838931     3.241958     1.448687 
2157.305310     1.205654     3.171245   627.380843     3.201479     1.448133 
2159.462620     1.206857     3.168984   628.495532     3.154966     1.447580 
2161.622080     1.208062     3.098424   643.165700     3.104251     1.447028 
2163.783700     1.209267     2.989511   666.877182     3.051181     1.446475 
2165.947490     1.210474     2.968223   672.197153     2.997666     1.445923 
2168.113430     1.211682     2.902023   688.624551     2.945624     1.445372 
2170.281550     1.212892     2.891639   691.678128     2.896878     1.444820 
2172.451830     1.214102     2.832157   706.485598     2.853137     1.444269 
2174.624280     1.215314     2.746149   729.341306     2.815962     1.443718 
2176.798900     1.216527     2.797106   716.720711     2.786749     1.443167 
2178.975700     1.217741     2.771670   723.847969     2.766734     1.442617 
2181.154680     1.218957     2.800942   716.984424     2.756972     1.442067 
2183.335830     1.220173     2.792731   719.722250     2.758334     1.441517 
2185.519170     1.221391     2.822525   713.045097     2.771491     1.440968 
2187.704690     1.222610     2.862148   703.544003     2.796888     1.440419 
2189.892390     1.223831     2.910588   692.823762     2.834729     1.439870 
2192.082290     1.225052     2.896312   697.191448     2.884955     1.439321 
2194.274370     1.226275     2.914890   693.124757     2.947248     1.438773 
2196.468640     1.227499     3.041663   665.110682     3.021021     1.438225 
2198.665110     1.228724     3.082275   656.795464     3.105267     1.437677 
2200.863780     1.229950     3.227169   628.376432     3.198743     1.437130 
2203.064640     1.231178     3.312685   612.801518     3.300537     1.436583 
2205.267700     1.232407     3.394618   598.535610     3.409372     1.436036 
2207.472970     1.233637     3.506891   580.482762     3.523495     1.435490 
2209.680440     1.234868     3.594185   566.792746     3.640835     1.434944 
2211.890130     1.236101     3.717812   548.521534     3.759015     1.434398 
2214.102020     1.237335     3.830792   533.087333     3.875324     1.433852 
2216.316120     1.238570     3.930200   520.120519     3.986691     1.433307 
2218.532430     1.239806     4.064477   503.480382     4.089717     1.432762 
2220.750970     1.241044     4.187217   489.321169     4.180774     1.432218 
2222.971720     1.242282     4.329049   473.946780     4.256211     1.431674 
2225.194690     1.243522     4.400292   466.821047     4.312631     1.431130 
2227.419880     1.244763     4.437559   463.184786     4.347227     1.430586 
2229.647300     1.246006     4.361782   471.754212     4.358101     1.430043 
2231.876950     1.247250     4.391120   469.093247     4.344500     1.429500 
2234.108830     1.248495     4.370213   471.664466     4.306929     1.428957 
2236.342940     1.249741     4.246333   485.681331     4.247075     1.428415 
2238.579280     1.250988     4.161240   496.150387     4.167609     1.427873 
2240.817860     1.252237     4.059774   509.013797     4.071896     1.427331 
2243.058680     1.253487     3.983842   519.374731     3.963687     1.426790 
2245.301730     1.254738     3.749511   552.189048     3.846834     1.426249 
2247.547040     1.255990     3.633541   570.325679     3.725045     1.425708 
2249.794580     1.257244     3.465990   598.421409     3.601797     1.425168 
2252.044380     1.258499     3.332226   622.766318     3.480200     1.424627 
2254.296420     1.259755     3.269570   635.222784     3.362916     1.424088 
2256.550720     1.261013     3.102035   669.859217     3.252127     1.423548 
2258.807270     1.262271     2.994646   694.437561     3.149554     1.423009 
2261.066080     1.263531     2.913296   714.757621     3.056453     1.422471 
2263.327140     1.264793     2.911412   715.791392     2.973601     1.421932 
2265.590470     1.266055     2.856596   730.368200     2.901344     1.421394 
2267.856060     1.267319     2.725935   765.807481     2.839730     1.420857 
2270.123920     1.268584     2.751372   759.302892     2.788404     1.420319 
2272.394040     1.269850     2.741479   762.757293     2.746627     1.419782 
2274.666430     1.271118     2.695149   776.415121     2.713372     1.419245 
2276.941100     1.272387     2.674745   783.081709     2.687387     1.418709 
2279.218040     1.273657     2.682371   781.564439     2.667302     1.418173 
2281.497260     1.274928     2.690488   780.473530     2.651654     1.417637 
2283.778760     1.276201     2.654368   792.069222     2.639055     1.417102 
2286.062540     1.277475     2.628818   800.263858     2.628263     1.416567 
2288.348600     1.278750     2.648236   794.968400     2.618307     1.416033 
2290.636950     1.280026     2.575903   818.186730     2.608574     1.415498 
2292.927580     1.281304     2.605922   809.412857     2.598826     1.414965 
2295.220510     1.282583     2.658945   794.825416     2.589203     1.414431 
2297.515730     1.283863     2.569524   823.171849     2.580166     1.413898 
2299.813250     1.285145     2.557672   827.641413     2.572414     1.413365 
2302.113060     1.286428     2.571389   824.109323     2.566805     1.412832 
2304.415170     1.287712     2.525962   839.510284     2.564292     1.412300 
2306.719590     1.288997     2.492002   852.167418     2.565858     1.411769 
2309.026310     1.290284     2.534671   838.951106     2.572475     1.411237 
2311.335340     1.291572     2.547728   835.309269     2.585066     1.410706 
2313.646670     1.292861     2.540606   838.236173     2.604500     1.410175 
2315.960320     1.294152     2.595710   821.574321     2.631552     1.409645 
2318.276280     1.295444     2.640698   808.484709     2.666922     1.409115 
2320.594550     1.296737     2.668818   801.323037     2.711236     1.408586 
2322.915150     1.298031     2.656031   805.589997     2.765021     1.408056 
2325.238060     1.299327     2.748165   779.492837     2.828669     1.407528 
2327.563300     1.300624     2.852559   752.045282     2.902436     1.406999 
2329.890870     1.301922     2.974945   722.255622     2.986412     1.406471 
2332.220760     1.303222     3.071314   700.542859     3.080475     1.405943 
2334.552980     1.304523     3.209685   670.834276     3.184240     1.405416 
2336.887530     1.305825     3.326524   648.165648     3.297144     1.404889 
2339.224420     1.307129     3.394255   636.194097     3.418437     1.404362 
2341.563640     1.308434     3.510344   615.515884     3.547049     1.403836 
2343.905210     1.309740     3.614281   598.665369     3.681747     1.403310 
2346.249110     1.311047     3.756202   577.315714     3.821223     1.402785 
2348.595360     1.312356     3.893785   557.498288     3.964358     1.402259 
2350.943960     1.313666     4.055767   535.935261     4.110224     1.401735 
2353.294900     1.314978     4.159512   523.210018     4.258034     1.401210 
2355.648190     1.316290     4.280651   508.644672     4.406543     1.400686 
2358.003840     1.317604     4.417070   493.880937     4.554627     1.400163 
2360.361850     1.318920     4.497479   485.692463     4.701394     1.399640 
2362.722210     1.320236     4.681223   467.129635     4.845802     1.399117 
2365.084930     1.321554     4.885486   448.316293     4.986397     1.398595 
2367.450010     1.322874     5.021911   436.785899     5.121161     1.398072 
2369.817460     1.324194     5.184877   423.556883     5.247445     1.397551 
2372.187280     1.325516     5.260716   417.860543     5.362006     1.397030 
2374.559470     1.326839     5.316989   413.897903     5.461188     1.396509 
2376.934030     1.328164     5.461628   403.502029     5.541160     1.395988 
2379.310960     1.329490     5.681173   388.396934     5.598314     1.395468 
2381.690270     1.330817     5.693158   388.005476     5.629710     1.394949 
2384.071960     1.332146     5.678372   389.525971     5.633479     1.394429 
2386.456040     1.333475     5.622012   393.814593     5.609098     1.393911 
2388.842490     1.334807     5.589258   396.664052     5.557484     1.393392 
2391.231330     1.336139     5.480118   404.964132     5.480846     1.392874 
2393.622570     1.337473     5.331019   416.766278     5.382433     1.392356 
2396.016190     1.338808     5.151010   431.854262     5.266216     1.391839 
2398.412210     1.340145     4.973974   447.669042     5.136436     1.391322 
2400.810620     1.341483     4.832399   461.290612     4.997300     1.390806 
2403.211430     1.342822     4.723079   472.558972     4.852767     1.390290 
2405.614640     1.344162     4.533464   492.706438     4.706417     1.389774 
2408.020250     1.345504     4.436287   503.945927     4.561384     1.389259 
2410.428270     1.346848     4.289767   521.869573     4.420349     1.388744 
2412.838700     1.348192     4.170586   537.329052     4.285623     1.388230 
2415.251540     1.349538     4.150483   540.494455     4.159227     1.387716 
2417.666790     1.350885     4.039874   555.959006     4.043007     1.387202 
2420.084460     1.352234     3.922192   573.483644     3.938719     1.386689 
2422.504540     1.353584     3.908952   576.152555     3.848174     1.386176 
2424.927050     1.354935     3.857480   584.307910     3.773266     1.385664 
2427.351980     1.356288     3.825467   589.899938     3.716024     1.385152 
2429.779330     1.357642     3.837061   588.736272     3.678581     1.384641 
2432.209110     1.358997     3.824606   591.455238     3.663090     1.384130 
2434.641320     1.360354     3.843307   589.148182     3.671899     1.383619 
2437.075960     1.361712     3.861326   587.098632     3.707338     1.383109 
2439.513030     1.363072     3.889113   583.758867     3.771661     1.382599 
2441.952550     1.364433     4.089345   556.142051     3.866990     1.382090 
2444.394500     1.365795     4.134453   550.667293     3.995283     1.381581 
2446.838890     1.367158     4.242170   537.238388     4.158245     1.381072 
2449.285730     1.368523     4.422153   516.341617     4.357241     1.380564 
2451.735020     1.369890     4.547479   502.661201     4.593191     1.380057 
2454.186750     1.371257     4.728754   484.113431     4.866469     1.379550 
2456.640940     1.372626     4.999857   458.577299     5.176779     1.379043 
2459.097580     1.373997     5.266030   435.877928     5.523026     1.378536 
2461.556680     1.375368     5.658203   406.226645     5.903150     1.378031 
2464.018230     1.376741     6.012012   382.978160     6.314023     1.377525 
2466.482250     1.378116     6.442892   357.754002     6.751302     1.377020 
2468.948740     1.379492     6.905434   334.223466     7.209240     1.376516 
2471.417680     1.380869     7.476694   309.154345     7.680594     1.376011 
2473.889100     1.382248     8.032861   288.136851     8.156526     1.375508 
2476.362990     1.383628     8.531484   271.641357     8.626582     1.375005 
2478.839350     1.385009     9.058308   256.173185     9.078762     1.374502 
2481.318190     1.386392     9.497362   244.654894     9.499739     1.373999 
2483.799510     1.387776    10.124864   229.766455     9.875380     1.373498 
2486.283310     1.389162    10.563477   220.477232    10.191585     1.372996 
2488.769590     1.390548    10.753101   216.859247    10.435370     1.372495 
2491.258360     1.391937    11.005961   212.154991    10.596085     1.371995 
2493.749620     1.393327    10.955942   213.383257    10.666509     1.371495 
2496.243370     1.394718    10.981731   213.142826    10.643296     1.370995 
2498.739620     1.396110    10.725847   218.492824    10.527996     1.370496 
2501.238350     1.397504    10.450921   224.508372    10.326614     1.369997 
2503.739590     1.398899    10.126379   231.987113    10.048089     1.369499 
2506.243330     1.400296     9.636162   244.065417     9.703497     1.369001 
2508.749580     1.401694     9.168297   256.825615     9.305238     1.368504 
2511.258330     1.403093     8.565435   275.185873     8.866160     1.368007 
2513.769580     1.404494     7.956923   296.622063     8.398691     1.367510 
2516.283350     1.405897     7.491891   315.404003     7.914446     1.367014 
2518.799640     1.407300     6.988709   338.516598     7.423997     1.366519 
2521.318440     1.408705     6.468039   366.144667     6.936648     1.366024 
2523.839760     1.410112     6.049077   391.896753     6.460367     1.365529 
2526.363590     1.411520     5.630120   421.536216     6.001777     1.365035 
2528.889960     1.412929     5.239741   453.438210     5.566164     1.364542 
2531.418850     1.414340     4.949780   480.540497     5.157548     1.364048 
2533.950270     1.415752     4.647931   512.313265     4.778750     1.363556 
2536.484220     1.417165     4.320522   551.799463     4.431498     1.363064 
2539.020700     1.418580     4.126503   578.396423     4.116505     1.362572 
2541.559720     1.419997     3.918882   609.853180     3.833635     1.362081 
2544.101280     1.421414     3.672485   651.313382     3.582019     1.361590 
2546.645380     1.422834     3.468961   690.393091     3.360363     1.361099 
2549.192030     1.424254     3.283601   730.002387     3.166774     1.360610 
2551.741220     1.425676     3.144481   763.145053     2.999072     1.360120 
2554.292960     1.427100     3.029005   793.080005     2.854876     1.359631 
2556.847250     1.428525     2.905663   827.784769     2.731741     1.359143 
2559.404100     1.429951     2.750596   875.595101     2.627219     1.358655 
2561.963510     1.431379     2.702873   891.543366     2.538928     1.358168 
2564.525470     1.432808     2.589083   932.252091     2.464575     1.357681 
2567.090000     1.434238     2.506245   963.980325     2.402023     1.357194 
2569.657090     1.435670     2.402732  1006.321903     2.349396     1.356709 
2572.226740     1.437104     2.353524  1028.581867     2.304981     1.356223 
2574.798970     1.438539     2.289953  1058.565509     2.267298     1.355738 
2577.373770     1.439975     2.205226  1100.549233     2.235115     1.355254 
2579.951140     1.441413     2.161307  1123.676695     2.207445     1.354770 
2582.531090     1.442852     2.138300  1137.554684     2.183513     1.354286 
2585.113620     1.444293     2.094235  1162.487555     2.162730     1.353803 
2587.698740     1.445735     2.026771  1202.698516     2.144662     1.353321 
2590.286440     1.447178     2.051792  1190.102780     2.128945     1.352839 
2592.876720     1.448623     2.050425  1192.399487     2.115280     1.352357 
2595.469600     1.450070     2.008167  1218.458600     2.103426     1.351876 
2598.065070     1.451518     1.991021  1230.011857     2.093137     1.351396 
2600.663130     1.452967     1.954897  1255.137111     2.084155     1.350916 
2603.263800     1.454418     1.984036  1238.323373     2.076185     1.350436 
2605.867060     1.455870     1.965213  1251.344697     2.068869     1.349958 
2608.472930     1.457323     1.986679  1239.897980     2.061836     1.349479 
2611.081400     1.458779     1.974286  1249.484082     2.054714     1.349001 
2613.692480     1.460235     1.988082  1242.020808     2.047140     1.348524 
2616.306180     1.461693     1.973126  1253.433098     2.038745     1.348047 
2618.922480     1.463153     1.956922  1266.378589     2.029320     1.347570 
2621.541400     1.464614     1.961196  1264.396230     2.018842     1.347094 
2624.162950     1.466076     1.890412  1313.437459     2.007340     1.346619 
2626.787110     1.467540     1.976419  1257.662187     1.994943     1.346144 
2629.413900     1.469005     1.891472  1315.438977     1.981901     1.345670 
2632.043310     1.470472     1.889596  1318.326337     1.968560     1.345196 
2634.675350     1.471940     1.887522  1322.625690     1.955347     1.344723 
2637.310030     1.473410     1.890403  1322.320781     1.942723     1.344250 
2639.947340     1.474881     1.873028  1335.919211     1.931189     1.343778 
2642.587290     1.476354     1.872740  1338.261154     1.921230     1.343306 
2645.229870     1.477828     1.894544  1324.159525     1.913356     1.342835 
2647.875100     1.479304     1.862997  1348.147056     1.908129     1.342364 
2650.522980     1.480781     1.847163  1362.057377     1.906071     1.341894 
2653.173500     1.482260     1.893351  1330.630277     1.907674     1.341424 
2655.826670     1.483740     1.906354  1323.868537     1.913412     1.340955 
2658.482500     1.485221     1.862266  1355.735625     1.923733     1.340487 
2661.140980     1.486704     1.910339  1323.520825     1.939052     1.340019 
2663.802120     1.488189     1.933453  1309.864236     1.959724     1.339551 
2666.465930     1.489675     1.983862  1278.162840     1.986043     1.339084 
2669.132390     1.491162     2.005517  1265.943368     2.018197     1.338618 
2671.801520     1.492651     2.027036  1254.352194     2.056266     1.338152 
2674.473330     1.494142     2.097135  1214.920852     2.100309     1.337686 
2677.147800     1.495634     2.144141  1189.845811     2.150209     1.337222 
2679.824950     1.497127     2.169907  1177.523648     2.205678     1.336757 
2682.504770     1.498622     2.198982  1163.321931     2.266263     1.336294 
2685.187280     1.500118     2.297883  1115.281332     2.331333     1.335830 
2687.872460     1.501616     2.348214  1092.773843     2.400067     1.335368 
2690.560340     1.503116     2.447548  1049.905419     2.471438     1.334906 
2693.250900     1.504617     2.520855  1021.056585     2.544197     1.334444 
2695.944150     1.506119     2.621841   983.532574     2.616843     1.333983 
2698.640090     1.507623     2.671720   966.412816     2.687466     1.333523 
2701.338730     1.509129     2.792567   925.499698     2.754430     1.333063 
2704.040070     1.510636     2.856203   906.573208     2.815997     1.332603 
2706.744110     1.512144     2.903838   893.215876     2.870378     1.332144 
2709.450850     1.513654     3.012861   861.976472     2.915819     1.331686 
2712.160310     1.515165     3.018469   861.632398     2.950647     1.331228 
2714.872470     1.516678     3.019104   862.558831     2.973807     1.330771 
2717.587340     1.518193     3.008394   866.987774     2.984934     1.330315 
2720.304930     1.519709     3.007074   868.154566     2.984298     1.329859 
2723.025230     1.521227     2.943320   887.996971     2.972717     1.329403 
2725.748260     1.522746     2.927759   893.538443     2.951440     1.328948 
2728.474000     1.524266     2.869766   913.343259     2.922002     1.328494 
2731.202480     1.525788     2.821441   930.289453     2.886086     1.328040 
2733.933680     1.527312     2.756242   953.348274     2.845390     1.327587 
2736.667610     1.528837     2.724964   965.336372     2.801531     1.327134 
2739.404280     1.530364     2.636300   998.796677     2.755981     1.326682 
2742.143690     1.531892     2.587652  1019.044532     2.710016     1.326231 
2744.885830     1.533422     2.515047  1049.431351     2.664695     1.325780 
2747.630720     1.534953     2.468896  1070.319419     2.620841     1.325329 
2750.378350     1.536486     2.444306  1082.872153     2.579051     1.324879 
2753.128720     1.538020     2.490025  1064.808915     2.539698     1.324430 
2755.881850     1.539556     2.432979  1090.763793     2.502961     1.323982 
2758.637740     1.541093     2.396900  1108.326726     2.468862     1.323533 
2761.396370     1.542632     2.359367  1127.951260     2.437325     1.323086 
2764.157770     1.544173     2.387424  1116.316739     2.408235     1.322639 
2766.921930     1.545715     2.332874  1143.542763     2.381501     1.322193 
2769.688850     1.547258     2.380310  1122.896639     2.357111     1.321747 
2772.458540     1.548803     2.326087  1150.433881     2.335165     1.321302 
2775.231000     1.550350     2.291687  1169.087859     2.315905     1.320857 
2778.006230     1.551898     2.306557  1163.131500     2.299703     1.320413 
2780.784230     1.553448     2.246425  1195.348954     2.287074     1.319970 
2783.565020     1.554999     2.249308  1196.250409     2.278673     1.319527 
2786.348580     1.556552     2.262715  1190.663803     2.275222     1.319084 
2789.134930     1.558107     2.302937  1171.788332     2.277642     1.318643 
2791.924070     1.559662     2.331906  1158.941982     2.287118     1.318202 
2794.715990     1.561220     2.326875  1162.574757     2.304917     1.317761 
2797.510710     1.562779     2.380556  1138.472979     2.332472     1.317321 
2800.308220     1.564340     2.413852  1124.328619     2.371433     1.316882 
2803.108530     1.565902     2.546415  1067.741284     2.423631     1.316443 
2805.911630     1.567466     2.618626  1039.585826     2.491125     1.316005 
2808.717550     1.569031     2.682947  1016.830222     2.576185     1.315567 
2811.526260     1.570598     2.797097   976.726095     2.681234     1.315131 
2814.337790     1.572166     2.917193   937.813148     2.808845     1.314694 
2817.152130     1.573736     3.061663   894.974485     2.961640     1.314258 
2819.969280     1.575308     3.277192   837.720940     3.142252     1.313823 
2822.789250     1.576881     3.445179   797.944831     3.353383     1.313389 
2825.612040     1.578456     3.648294   754.683785     3.597562     1.312955 
2828.437650     1.580032     3.938005   700.345987     3.876719     1.312521 
2831.266090     1.581610     4.165066   663.151343     4.192138     1.312089 
2834.097350     1.583190     4.380627   631.290845     4.544645     1.311657 
2836.931450     1.584771     4.728550   585.731963     4.934454     1.311225 
2839.768380     1.586353     5.124754   541.434337     5.360769     1.310794 
2842.608150     1.587937     5.504333   504.732644     5.821734     1.310364 
2845.450760     1.589523     5.966045   466.343935     6.314248     1.309934 
2848.296210     1.591111     6.495686   428.986405     6.833805     1.309505 
2851.144510     1.592700     7.082497   393.987209     7.374273     1.309077 
2853.995650     1.594290     7.607008   367.364393     7.928007     1.308649 
2856.849650     1.595882     8.215358   340.656522     8.485686     1.308222 
2859.706500     1.597476     8.923235   314.071954     9.036066     1.307795 
2862.566200     1.599071     9.529100   294.514300     9.566166     1.307369 
2865.428770     1.600668    10.124358   277.544684    10.061591     1.306944 
2868.294200     1.602267    10.815248   260.158354    10.507080     1.306519 
2871.162490     1.603867    11.246701   250.504063    10.887388     1.306095 
2874.033650     1.605469    11.564182   243.994511    11.188437     1.305671 
2876.907690     1.607072    11.850548   238.411264    11.398607     1.305248 
2879.784600     1.608677    11.880337   238.119906    11.509911     1.304826 
2882.664380     1.610284    11.960432   236.836266    11.518799     1.304405 
2885.547040     1.611892    11.638739   243.747119    11.426388     1.303984 
2888.432590     1.613502    11.400516   249.186937    11.238141     1.303563 
2891.321020     1.615113    11.062296   257.155941    10.963046     1.303143 
2894.212350     1.616726    10.561818   269.698496    10.612572     1.302724 
2897.106560     1.618341     9.888993   288.428773    10.199623     1.302306 
2900.003660     1.619957     9.440566   302.551856     9.737613     1.301888 
2902.903670     1.621575     8.914886   320.852903     9.239758     1.301471 
2905.806570     1.623194     8.286079   345.676665     8.718582     1.301054 
2908.712380     1.624815     7.705424   372.200471     8.185587     1.300638 
2911.621090     1.626438     7.254497   395.922796     7.651082     1.300223 
2914.532710     1.628062     6.816825   421.856276     7.124019     1.299808 
2917.447240     1.629688     6.351175   453.371787     6.611978     1.299394 
2920.364690     1.631316     5.832299   494.430621     6.121127     1.298981 
2923.285060     1.632945     5.415749   533.136324     5.656323     1.298568 
2926.208340     1.634576     5.140089   562.373073     5.221184     1.298156 
2929.134550     1.636208     4.793697   603.843363     4.818049     1.297745 
2932.063680     1.637842     4.436078   653.277889     4.448207     1.297334 
2934.995750     1.639478     4.196937   691.359532     4.111964     1.296924 
2937.930740     1.641116     3.949595   735.670614     3.808850     1.296514 
2940.868670     1.642755     3.749297   775.958408     3.537685     1.296105 
2943.809540     1.644395     3.539988   822.842246     3.296823     1.295697 
2946.753350     1.646038     3.270126   891.662637     3.084319     1.295290 
2949.700110     1.647682     3.108184   939.397013     2.897846     1.294883 
2952.649810     1.649327     2.897637  1008.854987     2.735034     1.294477 
2955.602460     1.650974     2.754069  1062.847772     2.593399     1.294071 
2958.558060     1.652623     2.695190  1087.124380     2.470478     1.293666 
2961.516620     1.654274     2.523397  1162.855458     2.364337     1.293262 
2964.478130     1.655926     2.422009  1212.779239     2.272984     1.292858 
2967.442610     1.657580     2.279869  1290.198540     2.194432     1.292455 
2970.410050     1.659235     2.227963  1321.819883     2.126957     1.292053 
2973.380460     1.660892     2.143125  1375.603316     2.069024     1.291651 
2976.353840     1.662551     2.104868  1403.090918     2.019315     1.291250 
2979.330200     1.664212     2.027214  1457.918727     1.976724     1.290850 
2982.309530     1.665874     1.998586  1481.243398     1.940304     1.290450 
2985.291840     1.667538     1.939893  1527.507415     1.909276     1.290051 
2988.277130     1.669203     1.869982  1587.156247     1.882991     1.289653 
2991.265410     1.670870     1.829993  1624.076358     1.860947     1.289255 
2994.256670     1.672539     1.818595  1636.272507     1.842736     1.288858 
2997.250930     1.674209     1.789306  1665.087519     1.828059     1.288462 
3000.248180     1.675882     1.753082  1701.276759     1.816702     1.288066 
3003.248430     1.677555     1.729211  1726.855747     1.808529     1.287671 
3006.251680     1.679231     1.753191  1706.143060     1.803464     1.287277 
3009.257930     1.680908     1.706249  1755.675978     1.801487     1.286884 
3012.267190     1.682587     1.750776  1712.163250     1.802622     1.286491 
3015.279450     1.684267     1.717980  1748.013690     1.806927     1.286098 
3018.294730     1.685950     1.756543  1712.103741     1.814484     1.285707 
3021.313030     1.687633     1.746613  1723.787068     1.825383     1.285316 
3024.334340     1.689319     1.750081  1722.746925     1.839717     1.284926 
3027.358670     1.691006     1.785511  1691.165392     1.857564     1.284536 
3030.386030     1.692695     1.824145  1657.679181     1.878982     1.284147 
3033.416420     1.694386     1.842059  1644.233486     1.903964     1.283759 
3036.449840     1.696078     1.863470  1627.683414     1.932456     1.283372 
3039.486290     1.697772     1.846374  1644.682949     1.964451     1.282985 
3042.525770     1.699468     1.895830  1603.100820     1.999818     1.282599 
3045.568300     1.701165     1.999835  1522.272080     2.038320     1.282213 
3048.613870     1.702864     2.040063  1494.929482     2.079641     1.281828 
3051.662480     1.704565     2.077217  1470.314154     2.123384     1.281444 
3054.714140     1.706268     2.140452  1428.719722     2.169066     1.281061 
3057.768860     1.707972     2.200322  1391.491528     2.216112     1.280678 
3060.826630     1.709678     2.231252  1374.537619     2.263868     1.280296 
3063.887450     1.711385     2.252510  1363.330053     2.311607     1.279915 
3066.951340     1.713095     2.371953  1296.558912     2.358587     1.279534 
3070.018290     1.714806     2.414480  1275.705197     2.404090     1.279155 
3073.088310     1.716518     2.448585  1258.995929     2.447506     1.278775 
3076.161400     1.718233     2.491980  1239.237239     2.488420     1.278397 
3079.237560     1.719949     2.504997  1234.183567     2.526712     1.278019 
3082.316800     1.721667     2.543124  1217.293208     2.562618     1.277642 
3085.399110     1.723387     2.630479  1178.336245     2.596732     1.277266 
3088.484510     1.725108     2.686424  1155.515511     2.629987     1.276890 
3091.573000     1.726831     2.670302  1163.876034     2.663587     1.276515 
3094.664570     1.728556     2.650187  1174.444238     2.698919     1.276141 
3097.759230     1.730282     2.754920  1131.174352     2.737444     1.275767 
3100.856990     1.732011     2.714760  1149.600856     2.780581     1.275394 
3103.957850     1.733740     2.730513  1144.270888     2.829638     1.275022 
3107.061810     1.735472     2.797185  1118.758510     2.885721     1.274650 
3110.168870     1.737206     2.826094  1108.739359     2.949689     1.274280 
3113.279040     1.738941     2.888748  1086.244581     3.022068     1.273910 
3116.392320     1.740678     3.008583  1044.372038     3.102994     1.273540 
3119.508710     1.742416     3.104705  1013.628431     3.192128     1.273172 
3122.628220     1.744157     3.209267   981.838297     3.288931     1.272804 
3125.750850     1.745899     3.334074   946.273822     3.392330     1.272437 
3128.876600     1.747643     3.504826   901.299746     3.500681     1.272070 
3132.005470     1.749388     3.587422   881.851314     3.611855     1.271704 
3135.137480     1.751136     3.762260   841.841985     3.723261     1.271339 
3138.272620     1.752885     3.885716   816.196867     3.831905     1.270975 
3141.410890     1.754636     4.021925   789.688490     3.934503     1.270611 
3144.552300     1.756388     4.157444   764.844984     4.027673     1.270249 
3147.696850     1.758143     4.234787   751.932277     4.108199     1.269886 
3150.844550     1.759899     4.319721   738.144720     4.173337     1.269525 
3153.995390     1.761657     4.359653   732.210511     4.221098     1.269164 
3157.149390     1.763416     4.404653   725.740720     4.250514     1.268804 
3160.306540     1.765178     4.460802   717.502677     4.261666     1.268445 
3163.466850     1.766941     4.442527   721.379066     4.255512     1.268086 
3166.630310     1.768706     4.347832   738.050072     4.234658     1.267729 
3169.796940     1.770472     4.304633   746.339625     4.202214     1.267372 
3172.966740     1.772241     4.216288   762.742969     4.161496     1.267015 
3176.139710     1.774011     4.083032   788.563261     4.116027     1.266660 
3179.315850     1.775783     4.038629   798.398986     4.069341     1.266305 
3182.495160     1.777557     3.981097   811.045240     4.024803     1.265951 
3185.677660     1.779332     3.934497   821.456119     3.985469     1.265597 
3188.863340     1.781110     3.821062   847.046672     3.953957     1.265244 
3192.052200     1.782889     3.864264   838.411907     3.932372     1.264892 
3195.244250     1.784670     3.841535   844.351699     3.922249     1.264541 
3198.439500     1.786452     3.778538   859.575297     3.924494     1.264191 
3201.637930     1.788237     3.862876   841.897190     3.939339     1.263841 
3204.839570     1.790023     3.915078   831.750580     3.966329     1.263492 
3208.044410     1.791811     4.013037   812.393974     4.004290     1.263144 
3211.252460     1.793601     4.088561   798.447265     4.051289     1.262796 
3214.463710     1.795392     4.173918   783.208822     4.104816     1.262449 
3217.678170     1.797186     4.247378   770.400931     4.161695     1.262103 
3220.895850     1.798981     4.349598   753.213116     4.218161     1.261758 
3224.116750     1.800778     4.418175   742.614211     4.270098     1.261414 
3227.340860     1.802577     4.521498   726.478360     4.313258     1.261070 
3230.568200     1.804377     4.555315   721.956405     4.343593     1.260727 
3233.798770     1.806180     4.521297   728.155430     4.357611     1.260384 
3237.032570     1.807984     4.498203   732.905655     4.352657     1.260043 
3240.269600     1.809790     4.542760   726.648352     4.327172     1.259702 
3243.509870     1.811598     4.408984   749.468191     4.280753     1.259362 
3246.753380     1.813407     4.281455   772.558324     4.214088     1.259023 
3250.000140     1.815219     4.160729   796.084011     4.128783     1.258684 
3253.250140     1.817032     4.042567   820.205489     4.027134     1.258346 
3256.503390     1.818847     3.929919   844.849487     3.911838     1.258009 
3259.759890     1.820664     3.773999   880.751424     3.785808     1.257673 
3263.019650     1.822482     3.729964   892.004609     3.652019     1.257337 
3266.282670     1.824303     3.495544   953.049275     3.513349     1.257003 
3269.548950     1.826125     3.337661   999.353097     3.372481     1.256669 
3272.818500     1.827949     3.187557  1047.522011     3.231855     1.256335 
3276.091320     1.829775     2.990045  1117.609851     3.093630     1.256003 
3279.367410     1.831603     2.831350  1181.580437     2.959660     1.255671 
3282.646780     1.833433     2.755189  1215.849629     2.831482     1.255340 
3285.929430     1.835264     2.661236  1260.466930     2.710325     1.255010 
3289.215360     1.837097     2.576206  1303.569601     2.597110     1.254680 
3292.504570     1.838933     2.473770  1358.519373     2.492483     1.254352 
3295.797070     1.840770     2.406553  1398.076816     2.396896     1.254024 
3299.092870     1.842608     2.256701  1492.614377     2.310996     1.253697 
3302.391960     1.844449     2.213640  1523.264435     2.234508     1.253370 
3305.694360     1.846291     2.172274  1554.110822     2.166732     1.253045 
3309.000050     1.848136     2.083100  1622.394291     2.106403     1.252720 
3312.309050     1.849982     2.015767  1677.995481     2.053290     1.252396 
3315.621360     1.851830     1.990906  1701.417111     2.007997     1.252072 
3318.936980     1.853680     1.956277  1733.530081     1.970004     1.251750 
3322.255920     1.855532     1.917590  1770.119812     1.938570     1.251428 
3325.578170     1.857385     1.901953  1786.645698     1.913078     1.251107 
3328.903750     1.859240     1.858149  1830.753192     1.893001     1.250787 
3332.232660     1.861098     1.844861  1846.024303     1.877881     1.250467 
3335.564890     1.862957     1.794046  1900.003874     1.867332     1.250148 
3338.900450     1.864818     1.794378  1901.956601     1.861033     1.249831 
3342.239350     1.866681     1.805856  1892.670812     1.858723     1.249513 
3345.581590     1.868545     1.805044  1895.575825     1.860203     1.249197 
3348.927180     1.870412     1.751613  1955.868789     1.865320     1.248881 
3352.276100     1.872281     1.713838  2000.923328     1.873973     1.248567 
3355.628380     1.874151     1.755272  1955.381028     1.886094     1.248253 
3358.984010     1.876023     1.749585  1963.729185     1.901644     1.247939 
3362.342990     1.877897     1.804290  1907.278011     1.920611     1.247627 
3365.705330     1.879773     1.791344  1923.284145     1.942989     1.247315 
3369.071040     1.881651     1.757157  1962.346287     1.968778     1.247004 
3372.440110     1.883531     1.790274  1928.354918     1.997974     1.246694 
3375.812550     1.885412     1.854338  1864.512375     2.030564     1.246385 
3379.188360     1.887296     1.895983  1825.224470     2.066512     1.246076 
3382.567550     1.889181     1.903374  1819.911729     2.105772     1.245769 
3385.950120     1.891068     1.986791  1746.434703     2.148268     1.245462 
3389.336070     1.892957     1.996032  1739.867195     2.193912     1.245156 
3392.725410     1.894848     2.099722  1656.254674     2.242598     1.244850 
3396.118130     1.896741     2.157538  1613.322950     2.294218     1.244546 
3399.514250     1.898636     2.188441  1592.008303     2.348688     1.244242 
3402.913760     1.900533     2.280530  1529.816842     2.405955     1.243939 
3406.316680     1.902431     2.381559  1467.203610     2.466059     1.243636 
3409.722990     1.904332     2.460966  1421.371335     2.529167     1.243335 
3413.132720     1.906234     2.589265  1352.695712     2.595644     1.243034 
3416.545850     1.908139     2.638460  1328.746075     2.666160     1.242735 
3419.962400     1.910045     2.728623  1285.995326     2.741759     1.242436 
3423.382360     1.911953     2.846154  1234.422939     2.824000     1.242137 
3426.805740     1.913863     2.936575  1197.789370     2.914970     1.241840 
3430.232550     1.915775     3.071044  1146.513010     3.017351     1.241543 
3433.662780     1.917689     3.264492  1079.999359     3.134314     1.241247 
3437.096440     1.919605     3.431821  1028.552179     3.269616     1.240952 
3440.533540     1.921522     3.614646   977.577084     3.427507     1.240658 
3443.974070     1.923442     3.817369   926.588589     3.612500     1.240364 
3447.418040     1.925363     4.031105   878.403146     3.829441     1.240072 
3450.865460     1.927287     4.286126   827.002241     4.083324     1.239780 
3454.316330     1.929212     4.531753   783.087844     4.379145     1.239489 
3457.770640     1.931139     4.832373   735.173618     4.721743     1.239199 
3461.228420     1.933069     5.168867   687.958589     5.115600     1.238909 
3464.689640     1.935000     5.575228   638.491764     5.564630     1.238621 
3468.154330     1.936933     5.991749   594.745312     6.071952     1.238333 
3471.622490     1.938868     6.444317   553.532926     6.639639     1.238046 
3475.094110     1.940805     6.965863   512.610249     7.268496     1.237759 
3478.569200     1.942744     7.617950   469.212750     7.957707     1.237474 
3482.047770     1.944685     8.309142   430.632572     8.704706     1.237189 
3485.529820     1.946627     9.110323   393.092218     9.504889     1.236906 
3489.015350     1.948572     9.922494   361.262554    10.351350     1.236623 
3492.504370     1.950519    10.849438   330.706694    11.234682     1.236340 
3495.996870     1.952467    11.776942   304.910676    12.142770     1.236059 
3499.492870     1.954418    12.885885   278.935272    13.060640     1.235778 
3502.992360     1.956370    14.113158   254.879992    13.970382     1.235499 
3506.495350     1.958325    15.106740   238.322425    14.851300     1.235220 
3510.001850     1.960281    16.026860   224.838335    15.680369     1.234942 
3513.511850     1.962240    16.952749   212.737259    16.433068     1.234664 
3517.025360     1.964200    17.781802   202.983287    17.084733     1.234388 
3520.542390     1.966162    18.304809   197.356674    17.612317     1.234112 
3524.062930     1.968127    18.796944   192.360909    17.996371     1.233837 
3527.586990     1.970093    19.009529   190.371311    18.222883     1.233563 
3531.114580     1.972061    18.933174   191.314141    18.284522     1.233290 
3534.645690     1.974031    18.590612   195.029725    18.181178     1.233018 
3538.180340     1.976003    18.298861   198.318811    17.919703     1.232746 
3541.718520     1.977978    17.693608   205.301418    17.512643     1.232475 
3545.260240     1.979954    16.966498   214.325715    16.976824     1.232205 
3548.805500     1.981932    16.130780   225.658261    16.331791     1.231936 
3552.354300     1.983912    15.150567   240.493719    15.598407     1.231668 
3555.906660     1.985894    14.172412   257.367621    14.797704     1.231400 
3559.462570     1.987878    13.412576   272.219192    13.950034     1.231134 
3563.022030     1.989864    12.514946   292.046645    13.074504     1.230868 
3566.585050     1.991852    11.539792   317.061705    12.188527     1.230603 
3570.151640     1.993842    10.680468   342.906444    11.307551     1.230339 
3573.721790     1.995834    10.054349   364.606915    10.444928     1.230075 
3577.295510     1.997828     9.277584   395.506536     9.611835     1.229813 
3580.872800     1.999824     8.551250   429.542979     8.817278     1.229551 
3584.453680     2.001822     8.005223   459.304069     8.068144     1.229290 
3588.038130     2.003822     7.434362   495.010518     7.369330     1.229030 
3591.626170     2.005824     6.847016   537.965095     6.723880     1.228771 
3595.217790     2.007828     6.372697   578.555869     6.133198     1.228512 
3598.813010     2.009834     5.956629   619.557061     5.597423     1.228255 
3602.411830     2.011842     5.410896   682.640170     5.115159     1.227998 
3606.014240     2.013852     5.072381   728.780664     4.684120     1.227742 
3609.620250     2.015864     4.703319   786.641145     4.301601     1.227487 
3613.229870     2.017878     4.347230   851.875444     3.964180     1.227233 
3616.843100     2.019894     4.088648   906.441654     3.668114     1.226979 
3620.459950     2.021912     3.810294   973.577418     3.409534     1.226727 
3624.080400     2.023932     3.539470  1048.951489     3.184587     1.226475 
3627.704490     2.025954     3.359523  1106.135293     2.989535     1.226224 
3631.332190     2.027978     3.176929  1170.650784     2.820940     1.225974 
3634.963520     2.030004     2.898172  1284.321079     2.675438     1.225725 
3638.598490     2.032032     2.765736  1346.707757     2.550047     1.225476 
3642.237080     2.034062     2.640265  1412.302986     2.442055     1.225228 
3645.879320     2.036095     2.525915  1477.361923     2.349096     1.224982 
3649.525200     2.038129     2.371715  1574.227903     2.269118     1.224736 
3653.174730     2.040165     2.270165  1645.753333     2.200355     1.224491 
3656.827900     2.042203     2.185186  1710.819378     2.141348     1.224246 
3660.484730     2.044244     2.078157  1800.527975     2.090809     1.224003 
3664.145210     2.046286     2.044371  1831.579101     2.047704     1.223760 
3667.809360     2.048331     1.988884  1884.843201     2.011187     1.223519 
3671.477170     2.050377     1.957639  1916.180012     1.980597     1.223278 
3675.148640     2.052426     1.906742  1968.995803     1.955399     1.223038 
3678.823790     2.054476     1.878070  2000.041104     1.935273     1.222798 
3682.502620     2.056529     1.853143  2028.467602     1.919963     1.222560 
3686.185120     2.058584     1.837085  2048.987774     1.909295     1.222323 
3689.871300     2.060640     1.830637  2056.843870     1.903166     1.222086 
3693.561180     2.062699     1.803345  2089.708030     1.901535     1.221850 
3697.254740     2.064760     1.792477  2103.974138     1.904408     1.221615 
3700.951990     2.066823     1.788566  2109.400607     1.911804     1.221381 
3704.652940     2.068888     1.807749  2089.108247     1.923741     1.221147 
3708.357600     2.070955     1.820380  2076.362147     1.940225     1.220915 
3712.065950     2.073024     1.837431  2058.217682     1.961229     1.220683 
3715.778020     2.075095     1.858754  2036.380455     1.986680     1.220452 
3719.493800     2.077169     1.901182  1993.525757     2.016423     1.220222 
3723.213290     2.079244     1.930388  1964.730305     2.050221     1.219993 
3726.936510     2.081322     1.966703  1929.130820     2.087735     1.219765 
3730.663440     2.083401     1.995526  1903.277806     2.128511     1.219538 
3734.394110     2.085483     2.057590  1846.817710     2.171961     1.219311 
3738.128500     2.087566     2.147360  1771.095823     2.217347     1.219085 
3741.866630     2.089652     2.208390  1723.552346     2.263779     1.218860 
3745.608490     2.091740     2.228359  1708.735190     2.310213     1.218636 
3749.354100     2.093830     2.287420  1666.047313     2.355446     1.218413 
3753.103460     2.095922     2.361343  1615.344048     2.398150     1.218191 
3756.856560     2.098016     2.436524  1566.629167     2.436920     1.217969 
3760.613420     2.100112     2.459581  1552.785863     2.470356     1.217749 
3764.374030     2.102211     2.505799  1525.115062     2.497154     1.217529 
3768.138400     2.104311     2.537704  1507.290517     2.516229     1.217310 
3771.906540     2.106414     2.522237  1517.337822     2.526815     1.217092 
3775.678450     2.108518     2.526137  1516.150511     2.528537     1.216875 
3779.454130     2.110625     2.498728  1533.734003     2.521430     1.216658 
3783.233580     2.112734     2.493178  1538.093216     2.505916     1.216443 
3787.016820     2.114845     2.520540  1522.948202     2.482750     1.216228 
3790.803830     2.116958     2.431124  1579.550455     2.452915     1.216014 
3794.594640     2.119073     2.388524  1609.033916     2.417553     1.215801 
3798.389230     2.121190     2.323656  1655.058214     2.377879     1.215589 
3802.187620     2.123310     2.291708  1678.491867     2.335115     1.215378 
3805.989810     2.125431     2.231236  1724.947073     2.290446     1.215167 
3809.795800     2.127555     2.187367  1760.658025     2.244981     1.214958 
3813.605590     2.129681     2.160113  1784.144110     2.199733     1.214749 
3817.419200     2.131809     2.109182  1828.217839     2.155601     1.214541 
3821.236620     2.133939     2.101549  1836.343270     2.113302     1.214334 
3825.057860     2.136071     2.073046  1862.678110     2.072469     1.214128 
3828.882910     2.138205     2.062740  1872.934738     2.034428     1.213922 
3832.711800     2.140342     2.033094  1901.419218     2.000488     1.213718 
3836.544510     2.142480     2.016653  1917.190317     1.970723     1.213514 
3840.381050     2.144621     1.973538  1960.779032     1.945103     1.213312 
3844.221430     2.146764     1.956157  1979.090855     1.923652     1.213110 
3848.065650     2.148909     1.996284  1940.576127     1.906359     1.212909 
3851.913720     2.151056     1.911072  2028.717949     1.893187     1.212709 
3855.765630     2.153205     1.943719  1994.895417     1.884045     1.212509 
3859.621400     2.155357     1.930976  2008.943706     1.878780     1.212311 
3863.481020     2.157510     1.903173  2039.541617     1.877188     1.212113 
3867.344500     2.159666     1.901680  2041.872111     1.879012     1.211916 
3871.211850     2.161824     1.901007  2044.544917     1.883940     1.211720 
3875.083060     2.163984     1.902141  2044.374824     1.891611     1.211525 
3878.958140     2.166146     1.912024  2034.786107     1.901593     1.211331 
3882.837100     2.168311     1.923235  2024.133173     1.913406     1.211138 
3886.719940     2.170477     1.953577  1993.392251     1.926515     1.210945 
3890.606660     2.172646     1.937179  2011.030735     1.940343     1.210754 
3894.497260     2.174817     1.988044  1961.208016     1.954278     1.210563 
3898.391760     2.176990     1.953627  1996.489489     1.967700     1.210373 
3902.290150     2.179165     1.961280  1989.769563     1.980021     1.210184 
3906.192440     2.181343     1.996598  1955.687154     1.990723     1.209996 
3910.098640     2.183522     1.963539  1989.735836     1.999401     1.209808 
3914.008730     2.185704     1.969402  1985.347956     2.005811     1.209622 
3917.922740     2.187888     1.961221  1994.205958     2.009898     1.209436 
3921.840670     2.190074     1.981685  1974.122236     2.011793     1.209251 
3925.762510     2.192263     2.016182  1941.812849     2.011815     1.209068 
3929.688270     2.194453     1.994635  1963.847538     2.010445     1.208884 
3933.617960     2.196646     1.950403  2008.893283     2.008300     1.208702 
3937.551570     2.198841     1.970088  1990.169031     2.006116     1.208521 
3941.489130     2.201038     1.997173  1964.768624     2.004713     1.208340 
3945.430620     2.203237     2.011260  1951.235517     2.005008     1.208161 
3949.376050     2.205439     1.970593  1992.193074     2.007982     1.207982 
3953.325420     2.207642     1.966751  1997.117657     2.014690     1.207804 
3957.278750     2.209848     2.023996  1941.961745     2.026266     1.207627 
3961.236030     2.212057     2.063766  1905.490084     2.043921     1.207451 
3965.197260     2.214267     2.139511  1839.023303     2.068945     1.207276 
3969.162460     2.216479     2.115666  1860.886687     2.102706     1.207101 
3973.131620     2.218694     2.172683  1812.595499     2.146662     1.206928 
3977.104750     2.220911     2.236554  1761.682414     2.202290     1.206755 
3981.081860     2.223130     2.302699  1712.157583     2.271121     1.206583 
3985.062940     2.225352     2.415982  1632.388866     2.354706     1.206412 
3989.048000     2.227575     2.481820  1589.901496     2.454594     1.206242 
3993.037050     2.229801     2.616200  1508.782683     2.572197     1.206072 
3997.030090     2.232029     2.731966  1445.735460     2.708831     1.205904 
4001.027120     2.234260     2.867479  1377.981884     2.865618     1.205736 
4005.028150     2.236492     2.970910  1330.499233     3.043420     1.205570 
4009.033170     2.238727     3.123040  1266.340735     3.242745     1.205404 
4013.042210     2.240964     3.396105  1165.103136     3.463686     1.205239 
4017.055250     2.243204     3.557142  1112.551770     3.705830     1.205075 
4021.072300     2.245445     3.810891  1038.839426     3.968178     1.204911 
4025.093380     2.247689     4.075786   971.553774     4.249064     1.204749 
4029.118470     2.249935     4.308692   919.507043     4.546072     1.204587 
4033.147590     2.252183     4.668251   848.999562     4.855963     1.204427 
4037.180740     2.254434     5.033562   787.585409     5.174606     1.204267 
4041.217920     2.256686     5.380622   736.984131     5.496913     1.204108 
4045.259130     2.258941     5.821279   681.378448     5.816827     1.203950 
4049.304390     2.261199     6.157871   644.362321     6.127362     1.203792 
4053.353700     2.263458     6.467694   613.700254     6.420732     1.203636 
4057.407050     2.265720     6.795214   584.287289     6.688645     1.203480 
4061.464460     2.267984     7.116483   558.069225     6.922747     1.203326 
4065.525920     2.270250     7.246434   548.283691     7.115207     1.203172 
4069.591450     2.272519     7.383738   538.333873     7.259375     1.203019 
4073.661040     2.274790     7.499461   530.192208     7.350420     1.202867 
4077.734700     2.277063     7.513122   529.442447     7.385782     1.202715 
4081.812440     2.279338     7.462146   533.291463     7.365350     1.202565 
4085.894250     2.281616     7.326002   543.443070     7.291356     1.202415 
4089.980140     2.283896     7.116862   559.642969     7.168039     1.202267 
4094.070120     2.286178     6.987047   570.291902     7.001100     1.202119 
4098.164190     2.288463     6.712975   593.874851     6.797398     1.201972 
4102.262360     2.290750     6.370338   626.068869     6.564379     1.201826 
4106.364620     2.293039     6.106617   653.289911     6.309584     1.201681 
4110.470980     2.295330     5.793220   688.999851     6.040460     1.201536 
4114.581460     2.297624     5.491435   727.136335     5.764174     1.201393 
4118.696040     2.299920     5.246134   761.406240     5.487457     1.201250 
4122.814730     2.302218     5.024658   795.215463     5.216528     1.201108 
4126.937550     2.304519     4.866568   821.384080     4.957051     1.200967 
4131.064490     2.306822     4.651383   859.622174     4.714113     1.200827 
4135.195550     2.309127     4.505037   887.807006     4.492231     1.200688 
4139.330750     2.311434     4.358429   917.917570     4.295449     1.200549 
4143.470080     2.313744     4.262531   938.870914     4.127202     1.200412 
4147.613550     2.316056     4.125948   970.184610     3.990497     1.200275 
4151.761160     2.318371     4.107525   974.802188     3.887929     1.200139 
4155.912920     2.320687     4.077294   982.256838     3.821793     1.200004 
4160.068830     2.323006     4.059646   986.750785     3.793934     1.199870 
4164.228900     2.325328     4.174486   959.941776     3.805967     1.199737 
4168.393130     2.327652     4.152834   965.152242     3.859198     1.199604 
4172.561520     2.329978     4.235575   946.509648     3.954621     1.199473 
4176.734090     2.332306     4.340130   923.877819     4.092908     1.199342 
4180.910820     2.334637     4.478848   895.452327     4.274333     1.199212 
4185.091730     2.336970     4.624029   867.505717     4.498664     1.199083 
4189.276820     2.339305     4.836797   829.636977     4.765098     1.198955 
4193.466100     2.341643     5.060391   793.161756     5.072053     1.198827 
4197.659570     2.343983     5.367400   747.866684     5.417305     1.198701 
4201.857230     2.346325     5.713525   702.661791     5.798055     1.198575 
4206.059080     2.348670     6.120296   656.087058     6.210165     1.198451 
4210.265140     2.351017     6.602778   608.243999     6.648344     1.198327 
4214.475410     2.353366     7.096075   566.016298     7.106107     1.198204 
4218.689880     2.355718     7.630697   526.414318     7.575590     1.198081 
4222.908570     2.358072     8.129729   494.133915     8.047564     1.197960 
4227.131480     2.360429     8.695832   461.998421     8.511371     1.197840 
4231.358610     2.362788     9.239536   434.866847     8.955097     1.197720 
4235.589970     2.365149     9.775913   410.998540     9.365889     1.197601 
4239.825560     2.367512    10.191521   394.276093     9.730525     1.197483 
4244.065390     2.369878    10.512983   382.249356    10.036199     1.197366 
4248.309450     2.372247    10.764475   373.321171    10.271524     1.197250 
4252.557760     2.374617    10.888118   369.110611    10.427506     1.197134 
4256.810320     2.376990    10.917063   368.173491    10.498371     1.197020 
4261.067130     2.379366    10.859638   370.155265    10.482026     1.196906 
4265.328200     2.381744    10.617705   378.599374    10.380078     1.196793 
4269.593520     2.384124    10.244427   392.464023    10.197465     1.196681 
4273.863120     2.386506    10.018583   401.390656     9.941791     1.196570 
4278.136980     2.388891     9.598120   419.013498     9.622558     1.196459 
4282.415120     2.391279     9.094262   442.310709     9.250377     1.196350 
4286.697530     2.393668     8.576063   469.105642     8.836355     1.196241 
4290.984230     2.396060     8.138163   494.395662     8.391529     1.196133 
4295.275210     2.398455     7.678515   524.071085     7.926458     1.196026 
4299.570490     2.400852     7.223090   557.165406     7.450947     1.195920 
4303.870060     2.403251     6.673694   603.145675     6.973613     1.195815 
4308.173930     2.405653     6.284544   640.604047     6.502507     1.195710 
4312.482100     2.408057     5.853523   687.847810     6.044542     1.195607 
4316.794590     2.410464     5.485645   734.093215     5.605207     1.195504 
4321.111380     2.412872     5.126451   785.646606     5.188869     1.195402 
4325.432490     2.415284     4.840186   832.085550     4.798820     1.195301 
4329.757930     2.417698     4.604098   874.836453     4.437389     1.195201 
4334.087680     2.420114     4.307878   935.088465     4.105903     1.195101 
4338.421770     2.422532     4.017677  1002.548382     3.804906     1.195002 
4342.760190     2.424953     3.838746  1049.336848     3.534255     1.194905 
4347.102950     2.427377     3.595850  1120.393311     3.293270     1.194808 
4351.450060     2.429803     3.387738  1189.191039     3.080739     1.194712 
4355.801510     2.432231     3.190253  1262.799870     2.895197     1.194616 
4360.157310     2.434662     3.021746  1333.211419     2.734928     1.194522 
4364.517460     2.437095     2.899264  1389.734605     2.598103     1.194428 
4368.881980     2.439530     2.773211  1452.604826     2.482848     1.194336 
4373.250860     2.441968     2.710277  1486.351995     2.387320     1.194244 
4377.624110     2.444409     2.571722  1566.281979     2.309696     1.194153 
4382.001740     2.446852     2.441370  1650.129791     2.248299     1.194062 
4386.383740     2.449297     2.409820  1671.622589     2.201537     1.193973 
4390.770120     2.451745     2.351322  1713.290264     2.167926     1.193884 
4395.160890     2.454195     2.304693  1747.996150     2.146098     1.193796 
4399.556060     2.456648     2.234821  1802.194676     2.134773     1.193709 
4403.955610     2.459103     2.217403  1816.616587     2.132761     1.193623 
4408.359570     2.461560     2.244997  1794.176032     2.138894     1.193538 
4412.767930     2.464021     2.207590  1824.482342     2.152059     1.193454 
4417.180690     2.466483     2.232165  1804.219231     2.171127     1.193370 
4421.597880     2.468948     2.257753  1783.538364     2.194954     1.193287 
4426.019470     2.471415     2.273656  1770.979553     2.222344     1.193205 
4430.445490     2.473885     2.303891  1747.727239     2.252039     1.193124 
4434.875940     2.476358     2.339417  1720.855050     2.282693     1.193044 
4439.310810     2.478833     2.365873  1701.442376     2.312894     1.192964 
4443.750120     2.481310     2.378412  1693.072595     2.341172     1.192885 
4448.193880     2.483790     2.446708  1645.862833     2.366053     1.192807 
4452.642070     2.486272     2.460499  1635.704756     2.386129     1.192730 
4457.094710     2.488757     2.483337  1621.114222     2.400145     1.192654 
4461.551810     2.491244     2.459560  1636.465795     2.407104     1.192579 
4466.013360     2.493734     2.461223  1635.306581     2.406333     1.192504 
4470.479370     2.496226     2.455794  1638.679130     2.397538     1.192430 
4474.949850     2.498721     2.425766  1658.444803     2.380802     1.192357 
4479.424800     2.501218     2.393065  1681.236273     2.356550     1.192285 
4483.904220     2.503718     2.337599  1720.972130     2.325481     1.192214 
4488.388130     2.506220     2.291911  1755.133200     2.288493     1.192143 
4492.876520     2.508725     2.252037  1785.997919     2.246602     1.192073 
4497.369390     2.511232     2.181196  1843.522077     2.200878     1.192004 
4501.866760     2.513742     2.113938  1901.823893     2.152391     1.191936 
4506.368630     2.516254     2.072870  1939.398663     2.102166     1.191869 
4510.875000     2.518769     2.013295  1996.573347     2.051161     1.191802 
4515.385870     2.521287     1.964631  2045.623281     2.000242     1.191737 
4519.901260     2.523806     1.929524  2082.839387     1.950170     1.191672 
4524.421160     2.526329     1.896387  2118.100211     1.901601     1.191608 
4528.945580     2.528854     1.882432  2134.018331     1.855073     1.191544 
4533.474530     2.531381     1.801441  2228.849965     1.811011     1.191482 
4538.008000     2.533911     1.751520  2292.590382     1.769733     1.191420 
4542.546010     2.536444     1.781042  2253.605520     1.731453     1.191359 
4547.088560     2.538979     1.725835  2325.761149     1.696293     1.191299 
4551.635640     2.541516     1.709209  2347.865429     1.664266     1.191240 
4556.187280     2.544056     1.657615  2420.221613     1.635332     1.191182 
4560.743470     2.546599     1.667033  2406.480812     1.609468     1.191124 
4565.304210     2.549144     1.623034  2470.506060     1.586531     1.191067 
4569.869520     2.551692     1.587505  2525.333423     1.566342     1.191011 
4574.439380     2.554242     1.590625  2519.956186     1.548708     1.190956 
4579.013820     2.556795     1.579802  2536.356800     1.533428     1.190901 
4583.592840     2.559350     1.492175  2685.320334     1.520287     1.190848 
4588.176430     2.561908     1.529395  2620.047375     1.509081     1.190795 
4592.764610     2.564469     1.521848  2632.161878     1.499616     1.190743 
4597.357370     2.567032     1.505866  2659.212254     1.491710     1.190691 
4601.954730     2.569597     1.500537  2667.464641     1.485188     1.190641 
4606.556680     2.572166     1.488592  2688.178042     1.479909     1.190591 
4611.163240     2.574736     1.475087  2712.628400     1.475805     1.190542 
4615.774400     2.577310     1.488623  2687.358701     1.472853     1.190494 
4620.390180     2.579886     1.504645  2658.595281     1.470936     1.190446 
4625.010570     2.582464     1.479365  2703.139468     1.469749     1.190400 
4629.635580     2.585045     1.455682  2745.532533     1.469184     1.190354 
4634.265210     2.587629     1.469690  2718.492599     1.469192     1.190309 
4638.899480     2.590215     1.460573  2734.317164     1.469741     1.190265 
4643.538380     2.592804     1.460734  2733.322299     1.470796     1.190221 
4648.181920     2.595395     1.451252  2751.910867     1.472324     1.190178 
4652.830100     2.597989     1.455757  2742.077405     1.474295     1.190137 
4657.482930     2.600586     1.413801  2822.211474     1.476686     1.190095 
4662.140410     2.603185     1.421525  2807.055048     1.479466     1.190055 
4666.802550     2.605787     1.449017  2752.086996     1.482612     1.190015 
4671.469360     2.608391     1.433130  2780.032554     1.486098     1.189977 
4676.140820     2.610998     1.447559  2753.216359     1.489900     1.189939 
4680.816970     2.613608     1.434702  2777.674117     1.493992     1.189901 
4685.497780     2.616220     1.440659  2765.321790     1.498348     1.189865 
4690.183280     2.618835     1.473017  2703.611747     1.502477     1.189829 
4694.873460     2.621453     1.449432  2746.798939     1.505135     1.189794 
4699.568340     2.624073     1.465401  2715.832676     1.508212     1.189760 
4704.267910     2.626696     1.439916  2763.240578     1.512378     1.189726 
4708.972170     2.629321     1.427417  2786.605107     1.517180     1.189694 
4713.681150     2.631949     1.458547  2725.906554     1.522409     1.189662 
4718.394830     2.634580     1.412701  2813.335704     1.527995     1.189631 
4723.113220     2.637213     1.443260  2752.835013     1.533932     1.189600 
4727.836330     2.639849     1.461165  2718.149621     1.540242     1.189570 
4732.564170     2.642487     1.467268  2705.552764     1.546958     1.189542 
4737.296740     2.645128     1.479659  2682.022653     1.554125     1.189513 
4742.034030     2.647772     1.457097  2723.181744     1.561797     1.189486 
4746.776070     2.650419     1.415748  2800.795400     1.570032     1.189459 
4751.522840     2.653068     1.458155  2717.670694     1.578896     1.189434 
4756.274360     2.655719     1.443445  2744.468279     1.588459     1.189408 
4761.030640     2.658374     1.479455  2676.810503     1.598801     1.189384 
4765.791670     2.661031     1.490046  2656.904504     1.610012     1.189360 
4770.557460     2.663691     1.519601  2604.612699     1.622200     1.189337 
4775.328020     2.666353     1.498753  2639.689020     1.635474     1.189315 
4780.103350     2.669018     1.508876  2620.659027     1.649972     1.189294 
4784.883450     2.671686     1.537721  2570.447222     1.665858     1.189273 
4789.668330     2.674356     1.561367  2531.135337     1.683327     1.189253 
4794.458000     2.677029     1.600882  2468.056905     1.702622     1.189234 
4799.252460     2.679705     1.606935  2456.880916     1.724050     1.189216 
4804.051710     2.682383     1.660811  2375.605925     1.747977     1.189198 
4808.855760     2.685064     1.683382  2342.958473     1.774854     1.189181 
4813.664620     2.687748     1.709572  2306.592989     1.805245     1.189165 
4818.478280     2.690435     1.758368  2242.059483     1.839841     1.189149 
4823.296760     2.693124     1.838176  2142.968046     1.879484     1.189134 
4828.120060     2.695816     1.901200  2071.475469     1.925197     1.189120 
4832.948180     2.698510     1.987354  1980.361057     1.978219     1.189107 
4837.781130     2.701207     2.073741  1897.212629     2.040044     1.189094 
4842.618910     2.703907     2.148203  1830.626299     2.112390     1.189083 
4847.461530     2.706610     2.289118  1717.232914     2.197248     1.189071 
4852.308990     2.709315     2.397812  1638.968388     2.296919     1.189061 
4857.161300     2.712023     2.539921  1546.022272     2.414019     1.189051 
4862.018460     2.714734     2.668825  1470.900668     2.551433     1.189042 
4866.880480     2.717448     2.901300  1352.326636     2.712324     1.189034 
4871.747360     2.720164     3.091457  1268.319541     2.900092     1.189026 
4876.619110     2.722883     3.320412  1180.465917     3.118301     1.189020 
4881.495730     2.725604     3.552357  1102.716754     3.370617     1.189013 
4886.377220     2.728329     3.839352  1019.868702     3.660680     1.189008 
4891.263600     2.731056     4.197650   932.233305     3.992008     1.189003 
4896.154860     2.733786     4.526264   863.977696     4.367772     1.188999 
4901.051020     2.736518     4.810946   812.403700     4.790582     1.188996 
4905.952070     2.739253     5.231376   746.658617     5.262437     1.188993 
4910.858020     2.741991     5.635750   692.607896     5.784462     1.188991 
4915.768880     2.744732     6.186196   630.575465     6.356706     1.188990 
4920.684650     2.747476     6.767271   576.049124     6.977928     1.188990 
4925.605330     2.750222     7.401296   526.256857     7.645405     1.188990 
4930.530940     2.752971     8.116019   479.565688     8.354732     1.188991 
4935.461470     2.755723     8.885212   437.725830     9.099598     1.188992 
4940.396930     2.758477     9.770168   397.756522     9.871647     1.188995 
4945.337330     2.761234    10.672072   363.820780    10.660296     1.188998 
4950.282660     2.763994    11.494004   337.528218    11.452617     1.189001 
4955.232950     2.766757    12.432849   311.782558    12.233315     1.189006 
4960.188180     2.769523    13.370615   289.632055    12.984858     1.189011 
4965.148370     2.772291    14.190687   272.668164    13.687878     1.189016 
4970.113520     2.775062    14.851651   260.331576    14.321914     1.189023 
4975.083630     2.777836    15.431792   250.339287    14.866544     1.189030 
4980.058710     2.780613    15.907187   242.666998    15.302851     1.189038 
4985.038770     2.783392    16.272028   237.066128    15.615026     1.189046 
4990.023810     2.786174    16.409586   234.927876    15.791829     1.189055 
4995.013830     2.788959    16.367564   235.366060    15.827605     1.189065 
5000.008850     2.791747    16.093752   239.252356    15.722646     1.189075 
5005.008860     2.794538    15.624023   246.340439    15.482882     1.189087 
5010.013870     2.797331    15.050205   255.618925    15.119013     1.189098 
5015.023880     2.800127    14.448579   266.126498    14.645337     1.189111 
5020.038900     2.802926    13.764877   279.252886    14.078459     1.189124 
5025.058940     2.805728    13.094205   293.442793    13.436104     1.189138 
5030.084000     2.808532    12.194696   314.937919    12.736504     1.189152 
5035.114090     2.811340    11.467572   334.784232    11.997191     1.189167 
5040.149200     2.814150    10.691279   358.958122    11.234617     1.189183 
5045.189350     2.816963     9.899428   387.505810    10.463814     1.189199 
5050.234540     2.819779     9.266551   413.740988     9.698145     1.189216 
5055.284770     2.822597     8.736483   438.652813     8.949161     1.189234 
5060.340060     2.825419     8.079708   474.099523     8.226583     1.189253 
5065.400400     2.828243     7.395987   517.626653     7.538205     1.189272 
5070.465800     2.831070     6.878370   556.300780     6.889958     1.189291 
5075.536260     2.833900     6.411612   596.489946     6.286038     1.189312 
5080.611800     2.836733     5.892599   648.671556     5.729040     1.189333 
5085.692410     2.839568     5.498285   694.747299     5.220146     1.189354 
5090.778100     2.842407     5.106046   747.660571     4.759295     1.189376 
5095.868880     2.845248     4.731064   806.353773     4.345399     1.189399 
5100.964750     2.848092     4.332010   880.040366     3.976543     1.189423 
5106.065720     2.850939     4.073305   935.342434     3.650131     1.189447 
5111.171780     2.853789     3.794181  1003.475306     3.363145     1.189472 
5116.282950     2.856642     3.541291  1074.334442     3.112366     1.189497 
5121.399240     2.859497     3.272302  1161.821967     2.894335     1.189523 
5126.520640     2.862356     3.053530  1244.298313     2.705555     1.189550 
5131.647160     2.865217     2.863189  1326.074538     2.542645     1.189577 
5136.778800     2.868081     2.676893  1417.115373     2.402419     1.189605 
5141.915580     2.870948     2.523178  1502.403240     2.281923     1.189633 
5147.057500     2.873818     2.421604  1564.243339     2.178436     1.189662 
5152.204550     2.876690     2.292853  1650.588380     2.089510     1.189692 
5157.356760     2.879566     2.181084  1733.518532     2.013030     1.189722 
5162.514120     2.882445     2.086369  1811.302814     1.947060     1.189753 
5167.676630     2.885326     2.018043  1871.044328     1.889934     1.189785 
5172.844310     2.888210     1.896550  1988.871643     1.840246     1.189817 
5178.017150     2.891097     1.845824  2042.084340     1.796809     1.189850 
5183.195170     2.893987     1.802785  2089.434848     1.758615     1.189883 
5188.378360     2.896880     1.742612  2160.049019     1.724833     1.189917 
5193.566740     2.899776     1.706003  2204.531137     1.694765     1.189952 
5198.760310     2.902675     1.647678  2280.637105     1.667815     1.189987 
5203.959070     2.905576     1.596860  2351.158983     1.643505     1.190023 
5209.163030     2.908481     1.585438  2366.089095     1.621434     1.190059 
5214.372190     2.911388     1.549001  2419.966835     1.601245     1.190096 
5219.586560     2.914299     1.514874  2472.108079     1.582746     1.190133 
5224.806150     2.917212     1.486345  2517.794433     1.565707     1.190171 
5230.030960     2.920128     1.498812  2494.683495     1.549934     1.190210 
5235.260990     2.923047     1.485831  2513.776679     1.535278     1.190249 
5240.496250     2.925969     1.466487  2545.044710     1.521611     1.190289 
5245.736740     2.928894     1.491980  2498.935340     1.508833     1.190330 
5250.982480     2.931822     1.429010  2607.220033     1.496850     1.190371 
5256.233460     2.934753     1.471537  2530.827197     1.485586     1.190412 
5261.489700     2.937686     1.440158  2583.594663     1.474976     1.190454 
5266.751190     2.940623     1.424316  2609.476670     1.464968     1.190497 
5272.017940     2.943563     1.399708  2652.377233     1.455511     1.190540 
5277.289960     2.946505     1.390852  2667.902796     1.446561     1.190584 
5282.567250     2.949451     1.407530  2633.845309     1.438080     1.190628 
5287.849810     2.952399     1.409051  2628.665077     1.430070     1.190673 
5293.137660     2.955350     1.420369  2605.383849     1.423068     1.190719 
5298.430800     2.958305     1.395005  2649.832828     1.417336     1.190765 
5303.729230     2.961262     1.404091  2630.701332     1.411868     1.190811 
5309.032960     2.964222     1.392659  2649.530037     1.406386     1.190859 
5314.341990     2.967185     1.395119  2643.338311     1.400940     1.190906 
5319.656340     2.970152     1.359492  2709.833188     1.395582     1.190954 
5324.975990     2.973121     1.386111  2655.363111     1.390357     1.191003 
5330.300970     2.976093     1.356111  2711.518268     1.385285     1.191052 
5335.631270     2.979068     1.367876  2684.900139     1.380375     1.191102 
5340.966900     2.982046     1.346958  2723.846926     1.375633     1.191153 
5346.307870     2.985027     1.346655  2722.982805     1.371059     1.191204 
5351.654170     2.988011     1.377838  2659.571568     1.366654     1.191255 
5357.005830     2.990998     1.368436  2674.582165     1.362414     1.191307 
5362.362830     2.993988     1.374952  2659.928212     1.358335     1.191359 
5367.725200     2.996981     1.345448  2715.334552     1.354415     1.191412 
5373.092920     2.999977     1.362473  2679.208034     1.350645     1.191466 
5378.466020     3.002976     1.357749  2686.439477     1.347020     1.191520 
5383.844480     3.005978     1.334839  2729.796052     1.343537     1.191574 
5389.228330     3.008983     1.372181  2653.451241     1.340187     1.191629 
5394.617550     3.011991     1.371415  2651.582396     1.336966     1.191685 
5400.012170     3.015002     1.368911  2653.172428     1.333870     1.191741 
5405.412180     3.018016     1.365568  2657.693515     1.330890     1.191798 
5410.817600     3.021034     1.355579  2674.363633     1.328023     1.191855 
5416.228410     3.024054     1.387447  2611.050321     1.325264     1.191912 
5421.644640     3.027077     1.369291  2642.726853     1.322608     1.191970 
5427.066290     3.030103     1.365932  2646.872611     1.319735     1.192029 
5432.493350     3.033132     1.360624  2654.545048     1.316428     1.192088 
5437.925850     3.036164     1.359971  2652.732431     1.313522     1.192147 
5443.363770     3.039199     1.358738  2653.147829     1.310931     1.192208 
5448.807140     3.042238     1.358593  2652.019375     1.308533     1.192268 
5454.255940     3.045279     1.355960  2653.150562     1.306275     1.192329 
5459.710200     3.048323     1.357734  2646.562158     1.304134     1.192390 
5465.169910     3.051371     1.344573  2670.542281     1.302095     1.192452 
5470.635080     3.054421     1.333804  2688.769093     1.300148     1.192515 
5476.105710     3.057475     1.328176  2697.635873     1.298283     1.192578 
5481.581820     3.060531     1.353224  2645.293680     1.296493     1.192641 
5487.063400     3.063591     1.316660  2715.396810     1.294773     1.192705 
5492.550470     3.066654     1.321310  2702.925859     1.293117     1.192769 
5498.043020     3.069719     1.352155  2637.260357     1.291522     1.192834 
5503.541060     3.072788     1.367631  2605.769553     1.289984     1.192899 
5509.044600     3.075860     1.351759  2633.902082     1.288500     1.192965 
5514.553640     3.078935     1.332708  2669.339271     1.287068     1.193031 
5520.068200     3.082013     1.360041  2613.424157     1.285685     1.193097 
5525.588270     3.085094     1.324540  2679.604699     1.284350     1.193164 
5531.113850     3.088179     1.359881  2606.599771     1.283059     1.193232 
5536.644970     3.091266     1.336756  2649.920129     1.281812     1.193300 
5542.181610     3.094356     1.353713  2613.800957     1.280607     1.193368 
5547.723800     3.097450     1.335279  2646.684699     1.279442     1.193437 
5553.271520     3.100546     1.341253  2631.087273     1.278316     1.193506 
5558.824790     3.103646     1.344003  2624.072649     1.277227     1.193575 
5564.383620     3.106749     1.331396  2645.878809     1.276174     1.193645 
5569.948000     3.109855     1.332986  2639.683595     1.275156     1.193716 
5575.517950     3.112964     1.295276  2713.705286     1.274172     1.193787 
5581.093460     3.116076     1.328529  2643.069243     1.273220     1.193858 
5586.674560     3.119191     1.321482  2653.825794     1.272299     1.193930 
5592.261230     3.122309     1.318454  2657.046938     1.271409     1.194002 
5597.853490     3.125431     1.327803  2634.621365     1.270548     1.194074 
5603.451350     3.128556     1.369754  2551.345098     1.269715     1.194147 
5609.054800     3.131683     1.326616  2630.798484     1.268911     1.194221 
5614.663850     3.134814     1.320025  2641.195065     1.268133     1.194294 
5620.278520     3.137948     1.327406  2623.876407     1.267381     1.194369 
5625.898800     3.141085     1.334682  2606.778107     1.266654     1.194443 
5631.524690     3.144225     1.360336  2554.655135     1.265951     1.194518 
5637.156220     3.147369     1.367278  2537.534942     1.265273     1.194593 
5642.793380     3.150515     1.341480  2584.243515     1.264617     1.194669 
5648.436170     3.153665     1.318681  2625.804835     1.263984     1.194745 
5654.084610     3.156818     1.317968  2623.704377     1.263373     1.194822 
5659.738690     3.159974     1.296474  2664.763688     1.262783     1.194898 
5665.398430     3.163133     1.312097  2629.600651     1.262209     1.194976 
5671.063830     3.166296     1.340313  2571.886566     1.261046     1.195053 
5676.734890     3.169461     1.333031  2582.334436     1.259271     1.195131 
5682.411630     3.172630     1.337961  2569.657662     1.257971     1.195210 
5688.094040     3.175802     1.350826  2542.427502     1.257020     1.195288 
5693.782130     3.178977     1.317494  2602.901437     1.256252     1.195367 
5699.475910     3.182155     1.301255  2632.883151     1.255597     1.195447 
5705.175390     3.185336     1.313002  2606.732856     1.255025     1.195526 
5710.880560     3.188521     1.290426  2648.082266     1.254516     1.195607 
5716.591450     3.191709     1.320735  2583.531630     1.254057     1.195687 
5722.308040     3.194900     1.280852  2662.209684     1.253639     1.195768 
5728.030340     3.198094     1.325537  2568.561219     1.253253     1.195849 
5733.758380     3.201291     1.331215  2554.027720     1.252896     1.195931 
5739.492130     3.204492     1.364203  2490.467348     1.252562     1.196012 
5745.231630     3.207695     1.316609  2577.124800     1.252250     1.196094 
5750.976860     3.210902     1.311185  2583.846819     1.251956     1.196177 
5756.727830     3.214113     1.307785  2587.920573     1.251680     1.196260 
5762.484560     3.217326     1.350352  2503.348360     1.251421     1.196343 
5768.247050     3.220542     1.326289  2544.392596     1.251176     1.196426 
5774.015290     3.223762     1.316243  2560.553267     1.250947     1.196510 
5779.789310     3.226985     1.333699  2525.160841     1.250731     1.196594 
5785.569100     3.230212     1.306883  2573.692669     1.250529     1.196679 
5791.354670     3.233441     1.310851  2562.199585     1.250340     1.196763 
5797.146020     3.236674     1.350250  2484.708013     1.250165     1.196848 
5802.943170     3.239910     1.318703  2541.843031     1.250003     1.196934 
5808.746110     3.243149     1.329027  2518.266999     1.249853     1.197019 
5814.554860     3.246392     1.306480  2558.370133     1.249715     1.197105 
5820.369410     3.249637     1.303019  2561.499382     1.249590     1.197191 
5826.189780     3.252886     1.281683  2599.738454     1.249477     1.197278 
5832.015970     3.256138     1.310958  2539.755452     1.249375     1.197365 
5837.847990     3.259394     1.322605  2514.540623     1.249286     1.197452 
5843.685840     3.262653     1.308511  2537.721578     1.249208     1.197539 
5849.529520     3.265915     1.340411  2473.805165     1.249143     1.197627 
5855.379050     3.269180     1.320642  2507.305974     1.249089     1.197715 
5861.234430     3.272448     1.318175  2509.062062     1.249046     1.197803 
5867.095660     3.275720     1.283964  2572.236154     1.249016     1.197891 
5872.962760     3.278995     1.286063  2564.631778     1.248997     1.197980 
5878.835720     3.282273     1.324757  2486.140394     1.248990     1.198069 
5884.714560     3.285555     1.310550  2510.263997     1.248995     1.198158 
5890.599270     3.288840     1.323227  2483.455076     1.249011     1.198248 
5896.489870     3.292128     1.335766  2456.330563     1.249040     1.198337 
5902.386360     3.295420     1.310795  2499.387613     1.249081     1.198427 
5908.288750     3.298714     1.320763  2477.009790     1.249134     1.198518 
5914.197040     3.302013     1.303120  2507.027280     1.249199     1.198608 
5920.111230     3.305314     1.282938  2543.615009     1.249276     1.198699 
5926.031350     3.308619     1.316005  2475.676442     1.249367     1.198790 
5931.957380     3.311927     1.314848  2474.989240     1.249470     1.198881 
5937.889330     3.315238     1.288381  2522.645189     1.249586     1.198972 
5943.827220     3.318553     1.324539  2449.682523     1.249715     1.199064 
5949.771050     3.321871     1.311941  2469.985494     1.249851     1.199156 
5955.720820     3.325192     1.308805  2472.140037     1.249895     1.199248 
5961.676540     3.328516     1.318472  2451.002204     1.249960     1.199340 
5967.638220     3.331844     1.297151  2488.770473     1.250086     1.199432 
5973.605860     3.335176     1.307297  2465.444893     1.250250     1.199525 
5979.579460     3.338510     1.313385  2450.325249     1.250442     1.199618 
5985.559040     3.341848     1.312503  2449.403682     1.250658     1.199711 
5991.544600     3.345189     1.330352  2413.413607     1.250897     1.199804 
5997.536150     3.348534     1.305140  2455.206080     1.251157     1.199898 
6003.533680     3.351882     1.277307  2505.584338     1.251438     1.199991 
6009.537220     3.355233     1.294704  2468.895784     1.251741     1.200085 
6015.546750     3.358588     1.266443  2519.594435     1.252066     1.200179 
6021.562300     3.361946     1.308526  2434.978951     1.252413     1.200274 
6027.583860     3.365307     1.306072  2436.796716     1.252784     1.200368 
6033.611450     3.368672     1.298300  2448.383291     1.253180     1.200463 
6039.645060     3.372040     1.336567  2373.694271     1.253603     1.200557 
6045.684700     3.375412     1.336520  2370.567934     1.254056     1.200652 
6051.730390     3.378787     1.310247  2414.402723     1.254542     1.200747 
6057.782120     3.382165     1.312217  2407.345186     1.255065     1.200843 
6063.839900     3.385547     1.301481  2423.372755     1.255630     1.200938 
6069.903740     3.388932     1.297979  2427.285664     1.256242     1.201034 
6075.973640     3.392320     1.317913  2386.518136     1.256908     1.201129 
6082.049620     3.395712     1.322062  2375.101172     1.257640     1.201225 
6088.131670     3.399107     1.303184  2405.784456     1.258447     1.201321 
6094.219800     3.402506     1.297122  2413.434949     1.259343     1.201417 
6100.314020     3.405908     1.310286  2386.245347     1.260345     1.201513 
6106.414330     3.409313     1.316050  2371.925849     1.261473     1.201610 
6112.520750     3.412722     1.324543  2354.496030     1.262751     1.201706 
6118.633270     3.416134     1.322625  2354.176169     1.264208     1.201803 
6124.751900     3.419550     1.326530  2343.548311     1.265878     1.201900 
6130.876650     3.422969     1.324112  2343.418981     1.267799     1.201997 
6137.007530     3.426391     1.281480  2418.377166     1.270016     1.202094 
6143.144540     3.429817     1.344257  2301.706561     1.272577     1.202191 
6149.287680     3.433246     1.346305  2294.396091     1.275537     1.202288 
6155.436970     3.436679     1.328263  2322.540946     1.278956     1.202385 
6161.592410     3.440115     1.326663  2321.303499     1.282897     1.202483 
6167.754000     3.443555     1.332476  2308.231171     1.287426     1.202580 
6173.921750     3.446998     1.309026  2345.578144     1.292611     1.202678 
6180.095670     3.450445     1.343201  2283.174742     1.298518     1.202776 
6186.275770     3.453895     1.370450  2233.567336     1.305210     1.202873 
6192.462050     3.457348     1.361387  2244.371363     1.312744     1.202971 
6198.654510     3.460805     1.379352  2212.431344     1.321167     1.203069 
6204.853160     3.464266     1.386218  2198.585265     1.330519     1.203167 
6211.058020     3.467729     1.385241  2195.895035     1.340813     1.203265 
6217.269070     3.471197     1.395017  2177.259849     1.352047     1.203364 
6223.486340     3.474667     1.407161  2154.890142     1.364195     1.203462 
6229.709830     3.478142     1.420364  2132.111065     1.377204     1.203560 
6235.939540     3.481619     1.412797  2140.290101     1.390989     1.203658 
6242.175480     3.485101     1.415203  2132.187858     1.405432     1.203757 
6248.417650     3.488585     1.439372  2093.798782     1.420376     1.203855 
6254.666070     3.492074     1.496199  2011.144371     1.435624     1.203954 
6260.920740     3.495565     1.478623  2031.396090     1.450937     1.204052 
6267.181660     3.499060     1.498312  2001.623438     1.466031     1.204151 
6273.448840     3.502559     1.521934  1967.235585     1.480585     1.204250 
6279.722290     3.506061     1.544270  1935.622303     1.494236     1.204348 
6286.002010     3.509567     1.582016  1886.677532     1.506607     1.204447 
6292.288010     3.513076     1.610867  1850.060118     1.517318     1.204546 
6298.580300     3.516589     1.607377  1850.923016     1.526013     1.204644 
6304.878880     3.520105     1.566984  1895.968729     1.532387     1.204743 
6311.183760     3.523625     1.588676  1866.747721     1.536222     1.204842 
6317.494940     3.527148     1.569664  1885.799340     1.537402     1.204941 
6323.812440     3.530675     1.554830  1900.217566     1.535924     1.205039 
6330.136250     3.534205     1.537721  1919.220053     1.531892     1.205138 
6336.466390     3.537739     1.537202  1916.794156     1.525507     1.205237 
6342.802850     3.541276     1.537934  1911.743808     1.517040     1.205336 
6349.145660     3.544817     1.542076  1903.963848     1.506809     1.205434 
6355.494800     3.548362     1.497175  1958.088503     1.495157     1.205533 
6361.850300     3.551910     1.487538  1967.504354     1.482433     1.205632 
6368.212150     3.555462     1.497894  1950.942499     1.468975     1.205731 
6374.580360     3.559017     1.468924  1985.868212     1.455099     1.205829 
6380.954940     3.562575     1.446875  2012.803113     1.441096     1.205928 
6387.335890     3.566138     1.440276  2018.451685     1.427220     1.206027 
6393.723230     3.569703     1.444481  2009.084181     1.413693     1.206125 
6400.116950     3.573273     1.401952  2067.188622     1.400703     1.206224 
6406.517070     3.576846     1.380373  2095.305699     1.388395     1.206322 
6412.923590     3.580422     1.391109  2075.429569     1.376883     1.206421 
6419.336510     3.584003     1.376825  2093.400277     1.366247     1.206519 
6425.755850     3.587586     1.372295  2096.464792     1.356537     1.206618 
6432.181600     3.591174     1.368986  2098.557045     1.347776     1.206716 
6438.613790     3.594765     1.370839  2091.937514     1.339964     1.206814 
6445.052400     3.598359     1.363874  2099.451385     1.333079     1.206912 
6451.497450     3.601957     1.360204  2101.858362     1.327086     1.207010 
6457.948950     3.605559     1.349466  2114.974536     1.321934     1.207108 
6464.406900     3.609164     1.350588  2108.978269     1.317568     1.207206 
6470.871310     3.612773     1.332713  2133.695019     1.313925     1.207304 
6477.342180     3.616386     1.340185  2117.747374     1.310940     1.207402 
6483.819520     3.620002     1.292142  2192.790736     1.308544     1.207500 
6490.303340     3.623622     1.330727  2126.049668     1.306674     1.207597 
6496.793640     3.627245     1.333637  2117.306939     1.305269     1.207695 
6503.290440     3.630872     1.309306  2152.297661     1.304273     1.207792 
6509.793730     3.634503     1.287219  2185.457127     1.303636     1.207890 
6516.303520     3.638137     1.312013  2141.684940     1.303311     1.207987 
6522.819820     3.641775     1.334828  2100.814189     1.303259     1.208084 
6529.342640     3.645416     1.306035  2143.349035     1.303447     1.208181 
6535.871990     3.649062     1.277967  2186.595719     1.303842     1.208278 
6542.407860     3.652710     1.285897  2168.609636     1.304421     1.208375 
6548.950260     3.656363     1.290785  2156.459496     1.305164     1.208471 
6555.499220     3.660019     1.317199  2109.627327     1.306055     1.208568 
6562.054710     3.663679     1.275962  2174.146308     1.307080     1.208664 
6568.616770     3.667343     1.299266  2131.158391     1.308229     1.208760 
6575.185390     3.671010     1.306745  2115.244959     1.309496     1.208857 
6581.760570     3.674681     1.302080  2118.962206     1.310874     1.208953 
6588.342330     3.678355     1.306982  2107.452711     1.312359     1.209048 
6594.930670     3.682033     1.299150  2116.149990     1.313950     1.209144 
6601.525600     3.685715     1.274107  2153.344484     1.315647     1.209239 
6608.127130     3.689401     1.278423  2143.396666     1.317449     1.209335 
6614.735260     3.693090     1.299557  2103.696224     1.319359     1.209430 
6621.349990     3.696783     1.309359  2084.903655     1.321377     1.209525 
6627.971340     3.700480     1.293593  2105.679494     1.323507     1.209620 
6634.599310     3.704180     1.299938  2091.420935     1.325755     1.209714 
6641.233910     3.707884     1.311176  2070.389790     1.328123     1.209809 
6647.875150     3.711592     1.318784  2055.245933     1.330616     1.209903 
6654.523020     3.715303     1.357537  1992.849463     1.333242     1.209997 
6661.177550     3.719018     1.304721  2069.227779     1.335612     1.210091 
6667.838720     3.722737     1.313146  2051.988713     1.336481     1.210185 
6674.506560     3.726460     1.319110  2039.668733     1.338011     1.210278 
6681.181070     3.730186     1.312679  2045.775023     1.340346     1.210372 
6687.862250     3.733917     1.297954  2065.161863     1.343186     1.210465 
6694.550110     3.737650     1.312326  2038.015319     1.346405     1.210558 
6701.244660     3.741388     1.335674  1999.441954     1.349952     1.210651 
6707.945910     3.745129     1.318523  2021.709341     1.353802     1.210743 
6714.653850     3.748874     1.319338  2016.315069     1.357943     1.210835 
6721.368510     3.752623     1.336952  1985.829274     1.362375     1.210927 
6728.089870     3.756376     1.356862  1953.198716     1.367110     1.211019 
6734.817960     3.760132     1.324176  1996.944524     1.372163     1.211111 
6741.552780     3.763892     1.353730  1949.514550     1.377560     1.211202 
6748.294340     3.767656     1.316430  2001.498072     1.383333     1.211293 
6755.042630     3.771424     1.303060  2017.519783     1.389528     1.211384 
6761.797670     3.775195     1.339647  1959.014211     1.396197     1.211474 
6768.559470     3.778970     1.360630  1925.239091     1.403412     1.211565 
6775.328030     3.782749     1.362526  1918.789641     1.411257     1.211655 
6782.103360     3.786532     1.374682  1898.755574     1.419835     1.211745 
6788.885460     3.790318     1.377282  1891.635396     1.429278     1.211834 
6795.674350     3.794109     1.395528  1863.598122     1.439748     1.211924 
6802.470020     3.797903     1.427705  1817.668508     1.451446     1.212013 
6809.272490     3.801701     1.452886  1783.018753     1.464613     1.212101 
6816.081760     3.805502     1.460996  1769.183302     1.479552     1.212190 
6822.897850     3.809308     1.465000  1761.346766     1.496620     1.212278 
6829.720740     3.813117     1.468310  1754.289379     1.516242     1.212366 
6836.550460     3.816930     1.519180  1692.444393     1.538923     1.212454 
6843.387010     3.820747     1.570817  1633.360129     1.565256     1.212541 
6850.230400     3.824568     1.587132  1613.026203     1.595927     1.212628 
6857.080630     3.828393     1.685469  1516.433922     1.631721     1.212715 
6863.937710     3.832221     1.691363  1508.494384     1.673534     1.212801 
6870.801650     3.836054     1.741471  1461.762901     1.722338     1.212887 
6877.672450     3.839890     1.814347  1400.599896     1.779219     1.212973 
6884.550120     3.843730     1.894327  1338.775347     1.845346     1.213058 
6891.434670     3.847573     1.990649  1271.807462     1.921901     1.213143 
6898.326110     3.851421     2.081844  1213.455282     2.010123     1.213228 
6905.224430     3.855273     2.145197  1175.415632     2.111242     1.213313 
6912.129660     3.859128     2.203073  1142.282378     2.226441     1.213397 
6919.041790     3.862987     2.339328  1073.521472     2.356806     1.213481 
6925.960830     3.866850     2.488165  1007.225936     2.503267     1.213564 
6932.886790     3.870717     2.665490   938.442993     2.666538     1.213647 
6939.819680     3.874588     2.788834   895.196752     2.847053     1.213730 
6946.759500     3.878463     2.947263   845.233193     3.044897     1.213813 
6953.706260     3.882341     3.190240   779.133002     3.259747     1.213895 
6960.659960     3.886224     3.413931   726.663239     3.490781     1.213976 
6967.620620     3.890110     3.614784   684.912734     3.736637     1.214058 
6974.588240     3.894000     3.950034   625.304173     3.995343     1.214139 
6981.562830     3.897894     4.245864   580.662660     4.264262     1.214219 
6988.544400     3.901792     4.557818   539.805007     4.540033     1.214300 
6995.532940     3.905694     4.870752   503.959955     4.818526     1.214379 
7002.528470     3.909600     5.189133   472.058269     5.094821     1.214459 
7009.531000     3.913510     5.474598   446.507782     5.363212     1.214538 
7016.540530     3.917424     5.795058   420.931557     5.617312     1.214617 
7023.557070     3.921341     6.057409   401.859418     5.850222     1.214695 
7030.580630     3.925263     6.270002   387.444029     6.054842     1.214773 
7037.611210     3.929188     6.488698   373.632540     6.224295     1.214851 
7044.648820     3.933118     6.624450   365.159633     6.352462     1.214928 
7051.693470     3.937051     6.668855   361.990263     6.434520     1.215004 
7058.745160     3.940988     6.709886   359.123168     6.467406     1.215081 
7065.803910     3.944929     6.578730   365.552666     6.450098     1.215156 
7072.869710     3.948875     6.508751   368.677280     6.383629     1.215232 
7079.942580     3.952824     6.393195   374.657011     6.271021     1.215307 
7087.022530     3.956777     6.143466   389.165661     6.116816     1.215382 
7094.109550     3.960734     5.877442   405.930583     5.926664     1.215456 
7101.203660     3.964695     5.553175   428.806448     5.706866     1.215529 
7108.304860     3.968660     5.340555   444.958817     5.463969     1.215603 
7115.413170     3.972629     5.075500   467.268589     5.204439     1.215676 
7122.528580     3.976601     4.732970   499.991940     4.934421     1.215748 
7129.651110     3.980578     4.452507   530.512940     4.659573     1.215820 
7136.780760     3.984559     4.183434   563.471996     4.384961     1.215891 
7143.917540     3.988544     3.944207   596.435465     4.114988     1.215963 
7151.061460     3.992533     3.711664   632.445557     3.853379     1.216033 
7158.212520     3.996526     3.450502   679.004169     3.603175     1.216103 
7165.370730     4.000522     3.323185   703.424214     3.366752     1.216173 
7172.536100     4.004523     3.085279   755.935082     3.145850     1.216242 
7179.708640     4.008528     2.903163   801.746481     2.941623     1.216311 
7186.888350     4.012537     2.852800   814.372727     2.754691     1.216379 
7194.075230     4.016550     2.617819   885.357760     2.585203     1.216447 
7201.269310     4.020567     2.480036   932.602870     2.432957     1.216514 
7208.470580     4.024587     2.390519   965.280588     2.297330     1.216581 
7215.679050     4.028612     2.265506  1016.461981     2.177456     1.216647 
7222.894730     4.032641     2.179968  1054.106440     2.072309     1.216713 
7230.117620     4.036674     2.032389  1128.314259     1.980696     1.216778 
7237.347740     4.040711     1.942483  1178.026470     1.901375     1.216843 
7244.585090     4.044752     1.895427  1204.397892     1.833080     1.216907 
7251.829670     4.048797     1.815878  1254.654340     1.774562     1.216971 
7259.081500     4.052847     1.741028  1305.528784     1.724625     1.217034 
7266.340590     4.056900     1.718857  1319.349367     1.682171     1.217097 
7273.606930     4.060957     1.628590  1388.940209     1.646144     1.217159 
7280.880530     4.065018     1.605802  1405.972307     1.615603     1.217221 
7288.161410     4.069084     1.558588  1445.716770     1.589713     1.217282 
7295.449570     4.073153     1.563369  1437.430124     1.567744     1.217342 
7302.745020     4.077227     1.494151  1501.212472     1.549068     1.217403 
7310.047770     4.081305     1.492678  1499.718742     1.533147     1.217462 
7317.357820     4.085386     1.477607  1511.691382     1.519536     1.217521 
7324.675180     4.089472     1.433698  1553.835159     1.507848     1.217579 
7331.999850     4.093562     1.402930  1584.500093     1.497764     1.217637 
7339.331850     4.097656     1.426534  1554.810721     1.489024     1.217695 
7346.671180     4.101754     1.371877  1613.334615     1.481416     1.217751 
7354.017850     4.105856     1.361282  1622.828291     1.474769     1.217808 
7361.371870     4.109962     1.395980  1578.681980     1.468949     1.217863 
7368.733240     4.114073     1.408725  1560.669870     1.463838     1.217918 
7376.101980     4.118187     1.327724  1652.516006     1.459346     1.217973 
7383.478080     4.122306     1.372414  1595.336937     1.455400     1.218027 
7390.861560     4.126429     1.351454  1616.539291     1.451941     1.218080 
7398.252420     4.130556     1.349696  1615.151893     1.448923     1.218133 
7405.650670     4.134687     1.329361  1635.630666     1.446307     1.218185 
7413.056320     4.138822     1.312447  1653.006505     1.444060     1.218237 
7420.469380     4.142961     1.324571  1634.271476     1.442155     1.218288 
7427.889850     4.147105     1.322591  1632.408652     1.440571     1.218338 
7435.317740     4.151252     1.302044  1654.424131     1.439292     1.218388 
7442.753050     4.155404     1.329358  1617.647374     1.438301     1.218437 
7450.195810     4.159560     1.259431  1704.150419     1.437585     1.218486 
7457.646000     4.163720     1.301504  1644.851045     1.437134     1.218534 
7465.103650     4.167884     1.308990  1632.142229     1.436939     1.218581 
7472.568750     4.172053     1.322779  1612.045833     1.436992     1.218628 
7480.041320     4.176225     1.288041  1650.612522     1.437288     1.218674 
7487.521360     4.180402     1.305708  1624.694382     1.437820     1.218720 
7495.008880     4.184583     1.292956  1637.610337     1.438586     1.218764 
7502.503890     4.188768     1.275339  1656.051131     1.439581     1.218809 
7510.006400     4.192958     1.274945  1653.257887     1.440806     1.218852 
7517.516400     4.197151     1.272118  1651.992153     1.442256     1.218895 
7525.033920     4.201349     1.286461  1630.600369     1.443934     1.218938 
7532.558950     4.205551     1.316483  1590.029562     1.445839     1.218979 
7540.091510     4.209757     1.329904  1570.653798     1.447973     1.219020 
7547.631600     4.213967     1.317856  1580.955084     1.450336     1.219061 
7555.179240     4.218182     1.302057  1596.249805     1.452934     1.219101 
7562.734410     4.222401     1.310229  1582.259622     1.455769     1.219140 
7570.297150     4.226624     1.249678  1655.940613     1.458845     1.219178 
7577.867450     4.230851     1.275256  1619.508443     1.462169     1.219216 
7585.445310     4.235082     1.312707  1568.957067     1.465746     1.219253 
7593.030760     4.239318     1.313598  1563.988480     1.469583     1.219290 
7600.623790     4.243558     1.272758  1610.628016     1.473688     1.219325 
7608.224410     4.247802     1.287417  1588.582432     1.478070     1.219361 
7615.832640     4.252051     1.265899  1611.955223     1.482741     1.219395 
7623.448470     4.256304     1.278665  1592.634806     1.487709     1.219429 
7631.071920     4.260560     1.296048  1567.116666     1.492987     1.219462 
7638.702990     4.264822     1.284539  1577.118776     1.498587     1.219494 
7646.341690     4.269087     1.289217  1568.549465     1.504528     1.219526 
7653.988040     4.273357     1.319464  1529.070368     1.510822     1.219557 
7661.642020     4.277631     1.309501  1536.648925     1.517485     1.219587 
7669.303670     4.281909     1.292005  1553.822909     1.524540     1.219617 
7676.972970     4.286192     1.281907  1562.145698     1.532006     1.219646 
7684.649940     4.290479     1.302061  1534.849426     1.539908     1.219674 
7692.334590     4.294770     1.317339  1514.029821     1.548267     1.219702 
7700.026930     4.299066     1.308944  1519.388474     1.557112     1.219728 
7707.726950     4.303365     1.297153  1530.404597     1.566473     1.219755 
7715.434680     4.307670     1.292488  1532.127912     1.576386     1.219780 
7723.150120     4.311978     1.317474  1499.031330     1.586886     1.219805 
7730.873270     4.316291     1.338716  1472.224998     1.598014     1.219829 
7738.604140     4.320608     1.338485  1468.892187     1.609815     1.219852 
7746.342740     4.324929     1.350117  1453.361383     1.622345     1.219874 
7754.089090     4.329255     1.343461  1457.106325     1.635666     1.219896 
7761.843170     4.333585     1.391212  1403.325351     1.649849     1.219917 
7769.605020     4.337919     1.402500  1388.988868     1.664973     1.219937 
7777.374620     4.342258     1.372233  1416.165213     1.681137     1.219957 
7785.152000     4.346601     1.395462  1388.991974     1.698460     1.219976 
7792.937150     4.350948     1.426639  1356.173018     1.717083     1.219994 
7800.730090     4.355300     1.462948  1318.807051     1.737188     1.220011 
7808.530820     4.359656     1.460524  1318.128191     1.758982     1.220028 
7816.339350     4.364017     1.466002  1310.604093     1.782723     1.220044 
7824.155690     4.368382     1.529669  1252.540722     1.808733     1.220059 
7831.979840     4.372751     1.599211  1194.824264     1.837413     1.220073 
7839.811820     4.377125     1.627796  1171.605443     1.869256     1.220086 
7847.651630     4.381502     1.678883  1133.528422     1.904864     1.220099 
7855.499290     4.385885     1.719551  1103.797783     1.944999     1.220111 
7863.354790     4.390272     1.827157  1036.308069     1.990539     1.220123 
7871.218140     4.394663     1.861757  1014.991659     2.042566     1.220133 
7879.089360     4.399058     1.941816   970.531618     2.102381     1.220143 
7886.968450     4.403458     2.076949   904.946356     2.171524     1.220152 
7894.855420     4.407863     2.171727   863.678617     2.251826     1.220160 
7902.750270     4.412271     2.299896   813.834757     2.345384     1.220167 
7910.653020     4.416685     2.432554   767.203845     2.454609     1.220174 
7918.563670     4.421102     2.546073   731.448695     2.582337     1.220180 
7926.482240     4.425524     2.794074   664.829119     2.731571     1.220185 
7934.408720     4.429951     3.024012   612.798181     2.905671     1.220189 
7942.343130     4.434382     3.195609   578.510505     3.108276     1.220193 
7950.285470     4.438817     3.391394   543.801771     3.343245     1.220195 
7958.235760     4.443257     3.673158   500.861765     3.614583     1.220197 
7966.193990     4.447701     4.068229   450.986801     3.926333     1.220198 
7974.160190     4.452150     4.356263   420.174159     4.282479     1.220199 
7982.134350     4.456603     4.666034   391.248049     4.686780     1.220198 
7990.116480     4.461060     5.069596   359.197905     5.142527     1.220197 
7998.106600     4.465522     5.493401   330.580556     5.652462     1.220195 
8006.104710     4.469989     6.113048   296.337002     6.218529     1.220192 
8014.110810     4.474460     6.612514   273.260573     6.841719     1.220188 
8022.124920     4.478935     7.173205   251.210894     7.521784     1.220183 
8030.147050     4.483415     7.822534   229.744167     8.256896     1.220178 
8038.177190     4.487900     8.570978   209.151134     9.043682     1.220172 
8046.215370     4.492389     9.472844   188.741041     9.876928     1.220165 
8054.261590     4.496882    10.518315   169.489087    10.749376     1.220157 
8062.315850     4.501380    11.395024   156.031947    11.651551     1.220148 
8070.378160     4.505882    12.329118   143.845031    12.571587     1.220139 
8078.448540     4.510389    13.440475   131.574627    13.495108     1.220128 
8086.526990     4.514901    14.554323   121.183436    14.405164     1.220117 
8094.613520     4.519417    15.655115   112.375539    15.282338     1.220105 
8102.708130     4.523937    16.521275   106.212401    16.105065     1.220093 
8110.810840     4.528462    17.407363   100.530380    16.850319     1.220079 
8118.921650     4.532992    18.073626    96.584936    17.494692     1.220064 
8127.040570     4.537526    18.457069    94.354746    18.015909     1.220049 
8135.167610     4.542065    19.013181    91.353580    18.394600     1.220033 
8143.302780     4.546608    19.151426    90.471038    18.616092     1.220016 
8151.446080     4.551156    19.143757    90.298200    18.671849     1.219998 
8159.597530     4.555708    18.864627    91.420972    18.560281     1.219979 
8167.757130     4.560265    18.308117    93.967281    18.286733     1.219960 
8175.924880     4.564826    17.709053    96.927028    17.862730     1.219940 
8184.100810     4.569392    17.099985   100.150450    17.304674     1.219918 
8192.284910     4.573963    16.115173   106.018219    16.632295     1.219896 
8200.477190     4.578538    15.229161   111.929480    15.867118     1.219873 
8208.677670     4.583118    14.284634   119.066440    15.031139     1.219849 
8216.886350     4.587702    13.385879   126.771032    14.145793     1.219825 
8225.103230     4.592291    12.442999   136.036526    13.231204     1.219799 
8233.328340     4.596884    11.465302   147.316758    12.305699     1.219773 
8241.561670     4.601482    10.769259   156.489494    11.385554     1.219746 
8249.803230     4.606085    10.011680   167.913955    10.484813     1.219718 
8258.053030     4.610692     9.300591   180.325151     9.615180     1.219689 
8266.311080     4.615304     8.540561   195.939050     8.786109     1.219659 
8274.577390     4.619921     7.939913   210.279924     8.004871     1.219628 
8282.851970     4.624542     7.366048   226.095368     7.276741     1.219597 
8291.134820     4.629168     6.770958   245.434733     6.605006     1.219564 
8299.425960     4.633798     6.282463   263.903474     5.991266     1.219531 
8307.725390     4.638433     5.754426   287.432861     5.435637     1.219497 
8316.033110     4.643073     5.322346   309.968928     4.936964     1.219462 
8324.349140     4.647717     4.911079   335.151702     4.493051     1.219426 
8332.673490     4.652366     4.510023   364.096437     4.100896     1.219389 
8341.006170     4.657020     4.171991   392.628593     3.756968     1.219351 
8349.347170     4.661678     3.909095   418.094857     3.457362     1.219313 
8357.696520     4.666341     3.571569   456.481229     3.197731     1.219273 
8366.054220     4.671009     3.326700   488.845041     2.973875     1.219233 
8374.420270     4.675682     3.015120   538.132084     2.781648     1.219192 
8382.794690     4.680359     2.763884   585.549988     2.617063     1.219150 
8391.177490     4.685040     2.626901   614.494326     2.476422     1.219107 
8399.568660     4.689727     2.513044   640.632908     2.356337     1.219063 
8407.968230     4.694418     2.382455   674.134083     2.253771     1.219018 
8416.376200     4.699114     2.292667   698.882616     2.166068     1.218973 
8424.792580     4.703814     2.159569   740.118021     2.090774     1.218926 
8433.217370     4.708519     2.055790   775.219699     2.025871     1.218879 
8441.650590     4.713229     1.936561   820.921935     1.969602     1.218831 
8450.092240     4.717944     1.853621   855.312512     1.920503     1.218781 
8458.542330     4.722663     1.901971   831.311298     1.877349     1.218731 
8467.000870     4.727387     1.779005   886.561844     1.839118     1.218681 
8475.467870     4.732116     1.684250   933.862406     1.805021     1.218629 
8483.943340     4.736850     1.596451   982.569687     1.774372     1.218576 
8492.427280     4.741588     1.626330   962.289729     1.746613     1.218522 
8500.919710     4.746331     1.576040   990.440373     1.721300     1.218468 
8509.420630     4.751079     1.517392  1026.474528     1.698072     1.218413 
8517.930050     4.755831     1.518301  1022.659141     1.676655     1.218356 
8526.447980     4.760589     1.497012  1034.620088     1.656798     1.218299 
8534.974430     4.765351     1.462776  1055.970677     1.638312     1.218241 
8543.509400     4.770118     1.439911  1069.590752     1.621039     1.218182 
8552.052910     4.774889     1.420336  1081.660898     1.604851     1.218122 
8560.604970     4.779666     1.406276  1089.801859     1.589648     1.218062 
8569.165570     4.784447     1.409977  1083.528832     1.575332     1.218000 
8577.734740     4.789233     1.369297  1113.486766     1.561826     1.217937 
8586.312470     4.794024     1.372177  1107.789687     1.549062     1.217874 
8594.898780     4.798819     1.364993  1110.344841     1.536986     1.217810 
8603.493680     4.803619     1.389771  1087.721073     1.525545     1.217744 
8612.097180     4.808425     1.357808  1110.627565     1.514692     1.217678 
8620.709270     4.813235     1.355783  1109.277827     1.504385     1.217611 
8629.329980     4.818049     1.395299  1075.340846     1.494589     1.217543 
8637.959310     4.822869     1.354217  1104.737919     1.485271     1.217475 
8646.597270     4.827694     1.375534  1084.367481     1.476399     1.217405 
8655.243870     4.832523     1.351553  1101.093437     1.467942     1.217334 
8663.899110     4.837357     1.360122  1090.750104     1.459878     1.217263 
8672.563010     4.842196     1.312143  1127.886863     1.452183     1.217191 
8681.235570     4.847040     1.342706  1099.398605     1.444833     1.217117 
8689.916810     4.851888     1.386912  1061.277086     1.437806     1.217043 
8698.606730     4.856742     1.366680  1073.777581     1.431088     1.216968 
8707.305330     4.861600     1.338843  1093.367240     1.424658     1.216892 
8716.012640     4.866464     1.333343  1095.569411     1.418499     1.216815 
8724.728650     4.871332     1.326253  1098.524255     1.412597     1.216738 
8733.453380     4.876205     1.305091  1112.383314     1.406939     1.216659 
8742.186830     4.881083     1.325615  1092.511631     1.401510     1.216579 
8750.929020     4.885966     1.314375  1099.142749     1.396297     1.216499 
8759.679950     4.890853     1.326021  1086.267494     1.391291     1.216418 
8768.439630     4.895746     1.304898  1101.037902     1.386479     1.216336 
8777.208070     4.900643     1.339627  1069.947643     1.381851     1.216253 
8785.985280     4.905546     1.303773  1095.273567     1.377399     1.216169 
8794.771260     4.910453     1.333088  1067.979971     1.373114     1.216084 
8803.566030     4.915365     1.326596  1071.332809     1.368985     1.215998 
8812.369600     4.920282     1.353143  1047.398613     1.365008     1.215911 
8821.181970     4.925204     1.350030  1046.302550     1.361173     1.215824 
8830.003150     4.930131     1.315917  1070.654253     1.357473     1.215736 
8838.833150     4.935063     1.335329  1052.792795     1.353903     1.215646 
8847.671990     4.940000     1.299300  1079.072186     1.350456     1.215556 
8856.519660     4.944942     1.314082  1063.559847     1.347126     1.215465 
8865.376180     4.949889     1.270813  1096.694420     1.343909     1.215373 
8874.241560     4.954840     1.331191  1044.417940     1.340798     1.215280 
8883.115800     4.959797     1.346711  1029.063664     1.337789     1.215187 
8891.998910     4.964759     1.332914  1037.540172     1.334878     1.215092 
8900.890910     4.969725     1.294570  1065.043144     1.332060     1.214997 
8909.791800     4.974697     1.312890  1047.626442     1.329331     1.214901 
8918.701590     4.979673     1.305470  1050.238888     1.326686     1.214803 
8927.620300     4.984655     1.290044  1059.196751     1.324123     1.214705 
8936.547920     4.989641     1.325933  1028.769266     1.321639     1.214606 
8945.484460     4.994633     1.328516  1023.509967     1.319228     1.214507 
8954.429950     4.999629     1.294191  1047.302351     1.316889     1.214406 
8963.384380     5.004631     1.345929  1004.830200     1.314619     1.214305 
8972.347760     5.009638     1.278944  1053.826546     1.312415     1.214202 
8981.320110     5.014649     1.268961  1059.671244     1.310273     1.214099 
8990.301430     5.019666     1.247334  1075.211795     1.308192     1.213995 
8999.291730     5.024687     1.294656  1033.030517     1.306169     1.213890 
9008.291020     5.029714     1.302824  1023.498179     1.304202     1.213784 
9017.299320     5.034746     1.277154  1041.251035     1.302289     1.213677 
9026.316610     5.039782     1.336941   991.705231     1.300427     1.213570 
9035.342930     5.044824     1.319222  1001.996269     1.298614     1.213462 
9044.378270     5.049871     1.309348  1007.159450     1.296849     1.213352 
9053.422650     5.054923     1.266214  1038.324651     1.295130     1.213242 
9062.476070     5.059980     1.297205  1011.131373     1.293455     1.213131 
9071.538550     5.065042     1.284672  1017.754300     1.291823     1.213020 
9080.610090     5.070109     1.263486  1033.016572     1.290231     1.212907 
9089.690700     5.075181     1.309798   993.617403     1.288679     1.212794 
9098.780390     5.080258     1.307043   992.670947     1.287164     1.212679 
9107.879170     5.085340     1.287689  1004.663952     1.285687     1.212564 
9116.987050     5.090428     1.292899   997.796795     1.284244     1.212448 
9126.104040     5.095520     1.310801   982.049996     1.282836     1.212332 
9135.230140     5.100618     1.248189  1027.774133     1.281460     1.212214 
9144.365370     5.105721     1.271916  1005.707345     1.280116     1.212096 
9153.509740     5.110829     1.297087   983.581311     1.278802     1.211976 
9162.663250     5.115941     1.302750   976.494755     1.277519     1.211856 
9171.825910     5.121060     1.295691   979.546617     1.276263     1.211736 
9180.997740     5.126183     1.281721   987.261804     1.275035     1.211614 
9190.178730     5.131311     1.332079   947.637006     1.273834     1.211491 
9199.368910     5.136445     1.299242   968.632005     1.272658     1.211368 
9208.568280     5.141583     1.308654   959.125587     1.271508     1.211244 
9217.776850     5.146727     1.258840   994.362623     1.270381     1.211119 
9226.994630     5.151876     1.276967   977.013095     1.269278     1.210993 
9236.221620     5.157030     1.341369   927.604814     1.268197     1.210867 
9245.457840     5.162189     1.313244   944.782884     1.267138     1.210740 
9254.703300     5.167353     1.275244   970.232357     1.266099     1.210612 
9263.958000     5.172523     1.284667   959.848393     1.265082     1.210483 
9273.221960     5.177698     1.253139   981.736165     1.264084     1.210353 
9282.495180     5.182878     1.288096   952.329431     1.263105     1.210223 
9291.777680     5.188063     1.264575   967.651779     1.262145     1.210091 
9301.069460     5.193253     1.210862  1007.582773     1.261203     1.209959 
9310.370530     5.198449     1.316753   924.017119     1.260278     1.209827 
9319.680900     5.203649     1.293543   937.666697     1.259370     1.209693 
9329.000580     5.208855     1.228177   984.643931     1.258478     1.209559 
9338.329580     5.214066     1.243000   969.881281     1.257603     1.209424 
9347.667910     5.219283     1.292445   930.304208     1.256742     1.209288 
9357.015580     5.224504     1.322324   907.375707     1.255897     1.209151 
9366.372590     5.229731     1.271940   939.910875     1.255066     1.209014 
9375.738960     5.234963     1.245026   957.594701     1.254249     1.208876 
9385.114700     5.240201     1.292183   920.520574     1.253446     1.208737 
9394.499820     5.245443     1.298260   913.063432     1.252656     1.208598 
9403.894320     5.250691     1.298773   910.409557     1.251879     1.208457 
9413.298210     5.255944     1.297932   907.334709     1.251115     1.208316 
9422.711510     5.261202     1.263114   930.565314     1.250362     1.208175 
9432.134220     5.266466     1.298117   902.693250     1.249622     1.208032 
9441.566350     5.271735     1.312538   890.095919     1.248893     1.207889 
9451.007920     5.277009     1.254054   929.405369     1.248175     1.207745 
9460.458930     5.282288     1.246496   931.471522     1.247467     1.207601 
9469.919390     5.287573     1.284644   901.559564     1.246702     1.207455 
9479.389310     5.292863     1.277406   903.751367     1.245401     1.207309 
9488.868700     5.298158     1.286030   895.356407     1.244031     1.207163 
9498.357570     5.303459     1.277906   897.645550     1.242977     1.207015 
9507.855920     5.308765     1.256785   910.700257     1.242097     1.206867 
9517.363780     5.314076     1.233535   924.757963     1.241319     1.206718 
9526.881140     5.319393     1.261560   901.671104     1.240608     1.206569 
9536.408020     5.324715     1.232633   920.187197     1.239940     1.206419 
9545.944430     5.330042     1.275422   887.612343     1.239302     1.206268 
9555.490380     5.335375     1.280316   881.672220     1.238685     1.206117 
9565.045870     5.340712     1.298383   865.594597     1.238084     1.205964 
9574.610910     5.346056     1.263186   887.715485     1.237496     1.205812 
9584.185520     5.351404     1.266784   882.328119     1.236918     1.205658 
9593.769710     5.356758     1.271737   876.892522     1.236349     1.205504 
9603.363480     5.362118     1.204616   922.468613     1.235788     1.205349 
9612.966840     5.367482     1.245316   890.314777     1.235235     1.205194 
9622.579810     5.372852     1.266103   872.691180     1.234689     1.205038 
9632.202390     5.378228     1.305843   843.145383     1.234150     1.204882 
9641.834590     5.383609     1.196186   918.036054     1.233617     1.204724 
9651.476430     5.388995     1.238619   884.527461     1.233090     1.204567 
9661.127900     5.394387     1.293957   843.982814     1.232570     1.204408 
9670.789030     5.399784     1.273579   855.214965     1.232055     1.204249 
9680.459820     5.405186     1.263826   859.439226     1.231546     1.204089 
9690.140280     5.410594     1.278248   847.550301     1.231043     1.203929 
9699.830420     5.416007     1.280096   843.577908     1.230545     1.203768 
9709.530250     5.421426     1.294910   831.370744     1.230053     1.203607 
9719.239780     5.426850     1.285365   835.391840     1.229566     1.203445 
9728.959020     5.432280     1.227621   872.009428     1.229083     1.203282 
9738.687980     5.437715     1.252604   852.611884     1.228606     1.203119 
9748.426670     5.443155     1.227009   867.834908     1.228134     1.202956 
9758.175090     5.448601     1.226120   866.383583     1.227666     1.202791 
9767.933270     5.454052     1.263854   837.700573     1.227203     1.202627 
9777.701200     5.459509     1.286656   820.758255     1.226744     1.202461 
9787.478900     5.464971     1.264046   832.819544     1.226290     1.202296 
9797.266380     5.470439     1.289570   814.223082     1.225840     1.202129 
9807.063650     5.475912     1.242608   842.006149     1.225394     1.201962 
9816.870710     5.481391     1.259021   828.479216     1.224953     1.201795 
9826.687580     5.486875     1.263102   823.489834     1.224515     1.201627 
9836.514270     5.492365     1.254173   827.633318     1.224082     1.201459 
9846.350780     5.497860     1.286661   803.885150     1.223652     1.201290 
9856.197140     5.503361     1.252416   822.501990     1.223226     1.201120 
9866.053330     5.508867     1.285123   800.281517     1.222803     1.200950 
9875.919390     5.514379     1.305250   785.424679     1.222384     1.200780 
9885.795310     5.519896     1.272404   803.298793     1.221969     1.200609 
9895.681100     5.525419     1.253071   813.288506     1.221557     1.200438 
9905.576780     5.530947     1.298285   782.424281     1.221148     1.200266 
9915.482360     5.536481     1.262234   802.945558     1.220743     1.200094 
9925.397840     5.542020     1.254262   805.946809     1.220341     1.199922 
9935.323240     5.547565     1.313833   766.332049     1.219942     1.199749 
9945.258560     5.553116     1.265899   793.153714     1.219546     1.199575 
9955.203820     5.558672     1.256950   796.366202     1.219153     1.199401 
9965.159020     5.564234     1.254057   795.782663     1.218763     1.199227 
9975.124180     5.569801     1.268428   784.313380     1.218376     1.199052 
9985.099310     5.575374     1.276302   777.630658     1.217992     1.198877 
9995.084410     5.580952     1.266555   781.311480     1.217610     1.198702 
10005.079490     5.586536     1.237605   796.300134     1.217232     1.198526 
10015.084570     5.592126     1.247942   787.298594     1.216856     1.198349 
10025.099660     5.597721     1.214942   806.186647     1.216482     1.198173 
10035.124750     5.603322     1.218430   801.729228     1.216111     1.197996 
10045.159880     5.608928     1.233900   788.356035     1.215743     1.197818 
10055.205040     5.614540     1.277604   759.140556     1.215377     1.197641 
10065.260240     5.620158     1.257132   768.629603     1.215014     1.197463 
10075.325500     5.625781     1.324594   727.318327     1.214653     1.197284 
10085.400830     5.631410     1.288130   745.341952     1.214294     1.197106 
10095.486230     5.637044     1.259541   759.437235     1.213938     1.196927 
10105.581720     5.642684     1.241613   768.311762     1.213584     1.196748 
10115.687300     5.648330     1.261203   754.343476     1.213232     1.196568 
10125.802990     5.653982     1.217824   777.779872     1.212882     1.196388 
10135.928790     5.659639     1.229446   767.784735     1.212534     1.196208 
10146.064720     5.665302     1.270514   740.688574     1.212189     1.196028 
10156.210780     5.670970     1.237969   758.211474     1.211845     1.195847 
10166.366990     5.676644     1.265884   739.737214     1.211504     1.195666 
10176.533360     5.682324     1.255484   743.028837     1.211164     1.195485 
10186.709890     5.688010     1.252144   741.643386     1.210827     1.195303 
10196.896600     5.693701     1.253499   739.267850     1.210491     1.195122 
10207.093500     5.699398     1.226436   753.250326     1.210158     1.194940 
10217.300590     5.705101     1.193319   771.516211     1.209826     1.194758 
10227.517890     5.710809     1.294703   707.646395     1.209496     1.194576 
10237.745410     5.716523     1.289416   708.605161     1.209168     1.194393 
10247.983160     5.722243     1.208840   753.481506     1.208842     1.194210 
10258.231140     5.727968     1.228356   738.331664     1.208517     1.194028 
10268.489370     5.733700     1.243613   727.055951     1.208195     1.193845 
10278.757860     5.739437     1.216332   741.192788     1.207874     1.193662 
10289.036620     5.745179     1.247893   720.345545     1.207554     1.193478 
10299.325660     5.750928     1.313523   682.435820     1.207237     1.193295 
10309.624980     5.756682     1.252762   712.734079     1.206920     1.193111 
10319.934610     5.762442     1.234505   721.279488     1.206606     1.192928 
10330.254540     5.768208     1.250535   710.097299     1.206293     1.192744 
10340.584800     5.773980     1.264318   699.637414     1.205982     1.192560 
10350.925380     5.779757     1.265012   697.733354     1.205672     1.192376 
10361.276310     5.785540     1.257213   699.540084     1.205364     1.192192 
10371.637580     5.791329     1.293190   677.712282     1.205058     1.192008 
10382.009220     5.797124     1.311092   666.590366     1.204753     1.191824 
10392.391230     5.802925     1.263583   690.093149     1.204449     1.191639 
10402.783620     5.808731     1.240830   700.007679     1.204147     1.191455 
10413.186400     5.814543     1.243480   695.949404     1.203847     1.191271 
10423.599590     5.820361     1.221013   707.678022     1.203548     1.191087 
10434.023190     5.826185     1.219080   706.112810     1.203250     1.190902 
10444.457210     5.832015     1.268183   677.034601     1.202954     1.190718 
10454.901670     5.837850     1.329213   643.530246     1.202659     1.190534 
10465.356570     5.843692     1.296325   658.839633     1.202365     1.190349 
10475.821930     5.849539     1.277325   665.914515     1.202073     1.190165 
10486.297750     5.855392     1.336104   635.477738     1.201783     1.189981 
10496.784050     5.861251     1.268843   666.944006     1.201493     1.189797 
10507.280830     5.867116     1.298078   649.983661     1.201206     1.189612 
10517.788110     5.872987     1.222809   688.236197     1.200919     1.189428 
10528.305900     5.878863     1.237649   678.077989     1.200634     1.189244 
10538.834210     5.884746     1.257105   665.191652     1.200350     1.189061 
10549.373040     5.890634     1.227431   678.983292     1.200067     1.188877 
10559.922410     5.896529     1.243738   668.648999     1.199786     1.188693 
10570.482340     5.902429     1.251193   662.443544     1.199506     1.188510 
10581.052820     5.908335     1.169383   706.314747     1.199227     1.188326 
10591.633870     5.914247     1.209321   681.654573     1.198950     1.188143 
10602.225510     5.920165     1.220800   673.573977     1.198674     1.187960 
10612.827730     5.926089     1.279065   640.569351     1.198399     1.187777 
10623.440560     5.932019     1.204896   677.398349     1.198125     1.187594 
10634.064000     5.937954     1.241419   655.495581     1.197853     1.187412 
10644.698060     5.943896     1.351110   600.447597     1.197582     1.187230 
10655.342760     5.949844     1.291748   626.111794     1.197312     1.187048 
10665.998100     5.955797     1.316639   612.490353     1.197044     1.186866 
10676.664100     5.961757     1.236464   649.622891     1.196776     1.186684 
10687.340770     5.967722     1.238669   646.700803     1.196510     1.186503 
10698.028110     5.973694     1.246905   640.565136     1.196245     1.186322 
10708.726140     5.979671     1.266799   628.150927     1.195982     1.186141 
10719.434860     5.985655     1.202668   659.668038     1.195720     1.185960 
10730.154300     5.991645     1.305632   605.495587     1.195458     1.185780 
10740.884450     5.997640     1.276769   617.021276     1.195199     1.185600 
10751.625340     6.003642     1.238403   634.012565     1.194940     1.185420 
10762.376960     6.009649     1.215114   644.115406     1.194683     1.185241 
10773.139340     6.015663     1.209213   645.025933     1.194426     1.185062 
10783.912480     6.021682     1.243352   624.776622     1.194171     1.184884 
10794.696390     6.027708     1.268654   610.858350     1.193918     1.184705 
10805.491090     6.033740     1.216870   634.501032     1.193665     1.184528 
10816.296580     6.039777     1.243015   618.935432     1.193414     1.184350 
10827.112870     6.045821     1.314952   583.114273     1.193164     1.184173 
10837.939990     6.051871     1.221799   625.602310     1.192915     1.183997 
10848.777930     6.057927     1.159911   656.505370     1.192668     1.183821 
10859.626700     6.063989     1.239206   612.250014     1.192421     1.183645 
10870.486330     6.070057     1.190011   634.991343     1.192176     1.183470 
10881.356820     6.076131     1.251890   602.395964     1.191932     1.183295 
10892.238170     6.082211     1.231128   609.338137     1.191690     1.183121 
10903.130410     6.088297     1.274451   587.401182     1.191448     1.182947 
10914.033540     6.094390     1.304516   571.960343     1.191208     1.182774 
10924.947580     6.100488     1.256501   591.813277     1.190969     1.182601 
10935.872520     6.106593     1.213562   610.155103     1.190731     1.182429 
10946.808400     6.112703     1.174896   628.489545     1.190495     1.182257 
10957.755200     6.118820     1.268576   580.379003     1.190260     1.182086 
10968.712960     6.124943     1.321122   555.743559     1.189915     1.181915 
10979.681670     6.131072     1.290238   567.103233     1.187046     1.181745 
10990.661350     6.137208     1.208651   602.323524     1.184529     1.181576 
11001.652020     6.143349     1.238977   585.774777     1.183083     1.181407 
11012.653670     6.149496     1.212926   596.597474     1.182194     1.181239 
11023.666320     6.155650     1.245811   578.849332     1.181615     1.181072 
11034.689990     6.161810     1.243868   577.201431     1.181212     1.180905 
11045.724680     6.167976     1.280122   559.355786     1.180912     1.180739 
11056.770400     6.174148     1.256546   568.216327     1.180670     1.180573 
11067.827170     6.180327     1.257918   565.826473     1.180461     1.180409 
11078.895000     6.186511     1.242535   571.714204     1.180272     1.180245 
11089.973900     6.192702     1.305686   542.058249     1.180095     1.180081 
11101.063870     6.198899     1.242104   567.259923     1.179924     1.179919 
11112.164930     6.205102     1.212787   579.175076     1.179758     1.179757 
11123.277100     6.211312     1.215643   575.999631     1.179596     1.179596 
11134.400370     6.217528     1.260599   554.018487     1.179436     1.179436 
11145.534780     6.223749     1.243175   559.994507     1.179276     1.179276 
11156.680310     6.229978     1.202634   577.064169     1.179118     1.179118 
11167.836990     6.236212     1.246535   555.318276     1.178960     1.178960 
11179.004830     6.242453     1.245016   554.189876     1.178803     1.178803 
11190.183830     6.248699     1.221085   563.137491     1.178647     1.178647 
11201.374020     6.254953     1.251946   546.786990     1.178492     1.178492 
11212.575390     6.261212     1.261716   540.680978     1.178337     1.178337 
11223.787970     6.267478     1.255764   542.251896     1.178184     1.178184 
11235.011750     6.273750     1.190026   570.161727     1.178031     1.178031 
11246.246770     6.280028     1.225026   552.503454     1.177879     1.177879 
11257.493010     6.286312     1.186519   568.334184     1.177729     1.177729 
11268.750500     6.292603     1.182930   568.181925     1.177579     1.177579 
11280.019260     6.298900     1.125984   595.076148     1.177430     1.177430 
11291.299270     6.305204     1.232117   542.067336     1.177282     1.177282 
11302.590570     6.311514     1.213007   549.480637     1.177136     1.177136 
11313.893160     6.317830     1.166036   568.584109     1.176990     1.176990 
11325.207060     6.324152     1.230060   538.095884     1.176845     1.176845 
11336.532260     6.330481     1.179798   559.468515     1.176701     1.176701 
11347.868800     6.336816     1.265617   520.245804     1.176559     1.176559 
11359.216670     6.343157     1.318550   497.591981     1.176417     1.176417 
11370.575880     6.349505     1.275830   512.797388     1.176276     1.176276 
11381.946460     6.355859     1.232243   529.008051     1.176137     1.176137 
11393.328400     6.362220     1.226229   529.806641     1.175999     1.175999 
11404.721730     6.368587     1.197311   540.865334     1.175862     1.175862 
11416.126460     6.374960     1.222512   527.790024     1.175726     1.175726 
11427.542580     6.381340     1.208157   531.076451     1.175591     1.175591 
11438.970120     6.387726     1.256424   509.462660     1.175457     1.175457 
11450.409090     6.394118     1.210579   527.170725     1.175325     1.175325 
11461.859500     6.400517     1.151345   552.472806     1.175193     1.175193 
11473.321360     6.406923     1.192397   531.667339     1.175063     1.175063 
11484.794680     6.413334     1.205400   524.183158     1.174934     1.174934 
11496.279480     6.419752     1.184872   531.981557     1.174807     1.174807 
11507.775760     6.426177     1.121290   559.496835     1.174681     1.174681 
11519.283530     6.432608     1.221785   511.992211     1.174556     1.174556 
11530.802820     6.439046     1.285919   484.877211     1.174432     1.174432 
11542.333620     6.445489     1.247292   498.098067     1.174309     1.174309 
11553.875950     6.451940     1.276098   485.367656     1.174188     1.174188 
11565.429830     6.458397     1.258968   489.821191     1.174069     1.174069 
11576.995260     6.464860     1.204969   510.048245     1.173950     1.173950 
11588.572260     6.471330     1.207040   507.725443     1.173833     1.173833 
11600.160830     6.477806     1.259309   484.723713     1.173718     1.173718 
11611.760990     6.484289     1.230646   494.685122     1.173604     1.173604 
11623.372750     6.490778     1.216955   498.554384     1.173491     1.173491 
11634.996120     6.497274     1.164024   519.083441     1.173380     1.173380 
11646.631120     6.503776     1.248281   482.758186     1.173270     1.173270 
11658.277750     6.510285     1.240250   483.972858     1.173162     1.173162 
11669.936030     6.516800     1.247192   479.883216     1.173055     1.173055 
11681.605960     6.523322     1.232748   483.678707     1.172949     1.172949 
11693.287570     6.529851     1.183214   502.626041     1.172846     1.172846 
11704.980860     6.536385     1.231874   481.109841     1.172743     1.172743 
11716.685840     6.542927     1.306889   451.694826     1.172643     1.172643 
11728.402520     6.549475     1.248340   470.783325     1.172543     1.172543 
11740.130930     6.556030     1.254312   467.474306     1.172446     1.172446 
11751.871060     6.562591     1.212762   482.165797     1.172350     1.172350 
11763.622930     6.569159     1.228341   474.366174     1.172255     1.172255 
11775.386550     6.575733     1.283222   452.903187     1.172163     1.172163 
11787.161940     6.582314     1.224485   472.923864     1.172072     1.172072 
11798.949100     6.588901     1.225153   470.895708     1.171982     1.171982 
11810.748050     6.595495     1.249286   460.448840     1.171895     1.171895 
11822.558800     6.602096     1.268267   451.524571     1.171809     1.171809 
11834.381350     6.608704     1.258546   453.673511     1.171724     1.171724 
11846.215740     6.615318     1.152750   493.955800     1.171642     1.171642 
11858.061950     6.621938     1.193083   476.082985     1.171561     1.171561 
11869.920010     6.628565     1.276613   443.432652     1.171482     1.171482 
11881.789930     6.635199     1.308559   431.200412     1.171405     1.171405 
11893.671720     6.641840     1.178778   477.110128     1.171329     1.171329 
11905.565400     6.648487     1.242986   450.547521     1.171255     1.171255 
11917.470960     6.655141     1.245265   448.784446     1.171184     1.171184 
11929.388430     6.661801     1.265145   440.161736     1.171114     1.171114 
11941.317820     6.668469     1.212020   457.093547     1.171046     1.171046 
11953.259140     6.675142     1.224167   451.196618     1.170979     1.170979 
11965.212400     6.681823     1.283907   429.109579     1.170915     1.170915 
11977.177610     6.688510     1.201742   457.299622     1.170853     1.170853 
11989.154790     6.695204     1.266087   432.074399     1.170792     1.170792 
12001.143940     6.701905     1.301247   419.555240     1.170733     1.170733 
12013.145090     6.708612     1.201169   451.519774     1.170677     1.170677 
12025.158230     6.715326     1.210639   446.737898     1.170622     1.170622 
12037.183390     6.722047     1.120523   481.282742     1.170570     1.170570 
12049.220570     6.728775     1.223080   439.810477     1.170519     1.170519 
12061.269790     6.735509     1.220068   439.027706     1.170470     1.170470 
12073.331060     6.742250     1.210116   440.721147     1.170424     1.170424 
12085.404390     6.748998     1.165796   456.630681     1.170379     1.170379 
12097.489800     6.755753     1.190614   445.379984     1.170337     1.170337 
12109.587290     6.762514     1.266402   417.421331     1.170297     1.170297 
12121.696880     6.769282     1.291572   407.371876     1.170258     1.170258 
12133.818570     6.776057     1.180416   444.502259     1.170222     1.170222 
12145.952390     6.782839     1.165556   448.771326     1.170188     1.170188 
12158.098340     6.789628     1.147897   453.918085     1.170157     1.170157 
12170.256440     6.796423     1.133865   457.981796     1.170127     1.170127 
12182.426700     6.803225     1.201572   429.862043     1.170100     1.170100 
12194.609130     6.810034     1.164800   442.665526     1.170074     1.170074 
12206.803730     6.816850     1.247705   411.222101     1.170051     1.170051 
12219.010540     6.823672     1.262563   405.480482     1.170031     1.170031 
12231.229550     6.830502     1.223017   416.120065     1.170012     1.170012 
12243.460780     6.837338     1.175063   432.545402     1.169996     1.169996 
12255.704240     6.844181     1.217904   416.400835     1.169982     1.169982 
12267.959940     6.851031     1.216678   414.587563     1.169970     1.169970 
12280.227900     6.857888     1.182281   425.529959     1.169961     1.169961 
12292.508130     6.864752     1.228911   407.361516     1.169954     1.169954 
12304.800640     6.871623     1.235257   404.962339     1.169949     1.169949 
12317.105440     6.878500     1.237144   402.496748     1.169947     1.169947 
12329.422550     6.885385     1.225703   404.632330     1.169947     1.169947 
12341.751970     6.892276     1.235598   399.380720     1.169949     1.169949 
12354.093720     6.899174     1.212304   406.402898     1.169954     1.169954 
12366.447810     6.906079     1.192609   411.853423     1.169962     1.169962 
12378.814260     6.912991     1.162782   421.154975     1.169971     1.169971 
12391.193080     6.919910     1.209653   403.661751     1.169984     1.169984 
12403.584270     6.926836     1.273096   381.609091     1.169998     1.169998 
12415.987850     6.933769     1.238808   390.408187     1.170016     1.170015 
12428.403840     6.940709     1.185624   407.417431     1.170035     1.170035 
12440.832240     6.947656     1.260202   382.743979     1.170057     1.170057 
12453.273080     6.954610     1.205249   397.874429     1.170082     1.170082 
12465.726350     6.961570     1.165866   409.994186     1.170110     1.170109 
12478.192080     6.968538     1.179370   404.120524     1.170139     1.170139 
12490.670270     6.975513     1.152456   412.218084     1.170172     1.170172 
12503.160940     6.982494     1.224118   387.622088     1.170207     1.170207 
12515.664100     6.989483     1.223921   385.529632     1.170245     1.170245 
12528.179760     6.996479     1.270651   370.350616     1.170285     1.170285 
12540.707940     7.003481     1.278984   366.369387     1.170328     1.170328 
12553.248650     7.010491     1.201842   388.642759     1.170373     1.170373 
12565.801900     7.017508     1.228510   378.653746     1.170422     1.170422 
12578.367700     7.024532     1.202323   386.449193     1.170473     1.170473 
12590.946070     7.031563     1.294873   357.255817     1.170526     1.170526 
12603.537020     7.038600     1.285400   357.883416     1.170583     1.170583 
12616.140550     7.045645     1.201589   381.826711     1.170642     1.170642 
12628.756690     7.052697     1.205740   380.005742     1.170704     1.170704 
12641.385450     7.059756     1.214351   376.055597     1.170768     1.170768 
12654.026840     7.066823     1.230428   368.946994     1.170836     1.170836 
12666.680860     7.073896     1.257367   359.996963     1.170906     1.170906 
12679.347540     7.080976     1.186942   379.961448     1.170979     1.170979 
12692.026890     7.088064     1.166586   385.353467     1.171055     1.171055 
12704.718920     7.095158     1.249692   358.297174     1.171134     1.171134 
12717.423640     7.102260     1.175856   379.326772     1.171215     1.171215 
12730.141060     7.109368     1.166718   381.293656     1.171300     1.171300 
12742.871200     7.116484     1.204138   368.358084     1.171387     1.171387 
12755.614070     7.123607     1.234520   357.242313     1.171477     1.171477 
12768.369690     7.130737     1.180610   373.021430     1.171570     1.171570 
12781.138060     7.137875     1.231273   356.883097     1.171666     1.171666 
12793.919190     7.145019     1.123390   388.857069     1.171765     1.171765 
12806.713110     7.152171     1.239251   351.761833     1.171867     1.171867 
12819.519830     7.159330     1.201264   361.715894     1.171972     1.171972 
12832.339350     7.166496     1.177283   367.293287     1.172079     1.172079 
12845.171690     7.173669     1.243230   346.258653     1.172190     1.172190 
12858.016860     7.180849     1.201335   356.862737     1.172304     1.172304 
12870.874870     7.188037     1.214921   351.551602     1.172421     1.172421 
12883.745750     7.195231     1.207872   352.664110     1.172540     1.172540 
12896.629490     7.202433     1.247445   340.338348     1.172663     1.172663 
12909.526120     7.209643     1.368742   308.336687     1.172789     1.172789 
12922.435650     7.216859     1.253894   336.216193     1.172918     1.172918 
12935.358090     7.224083     1.237367   339.331233     1.173050     1.173050 
12948.293440     7.231313     1.207758   346.560133     1.173185     1.173185 
12961.241740     7.238552     1.200391   347.457096     1.173323     1.173323 
12974.202980     7.245797     1.247418   333.245542     1.173464     1.173464 
12987.177180     7.253050     1.155207   357.788515     1.173609     1.173609 
13000.164360     7.260310     1.122802   367.023133     1.173756     1.173756 
13013.164520     7.267577     1.294246   318.012651     1.173907     1.173907 
13026.177690     7.274851     1.202352   341.032194     1.174061     1.174061 
13039.203870     7.282133     1.268900   321.820622     1.174218     1.174218 
13052.243070     7.289422     1.321549   308.263500     1.174378     1.174378 
13065.295310     7.296719     1.236820   327.865588     1.174541     1.174541 
13078.360610     7.304022     1.204670   336.023437     1.174708     1.174708 
13091.438970     7.311333     1.190273   338.799291     1.174877     1.174877 
13104.530410     7.318652     1.215257   330.309165     1.175050     1.175050 
13117.634940     7.325977     1.191894   335.583333     1.175227     1.175227 
13130.752570     7.333310     1.174534   339.328483     1.175406     1.175406 
13143.883330     7.340651     1.175930   338.510121     1.175589     1.175589 
13157.027210     7.347999     1.252588   316.220934     1.175774     1.175774 
13170.184240     7.355354     1.214631   324.954886     1.175964     1.175964 
13183.354420     7.362716     1.182147   332.824847     1.176156     1.176156 
13196.537770     7.370086     1.157903   338.546247     1.176352     1.176352 
13209.734310     7.377463     1.195124   326.644864     1.176551     1.176551 
13222.944050     7.384848     1.186423   328.157155     1.176753     1.176753 
13236.166990     7.392240     1.188834   326.456622     1.176959     1.176959 
13249.403160     7.399640     1.141307   338.898966     1.177168     1.177168 
13262.652560     7.407047     1.211523   318.474099     1.177380     1.177380 
13275.915210     7.414461     1.262810   304.610610     1.177596     1.177596 
13289.191130     7.421883     1.269380   302.433798     1.177815     1.177815 
13302.480320     7.429312     1.255624   304.163356     1.178037     1.178037 
13315.782800     7.436749     1.189780   320.734313     1.178262     1.178262 
13329.098580     7.444193     1.176702   322.710390     1.178491     1.178491 
13342.427680     7.451644     1.169186   323.442546     1.178724     1.178724 
13355.770110     7.459103     1.237298   304.753352     1.178960     1.178960 
13369.125880     7.466570     1.195860   314.063048     1.179199     1.179199 
13382.495010     7.474044     1.155054   323.667081     1.179441     1.179441 
13395.877500     7.481525     1.220621   306.122456     1.179687     1.179687 
13409.273380     7.489014     1.178747   315.407588     1.179937     1.179936 
13422.682650     7.496511     1.213887   305.748627     1.180189     1.180189 
13436.105330     7.504015     1.302037   284.276864     1.180445     1.180445 
13449.541440     7.511526     1.218885   302.826750     1.180705     1.180705 
13462.990980     7.519046     1.183869   310.512753     1.180968     1.180968 
13476.453970     7.526572     1.268488   289.105751     1.181234     1.181234 
13489.930430     7.534106     1.169218   313.133740     1.181504     1.181504 
13503.420360     7.541648     1.202937   302.616491     1.181777     1.181777 
13516.923780     7.549197     1.248429   290.834054     1.182054     1.182054 
13530.440700     7.556754     1.162095   311.416560     1.182334     1.182334 
13543.971140     7.564319     1.160240   310.370757     1.182618     1.182618 
13557.515110     7.571891     1.242225   288.869844     1.182905     1.182905 
13571.072630     7.579470     1.229139   290.351764     1.183195     1.183195 
13584.643700     7.587058     1.233510   288.518729     1.183489     1.183489 
13598.228340     7.594652     1.276172   278.577370     1.183787     1.183787 
13611.826570     7.602255     1.234789   285.923882     1.184088     1.184087 
13625.438400     7.609865     1.241481   283.602247     1.184392     1.184392 
13639.063840     7.617483     1.191469   294.744101     1.184700     1.184700 
13652.702900     7.625108     1.226173   285.067638     1.185011     1.185011 
13666.355600     7.632741     1.261712   276.289985     1.185325     1.185325 
13680.021960     7.640382     1.197025   289.641815     1.185644     1.185644 
13693.701980     7.648030     1.247563   276.576595     1.185965     1.185965 
13707.395680     7.655686     1.272557   270.739955     1.186290     1.186290 
13721.103080     7.663350     1.163539   294.226215     1.186619     1.186619 
13734.824180     7.671021     1.180077   288.912464     1.186951     1.186951 
13748.559010     7.678700     1.162008   293.052305     1.187286     1.187286 
13762.307570     7.686387     1.151965   294.409805     1.187625     1.187625 
13776.069870     7.694081     1.190828   283.759920     1.187968     1.187967 
13789.845940     7.701783     1.199145   280.720585     1.188313     1.188313 
13803.635790     7.709493     1.177659   284.697009     1.188663     1.188662 
13817.439420     7.717211     1.140225   292.882513     1.189015     1.189015 
13831.256860     7.724936     1.258417   264.446376     1.189371     1.189371 
13845.088120     7.732669     1.188654   278.683412     1.189731     1.189731 
13858.933210     7.740410     1.193939   276.232955     1.190094     1.190094 
13872.792140     7.748159     1.148773   285.874187     1.190460     1.190460 
13886.664930     7.755915     1.184206   276.388015     1.190830     1.190830 
13900.551600     7.763679     1.132859   287.703313     1.191204     1.191203 
13914.452150     7.771451     1.157535   280.835101     1.191580     1.191580 
13928.366600     7.779231     1.180362   274.051252     1.191961     1.191960 
13942.294970     7.787018     1.215566   265.149770     1.192344     1.192344 
13956.237260     7.794814     1.247193   257.424279     1.192731     1.192730 
13970.193500     7.802617     1.216380   262.557340     1.193121     1.193121 
13984.163700     7.810428     1.239936   257.315688     1.193515     1.193514 
13998.147860     7.818247     1.277370   249.177811     1.193912     1.193911 
14012.146010     7.826073     1.241152   255.067846     1.194312     1.194312 
14026.158150     7.833908     1.287833   244.996829     1.194716     1.194716 
14040.184310     7.841750     1.174563   266.853349     1.195123     1.195123 
14054.224500     7.849600     1.258067   249.083752     1.195534     1.195533 
14068.278720     7.857459     1.183731   263.545691     1.195948     1.195947 
14082.347000     7.865325     1.124528   275.891055     1.196365     1.196364 
14096.429350     7.873198     1.192237   259.571628     1.196785     1.196784 
14110.525770     7.881080     1.110965   277.249920     1.197209     1.197208 
14124.636300     7.888970     1.147798   268.010637     1.197636     1.197635 
14138.760940     7.896867     1.205051   254.339899     1.198066     1.198065 
14152.899700     7.904773     1.275221   240.206429     1.198499     1.198498 
14167.052600     7.912686     1.179552   257.614540     1.198936     1.198935 
14181.219650     7.920608     1.184032   256.183846     1.199376     1.199375 
14195.400870     7.928537     1.052680   286.483504     1.199819     1.199818 
14209.596270     7.936474     1.257840   239.513173     1.200265     1.200264 
14223.805870     7.944420     1.202553   249.459206     1.200715     1.200714 
14238.029670     7.952373     1.192424   250.905943     1.201167     1.201167 
14252.267700     7.960334     1.235298   241.108180     1.201623     1.201622 
14266.519970     7.968303     1.284678   231.167838     1.202082     1.202081 
14280.786490     7.976280     1.182844   250.589566     1.202544     1.202543 
14295.067280     7.984265     1.176112   251.282021     1.203009     1.203009 
14309.362340     7.992258     1.177414   250.149747     1.203477     1.203477 
14323.671710     8.000260     1.214998   241.414719     1.203948     1.203948 
14337.995380     8.008269     1.316945   222.316196     1.204423     1.204423 
14352.333370     8.016286     1.134027   257.069528     1.204900     1.204900 
14366.685710     8.024311     1.155341   250.872244     1.205380     1.205380 
14381.052390     8.032345     1.224576   236.191946     1.205864     1.205864 
14395.433440     8.040386     1.179739   244.234417     1.206350     1.206350 
14409.828880     8.048435     1.125194   254.394748     1.206839     1.206839 
14424.238710     8.056493     1.187901   239.931397     1.207331     1.207331 
14438.662950     8.064559     1.210120   234.314562     1.207826     1.207826 
14453.101610     8.072632     1.185610   238.605161     1.208324     1.208324 
14467.554710     8.080714     1.251983   224.829367     1.208825     1.208825 
14482.022260     8.088804     1.235596   226.784353     1.209328     1.209328 
14496.504290     8.096902     1.211589   230.297038     1.209835     1.209835 
14511.000790     8.105008     1.229928   227.127015     1.210344     1.210344 
14525.511790     8.113122     1.267084   219.549248     1.210856     1.210856 
14540.037300     8.121245     1.242750   222.557643     1.211370     1.211370 
14554.577340     8.129375     1.210654   227.193162     1.211887     1.211887 
14569.131920     8.137514     1.236408   221.572041     1.212407     1.212407 
14583.701050     8.145661     1.183213   230.282780     1.212930     1.212930 
14598.284750     8.153816     1.228046   220.758979     1.213455     1.213455 
14612.883040     8.161979     1.136007   238.085591     1.213982     1.213982 
14627.495920     8.170150     1.164013   231.236813     1.214512     1.214512 
14642.123420     8.178330     1.238274   216.350971     1.215045     1.215045 
14656.765540     8.186518     1.161093   229.913779     1.215580     1.215580 
14671.422300     8.194714     1.169586   227.315396     1.216117     1.216117 
14686.093730     8.202918     1.293762   204.636054     1.216657     1.216657 
14700.779820     8.211130     1.189627   222.342318     1.217199     1.217199 
14715.480600     8.219351     1.237648   212.397776     1.217744     1.217744 
14730.196080     8.227580     1.147737   228.186627     1.218291     1.218291 
14744.926280     8.235817     1.225550   213.105988     1.218840     1.218840 
14759.671200     8.244063     1.355255   192.586815     1.219391     1.219391 
14774.430870     8.252316     1.272462   203.836547     1.219944     1.219944 
14789.205310     8.260578     1.206556   214.230862     1.220500     1.220500 
14803.994510     8.268849     1.166551   220.707164     1.221057     1.221057 
14818.798510     8.277127     1.197858   214.145913     1.221617     1.221617 
14833.617300     8.285414     1.122160   227.402953     1.222179     1.222179 
14848.450920     8.293709     1.255442   202.836629     1.222742     1.222742 
14863.299370     8.302013     1.127503   224.751850     1.223308     1.223308 
14878.162670     8.310325     1.283754   197.455136     1.223875     1.223875 
14893.040830     8.318645     1.245452   202.085493     1.224444     1.224444 
14907.933870     8.326973     1.255712   200.222036     1.225015     1.225015 
14922.841810     8.335310     1.192919   209.512637     1.225588     1.225588 
14937.764650     8.343655     1.192220   208.485045     1.226162     1.226162 
14952.702410     8.352009     1.213475   204.677804     1.226738     1.226738 
14967.655120     8.360371     1.165165   212.255951     1.227316     1.227316 
14982.622770     8.368741     1.231685   200.228326     1.227895     1.227895 
14997.605400     8.377120     1.174780   208.704308     1.228475     1.228475 
15012.603000     8.385507     1.218486   201.165221     1.229057     1.229057 
15027.615600     8.393903     1.129752   216.114594     1.229641     1.229641 
15042.643220     8.402307     1.202627   202.242265     1.230225     1.230225 
15057.685860     8.410719     1.152789   210.589645     1.230811     1.230811 
15072.743550     8.419140     1.257485   192.554587     1.231398     1.231398 
15087.816290     8.427569     1.224812   196.271287     1.231987     1.231987 
15102.904110     8.436007     1.155278   207.120519     1.232576     1.232576 
15118.007010     8.444453     1.175231   203.533759     1.233167     1.233167 
15133.125020     8.452908     1.262860   189.002114     1.233758     1.233758 
15148.258140     8.461371     1.159479   204.884988     1.234350     1.234350 
15163.406400     8.469843     1.128353   210.333723     1.234943     1.234943 
15178.569810     8.478323     1.261382   187.755539     1.235537     1.235537 
15193.748380     8.486812     1.198321   196.382201     1.236132     1.236132 
15208.942130     8.495309     1.230030   190.361645     1.236727     1.236727 
15224.151070     8.503815     1.244229   187.917621     1.237323     1.237323 
15239.375220     8.512329     1.211371   191.516099     1.237919     1.237919 
15254.614600     8.520852     1.167906   198.099365     1.238516     1.238516 
15269.869210     8.529383     1.186777   195.148421     1.239113     1.239113 
15285.139080     8.537923     1.235965   186.970046     1.239711     1.239711 
15300.424220     8.546471     1.164694   197.547286     1.240309     1.240309 
15315.724640     8.555028     1.150304   198.680699     1.240907     1.240907 
15331.040370     8.563594     1.120846   203.313255     1.241505     1.241505 
15346.371410     8.572168     1.221194   186.315396     1.242103     1.242103 
15361.717780     8.580751     1.279135   177.410939     1.242701     1.242701 
15377.079500     8.589343     1.241895   181.627178     1.243299     1.243299 
15392.456580     8.597943     1.195507   187.590840     1.243896     1.243896 
15407.849030     8.606551     1.095588   203.389346     1.244494     1.244494 
15423.256880     8.615169     1.200985   185.350068     1.245091     1.245091 
15438.680140     8.623795     1.159414   190.988864     1.245687     1.245687 
15454.118820     8.632429     1.193667   184.853902     1.246283     1.246283 
15469.572940     8.641072     1.225796   179.077471     1.246878     1.246878 
15485.042510     8.649724     1.179198   185.582289     1.247473     1.247473 
15500.527550     8.658385     1.162544   188.084350     1.248067     1.248067 
15516.028080     8.667054     1.158136   187.700495     1.248660     1.248660 
15531.544110     8.675732     1.150326   188.166816     1.249252     1.249252 
15547.075650     8.684419     1.147240   187.846440     1.249843     1.249843 
15562.622730     8.693114     1.147591   186.539752     1.250433     1.250433 
15578.185350     8.701818     1.190452   179.615477     1.251022     1.251022 
15593.763540     8.710531     1.237646   171.703414     1.251609     1.251609 
15609.357300     8.719253     1.159418   182.802891     1.252195     1.252195 
15624.966660     8.727983     1.153162   183.471353     1.252779     1.252779 
15640.591620     8.736722     1.241810   169.069609     1.253362     1.253362 
15656.232220     8.745470     1.200216   174.511279     1.253943     1.253943 
15671.888450     8.754227     1.160777   179.805461     1.254522     1.254522 
15687.560340     8.762992     1.263620   164.507839     1.255099     1.255099 
15703.247900     8.771767     1.171633   176.100379     1.255674     1.255674 
15718.951140     8.780550     1.143091   180.674596     1.256247     1.256247 
15734.670100     8.789341     1.146687   178.736088     1.256818     1.256818 
15750.404770     8.798142     1.086753   188.298473     1.257387     1.257387 
15766.155170     8.806952     1.095850   184.694562     1.257953     1.257953 
15781.921330     8.815770     1.057939   190.684531     1.258516     1.258516 
15797.703250     8.824597     1.159276   173.612959     1.259077     1.259077 
15813.500950     8.833433     1.176588   171.020043     1.259635     1.259635 
15829.314450     8.842278     1.094912   182.689054     1.260190     1.260190 
15845.143770     8.851132     1.250248   159.348700     1.260742     1.260742 
15860.988910     8.859994     1.170325   170.434468     1.261291     1.261291 
15876.849900     8.868866     1.140539   174.041295     1.261836     1.261836 
15892.726750     8.877746     1.293553   152.427382     1.262379     1.262379 
15908.619480     8.886636     1.283766   152.921372     1.262917     1.262917 
15924.528090     8.895534     1.209427   160.966872     1.263452     1.263452 
15940.452620     8.904441     1.246819   154.976741     1.263984     1.263984 
15956.393080     8.913357     1.172301   165.165291     1.264511     1.264511 
15972.349470     8.922283     1.315949   146.665361     1.265035     1.265035 
15988.321820     8.931217     1.040667   183.664203     1.265554     1.265554 
16004.310140     8.940160     1.092391   174.481129     1.266069     1.266069 
16020.314450     8.949111     1.168105   162.776871     1.266580     1.266580 
16036.334760     8.958072     1.265694   149.704984     1.267086     1.267086 
16052.371100     8.967042     1.190593   158.464595     1.267587     1.267587 
16068.423470     8.976021     1.186172   158.839803     1.268084     1.268084 
16084.491890     8.985009     1.257698   148.442304     1.268575     1.268575 
16100.576390     8.994006     1.247202   149.266743     1.269062     1.269062 
16116.676960     9.003012     1.290508   143.724963     1.269543     1.269543 
16132.793640     9.012027     1.352553   136.579322     1.270019     1.270019 
16148.926430     9.021051     1.238734   148.714071     1.270489     1.270489 
16165.075360     9.030084     1.121080   162.359165     1.270954     1.270954 
16181.240430     9.039127     1.265161   144.594446     1.271413     1.271413 
16197.421670     9.048178     1.267236   143.306797     1.271866     1.271866 
16213.619100     9.057238     1.237562   145.733449     1.272312     1.272312 
16229.832720     9.066308     1.117209   159.459512     1.272753     1.272753 
16246.062550     9.075386     1.231983   144.898678     1.273187     1.273187 
16262.308610     9.084474     1.246850   142.661063     1.273614     1.273614 
16278.570920     9.093571     1.093803   161.686220     1.274034     1.274034 
16294.849490     9.102676     1.171946   150.576372     1.274448     1.274448 
16311.144340     9.111791     1.178466   149.123324     1.274854     1.274854 
16327.455480     9.120916     1.338400   130.074089     1.275254     1.275254 
16343.782940     9.130049     1.334539   130.072191     1.275645     1.275645 
16360.126720     9.139191     1.199322   144.424376     1.276029     1.276029 
16376.486850     9.148343     1.196591   144.147350     1.276406     1.276406 
16392.863340     9.157504     1.104721   154.730047     1.276774     1.276774 
16409.256200     9.166674     1.132897   149.540120     1.277134     1.277134 
16425.665460     9.175853     1.164403   145.470439     1.277486     1.277486 
16442.091120     9.185041     1.230657   136.232181     1.277829     1.277829 
16458.533210     9.194239     1.192992   140.618711     1.278164     1.278164 
16474.991750     9.203446     1.199111   138.496113     1.278489     1.278489 
16491.466740     9.212662     1.235334   134.884241     1.278806     1.278806 
16507.958200     9.221887     1.205584   137.251962     1.279113     1.279113 
16524.466160     9.231122     1.136749   145.172766     1.279411     1.279411 
16540.990630     9.240366     1.250705   130.635893     1.279699     1.279699 
16557.531620     9.249619     1.141219   142.102415     1.279978     1.279978 
16574.089150     9.258882     1.233042   131.319455     1.280246     1.280246 
16590.663240     9.268153     1.164904   138.140345     1.280504     1.280504 
16607.253900     9.277434     1.114464   142.985572     1.280752     1.280752 
16623.861160     9.286725     1.296903   122.303534     1.280988     1.280988 
16640.485020     9.296024     1.151737   137.337546     1.281214     1.281214 
16657.125500     9.305333     1.305433   120.690899     1.281429     1.281429 
16673.782630     9.314652     1.298095   121.049504     1.281633     1.281633 
16690.456410     9.323979     1.310768   119.355314     1.281825     1.281825 
16707.146870     9.333316     1.220757   127.784895     1.282006     1.282006 
16723.854010     9.342663     1.209365   127.716915     1.282174     1.282174 
16740.577870     9.352019     1.181229   130.646674     1.282330     1.282330 
16757.318450     9.361384     1.098473   139.603039     1.282474     1.282474 
16774.075760     9.370758     1.095442   138.347197     1.282605     1.282605 
16790.849840     9.380142     1.168601   129.840783     1.282724     1.282724 
16807.640690     9.389536     1.210804   124.671803     1.282829     1.282829 
16824.448330     9.398939     1.179495   126.788790     1.282921     1.282921 
16841.272780     9.408351     1.209762   123.339371     1.282999     1.282999 
16858.114050     9.417773     1.200930   123.631516     1.283064     1.283064 
16874.972170     9.427204     1.170350   126.391384     1.283115     1.283115 
16891.847140     9.436644     1.135200   128.821877     1.283151     1.283151 
16908.738990     9.446094     1.109140   131.325384     1.283173     1.283173 
16925.647720     9.455554     1.127371   128.873944     1.283179     1.283179 
16942.573370     9.465023     1.144735   126.503400     1.283171     1.283171 
16959.515950     9.474502     1.125529   127.697288     1.283148     1.283148 
16976.475460     9.483990     1.082995   131.928714     1.283109     1.283109 
16993.451940     9.493487     1.122434   125.635779     1.283054     1.283054 
17010.445390     9.502995     1.084742   129.051151     1.282983     1.282983 
17027.455830     9.512511     1.128299   124.210097     1.282896     1.282896 
17044.483290     9.522037     1.233544   113.050821     1.282792     1.282792 
17061.527770     9.531573     1.193033   116.208622     1.282671     1.282671 
17078.589300     9.541119     1.130673   122.259533     1.282533     1.282533 
17095.667890     9.550673     1.217677   112.848313     1.282377     1.282377 
17112.763560     9.560238     1.130955   120.827105     1.282204     1.282204 
17129.876320     9.569812     1.209830   113.471422     1.282013     1.282013 
17147.006200     9.579396     1.267558   106.773262     1.281803     1.281803 
17164.153200     9.588989     1.114677   120.788279     1.281575     1.281575 
17181.317360     9.598592     1.326286   101.221172     1.281328     1.281328 
17198.498680     9.608205     1.138184   117.803288     1.281062     1.281062 
17215.697170     9.617827     1.200282   110.686804     1.280776     1.280776 
17232.912870     9.627459     1.291772   103.224104     1.280471     1.280471 
17250.145780     9.637100     1.154084   114.744900     1.280145     1.280145 
17267.395930     9.646752     1.161432   113.680507     1.279799     1.279799 
17284.663330     9.656413     1.131723   116.063941     1.279433     1.279433 
17301.947990     9.666083     1.098583   118.803808     1.279045     1.279045 
17319.249940     9.675764     1.100931   118.062479     1.278636     1.278636 
17336.569190     9.685454     1.184135   108.898649     1.278205     1.278205 
17353.905760     9.695153     1.213913   106.003855     1.277752     1.277752 
17371.259660     9.704863     1.071407   118.539102     1.277277     1.277277 
17388.630920     9.714582     1.131097   112.496383     1.276779     1.276779 
17406.019550     9.724311     1.122713   112.345453     1.276258     1.276258 
17423.425570     9.734050     1.178982   107.394025     1.275714     1.275714 
17440.849000     9.743798     1.166179   107.993008     1.275146     1.275146 
17458.289850     9.753557     1.144732   109.370788     1.274555     1.274555 
17475.748140     9.763325     1.126398   110.576421     1.273938     1.273938 
17493.223880     9.773103     1.196496   103.723034     1.273298     1.273298 
17510.717110     9.782890     1.209457   102.008127     1.272632     1.272632 
17528.227830     9.792688     1.069067   114.762356     1.271940     1.271940 
17545.756050     9.802495     1.005084   120.884953     1.271223     1.271223 
17563.301810     9.812313     1.212519    99.997840     1.270480     1.270480 
17580.865110     9.822140     1.204374   100.043174     1.269710     1.269710 
17598.445980     9.831977     1.054668   112.400774     1.268913     1.268913 
17616.044420     9.841823     1.005701   117.515491     1.268089     1.268089 
17633.660470     9.851680     1.070234   110.195508     1.267237     1.267237 
17651.294130     9.861547     1.313434    90.050764     1.266357     1.266357 
17668.945420     9.871423     1.217704    96.972696     1.265449     1.265449 
17686.614370     9.881309     1.094130   106.719177     1.264512     1.264512 
17704.300980     9.891206     1.115389   103.703409     1.263546     1.263546 
17722.005280     9.901112     1.164226    99.107854     1.262550     1.262550 
17739.727290     9.911028     1.144816   100.786550     1.261524     1.261524 
17757.467010     9.920954     1.048142   109.026517     1.260467     1.260467 
17775.224480     9.930890     1.221028    93.055109     1.259380     1.259380 
17792.999710     9.940837     1.168205    96.524177     1.258262     1.258262 
17810.792710     9.950793     1.109725   100.819402     1.257112     1.257112 
17828.603500     9.960759     1.066633   104.582192     1.255929     1.255929 
17846.432100     9.970735     1.219035    91.179235     1.254714     1.254714 
17864.278530     9.980721     1.253221    88.570694     1.253467     1.253467 
17882.142810     9.990717     1.258549    87.318981     1.252186     1.252186 
17900.024960    10.000723     1.240858    88.198124     1.250871     1.250871 
17917.924980    10.010739     1.196641    90.098672     1.249521     1.249521 
17935.842910    10.020765     1.146415    93.545525     1.248137     1.248137 
17953.778750    10.030802     1.140703    94.047326     1.246718     1.246718 
17971.732530    10.040848     1.145062    93.622315     1.245263     1.245263 
17989.704260    10.050904     1.066481    98.777524     1.243772     1.243772 
18007.693960    10.060971     1.164457    90.151582     1.242245     1.242245 
18025.701660    10.071047     1.172385    89.043068     1.240680     1.240680 
18043.727360    10.081134     1.079057    96.739939     1.239078     1.239078 
18061.771090    10.091231     1.096153    94.144992     1.237438     1.237438 
18079.832860    10.101338     1.241516    82.424707     1.235759     1.235759 
18097.912690    10.111455     1.312687    77.076809     1.234042     1.234042 
18116.010600    10.121582     1.254862    79.602969     1.232285     1.232285 
18134.126610    10.131720     1.182013    84.342847     1.230488     1.230488 
18152.260740    10.141868     1.264267    78.989188     1.228650     1.228650 
18170.413000    10.152025     1.048040    93.782716     1.226772     1.226772 
18188.583410    10.162193     1.111368    87.733501     1.224852     1.224852 
18206.772000    10.172372     1.142255    84.826339     1.222890     1.222890 
18224.978770    10.182560     1.140801    84.693384     1.220886     1.220886 
18243.203750    10.192759     1.072637    88.807029     1.218839     1.218839 
18261.446950    10.202968     1.113496    84.806951     1.216748     1.216748 
18279.708400    10.213187     1.135290    83.727031     1.214613     1.214613 
18297.988110    10.223416     1.259452    75.403653     1.212433     1.212433 
18316.286100    10.233656     1.118559    84.073101     1.210208     1.210208 
18334.602380    10.243906     1.007354    92.446323     1.207938     1.207938 
18352.936980    10.254166     1.141943    81.225338     1.205621     1.205621 
18371.289920    10.264436     1.054312    87.283090     1.203257     1.203257 
18389.661210    10.274717     0.934584    98.148377     1.200846     1.200846 
18408.050870    10.285008     1.109073    82.894238     1.198387     1.198387 
18426.458920    10.295310     1.238493    74.019723     1.195879     1.195879 
18444.885380    10.305622     1.202801    75.753386     1.193322     1.193322 
18463.330270    10.315944     0.990460    89.933448     1.190716     1.190716 
18481.793600    10.326276     1.207881    74.555923     1.188059     1.188059 
18500.275390    10.336619     1.321880    67.466632     1.185351     1.185351 
18518.775670    10.346973     1.251095    71.263348     1.182591     1.182591 
18537.294440    10.357336     1.092509    81.016800     1.179780     1.179780 
18555.831740    10.367710     1.241483    71.398766     1.176916     1.176916 
18574.387570    10.378095     1.158697    75.560781     1.173998     1.173998 
18592.961960    10.388490     1.371052    63.606864     1.171026     1.171026 
18611.554920    10.398895     1.331133    65.605281     1.168000     1.168000 
18630.166470    10.409311     1.243383    69.334621     1.164919     1.164919 
18648.796640    10.419737     1.142844    75.437084     1.161781     1.161781 
18667.445440    10.430174     1.084551    78.614244     1.158587     1.158587 
18686.112880    10.440621     1.052593    79.710876     1.155336     1.155336 
18704.798990    10.451079     1.121152    75.655162     1.152027     1.152027 
18723.503790    10.461547     0.989837    84.898073     1.148660     1.148660 
18742.227300    10.472026     1.086597    76.734456     1.145233     1.145233 
18760.969520    10.482515     1.045730    78.804921     1.141747     1.141747 
18779.730490    10.493014     1.202706    68.469881     1.138199     1.138199 
18798.510220    10.503525     1.141717    71.440943     1.134591     1.134591 
18817.308730    10.514046     1.146322    70.921461     1.130921     1.130921 
18836.126040    10.524577     1.079614    74.332809     1.127188     1.127188 
18854.962170    10.535119     1.100521    72.507142     1.123391     1.123391 
18873.817130    10.545671     1.201261    65.547314     1.119531     1.119531 
18892.690950    10.556234     1.333325    59.668893     1.115606     1.115606 
18911.583640    10.566808     1.097049    71.827866     1.111615     1.111615 
18930.495220    10.577393     1.212250    64.502426     1.107558     1.107558 
18949.425720    10.587988     1.132092    69.017362     1.103435     1.103435 
18968.375140    10.598593     1.035915    73.626705     1.099243     1.099243 
18987.343520    10.609209     1.090140    71.074465     1.094983     1.094983 
19006.330860    10.619836     1.193191    64.217847     1.090654     1.090654 
19025.337190    10.630474     1.139209    67.195350     1.086254     1.086254 
19044.362530    10.641122     1.114958    67.852756     1.081784     1.081784 
19063.406890    10.651781     1.123305    66.219784     1.077243     1.077243 
19082.470300    10.662451     0.992456    75.209380     1.072629     1.072629 
19101.552770    10.673131     1.195869    62.119032     1.067942     1.067942 
19120.654320    10.683822     1.346335    55.333666     1.063181     1.063181 
19139.774980    10.694524     1.231972    60.432950     1.058345     1.058345 
19158.914750    10.705236     1.377996    53.384159     1.053434     1.053434 
19178.073670    10.715960     1.175059    61.973341     1.048446     1.048446 
19197.251740    10.726694     1.320076    55.190097     1.043381     1.043381 
19216.448990    10.737439     1.152597    62.764557     1.038238     1.038238 
19235.665440    10.748194     1.112492    63.690649     1.033016     1.033016 
19254.901110    10.758961     1.229401    58.288997     1.027715     1.027715 
19274.156010    10.769738     1.287664    55.180939     1.022333     1.022333 
19293.430160    10.780526     1.208191    58.302839     1.016869     1.016869 
19312.723590    10.791325     1.138588    60.700540     1.011324     1.011324 
19332.036320    10.802135     1.229394    56.366283     1.005695     1.005695 
19351.368350    10.812955     1.096336    62.463143     0.999982     0.999982 
19370.719720    10.823787     1.058684    64.145790     0.994184     0.994184 
19390.090440    10.834629     1.257789    54.047096     0.988300     0.988300 
19409.480530    10.845482     1.244196    54.399628     0.982329     0.982329 
19428.890010    10.856346     1.129406    59.493965     0.976271     0.976271 
19448.318900    10.867221     0.917914    72.311708     0.970124     0.970124 
19467.767220    10.878107     1.214608    54.715157     0.963887     0.963887 
19487.234990    10.889004     1.113020    59.283207     0.957560     0.957560 
19506.722220    10.899912     1.387381    47.766094     0.951142     0.951142 
19526.228950    10.910830     1.362848    48.097218     0.944631     0.944631 
19545.755180    10.921760     1.282804    51.007364     0.938026     0.938026 
19565.300930    10.932701     1.225845    52.849382     0.931328     0.931328 
19584.866230    10.943652     1.324864    48.063392     0.924534     0.924534 
19604.451100    10.954615     1.188278    52.625461     0.917644     0.917644 
19624.055550    10.965589     0.841565    72.809651     0.910656     0.910656 
19643.679610    10.976573     0.990388    62.543154     0.903571     0.903571 
19663.323280    10.987569     1.220121    50.795151     0.896386     0.896386 
19682.986610    10.998576     1.201149    51.121433     0.889100     0.889100 
19702.669590    11.009594     1.333654    46.208475     0.881713     0.881713 
19722.372260    11.020623     1.001911    60.250379     0.874224     0.874224 
19742.094640    11.031662     1.213545    49.729963     0.866631     0.866631 
19761.836730    11.042713     1.317569    46.012286     0.858934     0.858934 
19781.598570    11.053776     1.100560    54.690720     0.851131     0.851131 
19801.380170    11.064849     1.213163    49.029355     0.843222     0.843222 
19821.181550    11.075933     0.953034    62.073564     0.835205     0.835205 
19841.002730    11.087029     1.044535    55.672760     0.827079     0.827079 
19860.843730    11.098135     1.361910    43.259174     0.818843     0.818843 
19880.704570    11.109253     1.325231    43.768178     0.810496     0.810496 
19900.585280    11.120382     1.431435    40.159339     0.802037     0.802037 
19920.485860    11.131522     1.130598    50.192936     0.793464     0.793464 
19940.406350    11.142673     1.195976    47.642188     0.784777     0.784777 
19960.346760    11.153836     1.035542    54.334414     0.775975     0.775975 
19980.307100    11.165009     1.197584    46.676928     0.767056     0.767056 
20000.287410    11.176194     0.970219    57.145385     0.758019     0.758019 
#######	End powder diffraction data	#######


#######	Begin powder diffraction data	#######
data_POL126522-b_3-TOF.dat_0
_pd_block_id	POL126522-b_3-TOF.dat_0
_pd_calc_method	Rietveld
_diffrn_radiation_probe	neutron
_pd_instr_special_details	POLARIS_Diffractometer_at_ISIS
_pd_meas_scan_method	tof
_refine_ls_goodness_of_fit_all	1.86012
_pd_proc_ls_prof_R_factor	0.01647
_pd_proc_ls_prof_wR_factor	0.01968
_pd_proc_ls_prof_wR_expected	0.01058
loop_
	_pd_phase_id
	_pd_phase_block_id
	_pd_phase_mass_%
1	LaFeO3_0	100
loop_
	_refln_index_h
	_refln_index_k
	_refln_index_l
	_pd_refln_phase_id
	_refln_d_spacing
	_refln_F_squared_calc
	_refln_F_squared_meas
   0    0    2 1    2.778825    10.433565    10.471113
   0    0    3 1    1.852550     0.000000     0.000000
   0    0    4 1    1.389412    47.223195    47.090397
   0    0    5 1    1.111530     0.000000     0.000000
   0    0    6 1    0.926275     5.707858     5.690466
   0    0    7 1    0.793950     0.000000     0.000000
   0    0    8 1    0.694706    10.748726    10.606070
   0    0    9 1    0.617517     0.000000     0.000000
   0    0   10 1    0.555765    23.132656    23.233123
   0    0   11 1    0.505241     0.000000     0.000000
   0    0   12 1    0.463137     6.916033     7.010105
   0    0   13 1    0.427511     0.000000     0.000000
   0    0   14 1    0.396975    25.219328    25.305052
   0    0   15 1    0.370510     0.000000     0.000000
   0    0   16 1    0.347353     2.391579     2.359919
   0    1    1 1    4.536865     5.482453     5.388664
   0    1    2 1    2.619721     0.000000     0.000000
   0    1    3 1    1.803081     8.619180     8.690645
   0    1    4 1    1.368173     0.000000     0.000000
   0    1    5 1    1.100565     0.209385     0.209795
   0    1    6 1    0.919901     0.000000     0.000000
   0    1    7 1    0.789925     0.524480     0.528649
   0    1    8 1    0.692005     0.000000     0.000000
   0    1    9 1    0.615617     4.025996     4.006966
   0    1   10 1    0.554379     0.000000     0.000000
   0    1   11 1    0.504199     6.139033     6.069699
   0    1   12 1    0.462334     0.000000     0.000000
   0    1   13 1    0.426880     0.527572     0.520844
   0    1   14 1    0.396469     0.000000     0.000000
   0    1   15 1    0.370098     0.947897     0.941770
   0    1   16 1    0.347014     0.000000     0.000000
   0    2    0 1    3.927419     2.529508     2.541834
   0    2    1 1    3.207386     0.000000     0.000000
   0    2    2 1    2.268432    22.982794    23.094646
   0    2    3 1    1.675506     0.000000     0.000000
   0    2    4 1    1.309860    15.702877    15.579838
   0    2    5 1    1.069521     0.000000     0.000000
   0    2    6 1    0.901540     1.629274     1.631128
   0    2    7 1    0.778208     0.000000     0.000000
   0    2    8 1    0.684086     4.648692     4.609282
   0    2    9 1    0.610022     0.000000     0.000000
   0    2   10 1    0.550283     5.293343     5.359412
   0    2   11 1    0.501111     0.000000     0.000000
   0    2   12 1    0.459950     2.207179     2.228651
   0    2   13 1    0.425001     0.000000     0.000000
   0    2   14 1    0.394962     4.613769     4.654468
   0    2   15 1    0.368872     0.000000     0.000000
   0    2   16 1    0.346002     0.374861     0.370218
   0    3    0 1    2.618279     0.000000     0.000000
   0    3    1 1    2.368589    24.267110    24.400067
   0    3    2 1    1.905633     0.000000     0.000000
   0    3    3 1    1.512288     1.536013     1.537278
   0    3    4 1    1.227312     0.000000     0.000000
   0    3    5 1    1.023149     6.776829     6.694440
   0    3    6 1    0.873240     0.000000     0.000000
   0    3    7 1    0.759787     1.906064     1.923263
   0    3    8 1    0.671472     0.000000     0.000000
   0    3    9 1    0.601027     6.862492     6.869180
   0    3   10 1    0.543652     0.000000     0.000000
   0    3   11 1    0.496089     0.944573     0.942953
   0    3   12 1    0.456058     0.000000     0.000000
   0    3   13 1    0.421924     6.408132     6.345188
   0    3   14 1    0.392489     0.000000     0.000000
   0    3   15 1    0.366855     0.541117     0.535859
   0    3   16 1    0.344336     0.000000     0.000000
   0    4    0 1    1.963709    77.523642    77.795236
   0    4    1 1    1.851530     0.000000     0.000000
   0    4    2 1    1.603693    40.711226    40.537846
   0    4    3 1    1.347535     0.000000     0.000000
   0    4    4 1    1.134216    65.459411    65.862582
   0    4    5 1    0.967317     0.000000     0.000000
   0    4    6 1    0.837753    16.101206    16.149418
   0    4    7 1    0.736065     0.000000     0.000000
   0    4    8 1    0.654930    20.223155    20.247828
   0    4    9 1    0.589077     0.000000     0.000000
   0    4   10 1    0.534760    37.833796    37.918715
   0    4   11 1    0.489305     0.000000     0.000000
   0    4   12 1    0.450770    19.945182    20.293358
   0    4   13 1    0.417727     0.000000     0.000000
   0    4   14 1    0.389104    37.149405    37.338815
   0    4   15 1    0.364086     0.000000     0.000000
   0    4   16 1    0.342043     8.400333     8.313783
   0    5    0 1    1.570968     0.000000     0.000000
   0    5    1 1    1.511734    13.537501    13.550097
   0    5    2 1    1.367557     0.000000     0.000000
   0    5    3 1    1.198162    29.247173    29.306755
   0    5    4 1    1.040760     0.000000     0.000000
   0    5    5 1    0.907373     1.261411     1.261862
   0    5    6 1    0.797905     0.000000     0.000000
   0    5    7 1    0.708596     0.066698     0.066177
   0    5    8 1    0.635355     0.000000     0.000000
   0    5    9 1    0.574711     2.122578     2.138934
   0    5   10 1    0.523944     0.000000     0.000000
   0    5   11 1    0.480978    12.462107    12.512147
   0    5   12 1    0.444235     0.000000     0.000000
   0    5   13 1    0.412510     0.415674     0.413846
   0    5   14 1    0.384877     0.000000     0.000000
   0    5   15 1    0.360616     4.723302     4.660093
   0    5   16 1    0.339161     0.000000     0.000000
   0    6    0 1    1.309140     0.964289     0.956250
   0    6    1 1    1.274264     0.000000     0.000000
   0    6    2 1    1.184295     1.680464     1.678660
   0    6    3 1    1.069129     0.000000     0.000000
   0    6    4 1    0.952816     2.250285     2.254971
   0    6    5 1    0.847314     0.000000     0.000000
   0    6    6 1    0.756144     6.382644     6.381624
   0    6    7 1    0.678862     0.000000     0.000000
   0    6    8 1    0.613656     4.528201     4.508400
   0    6    9 1    0.558502     0.000000     0.000000
   0    6   10 1    0.511575     1.913563     1.887927
   0    6   11 1    0.471356     0.000000     0.000000
   0    6   12 1    0.436620     0.000186     0.000184
   0    6   13 1    0.406391     0.000000     0.000000
   0    6   14 1    0.379893     0.370841     0.371674
   0    6   15 1    0.356507     0.000000     0.000000
   0    6   16 1    0.335736     0.494410     0.491475
   0    7    0 1    1.122120     0.000000     0.000000
   0    7    1 1    1.099924    26.790532    26.837171
   0    7    2 1    1.040489     0.000000     0.000000
   0    7    3 1    0.959781     2.407185     2.406281
   0    7    4 1    0.872973     0.000000     0.000000
   0    7    5 1    0.789688     9.423355     9.496778
   0    7    6 1    0.714339     0.000000     0.000000
   0    7    7 1    0.648124     1.977020     1.970389
   0    7    8 1    0.590670     0.000000     0.000000
   0    7    9 1    0.541006     7.796100     7.897342
   0    7   10 1    0.498028     0.000000     0.000000
   0    7   11 1    0.460696     0.177261     0.179130
   0    7   12 1    0.428107     0.000000     0.000000
   0    7   13 1    0.399500     8.891294     8.895790
   0    7   14 1    0.374246     0.000000     0.000000
   0    7   15 1    0.351827     1.510601     1.488241
   0    7   16 1    0.331819     0.000000     0.000000
   0    8    0 1    0.981855    30.507352    30.295481
   0    8    1 1    0.966882     0.000000     0.000000
   0    8    2 1    0.925765    92.811475    92.504404
   0    8    3 1    0.867540     0.000000     0.000000
   0    8    4 1    0.801846    24.612198    24.810328
   0    8    5 1    0.735873     0.000000     0.000000
   0    8    6 1    0.673768    25.155974    25.352228
   0    8    7 1    0.617365     0.000000     0.000000
   0    8    8 1    0.567108    17.603205    17.622007
   0    8    9 1    0.522728     0.000000     0.000000
   0    8   10 1    0.483659    22.634754    22.625858
   0    8   11 1    0.449251     0.000000     0.000000
   0    8   12 1    0.418876    33.624278    33.359035
   0    8   13 1    0.391968     0.000000     0.000000
   0    8   14 1    0.368032    16.817566    16.664246
   0    8   15 1    0.346650     0.000000     0.000000
   0    9    0 1    0.872760     0.000000     0.000000
   0    9    1 1    0.862193     4.999394     5.005319
   0    9    2 1    0.832657     0.000000     0.000000
   0    9    3 1    0.789530    19.523641    19.673576
   0    9    4 1    0.739051     0.000000     0.000000
   0    9    5 1    0.686443     0.242780     0.240665
   0    9    6 1    0.635211     0.000000     0.000000
   0    9    7 1    0.587297     0.214986     0.214608
   0    9    8 1    0.543537     0.000000     0.000000
   0    9    9 1    0.504096     1.834909     1.814061
   0    9   10 1    0.468787     0.000000     0.000000
   0    9   11 1    0.437258    10.055723     9.969790
   0    9   12 1    0.409104     0.000000     0.000000
   0    9   13 1    0.383926     0.137117     0.137852
   0    9   14 1    0.361351     0.000000     0.000000
   0    9   15 1    0.341050     2.968954     2.940616
   0   10    0 1    0.785484    10.337823    10.379568
   0   10    1 1    0.777754     0.000000     0.000000
   0   10    2 1    0.755867     3.510879     3.508050
   0   10    3 1    0.723165     0.000000     0.000000
   0   10    4 1    0.683778     0.393184     0.389868
   0   10    5 1    0.641477     0.000000     0.000000
   0   10    6 1    0.599081    12.572719    12.600561
   0   10    7 1    0.558390     0.000000     0.000000
   0   10    8 1    0.520380     4.860662     4.839289
   0   10    9 1    0.485459     0.000000     0.000000
   0   10   10 1    0.453686     0.205388     0.208192
   0   10   11 1    0.424927     0.000000     0.000000
   0   10   12 1    0.398952     1.993635     1.994650
   0   10   13 1    0.375498     0.000000     0.000000
   0   10   14 1    0.354298     0.653291     0.644800
   0   10   15 1    0.335101     0.000000     0.000000
   0   11    0 1    0.714076     0.000000     0.000000
   0   11    1 1    0.708254     6.161264     6.111523
   0   11    2 1    0.691606     0.000000     0.000000
   0   11    3 1    0.666292     0.392904     0.397415
   0   11    4 1    0.635108     0.000000     0.000000
   0   11    5 1    0.600783     2.797298     2.800360
   0   11    6 1    0.565534     0.000000     0.000000
   0   11    7 1    0.530928     0.651963     0.652908
   0   11    8 1    0.497939     0.000000     0.000000
   0   11    9 1    0.467087     5.661324     5.761375
   0   11   10 1    0.438583     0.000000     0.000000
   0   11   11 1    0.412442     1.166118     1.160936
   0   11   12 1    0.388566     0.000000     0.000000
   0   11   13 1    0.366800     3.337271     3.304777
   0   11   14 1    0.346964     0.000000     0.000000
   0   11   15 1    0.328875     0.080230     0.083593
   0   12    0 1    0.654570    13.710690    13.722968
   0   12    1 1    0.650077     0.000000     0.000000
   0   12    2 1    0.637132   109.889628   110.759586
   0   12    3 1    0.617177     0.000000     0.000000
   0   12    4 1    0.592147    10.459524    10.461897
   0   12    5 1    0.564034     0.000000     0.000000
   0   12    6 1    0.534564    24.580697    24.633056
   0   12    7 1    0.505055     0.000000     0.000000
   0   12    8 1    0.476408    14.954897    15.093894
   0   12    9 1    0.449178     0.000000     0.000000
   0   12   10 1    0.423657    13.342394    13.179485
   0   12   11 1    0.399956     0.000000     0.000000
   0   12   12 1    0.378072    37.814191    37.886112
   0   12   13 1    0.357933     0.000000     0.000000
   0   12   14 1    0.339431     8.329608     8.262600
   0   13    0 1    0.604218     0.000000     0.000000
   0   13    1 1    0.600679     0.921145     0.922206
   0   13    2 1    0.590422     0.000000     0.000000
   0   13    3 1    0.574437     2.904471     2.927607
   0   13    4 1    0.554092     0.000000     0.000000
   0   13    5 1    0.530856     1.352878     1.354866
   0   13    6 1    0.506068     0.000000     0.000000
   0   13    7 1    0.480817     0.840422     0.844061
   0   13    8 1    0.455906     0.000000     0.000000
   0   13    9 1    0.431872     2.609180     2.579147
   0   13   10 1    0.409044     0.000000     0.000000
   0   13   11 1    0.387592     3.648568     3.669012
   0   13   12 1    0.367577     0.000000     0.000000
   0   13   13 1    0.348990     0.751166     0.742285
   0   13   14 1    0.331775     0.000000     0.000000
   0   14    0 1    0.561060     9.292768     9.283782
   0   14    1 1    0.558223     0.000000     0.000000
   0   14    2 1    0.549962     4.100447     4.153511
   0   14    3 1    0.536974     0.000000     0.000000
   0   14    4 1    0.520245     0.248294     0.247168
   0   14    5 1    0.500869     0.000000     0.000000
   0   14    6 1    0.479890    11.273496    11.343250
   0   14    7 1    0.458198     0.000000     0.000000
   0   14    8 1    0.436487     5.529508     5.472125
   0   14    9 1    0.415257     0.000000     0.000000
   0   14   10 1    0.394844     0.073975     0.074644
   0   14   11 1    0.375447     0.000000     0.000000
   0   14   12 1    0.357170     2.524905     2.496379
   0   14   13 1    0.340045     0.000000     0.000000
   0   15    0 1    0.523656     0.000000     0.000000
   0   15    1 1    0.521347     0.186483     0.185796
   0   15    2 1    0.514598     0.000000     0.000000
   0   15    3 1    0.503911     8.219053     8.124651
   0   15    4 1    0.490009     0.000000     0.000000
   0   15    5 1    0.473718     0.051585     0.051913
   0   15    6 1    0.455852     0.000000     0.000000
   0   15    7 1    0.437137     0.086549     0.085781
   0   15    8 1    0.418165     0.000000     0.000000
   0   15    9 1    0.399387     2.912683     2.914111
   0   15   10 1    0.381127     0.000000     0.000000
   0   15   11 1    0.363595     3.818097     3.771387
   0   15   12 1    0.346920     0.000000     0.000000
   0   15   13 1    0.331165     0.171176     0.171774
   0   16    0 1    0.490927    16.032299    16.082419
   0   16    1 1    0.489023     0.000000     0.000000
   0   16    2 1    0.483441    68.095066    68.088403
   0   16    3 1    0.474547     0.000000     0.000000
   0   16    4 1    0.462883    12.152873    12.314574
   0   16    5 1    0.449077     0.000000     0.000000
   0   16    6 1    0.433770    13.918607    13.757594
   0   16    7 1    0.417551     0.000000     0.000000
   0   16    8 1    0.400923    11.783751    11.796987
   0   16    9 1    0.384285     0.000000     0.000000
   0   16   10 1    0.367936    10.574116    10.477018
   0   16   11 1    0.352090     0.000000     0.000000
   0   16   12 1    0.336884    26.224478    26.076019
   0   17    0 1    0.462049     0.000000     0.000000
   0   17    1 1    0.460461     7.545029     7.622464
   0   17    2 1    0.455792     0.000000     0.000000
   0   17    3 1    0.448316     0.017863     0.018120
   0   17    4 1    0.438441     0.000000     0.000000
   0   17    5 1    0.426655     3.986329     3.935268
   0   17    6 1    0.413464     0.000000     0.000000
   0   17    7 1    0.399346     0.938728     0.939185
   0   17    8 1    0.384726     0.000000     0.000000
   0   17    9 1    0.369952     3.355883     3.333240
   0   17   10 1    0.355298     0.000000     0.000000
   0   17   11 1    0.340967     0.853824     0.845736
   0   18    0 1    0.436380     1.835851     1.816436
   0   18    1 1    0.435041     0.000000     0.000000
   0   18    2 1    0.431097     0.059914     0.059206
   0   18    3 1    0.424755     0.000000     0.000000
   0   18    4 1    0.416329     0.962077     0.956163
   0   18    5 1    0.406198     0.000000     0.000000
   0   18    6 1    0.394765     6.236187     6.293333
   0   18    7 1    0.382422     0.000000     0.000000
   0   18    8 1    0.369525     5.543256     5.501727
   0   18    9 1    0.356376     0.000000     0.000000
   0   18   10 1    0.343221     0.522272     0.516714
   0   18   11 1    0.330251     0.000000     0.000000
   0   19    0 1    0.413413     0.000000     0.000000
   0   19    1 1    0.412273     1.168140     1.162806
   0   19    2 1    0.408912     0.000000     0.000000
   0   19    3 1    0.403488    10.185066    10.195962
   0   19    4 1    0.396244     0.000000     0.000000
   0   19    5 1    0.387480     0.001286     0.001293
   0   19    6 1    0.377518     0.000000     0.000000
   0   19    7 1    0.366681     0.063578     0.062956
   0   19    8 1    0.355266     0.000000     0.000000
   0   19    9 1    0.343534     1.465617     1.450004
   0   19   10 1    0.331705     0.000000     0.000000
   0   20    0 1    0.392742    22.377687    22.575225
   0   20    1 1    0.391765     0.000000     0.000000
   0   20    2 1    0.388877    28.331449    28.478396
   0   20    3 1    0.384203     0.000000     0.000000
   0   20    4 1    0.377933    16.556361    16.589214
   0   20    5 1    0.370306     0.000000     0.000000
   0   20    6 1    0.361582     5.601314     5.525226
   0   20    7 1    0.352027     0.000000     0.000000
   0   20    8 1    0.341889     7.747700     7.668623
   0   20    9 1    0.331395     0.000000     0.000000
   0   21    0 1    0.374040     0.000000     0.000000
   0   21    1 1    0.373196     4.851134     4.860320
   0   21    2 1    0.370697     0.000000     0.000000
   0   21    3 1    0.366641     0.187828     0.185990
   0   21    4 1    0.361181     0.000000     0.000000
   0   21    5 1    0.354506     2.581085     2.548317
   0   21    6 1    0.346830     0.000000     0.000000
   0   21    7 1    0.338370     0.380483     0.377858
   0   21    8 1    0.329338     0.000000     0.000000
   0   22    0 1    0.357038     0.008178     0.008086
   0   22    1 1    0.356304     0.000000     0.000000
   0   22    2 1    0.354127     0.995830     0.982627
   0   22    3 1    0.350586     0.000000     0.000000
   0   22    4 1    0.345803     3.789229     3.743250
   0   22    5 1    0.339932     0.000000     0.000000
   0   22    6 1    0.333146     3.687916     3.660697
   0   23    0 1    0.341515     0.000000     0.000000
   0   23    1 1    0.340872     0.003295     0.003264
   0   23    2 1    0.338964     0.000000     0.000000
   0   23    3 1    0.335855     4.511200     4.484838
   0   23    4 1    0.331643     0.000000     0.000000
   1    0    1 1    3.931089     7.230290     7.275178
   1    0    2 1    2.485769     3.728833     3.791495
   1    0    3 1    1.757594     2.863739     2.868753
   1    0    4 1    1.347978     9.432902     9.345563
   1    0    5 1    1.089971     2.255310     2.266384
   1    0    6 1    0.913687    14.016245    14.034216
   1    0    7 1    0.785980     0.063673     0.063959
   1    0    8 1    0.689348    14.950966    14.803332
   1    0    9 1    0.613744     0.334464     0.332992
   1    0   10 1    0.553010     6.659763     6.714989
   1    0   11 1    0.503168     3.389355     3.348751
   1    0   12 1    0.461540     4.064301     4.111564
   1    0   13 1    0.426254     3.190953     3.149741
   1    0   14 1    0.395967     0.319677     0.321688
   1    0   15 1    0.369690     2.707194     2.687632
   1    0   16 1    0.346677     0.000418     0.000412
   1    1    0 1    4.538769    16.361026    16.110815
   1    1    1 1    3.515416     0.714275     0.700068
   1    1    2 1    2.369927    15.581625    15.661819
   1    1    3 1    1.715180     3.138037     3.112750
   1    1    4 1    1.328556    12.933785    12.881670
   1    1    5 1    1.079626     0.336674     0.336868
   1    1    6 1    0.907568     5.244901     5.247026
   1    1    7 1    0.782075     3.211555     3.215010
   1    1    8 1    0.686709     0.093606     0.092785
   1    1    9 1    0.611879     0.355259     0.353959
   1    1   10 1    0.551645     0.209824     0.212007
   1    1   11 1    0.502139     1.998864     1.974134
   1    1   12 1    0.460745     0.030361     0.030683
   1    1   13 1    0.425628     0.011213     0.011067
   1    1   14 1    0.395465     2.115802     2.132027
   1    1   15 1    0.369282     0.302283     0.299911
   1    1   16 1    0.346340     3.468265     3.423955
   1    2    0 1    3.208058     0.000000     0.000000
   1    2    1 1    2.778401    49.909547    50.091285
   1    2    2 1    2.100411     4.300967     4.375003
   1    2    3 1    1.604274   105.235739   104.796765
   1    2    4 1    1.274971    16.683363    16.704347
   1    2    5 1    1.050274   115.687866   115.463801
   1    2    6 1    0.889922    23.006879    23.014368
   1    2    7 1    0.770698   160.361149   161.945944
   1    2    8 1    0.678969    17.535566    17.482007
   1    2    9 1    0.606385    74.377410    74.421250
   1    2   10 1    0.547608    15.435675    15.676828
   1    2   11 1    0.499089    53.730263    53.199739
   1    2   12 1    0.458385     3.429550     3.460419
   1    2   13 1    0.423765    25.254231    24.943207
   1    2   14 1    0.393970     1.159565     1.170981
   1    2   15 1    0.368063    22.323015    22.119997
   1    2   16 1    0.345335     0.089501     0.088466
   1    3    0 1    2.368860     9.630960     9.683090
   1    3    1 1    2.179166     3.973061     3.983273
   1    3    2 1    1.802730    14.125779    14.244476
   1    3    3 1    1.459293     2.073971     2.091316
   1    3    4 1    1.198473    19.693383    19.735979
   1    3    5 1    1.006261    15.182157    15.044030
   1    3    6 1    0.862670     1.696766     1.699611
   1    3    7 1    0.752793     9.081823     9.025395
   1    3    8 1    0.666631     0.360230     0.364491
   1    3    9 1    0.597547    12.989966    13.027498
   1    3   10 1    0.541073     1.314113     1.331339
   1    3   11 1    0.494127     2.625026     2.634022
   1    3   12 1    0.454532     0.291948     0.295491
   1    3   13 1    0.420715     3.084830     3.059029
   1    3   14 1    0.391515     1.801254     1.813122
   1    3   15 1    0.366059     0.008254     0.008172
   1    3   16 1    0.343678     3.020020     2.987834
   1    4    0 1    1.851660     0.000000     0.000000
   1    4    1 1    1.756723    14.427785    14.457664
   1    4    2 1    1.540902     2.517754     2.493362
   1    4    3 1    1.309636     4.092304     4.059621
   1    4    4 1    1.111337     5.411685     5.449625
   1    4    5 1    0.953008     2.568918     2.574093
   1    4    6 1    0.828406     8.175611     8.235938
   1    4    7 1    0.729701     0.623833     0.616463
   1    4    8 1    0.650435     9.550663     9.523595
   1    4    9 1    0.585799     0.146459     0.145813
   1    4   10 1    0.532305     3.043080     3.047085
   1    4   11 1    0.487422     5.431715     5.422672
   1    4   12 1    0.449297     2.544218     2.585320
   1    4   13 1    0.416553     6.954689     6.909936
   1    4   14 1    0.388155     0.052337     0.052624
   1    4   15 1    0.363308     5.345294     5.278110
   1    4   16 1    0.341398     0.000416     0.000412
   1    5    0 1    1.511804     3.615062     3.618380
   1    5    1 1    1.458795     0.001233     0.001244
   1    5    2 1    1.327992    15.876596    15.810058
   1    5    3 1    1.171285    16.446307    16.481004
   1    5    4 1    1.022999     8.708569     8.602395
   1    5    5 1    0.895531    14.825287    14.863812
   1    5    6 1    0.789816     8.776857     8.846001
   1    5    7 1    0.702913    27.243076    26.930334
   1    5    8 1    0.631249     1.001321     1.017859
   1    5    9 1    0.571666    13.155001    13.246116
   1    5   10 1    0.521634     0.000643     0.000641
   1    5   11 1    0.479189    12.455195    12.549057
   1    5   12 1    0.442824     0.017176     0.017238
   1    5   13 1    0.411380     1.106505     1.100833
   1    5   14 1    0.383959     2.140713     2.152192
   1    5   15 1    0.359860     0.649897     0.641456
   1    5   16 1    0.338532     3.583648     3.558278
   1    6    0 1    1.274307     0.000000     0.000000
   1    6    1 1    1.242075    47.380020    47.260445
   1    6    2 1    1.158320     0.020069     0.020295
   1    6    3 1    1.049902    85.949632    85.742176
   1    6    4 1    0.939132     0.459243     0.459112
   1    6    5 1    0.837647   123.460927   123.837541
   1    6    6 1    0.749250     0.453699     0.449153
   1    6    7 1    0.673860   130.364159   131.362757
   1    6    8 1    0.609954     0.043075     0.042968
   1    6    9 1    0.555706    80.345977    80.701641
   1    6   10 1    0.509424     0.495913     0.490086
   1    6   11 1    0.469672    43.385816    43.995815
   1    6   12 1    0.435281     0.046230     0.045686
   1    6   13 1    0.405311    25.024904    25.008467
   1    6   14 1    0.379010     0.014776     0.014801
   1    6   15 1    0.355777    20.516144    20.281805
   1    6   16 1    0.335126     0.113451     0.112704
   1    7    0 1    1.099951     0.955249     0.956917
   1    7    1 1    1.079021     5.031709     5.031277
   1    7    2 1    1.022742     7.228302     7.139779
   1    7    3 1    0.945798     5.521126     5.538635
   1    7    4 1    0.862412    20.308958    20.337559
   1    7    5 1    0.781844    25.295360    25.317200
   1    7    6 1    0.708518     0.839816     0.833198
   1    7    7 1    0.643766    18.323769    18.259637
   1    7    8 1    0.587366     0.668671     0.667564
   1    7    9 1    0.538464    21.102141    21.254304
   1    7   10 1    0.496043     1.856422     1.853519
   1    7   11 1    0.459123     5.442617     5.492352
   1    7   12 1    0.426844     0.327800     0.323617
   1    7   13 1    0.398473     4.088278     4.091416
   1    7   14 1    0.373401     1.573118     1.576818
   1    7   15 1    0.351125     0.006730     0.006637
   1    7   16 1    0.331230     2.548829     2.556047
   1    8    0 1    0.966900     0.000000     0.000000
   1    8    1 1    0.952591    16.201765    16.236800
   1    8    2 1    0.913198     0.318000     0.318449
   1    8    3 1    0.857172     2.022429     2.018904
   1    8    4 1    0.793639     2.119345     2.136905
   1    8    5 1    0.729514     0.326524     0.322661
   1    8    6 1    0.668876     2.837737     2.873252
   1    8    7 1    0.613596     2.513977     2.503036
   1    8    8 1    0.564182     1.760986     1.761503
   1    8    9 1    0.520434     0.214638     0.213705
   1    8   10 1    0.481840     3.036853     3.044170
   1    8   11 1    0.447792     3.301693     3.346039
   1    8   12 1    0.417693     0.447624     0.444253
   1    8   13 1    0.390998     7.931110     7.977095
   1    8   14 1    0.367229     0.537767     0.532617
   1    8   15 1    0.345978     5.205597     5.141286
   1    9    0 1    0.862206     0.177310     0.177522
   1    9    1 1    0.852014     0.018196     0.018186
   1    9    2 1    0.823478    11.142987    11.211425
   1    9    3 1    0.781691    10.705921    10.714072
   1    9    4 1    0.732609     8.088380     7.989848
   1    9    5 1    0.681272     8.366522     8.308364
   1    9    6 1    0.631107     7.057976     7.174585
   1    9    7 1    0.584049    16.229932    16.107837
   1    9    8 1    0.540959     0.768857     0.778775
   1    9    9 1    0.502038     6.831228     6.746650
   1    9   10 1    0.467130     0.032221     0.032790
   1    9   11 1    0.435912     6.927122     6.848825
   1    9   12 1    0.408002     0.011451     0.011407
   1    9   13 1    0.383014     0.278828     0.280280
   1    9   14 1    0.360591     1.688888     1.666305
   1    9   15 1    0.340410     0.238295     0.236156
   1   10    0 1    0.777764     0.000000     0.000000
   1   10    1 1    0.770258    41.062286    41.483780
   1   10    2 1    0.748980     2.645456     2.618328
   1   10    3 1    0.717127    63.444514    63.254687
   1   10    4 1    0.678668     5.900189     5.886015
   1   10    5 1    0.637252   122.112770   123.050802
   1   10    6 1    0.595635     9.383075     9.405452
   1   10    7 1    0.555596    96.958796    97.403208
   1   10    8 1    0.518117    11.110475    11.022432
   1   10    9 1    0.483620    79.974129    79.946810
   1   10   10 1    0.452184     4.519749     4.594050
   1   10   11 1    0.423692    31.836912    31.447076
   1   10   12 1    0.397930     3.717389     3.722593
   1   10   13 1    0.374645    22.497293    22.588137
   1   10   14 1    0.353581     0.353652     0.348672
   1   10   15 1    0.334494    17.518288    17.389987
   1   11    0 1    0.708261     0.017312     0.017172
   1   11    1 1    0.702579     2.116435     2.091694
   1   11    2 1    0.686319     6.716897     6.658540
   1   11    3 1    0.661561     0.295705     0.296970
   1   11    4 1    0.631007    14.567494    14.808037
   1   11    5 1    0.597308     5.161390     5.176390
   1   11    6 1    0.562632     1.727950     1.727384
   1   11    7 1    0.528525     2.060691     2.064781
   1   11    8 1    0.495954     0.054299     0.054230
   1   11    9 1    0.465448     3.681394     3.741636
   1   11   10 1    0.437226     1.015528     1.006761
   1   11   11 1    0.411313     0.190696     0.189712
   1   11   12 1    0.387621     0.058434     0.058761
   1   11   13 1    0.366004     0.658337     0.651752
   1   11   14 1    0.346290     1.441450     1.423113
   1   11   15 1    0.328302     0.225547     0.237889
   1   12    0 1    0.650082     0.000000     0.000000
   1   12    1 1    0.645680    16.975726    16.913953
   1   12    2 1    0.632991     2.401065     2.437488
   1   12    3 1    0.613411     1.375963     1.370064
   1   12    4 1    0.588819    10.024485    10.021774
   1   12    5 1    0.561156     0.004611     0.004607
   1   12    6 1    0.532112    13.602950    13.620702
   1   12    7 1    0.502985     3.428923     3.387489
   1   12    8 1    0.474670    10.508871    10.584844
   1   12    9 1    0.447720     0.856201     0.867585
   1   12   10 1    0.422433     9.787169     9.683440
   1   12   11 1    0.398926     2.477212     2.478491
   1   12   12 1    0.377201     2.260892     2.266782
   1   12   13 1    0.357194     7.906186     7.816805
   1   12   14 1    0.338800     0.867664     0.861266
   1   13    0 1    0.600683     0.000011     0.000011
   1   13    1 1    0.597205     0.789464     0.791758
   1   13    2 1    0.587123     7.682761     7.667288
   1   13    3 1    0.571397     0.578307     0.582074
   1   13    4 1    0.551362    10.308164    10.419954
   1   13    5 1    0.528454     0.166387     0.166716
   1   13    6 1    0.503986     3.109268     3.073711
   1   13    7 1    0.479030     0.098395     0.099164
   1   13    8 1    0.454381     0.075352     0.076285
   1   13    9 1    0.430575     0.287912     0.284445
   1   13   10 1    0.407942     0.553119     0.551024
   1   13   11 1    0.386654     0.046303     0.046559
   1   13   12 1    0.366777     0.009032     0.008944
   1   13   13 1    0.348304     0.544134     0.537330
   1   13   14 1    0.331186     1.112938     1.116579
   1   14    0 1    0.558226     0.000000     0.000000
   1   14    1 1    0.555431    30.611744    30.759217
   1   14    2 1    0.547292     2.860380     2.905725
   1   14    3 1    0.534488    47.466719    47.565766
   1   14    4 1    0.517983     6.392512     6.340108
   1   14    5 1    0.498850   100.493659    99.545571
   1   14    6 1    0.478114     9.918472    10.008518
   1   14    7 1    0.456651    75.793132    76.533592
   1   14    8 1    0.435148    10.808426    10.680817
   1   14    9 1    0.414104    65.292923    65.039545
   1   14   10 1    0.393852     4.186674     4.227896
   1   14   11 1    0.374594    24.290158    24.387498
   1   14   12 1    0.356435     2.846919     2.814962
   1   14   13 1    0.339411    17.137482    16.999967
   1   15    0 1    0.521350     0.001656     0.001650
   1   15    1 1    0.519071     0.275693     0.274001
   1   15    2 1    0.512409     7.393306     7.290272
   1   15    3 1    0.501855     2.382944     2.353437
   1   15    4 1    0.488118     8.764504     8.757213
   1   15    5 1    0.472008     0.809869     0.816016
   1   15    6 1    0.454328     3.304941     3.346166
   1   15    7 1    0.435793     3.104685     3.069199
   1   15    8 1    0.416987     0.240113     0.238449
   1   15    9 1    0.398361     1.025389     1.026277
   1   15   10 1    0.380235     0.343200     0.344080
   1   15   11 1    0.362821     2.295008     2.265062
   1   15   12 1    0.346247     0.016837     0.016623
   1   15   13 1    0.330579     0.106047     0.107169
   1   16    0 1    0.489026     0.000000     0.000000
   1   16    1 1    0.487143    15.845395    15.814939
   1   16    2 1    0.481624     0.769102     0.771250
   1   16    3 1    0.472829     1.968101     1.980862
   1   16    4 1    0.461287     3.803200     3.846168
   1   16    5 1    0.447620     0.001688     0.001710
   1   16    6 1    0.432456     4.663951     4.610858
   1   16    7 1    0.416379     1.899924     1.888118
   1   16    8 1    0.399885     3.039564     3.041439
   1   16    9 1    0.383371     0.617391     0.620671
   1   16   10 1    0.367134     3.119780     3.089785
   1   16   11 1    0.351386     2.885870     2.844804
   1   16   12 1    0.336267     0.335376     0.333487
   1   17    0 1    0.460463     0.002321     0.002345
   1   17    1 1    0.458890     1.658162     1.673179
   1   17    2 1    0.454268     5.293888     5.360475
   1   17    3 1    0.446866     0.692351     0.700507
   1   17    4 1    0.437085    11.131671    11.031375
   1   17    5 1    0.425405     5.522823     5.450840
   1   17    6 1    0.412326     1.153490     1.148267
   1   17    7 1    0.398321     3.632714     3.636003
   1   17    8 1    0.383809     0.011701     0.011763
   1   17    9 1    0.369136     5.122044     5.080855
   1   17   10 1    0.354575     1.230354     1.214852
   1   17   11 1    0.340328     1.159874     1.149547
   1   18    0 1    0.435043     0.000000     0.000000
   1   18    1 1    0.433716    19.440213    19.215656
   1   18    2 1    0.429807     0.360973     0.356529
   1   18    3 1    0.423521    36.451794    36.011903
   1   18    4 1    0.415167     0.372874     0.371136
   1   18    5 1    0.405118    69.256598    69.226997
   1   18    6 1    0.393774     0.684186     0.690915
   1   18    7 1    0.381521    62.623096    62.875280
   1   18    8 1    0.368712     0.896013     0.888369
   1   18    9 1    0.355647    44.223929    43.715432
   1   18   10 1    0.342569     0.037345     0.036951
   1   18   11 1    0.329670    19.211115    19.701780
   1   19    0 1    0.412275     0.001858     0.001849
   1   19    1 1    0.411145     0.032966     0.032794
   1   19    2 1    0.407811     6.694970     6.670445
   1   19    3 1    0.402430     3.858866     3.864479
   1   19    4 1    0.395242     6.013421     6.062771
   1   19    5 1    0.386543     2.977165     2.993586
   1   19    6 1    0.376651     3.334424     3.345032
   1   19    7 1    0.365886     5.715682     5.658254
   1   19    8 1    0.354543     0.560832     0.553741
   1   19    9 1    0.342880     2.650968     2.622847
   1   19   10 1    0.331116     0.255035     0.256057
   1   20    0 1    0.391766     0.000000     0.000000
   1   20    1 1    0.390796    13.707731    13.783652
   1   20    2 1    0.387930     0.049134     0.049406
   1   20    3 1    0.383289     3.068801     3.085046
   1   20    4 1    0.377064     0.000007     0.000007
   1   20    5 1    0.369488     0.051680     0.051290
   1   20    6 1    0.360820     0.044038     0.043445
   1   20    7 1    0.351323     0.476974     0.470234
   1   20    8 1    0.341245     0.244871     0.242493
   1   20    9 1    0.330809     0.202766     0.204301
   1   21    0 1    0.373197     0.001228     0.001230
   1   21    1 1    0.372358     1.102445     1.102063
   1   21    2 1    0.369876     4.213088     4.184069
   1   21    3 1    0.365847     0.463162     0.458501
   1   21    4 1    0.360422     8.906372     8.787889
   1   21    5 1    0.353788     3.366012     3.319633
   1   21    6 1    0.346157     0.802561     0.792472
   1   21    7 1    0.337745     2.186898     2.173205
   1   21    8 1    0.328762     0.001162     0.001214
   1   22    0 1    0.356305     0.000000     0.000000
   1   22    1 1    0.355575    10.820304    10.695375
   1   22    2 1    0.353411     0.063330     0.062423
   1   22    3 1    0.349892    26.263091    25.951161
   1   22    4 1    0.345137     0.737592     0.729225
   1   22    5 1    0.339298    43.739289    43.393395
   1   22    6 1    0.332550     0.829080     0.824212
   1   23    0 1    0.340873     0.000735     0.000728
   1   23    1 1    0.340233     0.102910     0.102003
   1   23    2 1    0.338336     4.953157     4.919152
   1   23    3 1    0.335245     1.139814     1.132475
   1   23    4 1    0.331055     5.203095     5.227406
   2    0    0 1    2.780575    13.860117    13.907471
   2    0    1 1    2.486709     2.558877     2.601273
   2    0    2 1    1.965544   157.726682   158.214814
   2    0    3 1    1.541713     3.941235     3.899995
   2    0    4 1    1.242885    11.618856    11.597793
   2    0    5 1    1.032119     0.111255     0.110478
   2    0    6 1    0.878797    37.315532    37.326186
   2    0    7 1    0.763438     0.126676     0.128317
   2    0    8 1    0.673989    21.259154    21.417701
   2    0    9 1    0.602830     0.321528     0.321744
   2    0   10 1    0.544986    16.705044    16.979407
   2    0   11 1    0.497101     0.476688     0.474303
   2    0   12 1    0.456844    52.938468    53.448399
   2    0   13 1    0.422546     1.403230     1.388116
   2    0   14 1    0.392990     9.133961     9.217820
   2    0   15 1    0.367264     0.157896     0.156387
   2    0   16 1    0.344674    28.347496    28.036908
   2    1    0 1    2.621188     0.127330     0.126772
   2    1    1 1    2.370742    23.653376    23.770363
   2    1    2 1    1.906753     3.603617     3.456767
   2    1    3 1    1.512848     4.599059     4.602286
   2    1    4 1    1.227612     1.903168     1.910551
   2    1    5 1    1.023323     4.981594     4.921242
   2    1    6 1    0.873348     4.441244     4.450748
   2    1    7 1    0.759857     2.101337     2.120622
   2    1    8 1    0.671521     3.053563     3.085994
   2    1    9 1    0.601062     9.647027     9.656278
   2    1   10 1    0.543678     0.963069     0.978442
   2    1   11 1    0.496109     5.228980     5.219675
   2    1   12 1    0.456073     1.154294     1.166111
   2    1   13 1    0.421936     4.935867     4.887295
   2    1   14 1    0.392499     0.103175     0.104043
   2    1   15 1    0.366863     0.003965     0.003927
   2    1   16 1    0.344343     0.596476     0.590042
   2    2    0 1    2.269385    30.500791    30.632585
   2    2    1 1    2.100978     6.854242     6.971708
   2    2    2 1    1.757708    16.323291    16.351185
   2    2    3 1    1.435101     1.137231     1.160307
   2    2    4 1    1.184964     2.588920     2.585884
   2    2    5 1    0.998224     2.872799     2.852169
   2    2    6 1    0.857590    30.991919    30.939668
   2    2    7 1    0.749411     0.047000     0.046536
   2    2    8 1    0.664278    12.190393    12.293198
   2    2    9 1    0.595851     0.232853     0.233436
   2    2   10 1    0.539813     0.084454     0.085337
   2    2   11 1    0.493167     1.501364     1.507915
   2    2   12 1    0.453784     7.913401     8.019962
   2    2   13 1    0.420122     0.544080     0.539709
   2    2   14 1    0.391037     2.693448     2.709205
   2    2   15 1    0.365668     2.211936     2.189493
   2    2   16 1    0.343354    10.810328    10.695220
   2    3    0 1    1.906197     3.899931     3.746091
   2    3    1 1    1.803088    17.443109    17.587695
   2    3    2 1    1.571907     0.037416     0.035506
   2    3    3 1    1.328512    37.647327    37.495175
   2    3    4 1    1.122802     7.805845     7.877937
   2    3    5 1    0.960208     0.622844     0.622538
   2    3    6 1    0.833122     2.221400     2.231665
   2    3    7 1    0.732918     0.252679     0.249589
   2    3    8 1    0.652710     2.285731     2.283320
   2    3    9 1    0.587460     5.527005     5.518558
   2    3   10 1    0.533550     3.134081     3.139221
   2    3   11 1    0.488377    16.933094    16.925087
   2    3   12 1    0.450044     0.000160     0.000163
   2    3   13 1    0.417149     0.011452     0.011371
   2    3   14 1    0.388637     1.846252     1.856021
   2    3   15 1    0.363703     5.022933     4.962151
   2    3   16 1    0.341726     0.002668     0.002641
   2    4    0 1    1.604029    50.370657    50.158677
   2    4    1 1    1.541126     1.302477     1.289593
   2    4    2 1    1.389201   221.778368   221.142306
   2    4    3 1    1.212638     3.588508     3.601928
   2    4    4 1    1.050206    43.093918    43.006605
   2    4    5 1    0.913612     0.001771     0.001773
   2    4    6 1    0.802137    55.700791    56.157523
   2    4    7 1    0.711556     0.152915     0.152040
   2    4    8 1    0.637486    41.555474    41.855239
   2    4    9 1    0.576286     0.289384     0.290890
   2    4   10 1    0.525137    39.539990    39.500425
   2    4   11 1    0.481900     0.259177     0.259774
   2    4   12 1    0.444961    82.187817    82.878998
   2    4   13 1    0.413091     1.262162     1.257072
   2    4   14 1    0.385349    28.337436    28.488338
   2    4   15 1    0.361004     0.009633     0.009503
   2    4   16 1    0.339484    41.049709    40.717264
   2    5    0 1    1.367765     0.774349     0.764588
   2    5    1 1    1.328136    49.022664    48.819308
   2    5    2 1    1.227167    11.246369    11.294406
   2    5    3 1    1.100353     4.281727     4.289577
   2    5    4 1    0.974719     0.073010     0.072697
   2    5    5 1    0.862606    17.606309    17.634650
   2    5    6 1    0.766952     6.072919     6.145193
   2    5    7 1    0.686651     4.122631     4.086545
   2    5    8 1    0.619391     3.485058     3.478619
   2    5    9 1    0.562815    13.047729    13.044603
   2    5   10 1    0.514883     0.108731     0.107248
   2    5   11 1    0.473940     0.709352     0.713961
   2    5   12 1    0.438672     3.380977     3.366385
   2    5   13 1    0.408044    14.854548    14.796848
   2    5   14 1    0.381242     0.227372     0.228215
   2    5   15 1    0.357621     2.416814     2.389101
   2    5   16 1    0.336666     1.804359     1.794245
   2    6    0 1    1.184430     3.963169     3.958835
   2    6    1 1    1.158415     0.486036     0.491487
   2    6    2 1    1.089583     0.125858     0.126497
   2    6    3 1    0.997905     0.197540     0.196164
   2    6    4 1    0.901365     2.915574     2.919119
   2    6    5 1    0.810518     0.615953     0.620174
   2    6    6 1    0.729646    14.943800    14.767187
   2    6    7 1    0.659491     0.132733     0.133103
   2    6    8 1    0.599237    12.789125    12.816123
   2    6    9 1    0.547566     0.003024     0.003071
   2    6   10 1    0.503130     2.050348     2.025739
   2    6   11 1    0.464726     0.151916     0.154267
   2    6   12 1    0.431335     0.986667     0.975113
   2    6   13 1    0.402119     0.026370     0.026408
   2    6   14 1    0.376397     0.124732     0.125161
   2    6   15 1    0.353612     0.427728     0.421723
   2    6   16 1    0.333315     2.399030     2.380808
   2    7    0 1    1.040581     5.652143     5.630693
   2    7    1 1    1.022807    17.278407    17.067033
   2    7    2 1    0.974497     0.775741     0.772574
   2    7    3 1    0.907254    49.051883    49.066780
   2    7    4 1    0.832890     9.493654     9.538452
   2    7    5 1    0.759646     1.663231     1.677723
   2    7    6 1    0.691872     1.560325     1.542358
   2    7    7 1    0.631203     0.095626     0.097206
   2    7    8 1    0.577778     1.725580     1.728473
   2    7    9 1    0.531048     3.712342     3.717618
   2    7   10 1    0.490226     3.872113     3.880719
   2    7   11 1    0.454500    20.880761    21.135273
   2    7   12 1    0.423121     0.163533     0.161638
   2    7   13 1    0.395439     0.701614     0.707041
   2    7   14 1    0.370901     2.630659     2.618553
   2    7   15 1    0.349044     7.552158     7.463143
   2    7   16 1    0.329481     0.097632     0.100484
   2    8    0 1    0.925830   107.429039   107.077234
   2    8    1 1    0.913245     0.981801     0.983178
   2    8    2 1    0.878362    88.070754    88.086896
   2    8    3 1    0.828167     0.022749     0.022921
   2    8    4 1    0.770451    91.570724    92.496001
   2    8    5 1    0.711382     0.982893     0.977147
   2    8    6 1    0.654818    27.007027    27.037334
   2    8    7 1    0.602689     0.038341     0.038366
   2    8    8 1    0.555669    36.791589    36.956440
   2    8    9 1    0.513729     0.000008     0.000008
   2    8   10 1    0.476504    51.307308    51.787789
   2    8   11 1    0.443500     0.158274     0.159088
   2    8   12 1    0.414203    43.318079    43.148629
   2    8   13 1    0.388130     0.002298     0.002310
   2    8   14 1    0.364850    51.461936    50.909079
   2    8   15 1    0.343987     0.599116     0.592711
   2    9    0 1    0.832705     0.424823     0.426863
   2    9    1 1    0.823512    28.126027    28.299571
   2    9    2 1    0.797661     7.905847     7.959368
   2    9    3 1    0.759506     0.498158     0.502340
   2    9    4 1    0.714252     0.188886     0.188168
   2    9    5 1    0.666435    11.302690    11.434183
   2    9    6 1    0.619258     4.657133     4.647689
   2    9    7 1    0.574620     2.407177     2.425952
   2    9    8 1    0.533440     3.095716     3.100664
   2    9    9 1    0.496011    11.860034    11.842712
   2    9   10 1    0.462263     0.109732     0.111110
   2    9   11 1    0.431949     0.991042     0.979658
   2    9   12 1    0.404747     2.528854     2.528835
   2    9   13 1    0.380317    10.636744    10.664919
   2    9   14 1    0.358338     0.117634     0.116235
   2    9   15 1    0.338513     1.259897     1.251005
   2   10    0 1    0.755902     1.455120     1.454065
   2   10    1 1    0.749006     1.253807     1.240977
   2   10    2 1    0.729397    16.515087    16.319474
   2   10    3 1    0.699882     3.366389     3.321341
   2   10    4 1    0.663996    20.897754    21.063620
   2   10    5 1    0.625059     0.003962     0.003983
   2   10    6 1    0.585642     5.955323     5.927167
   2   10    7 1    0.547460     0.194252     0.197308
   2   10    8 1    0.511500    12.087436    11.926178
   2   10    9 1    0.478225     0.146818     0.148133
   2   10   10 1    0.447765     6.691523     6.781063
   2   10   11 1    0.420050     0.205476     0.203830
   2   10   12 1    0.394908     0.526316     0.531011
   2   10   13 1    0.372120     1.022031     1.020955
   2   10   14 1    0.351457     4.781310     4.712756
   2   10   15 1    0.332694     0.023088     0.022941
   2   11    0 1    0.691633     1.800814     1.780368
   2   11    1 1    0.686339     0.491745     0.487470
   2   11    2 1    0.671157     0.020841     0.021070
   2   11    3 1    0.647949    16.657204    16.601043
   2   11    4 1    0.619162     4.264180     4.254991
   2   11    5 1    0.587232     0.305156     0.304593
   2   11    6 1    0.554188     2.128995     2.142965
   2   11    7 1    0.521506     0.828309     0.825326
   2   11    8 1    0.490141     1.506306     1.509478
   2   11    9 1    0.460633     4.136764     4.180061
   2   11   10 1    0.433227     2.074821     2.051125
   2   11   11 1    0.407979    11.308026    11.264800
   2   11   12 1    0.384827     0.006759     0.006795
   2   11   13 1    0.363649     0.132486     0.130874
   2   11   14 1    0.344294     0.922971     0.913032
   2   12    0 1    0.637153   125.139510   126.125004
   2   12    1 1    0.633007     4.059517     4.121013
   2   12    2 1    0.621037    40.474020    40.488953
   2   12    3 1    0.602513     0.509442     0.509777
   2   12    4 1    0.579160   103.010865   102.800906
   2   12    5 1    0.552776     1.896800     1.913200
   2   12    6 1    0.524951    15.088289    15.069772
   2   12    7 1    0.496924     0.018077     0.017996
   2   12    8 1    0.469566    27.430404    27.824027
   2   12    9 1    0.443430     0.126022     0.126649
   2   12   10 1    0.418823    52.464731    52.050997
   2   12   11 1    0.395882     0.751775     0.756690
   2   12   12 1    0.374625    24.183573    24.280942
   2   12   13 1    0.355004     0.287110     0.283647
   2   12   14 1    0.336930    58.248628    57.917246
   2   13    0 1    0.590439     0.191315     0.191325
   2   13    1 1    0.587135     1.142518     1.140238
   2   13    2 1    0.577546     1.182419     1.185100
   2   13    3 1    0.562558     7.186381     7.183764
   2   13    4 1    0.543408     1.730844     1.758187
   2   13    5 1    0.521438     1.313217     1.308441
   2   13    6 1    0.497889     2.227258     2.211083
   2   13    7 1    0.473786     0.430970     0.433729
   2   13    8 1    0.449898     2.105775     2.141489
   2   13    9 1    0.426755     7.382751     7.288372
   2   13   10 1    0.404688     0.584307     0.584339
   2   13   11 1    0.383880     4.562001     4.586461
   2   13   12 1    0.364407     0.492008     0.486486
   2   13   13 1    0.346273     1.852130     1.828602
   2   13   14 1    0.329438     0.122416     0.126097
   2   14    0 1    0.549976     1.849938     1.873843
   2   14    1 1    0.547302     1.668216     1.694650
   2   14    2 1    0.539510    14.255178    14.393725
   2   14    3 1    0.527232     3.527003     3.531973
   2   14    4 1    0.511371    19.842735    19.579956
   2   14    5 1    0.492936     0.018584     0.018667
   2   14    6 1    0.472899     6.528606     6.570618
   2   14    7 1    0.452101     0.107733     0.109517
   2   14    8 1    0.431206     9.922848     9.806113
   2   14    9 1    0.410703     0.218445     0.217287
   2   14   10 1    0.390922     7.789532     7.833953
   2   14   11 1    0.372071     0.395611     0.395135
   2   14   12 1    0.354259     0.748054     0.738287
   2   14   13 1    0.337531     1.132816     1.125938
   2   15    0 1    0.514610     0.004912     0.004843
   2   15    1 1    0.512418     8.598502     8.478636
   2   15    2 1    0.506006     1.934029     1.913585
   2   15    3 1    0.495835     0.882904     0.882116
   2   15    4 1    0.482573     0.722182     0.723037
   2   15    5 1    0.466989     5.768032     5.869856
   2   15    6 1    0.449847     2.705137     2.750863
   2   15    7 1    0.431833     1.810274     1.789414
   2   15    8 1    0.413515     1.435760     1.430199
   2   15    9 1    0.395330     5.510651     5.554746
   2   15   10 1    0.377596     0.508428     0.509563
   2   15   11 1    0.360526     3.201783     3.159058
   2   15   12 1    0.344251     0.533227     0.527493
   2   15   13 1    0.328841     3.244319     3.382731
   2   16    0 1    0.483450    79.140814    79.132063
   2   16    1 1    0.481631     1.910366     1.915679
   2   16    2 1    0.476296    47.212676    47.647119
   2   16    3 1    0.467784     0.072010     0.073271
   2   16    4 1    0.456599    60.382496    60.974754
   2   16    5 1    0.443332     0.970120     0.974729
   2   16    6 1    0.428586    14.729432    14.545184
   2   16    7 1    0.412922     0.043242     0.043064
   2   16    8 1    0.396820    17.690223    17.757766
   2   16    9 1    0.380667     0.106887     0.107211
   2   16   10 1    0.364757    38.031606    37.619491
   2   16   11 1    0.349300     0.386273     0.381756
   2   16   12 1    0.334438    22.075863    21.912920
   2   17    0 1    0.455799     1.204126     1.216767
   2   17    1 1    0.454274     1.816070     1.838894
   2   17    2 1    0.449789     0.015852     0.016119
   2   17    3 1    0.442600    19.561447    19.623169
   2   17    4 1    0.433090     3.110234     3.074787
   2   17    5 1    0.421720     0.003444     0.003411
   2   17    6 1    0.408967     1.024112     1.019358
   2   17    7 1    0.395290     0.071692     0.072273
   2   17    8 1    0.381096     1.178496     1.182662
   2   17    9 1    0.366721     3.775758     3.738894
   2   17   10 1    0.352432     1.102517     1.085879
   2   17   11 1    0.338432     8.037918     7.981898
   2   18    0 1    0.431103     0.169340     0.167340
   2   18    1 1    0.429812     0.076520     0.075578
   2   18    2 1    0.426007     1.013985     1.000834
   2   18    3 1    0.419884     0.936644     0.929181
   2   18    4 1    0.411739     6.347085     6.315773
   2   18    5 1    0.401932     0.094093     0.094230
   2   18    6 1    0.390846    11.845298    11.911563
   2   18    7 1    0.378856     0.021953     0.021991
   2   18    8 1    0.366305     8.184813     8.103809
   2   18    9 1    0.353485     0.052037     0.051297
   2   18   10 1    0.340636     4.661327     4.618538
   2   18   11 1    0.327946     0.067487     0.071712
   2   19    0 1    0.408918     0.166840     0.166072
   2   19    1 1    0.407815    12.592336    12.546154
   2   19    2 1    0.404561     2.563746     2.564227
   2   19    3 1    0.399306     0.068621     0.068654
   2   19    4 1    0.392281     0.124062     0.125055
   2   19    5 1    0.383771     6.645313     6.680924
   2   19    6 1    0.374086     2.143650     2.151179
   2   19    7 1    0.363534     1.211208     1.196300
   2   19    8 1    0.352401     1.238440     1.219749
   2   19    9 1    0.340942     5.764228     5.709754
   2   19   10 1    0.329369     0.094244     0.097209
   2   20    0 1    0.388882    34.956709    35.137950
   2   20    1 1    0.387933     0.060426     0.060761
   2   20    2 1    0.385129    64.158443    64.499611
   2   20    3 1    0.380587     0.304377     0.305273
   2   20    4 1    0.374490    23.407087    23.499133
   2   20    5 1    0.367065     0.160287     0.158741
   2   20    6 1    0.358563    14.867561    14.688435
   2   20    7 1    0.349239     0.064727     0.063969
   2   20    8 1    0.339334    11.081012    10.992980
   2   20    9 1    0.329067     0.011289     0.011716
   2   21    0 1    0.370701     0.776747     0.772775
   2   21    1 1    0.369879     0.580822     0.576825
   2   21    2 1    0.367446     0.048326     0.047868
   2   21    3 1    0.363495    13.237762    13.074223
   2   21    4 1    0.358172     2.017793     1.994034
   2   21    5 1    0.351660     0.174228     0.171682
   2   21    6 1    0.344163     0.752799     0.744722
   2   21    7 1    0.335892     0.183511     0.182443
   2   22    0 1    0.354131     2.594304     2.559922
   2   22    1 1    0.353414     0.328967     0.324258
   2   22    2 1    0.351290     0.894445     0.881856
   2   22    3 1    0.347832     0.041043     0.040510
   2   22    4 1    0.343160     1.386538     1.371787
   2   22    5 1    0.337420     0.385928     0.383619
   2   22    6 1    0.330780    14.393383    14.507401
   2   23    0 1    0.338968     0.032507     0.032262
   2   23    1 1    0.338339     3.934464     3.907442
   2   23    2 1    0.336474     0.885813     0.880856
   2   23    3 1    0.333432     1.711629     1.698452
   2   23    4 1    0.329309     0.218776     0.225927
   3    0    0 1    1.853717     0.000000     0.000000
   3    0    1 1    1.758480    13.629691    13.649161
   3    0    2 1    1.542087     1.194852     1.181882
   3    0    3 1    1.310363     0.078607     0.078016
   3    0    4 1    1.111782     8.093684     8.152756
   3    0    5 1    0.953288     3.725068     3.732193
   3    0    6 1    0.828590    10.524702    10.601464
   3    0    7 1    0.729826     7.602880     7.513107
   3    0    8 1    0.650524     5.594967     5.579342
   3    0    9 1    0.585865     5.286700     5.264043
   3    0   10 1    0.532354    10.363744    10.377428
   3    0   11 1    0.487459     0.218813     0.218457
   3    0   12 1    0.449326     0.850937     0.864723
   3    0   13 1    0.416577     6.857020     6.812695
   3    0   14 1    0.388174     1.337368     1.344689
   3    0   15 1    0.363324     3.494508     3.450647
   3    0   16 1    0.341411     0.068824     0.068146
   3    1    0 1    1.804157     5.844116     5.890572
   3    1    1 1    1.716003    12.270287    12.165709
   3    1    2 1    1.513201    11.275868    11.282825
   3    1    3 1    1.292501     3.427781     3.390048
   3    1    4 1    1.100810    17.262999    17.297831
   3    1    5 1    0.946344     7.445242     7.469263
   3    1    6 1    0.824018     1.191727     1.199564
   3    1    7 1    0.726696     0.101793     0.100502
   3    1    8 1    0.648305     0.285460     0.284508
   3    1    9 1    0.584242     6.023944     5.980209
   3    1   10 1    0.531135     1.485724     1.487806
   3    1   11 1    0.486523     0.920502     0.918395
   3    1   12 1    0.448593     0.194607     0.197514
   3    1   13 1    0.415992     3.900622     3.878391
   3    1   14 1    0.387701     1.302780     1.310063
   3    1   15 1    0.362936     1.081304     1.067304
   3    1   16 1    0.341089     2.371410     2.348696
   3    2    0 1    1.676369     0.000000     0.000000
   3    2    1 1    1.604947    55.000872    54.777484
   3    2    2 1    1.435402     5.231648     5.337193
   3    2    3 1    1.243003    46.998338    46.918314
   3    2    4 1    1.069745     7.491641     7.473457
   3    2    5 1    0.926389   182.254058   181.708940
   3    2    6 1    0.810743    12.880612    12.967097
   3    2    7 1    0.717542    64.652270    64.444247
   3    2    8 1    0.641780    21.093002    21.057827
   3    2    9 1    0.579453   121.929861   121.584959
   3    2   10 1    0.527530     3.421662     3.427221
   3    2   11 1    0.483747    23.478343    23.466362
   3    2   12 1    0.446414     8.120305     8.209816
   3    2   13 1    0.414253    30.139447    30.020971
   3    2   14 1    0.386292     0.069143     0.069521
   3    2   15 1    0.361779    20.752108    20.470546
   3    2   16 1    0.340128     0.219392     0.217479
   3    3    0 1    1.512923     3.623500     3.625981
   3    3    1 1    1.459800     6.392685     6.444304
   3    3    2 1    1.328751    17.966981    17.895481
   3    3    3 1    1.171805    19.482107    19.519874
   3    3    4 1    1.023346     3.566631     3.523442
   3    3    5 1    0.895763     0.922632     0.925031
   3    3    6 1    0.789976    14.392971    14.507832
   3    3    7 1    0.703026    18.121155    17.914395
   3    3    8 1    0.631330     4.109636     4.177464
   3    3    9 1    0.571727     1.222896     1.231474
   3    3   10 1    0.521680     0.485448     0.483740
   3    3   11 1    0.479225    12.689068    12.783885
   3    3   12 1    0.442852     0.427907     0.429482
   3    3   13 1    0.411402     0.183777     0.182837
   3    3   14 1    0.383977     2.032297     2.043185
   3    3   15 1    0.359875     2.438842     2.407143
   3    3   16 1    0.338545     3.204759     3.182027
   3    4    0 1    1.347984     0.000000     0.000000
   3    4    1 1    1.310002    23.421359    23.239962
   3    4    2 1    1.212819     0.375191     0.376617
   3    4    3 1    1.089974     0.762269     0.766011
   3    4    4 1    0.967483     5.603199     5.597959
   3    4    5 1    0.857578     2.135961     2.132355
   3    4    6 1    0.763412     6.533934     6.618570
   3    4    7 1    0.684107     6.297760     6.244355
   3    4    8 1    0.617522     1.880385     1.872928
   3    4    9 1    0.561411     4.459318     4.455402
   3    4   10 1    0.513808     8.345266     8.226420
   3    4   11 1    0.473101     2.042313     2.055247
   3    4   12 1    0.438006     0.044541     0.044260
   3    4   13 1    0.407508    11.016933    10.980039
   3    4   14 1    0.380805     1.115115     1.118676
   3    4   15 1    0.357260     6.968529     6.889610
   3    4   16 1    0.336365     0.219905     0.218671
   3    5    0 1    1.198478     1.472688     1.475876
   3    5    1 1    1.171547    16.568898    16.602386
   3    5    2 1    1.100489     3.728561     3.735790
   3    5    3 1    1.006263     0.011707     0.011601
   3    5    4 1    0.907510    32.891003    32.903855
   3    5    5 1    0.814977    27.830843    27.947947
   3    5    6 1    0.732895     0.992222     0.980092
   3    5    7 1    0.661887     6.656576     6.687594
   3    5    8 1    0.601032     5.658072     5.663573
   3    5    9 1    0.548934    24.028121    24.371904
   3    5   10 1    0.504192     6.889515     6.811672
   3    5   11 1    0.465562     0.893632     0.908376
   3    5   12 1    0.432003     1.400508     1.384442
   3    5   13 1    0.402660     8.835655     8.848181
   3    5   14 1    0.376840     0.819482     0.821926
   3    5   15 1    0.353980     0.434172     0.428318
   3    5   16 1    0.333623     1.621813     1.609232
   3    6    0 1    1.069353     0.000000     0.000000
   3    6    1 1    1.050091    42.148169    42.056591
   3    6    2 1    0.998007     0.498691     0.495184
   3    6    3 1    0.926134    65.246578    65.043138
   3    6    4 1    0.847425     0.003321     0.003317
   3    6    5 1    0.770626   118.747988   119.929439
   3    6    6 1    0.700137     0.042965     0.042396
   3    6    7 1    0.637460    99.366432   100.088351
   3    6    8 1    0.582565     1.466755     1.454557
   3    6    9 1    0.534758    76.832315    77.004645
   3    6   10 1    0.493140     0.732377     0.735580
   3    6   11 1    0.456819    34.801606    35.137423
   3    6   12 1    0.424990     0.916725     0.904815
   3    6   13 1    0.396964    21.867144    21.942119
   3    6   14 1    0.372159     0.394971     0.394600
   3    6   15 1    0.350091    19.255434    19.022835
   3    6   16 1    0.330362     0.075424     0.076460
   3    7    0 1    0.959943     0.412269     0.412096
   3    7    1 1    0.945936     4.469853     4.483973
   3    7    2 1    0.907330    17.402705    17.408752
   3    7    3 1    0.852314    24.178181    24.162703
   3    7    4 1    0.789778     0.979501     0.987193
   3    7    5 1    0.726512     4.014473     3.963202
   3    7    6 1    0.666560    20.317930    20.556856
   3    7    7 1    0.611806    26.101144    26.006514
   3    7    8 1    0.562790     7.729749     7.727804
   3    7    9 1    0.519341     4.145448     4.121797
   3    7   10 1    0.480972     1.405006     1.410665
   3    7   11 1    0.447095    16.226613    16.424166
   3    7   12 1    0.417127     0.907981     0.901559
   3    7   13 1    0.390533     0.004545     0.004569
   3    7   14 1    0.366844     1.892582     1.874184
   3    7   15 1    0.345657     2.315792     2.288118
   3    8    0 1    0.867659     0.000000     0.000000
   3    8    1 1    0.857275    17.065782    17.036219
   3    8    2 1    0.828225     1.257319     1.266775
   3    8    3 1    0.785748     7.098806     7.129225
   3    8    4 1    0.735946     0.500752     0.494855
   3    8    5 1    0.683953     0.888472     0.880955
   3    8    6 1    0.633236     1.470301     1.492109
   3    8    7 1    0.585736     0.027861     0.027735
   3    8    8 1    0.542298     5.016592     5.091111
   3    8    9 1    0.503108     0.001404     0.001387
   3    8   10 1    0.467991     0.026937     0.027404
   3    8   11 1    0.436612     8.092119     8.010178
   3    8   12 1    0.408575     2.971470     2.958555
   3    8   13 1    0.383488     6.791241     6.827453
   3    8   14 1    0.360987     0.001970     0.001943
   3    8   15 1    0.340743     6.583816     6.522752
   3    9    0 1    0.789620     0.074340     0.074916
   3    9    1 1    0.781769    13.043182    13.053783
   3    9    2 1    0.759550     2.580940     2.602867
   3    9    3 1    0.726389     0.094402     0.093193
   3    9    4 1    0.686502    26.400959    26.170686
   3    9    5 1    0.643724    17.675952    17.614401
   3    9    6 1    0.600910     0.322712     0.323044
   3    9    7 1    0.559870     2.972946     2.970529
   3    9    8 1    0.521578     3.308824     3.297023
   3    9    9 1    0.486431    14.535220    14.501537
   3    9   10 1    0.454479     4.956250     5.016828
   3    9   11 1    0.425578     0.099098     0.097807
   3    9   12 1    0.399491     0.688951     0.689299
   3    9   13 1    0.375947     5.459366     5.480280
   3    9   14 1    0.354675     0.915463     0.904053
   3    9   15 1    0.335420     0.708401     0.703979
   3   10    0 1    0.723234     0.000000     0.000000
   3   10    1 1    0.717187    28.342761    28.257223
   3   10    2 1    0.699917     0.517314     0.510400
   3   10    3 1    0.673713    79.520490    80.147424
   3   10    4 1    0.641526     6.546536     6.538215
   3   10    5 1    0.606207    64.878081    64.921595
   3   10    6 1    0.570051     7.712409     7.745172
   3   10    7 1    0.534660   130.520468   130.805668
   3   10    8 1    0.501013     3.209194     3.170325
   3   10    9 1    0.469622    40.262300    40.833880
   3   10   10 1    0.440680     9.853680     9.854266
   3   10   11 1    0.414184    43.504587    43.334685
   3   10   12 1    0.390022     0.423511     0.425633
   3   10   13 1    0.368023    14.334132    14.203363
   3   10   14 1    0.347999     1.599433     1.578917
   3   10   15 1    0.329756    15.910824    16.291432
   3   11    0 1    0.666346     0.005283     0.005344
   3   11    1 1    0.661608     5.739167     5.764030
   3   11    2 1    0.647977    10.465789    10.430529
   3   11    3 1    0.627018     9.492864     9.586307
   3   11    4 1    0.600823     4.187871     4.192369
   3   11    5 1    0.571517     0.001338     0.001347
   3   11    6 1    0.540921     8.040085     8.143230
   3   11    7 1    0.510406     6.063935     5.988277
   3   11    8 1    0.480891     1.853232     1.860988
   3   11    9 1    0.452930     0.001293     0.001313
   3   11   10 1    0.426800     0.001715     0.001693
   3   11   11 1    0.402598     4.604797     4.611382
   3   11   12 1    0.380301     0.110393     0.110683
   3   11   13 1    0.359823     0.979883     0.967180
   3   11   14 1    0.341041     1.009191     0.999566
   3   12    0 1    0.617220     0.000000     0.000000
   3   12    1 1    0.613448    13.746398    13.687284
   3   12    2 1    0.602536     3.484546     3.486836
   3   12    3 1    0.585574    12.817216    12.754877
   3   12    4 1    0.564067     4.125351     4.126424
   3   12    5 1    0.539608     4.258124     4.300518
   3   12    6 1    0.513634     8.042853     7.928170
   3   12    7 1    0.487292     2.401816     2.397514
   3   12    8 1    0.461414    13.404313    13.557975
   3   12    9 1    0.436545     1.044042     1.033327
   3   12   10 1    0.413008     2.019667     2.011434
   3   12   11 1    0.390959    11.637867    11.704765
   3   12   12 1    0.370446     5.444429     5.413279
   3   12   13 1    0.351442     5.173975     5.099904
   3   12   14 1    0.333880     0.072701     0.072137
   3   13    0 1    0.574472     0.000257     0.000259
   3   13    1 1    0.571427     6.587058     6.630284
   3   13    2 1    0.562576     5.718249     5.716217
   3   13    3 1    0.548696     3.960593     4.018350
   3   13    4 1    0.530883    10.320787    10.335879
   3   13    5 1    0.510342     1.372797     1.355739
   3   13    6 1    0.488202     1.724461     1.723224
   3   13    7 1    0.465416     1.215683     1.235529
   3   13    8 1    0.442713     0.024325     0.024408
   3   13    9 1    0.420608     0.787541     0.781016
   3   13   10 1    0.399435     0.651388     0.651711
   3   13   11 1    0.379387     2.378717     2.383193
   3   13   12 1    0.360557     0.010589     0.010448
   3   13   13 1    0.342965     0.913903     0.904198
   3   14    0 1    0.537002     0.000000     0.000000
   3   14    1 1    0.534513    19.792868    19.834449
   3   14    2 1    0.527247     0.551411     0.552195
   3   14    3 1    0.515770    66.638155    65.801742
   3   14    4 1    0.500892     6.540100     6.461388
   3   14    5 1    0.483530    46.770060    46.759798
   3   14    6 1    0.464575     7.241107     7.351801
   3   14    7 1    0.444811   112.947210   113.862436
   3   14    8 1    0.424867     3.179219     3.138007
   3   14    9 1    0.405215    29.355430    29.339538
   3   14   10 1    0.386181     8.245624     8.290506
   3   14   11 1    0.367975    35.384050    35.060066
   3   14   12 1    0.350719     0.296783     0.292908
   3   14   13 1    0.334464    11.134597    11.052702
   3   15    0 1    0.503935     0.002012     0.001989
   3   15    1 1    0.501876     7.141312     7.052878
   3   15    2 1    0.495847     4.462123     4.457959
   3   15    3 1    0.486265     0.981490     0.979184
[truncated: 4,167,043 more chars]
