# Supplementary material for: Average and Local Structure of La1–xSrxFe1–yMnyO3−δ Chemical Looping Oxygen Carrier Materials
Source: Chem Mater. 2025 May 2;37(9):3471–82. doi: 10.1021/acs.chemmater.5c00388 (PMC12079801; doi:10.1021/acs.chemmater.5c00388)
Supplement: Supplementary file 2 — cm5c00388_si_002.zip [file cm5c00388_si_002.zip › 10b_pol126529_SrFeO2.5_pdcif.cif]

#######	Begin powder crystal structure	#######
data_SrFeO2.5_Ima2_0
_pd_block_id	SrFeO2.5_Ima2_0
# The diffractogram block id loop is at the end of the datablock.
_diffrn_measurement_device_type	POLARIS_Diffractometer_at_ISIS
_pd_phase_name SrFeO2.5_Ima2
_cell_length_a  15.6185(2)
_cell_length_b  5.66627(8)
_cell_length_c  5.52825(9)
_cell_angle_alpha 90
_cell_angle_beta  90
_cell_angle_gamma 90
_cell_volume 489.243(12)
_exptl_crystal_density_diffrn	4.982(16)
_space_group_name_H-M_alt 46
loop_
	_space_group_symop_id
	_space_group_symop_operation_xyz
	  1 'x, y, z '
	  2 '-x+1/2, y, z '
	  3 '-x, -y, z '
	  4 'x+1/2, -y, z '
	  5 'x+1/2, y+1/2, z+1/2 '
	  6 '-x, y+1/2, z+1/2 '
	  7 '-x+1/2, -y+1/2, z+1/2 '
	  8 'x, -y+1/2, z+1/2 '
loop_
	_atom_site_label
	_atom_site_type_symbol
	_atom_site_site_symmetry_multiplicity
	_atom_site_fract_x
	_atom_site_fract_y
	_atom_site_fract_z
	_atom_site_occupancy
	_atom_site_B_iso_or_equiv
Sr1 Sr+2   8 0.10935(4) 0.01476(15) 0.5021(15) 1 0.531(13)
Fe1 Fe+3   4 0 0 0 1 0.554(12)
Fe2L Fe+3   4 0.25 0.93306(16) 0.0416(3) 0.51(2) 0.554(12)
Fe2R Fe+3   4 0.25 0.93306(16) 0.9584(3) 0.49(2) 0.554(12)
O1 O-2   8 0.99153(6) 0.2480(16) 0.2511(19) 1 0.339(14)
O2 O-2   8 0.14079(6) 0.04829(17) 0.0117(13) 1 0.99(3)
O3L O-2   4 0.25 0.8607(3) 0.6266(5) 0.51(2) 0.72(3)
O3R O-2   4 0.25 0.8607(3) 0.3734(5) 0.49(2) 0.72(3)
loop_
	_geom_bond_atom_site_label_1
	_geom_bond_atom_site_label_2
	_geom_bond_distance
	_geom_bond_site_symmetry_1
	_geom_bond_site_symmetry_2
	Sr1       O3L       2.462(3) 1_555   1_545
	Sr1       O3R       2.469(3) 1_555   1_545
	Sr1       O2        2.5247(13) 1_555   8_555
	Sr1       O1        2.574(9) 1_555   3_655
	Sr1       O1        2.581(9) 1_555   6_645
	Sr1       O1        2.657(8) 1_555   1_455
	Sr1       O1        2.662(8) 1_555   8_455
	Sr1       O2        2.762(11) 1_555   1_555
	Sr1       O2        2.866(11) 1_555   1_556
	Fe1       O1        1.980(10) 1_555   3_655
	Fe1       O1        1.980(10) 1_555   1_455
	Fe1       O1        1.987(10) 1_555   8_454
	Fe1       O1        1.987(10) 1_555   6_644
	Fe1       O2        2.2168(10) 1_555   3_555
	Fe1       O2        2.2168(10) 1_555   1_555
	Fe2L      Fe2R      0.460(3) 1_555   1_554
	Fe2L      O3L       1.730(2) 1_555   7_564
	Fe2L      O2        1.8339(11) 1_555   1_565
	Fe2L      O2        1.8339(11) 1_555   2_565
	Fe2L      O3R       1.879(3) 1_555   1_555
	Fe2L      O3R       1.907(2) 1_555   7_564
	Fe2L      O3L       2.330(3) 1_555   1_554
	Fe2L      Fe2R      3.100(2) 1_555   7_564
	Fe2R      Fe2L      0.460(3) 1_555   1_556
	Fe2R      O3R       1.730(2) 1_555   7_565
	Fe2R      O2        1.8500(16) 1_555   1_566
	Fe2R      O2        1.8500(16) 1_555   2_566
	Fe2R      O3L       1.879(3) 1_555   1_555
	Fe2R      O3L       1.907(2) 1_555   7_565
	Fe2R      O3R       2.330(3) 1_555   1_556
	Fe2R      Fe2L      3.100(2) 1_555   7_565
	O1        Fe1       1.980(10) 1_555   1_655
	O1        Fe1       1.987(10) 1_555   6_655
	O1        Sr1       2.574(9) 1_555   3_655
	O1        Sr1       2.581(9) 1_555   6_654
	O1        Sr1       2.657(8) 1_555   1_655
	O1        Sr1       2.662(8) 1_555   8_654
	O1        O1        2.7642(5) 1_555   8_554
	O1        O1        2.7642(5) 1_555   8_555
	O1        O1        2.823(18) 1_555   3_755
	O1        O1        2.868(18) 1_555   3_765
	O1        O2        2.910(7) 1_555   1_655
	O1        O2        2.973(7) 1_555   8_655
	O1        O2        2.974(8) 1_555   3_655
	O1        O2        3.040(8) 1_555   6_655
	O2        Fe2L      1.8339(11) 1_555   1_545
	O2        Fe2R      1.8500(16) 1_555   1_544
	O2        Fe1       2.2168(10) 1_555   1_555
	O2        Sr1       2.5247(13) 1_555   8_554
	O2        Sr1       2.762(11) 1_555   1_555
	O2        O3R       2.835(5) 1_555   1_545
	O2        Sr1       2.866(11) 1_555   1_554
	O2        O1        2.910(7) 1_555   1_455
	O2        O3L       2.927(6) 1_555   1_544
	O2        O3L       2.947(2) 1_555   7_554
	O2        O1        2.973(7) 1_555   8_454
	O2        O1        2.974(8) 1_555   3_655
	O2        O3R       2.977(3) 1_555   7_554
	O2        O1        3.040(8) 1_555   6_644
	O3L       O3R       1.400(5) 1_555   1_555
	O3L       Fe2L      1.730(2) 1_555   7_565
	O3L       O3R       1.853(4) 1_555   7_565
	O3L       Fe2R      1.879(3) 1_555   1_555
	O3L       Fe2R      1.907(2) 1_555   7_564
	O3L       Fe2L      2.330(3) 1_555   1_556
	O3L       Sr1       2.462(3) 1_555   1_565
	O3L       Sr1       2.462(3) 1_555   2_565
	O3L       O2        2.927(6) 1_555   1_566
	O3L       O2        2.927(6) 1_555   2_566
	O3L       O2        2.947(2) 1_555   7_555
	O3L       O2        2.947(2) 1_555   8_555
	O3L       O3L       3.0355(17) 1_555   7_565
	O3L       O3L       3.0355(17) 1_555   7_564
	O3R       O3L       1.400(5) 1_555   1_555
	O3R       Fe2R      1.730(2) 1_555   7_564
	O3R       O3L       1.853(4) 1_555   7_564
	O3R       Fe2L      1.879(3) 1_555   1_555
	O3R       Fe2L      1.907(2) 1_555   7_565
	O3R       Fe2R      2.330(3) 1_555   1_554
	O3R       Sr1       2.469(3) 1_555   1_565
	O3R       Sr1       2.469(3) 1_555   2_565
	O3R       O2        2.835(5) 1_555   2_565
	O3R       O2        2.835(5) 1_555   1_565
	O3R       O2        2.977(3) 1_555   7_555
	O3R       O2        2.977(3) 1_555   8_555
	O3R       O3R       3.0355(17) 1_555   7_565
	O3R       O3R       3.0355(17) 1_555   7_564
	loop_
		_geom_angle_atom_site_label_1
		_geom_angle_atom_site_label_2
		_geom_angle_atom_site_label_3
		_geom_angle
		_geom_angle_site_symmetry_1
		_geom_angle_site_symmetry_2
		_geom_angle_site_symmetry_3
	O3R       Sr1       O3L        32.99(11)   1_545 1_555   1_545
	O2        Sr1       O3R        100.35(10)   8_555 1_555   1_545
	O2        Sr1       O3L        99.69(9)   8_555 1_555   1_545
	O1        Sr1       O2         134.2(3)   3_655 1_555   8_555
	O1        Sr1       O3R        100.6(2)   3_655 1_555   1_545
	O1        Sr1       O3L        119.46(19)   3_655 1_555   1_545
	O1        Sr1       O1         64.85(3)   6_645 1_555   3_655
	O1        Sr1       O2         133.0(3)   6_645 1_555   8_555
	O1        Sr1       O3R        119.34(18)   6_645 1_555   1_545
	O1        Sr1       O3L        100.8(2)   6_645 1_555   1_545
	O1        Sr1       O1         98.46(2)   1_455 1_555   6_645
	O1        Sr1       O1         65.3(4)   1_455 1_555   3_655
	O1        Sr1       O2         70.0(2)   1_455 1_555   8_555
	O1        Sr1       O3R        129.9(4)   1_455 1_555   1_545
	O1        Sr1       O3L        160.1(3)   1_455 1_555   1_545
	O1        Sr1       O1         62.62(3)   8_455 1_555   1_455
	O1        Sr1       O1         66.3(4)   8_455 1_555   6_645
	O1        Sr1       O1         98.49(3)   8_455 1_555   3_655
	O1        Sr1       O2         68.2(2)   8_455 1_555   8_555
	O1        Sr1       O3R        160.5(3)   8_455 1_555   1_545
	O1        Sr1       O3L        130.6(4)   8_455 1_555   1_545
	O2        Sr1       O1         126.6(3)   1_555 1_555   8_455
	O2        Sr1       O1         64.9(3)   1_555 1_555   1_455
	O2        Sr1       O1         132.2(3)   1_555 1_555   6_645
	O2        Sr1       O1         67.6(3)   1_555 1_555   3_655
	O2        Sr1       O2         85.3(2)   1_555 1_555   8_555
	O2        Sr1       O3R        65.36(17)   1_555 1_555   1_545
	O2        Sr1       O3L        98.06(18)   1_555 1_555   1_545
	O2        Sr1       O2         158.42(4)   1_556 1_555   1_555
	O2        Sr1       O1         65.0(3)   1_556 1_555   8_455
	O2        Sr1       O1         126.8(3)   1_556 1_555   1_455
	O2        Sr1       O1         67.6(3)   1_556 1_555   6_645
	O2        Sr1       O1         132.3(3)   1_556 1_555   3_655
	O2        Sr1       O2         83.2(2)   1_556 1_555   8_555
	O2        Sr1       O3R        98.88(17)   1_556 1_555   1_545
	O2        Sr1       O3L        66.16(18)   1_556 1_555   1_545
	O1        Fe1       O1         91.0(5)   1_455 1_555   3_655
	O1        Fe1       O1         88.34(2)   8_454 1_555   1_455
	O1        Fe1       O1         179.3(5)   8_454 1_555   3_655
	O1        Fe1       O1         92.4(6)   6_644 1_555   8_454
	O1        Fe1       O1         179.3(5)   6_644 1_555   1_455
	O1        Fe1       O1         88.34(2)   6_644 1_555   3_655
	O2        Fe1       O1         89.85(14)   3_555 1_555   6_644
	O2        Fe1       O1         92.45(13)   3_555 1_555   8_454
	O2        Fe1       O1         90.06(14)   3_555 1_555   1_455
	O2        Fe1       O1         87.61(14)   3_555 1_555   3_655
	O2        Fe1       O2         176.7(4)   1_555 1_555   3_555
	O2        Fe1       O1         92.45(13)   1_555 1_555   6_644
	O2        Fe1       O1         89.85(14)   1_555 1_555   8_454
	O2        Fe1       O1         87.61(14)   1_555 1_555   1_455
	O2        Fe1       O1         90.06(14)   1_555 1_555   3_655
	O3L       Fe2L      Fe2R       105.77(9)   7_564 1_555   1_554
	O2        Fe2L      O3L        111.54(7)   1_565 1_555   7_564
	O2        Fe2L      Fe2R       84.8(2)   1_565 1_555   1_554
	O2        Fe2L      O2         136.90(11)   2_565 1_555   1_565
	O2        Fe2L      O3L        111.54(7)   2_565 1_555   7_564
	O2        Fe2L      Fe2R       84.8(2)   2_565 1_555   1_554
	O3R       Fe2L      O2         99.5(2)   1_555 1_555   2_565
	O3R       Fe2L      O2         99.5(2)   1_555 1_555   1_565
	O3R       Fe2L      O3L        61.63(13)   1_555 1_555   7_564
	O3R       Fe2L      Fe2R       167.40(7)   1_555 1_555   1_554
	O3R       Fe2L      O3R        106.59(7)   7_564 1_555   1_555
	O3R       Fe2L      O2         105.47(13)   7_564 1_555   2_565
	O3R       Fe2L      O2         105.47(13)   7_564 1_555   1_565
	O3R       Fe2L      O3L        44.97(15)   7_564 1_555   7_564
	O3R       Fe2L      Fe2R       60.81(8)   7_564 1_555   1_554
	O3L       Fe2L      O3R        50.67(11)   1_554 1_555   7_564
	O3L       Fe2L      O3R        157.27(12)   1_554 1_555   1_555
	O3L       Fe2L      O2         88.5(2)   1_554 1_555   2_565
	O3L       Fe2L      O2         88.5(2)   1_554 1_555   1_565
	O3L       Fe2L      O3L        95.64(9)   1_554 1_555   7_564
	O3L       Fe2L      Fe2R       10.13(5)   1_554 1_555   1_554
	Fe2R      Fe2L      O3L        127.87(7)   7_564 1_555   1_554
	Fe2R      Fe2L      O3R        77.20(8)   7_564 1_555   7_564
	Fe2R      Fe2L      O3R        29.40(7)   7_564 1_555   1_555
	Fe2R      Fe2L      O2         107.78(18)   7_564 1_555   2_565
	Fe2R      Fe2L      O2         107.78(18)   7_564 1_555   1_565
	Fe2R      Fe2L      O3L        32.23(8)   7_564 1_555   7_564
	Fe2R      Fe2L      Fe2R       138.00(4)   7_564 1_555   1_554
	O3R       Fe2R      Fe2L       105.77(9)   7_565 1_555   1_556
	O2        Fe2R      O3R        112.51(6)   1_566 1_555   7_565
	O2        Fe2R      Fe2L       80.8(2)   1_566 1_555   1_556
	O2        Fe2R      O2         134.4(2)   2_566 1_555   1_566
	O2        Fe2R      O3R        112.51(6)   2_566 1_555   7_565
	O2        Fe2R      Fe2L       80.8(2)   2_566 1_555   1_556
	O3L       Fe2R      O2         103.4(2)   1_555 1_555   2_566
	O3L       Fe2R      O2         103.4(2)   1_555 1_555   1_566
	O3L       Fe2R      O3R        61.63(13)   1_555 1_555   7_565
	O3L       Fe2R      Fe2L       167.40(7)   1_555 1_555   1_556
	O3L       Fe2R      O3L        106.59(7)   7_565 1_555   1_555
	O3L       Fe2R      O2         103.33(13)   7_565 1_555   2_566
	O3L       Fe2R      O2         103.33(13)   7_565 1_555   1_566
	O3L       Fe2R      O3R        44.97(15)   7_565 1_555   7_565
	O3L       Fe2R      Fe2L       60.81(8)   7_565 1_555   1_556
	O3R       Fe2R      O3L        50.67(11)   1_556 1_555   7_565
	O3R       Fe2R      O3L        157.27(12)   1_556 1_555   1_555
	O3R       Fe2R      O2         84.6(2)   1_556 1_555   2_566
	O3R       Fe2R      O2         84.6(2)   1_556 1_555   1_566
	O3R       Fe2R      O3R        95.64(9)   1_556 1_555   7_565
	O3R       Fe2R      Fe2L       10.13(5)   1_556 1_555   1_556
	Fe2L      Fe2R      O3R        127.87(7)   7_565 1_555   1_556
	Fe2L      Fe2R      O3L        77.20(8)   7_565 1_555   7_565
	Fe2L      Fe2R      O3L        29.40(7)   7_565 1_555   1_555
	Fe2L      Fe2R      O2         110.76(17)   7_565 1_555   2_566
	Fe2L      Fe2R      O2         110.76(17)   7_565 1_555   1_566
	Fe2L      Fe2R      O3R        32.23(8)   7_565 1_555   7_565
	Fe2L      Fe2R      Fe2L       138.00(4)   7_565 1_555   1_556
	Fe1       O1        Fe1        172.32(17)   6_655 1_555   1_655
	Sr1       O1        Fe1        94.8(4)   3_655 1_555   6_655
	Sr1       O1        Fe1        90.5(3)   3_655 1_555   1_655
	Sr1       O1        Sr1        104.63(5)   6_654 1_555   3_655
	Sr1       O1        Fe1        89.4(3)   6_654 1_555   6_655
	Sr1       O1        Fe1        94.7(4)   6_654 1_555   1_655
	Sr1       O1        Sr1        173.1(3)   1_655 1_555   6_654
	Sr1       O1        Sr1        81.6(3)   1_655 1_555   3_655
	Sr1       O1        Fe1        87.1(3)   1_655 1_555   6_655
	Sr1       O1        Fe1        88.1(3)   1_655 1_555   1_655
	Sr1       O1        Sr1        92.43(4)   8_654 1_555   1_655
	Sr1       O1        Sr1        81.4(3)   8_654 1_555   6_654
	Sr1       O1        Sr1        173.7(3)   8_654 1_555   3_655
	Sr1       O1        Fe1        87.1(3)   8_654 1_555   6_655
	Sr1       O1        Fe1        87.1(3)   8_654 1_555   1_655
	O1        O1        Sr1        58.6(3)   8_554 1_555   8_654
	O1        O1        Sr1        121.8(4)   8_554 1_555   1_655
	O1        O1        Sr1        57.4(3)   8_554 1_555   6_654
	O1        O1        Sr1        122.9(4)   8_554 1_555   3_655
	O1        O1        Fe1        133.4(6)   8_554 1_555   6_655
	O1        O1        Fe1        45.9(3)   8_554 1_555   1_655
	O1        O1        O1         179.1(6)   8_555 1_555   8_554
	O1        O1        Sr1        120.9(4)   8_555 1_555   8_654
	O1        O1        Sr1        58.8(3)   8_555 1_555   1_655
	O1        O1        Sr1        121.9(4)   8_555 1_555   6_654
	O1        O1        Sr1        57.7(3)   8_555 1_555   3_655
	O1        O1        Fe1        45.7(3)   8_555 1_555   6_655
	O1        O1        Fe1        135.0(6)   8_555 1_555   1_655
	O1        O1        O1         90.5(4)   3_755 1_555   8_555
	O1        O1        O1         90.5(4)   3_755 1_555   8_554
	O1        O1        Sr1        115.97(17)   3_755 1_555   8_654
	O1        O1        Sr1        55.93(18)   3_755 1_555   1_655
	O1        O1        Sr1        129.8(2)   3_755 1_555   6_654
	O1        O1        Sr1        58.8(2)   3_755 1_555   3_655
	O1        O1        Fe1        135.2(3)   3_755 1_555   6_655
	O1        O1        Fe1        44.5(3)   3_755 1_555   1_655
	O1        O1        O1         169.33(8)   3_765 1_555   3_755
	O1        O1        O1         89.5(4)   3_765 1_555   8_555
	O1        O1        O1         89.5(4)   3_765 1_555   8_554
	O1        O1        Sr1        55.49(18)   3_765 1_555   8_654
	O1        O1        Sr1        115.56(16)   3_765 1_555   1_655
	O1        O1        Sr1        58.2(2)   3_765 1_555   6_654
	O1        O1        Sr1        129.2(2)   3_765 1_555   3_655
	O1        O1        Fe1        43.8(3)   3_765 1_555   6_655
	O1        O1        Fe1        134.5(3)   3_765 1_555   1_655
	O2        O1        O1         108.26(14)   1_655 1_555   3_765
	O2        O1        O1         62.47(15)   1_655 1_555   3_755
	O2        O1        O1         117.3(3)   1_655 1_555   8_555
	O2        O1        O1         63.1(3)   1_655 1_555   8_554
	O2        O1        Sr1        53.66(12)   1_655 1_555   8_654
	O2        O1        Sr1        59.3(2)   1_655 1_555   1_655
	O2        O1        Sr1        118.3(4)   1_655 1_555   6_654
	O2        O1        Sr1        120.7(3)   1_655 1_555   3_655
	O2        O1        Fe1        122.76(15)   1_655 1_555   6_655
	O2        O1        Fe1        49.56(16)   1_655 1_555   1_655
	O2        O1        O2         75.12(4)   8_655 1_555   1_655
	O2        O1        O1         62.69(15)   8_655 1_555   3_765
	O2        O1        O1         108.24(15)   8_655 1_555   3_755
	O2        O1        O1         60.8(2)   8_655 1_555   8_555
	O2        O1        O1         118.8(3)   8_655 1_555   8_554
	O2        O1        Sr1        60.8(2)   8_655 1_555   8_654
	O2        O1        Sr1        52.92(12)   8_655 1_555   1_655
	O2        O1        Sr1        120.6(3)   8_655 1_555   6_654
	O2        O1        Sr1        116.3(4)   8_655 1_555   3_655
	O2        O1        Fe1        48.21(15)   8_655 1_555   6_655
	O2        O1        Fe1        124.25(17)   8_655 1_555   1_655
	O2        O1        O2         168.4(3)   3_655 1_555   8_655
	O2        O1        O2         97.7(3)   3_655 1_555   1_655
	O2        O1        O1         128.8(2)   3_655 1_555   3_765
	O2        O1        O1         60.20(18)   3_655 1_555   3_755
	O2        O1        O1         116.7(4)   3_655 1_555   8_555
	O2        O1        O1         63.9(3)   3_655 1_555   8_554
	O2        O1        Sr1        122.4(4)   3_655 1_555   8_654
	O2        O1        Sr1        115.7(3)   3_655 1_555   1_655
	O2        O1        Sr1        70.67(17)   3_655 1_555   6_654
	O2        O1        Sr1        59.2(2)   3_655 1_555   3_655
	O2        O1        Fe1        139.48(17)   3_655 1_555   6_655
	O2        O1        Fe1        48.20(17)   3_655 1_555   1_655
	O2        O1        O2         93.12(4)   6_655 1_555   3_655
	O2        O1        O2         95.0(3)   6_655 1_555   8_655
	O2        O1        O2         167.9(3)   6_655 1_555   1_655
	O2        O1        O1         60.36(19)   6_655 1_555   3_765
	O2        O1        O1         128.4(2)   6_655 1_555   3_755
	O2        O1        O1         61.4(3)   6_655 1_555   8_555
	O2        O1        O1         118.0(4)   6_655 1_555   8_554
	O2        O1        Sr1        115.6(3)   6_655 1_555   8_654
	O2        O1        Sr1        120.1(4)   6_655 1_555   1_655
	O2        O1        Sr1        60.7(2)   6_655 1_555   6_654
	O2        O1        Sr1        69.65(17)   6_655 1_555   3_655
	O2        O1        Fe1        46.77(16)   6_655 1_555   6_655
	O2        O1        Fe1        140.80(19)   6_655 1_555   1_655
	Fe2R      O2        Fe2L       14.34(9)   1_544 1_555   1_545
	Fe1       O2        Fe2R       150.04(18)   1_555 1_555   1_544
	Fe1       O2        Fe2L       151.80(6)   1_555 1_555   1_545
	Sr1       O2        Fe1        85.84(4)   8_554 1_555   1_555
	Sr1       O2        Fe2R       121.48(10)   8_554 1_555   1_544
	Sr1       O2        Fe2L       122.14(6)   8_554 1_555   1_545
	Sr1       O2        Sr1        93.1(3)   1_555 1_555   8_554
	Sr1       O2        Fe1        81.01(16)   1_555 1_555   1_555
	Sr1       O2        Fe2R       107.2(2)   1_555 1_555   1_544
	Sr1       O2        Fe2L       93.0(2)   1_555 1_555   1_545
	O3R       O2        Sr1        52.32(13)   1_545 1_555   1_555
	O3R       O2        Sr1        120.0(2)   1_545 1_555   8_554
	O3R       O2        Fe1        124.8(2)   1_545 1_555   1_555
	O3R       O2        Fe2R       54.91(13)   1_545 1_555   1_544
	O3R       O2        Fe2L       40.82(13)   1_545 1_555   1_545
	Sr1       O2        O3R        140.49(13)   1_554 1_555   1_545
	Sr1       O2        Sr1        158.42(4)   1_554 1_555   1_555
	Sr1       O2        Sr1        90.6(3)   1_554 1_555   8_554
	Sr1       O2        Fe1        78.07(16)   1_554 1_555   1_555
	Sr1       O2        Fe2R       88.7(2)   1_554 1_555   1_544
	Sr1       O2        Fe2L       103.0(2)   1_554 1_555   1_545
	O1        O2        Sr1        109.6(2)   1_455 1_555   1_554
	O1        O2        O3R        107.9(3)   1_455 1_555   1_545
	O1        O2        Sr1        55.8(2)   1_455 1_555   1_555
	O1        O2        Sr1        58.1(2)   1_455 1_555   8_554
	O1        O2        Fe1        42.83(16)   1_455 1_555   1_555
	O1        O2        Fe2R       161.5(4)   1_455 1_555   1_544
	O1        O2        Fe2L       147.4(4)   1_455 1_555   1_545
	O3L       O2        O1         159.8(3)   1_544 1_555   1_455
	O3L       O2        Sr1        50.29(12)   1_544 1_555   1_554
	O3L       O2        O3R        91.50(8)   1_544 1_555   1_545
	O3L       O2        Sr1        142.41(12)   1_544 1_555   1_555
	O3L       O2        Sr1        117.0(3)   1_544 1_555   8_554
	O3L       O2        Fe1        120.8(2)   1_544 1_555   1_555
	O3L       O2        Fe2R       38.64(13)   1_544 1_555   1_544
	O3L       O2        Fe2L       52.73(14)   1_544 1_555   1_545
	O3L       O2        O3L        62.23(6)   7_554 1_555   1_544
	O3L       O2        O1         132.2(3)   7_554 1_555   1_455
	O3L       O2        Sr1        105.02(15)   7_554 1_555   1_554
	O3L       O2        O3R        37.32(10)   7_554 1_555   1_545
	O3L       O2        Sr1        80.62(15)   7_554 1_555   1_555
	O3L       O2        Sr1        152.66(14)   7_554 1_555   8_554
	O3L       O2        Fe1        118.90(6)   7_554 1_555   1_555
	O3L       O2        Fe2R       39.02(7)   7_554 1_555   1_544
	O3L       O2        Fe2L       33.09(5)   7_554 1_555   1_545
	O1        O2        O3L        149.7(2)   8_454 1_555   7_554
	O1        O2        O3L        104.2(3)   8_454 1_555   1_544
	O1        O2        O1         56.03(3)   8_454 1_555   1_455
	O1        O2        Sr1        54.2(2)   8_454 1_555   1_554
	O1        O2        O3R        163.5(3)   8_454 1_555   1_545
	O1        O2        Sr1        111.3(2)   8_454 1_555   1_555
	O1        O2        Sr1        57.1(2)   8_454 1_555   8_554
	O1        O2        Fe1        41.94(16)   8_454 1_555   1_555
	O1        O2        Fe2R       141.5(4)   8_454 1_555   1_544
	O1        O2        Fe2L       155.7(4)   8_454 1_555   1_545
	O1        O2        O1         83.68(4)   3_655 1_555   8_454
	O1        O2        O3L        82.08(15)   3_655 1_555   7_554
	O1        O2        O3L        121.6(2)   3_655 1_555   1_544
	O1        O2        O1         57.3(3)   3_655 1_555   1_455
	O1        O2        Sr1        106.3(2)   3_655 1_555   1_554
	O1        O2        O3R        83.8(2)   3_655 1_555   1_545
	O1        O2        Sr1        53.2(2)   3_655 1_555   1_555
	O1        O2        Sr1        115.3(2)   3_655 1_555   8_554
	O1        O2        Fe1        41.74(15)   3_655 1_555   1_555
	O1        O2        Fe2R       120.82(17)   3_655 1_555   1_544
	O1        O2        Fe2L       113.9(2)   3_655 1_555   1_545
	O3R       O2        O1         94.18(16)   7_554 1_555   3_655
	O3R       O2        O1         128.8(3)   7_554 1_555   8_454
	O3R       O2        O3L        27.34(10)   7_554 1_555   7_554
	O3R       O2        O3L        36.57(10)   7_554 1_555   1_544
	O3R       O2        O1         151.5(2)   7_554 1_555   1_455
	O3R       O2        Sr1        78.12(15)   7_554 1_555   1_554
	O3R       O2        O3R        62.91(5)   7_554 1_555   1_545
	O3R       O2        Sr1        107.48(15)   7_554 1_555   1_555
	O3R       O2        Sr1        150.4(2)   7_554 1_555   8_554
	O3R       O2        Fe1        117.69(10)   7_554 1_555   1_555
	O3R       O2        Fe2R       32.46(5)   7_554 1_555   1_544
	O3R       O2        Fe2L       38.11(7)   7_554 1_555   1_545
	O1        O2        O3R        80.34(16)   6_644 1_555   7_554
	O1        O2        O1         54.72(2)   6_644 1_555   3_655
	O1        O2        O1         57.0(3)   6_644 1_555   8_454
	O1        O2        O3L        93.19(16)   6_644 1_555   7_554
	O1        O2        O3L        81.3(2)   6_644 1_555   1_544
	O1        O2        O1         83.60(4)   6_644 1_555   1_455
	O1        O2        Sr1        51.7(2)   6_644 1_555   1_554
	O1        O2        O3R        122.23(19)   6_644 1_555   1_545
	O1        O2        Sr1        107.8(2)   6_644 1_555   1_555
	O1        O2        Sr1        114.0(2)   6_644 1_555   8_554
	O1        O2        Fe1        40.78(14)   6_644 1_555   1_555
	O1        O2        Fe2R       110.7(2)   6_644 1_555   1_544
	O1        O2        Fe2L       118.4(2)   6_644 1_555   1_545
	Fe2L      O3L       O3R        74.23(9)   7_565 1_555   1_555
	O3R       O3L       Fe2L       63.16(11)   7_565 1_555   7_565
	O3R       O3L       O3R        137.39(14)   7_565 1_555   1_555
	Fe2R      O3L       O3R        55.21(14)   1_555 1_555   7_565
	Fe2R      O3L       Fe2L       118.37(13)   1_555 1_555   7_565
	Fe2R      O3L       O3R        167.40(7)   1_555 1_555   1_555
	Fe2R      O3L       Fe2R       131.79(13)   7_564 1_555   1_555
	Fe2R      O3L       O3R        76.58(12)   7_564 1_555   7_565
	Fe2R      O3L       Fe2L       13.42(8)   7_564 1_555   7_565
	Fe2R      O3L       O3R        60.81(8)   7_564 1_555   1_555
	Fe2L      O3L       Fe2R       129.33(11)   1_556 1_555   7_564
	Fe2L      O3L       Fe2R       2.47(2)   1_556 1_555   1_555
	Fe2L      O3L       O3R        52.74(13)   1_556 1_555   7_565
	Fe2L      O3L       Fe2L       115.90(12)   1_556 1_555   7_565
	Fe2L      O3L       O3R        169.87(5)   1_556 1_555   1_555
	Sr1       O3L       Fe2L       102.3(2)   1_565 1_555   1_556
	Sr1       O3L       Fe2R       99.97(13)   1_565 1_555   7_564
	Sr1       O3L       Fe2R       101.3(2)   1_565 1_555   1_555
	Sr1       O3L       O3R        116.47(15)   1_565 1_555   7_565
	Sr1       O3L       Fe2L       105.38(10)   1_565 1_555   7_565
	Sr1       O3L       O3R        73.8(2)   1_565 1_555   1_555
	Sr1       O3L       Sr1        126.3(2)   2_565 1_555   1_565
	Sr1       O3L       Fe2L       102.3(2)   2_565 1_555   1_556
	Sr1       O3L       Fe2R       99.97(13)   2_565 1_555   7_564
	Sr1       O3L       Fe2R       101.3(2)   2_565 1_555   1_555
	Sr1       O3L       O3R        116.47(15)   2_565 1_555   7_565
	Sr1       O3L       Fe2L       105.38(10)   2_565 1_555   7_565
	Sr1       O3L       O3R        73.8(2)   2_565 1_555   1_555
	O2        O3L       Sr1        126.47(16)   1_566 1_555   2_565
	O2        O3L       Sr1        63.6(2)   1_566 1_555   1_565
	O2        O3L       Fe2L       38.77(10)   1_566 1_555   1_556
	O2        O3L       Fe2R       132.19(7)   1_566 1_555   7_564
	O2        O3L       Fe2R       37.93(10)   1_566 1_555   1_555
	O2        O3L       O3R        73.18(15)   1_566 1_555   7_565
	O2        O3L       Fe2L       123.16(9)   1_566 1_555   7_565
	O2        O3L       O3R        136.64(10)   1_566 1_555   1_555
	O2        O3L       O2         71.28(16)   2_566 1_555   1_566
	O2        O3L       Sr1        63.6(2)   2_566 1_555   2_565
	O2        O3L       Sr1        126.47(16)   2_566 1_555   1_565
	O2        O3L       Fe2L       38.77(10)   2_566 1_555   1_556
	O2        O3L       Fe2R       132.19(7)   2_566 1_555   7_564
	O2        O3L       Fe2R       37.93(10)   2_566 1_555   1_555
	O2        O3L       O3R        73.18(15)   2_566 1_555   7_565
	O2        O3L       Fe2L       123.16(9)   2_566 1_555   7_565
	O2        O3L       O3R        136.64(10)   2_566 1_555   1_555
	O2        O3L       O2         96.03(9)   7_555 1_555   2_566
	O2        O3L       O2         141.2(2)   7_555 1_555   1_566
	O2        O3L       Sr1        72.67(6)   7_555 1_555   2_565
	O2        O3L       Sr1        137.30(17)   7_555 1_555   1_565
	O2        O3L       Fe2L       110.53(15)   7_555 1_555   1_556
	O2        O3L       Fe2R       37.65(8)   7_555 1_555   7_564
	O2        O3L       Fe2R       112.46(16)   7_555 1_555   1_555
	O2        O3L       O3R        68.06(15)   7_555 1_555   7_565
	O2        O3L       Fe2L       35.37(4)   7_555 1_555   7_565
	O2        O3L       O3R        77.54(15)   7_555 1_555   1_555
	O2        O3L       O2         70.73(7)   8_555 1_555   7_555
	O2        O3L       O2         141.2(2)   8_555 1_555   2_566
	O2        O3L       O2         96.03(9)   8_555 1_555   1_566
	O2        O3L       Sr1        137.30(17)   8_555 1_555   2_565
	O2        O3L       Sr1        72.67(6)   8_555 1_555   1_565
	O2        O3L       Fe2L       110.53(15)   8_555 1_555   1_556
	O2        O3L       Fe2R       37.65(8)   8_555 1_555   7_564
	O2        O3L       Fe2R       112.46(16)   8_555 1_555   1_555
	O2        O3L       O3R        68.06(15)   8_555 1_555   7_565
	O2        O3L       Fe2L       35.37(4)   8_555 1_555   7_565
	O2        O3L       O3R        77.54(15)   8_555 1_555   1_555
	O3L       O3L       O2         82.61(15)   7_565 1_555   8_555
	O3L       O3L       O2         82.61(15)   7_565 1_555   7_555
	O3L       O3L       O2         59.20(10)   7_565 1_555   2_566
	O3L       O3L       O2         59.20(10)   7_565 1_555   1_566
	O3L       O3L       Sr1        113.65(18)   7_565 1_555   2_565
	O3L       O3L       Sr1        113.65(18)   7_565 1_555   1_565
	O3L       O3L       Fe2L       34.55(3)   7_565 1_555   1_556
	O3L       O3L       Fe2R       94.78(12)   7_565 1_555   7_564
	O3L       O3L       Fe2R       37.01(3)   7_565 1_555   1_555
	O3L       O3L       O3R        18.20(12)   7_565 1_555   7_565
	O3L       O3L       Fe2L       81.36(12)   7_565 1_555   7_565
	O3L       O3L       O3R        155.59(6)   7_565 1_555   1_555
	O3L       O3L       O3L        131.17(13)   7_564 1_555   7_565
	O3L       O3L       O2         58.57(15)   7_564 1_555   8_555
	O3L       O3L       O2         58.57(15)   7_564 1_555   7_555
	O3L       O3L       O2         144.31(8)   7_564 1_555   2_566
	O3L       O3L       O2         144.31(8)   7_564 1_555   1_566
	O3L       O3L       Sr1        83.80(18)   7_564 1_555   2_565
	O3L       O3L       Sr1        83.80(18)   7_564 1_555   1_565
	O3L       O3L       Fe2L       165.72(11)   7_564 1_555   1_556
	O3L       O3L       Fe2R       36.39(8)   7_564 1_555   7_564
	O3L       O3L       Fe2R       168.19(12)   7_564 1_555   1_555
	O3L       O3L       O3R        112.98(18)   7_564 1_555   7_565
	O3L       O3L       Fe2L       49.82(10)   7_564 1_555   7_565
	O3L       O3L       O3R        24.41(6)   7_564 1_555   1_555
	Fe2R      O3R       O3L        74.23(9)   7_564 1_555   1_555
	O3L       O3R       Fe2R       63.16(11)   7_564 1_555   7_564
	O3L       O3R       O3L        137.39(14)   7_564 1_555   1_555
	Fe2L      O3R       O3L        55.21(14)   1_555 1_555   7_564
	Fe2L      O3R       Fe2R       118.37(13)   1_555 1_555   7_564
	Fe2L      O3R       O3L        167.40(7)   1_555 1_555   1_555
	Fe2L      O3R       Fe2L       131.79(13)   7_565 1_555   1_555
	Fe2L      O3R       O3L        76.58(12)   7_565 1_555   7_564
	Fe2L      O3R       Fe2R       13.42(8)   7_565 1_555   7_564
	Fe2L      O3R       O3L        60.81(8)   7_565 1_555   1_555
	Fe2R      O3R       Fe2L       129.33(11)   1_554 1_555   7_565
	Fe2R      O3R       Fe2L       2.47(2)   1_554 1_555   1_555
	Fe2R      O3R       O3L        52.74(13)   1_554 1_555   7_564
	Fe2R      O3R       Fe2R       115.90(12)   1_554 1_555   7_564
	Fe2R      O3R       O3L        169.87(5)   1_554 1_555   1_555
	Sr1       O3R       Fe2R       102.81(19)   1_565 1_555   1_554
	Sr1       O3R       Fe2L       99.67(13)   1_565 1_555   7_565
	Sr1       O3R       Fe2L       101.79(19)   1_565 1_555   1_555
	Sr1       O3R       O3L        116.85(14)   1_565 1_555   7_564
	Sr1       O3R       Fe2R       105.18(10)   1_565 1_555   7_564
	Sr1       O3R       O3L        73.24(19)   1_565 1_555   1_555
	Sr1       O3R       Sr1        125.7(2)   2_565 1_555   1_565
	Sr1       O3R       Fe2R       102.81(19)   2_565 1_555   1_554
	Sr1       O3R       Fe2L       99.67(13)   2_565 1_555   7_565
	Sr1       O3R       Fe2L       101.79(19)   2_565 1_555   1_555
	Sr1       O3R       O3L        116.85(14)   2_565 1_555   7_564
	Sr1       O3R       Fe2R       105.18(10)   2_565 1_555   7_564
	Sr1       O3R       O3L        73.24(19)   2_565 1_555   1_555
	O2        O3R       Sr1        62.3(2)   2_565 1_555   2_565
	O2        O3R       Sr1        127.31(15)   2_565 1_555   1_565
	O2        O3R       Fe2R       40.51(11)   2_565 1_555   1_554
	O2        O3R       Fe2L       132.17(7)   2_565 1_555   7_565
	O2        O3R       Fe2L       39.64(11)   2_565 1_555   1_555
	O2        O3R       O3L        74.62(15)   2_565 1_555   7_564
	O2        O3R       Fe2R       123.54(9)   2_565 1_555   7_564
	O2        O3R       O3L        134.86(11)   2_565 1_555   1_555
	O2        O3R       O2         73.98(17)   1_565 1_555   2_565
	O2        O3R       Sr1        127.31(15)   1_565 1_555   2_565
	O2        O3R       Sr1        62.3(2)   1_565 1_555   1_565
	O2        O3R       Fe2R       40.51(11)   1_565 1_555   1_554
	O2        O3R       Fe2L       132.17(7)   1_565 1_555   7_565
	O2        O3R       Fe2L       39.64(11)   1_565 1_555   1_555
	O2        O3R       O3L        74.62(15)   1_565 1_555   7_564
	O2        O3R       Fe2R       123.54(9)   1_565 1_555   7_564
	O2        O3R       O3L        134.86(11)   1_565 1_555   1_555
	O2        O3R       O2         144.8(2)   7_555 1_555   1_565
	O2        O3R       O2         97.37(8)   7_555 1_555   2_565
	O2        O3R       Sr1        72.02(6)   7_555 1_555   2_565
	O2        O3R       Sr1        135.31(18)   7_555 1_555   1_565
	O2        O3R       Fe2R       112.94(15)   7_555 1_555   1_554
	O2        O3R       Fe2L       36.41(7)   7_555 1_555   7_565
	O2        O3R       Fe2L       114.86(15)   7_555 1_555   1_555
	O2        O3R       O3L        70.25(15)   7_555 1_555   7_564
	O2        O3R       Fe2R       35.03(3)   7_555 1_555   7_564
	O2        O3R       O3L        75.12(14)   7_555 1_555   1_555
	O2        O3R       O2         69.90(8)   8_555 1_555   7_555
	O2        O3R       O2         97.37(8)   8_555 1_555   1_565
	O2        O3R       O2         144.8(2)   8_555 1_555   2_565
	O2        O3R       Sr1        135.31(18)   8_555 1_555   2_565
	O2        O3R       Sr1        72.02(6)   8_555 1_555   1_565
	O2        O3R       Fe2R       112.94(15)   8_555 1_555   1_554
	O2        O3R       Fe2L       36.41(7)   8_555 1_555   7_565
	O2        O3R       Fe2L       114.86(15)   8_555 1_555   1_555
	O2        O3R       O3L        70.25(15)   8_555 1_555   7_564
	O2        O3R       Fe2R       35.03(3)   8_555 1_555   7_564
	O2        O3R       O3L        75.12(14)   8_555 1_555   1_555
	O3R       O3R       O2         56.25(14)   7_565 1_555   8_555
	O3R       O3R       O2         56.25(14)   7_565 1_555   7_555
	O3R       O3R       O2         142.86(9)   7_565 1_555   1_565
	O3R       O3R       O2         142.86(9)   7_565 1_555   2_565
	O3R       O3R       Sr1        83.31(18)   7_565 1_555   2_565
	O3R       O3R       Sr1        83.31(18)   7_565 1_555   1_565
	O3R       O3R       Fe2R       165.72(11)   7_565 1_555   1_554
	O3R       O3R       Fe2L       36.39(8)   7_565 1_555   7_565
	O3R       O3R       Fe2L       168.19(12)   7_565 1_555   1_555
	O3R       O3R       O3L        112.98(18)   7_565 1_555   7_564
	O3R       O3R       Fe2R       49.82(10)   7_565 1_555   7_564
	O3R       O3R       O3L        24.41(6)   7_565 1_555   1_555
	O3R       O3R       O3R        131.17(13)   7_564 1_555   7_565
	O3R       O3R       O2         84.96(15)   7_564 1_555   8_555
	O3R       O3R       O2         84.96(15)   7_564 1_555   7_555
	O3R       O3R       O2         60.84(11)   7_564 1_555   1_565
	O3R       O3R       O2         60.84(11)   7_564 1_555   2_565
	O3R       O3R       Sr1        114.12(18)   7_564 1_555   2_565
	O3R       O3R       Sr1        114.12(18)   7_564 1_555   1_565
	O3R       O3R       Fe2R       34.55(3)   7_564 1_555   1_554
	O3R       O3R       Fe2L       94.78(12)   7_564 1_555   7_565
	O3R       O3R       Fe2L       37.01(3)   7_564 1_555   1_555
	O3R       O3R       O3L        18.20(12)   7_564 1_555   7_564
	O3R       O3R       Fe2R       81.36(12)   7_564 1_555   7_564
	O3R       O3R       O3L        155.59(6)   7_564 1_555   1_555
loop_
_pd_block_diffractogram_id	
	POL126529-b_1-TOF.dat_0
	POL126529-b_2-TOF.dat_0
	POL126529-b_3-TOF.dat_0
	POL126529-b_4-TOF.dat_0
	POL126529-b_5-TOF.dat_0
#######	End powder crystal structure	#######


#######	Begin powder crystal structure	#######
data_magnetic_only_0
_pd_block_id	magnetic_only_0
# The diffractogram block id loop is at the end of the datablock.
_diffrn_measurement_device_type	POLARIS_Diffractometer_at_ISIS
_pd_phase_name magnetic_only
_cell_length_a  15.6185(2)
_cell_length_b  5.66627(8)
_cell_length_c  5.52825(9)
_cell_angle_alpha 90
_cell_angle_beta  90
_cell_angle_gamma 90
_cell_volume 489.243(12)
_exptl_crystal_density_diffrn	1.51635(4)
_space_group_magn.number_BNS	30.122
loop_
	_space_group_symop_magn_operation.id
	_space_group_symop_magn_operation.xyz
	_space_group_symop_magn_operation.mxmymz
	_space_group_symop_magn_operation.timereversal
	  1 -x,-y,z  -mx,-my,mz +1
	  2 -x,y+1/2,z+1/2  mx,-my,-mz +1
	  3 -x+1/2,-y+1/2,z+1/2  mx,my,-mz -1
	  4 -x+1/2,y,z  -mx,my,mz -1
	  5 x,-y+1/2,z+1/2  -mx,my,-mz +1
	  6 x,y,z  mx,my,mz +1
	  7 x+1/2,-y,z  mx,-my,mz -1
	  8 x+1/2,y+1/2,z+1/2  -mx,-my,-mz -1
loop_
	_atom_site_label
	_atom_site_type_symbol
	_atom_site_site_symmetry_multiplicity
	_atom_site_fract_x
	_atom_site_fract_y
	_atom_site_fract_z
	_atom_site_occupancy
	_atom_site_B_iso_or_equiv
Fe1 Fe+3   4 0 0 0 1 0.554(12)
Fe2L Fe+3   4 0.25 0.93306(16) 0.0416(3) 0.51(2) 0.554(12)
Fe2R Fe+3   4 0.25 0.93306(16) 0.9584(3) 0.49(2) 0.554(12)
loop_
	_geom_bond_atom_site_label_1
	_geom_bond_atom_site_label_2
	_geom_bond_distance
	_geom_bond_site_symmetry_1
	_geom_bond_site_symmetry_2
	Fe1       Fe2R      3.92975(13) 1_555   4_544
	Fe1       Fe2R      3.92975(13) 1_555   1_564
	Fe1       Fe2L      3.92975(13) 1_555   1_565
	Fe1       Fe2L      3.92975(13) 1_555   4_545
	Fe1       Fe1       3.95816(4) 1_555   2_545
	Fe1       Fe1       3.95816(4) 1_555   2_554
	Fe1       Fe1       3.95816(4) 1_555   2_555
	Fe1       Fe1       3.95816(4) 1_555   2_544
	Fe2L      Fe2R      0.460(3) 1_555   1_554
	Fe2L      Fe2R      3.100(2) 1_555   2_534
	Fe2L      Fe2L      3.4560(11) 1_555   2_534
	Fe2L      Fe2L      3.4560(11) 1_555   2_535
	Fe2L      Fe2R      3.834(3) 1_555   2_533
	Fe2L      Fe1       3.9297(3) 1_555   1_545
	Fe2L      Fe1       3.9297(2) 1_555   4_445
	Fe2R      Fe2L      0.460(3) 1_555   1_556
	Fe2R      Fe2L      3.100(2) 1_555   2_535
	Fe2R      Fe2R      3.4560(11) 1_555   2_534
	Fe2R      Fe2R      3.4560(11) 1_555   2_535
	Fe2R      Fe2L      3.834(3) 1_555   2_536
	Fe2R      Fe1       3.9297(3) 1_555   1_546
	Fe2R      Fe1       3.9297(2) 1_555   4_446
	loop_
		_geom_angle_atom_site_label_1
		_geom_angle_atom_site_label_2
		_geom_angle_atom_site_label_3
		_geom_angle
		_geom_angle_site_symmetry_1
		_geom_angle_site_symmetry_2
		_geom_angle_site_symmetry_3
	Fe2R      Fe1       Fe2R       173.29(4)   1_564 1_555   4_544
	Fe2L      Fe1       Fe2R       6.71(4)   1_565 1_555   1_564
	Fe2L      Fe1       Fe2R       180.00000000(13)   1_565 1_555   4_544
	Fe2L      Fe1       Fe2L       173.29(4)   4_545 1_555   1_565
	Fe2L      Fe1       Fe2R       180.000    4_545 1_555   1_564
	Fe2L      Fe1       Fe2R       6.71(4)   4_545 1_555   4_544
	Fe1       Fe1       Fe2L       83.687(17)   2_545 1_555   4_545
	Fe1       Fe1       Fe2L       91.617(17)   2_545 1_555   1_565
	Fe1       Fe1       Fe2R       96.313(17)   2_545 1_555   1_564
	Fe1       Fe1       Fe2R       88.383(17)   2_545 1_555   4_544
	Fe1       Fe1       Fe1        180.000    2_554 1_555   2_545
	Fe1       Fe1       Fe2L       96.313(17)   2_554 1_555   4_545
	Fe1       Fe1       Fe2L       88.383(17)   2_554 1_555   1_565
	Fe1       Fe1       Fe2R       83.687(17)   2_554 1_555   1_564
	Fe1       Fe1       Fe2R       91.617(17)   2_554 1_555   4_544
	Fe1       Fe1       Fe1        88.5872(12)   2_555 1_555   2_554
	Fe1       Fe1       Fe1        91.4128(12)   2_555 1_555   2_545
	Fe1       Fe1       Fe2L       91.617(17)   2_555 1_555   4_545
	Fe1       Fe1       Fe2L       83.687(17)   2_555 1_555   1_565
	Fe1       Fe1       Fe2R       88.383(17)   2_555 1_555   1_564
	Fe1       Fe1       Fe2R       96.313(17)   2_555 1_555   4_544
	Fe1       Fe1       Fe1        180.000    2_544 1_555   2_555
	Fe1       Fe1       Fe1        91.4128(12)   2_544 1_555   2_554
	Fe1       Fe1       Fe1        88.5872(12)   2_544 1_555   2_545
	Fe1       Fe1       Fe2L       88.383(17)   2_544 1_555   4_545
	Fe1       Fe1       Fe2L       96.313(17)   2_544 1_555   1_565
	Fe1       Fe1       Fe2R       91.617(17)   2_544 1_555   1_564
	Fe1       Fe1       Fe2R       83.687(17)   2_544 1_555   4_544
	Fe2R      Fe2L      Fe2R       138.00(4)   2_534 1_555   1_554
	Fe2L      Fe2L      Fe2R       101.11(6)   2_534 1_555   2_534
	Fe2L      Fe2L      Fe2R       36.89(2)   2_534 1_555   1_554
	Fe2L      Fe2L      Fe2L       106.22(5)   2_535 1_555   2_534
	Fe2L      Fe2L      Fe2R       5.11(4)   2_535 1_555   2_534
	Fe2L      Fe2L      Fe2R       143.11(2)   2_535 1_555   1_554
	Fe2R      Fe2L      Fe2L       110.35(5)   2_533 1_555   2_535
	Fe2R      Fe2L      Fe2L       4.13(2)   2_533 1_555   2_534
	Fe2R      Fe2L      Fe2R       105.24(5)   2_533 1_555   2_534
	Fe2R      Fe2L      Fe2R       32.76(3)   2_533 1_555   1_554
	Fe1       Fe2L      Fe2R       90.17(2)   1_545 1_555   2_533
	Fe1       Fe2L      Fe2L       96.012(18)   1_545 1_555   2_535
	Fe1       Fe2L      Fe2L       90.638(17)   1_545 1_555   2_534
	Fe1       Fe2L      Fe2R       96.204(18)   1_545 1_555   2_534
	Fe1       Fe2L      Fe2R       86.65(2)   1_545 1_555   1_554
	Fe1       Fe2L      Fe1        167.04(3)   4_445 1_555   1_545
	Fe1       Fe2L      Fe2R       90.17(2)   4_445 1_555   2_533
	Fe1       Fe2L      Fe2L       96.012(18)   4_445 1_555   2_535
	Fe1       Fe2L      Fe2L       90.638(17)   4_445 1_555   2_534
	Fe1       Fe2L      Fe2R       96.204(18)   4_445 1_555   2_534
	Fe1       Fe2L      Fe2R       86.65(2)   4_445 1_555   1_554
	Fe2L      Fe2R      Fe2L       138.00(4)   2_535 1_555   1_556
	Fe2R      Fe2R      Fe2L       5.11(4)   2_534 1_555   2_535
	Fe2R      Fe2R      Fe2L       143.11(2)   2_534 1_555   1_556
	Fe2R      Fe2R      Fe2R       106.22(5)   2_535 1_555   2_534
	Fe2R      Fe2R      Fe2L       101.11(6)   2_535 1_555   2_535
	Fe2R      Fe2R      Fe2L       36.89(2)   2_535 1_555   1_556
	Fe2L      Fe2R      Fe2R       4.13(2)   2_536 1_555   2_535
	Fe2L      Fe2R      Fe2R       110.35(5)   2_536 1_555   2_534
	Fe2L      Fe2R      Fe2L       105.24(5)   2_536 1_555   2_535
	Fe2L      Fe2R      Fe2L       32.76(3)   2_536 1_555   1_556
	Fe1       Fe2R      Fe2L       90.17(2)   1_546 1_555   2_536
	Fe1       Fe2R      Fe2R       90.638(17)   1_546 1_555   2_535
	Fe1       Fe2R      Fe2R       96.012(18)   1_546 1_555   2_534
	Fe1       Fe2R      Fe2L       96.204(18)   1_546 1_555   2_535
	Fe1       Fe2R      Fe2L       86.65(2)   1_546 1_555   1_556
	Fe1       Fe2R      Fe1        167.04(3)   4_446 1_555   1_546
	Fe1       Fe2R      Fe2L       90.17(2)   4_446 1_555   2_536
	Fe1       Fe2R      Fe2R       90.638(17)   4_446 1_555   2_535
	Fe1       Fe2R      Fe2R       96.012(18)   4_446 1_555   2_534
	Fe1       Fe2R      Fe2L       96.204(18)   4_446 1_555   2_535
	Fe1       Fe2R      Fe2L       86.65(2)   4_446 1_555   1_556
loop_
_pd_block_diffractogram_id	
	POL126529-b_1-TOF.dat_0
	POL126529-b_2-TOF.dat_0
	POL126529-b_3-TOF.dat_0
	POL126529-b_4-TOF.dat_0
	POL126529-b_5-TOF.dat_0
#######	End powder crystal structure	#######


#######	Begin powder diffraction data	#######
data_POL126529-b_1-TOF.dat_0
_pd_block_id	POL126529-b_1-TOF.dat_0
_pd_calc_method	Rietveld
_diffrn_radiation_probe	neutron
_pd_instr_special_details	POLARIS_Diffractometer_at_ISIS
_pd_meas_scan_method	tof
_refine_ls_goodness_of_fit_all	2.25194
_pd_proc_ls_prof_R_factor	0.02322
_pd_proc_ls_prof_wR_factor	0.02881
_pd_proc_ls_prof_wR_expected	0.01279
loop_
	_pd_phase_id
	_pd_phase_block_id
	_pd_phase_mass_%
1	SrFeO2.5_Ima2_0	76.66(6)
2	magnetic_only_0	23.34(6)
loop_
	_refln_index_h
	_refln_index_k
	_refln_index_l
	_pd_refln_phase_id
	_refln_d_spacing
	_refln_F_squared_calc
	_refln_F_squared_meas
   0    0    2 1    2.764123     4.551848     4.551693
   0    0    4 1    1.382061     8.538960     8.617529
   0    1    1 1    3.956956     1.411191     1.421985
   0    1    3 1    1.752406     1.923831     1.896160
   0    1    5 1    1.085183     0.759103     0.752875
   0    2    0 1    2.833134     3.214625     3.223911
   0    2    2 1    1.978478    22.236683    21.846992
   0    2    4 1    1.242145     4.700079     4.535592
   0    3    1 1    1.787319     0.725903     0.715604
   0    3    3 1    1.318985     0.023800     0.023410
   0    4    0 1    1.416567     4.292514     4.401471
   0    4    2 1    1.260659     1.488332     1.432927
   0    5    1 1    1.110168     0.274952     0.271583
   1    1    0 1    5.326566     0.281772     0.281748
   1    1    2 1    2.453448     0.013491     0.013818
   1    1    4 1    1.337764     0.424870     0.421048
   1    2    1 1    2.489093     0.007887     0.008105
   1    2    3 1    1.537238     0.625066     0.628036
   1    2    5 1    1.027761     0.146827     0.159115
   1    3    0 1    1.875095     0.031673     0.031366
   1    3    2 1    1.551742     0.024664     0.024660
   1    3    4 1    1.112520     0.937341     0.925692
   1    4    1 1    1.366967     0.563433     0.563995
   1    4    3 1    1.120187     0.042346     0.041794
   1    5    0 1    1.130282     0.594419     0.586056
   1    5    2 1    1.046195     0.481109     0.497470
   2    0    0 1    7.809264     0.185462     0.181505
   2    0    2 1    2.605711     0.881680     0.910948
   2    0    4 1    1.360913     4.376659     4.368864
   2    1    1 1    3.529698     0.026411     0.025592
   2    1    3 1    1.709884     0.307861     0.305605
   2    1    5 1    1.074855     0.014303     0.014253
   2    2    0 1    2.663283     0.403992     0.414502
   2    2    2 1    1.917884     4.919549     4.840237
   2    2    4 1    1.226724     0.521011     0.502713
   2    3    1 1    1.742270     0.018747     0.018492
   2    3    3 1    1.300565     0.818582     0.795341
   2    4    0 1    1.393821     7.276526     7.388663
   2    4    2 1    1.244547     0.000521     0.000503
   2    5    1 1    1.099117     1.606550     1.588570
   3    1    0 1    3.833675     0.803786     0.804984
   3    1    2 1    2.242105     1.125884     1.123122
   3    1    4 1    1.300154     0.051837     0.050351
   3    2    1 1    2.269211     0.235268     0.235077
   3    2    3 1    1.480925     1.594787     1.619176
   3    3    0 1    1.775522     3.997557     3.938585
   3    3    2 1    1.493878     3.031854     3.063904
   3    3    4 1    1.090606     1.833546     1.815582
   3    4    1 1    1.326914     1.905493     1.881499
   3    4    3 1    1.097826     0.434637     0.429853
   3    5    0 1    1.107324     1.010826     0.998658
   3    5    2 1    1.027909     5.667793     6.139649
   4    0    0 1    3.904632     0.737533     0.745769
   4    0    2 1    2.256044     2.763697     2.759090
   4    0    4 1    1.302856     0.125216     0.121858
   4    1    1 1    2.779306     6.088664     6.083690
   4    1    3 1    1.598773     8.140504     8.040776
   4    1    5 1    1.045554     5.149984     5.332657
   4    2    0 1    2.293100     3.003784     3.007763
   4    2    2 1    1.764849     0.530662     0.522809
   4    2    4 1    1.183693     5.728036     5.576710
   4    3    1 1    1.625152     8.362316     8.285243
   4    3    3 1    1.249615     3.367147     3.247445
   4    4    0 1    1.331642     0.006282     0.006214
   4    4    2 1    1.199681     5.574846     5.390236
   4    5    1 1    1.067845     4.513575     4.521014
   5    1    0 1    2.735560     2.097904     2.105293
   5    1    2 1    1.944353     0.254972     0.250082
   5    1    4 1    1.233566     0.288991     0.278887
   5    2    1 1    1.961951     1.227241     1.203690
   5    2    3 1    1.384678     3.373860     3.409780
   5    3    0 1    1.616268     2.892134     2.860477
   5    3    2 1    1.395249     6.875653     6.986376
   5    3    4 1    1.050402     0.885731     0.907983
   5    4    1 1    1.256351     5.659848     5.453277
   5    4    3 1    1.056848     2.608039     2.644379
   5    5    0 1    1.065313     2.441722     2.451497
   6    0    0 1    2.603088     0.071409     0.073767
   6    0    2 1    1.895034     1.159189     1.145052
   6    0    4 1    1.220681     3.138558     3.028203
   6    1    1 1    2.174708     5.608636     5.597609
   6    1    3 1    1.453690     3.465773     3.566938
   6    2    0 1    1.916838     0.808921     0.796022
   6    2    2 1    1.575151     2.747632     2.723953
   6    2    4 1    1.121052     1.320860     1.303531
   6    3    1 1    1.473434     3.588043     3.656936
   6    3    3 1    1.176566     7.761719     7.586087
   6    4    0 1    1.244260     3.907518     3.770375
   6    4    2 1    1.134606     0.650912     0.641466
   6    5    1 1    1.021177     6.008395     6.624642
   7    1    0 1    2.076063     0.051760     0.052533
   7    1    2 1    1.659993     0.621455     0.621571
   7    1    4 1    1.150451     1.093335     1.076503
   7    2    1 1    1.670904     0.416141     0.416774
   7    2    3 1    1.270059     1.995565     1.918674
   7    3    0 1    1.441595     1.118431     1.154282
   7    3    2 1    1.278202     0.025373     0.024397
   7    4    1 1    1.168866     3.377923     3.313414
   8    0    0 1    1.952316    12.707034    12.460605
   8    0    2 1    1.594661     5.161436     5.099056
   8    0    4 1    1.128022    10.534186    10.388220
   8    1    1 1    1.750810     2.895111     2.853740
   8    1    3 1    1.304106     3.918490     3.816816
   8    2    0 1    1.607588     3.509830     3.467796
   8    2    2 1    1.389653    29.284099    29.673727
   8    2    4 1    1.048008     4.972553     5.121902
   8    3    1 1    1.318304     1.916551     1.884789
   8    3    3 1    1.092935     0.138921     0.137487
   8    4    0 1    1.146550     5.299885     5.219081
   8    4    2 1    1.059055     1.337256     1.351665
   9    1    0 1    1.659315     0.965961     0.966006
   9    1    2 1    1.422659     0.483385     0.496823
   9    1    4 1    1.061949     0.009207     0.009277
   9    2    1 1    1.429510     0.219354     0.225958
   9    2    3 1    1.153836     0.160287     0.157789
   9    3    0 1    1.277892     0.028324     0.027233
   9    3    2 1    1.159931     0.471281     0.463585
   9    4    1 1    1.076382     0.013483     0.013424
  10    0    0 1    1.561853     0.207873     0.207001
  10    0    2 1    1.359792     0.340721     0.339955
  10    0    4 1    1.035020     4.366829     4.639837
  10    1    1 1    1.452779     4.775384     4.916239
  10    1    3 1    1.165968     5.971699     5.863814
  10    2    0 1    1.367780     0.037787     0.037840
  10    2    2 1    1.225903     5.515798     5.322002
  10    3    1 1    1.176083     2.907975     2.842894
  10    4    0 1    1.049277     8.729145     8.968152
  11    1    0 1    1.377284     0.029543     0.029736
  11    1    2 1    1.232731     1.669217     1.610826
  11    2    1 1    1.237180     0.034651     0.033441
  11    2    3 1    1.045360     0.338397     0.350552
  11    3    0 1    1.134941     2.999964     2.956334
  11    3    2 1    1.049886     0.076766     0.078772
  12    0    0 1    1.301544     2.517209     2.447420
  12    0    2 1    1.177533     0.020631     0.020154
  12    1    1 1    1.236378     4.536583     4.378177
  12    1    3 1    1.044876     5.934211     6.153978
  12    2    0 1    1.182709     0.096367     0.093872
  12    2    2 1    1.087354     4.015991     3.980220
  12    3    1 1    1.052136     5.100383     5.211630
  13    1    0 1    1.175297     2.578608     2.521920
  13    1    2 1    1.081585     0.088747     0.088140
  13    2    1 1    1.084586     1.364991     1.354075
  13    3    0 1    1.013720     0.641920     0.720023
  14    0    0 1    1.115609     0.000035     0.000034
  14    0    2 1    1.034527     0.948079     1.008648
  14    1    1 1    1.073750    11.323987    11.292725
  14    2    0 1    1.038031     0.741127     0.781368
  15    1    0 1    1.024088     0.001191     0.001303
   0    0    1 2    5.528245     0.000000     0.000000
   0    0    2 2    2.764123     0.000000     0.000000
   0    0    3 2    1.842748     0.000000     0.000000
   0    0    4 2    1.382061     0.000000     0.000000
   0    0    5 2    1.105649     0.000000     0.000000
   0    1    0 2    5.666269     0.004794     0.004855
   0    1    1 2    3.956956     0.000000     0.000000
   0    1    2 2    2.484291     0.004788     0.004918
   0    1    3 2    1.752406     0.000000     0.000000
   0    1    4 2    1.342698     0.001837     0.001823
   0    1    5 2    1.085183     0.000000     0.000000
   0    2    0 2    2.833134     0.000000     0.000000
   0    2    1 2    2.521317     0.054008     0.055554
   0    2    2 2    1.978478     0.000000     0.000000
   0    2    3 2    1.544739     0.015259     0.015296
   0    2    4 2    1.242145     0.000000     0.000000
   0    2    5 2    1.029993     0.002524     0.002718
   0    3    0 2    1.888756     0.074823     0.073979
   0    3    1 2    1.787319     0.000000     0.000000
   0    3    2 2    1.559458     0.068608     0.068386
   0    3    3 2    1.318985     0.000000     0.000000
   0    3    4 2    1.115353     0.011252     0.011110
   0    4    0 2    1.416567     0.000000     0.000000
   0    4    1 2    1.372233     0.134286     0.134786
   0    4    2 2    1.260659     0.000000     0.000000
   0    4    3 2    1.123079     0.033790     0.033340
   0    5    0 2    1.133254     0.054523     0.053739
   0    5    1 2    1.110168     0.000000     0.000000
   0    5    2 2    1.048550     0.054402     0.055973
   1    0    1 2    5.211422     0.000000     0.000000
   1    0    2 2    2.721826     0.000000     0.000000
   1    0    3 2    1.830055     0.000000     0.000000
   1    0    4 2    1.376682     0.000000     0.000000
   1    0    5 2    1.102889     0.000000     0.000000
   1    1    0 2    5.326566     0.000000     0.000000
   1    1    1 2    3.835768     0.113160     0.113380
   1    1    2 2    2.453448     0.000000     0.000000
   1    1    3 2    1.741479     0.004288     0.004230
   1    1    4 2    1.337764     0.000000     0.000000
   1    1    5 2    1.082573     0.000034     0.000034
   1    2    0 2    2.787643     0.300786     0.300607
   1    2    1 2    2.489093     0.000000     0.000000
   1    2    2 2    1.962793     0.130910     0.128403
   1    2    3 2    1.537238     0.000000     0.000000
   1    2    4 2    1.238236     0.004013     0.003872
   1    2    5 2    1.027761     0.000000     0.000000
   1    3    0 2    1.875095     0.000000     0.000000
   1    3    1 2    1.775730     0.382871     0.377225
   1    3    2 2    1.551742     0.000000     0.000000
   1    3    3 2    1.314307     0.042247     0.041442
   1    3    4 2    1.112520     0.000000     0.000000
   1    4    0 2    1.410777     0.123291     0.126122
   1    4    1 2    1.366967     0.000000     0.000000
   1    4    2 2    1.256572     0.091470     0.088128
   1    4    3 2    1.120187     0.000000     0.000000
   1    5    0 2    1.130282     0.000000     0.000000
   1    5    1 2    1.107374     0.054700     0.054041
   1    5    2 2    1.046195     0.000000     0.000000
   2    0    0 2    7.809264     0.000000     0.000000
   2    0    1 2    4.512087     1.002838     1.010831
   2    0    2 2    2.605711     0.000000     0.000000
   2    0    3 2    1.793492     0.040717     0.040161
   2    0    4 2    1.360913     0.000000     0.000000
   2    0    5 2    1.094731     0.001244     0.001231
   2    1    0 2    4.586200     2.864851     2.894308
   2    1    1 2    3.529698     0.000000     0.000000
   2    1    2 2    2.367386     0.769548     0.781774
   2    1    3 2    1.709884     0.000000     0.000000
   2    1    4 2    1.323281     0.035379     0.034879
   2    1    5 2    1.074855     0.000000     0.000000
   2    2    0 2    2.663283     0.000000     0.000000
   2    2    1 2    2.399362     2.018025     2.056702
   2    2    2 2    1.917884     0.000000     0.000000
   2    2    3 2    1.515376     0.231052     0.232895
   2    2    4 2    1.226724     0.000000     0.000000
   2    2    5 2    1.021150     0.010567     0.011652
   2    3    0 2    1.835825     0.479340     0.474790
   2    3    1 2    1.742270     0.000000     0.000000
   2    3    2 2    1.529264     0.377591     0.380030
   2    3    3 2    1.300565     0.000000     0.000000
   2    3    4 2    1.104148     0.040283     0.039809
   2    4    0 2    1.393821     0.000000     0.000000
   2    4    1 2    1.351526     0.166036     0.165149
   2    4    2 2    1.244547     0.000000     0.000000
   2    4    3 2    1.111643     0.047421     0.046835
   2    5    0 2    1.121507     0.011627     0.011474
   2    5    1 2    1.099117     0.000000     0.000000
   2    5    2 2    1.039224     0.016341     0.017177
   3    0    0 2    5.206176     0.000000     0.000000
   3    0    1 2    3.790069     0.000000     0.000000
   3    0    2 2    2.441362     0.000000     0.000000
   3    0    3 2    1.737141     0.000000     0.000000
   3    0    4 2    1.335794     0.000000     0.000000
   3    0    5 2    1.081528     0.000000     0.000000
   3    1    0 2    3.833675     0.000000     0.000000
   3    1    1 2    3.150302     0.128015     0.133530
   3    1    2 2    2.242105     0.000000     0.000000
   3    1    3 2    1.660843     0.006631     0.006634
   3    1    4 2    1.300154     0.000000     0.000000
   3    1    5 2    1.062350     0.000056     0.000057
   3    2    0 2    2.488521     0.262234     0.269461
   3    2    1 2    2.269211     0.000000     0.000000
   3    2    2 2    1.849433     0.128033     0.126884
   3    2    3 2    1.480925     0.000000     0.000000
   3    2    4 2    1.208232     0.004270     0.004123
   3    3    0 2    1.775522     0.000000     0.000000
   3    3    1 2    1.690474     0.340660     0.340159
   3    3    2 2    1.493878     0.000000     0.000000
   3    3    3 2    1.278589     0.039637     0.038133
   3    3    4 2    1.090606     0.000000     0.000000
   3    4    0 2    1.366872     0.109328     0.109430
   3    4    1 2    1.326914     0.000000     0.000000
   3    4    2 2    1.225249     0.082469     0.079570
   3    4    3 2    1.097826     0.000000     0.000000
   3    5    0 2    1.107324     0.000000     0.000000
   3    5    1 2    1.085757     0.048948     0.048537
   3    5    2 2    1.027909     0.000000     0.000000
   4    0    0 2    3.904632     0.000000     0.000000
   4    0    1 2    3.189322     0.001240     0.001267
   4    0    2 2    2.256044     0.000000     0.000000
   4    0    3 2    1.666485     0.003808     0.003813
   4    0    4 2    1.302856     0.000000     0.000000
   4    0    5 2    1.063822     0.001396     0.001404
   4    1    0 2    3.215175     0.007219     0.007294
   4    1    1 2    2.779306     0.000000     0.000000
   4    1    2 2    2.096016     0.016179     0.016377
   4    1    3 2    1.598773     0.000000     0.000000
   4    1    4 2    1.269724     0.008059     0.007748
   4    1    5 2    1.045554     0.000000     0.000000
   4    2    0 2    2.293100     0.000000     0.000000
   4    2    1 2    2.118111     0.088885     0.089456
   4    2    2 2    1.764849     0.000000     0.000000
   4    2    3 2    1.436415     0.031520     0.032504
   4    2    4 2    1.183693     0.000000     0.000000
   4    3    0 2    1.700281     0.115734     0.115230
   4    3    1 2    1.625152     0.000000     0.000000
   4    3    2 2    1.448226     0.114206     0.117739
   4    3    3 2    1.249615     0.000000     0.000000
   4    3    4 2    1.072457     0.020496     0.020457
   4    4    0 2    1.331642     0.000000     0.000000
   4    4    1 2    1.294612     0.213323     0.206454
   4    4    2 2    1.199681     0.000000     0.000000
   4    4    3 2    1.079321     0.056365     0.056037
   4    5    0 2    1.088342     0.086983     0.086183
   4    5    1 2    1.067845     0.000000     0.000000
   4    5    2 2    1.012672     0.088045     0.098970
   5    0    0 2    3.123706     0.000000     0.000000
   5    0    1 2    2.719583     0.000000     0.000000
   5    0    2 2    2.070041     0.000000     0.000000
   5    0    3 2    1.587155     0.000000     0.000000
   5    0    4 2    1.263881     0.000000     0.000000
   5    0    5 2    1.042284     0.000000     0.000000
   5    1    0 2    2.735560     0.000000     0.000000
   5    1    1 2    2.451805     0.115600     0.118383
   5    1    2 2    1.944353     0.000000     0.000000
   5    1    3 2    1.528332     0.008592     0.008648
   5    1    4 2    1.233566     0.000000     0.000000
   5    1    5 2    1.025086     0.000083     0.000090
   5    2    0 2    2.098555     0.200399     0.202731
   5    2    1 2    1.961951     0.000000     0.000000
   5    2    2 2    1.671424     0.113853     0.114032
   5    2    3 2    1.384678     0.000000     0.000000
   5    2    4 2    1.154235     0.004356     0.004288
   5    3    0 2    1.616268     0.000000     0.000000
   5    3    1 2    1.551326     0.269420     0.269428
   5    3    2 2    1.395249     0.000000     0.000000
   5    3    3 2    1.215102     0.034223     0.033025
   5    3    4 2    1.050402     0.000000     0.000000
   5    4    0 2    1.290108     0.086237     0.083258
   5    4    1 2    1.256351     0.000000     0.000000
   5    4    2 2    1.169044     0.066939     0.065656
   5    4    3 2    1.056848     0.000000     0.000000
   5    5    0 2    1.065313     0.000000     0.000000
   5    5    1 2    1.046068     0.039232     0.040577
   6    0    0 2    2.603088     0.000000     0.000000
   6    0    1 2    2.355066     1.410524     1.429806
   6    0    2 2    1.895034     0.000000     0.000000
   6    0    3 2    1.504029     0.155881     0.157263
   6    0    4 2    1.220681     0.000000     0.000000
   6    0    5 2    1.017656     0.006183     0.006875
   6    1    0 2    2.365419     1.642857     1.668436
   6    1    1 2    2.174708     0.000000     0.000000
   6    1    2 2    1.797189     0.983683     0.970640
   6    1    3 2    1.453690     0.000000     0.000000
   6    1    4 2    1.193305     0.067810     0.065707
   6    2    0 2    1.916838     0.000000     0.000000
   6    2    1 2    1.811059     1.308355     1.293204
   6    2    2 2    1.575151     0.000000     0.000000
   6    2    3 2    1.328440     0.211389     0.208862
   6    2    4 2    1.121052     0.000000     0.000000
   6    3    0 2    1.528733     0.289231     0.291125
   6    3    1 2    1.473434     0.000000     0.000000
   6    3    2 2    1.337767     0.256686     0.254380
   6    3    3 2    1.176566     0.000000     0.000000
   6    3    4 2    1.025208     0.031992     0.034907
   6    4    0 2    1.244260     0.000000     0.000000
   6    4    1 2    1.213894     0.105113     0.101440
   6    4    2 2    1.134606     0.000000     0.000000
   6    4    3 2    1.031198     0.032692     0.035087
   6    5    0 2    1.039058     0.007418     0.007800
   6    5    1 2    1.021177     0.000000     0.000000
   7    0    0 2    2.231218     0.000000     0.000000
   7    0    1 2    2.069053     0.000000     0.000000
   7    0    2 2    1.736169     0.000000     0.000000
   7    0    3 2    1.420824     0.000000     0.000000
   7    0    4 2    1.174923     0.000000     0.000000
   7    1    0 2    2.076063     0.000000     0.000000
   7    1    1 2    1.943534     0.084537     0.082919
   7    1    2 2    1.659993     0.000000     0.000000
   7    1    3 2    1.378157     0.008420     0.008479
   7    1    4 2    1.150451     0.000000     0.000000
   7    2    0 2    1.752889     0.135574     0.133621
   7    2    1 2    1.670904     0.000000     0.000000
   7    2    2 2    1.480322     0.088138     0.089517
   7    2    3 2    1.270059     0.000000     0.000000
   7    2    4 2    1.085297     0.003930     0.003897
   7    3    0 2    1.441595     0.000000     0.000000
   7    3    1 2    1.394946     0.189824     0.192832
   7    3    2 2    1.278202     0.000000     0.000000
   7    3    3 2    1.135429     0.026636     0.026247
   7    4    0 2    1.195903     0.060829     0.058885
   7    4    1 2    1.168866     0.000000     0.000000
   7    4    2 2    1.097581     0.048844     0.048308
   8    0    0 2    1.952316     0.000000     0.000000
   8    0    1 2    1.840893     0.000738     0.000731
   8    0    2 2    1.594661     0.000000     0.000000
   8    0    3 2    1.340081     0.004725     0.004685
   8    0    4 2    1.128022     0.000000     0.000000
   8    1    0 2    1.845824     0.003221     0.003192
   8    1    1 2    1.750810     0.000000     0.000000
   8    1    2 2    1.535030     0.012217     0.012281
   8    1    3 2    1.304106     0.000000     0.000000
   8    1    4 2    1.106312     0.009321     0.009209
   8    2    0 2    1.607588     0.000000     0.000000
   8    2    1 2    1.543645     0.044512     0.044639
   8    2    2 2    1.389653     0.000000     0.000000
   8    2    3 2    1.211401     0.022436     0.021656
   8    2    4 2    1.048008     0.000000     0.000000
   8    3    0 2    1.357466     0.055334     0.055158
   8    3    1 2    1.318304     0.000000     0.000000
   8    3    2 2    1.218461     0.062294     0.060105
   8    3    3 2    1.092935     0.000000     0.000000
   8    4    0 2    1.146550     0.000000     0.000000
   8    4    1 2    1.122659     0.108317     0.106879
   8    4    2 2    1.059055     0.000000     0.000000
   9    0    0 2    1.735392     0.000000     0.000000
   9    0    1 2    1.655729     0.000000     0.000000
   9    0    2 2    1.469739     0.000000     0.000000
   9    0    3 2    1.263356     0.000000     0.000000
   9    0    4 2    1.081106     0.000000     0.000000
   9    1    0 2    1.659315     0.000000     0.000000
   9    1    1 2    1.589269     0.053089     0.052472
   9    1    2 2    1.422659     0.000000     0.000000
   9    1    3 2    1.233079     0.006583     0.006353
   9    1    4 2    1.061949     0.000000     0.000000
   9    2    0 2    1.479841     0.082208     0.083513
   9    2    1 2    1.429510     0.000000     0.000000
   9    2    2 2    1.304634     0.059403     0.057883
   9    2    3 2    1.153836     0.000000     0.000000
   9    3    0 2    1.277892     0.000000     0.000000
   9    3    1 2    1.245061     0.119891     0.115677
   9    3    2 2    1.159931     0.000000     0.000000
   9    3    3 2    1.050101     0.018479     0.018954
   9    4    0 2    1.097384     0.038577     0.038155
   9    4    1 2    1.076382     0.000000     0.000000
   9    4    2 2    1.019944     0.032011     0.035404
  10    0    0 2    1.561853     0.000000     0.000000
  10    0    1 2    1.503020     0.569843     0.574965
  10    0    2 2    1.359792     0.000000     0.000000
  10    0    3 2    1.191466     0.105186     0.102005
  10    0    4 2    1.035020     0.000000     0.000000
  10    1    0 2    1.505700     0.586271     0.591366
  10    1    1 2    1.452779     0.000000     0.000000
  10    1    2 2    1.322250     0.490445     0.483264
  10    1    3 2    1.165968     0.000000     0.000000
  10    1    4 2    1.018173     0.049395     0.054864
  10    2    0 2    1.367780     0.000000     0.000000
  10    2    1 2    1.327744     0.514692     0.508399
  10    2    2 2    1.225903     0.000000     0.000000
  10    2    3 2    1.098296     0.112772     0.111523
  10    3    0 2    1.203636     0.111571     0.107809
  10    3    1 2    1.176083     0.000000     0.000000
  10    3    2 2    1.103549     0.111815     0.110507
  10    4    0 2    1.049277     0.000000     0.000000
  10    4    1 2    1.030873     0.043094     0.046292
  11    0    0 2    1.419866     0.000000     0.000000
  11    0    1 2    1.375231     0.000000     0.000000
  11    0    2 2    1.262982     0.000000     0.000000
  11    0    3 2    1.124721     0.000000     0.000000
  11    1    0 2    1.377284     0.000000     0.000000
  11    1    1 2    1.336433     0.029652     0.029374
  11    1    2 2    1.232731     0.000000     0.000000
  11    1    3 2    1.103198     0.004318     0.004267
  11    2    0 2    1.269375     0.045205     0.043465
  11    2    1 2    1.237180     0.000000     0.000000
  11    2    2 2    1.153551     0.035356     0.034806
  11    2    3 2    1.045360     0.000000     0.000000
  11    3    0 2    1.134941     0.000000     0.000000
  11    3    1 2    1.111754     0.068325     0.067480
  11    3    2 2    1.049886     0.000000     0.000000
  12    0    0 2    1.301544     0.000000     0.000000
  12    0    1 2    1.266905     0.000231     0.000222
  12    0    2 2    1.177533     0.000000     0.000000
  12    0    3 2    1.063107     0.002120     0.002133
  12    1    0 2    1.268509     0.000945     0.000908
  12    1    1 2    1.236378     0.000000     0.000000
  12    1    2 2    1.152901     0.004471     0.004401
  12    1    3 2    1.044876     0.000000     0.000000
  12    2    0 2    1.182709     0.000000     0.000000
  12    2    1 2    1.156538     0.014125     0.013901
  12    2    2 2    1.087354     0.000000     0.000000
  12    3    0 2    1.071725     0.017476     0.017452
  12    3    1 2    1.052136     0.000000     0.000000
  13    0    0 2    1.201425     0.000000     0.000000
  13    0    1 2    1.174021     0.000000     0.000000
  13    0    2 2    1.101845     0.000000     0.000000
  13    1    0 2    1.175297     0.000000     0.000000
  13    1    1 2    1.149604     0.015003     0.014773
  13    1    2 2    1.081585     0.000000     0.000000
  13    2    0 2    1.106082     0.022699     0.022428
  13    2    1 2    1.084586     0.000000     0.000000
  13    2    2 2    1.026916     0.018784     0.020402
  13    3    0 2    1.013720     0.000000     0.000000
  14    0    0 2    1.115609     0.000000     0.000000
  14    0    1 2    1.093564     0.145228     0.143739
  14    0    2 2    1.034527     0.000000     0.000000
  14    1    0 2    1.094595     0.143934     0.142429
  14    1    1 2    1.073750     0.000000     0.000000
  14    1    2 2    1.017704     0.139775     0.155422
  14    2    0 2    1.038031     0.000000     0.000000
  14    2    1 2    1.020202     0.133999     0.148106
  15    0    0 2    1.041235     0.000000     0.000000
  15    0    1 2    1.023244     0.000000     0.000000
  15    1    0 2    1.024088     0.000000     0.000000
loop_
	_pd_meas_time_of_flight
	_pd_proc_d_spacing
	_pd_proc_intensity_total
	_pd_proc_ls_weight
	_pd_calc_intensity_total
	_pd_proc_intensity_bkg_calc
 749.025740     1.012712     2.636366   225.650871     2.060780     1.583822 
 752.770870     1.017741     2.685524   224.744034     2.197222     1.582623 
 756.534730     1.022795     2.870746   218.282339     2.358419     1.581421 
 760.317400     1.027875     2.806808   224.049763     2.537563     1.580216 
 764.118990     1.032980     2.942606   218.176598     2.725100     1.579009 
 767.939580     1.038110     3.183211   209.340733     2.910404     1.577800 
 771.779280     1.043266     3.259897   206.951611     3.081323     1.576588 
 775.638170     1.048448     3.358836   206.476441     3.222081     1.575374 
 779.516370     1.053656     3.365377   209.365330     3.314693     1.574158 
 783.413950     1.058889     3.291271   217.999911     3.347859     1.572939 
 787.331020     1.064149     3.298101   221.105824     3.325294     1.571717 
 791.267670     1.069436     3.260978   227.049539     3.261963     1.570494 
 795.224010     1.074749     3.141352   238.381817     3.173026     1.569268 
 799.200130     1.080088     3.027159   249.738789     3.068665     1.568039 
 803.196130     1.085454     2.945450   258.188582     2.956703     1.566809 
 807.212110     1.090847     2.819641   271.370965     2.845741     1.565576 
 811.248170     1.096267     2.688240   284.182848     2.744577     1.564341 
 815.304410     1.101714     2.605456   294.121167     2.662381     1.563103 
 819.380940     1.107188     2.547182   300.631881     2.608369     1.561864 
 823.477840     1.112690     2.582094   299.730885     2.589084     1.560622 
 827.595230     1.118219     2.575697   299.853179     2.605519     1.559378 
 831.733210     1.123776     2.556504   300.802718     2.651497     1.558132 
 835.891870     1.129361     2.734090   284.663002     2.714166     1.556883 
 840.071330     1.134974     2.819304   280.672429     2.777814     1.555633 
 844.271690     1.140615     2.726661   292.907677     2.832542     1.554380 
 848.493050     1.146284     2.792813   292.468033     2.879604     1.553125 
 852.735510     1.151981     2.831890   289.668928     2.928048     1.551868 
 856.999190     1.157707     2.964579   281.458589     2.986417     1.550609 
 861.284180     1.163461     2.982530   281.997665     3.057901     1.549349 
 865.590610     1.169245     3.187062   269.805535     3.135583     1.548086 
 869.918560     1.175057     3.227219   269.363700     3.202014     1.546821 
 874.268150     1.180899     3.149444   275.833049     3.236405     1.545554 
 878.639490     1.186769     3.162789   281.376633     3.226310     1.544285 
 883.032690     1.192669     3.123102   287.276012     3.177352     1.543014 
 887.447850     1.198599     2.902926   305.822739     3.109895     1.541741 
 891.885090     1.204558     2.801445   318.708727     3.050231     1.540466 
 896.344520     1.210547     2.990760   303.437384     3.019775     1.539190 
 900.826240     1.216566     2.946543   307.615694     3.031739     1.537911 
 905.330370     1.222615     2.948531   308.648351     3.088213     1.536631 
 909.857020     1.228695     3.041006   303.799250     3.176093     1.535349 
 914.406310     1.234804     3.155402   296.115527     3.270007     1.534065 
 918.978340     1.240945     3.132986   300.563087     3.341616     1.532780 
 923.573230     1.247116     3.297840   289.142721     3.367478     1.531492 
 928.191100     1.253318     3.258606   291.339425     3.334726     1.530203 
 932.832050     1.259551     3.138813   305.220464     3.244342     1.528913 
 937.496210     1.265815     3.025212   316.760441     3.110994     1.527620 
 942.183700     1.272111     2.849604   333.396461     2.959269     1.526326 
 946.894610     1.278438     2.592532   366.714089     2.816709     1.525030 
 951.629090     1.284797     2.612116   365.387219     2.706161     1.523733 
 956.387230     1.291188     2.506488   377.029871     2.640436     1.522434 
 961.169170     1.297610     2.410407   390.080395     2.619095     1.521134 
 965.975010     1.304065     2.477649   385.334556     2.629218     1.519832 
 970.804890     1.310552     2.621060   368.695969     2.651894     1.518529 
 975.658910     1.317072     2.623952   370.545694     2.673665     1.517224 
 980.537210     1.323624     2.687143   364.557072     2.693605     1.515917 
 985.439890     1.330209     2.776931   355.321400     2.722682     1.514610 
 990.367090     1.336827     2.681683   364.738115     2.781325     1.513301 
 995.318930     1.343478     2.938290   339.386247     2.897413     1.511990 
1000.295520     1.350162     3.101202   322.737986     3.101433     1.510678 
1005.297000     1.356880     3.332988   305.311455     3.416829     1.509365 
1010.323490     1.363632     3.810711   275.295557     3.849335     1.508051 
1015.375100     1.370417     4.230960   253.784055     4.379060     1.506735 
1020.451980     1.377236     4.996061   221.100695     4.956098     1.505418 
1025.554240     1.384089     5.517804   204.156230     5.495242     1.504100 
1030.682010     1.390977     5.980382   191.539054     5.880179     1.502781 
1035.835420     1.397899     6.242566   186.795963     6.001746     1.501461 
1041.014600     1.404856     6.023670   195.180266     5.824152     1.500139 
1046.219670     1.411848     5.485738   215.991884     5.413068     1.498817 
1051.450770     1.418874     4.924029   240.859931     4.890397     1.497493 
1056.708020     1.425936     4.485573   265.314604     4.371209     1.496169 
1061.991560     1.433033     4.082539   290.950645     3.933305     1.494843 
1067.301520     1.440166     3.805173   315.876287     3.614064     1.493517 
1072.638030     1.447334     3.504118   342.241314     3.413146     1.492189 
1078.001220     1.454538     3.580177   335.243510     3.300386     1.490861 
1083.391220     1.461779     3.456845   347.766498     3.233886     1.489532 
1088.808180     1.469055     3.331232   360.935931     3.178714     1.488202 
1094.252220     1.476368     3.189234   378.715057     3.115919     1.486871 
1099.723480     1.483718     2.927565   414.762528     3.037199     1.485539 
1105.222100     1.491104     2.982160   411.355891     2.940327     1.484207 
1110.748210     1.498528     2.866271   427.686447     2.828235     1.482874 
1116.301950     1.505988     2.677340   456.563945     2.707931     1.481540 
1121.883460     1.513486     2.578994   477.529764     2.590480     1.480206 
1127.492880     1.521021     2.550325   490.077783     2.490124     1.478871 
1133.130340     1.528595     2.436383   512.370322     2.421131     1.477535 
1138.795990     1.536206     2.429181   518.021399     2.395424     1.476199 
1144.489970     1.543855     2.500182   510.792960     2.422904     1.474863 
1150.212420     1.551542     2.577134   501.830077     2.513291     1.473526 
1155.963490     1.559268     2.623474   494.308610     2.675746     1.472188 
1161.743300     1.567033     2.900962   451.444756     2.915018     1.470850 
1167.552020     1.574836     3.213701   414.377616     3.225633     1.469512 
1173.389780     1.582679     3.473374   386.811517     3.587514     1.468173 
1179.256730     1.590561     3.859993   352.264433     3.963504     1.466835 
1185.153010     1.598482     4.296617   320.176949     4.298962     1.465495 
1191.078780     1.606443     4.343296   320.265195     4.531367     1.464156 
1197.034170     1.614444     4.586657   307.030820     4.615023     1.462817 
1203.019340     1.622485     4.437519   318.574151     4.536976     1.461477 
1209.034440     1.630566     4.243984   334.457488     4.312593     1.460137 
1215.079610     1.638687     3.966598   358.050432     3.980426     1.458797 
1221.155010     1.646850     3.572718   397.253901     3.598286     1.457457 
1227.260790     1.655053     3.153190   448.360911     3.225014     1.456117 
1233.397090     1.663297     2.867933   491.238535     2.900989     1.454778 
1239.564070     1.671582     2.683485   526.002703     2.642100     1.453438 
1245.761890     1.679909     2.613260   540.804459     2.449132     1.452098 
1251.990700     1.688278     2.347876   596.756050     2.318710     1.450758 
1258.250660     1.696688     2.237509   626.760272     2.246496     1.449419 
1264.541910     1.705141     2.255615   625.330756     2.229499     1.448080 
1270.864620     1.713636     2.187780   644.466690     2.265821     1.446741 
1277.218940     1.722173     2.283723   621.025618     2.354751     1.445402 
1283.605040     1.730754     2.502676   575.923883     2.493369     1.444064 
1290.023060     1.739377     2.611493   554.047698     2.671844     1.442726 
1296.473180     1.748043     2.819180   518.307548     2.869213     1.441389 
1302.955550     1.756753     2.988243   493.066011     3.053686     1.440052 
1309.470320     1.765506     3.110773   476.938846     3.192482     1.438715 
1316.017670     1.774304     3.299747   453.445355     3.263591     1.437379 
1322.597760     1.783145     3.156956   474.505062     3.258276     1.436044 
1329.210750     1.792030     3.118816   481.022054     3.180754     1.434709 
1335.856810     1.800961     2.932851   509.613103     3.049368     1.433374 
1342.536090     1.809935     2.842578   527.220113     2.889990     1.432041 
1349.248770     1.818955     2.737614   549.256587     2.727585     1.430708 
1355.995010     1.828020     2.594916   577.583247     2.583513     1.429376 
1362.774990     1.837130     2.461659   609.379955     2.475434     1.428045 
1369.588860     1.846286     2.373674   632.174941     2.417445     1.426714 
1376.436810     1.855488     2.355875   638.937932     2.421191     1.425385 
1383.318990     1.864735     2.508325   606.545266     2.498785     1.424056 
1390.235590     1.874030     2.688359   571.177078     2.663641     1.422729 
1397.186760     1.883370     2.894735   535.698613     2.928799     1.421402 
1404.172700     1.892758     3.280110   478.016416     3.305144     1.420077 
1411.193560     1.902192     3.721705   425.905027     3.799087     1.418752 
1418.249530     1.911674     4.402710   365.031553     4.411513     1.417429 
1425.340780     1.921203     5.123966   316.912035     5.133438     1.416107 
1432.467480     1.930780     5.739143   284.866655     5.943878     1.414786 
1439.629820     1.940405     6.482960   254.358640     6.805823     1.413466 
1446.827970     1.950078     7.518110   221.062498     7.645671     1.412147 
1454.062110     1.959799     8.141658   205.256300     8.340379     1.410830 
1461.332420     1.969569     8.570665   196.047817     8.744690     1.409515 
1468.639080     1.979389     8.496616   198.320934     8.739504     1.408200 
1475.982280     1.989257     8.072818   209.362482     8.267931     1.406888 
1483.362190     1.999175     7.164336   236.222658     7.390885     1.405576 
1490.779000     2.009142     6.189441   273.519410     6.288160     1.404266 
1498.232890     2.019159     5.014866   335.762667     5.168385     1.402958 
1505.724060     2.029227     4.116282   406.475497     4.180362     1.401652 
1513.252680     2.039345     3.369532   493.399017     3.396878     1.400347 
1520.818940     2.049513     2.916999   567.395052     2.831186     1.399044 
1528.423040     2.059733     2.576387   635.775807     2.459002     1.397742 
1536.065150     2.070003     2.322433   700.625563     2.237669     1.396443 
1543.745480     2.080325     2.155957   751.556327     2.123340     1.395145 
1551.464200     2.090699     2.232177   730.351225     2.083838     1.393849 
1559.221530     2.101125     2.085163   775.133369     2.100580     1.392555 
1567.017630     2.111603     2.213602   733.496492     2.165861     1.391263 
1574.852720     2.122134     2.302635   705.743316     2.279904     1.389973 
1582.726980     2.132717     2.393818   681.979307     2.444007     1.388685 
1590.640620     2.143353     2.621931   626.766862     2.653579     1.387399 
1598.593820     2.154043     2.917401   568.200886     2.892248     1.386115 
1606.586790     2.164786     3.144614   529.994980     3.127519     1.384833 
1614.619730     2.175582     3.235559   515.815681     3.313150     1.383554 
1622.692820     2.186433     3.415447   493.026599     3.408939     1.382276 
1630.806290     2.197339     3.461327   489.127908     3.417022     1.381001 
1638.960320     2.208299     3.343605   505.524161     3.382573     1.379729 
1647.155120     2.219313     3.301023   513.649166     3.361513     1.378459 
1655.390900     2.230383     3.362749   507.753130     3.389738     1.377191 
1663.667850     2.241509     3.418602   501.469411     3.471271     1.375925 
1671.986190     2.252690     3.617703   481.036613     3.580486     1.374662 
1680.346120     2.263927     3.647392   480.685479     3.677676     1.373402 
1688.747850     2.275221     3.730461   475.000554     3.733852     1.372144 
1697.191590     2.286571     3.791179   471.610999     3.741389     1.370889 
1705.677550     2.297978     3.642020   493.557970     3.704198     1.369636 
1714.205940     2.309442     3.591777   502.774594     3.635073     1.368386 
1722.776970     2.320963     3.584738   505.375297     3.566083     1.367139 
1731.390850     2.332542     3.480297   521.321601     3.532873     1.365895 
1740.047810     2.344180     3.652938   500.187201     3.549773     1.364653 
1748.748050     2.355875     3.595097   507.245285     3.596420     1.363414 
1757.491790     2.367629     3.701281   493.557312     3.627092     1.362178 
1766.279240     2.379442     3.739162   488.276589     3.597780     1.360945 
1775.110640     2.391314     3.644686   500.535287     3.489523     1.359715 
1783.986190     2.403246     3.332337   542.482287     3.308425     1.358488 
1792.906120     2.415237     3.094064   580.176317     3.073430     1.357264 
1801.870660     2.427289     2.845907   625.594173     2.814012     1.356043 
1810.880010     2.439401     2.636313   666.304766     2.564136     1.354825 
1819.934410     2.451573     2.411598   721.828005     2.349312     1.353611 
1829.034080     2.463807     2.240906   770.531386     2.180519     1.352399 
1838.179250     2.476102     2.104233   814.124117     2.057358     1.351191 
1847.370150     2.488458     2.010947   849.042608     1.972658     1.349985 
1856.607000     2.500877     2.025962   847.048644     1.917347     1.348784 
1865.890030     2.513357     1.953762   876.437760     1.884861     1.347585 
1875.219480     2.525900     1.919893   894.296413     1.872647     1.346390 
1884.595580     2.538506     1.952616   889.077062     1.882241     1.345198 
1894.018560     2.551175     1.981154   879.747521     1.914890     1.344009 
1903.488650     2.563908     1.986764   877.401694     1.971687     1.342824 
1913.006090     2.576704     2.101791   833.905501     2.049707     1.341643 
1922.571130     2.589565     2.206966   800.644776     2.141943     1.340465 
1932.183980     2.602490     2.315357   783.982690     2.237429     1.339290 
1941.844900     2.615479     2.391136   772.516668     2.326560     1.338119 
1951.554130     2.628534     2.517129   752.871735     2.411981     1.336952 
1961.311900     2.641654     2.726414   713.197445     2.515213     1.335788 
1971.118460     2.654840     2.845779   696.784422     2.670690     1.334628 
1980.974050     2.668092     2.979771   674.958893     2.918061     1.333471 
1990.878920     2.681411     3.437051   596.667718     3.299469     1.332319 
2000.833310     2.694796     3.917440   531.513397     3.856207     1.331170 
2010.837480     2.708248     4.527184   466.178215     4.613860     1.330025 
2020.891670     2.721768     5.521192   386.005761     5.560297     1.328883 
2030.996120     2.735355     6.558421   328.161554     6.627253     1.327745 
2041.151110     2.749011     7.711118   281.203776     7.687042     1.326612 
2051.356860     2.762735     8.539760   255.387765     8.567641     1.325482 
2061.613650     2.776527     9.084097   241.411943     9.085832     1.324356 
2071.921710     2.790389     8.956663   245.759887     9.121272     1.323233 
2082.281320     2.804320     8.659765   255.136053     8.692565     1.322115 
2092.692730     2.818322     7.838526   282.751078     7.939619     1.321001 
2103.156190     2.832393     6.905890   321.868084     7.017682     1.319891 
2113.671970     2.846535     5.983050   371.991315     6.034977     1.318784 
2124.240330     2.860747     5.121470   435.329708     5.069972     1.317682 
2134.861530     2.875031     4.248845   525.114490     4.195215     1.316584 
2145.535840     2.889387     3.468538   642.882306     3.459910     1.315490 
2156.263520     2.903814     2.925049   761.585697     2.880985     1.314400 
2167.044840     2.918314     2.484414   895.310327     2.448690     1.313314 
2177.880060     2.932886     2.200550  1006.969616     2.140371     1.312232 
2188.769460     2.947532     1.968498  1127.857318     1.928698     1.311154 
2199.713310     2.962251     1.844431  1206.636362     1.787432     1.310080 
2210.711880     2.977043     1.753988  1269.964397     1.693994     1.309011 
2221.765440     2.991910     1.682556  1328.550418     1.631480     1.307945 
2232.874260     3.006852     1.674025  1346.961816     1.588627     1.306884 
2244.038640     3.021868     1.612834  1400.614573     1.558152     1.305827 
2255.258830     3.036959     1.551225  1457.018448     1.536294     1.304774 
2266.535120     3.052126     1.669197  1371.210844     1.521009     1.303725 
2277.867800     3.067370     1.662938  1383.590920     1.512300     1.302681 
2289.257140     3.082689     1.694082  1366.005961     1.508353     1.301641 
2300.703420     3.098085     1.671968  1389.282948     1.510014     1.300605 
2312.206940     3.113559     1.687915  1387.229448     1.514249     1.299573 
2323.767980     3.129110     1.643894  1431.112912     1.521384     1.298545 
2335.386820     3.144739     1.662529  1426.387477     1.526179     1.297522 
2347.063750     3.160447     1.581498  1501.053112     1.524930     1.296503 
2358.799070     3.176233     1.530265  1555.838751     1.515450     1.295488 
2370.593060     3.192098     1.546402  1550.943293     1.498933     1.294477 
2382.446030     3.208043     1.466420  1646.490663     1.478736     1.293471 
2394.358260     3.224068     1.481390  1638.811808     1.458015     1.292469 
2406.330050     3.240173     1.412114  1719.178692     1.438989     1.291471 
2418.361700     3.256359     1.400054  1751.793824     1.422943     1.290477 
2430.453510     3.272626     1.395946  1765.397212     1.410343     1.289488 
2442.605780     3.288974     1.403195  1768.082477     1.401021     1.288503 
2454.818810     3.305405     1.408312  1772.093529     1.394413     1.287522 
2467.092900     3.321917     1.347934  1863.311752     1.389912     1.286545 
2479.428360     3.338513     1.354603  1867.715951     1.386987     1.285572 
2491.825510     3.355192     1.368633  1858.996850     1.385266     1.284604 
2504.284630     3.371955     1.319245  1939.475533     1.384548     1.283640 
2516.806060     3.388801     1.374542  1879.742472     1.384785     1.282680 
2529.390090     3.405732     1.334655  1944.313846     1.386042     1.281724 
2542.037040     3.422748     1.363148  1922.164518     1.388467     1.280772 
2554.747220     3.439849     1.337140  1968.770405     1.391594     1.279824 
2567.520960     3.457036     1.371327  1934.890143     1.396742     1.278881 
2580.358560     3.474309     1.356645  1967.832537     1.403312     1.277941 
2593.260360     3.491669     1.367806  1964.420311     1.410970     1.277006 
2606.226660     3.509116     1.377120  1965.200660     1.419125     1.276075 
2619.257790     3.526650     1.369522  1990.332404     1.426901     1.275147 
2632.354080     3.544273     1.382379  1987.591473     1.433343     1.274224 
2645.515850     3.561983     1.401364  1971.388451     1.438235     1.273305 
2658.743430     3.579783     1.409213  1978.113931     1.443051     1.272389 
2672.037150     3.597671     1.394658  2010.439260     1.448633     1.271478 
2685.397330     3.615650     1.385291  2037.251892     1.457521     1.270570 
2698.824320     3.633718     1.362060  2085.191183     1.471671     1.269666 
2712.318440     3.651877     1.411511  2031.985846     1.494156     1.268767 
2725.880030     3.670128     1.458513  1980.278219     1.529592     1.267870 
2739.509430     3.688469     1.575358  1852.271110     1.584733     1.266978 
2753.206980     3.706903     1.611933  1825.984217     1.668750     1.266090 
2766.973020     3.725429     1.710031  1737.522561     1.792568     1.265205 
2780.807880     3.744049     1.908678  1574.927687     1.968148     1.264323 
2794.711920     3.762761     2.112777  1437.384347     2.205183     1.263446 
2808.685480     3.781567     2.471650  1242.194162     2.506777     1.262572 
2822.728910     3.800468     2.879804  1076.686333     2.866371     1.261701 
2836.842550     3.819464     3.310343   946.171367     3.262710     1.260834 
2851.026760     3.838554     3.685241   857.428131     3.661926     1.259971 
2865.281900     3.857741     4.023294   791.593729     4.030431     1.259111 
2879.608310     3.877024     4.393496   730.905382     4.353588     1.258254 
2894.006350     3.896403     4.678328   691.513711     4.625814     1.257400 
2908.476380     3.915880     4.951971   657.569426     4.827533     1.256550 
2923.018760     3.935454     5.127424   639.592210     4.923009     1.255703 
2937.633860     3.955127     5.122511   644.031390     4.871590     1.254860 
2952.322030     3.974898     4.847606   684.643584     4.644511     1.254019 
2967.083640     3.994769     4.343143   767.829838     4.254707     1.253181 
2981.919050     4.014739     3.782597   885.424677     3.764774     1.252347 
2996.828650     4.034809     3.214922  1045.708497     3.253982     1.251515 
3011.812790     4.054980     2.712442  1242.487546     2.785890     1.250686 
3026.871860     4.075252     2.298599  1470.414513     2.397791     1.249860 
3042.006220     4.095626     2.024038  1673.578975     2.102293     1.249037 
3057.216250     4.116103     1.796461  1891.528446     1.894126     1.248216 
3072.502330     4.136681     1.634769  2084.707560     1.758120     1.247399 
3087.864840     4.157363     1.512928  2263.816359     1.675852     1.246583 
3103.304160     4.178149     1.501506  2289.392793     1.630280     1.245771 
3118.820680     4.199039     1.462546  2360.741776     1.608964     1.244960 
3134.414790     4.220034     1.465201  2370.500993     1.604028     1.244152 
3150.086860     4.241135     1.503861  2328.841945     1.611672     1.243347 
3165.837300     4.262341     1.513184  2332.775917     1.631366     1.242543 
3181.666480     4.283654     1.597585  2223.916777     1.665751     1.241742 
3197.574810     4.305073     1.631701  2192.166561     1.721130     1.240943 
3213.562690     4.326600     1.743751  2067.820363     1.808491     1.240146 
3229.630500     4.348235     1.915802  1898.504076     1.946198     1.239351 
3245.778650     4.369979     2.162515  1696.041427     2.158580     1.238557 
3262.007550     4.391832     2.504117  1478.071986     2.482951     1.237766 
3278.317590     4.413794     2.962311  1260.142104     2.957500     1.236976 
3294.709170     4.435866     3.593810  1048.077572     3.618805     1.236188 
3311.182720     4.458050     4.502510   843.524498     4.489290     1.235401 
3327.738630     4.480345     5.575602   686.376660     5.556667     1.234616 
3344.377330     4.502751     6.768549   569.166732     6.756469     1.233833 
3361.099210     4.525270     8.095884   478.842499     7.964079     1.233050 
3377.904710     4.547902     9.232634   422.245064     9.018751     1.232269 
3394.794230     4.570648    10.010955   391.445620     9.742563     1.231489 
3411.768200     4.593508    10.245026   384.351143     9.952256     1.230710 
3428.827040     4.616482     9.702317   407.685157     9.538448     1.229932 
3445.971180     4.639572     8.633529   460.022503     8.572818     1.229155 
3463.201040     4.662778     7.184081   554.809312     7.289190     1.228379 
3480.517040     4.686100     5.781696   691.516257     5.937719     1.227603 
3497.919630     4.709539     4.746784   844.687928     4.704321     1.226828 
3515.409220     4.733096     3.780744  1062.003502     3.691913     1.226054 
3532.986270     4.756771     3.043526  1321.805466     2.931193     1.225280 
3550.651200     4.780565     2.531202  1590.167788     2.402192     1.224506 
3568.404460     4.804479     2.143397  1879.985360     2.054307     1.223733 
3586.246480     4.828512     1.890172  2133.328425     1.834342     1.222960 
3604.177710     4.852666     1.708884  2362.771022     1.697312     1.222187 
3622.198600     4.876942     1.635377  2479.514266     1.610044     1.221413 
3640.309590     4.901339     1.580080  2573.131320     1.551451     1.220640 
3658.511140     4.925859     1.550545  2631.152055     1.509843     1.219867 
3676.803700     4.950502     1.497008  2730.740473     1.478744     1.219093 
3695.187720     4.975268     1.473364  2779.481495     1.454840     1.218319 
3713.663660     5.000159     1.455184  2828.314450     1.436744     1.217545 
3732.231970     5.025175     1.435872  2871.671968     1.423883     1.216770 
3750.893130     5.050317     1.448777  2853.656973     1.416755     1.215994 
3769.647600     5.075584     1.439249  2881.988575     1.416887     1.215218 
3788.495840     5.100979     1.440397  2889.979273     1.427225     1.214440 
3807.438320     5.126501     1.457921  2864.943560     1.452082     1.213662 
3826.475510     5.152151     1.505154  2783.906310     1.497098     1.212883 
3845.607890     5.177930     1.571699  2677.835642     1.568116     1.212103 
3864.835920     5.203839     1.627556  2593.836591     1.669362     1.211321 
3884.160100     5.229877     1.770234  2397.282676     1.800756     1.210539 
3903.580900     5.256047     1.940740  2194.329728     1.954958     1.209755 
3923.098810     5.282348     2.083606  2051.271305     2.114562     1.208969 
3942.714300     5.308781     2.272312  1890.400264     2.250512     1.208182 
3962.427870     5.335346     2.361508  1823.408928     2.326720     1.207393 
3982.240010     5.362045     2.312512  1865.042242     2.317140     1.206603 
4002.151210     5.388878     2.232929  1934.621221     2.224027     1.205811 
4022.161970     5.415846     2.069079  2086.776513     2.074858     1.205017 
4042.272780     5.442950     1.865127  2316.597720     1.904040     1.204221 
4062.484140     5.470189     1.721715  2510.699220     1.739739     1.203423 
4082.796560     5.497565     1.603519  2697.406104     1.599653     1.202623 
4103.210550     5.525079     1.509598  2864.771819     1.491314     1.201821 
4123.726600     5.552731     1.456373  2971.089957     1.414345     1.201016 
4144.345230     5.580522     1.396448  3095.090242     1.363548     1.200210 
4165.066960     5.608452     1.339320  3228.889160     1.331950     1.199401 
4185.892290     5.636523     1.352399  3205.793061     1.312613     1.198589 
4206.821760     5.664735     1.319699  3279.687213     1.299920     1.197775 
4227.855860     5.693089     1.304864  3324.581837     1.289995     1.196958 
4248.995140     5.721584     1.286976  3372.511023     1.280762     1.196139 
4270.240120     5.750224     1.288955  3372.248596     1.271616     1.195317 
4291.591320     5.779007     1.301128  3343.323909     1.262755     1.194493 
4313.049280     5.807934     1.261246  3444.276675     1.254584     1.193665 
4334.614520     5.837007     1.246505  3489.931644     1.247392     1.192835 
4356.287600     5.866226     1.252824  3473.807514     1.241284     1.192002 
4378.069030     5.895592     1.244144  3498.888377     1.236217     1.191166 
4399.959380     5.925105     1.249185  3483.639611     1.232036     1.190327 
4421.959180     5.954767     1.229918  3537.101987     1.228540     1.189485 
4444.068970     5.984578     1.252883  3473.619158     1.225548     1.188640 
4466.289320     6.014538     1.238219  3514.704184     1.222923     1.187791 
4488.620760     6.044649     1.251255  3476.692088     1.220559     1.186940 
4511.063870     6.074912     1.244991  3496.273816     1.218047     1.186086 
4533.619190     6.105326     1.229392  3541.831499     1.215854     1.185229 
4556.287280     6.135893     1.215891  3577.254117     1.213983     1.184368 
4579.068720     6.166614     1.217400  3571.620896     1.212250     1.183504 
4601.964060     6.197489     1.189162  3641.027379     1.210626     1.182638 
4624.973880     6.228520     1.230264  3529.440378     1.208698     1.181768 
4648.098750     6.259706     1.235192  3514.754193     1.207186     1.180895 
4671.339250     6.291050     1.212157  3570.122942     1.204964     1.180019 
4694.695940     6.322550     1.205184  3588.560615     1.203616     1.179139 
4718.169420     6.354209     1.220288  3543.585890     1.202429     1.178257 
4741.760270     6.386027     1.236980  3491.045228     1.201329     1.177372 
4765.469070     6.418005     1.188218  3629.900822     1.200301     1.176484 
4789.296420     6.450144     1.192222  3612.698295     1.199342     1.175592 
4813.242900     6.482445     1.216948  3530.627471     1.198451     1.174698 
4837.309110     6.514907     1.187370  3617.906686     1.197630     1.173801 
4861.495660     6.547533     1.211990  3540.280623     1.196881     1.172902 
4885.803140     6.580323     1.205562  3549.643482     1.196206     1.171999 
4910.232150     6.613278     1.192493  3586.845759     1.195609     1.171094 
4934.783310     6.646399     1.202768  3545.886285     1.195096     1.170186 
4959.457230     6.679686     1.193952  3570.093078     1.194671     1.169276 
4984.254520     6.713140     1.186547  3575.098414     1.194343     1.168363 
5009.175790     6.746763     1.203880  3522.669058     1.194121     1.167449 
5034.221670     6.780554     1.170111  3613.558338     1.194015     1.166531 
5059.392780     6.814516     1.185273  3562.732349     1.194040     1.165612 
5084.689740     6.848648     1.202043  3505.782175     1.194209     1.164691 
5110.113190     6.882952     1.179757  3557.939701     1.194544     1.163768 
5135.663750     6.917429     1.190046  3522.823780     1.195065     1.162844 
5161.342070     6.952078     1.173995  3559.489455     1.195801     1.161917 
5187.148780     6.986903     1.227273  3397.760266     1.196786     1.160990 
5213.084530     7.021902     1.162698  3572.722558     1.198057     1.160061 
5239.149950     7.057077     1.206373  3439.805707     1.199672     1.159132 
5265.345700     7.092429     1.204951  3434.365078     1.201687     1.158201 
5291.672430     7.127959     1.195916  3445.243096     1.204181     1.157270 
5318.130790     7.163668     1.177851  3484.972363     1.206824     1.156338 
5344.721440     7.199556     1.198700  3413.141867     1.210119     1.155406 
5371.445050     7.235625     1.214260  3362.591465     1.213875     1.154474 
5398.302280     7.271875     1.257248  3236.586879     1.217974     1.153542 
5425.293790     7.308308     1.234365  3282.656830     1.225736     1.152611 
5452.420260     7.344923     1.264339  3195.999437     1.236611     1.151680 
5479.682360     7.381723     1.288073  3126.486754     1.252333     1.150750 
5507.080770     7.418709     1.273225  3150.157751     1.276308     1.149821 
5534.616170     7.455880     1.358735  2946.750854     1.313967     1.148894 
5562.289250     7.493238     1.423849  2802.583852     1.373371     1.147968 
5590.100700     7.530784     1.481904  2682.311582     1.465215     1.147045 
5618.051200     7.568519     1.632459  2425.973139     1.601610     1.146124 
5646.141460     7.606444     1.764734  2237.857122     1.793226     1.145205 
5674.372170     7.644560     1.960086  2009.413815     2.044772     1.144290 
5702.744030     7.682868     2.261872  1735.377837     2.349498     1.143377 
5731.257750     7.721368     2.588098  1512.092309     2.683586     1.142469 
5759.914040     7.760062     2.928542  1330.933208     3.001339     1.141564 
5788.713610     7.798951     3.118776  1244.602980     3.236302     1.140664 
5817.657180     7.838035     3.178002  1215.919161     3.320593     1.139768 
5846.745460     7.877317     3.135236  1225.809759     3.224667     1.138878 
5875.979190     7.916796     2.906573  1315.617429     2.979633     1.137993 
5905.359080     7.956473     2.543820  1493.439346     2.652464     1.137114 
5934.885880     7.996351     2.246078  1680.289499     2.309130     1.136241 
5964.560310     8.036429     2.001575  1871.279056     1.996897     1.135375 
5994.383110     8.076708     1.760812  2111.541367     1.741447     1.134516 
6024.355030     8.117191     1.613123  2289.870470     1.549969     1.133665 
6054.476800     8.157877     1.448728  2531.463912     1.416724     1.132821 
6084.749190     8.198768     1.387767  2623.806517     1.329492     1.131987 
6115.172930     8.239865     1.292860  2798.727322     1.274530     1.131161 
6145.748800     8.281169     1.199183  2995.007259     1.239995     1.130344 
6176.477540     8.322681     1.228885  2906.812805     1.217646     1.129538 
6207.359930     8.364402     1.188272  2983.830694     1.202312     1.128741 
6238.396730     8.406333     1.158075  3044.848582     1.191001     1.127956 
6269.588710     8.448475     1.176655  2975.964081     1.182091     1.127182 
6300.936650     8.490829     1.167417  2981.937651     1.174381     1.126420 
6332.441340     8.533396     1.143743  3019.539716     1.168127     1.125670 
6364.103540     8.576178     1.128874  3033.235096     1.162806     1.124933 
6395.924060     8.619175     1.141455  2987.782236     1.158192     1.124209 
6427.903680     8.662389     1.143667  2961.454918     1.154139     1.123500 
6460.043200     8.705820     1.127758  2978.644600     1.150554     1.122804 
6492.343420     8.749471     1.088550  3061.255750     1.147359     1.122124 
6524.805130     8.793341     1.158830  2858.422150     1.144492     1.121459 
6557.429160     8.837432     1.132731  2900.854068     1.141907     1.120811 
6590.216310     8.881745     1.139052  2862.108753     1.139564     1.120178 
6623.167390     8.926281     1.162580  2790.233194     1.137428     1.119563 
6656.283220     8.971041     1.132074  2838.328529     1.135467     1.118966 
6689.564640     9.016027     1.133217  2818.862056     1.133673     1.118387 
6723.012460     9.061240     1.126745  2807.623254     1.132022     1.117826 
6756.627530     9.106681     1.165286  2699.564846     1.130498     1.117285 
6790.410660     9.152350     1.145580  2718.030586     1.129088     1.116763 
6824.362720     9.198249     1.139442  2713.719423     1.127780     1.116262 
6858.484530     9.244380     1.107854  2763.702544     1.126567     1.115781 
6892.776950     9.290743     1.117386  2718.030586     1.125438     1.115322 
6927.240840     9.337340     1.153536  2611.306508     1.124388     1.114884 
6961.877040     9.384172     1.123269  2661.451614     1.123412     1.114468 
6996.686430     9.431239     1.146263  2580.144361     1.122504     1.114075 
7031.669860     9.478544     1.128607  2606.852641     1.121660     1.113706 
7066.828210     9.526087     1.137458  2562.248870     1.120876     1.113359 
7102.162350     9.573870     1.107013  2607.411746     1.120149     1.113037 
7137.673160     9.621893     1.116353  2564.156489     1.119477     1.112739 
7173.361530     9.670159     1.114950  2544.533781     1.118856     1.112465 
7209.228330     9.718668     1.134475  2477.983987     1.118284     1.112216 
7245.274480     9.767421     1.126812  2474.046342     1.117761     1.111993 
7281.500850     9.816421     1.131273  2443.071095     1.117283     1.111796 
7317.908350     9.865667     1.152011  2376.224351     1.116850     1.111624 
7354.497890     9.915161     1.120783  2416.917385     1.116459     1.111478 
7391.270380     9.964905     1.117217  2404.560075     1.116111     1.111358 
7428.226740    10.014900     1.092254  2434.556059     1.115803     1.111265 
7465.367870    10.065147     1.123208  2348.976173     1.115535     1.111198 
7502.694710    10.115647     1.104576  2365.380285     1.115306     1.111158 
7540.208180    10.166402     1.109582  2329.653580     1.115114     1.111144 
7577.909220    10.217412     1.100635  2327.574754     1.114959     1.111157 
7615.798770    10.268680     1.126709  2248.619818     1.114840     1.111196 
7653.877760    10.320207     1.140548  2201.666757     1.114757     1.111261 
7692.147150    10.371993     1.128442  2203.463321     1.114707     1.111352 
7730.607890    10.424041     1.118395  2203.736410     1.114691     1.111469 
7769.260930    10.476351     1.105803  2208.042180     1.114707     1.111611 
7808.107230    10.528925     1.097732  2199.267877     1.114755     1.111778 
7847.147770    10.581764     1.119389  2134.389048     1.114833     1.111969 
7886.383510    10.634870     1.115025  2123.051158     1.114941     1.112184 
7925.815420    10.688243     1.132238  2067.777109     1.115077     1.112422 
7965.444500    10.741886     1.094481  2114.768349     1.115240     1.112682 
8005.271720    10.795799     1.125573  2038.547211     1.115430     1.112964 
8045.298080    10.849985     1.132433  2007.586540     1.115644     1.113266 
8085.524570    10.904443     1.119805  2004.861968     1.115882     1.113587 
8125.952200    10.959177     1.140481  1950.820140     1.116141     1.113926 
8166.581960    11.014187     1.120892  1963.518612     1.116421     1.114281 
8207.414870    11.069474     1.121186  1942.410251     1.116720     1.114652 
8248.451940    11.125040     1.144100  1881.058542     1.117035     1.115037 
8289.694200    11.180887     1.119783  1899.136224     1.117365     1.115433 
8331.142670    11.237015     1.115215  1886.441540     1.117708     1.115839 
8372.798390    11.293427     1.134142  1836.384190     1.118062     1.116253 
8414.662380    11.350124     1.135183  1811.637422     1.118424     1.116673 
8456.735690    11.407107     1.094441  1854.264075     1.118791     1.117095 
8499.019370    11.464377     1.122608  1790.656469     1.119161     1.117519 
8541.514460    11.521936     1.121206  1771.280685     1.119532     1.117940 
8584.222040    11.579787     1.088894  1801.098062     1.119899     1.118355 
8627.143150    11.637929     1.126843  1722.785538     1.120260     1.118763 
8670.278860    11.696364     1.109896  1728.198447     1.120611     1.119159 
8713.630260    11.755095     1.179498  1606.645912     1.120948     1.119539 
8757.198410    11.814122     1.099447  1703.061929     1.121267     1.119900 
8800.984400    11.873447     1.135155  1632.518142     1.121565     1.120237 
8844.989320    11.933072     1.062505  1721.487710     1.121836     1.120547 
8889.214270    11.992998     1.104504  1636.775657     1.122076     1.120824 
8933.660340    12.053227     1.113443  1604.553697     1.122280     1.121063 
8978.328640    12.113760     1.100890  1604.209247     1.122443     1.121260 
9023.220290    12.174598     1.124936  1553.112659     1.122558     1.121408 
9068.336390    12.235744     1.107610  1557.367958     1.122620     1.121501 
9113.678070    12.297199     1.139818  1497.063443     1.122623     1.121535 
9159.246460    12.358964     1.142396  1471.959537     1.122559     1.121501 
9205.042690    12.421041     1.077502  1542.620077     1.122422     1.121392 
9251.067900    12.483432     1.107772  1481.930019     1.122205     1.121202 
9297.323240    12.546138     1.158162  1402.122273     1.121045     1.120923 
9343.809860    12.609161     1.170927  1369.974783     1.120556     1.120546 
9390.528910    12.672502     1.152253  1372.952078     1.120063     1.120063 
9437.481550    12.736163     1.162856  1346.094160     1.119464     1.119464 
9484.668960    12.800146     1.060122  1452.349082     1.118741     1.118741 
9532.092310    12.864453     1.119277  1358.420235     1.117882     1.117882 
9579.752770    12.929084     1.115492  1344.743947     1.116878     1.116878 
9627.651530    12.994042     1.089935  1359.725921     1.115717     1.115717 
9675.789790    13.059329     1.091432  1339.679084     1.114387     1.114387 
9724.168740    13.124945     1.125402  1280.196914     1.112877     1.112877 
9772.789580    13.190893     1.107961  1282.129332     1.111172     1.111172 
9821.653530    13.257175     1.097749  1276.061585     1.109261     1.109261 
9870.761800    13.323791     1.160424  1192.742960     1.107127     1.107127 
9920.115610    13.390745     1.114276  1227.616865     1.104758     1.104758 
9969.716180    13.458037     1.097478  1229.754792     1.102136     1.102136 
10019.564770    13.525669     1.074229  1237.809332     1.099246     1.099246 
#######	End powder diffraction data	#######


#######	Begin powder diffraction data	#######
data_POL126529-b_2-TOF.dat_0
_pd_block_id	POL126529-b_2-TOF.dat_0
_pd_calc_method	Rietveld
_diffrn_radiation_probe	neutron
_pd_instr_special_details	POLARIS_Diffractometer_at_ISIS
_pd_meas_scan_method	tof
_refine_ls_goodness_of_fit_all	2.67133
_pd_proc_ls_prof_R_factor	0.02734
_pd_proc_ls_prof_wR_factor	0.03300
_pd_proc_ls_prof_wR_expected	0.01235
loop_
	_pd_phase_id
	_pd_phase_block_id
	_pd_phase_mass_%
1	SrFeO2.5_Ima2_0	76.66(6)
2	magnetic_only_0	23.34(6)
loop_
	_refln_index_h
	_refln_index_k
	_refln_index_l
	_pd_refln_phase_id
	_refln_d_spacing
	_refln_F_squared_calc
	_refln_F_squared_meas
   0    0    2 1    2.764123    10.340596    10.354727
   0    0    4 1    1.382061    19.398260    19.722051
   0    0    6 1    0.921374     3.616172     3.664478
   0    0    8 1    0.691031    12.687440    12.958574
   0    1    1 1    3.956956     3.205852     3.268492
   0    1    3 1    1.752406     4.370435     4.396949
   0    1    5 1    1.085183     1.724482     1.633384
   0    1    7 1    0.782188     0.173947     0.179065
   0    2    0 1    2.833134     7.302779     7.333564
   0    2    2 1    1.978478    50.515868    50.475455
   0    2    4 1    1.242145    10.677337    10.138435
   0    2    6 1    0.876203    28.931798    29.500103
   0    3    1 1    1.787319     1.649060     1.631491
   0    3    3 1    1.318985     0.054066     0.052372
   0    3    5 1    0.954183     0.019881     0.019363
   0    3    7 1    0.728620     0.229826     0.228744
   0    4    0 1    1.416567     9.751457    10.015451
   0    4    2 1    1.260659     3.381098     3.227654
   0    4    4 1    0.989239    30.606647    29.670629
   0    4    6 1    0.772369     2.274296     2.317705
   0    5    1 1    1.110168     0.624619     0.597915
   0    5    3 1    0.965319     0.902834     0.882939
   0    5    5 1    0.791391     0.379077     0.390039
   0    6    0 1    0.944378     0.024883     0.024041
   0    6    2 1    0.893660     9.406444     9.676352
   0    6    4 1    0.779729     0.004093     0.004207
   0    7    1 1    0.800927     5.547621     5.717558
   0    7    3 1    0.741116     1.182058     1.177740
   0    8    0 1    0.708284     2.663305     2.668788
   0    8    2 1    0.686117     0.781787     0.809507
   1    1    0 1    5.326566     0.640110     0.638722
   1    1    2 1    2.453448     0.030647     0.031053
   1    1    4 1    1.337764     0.965191     0.950144
   1    1    6 1    0.907892     0.387579     0.403021
   1    1    8 1    0.685288     0.033780     0.035080
   1    2    1 1    2.489093     0.017916     0.018170
   1    2    3 1    1.537238     1.419984     1.456507
   1    2    5 1    1.027761     0.333552     0.331538
   1    2    7 1    0.759845     1.758993     1.762579
   1    3    0 1    1.875095     0.071953     0.069568
   1    3    2 1    1.551742     0.056029     0.057610
   1    3    4 1    1.112520     2.129392     2.038410
   1    3    6 1    0.826935     1.661730     1.747433
   1    4    1 1    1.366967     1.279970     1.313047
   1    4    3 1    1.120187     0.096200     0.092212
   1    4    5 1    0.870236     0.331640     0.338850
   1    4    7 1    0.689120     0.499472     0.512553
   1    5    0 1    1.130282     1.350362     1.303525
   1    5    2 1    1.046195     1.092953     1.073628
   1    5    4 1    0.874944     0.232099     0.236714
   1    5    6 1    0.714157     3.646560     3.649752
   1    6    1 1    0.929244     1.040246     1.027625
   1    6    3 1    0.839225     0.180648     0.187219
   1    6    5 1    0.717332     0.421761     0.421608
   1    7    0 1    0.808382     1.916217     1.988830
   1    7    2 1    0.775882     2.495647     2.555666
   1    7    4 1    0.697784     2.687806     2.711519
   1    8    1 1    0.701831     0.241073     0.242148
   2    0    0 1    7.809264     0.421320     0.414800
   2    0    2 1    2.605711     2.002943     2.023618
   2    0    4 1    1.360913     9.942613    10.186122
   2    0    6 1    0.915027     0.105204     0.108468
   2    0    8 1    0.688341     6.469967     6.653626
   2    1    1 1    3.529698     0.060000     0.056989
   2    1    3 1    1.709884     0.699379     0.697982
   2    1    5 1    1.074855     0.032492     0.030808
   2    1    7 1    0.778294     2.816797     2.892290
   2    2    0 1    2.663283     0.917763     0.908513
   2    2    2 1    1.917884    11.175914    11.218694
   2    2    4 1    1.226724     1.183599     1.120732
   2    2    6 1    0.870739    16.253166    16.602463
   2    3    1 1    1.742270     0.042588     0.042884
   2    3    3 1    1.300565     1.859602     1.782285
   2    3    5 1    0.947139     2.168461     2.097570
   2    3    7 1    0.725469     0.234002     0.233097
   2    4    0 1    1.393821    16.530345    16.754387
   2    4    2 1    1.244547     0.001183     0.001125
   2    4    4 1    0.981396    11.692420    11.342967
   2    4    6 1    0.768619     0.034056     0.034511
   2    5    1 1    1.099117     3.649657     3.482587
   2    5    3 1    0.958028     4.404432     4.303875
   2    5    5 1    0.787359     2.443112     2.515674
   2    6    0 1    0.937548     0.387551     0.375821
   2    6    2 1    0.887865    30.313778    31.024232
   2    6    4 1    0.775871     1.101611     1.128089
   2    7    1 1    0.796747    12.491744    12.852357
   2    7    3 1    0.737801     3.168485     3.154975
   2    8    0 1    0.705388    11.980676    12.012176
   2    8    2 1    0.683484     1.563344     1.635100
   3    1    0 1    3.833675     1.825990     1.817971
   3    1    2 1    2.242105     2.557711     2.512006
   3    1    4 1    1.300154     0.117760     0.112831
   3    1    6 1    0.895864     0.697850     0.719528
   3    1    8 1    0.680071     0.141491     0.150432
   3    2    1 1    2.269211     0.534466     0.526587
   3    2    3 1    1.480925     3.622936     3.708940
   3    2    5 1    1.010409     1.165982     1.141317
   3    2    7 1    0.752752     0.976932     0.975628
   3    3    0 1    1.775522     9.081393     9.048753
   3    3    2 1    1.493878     6.887572     7.061925
   3    3    4 1    1.090606     4.165332     3.954306
   3    3    6 1    0.817816     0.799066     0.838242
   3    4    1 1    1.326914     4.328775     4.212506
   3    4    3 1    1.097826     0.987380     0.941455
   3    4    5 1    0.859627     0.085266     0.087642
   3    4    7 1    0.683816     0.158879     0.165940
   3    5    0 1    1.107324     2.296330     2.197775
   3    5    2 1    1.027909    12.875727    12.798672
   3    5    4 1    0.864163     9.197410     9.431659
   3    5    6 1    0.708258     3.394805     3.401806
   3    6    1 1    0.916360     1.389039     1.427859
   3    6    3 1    0.829698     0.118792     0.124677
   3    6    5 1    0.711355     0.488215     0.488993
   3    7    0 1    0.799857     2.972703     3.061816
   3    7    2 1    0.768335     3.315786     3.358609
   3    7    4 1    0.692279     5.527002     5.629513
   3    8    1 1    0.696230     2.533399     2.561643
   4    0    0 1    3.904632     1.675481     1.700103
   4    0    2 1    2.256044     6.278389     6.174356
   4    0    4 1    1.302856     0.284458     0.273064
   4    0    6 1    0.896746     9.247876     9.544240
   4    0    8 1    0.680457     0.410049     0.435074
   4    1    1 1    2.779306    13.831835    13.865191
   4    1    3 1    1.598773    18.493074    18.956899
   4    1    5 1    1.045554    11.699403    11.502084
   4    1    7 1    0.766951     3.092926     3.126494
   4    2    0 1    2.293100     6.823803     6.768613
   4    2    2 1    1.764849     1.205524     1.207756
   4    2    4 1    1.183693    13.012585    12.650610
   4    2    6 1    0.854942     0.501495     0.516041
   4    3    1 1    1.625152    18.996972    19.586281
   4    3    3 1    1.249615     7.649269     7.281939
   4    3    5 1    0.926908     6.430394     6.399128
   4    3    7 1    0.716256    10.398020    10.399010
   4    4    0 1    1.331642     0.014271     0.013943
   4    4    2 1    1.199681    12.664578    12.146769
   4    4    4 1    0.958942     3.836167     3.750592
   4    4    6 1    0.757688     9.234674     9.238264
   4    5    1 1    1.067845    10.253650     9.777492
   4    5    3 1    0.937106     8.106557     7.866074
   4    5    5 1    0.775621     9.224357     9.443077
   4    6    0 1    0.917912     4.165714     4.265208
   4    6    2 1    0.871135     1.109857     1.133491
   4    6    4 1    0.764632     9.441987     9.513470
   4    7    1 1    0.784591     3.957455     4.075712
   4    7    3 1    0.728117    12.300527    12.243835
   4    8    0 1    0.696911     2.304146     2.327392
   4    8    2 1    0.675763     5.176362     5.639499
   5    1    0 1    2.735560     4.765883     4.767927
   5    1    2 1    1.944353     0.579228     0.580770
   5    1    4 1    1.233566     0.656511     0.621789
   5    1    6 1    0.873176     0.037448     0.038213
   5    2    1 1    1.961951     2.787968     2.790519
   5    2    3 1    1.384678     7.664519     7.783480
   5    2    5 1    0.978189     3.467209     3.366497
   5    2    7 1    0.739142     0.285220     0.284072
   5    3    0 1    1.616268     6.570164     6.755258
   5    3    2 1    1.395249    15.619666    15.830563
   5    3    4 1    1.050402     2.012147     1.965030
   5    3    6 1    0.800447     3.997290     4.118572
   5    4    1 1    1.256351    12.857680    12.264262
   5    4    3 1    1.056848     5.924776     5.731309
   5    4    5 1    0.839522     2.179681     2.258109
   5    4    7 1    0.673565     0.929764     1.025453
   5    5    0 1    1.065313     5.546948     5.304513
   5    5    2 1    0.994041     8.141572     7.895288
   5    5    4 1    0.843747    16.660453    17.186515
   5    5    6 1    0.696886     1.340570     1.354144
   5    6    1 1    0.892121     7.759219     7.969849
   5    6    3 1    0.811578     1.590592     1.657295
   5    6    5 1    0.699836     0.704443     0.708891
   5    7    0 1    0.783585     0.912195     0.939343
   5    7    2 1    0.753878     6.237668     6.230672
   5    7    4 1    0.681648     1.659143     1.749822
   5    8    1 1    0.685420     0.054278     0.056339
   6    0    0 1    2.603088     0.162223     0.164089
   6    0    2 1    1.895034     2.633372     2.598229
   6    0    4 1    1.220681     7.129974     6.760216
   6    0    6 1    0.868570     0.479364     0.490240
   6    1    1 1    2.174708    12.741338    12.420642
   6    1    3 1    1.453690     7.873319     8.170190
   6    1    5 1    1.001630    10.755722    10.460939
   6    1    7 1    0.749101    19.098149    19.061929
   6    2    0 1    1.916838     1.837654     1.844034
   6    2    2 1    1.575151     6.241894     6.406699
   6    2    4 1    1.121052     3.000645     2.877341
   6    2    6 1    0.830422     9.387637     9.845018
   6    3    1 1    1.473434     8.151086     8.361287
   6    3    3 1    1.176566    17.632575    17.236405
   6    3    5 1    0.895891    16.097541    16.598086
   6    3    7 1    0.701652     7.412750     7.446855
   6    4    0 1    1.244260     8.876849     8.435079
   6    4    2 1    1.134606     1.478701     1.433026
   6    4    4 1    0.924717     3.932737     3.941971
   6    4    6 1    0.740462     1.704065     1.697620
   6    5    1 1    1.021177    13.649486    13.503216
   6    5    3 1    0.905090    14.484901    15.059873
   6    5    5 1    0.757172    10.007181    10.008122
   6    6    0 1    0.887761     0.469991     0.480969
   6    6    2 1    0.845237    11.885685    12.249392
   6    6    4 1    0.746939     0.447476     0.446436
   6    7    1 1    0.765511    17.952052    18.109724
   6    7    3 1    0.712790     6.320900     6.328944
   6    8    0 1    0.683436     3.609599     3.776040
   7    1    0 1    2.076063     0.117585     0.121594
   7    1    2 1    1.659993     1.411782     1.453409
   7    1    4 1    1.150451     2.483768     2.443159
   7    1    6 1    0.842161     0.318937     0.329448
   7    2    1 1    1.670904     0.945363     0.962872
   7    2    3 1    1.270059     4.533397     4.327045
   7    2    5 1    0.935160     1.837154     1.788474
   7    2    7 1    0.720043     0.340024     0.339478
   7    3    0 1    1.441595     2.540779     2.650076
   7    3    2 1    1.278202     0.057641     0.054922
   7    3    4 1    0.997648     0.091904     0.089211
   7    3    6 1    0.776352     2.214024     2.268577
   7    4    1 1    1.168866     7.673748     7.538424
   7    4    3 1    1.003166     2.978038     2.899122
   7    4    5 1    0.811846     0.869422     0.906179
   7    5    0 1    1.010397     1.292258     1.264909
   7    5    2 1    0.948983     0.635078     0.615206
   7    5    4 1    0.815665     0.190008     0.198916
   7    5    6 1    0.680811     0.169356     0.179361
   7    6    1 1    0.859119     6.916663     7.110729
   7    6    3 1    0.786494     1.416837     1.459087
   7    6    5 1    0.683561     0.628532     0.657167
   7    7    0 1    0.760938     0.180668     0.181225
   7    7    2 1    0.733646     3.961736     3.942502
   8    0    0 1    1.952316    28.867023    28.912822
   8    0    2 1    1.594661    11.725419    12.014179
   8    0    4 1    1.128022    23.930887    23.056707
   8    0    6 1    0.833242     3.324433     3.474563
   8    1    1 1    1.750810     6.576927     6.618794
   8    1    3 1    1.304106     8.901773     8.552545
   8    1    5 1    0.948504     3.755042     3.636034
   8    1    7 1    0.726082     0.127803     0.127284
   8    2    0 1    1.607588     7.973407     8.183781
   8    2    2 1    1.389653    66.525734    67.464524
   8    2    4 1    1.048008    11.296326    11.069584
   8    2    6 1    0.799387    36.830879    37.926403
   8    3    1 1    1.318304     4.353896     4.216081
   8    3    3 1    1.092935     0.315593     0.299996
   8    3    5 1    0.857272     0.069386     0.071374
   8    3    7 1    0.682629     0.926479     0.972608
   8    4    0 1    1.146550    12.039938    11.807120
   8    4    2 1    1.059055     3.037893     2.929252
   8    4    4 1    0.882425    42.235729    43.094183
   8    4    6 1    0.718207     2.040252     2.038713
   8    5    1 1    0.965052     0.205875     0.201359
   8    5    3 1    0.865321     0.471776     0.483442
   8    5    5 1    0.733425     0.069746     0.069406
   8    6    0 1    0.850140     0.000021     0.000022
   8    6    2 1    0.812576    12.668744    13.216031
   8    6    4 1    0.724113     0.098843     0.098509
   8    7    1 1    0.740995     5.769535     5.748318
   8    7    3 1    0.692873     0.524417     0.533483
   9    1    0 1    1.659315     2.194407     2.260372
   9    1    2 1    1.422659     1.098123     1.135704
   9    1    4 1    1.061949     0.020915     0.020087
   9    1    6 1    0.805522     1.913934     1.980115
   9    2    1 1    1.429510     0.498315     0.518404
   9    2    3 1    1.153836     0.364130     0.358741
   9    2    5 1    0.885733     0.091858     0.093877
   9    2    7 1    0.696740     2.942581     2.973034
   9    3    0 1    1.277892     0.064344     0.061312
   9    3    2 1    1.159931     1.070625     1.055328
   9    3    4 1    0.938274     4.196177     4.065825
   9    3    6 1    0.747368     0.209483     0.209016
   9    4    1 1    1.076382     0.030629     0.029020
   9    4    3 1    0.942860     0.771919     0.745701
   9    4    5 1    0.778873     1.990302     2.044661
   9    5    0 1    0.948856     0.015785     0.015289
   9    5    2 1    0.897451     1.996534     2.062096
   9    5    4 1    0.782243     1.321945     1.360872
   9    6    1 1    0.820324     0.080191     0.084279
   9    6    3 1    0.756404     2.455379     2.454681
   9    7    0 1    0.733587     1.895841     1.886626
   9    7    2 1    0.709041     0.036603     0.036674
  10    0    0 1    1.561853     0.472232     0.485891
  10    0    2 1    1.359792     0.774028     0.792268
  10    0    4 1    1.035020     9.920282     9.853011
  10    0    6 1    0.793578     0.226353     0.232839
  10    1    1 1    1.452779    10.848411    11.263445
  10    1    3 1    1.165968    13.566121    13.346152
  10    1    5 1    0.891186     6.854049     7.034014
  10    1    7 1    0.699384     1.023670     1.030652
  10    2    0 1    1.367780     0.085841     0.088039
  10    2    2 1    1.225903    12.530435    11.865513
  10    2    4 1    0.972176     0.119883     0.116759
  10    2    6 1    0.764166    18.553413    18.682297
  10    3    1 1    1.176083     6.606150     6.459948
  10    3    3 1    1.007716     1.097162     1.071589
  10    3    5 1    0.814253     0.746154     0.779924
  10    4    0 1    1.049277    19.830311    19.397042
  10    4    2 1    0.980975     1.925103     1.867729
  10    4    4 1    0.835712    16.762167    17.457831
  10    4    6 1    0.692339     1.270103     1.293496
  10    5    1 1    0.904869     0.111338     0.115746
  10    5    3 1    0.821140     0.337352     0.354707
  10    5    5 1    0.705940     0.021191     0.021243
  10    6    0 1    0.808134     3.478374     3.609130
  10    6    2 1    0.775663    42.289587    43.294655
  10    6    4 1    0.697624     7.000889     7.064218
  10    7    1 1    0.712683     7.178381     7.187713
  11    1    0 1    1.377284     0.067114     0.068428
  11    1    2 1    1.232731     3.792021     3.590969
  11    1    4 1    0.975571     2.514393     2.444075
  11    1    6 1    0.765811     1.645638     1.660789
  11    2    1 1    1.237180     0.078718     0.074620
  11    2    3 1    1.045360     0.768747     0.755970
  11    2    5 1    0.833729     0.071267     0.074436
  11    3    0 1    1.134941     6.815125     6.606708
  11    3    2 1    1.049886     0.174392     0.170434
  11    3    4 1    0.877099     3.118572     3.179637
  11    3    6 1    0.715327     0.714430     0.714759
  11    4    1 1    0.986725     0.227750     0.220807
  11    4    3 1    0.880842     0.211937     0.216146
  11    4    5 1    0.742804     1.051755     1.048292
  11    5    0 1    0.885725     0.012224     0.012493
  11    5    2 1    0.843479     8.751541     9.029697
  11    5    4 1    0.745725     0.794867     0.792799
  11    6    1 1    0.778496     0.071707     0.073641
  11    6    3 1    0.723238     2.250216     2.243403
  11    7    0 1    0.703216     2.446222     2.454937
  11    7    2 1    0.681507     0.004055     0.004280
  12    0    0 1    1.301544     5.718434     5.484401
  12    0    2 1    1.177533     0.046868     0.045783
  12    0    4 1    0.947517     1.474826     1.426984
  12    0    6 1    0.752015     1.166785     1.165093
  12    1    1 1    1.236378    10.305918     9.767209
  12    1    3 1    1.044876    13.480959    13.264982
  12    1    5 1    0.833483     7.662755     8.006179
  12    2    0 1    1.182709     0.218920     0.212999
  12    2    2 1    1.087354     9.123269     8.648088
  12    2    4 1    0.898595     0.717356     0.741833
  12    2    6 1    0.726845     3.653963     3.638267
  12    3    1 1    1.052136    11.586723    11.286867
  12    3    3 1    0.926435     3.759387     3.746875
  12    3    5 1    0.769538     2.873983     2.916406
  12    4    0 1    0.958419     0.733170     0.716606
  12    4    2 1    0.905530     1.824482     1.897208
  12    4    4 1    0.787576     9.010177     9.277459
  12    5    1 1    0.844645     3.421329     3.527222
  12    5    3 1    0.775344     2.454245     2.511541
  12    5    5 1    0.676202     3.273450     3.557389
  12    6    0 1    0.764367     1.199600     1.208253
  12    6    2 1    0.736717     2.254447     2.244440
  12    7    1 1    0.682121     0.224582     0.236320
  13    1    0 1    1.175297     5.857915     5.731427
  13    1    2 1    1.081585     0.201609     0.190850
  13    1    4 1    0.895331     1.796755     1.851515
  13    1    6 1    0.725114     1.045572     1.041644
  13    2    1 1    1.084586     3.100899     2.936641
  13    2    3 1    0.948359     7.481347     7.243362
  13    2    5 1    0.781965     3.608358     3.714219
  13    3    0 1    1.013720     1.458272     1.431740
  13    3    2 1    0.951735    14.014821    13.614231
  13    3    4 1    0.817410     0.158229     0.165926
  13    3    6 1    0.681825     3.922100     4.132909
  13    4    1 1    0.903929    13.992095    14.538847
  13    4    3 1    0.820437     7.207141     7.575059
  13    4    5 1    0.705493     3.087900     3.095921
  13    5    0 1    0.824379     4.032185     4.242719
  13    5    2 1    0.789993     0.605810     0.623488
  13    5    4 1    0.707994    12.543089    12.569435
  13    6    1 1    0.735855    10.644582    10.595943
  13    6    3 1    0.688665     3.413326     3.507046
  14    0    0 1    1.115609     0.000079     0.000076
  14    0    2 1    1.034527     2.153786     2.139714
  14    0    4 1    0.868084     3.464569     3.544196
  14    0    6 1    0.710412     0.518361     0.519273
  14    1    1 1    1.073750    25.725107    24.407542
  14    1    3 1    0.941089    18.594132    17.973220
  14    1    5 1    0.777874    20.950565    21.503158
  14    2    0 1    1.038031     1.683645     1.668805
  14    2    2 1    0.971767     1.937869     1.887866
  14    2    4 1    0.829997     2.908796     3.051813
  14    2    6 1    0.689079     3.721530     3.819426
  14    3    1 1    0.946383    16.759165    16.203919
  14    3    3 1    0.851786    27.255450    28.050255
  14    3    5 1    0.725129    24.275110    24.183788
  14    4    0 1    0.876444     3.584941     3.655241
  14    4    2 1    0.835452     2.139210     2.228835
  14    4    4 1    0.740161     0.546030     0.543933
  14    5    1 1    0.786924    18.644305    19.199273
  14    5    3 1    0.729980    19.127711    19.034415
  14    6    0 1    0.720798     1.075875     1.073778
  14    6    2 1    0.697473     3.358616     3.389719
  15    1    0 1    1.024088     0.002706     0.002684
  15    1    2 1    0.960299     5.519141     5.399090
  15    1    4 1    0.822817     3.173713     3.339046
  15    1    6 1    0.684954     2.539907     2.640920
  15    2    1 1    0.962398     2.510758     2.456930
  15    2    3 1    0.863406     6.426863     6.593530
  15    2    5 1    0.732258     3.017561     3.002635
  15    3    0 1    0.911853     8.158793     8.458517
  15    3    2 1    0.865951     0.037511     0.038424
  15    3    4 1    0.761119     4.428145     4.442639
  15    4    1 1    0.829476    12.170778    12.776335
  15    4    3 1    0.763561     6.104348     6.141950
  15    5    0 1    0.766735     0.306514     0.309744
  15    5    2 1    0.738837     8.088047     8.054986
  15    6    1 1    0.693985     9.921628    10.071188
  16    0    0 1    0.976158     8.576820     8.334601
  16    0    2 1    0.920446     1.331176     1.352987
  16    0    4 1    0.797331     4.046680     4.164038
  16    1    1 1    0.947745     7.418000     7.178560
  16    1    3 1    0.852778     9.711102     9.993967
  16    1    5 1    0.725741     5.006268     4.986449
  16    2    0 1    0.922912     0.658170     0.663662
  16    2    2 1    0.875405    16.107590    16.426261
  16    2    4 1    0.767515     0.697240     0.705388
  16    3    1 1    0.856711     7.226518     7.434348
  16    3    3 1    0.784646     1.784752     1.838090
  16    3    5 1    0.682346     1.211233     1.273195
  16    4    0 1    0.803794     1.894046     1.956296
  16    4    2 1    0.771823     0.002534     0.002580
  16    4    4 1    0.694827    12.348297    12.515449
  16    5    1 1    0.733074     0.975059     0.970278
  16    5    3 1    0.686384     0.572147     0.591902
  16    6    0 1    0.678733     0.201624     0.215951
  17    1    0 1    0.906893     4.508757     4.689597
  17    1    2 1    0.861699     1.645139     1.689393
  17    1    4 1    0.758227     1.375590     1.376599
  17    2    1 1    0.863214     0.194051     0.199106
  17    2    3 1    0.789633     0.375894     0.386890
  17    2    5 1    0.685618     0.019183     0.019898
  17    3    0 1    0.826181     0.000000     0.000000
  17    3    2 1    0.791578     7.196089     7.403952
  17    3    4 1    0.709135     2.384977     2.389610
  17    4    1 1    0.763429     0.041108     0.041355
  17    4    3 1    0.711109     0.421100     0.421790
  17    5    0 1    0.713670     1.939112     1.941104
  17    5    2 1    0.691010     0.366472     0.374322
  18    0    0 1    0.867696     0.250935     0.256763
  18    0    2 1    0.827865     0.060048     0.063113
  18    0    4 1    0.734869     6.685225     6.653771
  18    1    1 1    0.847558    11.362056    11.699385
  18    1    3 1    0.777595    13.400787    13.750270
  18    1    5 1    0.677694     7.235395     7.795630
  18    2    0 1    0.829657     0.099958     0.104914
  18    2    2 1    0.794634     8.327478     8.566037
  18    2    4 1    0.711330     0.569021     0.569930
  18    3    1 1    0.780573     6.952504     7.151429
  18    3    3 1    0.724903     1.751264     1.744819
  18    4    0 1    0.739920    14.065136    14.010496
  18    4    2 1    0.714755     4.085239     4.087990
  18    5    1 1    0.683653     0.001843     0.001926
  19    1    0 1    0.813512     0.309140     0.322854
  19    1    2 1    0.780414     4.050800     4.166286
  19    1    4 1    0.701075     5.544361     5.572582
  19    2    1 1    0.781539     0.274449     0.282448
  19    2    3 1    0.725676     0.238797     0.237857
  19    3    0 1    0.753736     4.155998     4.151211
  19    3    2 1    0.727185     1.632299     1.625136
  19    4    1 1    0.705180     0.001237     0.001240
  20    0    0 1    0.780926    11.045361    11.363742
  20    0    2 1    0.751510     5.707226     5.698521
  20    0    4 1    0.679896     7.090749     7.545898
  20    1    1 1    0.766149     5.059478     5.108495
  20    1    3 1    0.713305     6.610546     6.618041
  20    2    0 1    0.752850     3.946502     3.941299
  20    2    2 1    0.726389    22.768371    22.673576
  20    3    1 1    0.715602     4.004648     4.006071
  20    4    0 1    0.683890     3.156560     3.295844
  21    1    0 1    0.737414     4.761751     4.741144
  21    1    2 1    0.712495     1.993463     1.996147
  21    2    1 1    0.713351     1.273044     1.274471
  21    3    0 1    0.692021     0.040560     0.041336
  22    0    0 1    0.709933     0.125720     0.125950
  22    0    2 1    0.687616     0.790280     0.814430
  22    1    1 1    0.698776    12.559617    12.654021
  22    2    0 1    0.688642     0.494415     0.508023
  23    1    0 1    0.674242     0.037429     0.041132
   0    0    1 2    5.528245     0.000000     0.000000
   0    0    2 2    2.764123     0.000000     0.000000
   0    0    3 2    1.842748     0.000000     0.000000
   0    0    4 2    1.382061     0.000000     0.000000
   0    0    5 2    1.105649     0.000000     0.000000
   0    0    6 2    0.921374     0.000000     0.000000
   0    0    7 2    0.789749     0.000000     0.000000
   0    0    8 2    0.691031     0.000000     0.000000
   0    1    0 2    5.666269     0.010891     0.011327
   0    1    1 2    3.956956     0.000000     0.000000
   0    1    2 2    2.484291     0.010876     0.011025
   0    1    3 2    1.752406     0.000000     0.000000
   0    1    4 2    1.342698     0.004173     0.004144
   0    1    5 2    1.085183     0.000000     0.000000
   0    1    6 2    0.909430     0.000656     0.000682
   0    1    7 2    0.782188     0.000000     0.000000
   0    1    8 2    0.685948     0.000024     0.000025
   0    2    0 2    2.833134     0.000000     0.000000
   0    2    1 2    2.521317     0.122691     0.125374
   0    2    2 2    1.978478     0.000000     0.000000
   0    2    3 2    1.544739     0.034664     0.035596
   0    2    4 2    1.242145     0.000000     0.000000
   0    2    5 2    1.029993     0.005735     0.005702
   0    2    6 2    0.876203     0.000000     0.000000
   0    2    7 2    0.760746     0.000403     0.000404
   0    3    0 2    1.888756     0.169977     0.166585
   0    3    1 2    1.787319     0.000000     0.000000
   0    3    2 2    1.559458     0.155860     0.160377
   0    3    3 2    1.318985     0.000000     0.000000
   0    3    4 2    1.115353     0.025562     0.024473
   0    3    5 2    0.954183     0.000000     0.000000
   0    3    6 2    0.828097     0.002086     0.002192
   0    3    7 2    0.728620     0.000000     0.000000
   0    4    0 2    1.416567     0.000000     0.000000
   0    4    1 2    1.372233     0.305063     0.312116
   0    4    2 2    1.260659     0.000000     0.000000
   0    4    3 2    1.123079     0.076762     0.073693
   0    4    4 2    0.989239     0.000000     0.000000
   0    4    5 2    0.871590     0.007106     0.007255
   0    4    6 2    0.772369     0.000000     0.000000
   0    4    7 2    0.689792     0.000197     0.000202
   0    5    0 2    1.133254     0.123861     0.119887
   0    5    1 2    1.110168     0.000000     0.000000
   0    5    2 2    1.048550     0.123587     0.121012
   0    5    3 2    0.965319     0.000000     0.000000
   0    5    4 2    0.876320     0.017383     0.017724
   0    5    5 2    0.791391     0.000000     0.000000
   0    5    6 2    0.714904     0.000663     0.000664
   0    6    0 2    0.944378     0.000000     0.000000
   0    6    1 2    0.930893     0.093944     0.092367
   0    6    2 2    0.893660     0.000000     0.000000
   0    6    3 2    0.840439     0.024454     0.025305
   0    6    4 2    0.779729     0.000000     0.000000
   0    6    5 2    0.718090     0.001509     0.001508
   0    7    0 2    0.809467     0.016448     0.017094
   0    7    1 2    0.800927     0.000000     0.000000
   0    7    2 2    0.776841     0.016511     0.016928
   0    7    3 2    0.741116     0.000000     0.000000
   0    7    4 2    0.698481     0.001820     0.001835
   0    8    0 2    0.708284     0.000000     0.000000
   0    8    1 2    0.702541     0.004495     0.004513
   0    8    2 2    0.686117     0.000000     0.000000
   1    0    1 2    5.211422     0.000000     0.000000
   1    0    2 2    2.721826     0.000000     0.000000
   1    0    3 2    1.830055     0.000000     0.000000
   1    0    4 2    1.376682     0.000000     0.000000
   1    0    5 2    1.102889     0.000000     0.000000
   1    0    6 2    0.919775     0.000000     0.000000
   1    0    7 2    0.788742     0.000000     0.000000
   1    0    8 2    0.690355     0.000000     0.000000
   1    1    0 2    5.326566     0.000000     0.000000
   1    1    1 2    3.835768     0.257069     0.256144
   1    1    2 2    2.453448     0.000000     0.000000
   1    1    3 2    1.741479     0.009741     0.009809
   1    1    4 2    1.337764     0.000000     0.000000
   1    1    5 2    1.082573     0.000077     0.000073
   1    1    6 2    0.907892     0.000000     0.000000
   1    1    7 2    0.781209     0.000003     0.000003
   1    1    8 2    0.685288     0.000000     0.000000
   1    2    0 2    2.787643     0.683307     0.685148
   1    2    1 2    2.489093     0.000000     0.000000
   1    2    2 2    1.962793     0.297393     0.297652
   1    2    3 2    1.537238     0.000000     0.000000
   1    2    4 2    1.238236     0.009115     0.008644
   1    2    5 2    1.027761     0.000000     0.000000
   1    2    6 2    0.874828     0.000001     0.000001
   1    2    7 2    0.759845     0.000000     0.000000
   1    3    0 2    1.875095     0.000000     0.000000
   1    3    1 2    1.775730     0.869781     0.866552
   1    3    2 2    1.551742     0.000000     0.000000
   1    3    3 2    1.314307     0.095975     0.092759
   1    3    4 2    1.112520     0.000000     0.000000
   1    3    5 2    0.952408     0.001127     0.001096
   1    3    6 2    0.826935     0.000000     0.000000
   1    3    7 2    0.727828     0.000038     0.000038
   1    4    0 2    1.410777     0.280084     0.285861
   1    4    1 2    1.366967     0.000000     0.000000
   1    4    2 2    1.256572     0.207796     0.198216
   1    4    3 2    1.120187     0.000000     0.000000
   1    4    4 2    0.987261     0.011100     0.010762
   1    4    5 2    0.870236     0.000000     0.000000
   1    4    6 2    0.771427     0.000001     0.000001
   1    4    7 2    0.689120     0.000000     0.000000
   1    5    0 2    1.130282     0.000000     0.000000
   1    5    1 2    1.107374     0.124264     0.118932
   1    5    2 2    1.046195     0.000000     0.000000
   1    5    3 2    0.963481     0.020742     0.020294
   1    5    4 2    0.874944     0.000000     0.000000
   1    5    5 2    0.790377     0.000312     0.000321
   1    5    6 2    0.714157     0.000000     0.000000
   1    6    0 2    0.942657     0.010938     0.010567
   1    6    1 2    0.929244     0.000000     0.000000
   1    6    2 2    0.892200     0.009442     0.009699
   1    6    3 2    0.839225     0.000000     0.000000
   1    6    4 2    0.778759     0.000609     0.000626
   1    6    5 2    0.717332     0.000000     0.000000
   1    7    0 2    0.808382     0.000000     0.000000
   1    7    1 2    0.799876     0.000506     0.000522
   1    7    2 2    0.775882     0.000000     0.000000
   1    7    3 2    0.740283     0.000088     0.000088
   1    7    4 2    0.697784     0.000000     0.000000
   1    8    0 2    0.707556     0.000066     0.000066
   1    8    1 2    0.701831     0.000000     0.000000
   1    8    2 2    0.685455     0.000051     0.000053
   2    0    0 2    7.809264     0.000000     0.000000
   2    0    1 2    4.512087     2.278182     2.285137
   2    0    2 2    2.605711     0.000000     0.000000
   2    0    3 2    1.793492     0.092497     0.091176
   2    0    4 2    1.360913     0.000000     0.000000
   2    0    5 2    1.094731     0.002825     0.002689
   2    0    6 2    0.915027     0.000000     0.000000
   2    0    7 2    0.785742     0.000035     0.000036
   2    0    8 2    0.688341     0.000000     0.000000
   2    1    0 2    4.586200     6.508184     6.475130
   2    1    1 2    3.529698     0.000000     0.000000
   2    1    2 2    2.367386     1.748210     1.741941
   2    1    3 2    1.709884     0.000000     0.000000
   2    1    4 2    1.323281     0.080373     0.078031
   2    1    5 2    1.074855     0.000000     0.000000
   2    1    6 2    0.903325     0.001885     0.001958
   2    1    7 2    0.778294     0.000000     0.000000
   2    1    8 2    0.683317     0.000010     0.000010
   2    2    0 2    2.663283     0.000000     0.000000
   2    2    1 2    2.399362     4.584420     4.613133
   2    2    2 2    1.917884     0.000000     0.000000
   2    2    3 2    1.515376     0.524889     0.539481
   2    2    4 2    1.226724     0.000000     0.000000
   2    2    5 2    1.021150     0.024006     0.023748
   2    2    6 2    0.870739     0.000000     0.000000
   2    2    7 2    0.757161     0.000433     0.000433
   2    3    0 2    1.835825     1.088935     1.047352
   2    3    1 2    1.742270     0.000000     0.000000
   2    3    2 2    1.529264     0.857786     0.879770
   2    3    3 2    1.300565     0.000000     0.000000
   2    3    4 2    1.104148     0.091512     0.087525
   2    3    5 2    0.947139     0.000000     0.000000
   2    3    6 2    0.823480     0.004135     0.004351
   2    3    7 2    0.725469     0.000000     0.000000
   2    4    0 2    1.393821     0.000000     0.000000
   2    4    1 2    1.351526     0.377191     0.381332
   2    4    2 2    1.244547     0.000000     0.000000
   2    4    3 2    1.111643     0.107728     0.103124
   2    4    4 2    0.981396     0.000000     0.000000
   2    4    5 2    0.866212     0.012231     0.012527
   2    4    6 2    0.768619     0.000000     0.000000
   2    4    7 2    0.687117     0.000419     0.000432
   2    5    0 2    1.121507     0.026413     0.025335
   2    5    1 2    1.099117     0.000000     0.000000
   2    5    2 2    1.039224     0.037123     0.036755
   2    5    3 2    0.958028     0.000000     0.000000
   2    5    4 2    0.870854     0.011970     0.012227
   2    5    5 2    0.787359     0.000000     0.000000
   2    5    6 2    0.711927     0.001248     0.001250
   2    6    0 2    0.937548     0.000000     0.000000
   2    6    1 2    0.924349     0.002964     0.002975
   2    6    2 2    0.887865     0.000000     0.000000
   2    6    3 2    0.835614     0.003576     0.003725
   2    6    4 2    0.775871     0.000000     0.000000
   2    6    5 2    0.715073     0.001218     0.001218
   2    7    0 2    0.805153     0.000013     0.000013
   2    7    1 2    0.796747     0.000000     0.000000
   2    7    2 2    0.773026     0.000261     0.000267
   2    7    3 2    0.737801     0.000000     0.000000
   2    7    4 2    0.695704     0.000415     0.000420
   2    8    0 2    0.705388     0.000000     0.000000
   2    8    1 2    0.699715     0.000013     0.000014
   2    8    2 2    0.683484     0.000000     0.000000
   3    0    0 2    5.206176     0.000000     0.000000
   3    0    1 2    3.790069     0.000000     0.000000
   3    0    2 2    2.441362     0.000000     0.000000
   3    0    3 2    1.737141     0.000000     0.000000
   3    0    4 2    1.335794     0.000000     0.000000
   3    0    5 2    1.081528     0.000000     0.000000
   3    0    6 2    0.907275     0.000000     0.000000
   3    0    7 2    0.780817     0.000000     0.000000
   3    0    8 2    0.685023     0.000000     0.000000
   3    1    0 2    3.833675     0.000000     0.000000
   3    1    1 2    3.150302     0.290817     0.307800
   3    1    2 2    2.242105     0.000000     0.000000
   3    1    3 2    1.660843     0.015065     0.015498
   3    1    4 2    1.300154     0.000000     0.000000
   3    1    5 2    1.062350     0.000128     0.000123
   3    1    6 2    0.895864     0.000000     0.000000
   3    1    7 2    0.773507     0.000004     0.000004
   3    1    8 2    0.680071     0.000000     0.000000
   3    2    0 2    2.488521     0.595727     0.604125
   3    2    1 2    2.269211     0.000000     0.000000
   3    2    2 2    1.849433     0.290858     0.278369
   3    2    3 2    1.480925     0.000000     0.000000
   3    2    4 2    1.208232     0.009699     0.009246
   3    2    5 2    1.010409     0.000000     0.000000
   3    2    6 2    0.864051     0.000001     0.000001
   3    2    7 2    0.752752     0.000000     0.000000
   3    3    0 2    1.775522     0.000000     0.000000
   3    3    1 2    1.690474     0.773889     0.774639
   3    3    2 2    1.493878     0.000000     0.000000
   3    3    3 2    1.278589     0.090045     0.085790
   3    3    4 2    1.090606     0.000000     0.000000
   3    3    5 2    0.938550     0.001092     0.001058
   3    3    6 2    0.817816     0.000000     0.000000
   3    3    7 2    0.721587     0.000037     0.000036
   3    4    0 2    1.366872     0.248364     0.254742
   3    4    1 2    1.326914     0.000000     0.000000
   3    4    2 2    1.225249     0.187348     0.177430
   3    4    3 2    1.097826     0.000000     0.000000
   3    4    4 2    0.971850     0.010256     0.009991
   3    4    5 2    0.859627     0.000000     0.000000
   3    4    6 2    0.764007     0.000001     0.000001
   3    4    7 2    0.683816     0.000000     0.000000
   3    5    0 2    1.107324     0.000000     0.000000
   3    5    1 2    1.085757     0.111198     0.105341
   3    5    2 2    1.027909     0.000000     0.000000
   3    5    3 2    0.949141     0.018772     0.018187
   3    5    4 2    0.864163     0.000000     0.000000
   3    5    5 2    0.782403     0.000283     0.000291
   3    5    6 2    0.708258     0.000000     0.000000
   3    6    0 2    0.929214     0.009789     0.009672
   3    6    1 2    0.916360     0.000000     0.000000
   3    6    2 2    0.880778     0.008469     0.008637
   3    6    3 2    0.829698     0.000000     0.000000
   3    6    4 2    0.771128     0.000545     0.000554
   3    6    5 2    0.711355     0.000000     0.000000
   3    7    0 2    0.799857     0.000000     0.000000
   3    7    1 2    0.791614     0.000450     0.000463
   3    7    2 2    0.768335     0.000000     0.000000
   3    7    3 2    0.733719     0.000078     0.000077
   3    7    4 2    0.692279     0.000000     0.000000
   3    8    0 2    0.701819     0.000057     0.000057
   3    8    1 2    0.696230     0.000000     0.000000
   3    8    2 2    0.680235     0.000044     0.000047
   4    0    0 2    3.904632     0.000000     0.000000
   4    0    1 2    3.189322     0.002817     0.002842
   4    0    2 2    2.256044     0.000000     0.000000
   4    0    3 2    1.666485     0.008652     0.008853
   4    0    4 2    1.302856     0.000000     0.000000
   4    0    5 2    1.063822     0.003172     0.003039
   4    0    6 2    0.896746     0.000000     0.000000
   4    0    7 2    0.774075     0.000314     0.000321
   4    0    8 2    0.680457     0.000000     0.000000
   4    1    0 2    3.215175     0.016399     0.016264
   4    1    1 2    2.779306     0.000000     0.000000
   4    1    2 2    2.096016     0.036755     0.038254
   4    1    3 2    1.598773     0.000000     0.000000
   4    1    4 2    1.269724     0.018308     0.017475
   4    1    5 2    1.045554     0.000000     0.000000
   4    1    6 2    0.885723     0.003092     0.003160
   4    1    7 2    0.766951     0.000000     0.000000
   4    1    8 2    0.675602     0.000106     0.000115
   4    2    0 2    2.293100     0.000000     0.000000
   4    2    1 2    2.118111     0.201923     0.208309
   4    2    2 2    1.764849     0.000000     0.000000
   4    2    3 2    1.436415     0.071606     0.074703
   4    2    4 2    1.183693     0.000000     0.000000
   4    2    5 2    0.995926     0.013104     0.012713
   4    2    6 2    0.854942     0.000000     0.000000
   4    2    7 2    0.746705     0.000924     0.000922
   4    3    0 2    1.700281     0.262917     0.262185
   4    3    1 2    1.625152     0.000000     0.000000
   4    3    2 2    1.448226     0.259446     0.270001
   4    3    3 2    1.249615     0.000000     0.000000
   4    3    4 2    1.072457     0.046561     0.044215
   4    3    5 2    0.926908     0.000000     0.000000
   4    3    6 2    0.810079     0.003911     0.004068
   4    3    7 2    0.716256     0.000000     0.000000
   4    4    0 2    1.331642     0.000000     0.000000
   4    4    1 2    1.294612     0.484614     0.462668
   4    4    2 2    1.199681     0.000000     0.000000
   4    4    3 2    1.079321     0.128047     0.121230
   4    4    4 2    0.958942     0.000000     0.000000
   4    4    5 2    0.850655     0.012227     0.012585
   4    4    6 2    0.757688     0.000000     0.000000
   4    4    7 2    0.679274     0.000317     0.000338
   4    5    0 2    1.088342     0.197602     0.187387
   4    5    1 2    1.067845     0.000000     0.000000
   4    5    2 2    1.012672     0.200016     0.196181
   4    5    3 2    0.937106     0.000000     0.000000
   4    5    4 2    0.855050     0.028657     0.029488
   4    5    5 2    0.775621     0.000000     0.000000
   4    5    6 2    0.703215     0.001052     0.001056
   4    6    0 2    0.917912     0.000000     0.000000
   4    6    1 2    0.905515     0.150689     0.156692
   4    6    2 2    0.871135     0.000000     0.000000
   4    6    3 2    0.821622     0.039355     0.041390
   4    6    4 2    0.764632     0.000000     0.000000
   4    6    5 2    0.706246     0.002342     0.002347
   4    7    0 2    0.792614     0.026024     0.026772
   4    7    1 2    0.784591     0.000000     0.000000
   4    7    2 2    0.761908     0.025973     0.026081
   4    7    3 2    0.728117     0.000000     0.000000
   4    7    4 2    0.687567     0.002729     0.002813
   4    8    0 2    0.696911     0.000000     0.000000
   4    8    1 2    0.691438     0.006707     0.006844
   4    8    2 2    0.675763     0.000000     0.000000
   5    0    0 2    3.123706     0.000000     0.000000
   5    0    1 2    2.719583     0.000000     0.000000
   5    0    2 2    2.070041     0.000000     0.000000
   5    0    3 2    1.587155     0.000000     0.000000
   5    0    4 2    1.263881     0.000000     0.000000
   5    0    5 2    1.042284     0.000000     0.000000
   5    0    6 2    0.883732     0.000000     0.000000
   5    0    7 2    0.765658     0.000000     0.000000
   5    0    8 2    0.674718     0.000000     0.000000
   5    1    0 2    2.735560     0.000000     0.000000
   5    1    1 2    2.451805     0.262613     0.266095
   5    1    2 2    1.944353     0.000000     0.000000
   5    1    3 2    1.528332     0.019518     0.020020
   5    1    4 2    1.233566     0.000000     0.000000
   5    1    5 2    1.025086     0.000188     0.000186
   5    1    6 2    0.873176     0.000000     0.000000
   5    1    7 2    0.758762     0.000006     0.000006
   5    2    0 2    2.098555     0.455255     0.473733
   5    2    1 2    1.961951     0.000000     0.000000
   5    2    2 2    1.671424     0.258644     0.263295
   5    2    3 2    1.384678     0.000000     0.000000
   5    2    4 2    1.154235     0.009895     0.009750
   5    2    5 2    0.978189     0.000000     0.000000
   5    2    6 2    0.843642     0.000001     0.000001
   5    2    7 2    0.739142     0.000000     0.000000
   5    3    0 2    1.616268     0.000000     0.000000
   5    3    1 2    1.551326     0.612050     0.629282
   5    3    2 2    1.395249     0.000000     0.000000
   5    3    3 2    1.215102     0.077746     0.073865
   5    3    4 2    1.050402     0.000000     0.000000
   5    3    5 2    0.912558     0.000998     0.001034
   5    3    6 2    0.800447     0.000000     0.000000
   5    3    7 2    0.709572     0.000032     0.000033
   5    4    0 2    1.290108     0.195908     0.186666
   5    4    1 2    1.256351     0.000000     0.000000
   5    4    2 2    1.169044     0.152068     0.149374
   5    4    3 2    1.056848     0.000000     0.000000
   5    4    4 2    0.943078     0.008685     0.008390
   5    4    5 2    0.839522     0.000000     0.000000
   5    4    6 2    0.749789     0.000001     0.000001
   5    4    7 2    0.673565     0.000000     0.000000
   5    5    0 2    1.065313     0.000000     0.000000
   5    5    1 2    1.046068     0.089124     0.087560
   5    5    2 2    0.994041     0.000000     0.000000
   5    5    3 2    0.922284     0.015340     0.015500
   5    5    4 2    0.843747     0.000000     0.000000
   5    5    5 2    0.767154     0.000231     0.000233
   5    5    6 2    0.696886     0.000000     0.000000
   5    6    0 2    0.903969     0.007839     0.008145
   5    6    1 2    0.892121     0.000000     0.000000
   5    6    2 2    0.859190     0.006802     0.006993
   5    6    3 2    0.811578     0.000000     0.000000
   5    6    4 2    0.756516     0.000433     0.000433
   5    6    5 2    0.699836     0.000000     0.000000
   5    7    0 2    0.783585     0.000000     0.000000
   5    7    1 2    0.775830     0.000355     0.000364
   5    7    2 2    0.753878     0.000000     0.000000
   5    7    3 2    0.721099     0.000060     0.000060
   5    7    4 2    0.681648     0.000000     0.000000
   5    8    0 2    0.690749     0.000042     0.000043
   5    8    1 2    0.685420     0.000000     0.000000
   6    0    0 2    2.603088     0.000000     0.000000
   6    0    1 2    2.355066     3.204337     3.185288
   6    0    2 2    1.895034     0.000000     0.000000
   6    0    3 2    1.504029     0.354120     0.363988
   6    0    4 2    1.220681     0.000000     0.000000
   6    0    5 2    1.017656     0.014045     0.013845
   6    0    6 2    0.868570     0.000000     0.000000
   6    0    7 2    0.755734     0.000178     0.000178
   6    1    0 2    2.365419     3.732136     3.716971
   6    1    1 2    2.174708     0.000000     0.000000
   6    1    2 2    1.797189     2.234667     2.198019
   6    1    3 2    1.453690     0.000000     0.000000
   6    1    4 2    1.193305     0.154046     0.148553
   6    1    5 2    1.001630     0.000000     0.000000
   6    1    6 2    0.858542     0.004091     0.004207
   6    1    7 2    0.749101     0.000000     0.000000
   6    2    0 2    1.916838     0.000000     0.000000
   6    2    1 2    1.811059     2.972238     2.900372
   6    2    2 2    1.575151     0.000000     0.000000
   6    2    3 2    1.328440     0.480221     0.467828
   6    2    4 2    1.121052     0.000000     0.000000
   6    2    5 2    0.957745     0.026149     0.025548
   6    2    6 2    0.830422     0.000000     0.000000
   6    2    7 2    0.730202     0.000467     0.000464
   6    3    0 2    1.528733     0.657057     0.673925
   6    3    1 2    1.473434     0.000000     0.000000
   6    3    2 2    1.337767     0.583123     0.574117
   6    3    3 2    1.176566     0.000000     0.000000
   6    3    4 2    1.025208     0.072676     0.072142
   6    3    5 2    0.895891     0.000000     0.000000
   6    3    6 2    0.789129     0.003434     0.003535
   6    3    7 2    0.701652     0.000000     0.000000
   6    4    0 2    1.244260     0.000000     0.000000
   6    4    1 2    1.213894     0.238788     0.226983
   6    4    2 2    1.134606     0.000000     0.000000
   6    4    3 2    1.031198     0.074267     0.073851
   6    4    4 2    0.924717     0.000000     0.000000
   6    4    5 2    0.826491     0.008874     0.009334
   6    4    6 2    0.740462     0.000000     0.000000
   6    5    0 2    1.039058     0.016851     0.016687
   6    5    1 2    1.021177     0.000000     0.000000
   6    5    2 2    0.972609     0.024284     0.023644
   6    5    3 2    0.905090     0.000000     0.000000
   6    5    4 2    0.830521     0.008063     0.008455
   6    5    5 2    0.757172     0.000000     0.000000
   6    5    6 2    0.689379     0.000764     0.000783
   6    6    0 2    0.887761     0.000000     0.000000
   6    6    1 2    0.876531     0.001904     0.001941
   6    6    2 2    0.845237     0.000000     0.000000
   6    6    3 2    0.799787     0.002301     0.002370
   6    6    4 2    0.746939     0.000000     0.000000
   6    6    5 2    0.692234     0.000718     0.000732
   6    7    0 2    0.772957     0.000008     0.000008
   6    7    1 2    0.765511     0.000000     0.000000
   6    7    2 2    0.744400     0.000160     0.000160
   6    7    3 2    0.712790     0.000000     0.000000
   6    7    4 2    0.674617     0.000227     0.000249
   6    8    0 2    0.683436     0.000000     0.000000
   6    8    1 2    0.678273     0.000007     0.000008
   7    0    0 2    2.231218     0.000000     0.000000
   7    0    1 2    2.069053     0.000000     0.000000
   7    0    2 2    1.736169     0.000000     0.000000
   7    0    3 2    1.420824     0.000000     0.000000
   7    0    4 2    1.174923     0.000000     0.000000
   7    0    5 2    0.990685     0.000000     0.000000
   7    0    6 2    0.851620     0.000000     0.000000
   7    0    7 2    0.744489     0.000000     0.000000
   7    1    0 2    2.076063     0.000000     0.000000
   7    1    1 2    1.943534     0.192046     0.192583
   7    1    2 2    1.659993     0.000000     0.000000
   7    1    3 2    1.378157     0.019129     0.019492
   7    1    4 2    1.150451     0.000000     0.000000
   7    1    5 2    0.975882     0.000212     0.000206
   7    1    6 2    0.842161     0.000000     0.000000
   7    1    7 2    0.738145     0.000007     0.000007
   7    2    0 2    1.752889     0.307989     0.309794
   7    2    1 2    1.670904     0.000000     0.000000
   7    2    2 2    1.480322     0.200225     0.204991
   7    2    3 2    1.270059     0.000000     0.000000
   7    2    4 2    1.085297     0.008927     0.008456
   7    2    5 2    0.935160     0.000000     0.000000
   7    2    6 2    0.815571     0.000001     0.000001
   7    2    7 2    0.720043     0.000000     0.000000
   7    3    0 2    1.441595     0.000000     0.000000
   7    3    1 2    1.394946     0.431229     0.437044
   7    3    2 2    1.278202     0.000000     0.000000
   7    3    3 2    1.135429     0.060510     0.058688
   7    3    4 2    0.997648     0.000000     0.000000
   7    3    5 2    0.877325     0.000830     0.000846
   7    3    6 2    0.776352     0.000000     0.000000
   7    3    7 2    0.692625     0.000025     0.000026
   7    4    0 2    1.195903     0.138187     0.132962
   7    4    1 2    1.168866     0.000000     0.000000
   7    4    2 2    1.097581     0.110961     0.105784
   7    4    3 2    1.003166     0.000000     0.000000
   7    4    4 2    0.904341     0.006661     0.006923
   7    4    5 2    0.811846     0.000000     0.000000
   7    4    6 2    0.729876     0.000001     0.000001
   7    5    0 2    1.010397     0.000000     0.000000
   7    5    1 2    0.993932     0.064050     0.062112
   7    5    2 2    0.948983     0.000000     0.000000
   7    5    3 2    0.885957     0.011267     0.011516
   7    5    4 2    0.815665     0.000000     0.000000
   7    5    5 2    0.745864     0.000167     0.000167
   7    5    6 2    0.680811     0.000000     0.000000
   7    6    0 2    0.869685     0.005606     0.005729
   7    6    1 2    0.859119     0.000000     0.000000
   7    6    2 2    0.829592     0.004873     0.005115
   7    6    3 2    0.786494     0.000000     0.000000
   7    6    4 2    0.736077     0.000303     0.000302
   7    6    5 2    0.683561     0.000000     0.000000
   7    7    0 2    0.760938     0.000000     0.000000
   7    7    1 2    0.753830     0.000246     0.000246
   7    7    2 2    0.733646     0.000000     0.000000
   7    7    3 2    0.703332     0.000040     0.000040
   7    8    0 2    0.675086     0.000026     0.000029
   8    0    0 2    1.952316     0.000000     0.000000
   8    0    1 2    1.840893     0.001676     0.001608
   8    0    2 2    1.594661     0.000000     0.000000
   8    0    3 2    1.340081     0.010734     0.010607
   8    0    4 2    1.128022     0.000000     0.000000
   8    0    5 2    0.962079     0.005322     0.005208
   8    0    6 2    0.833242     0.000000     0.000000
   8    0    7 2    0.732117     0.000530     0.000528
   8    1    0 2    1.845824     0.007318     0.007009
   8    1    1 2    1.750810     0.000000     0.000000
   8    1    2 2    1.535030     0.027753     0.028462
   8    1    3 2    1.304106     0.000000     0.000000
   8    1    4 2    1.106312     0.021174     0.020262
   8    1    5 2    0.948504     0.000000     0.000000
   8    1    6 2    0.824377     0.004122     0.004338
   8    1    7 2    0.726082     0.000000     0.000000
   8    2    0 2    1.607588     0.000000     0.000000
   8    2    1 2    1.543645     0.101119     0.103817
   8    2    2 2    1.389653     0.000000     0.000000
   8    2    3 2    1.211401     0.050968     0.048504
   8    2    4 2    1.048008     0.000000     0.000000
   8    2    5 2    0.910987     0.011465     0.011899
   8    2    6 2    0.799387     0.000000     0.000000
   8    2    7 2    0.708833     0.000764     0.000766
   8    3    0 2    1.357466     0.125703     0.128343
   8    3    1 2    1.318304     0.000000     0.000000
   8    3    2 2    1.218461     0.141515     0.134275
   8    3    3 2    1.092935     0.000000     0.000000
   8    3    4 2    0.968452     0.030537     0.029814
   8    3    5 2    0.857272     0.000000     0.000000
   8    3    6 2    0.762353     0.002657     0.002669
   8    3    7 2    0.682629     0.000000     0.000000
   8    4    0 2    1.146550     0.000000     0.000000
   8    4    1 2    1.122659     0.246067     0.236171
   8    4    2 2    1.059055     0.000000     0.000000
   8    4    3 2    0.973497     0.072004     0.070069
   8    4    4 2    0.882425     0.000000     0.000000
   8    4    5 2    0.795879     0.007232     0.007440
   8    4    6 2    0.718207     0.000000     0.000000
   8    5    0 2    0.980101     0.101188     0.098193
   8    5    1 2    0.965052     0.000000     0.000000
   8    5    2 2    0.923750     0.105471     0.106059
   8    5    3 2    0.865321     0.000000     0.000000
   8    5    4 2    0.799475     0.015503     0.015965
   8    5    5 2    0.733425     0.000000     0.000000
   8    6    0 2    0.850140     0.000000     0.000000
   8    6    1 2    0.840263     0.077090     0.079791
   8    6    2 2    0.812576     0.000000     0.000000
   8    6    3 2    0.771950     0.019964     0.020332
   8    6    4 2    0.724113     0.000000     0.000000
   8    6    5 2    0.673947     0.000996     0.001097
   8    7    0 2    0.747743     0.012528     0.012501
   8    7    1 2    0.740995     0.000000     0.000000
   8    7    2 2    0.721799     0.012135     0.012106
   8    7    3 2    0.692873     0.000000     0.000000
   9    0    0 2    1.735392     0.000000     0.000000
   9    0    1 2    1.655729     0.000000     0.000000
   9    0    2 2    1.469739     0.000000     0.000000
   9    0    3 2    1.263356     0.000000     0.000000
   9    0    4 2    1.081106     0.000000     0.000000
   9    0    5 2    0.932475     0.000000     0.000000
   9    0    6 2    0.813787     0.000000     0.000000
   9    0    7 2    0.718815     0.000000     0.000000
   9    1    0 2    1.659315     0.000000     0.000000
   9    1    1 2    1.589269     0.120603     0.123538
   9    1    2 2    1.422659     0.000000     0.000000
   9    1    3 2    1.233079     0.014956     0.014164
   9    1    4 2    1.061949     0.000000     0.000000
   9    1    5 2    0.920099     0.000189     0.000192
   9    1    6 2    0.805522     0.000000     0.000000
   9    1    7 2    0.713100     0.000006     0.000006
   9    2    0 2    1.479841     0.186755     0.191214
   9    2    1 2    1.429510     0.000000     0.000000
   9    2    2 2    1.304634     0.134948     0.129701
   9    2    3 2    1.153836     0.000000     0.000000
   9    2    4 2    1.010065     0.006939     0.006790
   9    2    5 2    0.885733     0.000000     0.000000
   9    2    6 2    0.782160     0.000001     0.000001
   9    2    7 2    0.696740     0.000000     0.000000
   9    3    0 2    1.277892     0.000000     0.000000
   9    3    1 2    1.245061     0.272360     0.258881
   9    3    2 2    1.159931     0.000000     0.000000
   9    3    3 2    1.050101     0.041979     0.041014
   9    3    4 2    0.938274     0.000000     0.000000
   9    3    5 2    0.836128     0.000611     0.000636
   9    3    6 2    0.747368     0.000000     0.000000
   9    4    0 2    1.097384     0.087637     0.083538
   9    4    1 2    1.076382     0.000000     0.000000
   9    4    2 2    1.019944     0.072721     0.071854
   9    4    3 2    0.942860     0.000000     0.000000
   9    4    4 2    0.859414     0.004565     0.004693
   9    4    5 2    0.778873     0.000000     0.000000
   9    4    6 2    0.705636     0.000000     0.000000
   9    5    0 2    0.948856     0.000000     0.000000
   9    5    1 2    0.935181     0.041262     0.040167
   9    5    2 2    0.897451     0.000000     0.000000
   9    5    3 2    0.843590     0.007384     0.007618
   9    5    4 2    0.782243     0.000000     0.000000
   9    5    5 2    0.720053     0.000105     0.000105
   9    6    0 2    0.829507     0.003563     0.003740
   9    6    1 2    0.820324     0.000000     0.000000
   9    6    2 2    0.794502     0.003088     0.003176
   9    6    3 2    0.756404     0.000000     0.000000
   9    6    4 2    0.711235     0.000182     0.000182
   9    7    0 2    0.733587     0.000000     0.000000
   9    7    1 2    0.727213     0.000147     0.000147
   9    7    2 2    0.709041     0.000000     0.000000
   9    7    3 2    0.681566     0.000022     0.000023
  10    0    0 2    1.561853     0.000000     0.000000
  10    0    1 2    1.503020     1.294534     1.330377
  10    0    2 2    1.359792     0.000000     0.000000
  10    0    3 2    1.191466     0.238954     0.230797
  10    0    4 2    1.035020     0.000000     0.000000
  10    0    5 2    0.902417     0.012623     0.013102
  10    0    6 2    0.793578     0.000000     0.000000
  10    0    7 2    0.704774     0.000149     0.000150
  10    1    0 2    1.505700     1.331853     1.369182
  10    1    1 2    1.452779     0.000000     0.000000
  10    1    2 2    1.322250     1.114162     1.081090
  10    1    3 2    1.165968     0.000000     0.000000
  10    1    4 2    1.018173     0.112213     0.110671
  10    1    5 2    0.891186     0.000000     0.000000
  10    1    6 2    0.785907     0.003358     0.003459
  10    1    7 2    0.699384     0.000000     0.000000
  10    2    0 2    1.367780     0.000000     0.000000
  10    2    1 2    1.327744     1.169245     1.138468
  10    2    2 2    1.225903     0.000000     0.000000
  10    2    3 2    1.098296     0.256188     0.244342
  10    2    4 2    0.972176     0.000000     0.000000
  10    2    5 2    0.859852     0.016970     0.017442
  10    2    6 2    0.764166     0.000000     0.000000
  10    2    7 2    0.683930     0.000258     0.000269
  10    3    0 2    1.203636     0.253459     0.242348
  10    3    1 2    1.176083     0.000000     0.000000
  10    3    2 2    1.103549     0.254015     0.242898
  10    3    3 2    1.007716     0.000000     0.000000
  10    3    4 2    0.907670     0.037812     0.039326
  10    3    5 2    0.814253     0.000000     0.000000
  10    3    6 2    0.731623     0.001765     0.001757
  10    4    0 2    1.049277     0.000000     0.000000
  10    4    1 2    1.030873     0.097898     0.097352
  10    4    2 2    0.980975     0.000000     0.000000
  10    4    3 2    0.911820     0.033595     0.034831
  10    4    4 2    0.835712     0.000000     0.000000
  10    4    5 2    0.761100     0.004101     0.004114
  10    4    6 2    0.692339     0.000000     0.000000
  10    5    0 2    0.917240     0.006932     0.007110
  10    5    1 2    0.904869     0.000000     0.000000
  10    5    2 2    0.870560     0.010252     0.010473
  10    5    3 2    0.821140     0.000000     0.000000
  10    5    4 2    0.764243     0.003408     0.003432
  10    5    5 2    0.705940     0.000000     0.000000
  10    6    0 2    0.808134     0.000000     0.000000
  10    6    1 2    0.799635     0.000766     0.000789
  10    6    2 2    0.775663     0.000000     0.000000
  10    6    3 2    0.740093     0.000895     0.000891
  10    6    4 2    0.697624     0.000000     0.000000
  10    7    0 2    0.718680     0.000003     0.000003
  10    7    1 2    0.712683     0.000000     0.000000
  10    7    2 2    0.695554     0.000054     0.000055
  11    0    0 2    1.419866     0.000000     0.000000
  11    0    1 2    1.375231     0.000000     0.000000
  11    0    2 2    1.262982     0.000000     0.000000
  11    0    3 2    1.124721     0.000000     0.000000
  11    0    4 2    0.990360     0.000000     0.000000
  11    0    5 2    0.872357     0.000000     0.000000
  11    0    6 2    0.772903     0.000000     0.000000
  11    0    7 2    0.690172     0.000000     0.000000
  11    1    0 2    1.377284     0.000000     0.000000
  11    1    1 2    1.336433     0.067361     0.066193
  11    1    2 2    1.232731     0.000000     0.000000
  11    1    3 2    1.103198     0.009809     0.009378
  11    1    4 2    0.975571     0.000000     0.000000
  11    1    5 2    0.862198     0.000138     0.000141
  11    1    6 2    0.765811     0.000000     0.000000
  11    1    7 2    0.685109     0.000004     0.000004
  11    2    0 2    1.269375     0.102693     0.098027
  11    2    1 2    1.237180     0.000000     0.000000
  11    2    2 2    1.153551     0.080320     0.079125
  11    2    3 2    1.045360     0.000000     0.000000
  11    2    4 2    0.934887     0.004639     0.004519
  11    2    5 2    0.833729     0.000000     0.000000
  11    2    6 2    0.745653     0.000000     0.000000
  11    3    0 2    1.134941     0.000000     0.000000
  11    3    1 2    1.111754     0.155217     0.148584
  11    3    2 2    1.049886     0.000000     0.000000
  11    3    3 2    0.966361     0.025848     0.025266
  11    3    4 2    0.877099     0.000000     0.000000
  11    3    5 2    0.791965     0.000389     0.000400
  11    3    6 2    0.715327     0.000000     0.000000
  11    4    0 2    1.002829     0.050111     0.048773
  11    4    1 2    0.986725     0.000000     0.000000
  11    4    2 2    0.942704     0.042712     0.041262
  11    4    3 2    0.880842     0.000000     0.000000
  11    4    4 2    0.811668     0.002754     0.002870
  11    4    5 2    0.742804     0.000000     0.000000
  11    4    6 2    0.678482     0.000000     0.000000
  11    5    0 2    0.885725     0.000000     0.000000
  11    5    1 2    0.874571     0.023728     0.024202
  11    5    2 2    0.843479     0.000000     0.000000
  11    5    3 2    0.798298     0.004262     0.004387
  11    5    4 2    0.745725     0.000000     0.000000
  11    5    5 2    0.691267     0.000054     0.000056
  11    6    0 2    0.786332     0.001989     0.002048
  11    6    1 2    0.778496     0.000000     0.000000
  11    6    2 2    0.756323     0.001702     0.001701
  11    6    3 2    0.723238     0.000000     0.000000
  11    6    4 2    0.683454     0.000090     0.000094
  11    7    0 2    0.703216     0.000000     0.000000
  11    7    1 2    0.697595     0.000074     0.000074
  11    7    2 2    0.681507     0.000000     0.000000
  12    0    0 2    1.301544     0.000000     0.000000
  12    0    1 2    1.266905     0.000524     0.000500
  12    0    2 2    1.177533     0.000000     0.000000
  12    0    3 2    1.063107     0.004815     0.004617
  12    0    4 2    0.947517     0.000000     0.000000
  12    0    5 2    0.842649     0.003005     0.003103
  12    0    6 2    0.752015     0.000000     0.000000
  12    0    7 2    0.675177     0.000238     0.000260
  12    1    0 2    1.268509     0.002146     0.002049
  12    1    1 2    1.236378     0.000000     0.000000
  12    1    2 2    1.152901     0.010156     0.010003
  12    1    3 2    1.044876     0.000000     0.000000
  12    1    4 2    0.934541     0.010498     0.010232
  12    1    5 2    0.833483     0.000000     0.000000
  12    1    6 2    0.745478     0.002149     0.002144
  12    2    0 2    1.182709     0.000000     0.000000
  12    2    1 2    1.156538     0.032087     0.031632
  12    2    2 2    1.087354     0.000000     0.000000
  12    2    3 2    0.995340     0.020581     0.019964
  12    2    4 2    0.898595     0.000000     0.000000
  12    2    5 2    0.807682     0.005365     0.005564
  12    2    6 2    0.726845     0.000000     0.000000
  12    3    0 2    1.071725     0.039701     0.037722
  12    3    1 2    1.052136     0.000000     0.000000
  12    3    2 2    0.999244     0.049380     0.047967
  12    3    3 2    0.926435     0.000000     0.000000
  12    3    4 2    0.846921     0.012272     0.012638
  12    3    5 2    0.769538     0.000000     0.000000
  12    3    6 2    0.698672     0.000950     0.000957
  12    4    0 2    0.958419     0.000000     0.000000
  12    4    1 2    0.944332     0.081631     0.078869
  12    4    2 2    0.905530     0.000000     0.000000
  12    4    3 2    0.850289     0.025769     0.026522
  12    4    4 2    0.787576     0.000000     0.000000
  12    4    5 2    0.724205     0.002468     0.002459
  12    5    0 2    0.854679     0.033200     0.034164
  12    5    1 2    0.844645     0.000000     0.000000
  12    5    2 2    0.816537     0.035093     0.036771
  12    5    3 2    0.775344     0.000000     0.000000
  12    5    4 2    0.726912     0.004886     0.004864
  12    5    5 2    0.676202     0.000000     0.000000
  12    6    0 2    0.764367     0.000000     0.000000
  12    6    1 2    0.757163     0.023756     0.023758
  12    6    2 2    0.736717     0.000000     0.000000
  12    6    3 2    0.706037     0.005635     0.005649
  12    7    0 2    0.687374     0.003157     0.003256
  12    7    1 2    0.682121     0.000000     0.000000
  13    0    0 2    1.201425     0.000000     0.000000
  13    0    1 2    1.174021     0.000000     0.000000
  13    0    2 2    1.101845     0.000000     0.000000
  13    0    3 2    1.006418     0.000000     0.000000
  13    0    4 2    0.906721     0.000000     0.000000
  13    0    5 2    0.813567     0.000000     0.000000
  13    0    6 2    0.731126     0.000000     0.000000
  13    1    0 2    1.175297     0.000000     0.000000
  13    1    1 2    1.149604     0.034083     0.033507
  13    1    2 2    1.081585     0.000000     0.000000
  13    1    3 2    0.990909     0.005558     0.005389
  13    1    4 2    0.895331     0.000000     0.000000
  13    1    5 2    0.805309     0.000083     0.000086
  13    1    6 2    0.725114     0.000000     0.000000
  13    2    0 2    1.106082     0.051566     0.049343
  13    2    1 2    1.084586     0.000000     0.000000
  13    2    2 2    1.026916     0.042672     0.042401
  13    2    3 2    0.948359     0.000000     0.000000
  13    2    4 2    0.863573     0.002670     0.002739
  13    2    5 2    0.781965     0.000000     0.000000
  13    2    6 2    0.707933     0.000000     0.000000
  13    3    0 2    1.013720     0.000000     0.000000
  13    3    1 2    0.997095     0.079983     0.077624
  13    3    2 2    0.951735     0.000000     0.000000
  13    3    3 2    0.888195     0.014053     0.014386
  13    3    4 2    0.817410     0.000000     0.000000
  13    3    5 2    0.747198     0.000209     0.000208
  13    3    6 2    0.681825     0.000000     0.000000
  13    4    0 2    0.916261     0.025755     0.026482
  13    4    1 2    0.903929     0.000000     0.000000
  13    4    2 2    0.869723     0.022319     0.022811
  13    4    3 2    0.820437     0.000000     0.000000
  13    4    4 2    0.763677     0.001430     0.001439
  13    4    5 2    0.705493     0.000000     0.000000
  13    5    0 2    0.824379     0.000000     0.000000
  13    5    1 2    0.815363     0.012035     0.012595
  13    5    2 2    0.789993     0.000000     0.000000
  13    5    3 2    0.752509     0.002116     0.002113
  13    5    4 2    0.707994     0.000000     0.000000
  13    6    0 2    0.742461     0.000951     0.000948
  13    6    1 2    0.735855     0.000000     0.000000
  13    6    2 2    0.717045     0.000788     0.000788
  13    6    3 2    0.688665     0.000000     0.000000
  14    0    0 2    1.115609     0.000000     0.000000
  14    0    1 2    1.093564     0.329920     0.313734
  14    0    2 2    1.034527     0.000000     0.000000
  14    0    3 2    0.954344     0.078170     0.076146
  14    0    4 2    0.868084     0.000000     0.000000
  14    0    5 2    0.785310     0.004750     0.004892
  14    0    6 2    0.710412     0.000000     0.000000
  14    1    0 2    1.094595     0.326980     0.311144
  14    1    1 2    1.073750     0.000000     0.000000
  14    1    2 2    1.017704     0.317531     0.313015
  14    1    3 2    0.941089     0.000000     0.000000
  14    1    4 2    0.858073     0.039647     0.040773
  14    1    5 2    0.777874     0.000000     0.000000
  14    1    6 2    0.704893     0.001092     0.001095
  14    2    0 2    1.038031     0.000000     0.000000
  14    2    1 2    1.020202     0.304410     0.300857
  14    2    2 2    0.971767     0.000000     0.000000
  14    2    3 2    0.904411     0.079308     0.082429
  14    2    4 2    0.829997     0.000000     0.000000
  14    2    5 2    0.756775     0.005580     0.005579
  14    2    6 2    0.689079     0.000000     0.000000
  14    3    0 2    0.960563     0.065814     0.064387
  14    3    1 2    0.946383     0.000000     0.000000
  14    3    2 2    0.907337     0.070868     0.073707
  14    3    3 2    0.851786     0.000000     0.000000
  14    3    4 2    0.788764     0.011402     0.011738
  14    3    5 2    0.725129     0.000000     0.000000
  14    4    0 2    0.876444     0.000000     0.000000
  14    4    1 2    0.865633     0.026034     0.026673
  14    4    2 2    0.835452     0.000000     0.000000
  14    4    3 2    0.791483     0.009249     0.009517
  14    4    4 2    0.740161     0.000000     0.000000
  14    4    5 2    0.686828     0.000937     0.000968
  14    5    0 2    0.795020     0.001773     0.001823
  14    5    1 2    0.786924     0.000000     0.000000
  14    5    2 2    0.764044     0.002598     0.002616
  14    5    3 2    0.729980     0.000000     0.000000
  14    5    4 2    0.689136     0.000732     0.000751
  14    6    0 2    0.720798     0.000000     0.000000
  14    6    1 2    0.714748     0.000170     0.000171
  14    6    2 2    0.697473     0.000000     0.000000
  15    0    0 2    1.041235     0.000000     0.000000
  15    0    1 2    1.023244     0.000000     0.000000
  15    0    2 2    0.974394     0.000000     0.000000
  15    0    3 2    0.906528     0.000000     0.000000
  15    0    4 2    0.831632     0.000000     0.000000
  15    0    5 2    0.758014     0.000000     0.000000
  15    0    6 2    0.690014     0.000000     0.000000
  15    1    0 2    1.024088     0.000000     0.000000
  15    1    1 2    1.006956     0.015692     0.015317
  15    1    2 2    0.960299     0.000000     0.000000
  15    1    3 2    0.895144     0.002747     0.002830
  15    1    4 2    0.822817     0.000000     0.000000
  15    1    5 2    0.751321     0.000041     0.000041
  15    1    6 2    0.684954     0.000000     0.000000
  15    2    0 2    0.977321     0.023599     0.022921
  15    2    1 2    0.962398     0.000000     0.000000
  15    2    2 2    0.921421     0.020234     0.020502
  15    2    3 2    0.863406     0.000000     0.000000
  15    2    4 2    0.797964     0.001308     0.001346
  15    2    5 2    0.732258     0.000000     0.000000
  15    3    0 2    0.911853     0.000000     0.000000
  15    3    1 2    0.899696     0.037008     0.038315
  15    3    2 2    0.865951     0.000000     0.000000
  15    3    3 2    0.817268     0.006652     0.006975
  15    3    4 2    0.761119     0.000000     0.000000
  15    3    5 2    0.703475     0.000090     0.000090
  15    4    0 2    0.838973     0.011740     0.012171
  15    4    1 2    0.829476     0.000000     0.000000
  15    4    2 2    0.802808     0.010189     0.010515
  15    4    3 2    0.763561     0.000000     0.000000
  15    4    4 2    0.717175     0.000610     0.000610
  15    5    0 2    0.766735     0.000000     0.000000
  15    5    1 2    0.759465     0.005239     0.005248
  15    5    2 2    0.738837     0.000000     0.000000
  15    5    3 2    0.707902     0.000859     0.000861
  15    6    0 2    0.699518     0.000369     0.000371
  15    6    1 2    0.693985     0.000000     0.000000
  15    6    2 2    0.678140     0.000283     0.000304
  16    0    0 2    0.976158     0.000000     0.000000
  16    0    1 2    0.961287     0.000110     0.000108
  16    0    2 2    0.920446     0.000000     0.000000
  16    0    3 2    0.862603     0.001186     0.001217
  16    0    4 2    0.797331     0.000000     0.000000
  16    0    5 2    0.731768     0.000746     0.000742
  16    1    0 2    0.961987     0.000441     0.000432
  16    1    1 2    0.947745     0.000000     0.000000
  16    1    2 2    0.908537     0.002297     0.002388
  16    1    3 2    0.852778     0.000000     0.000000
  16    1    4 2    0.789552     0.002656     0.002733
  16    1    5 2    0.725741     0.000000     0.000000
  16    2    0 2    0.922912     0.000000     0.000000
  16    2    1 2    0.910314     0.006835     0.007098
  16    2    2 2    0.875405     0.000000     0.000000
  16    2    3 2    0.825202     0.004848     0.005100
  16    2    4 2    0.767515     0.000000     0.000000
  16    2    5 2    0.708516     0.001162     0.001164
  16    3    0 2    0.867188     0.008354     0.008551
  16    3    1 2    0.856711     0.000000     0.000000
  16    3    2 2    0.827423     0.010800     0.011354
  16    3    3 2    0.784646     0.000000     0.000000
  16    3    4 2    0.734561     0.002628     0.002615
  16    3    5 2    0.682346     0.000000     0.000000
  16    4    0 2    0.803794     0.000000     0.000000
  16    4    1 2    0.795430     0.016871     0.017355
  16    4    2 2    0.771823     0.000000     0.000000
  16    4    3 2    0.736755     0.005155     0.005132
  16    4    4 2    0.694827     0.000000     0.000000
  16    5    0 2    0.739605     0.006264     0.006240
  16    5    1 2    0.733074     0.000000     0.000000
  16    5    2 2    0.714471     0.006289     0.006294
  16    5    3 2    0.686384     0.000000     0.000000
  16    6    0 2    0.678733     0.000000     0.000000
  16    6    1 2    0.673675     0.003326     0.003666
  17    0    0 2    0.918737     0.000000     0.000000
  17    0    1 2    0.906307     0.000000     0.000000
  17    0    2 2    0.871840     0.000000     0.000000
  17    0    3 2    0.822213     0.000000     0.000000
  17    0    4 2    0.765109     0.000000     0.000000
  17    0    5 2    0.706621     0.000000     0.000000
  17    1    0 2    0.906893     0.000000     0.000000
  17    1    1 2    0.894931     0.006502     0.006698
  17    1    2 2    0.861699     0.000000     0.000000
  17    1    3 2    0.813692     0.001169     0.001221
  17    1    4 2    0.758227     0.000000     0.000000
  17    1    5 2    0.701190     0.000016     0.000016
  17    2    0 2    0.873934     0.009694     0.009890
  17    2    1 2    0.863214     0.000000     0.000000
  17    2    2 2    0.833277     0.008427     0.008807
  17    2    3 2    0.789633     0.000000     0.000000
  17    2    4 2    0.738647     0.000526     0.000524
  17    2    5 2    0.685618     0.000000     0.000000
  17    3    0 2    0.826181     0.000000     0.000000
  17    3    1 2    0.817106     0.015044     0.015772
  17    3    2 2    0.791578     0.000000     0.000000
  17    3    3 2    0.753879     0.002648     0.002645
  17    3    4 2    0.709135     0.000000     0.000000
  17    4    0 2    0.770814     0.004598     0.004675
  17    4    1 2    0.763429     0.000000     0.000000
  17    4    2 2    0.742485     0.003901     0.003887
  17    4    3 2    0.711109     0.000000     0.000000
  17    4    4 2    0.673191     0.000193     0.000213
  17    5    0 2    0.713670     0.000000     0.000000
  17    5    1 2    0.707797     0.001840     0.001844
  17    5    2 2    0.691010     0.000000     0.000000
  18    0    0 2    0.867696     0.000000     0.000000
  18    0    1 2    0.857201     0.056306     0.057920
  18    0    2 2    0.827865     0.000000     0.000000
  18    0    3 2    0.785022     0.014212     0.014637
  18    0    4 2    0.734869     0.000000     0.000000
  18    0    5 2    0.682594     0.000696     0.000731
  18    1    0 2    0.857698     0.054942     0.056509
  18    1    1 2    0.847558     0.000000     0.000000
  18    1    2 2    0.819168     0.055832     0.058634
  18    1    3 2    0.777595     0.000000     0.000000
  18    1    4 2    0.728766     0.006814     0.006782
  18    1    5 2    0.677694     0.000000     0.000000
  18    2    0 2    0.829657     0.000000     0.000000
  18    2    1 2    0.820469     0.051385     0.054010
  18    2    2 2    0.794634     0.000000     0.000000
  18    2    3 2    0.756518     0.013566     0.013563
  18    2    4 2    0.711330     0.000000     0.000000
  18    3    0 2    0.788473     0.010735     0.011052
  18    3    1 2    0.780573     0.000000     0.000000
  18    3    2 2    0.758228     0.011506     0.011514
  18    3    3 2    0.724903     0.000000     0.000000
  18    3    4 2    0.684858     0.001521     0.001582
  18    4    0 2    0.739920     0.000000     0.000000
  18    4    1 2    0.733381     0.003887     0.003868
  18    4    2 2    0.714755     0.000000     0.000000
  18    4    3 2    0.686636     0.001179     0.001219
  18    5    0 2    0.688941     0.000217     0.000223
  18    5    1 2    0.683653     0.000000     0.000000
  19    0    0 2    0.822028     0.000000     0.000000
  19    0    1 2    0.813088     0.000000     0.000000
  19    0    2 2    0.787923     0.000000     0.000000
  19    0    3 2    0.750720     0.000000     0.000000
  19    0    4 2    0.706504     0.000000     0.000000
  19    1    0 2    0.813512     0.000000     0.000000
  19    1    1 2    0.804844     0.002350     0.002430
  19    1    2 2    0.780414     0.000000     0.000000
  19    1    3 2    0.744217     0.000410     0.000409
  19    1    4 2    0.701075     0.000000     0.000000
  19    2    0 2    0.789468     0.003449     0.003550
  19    2    1 2    0.781539     0.000000     0.000000
  19    2    2 2    0.759113     0.002955     0.002959
  19    2    3 2    0.725676     0.000000     0.000000
  19    2    4 2    0.685510     0.000157     0.000163
  19    3    0 2    0.753736     0.000000     0.000000
  19    3    1 2    0.746826     0.005114     0.005102
  19    3    2 2    0.727185     0.000000     0.000000
  19    3    3 2    0.697633     0.000815     0.000822
  19    4    0 2    0.710988     0.001439     0.001441
  19    4    1 2    0.705180     0.000000     0.000000
  19    4    2 2    0.688574     0.001135     0.001166
  20    0    0 2    0.780926     0.000000     0.000000
  20    0    1 2    0.773250     0.000014     0.000015
  20    0    2 2    0.751510     0.000000     0.000000
  20    0    3 2    0.719025     0.000145     0.000145
  20    0    4 2    0.679896     0.000000     0.000000
  20    1    0 2    0.773614     0.000057     0.000058
  20    1    1 2    0.766149     0.000000     0.000000
  20    1    2 2    0.744986     0.000292     0.000291
  20    1    3 2    0.713305     0.000000     0.000000
  20    1    4 2    0.675054     0.000261     0.000286
  20    2    0 2    0.752850     0.000000     0.000000
  20    2    1 2    0.745965     0.000844     0.000842
  20    2    2 2    0.726389     0.000000     0.000000
  20    2    3 2    0.696931     0.000530     0.000535
  20    3    0 2    0.721674     0.000953     0.000951
  20    3    1 2    0.715602     0.000000     0.000000
  20    3    2 2    0.698267     0.001141     0.001150
  20    4    0 2    0.683890     0.000000     0.000000
  20    4    1 2    0.678716     0.001524     0.001632
  21    0    0 2    0.743739     0.000000     0.000000
  21    0    1 2    0.737099     0.000000     0.000000
  21    0    2 2    0.718196     0.000000     0.000000
  21    0    3 2    0.689684     0.000000     0.000000
  21    1    0 2    0.737414     0.000000     0.000000
  21    1    1 2    0.730940     0.000690     0.000687
  21    1    2 2    0.712495     0.000000     0.000000
  21    1    3 2    0.684632     0.000105     0.000109
  21    2    0 2    0.719365     0.000980     0.000979
  21    2    1 2    0.713351     0.000000     0.000000
  21    2    2 2    0.696175     0.000786     0.000795
  21    3    0 2    0.692021     0.000000     0.000000
  21    3    1 2    0.686662     0.001288     0.001331
  22    0    0 2    0.709933     0.000000     0.000000
  22    0    1 2    0.704151     0.004794     0.004809
  22    0    2 2    0.687616     0.000000     0.000000
  22    1    0 2    0.704426     0.004648     0.004661
  22    1    1 2    0.698776     0.000000     0.000000
  22    1    2 2    0.682608     0.004222     0.004432
  22    2    0 2    0.688642     0.000000     0.000000
  22    2    1 2    0.683360     0.003823     0.004001
  23    0    0 2    0.679066     0.000000     0.000000
  23    0    1 2    0.674001     0.000000     0.000000
  23    1    0 2    0.674242     0.000000     0.000000
loop_
	_pd_meas_time_of_flight
	_pd_proc_d_spacing
	_pd_proc_intensity_total
	_pd_proc_ls_weight
	_pd_calc_intensity_total
	_pd_proc_intensity_bkg_calc
1200.997790     0.672869     2.583187   479.776218     2.132053     2.010922 
1202.198790     0.673540     2.538694   487.416083     2.146545     2.010334 
1203.400990     0.674212     2.523979   490.287239     2.162266     2.009745 
1204.604390     0.674884     2.613471   475.438349     2.179119     2.009156 
1205.809000     0.675557     2.537583   488.190932     2.196976     2.008567 
1207.014810     0.676231     2.569217   483.795739     2.215675     2.007978 
1208.221820     0.676905     2.611123   476.763700     2.235029     2.007389 
1209.430040     0.677580     2.548052   488.778252     2.254833     2.006799 
1210.639470     0.678256     2.495294   498.965627     2.274881     2.006209 
1211.850110     0.678932     2.495092   499.706523     2.294975     2.005619 
1213.061960     0.679609     2.505091   497.585099     2.314939     2.005029 
1214.275020     0.680287     2.461170   506.564173     2.334630     2.004439 
1215.489300     0.680965     2.549436   489.456282     2.353945     2.003848 
1216.704790     0.681645     2.476402   503.713639     2.372824     2.003258 
1217.921490     0.682324     2.479772   504.467632     2.391255     2.002667 
1219.139410     0.683005     2.521466   496.649406     2.409269     2.002076 
1220.358550     0.683686     2.574290   487.345499     2.426943     2.001485 
1221.578910     0.684368     2.575647   488.204955     2.444389     2.000893 
1222.800490     0.685050     2.568531   490.587224     2.461744     2.000302 
1224.023290     0.685733     2.539108   495.764033     2.479169     1.999710 
1225.247310     0.686417     2.589857   486.359145     2.496838     1.999118 
1226.472560     0.687102     2.581489   488.397885     2.514913     1.998526 
1227.699030     0.687787     2.642203   477.789706     2.533528     1.997934 
1228.926730     0.688473     2.654186   475.572523     2.552781     1.997341 
1230.155660     0.689159     2.732002   463.494564     2.572712     1.996749 
1231.385820     0.689847     2.605237   485.468187     2.593303     1.996156 
1232.617200     0.690535     2.689355   470.898365     2.614463     1.995563 
1233.849820     0.691223     2.649859   478.083101     2.636029     1.994970 
1235.083670     0.691912     2.763320   459.857183     2.657777     1.994377 
1236.318750     0.692602     2.743413   464.280474     2.679430     1.993783 
1237.555070     0.693293     2.754801   462.312179     2.700673     1.993189 
1238.792630     0.693985     2.813856   452.454368     2.721167     1.992596 
1240.031420     0.694677     2.752972   463.235031     2.740559     1.992002 
1241.271450     0.695369     2.801129   456.476353     2.758508     1.991407 
1242.512720     0.696063     2.810517   454.790106     2.774695     1.990813 
1243.755230     0.696757     2.773776   461.132926     2.788844     1.990219 
1244.998990     0.697452     2.855974   448.372683     2.800735     1.989624 
1246.243990     0.698148     2.873878   446.430425     2.810215     1.989029 
1247.490230     0.698844     2.797695   458.164934     2.817216     1.988434 
1248.737720     0.699541     2.838018   452.327741     2.821747     1.987839 
1249.986460     0.700238     2.874916   447.464899     2.823917     1.987243 
1251.236450     0.700937     2.865424   449.244572     2.823922     1.986648 
1252.487680     0.701636     2.813989   457.551050     2.822037     1.986052 
1253.740170     0.702336     2.824916   457.031205     2.818615     1.985456 
1254.993910     0.703036     2.835272   455.847366     2.814052     1.984860 
1256.248910     0.703737     2.846505   453.730721     2.808765     1.984264 
1257.505150     0.704439     2.771514   466.317349     2.803164     1.983668 
1258.762660     0.705142     2.826946   457.395473     2.797632     1.983071 
1260.021420     0.705845     2.702818   477.911921     2.792493     1.982474 
1261.281440     0.706549     2.764751   468.287591     2.788002     1.981877 
1262.542730     0.707253     2.784343   465.327251     2.784329     1.981280 
1263.805270     0.707959     2.781014   466.255526     2.781560     1.980683 
1265.069070     0.708665     2.764586   468.983133     2.779699     1.980086 
1266.334140     0.709372     2.783045   467.162146     2.778685     1.979488 
1267.600480     0.710079     2.772002   469.308507     2.778401     1.978891 
1268.868080     0.710787     2.803531   463.867587     2.778700     1.978293 
1270.136940     0.711496     2.767137   470.912876     2.779418     1.977695 
1271.407080     0.712206     2.818336   462.829313     2.780385     1.977097 
1272.678490     0.712916     2.823362   461.887818     2.781449     1.976498 
1273.951170     0.713627     2.812868   464.256065     2.782483     1.975900 
1275.225120     0.714339     2.757332   473.459116     2.783405     1.975301 
1276.500340     0.715051     2.721880   479.944194     2.784207     1.974702 
1277.776840     0.715764     2.858991   458.320708     2.784967     1.974103 
1279.054620     0.716478     2.797359   468.131773     2.785870     1.973504 
1280.333680     0.717193     2.799377   468.110301     2.787204     1.972905 
1281.614010     0.717908     2.787754   471.197503     2.789354     1.972305 
1282.895620     0.718624     2.810768   468.573696     2.792787     1.971706 
1284.178520     0.719341     2.771477   473.654504     2.798007     1.971106 
1285.462700     0.720058     2.780083   472.572533     2.805515     1.970506 
1286.748160     0.720777     2.818914   466.887018     2.815761     1.969906 
1288.034910     0.721496     2.836433   463.825030     2.829089     1.969306 
1289.322940     0.722215     2.855215   462.042714     2.845683     1.968705 
1290.612270     0.722935     2.861173   461.438863     2.865518     1.968105 
1291.902880     0.723657     2.889251   458.204753     2.888346     1.967504 
1293.194780     0.724378     2.901747   455.092276     2.913697     1.966903 
1294.487980     0.725101     2.880043   459.758783     2.940875     1.966302 
1295.782460     0.725824     2.929781   452.201744     2.968999     1.965701 
1297.078250     0.726548     3.006495   441.760340     2.997056     1.965100 
1298.375320     0.727273     3.033172   438.307580     3.023977     1.964498 
1299.673700     0.727998     3.041947   437.668507     3.048729     1.963896 
1300.973370     0.728724     3.040498   438.253078     3.070382     1.963295 
1302.274350     0.729451     3.099657   430.237321     3.088189     1.962693 
1303.576620     0.730179     3.089018   431.768839     3.101627     1.962091 
1304.880200     0.730907     3.107723   429.703803     3.110408     1.961488 
1306.185080     0.731636     3.120188   428.163403     3.114478     1.960886 
1307.491260     0.732366     3.081111   433.721047     3.113992     1.960283 
1308.798750     0.733096     3.025765   441.797668     3.109261     1.959681 
1310.107550     0.733827     3.075206   435.851175     3.100714     1.959078 
1311.417660     0.734559     3.004699   445.361561     3.088842     1.958475 
1312.729080     0.735292     3.002591   446.400054     3.074151     1.957872 
1314.041810     0.736025     3.086865   434.888249     3.057117     1.957269 
1315.355850     0.736760     2.973176   451.397183     3.038169     1.956665 
1316.671210     0.737494     3.023077   444.631240     3.017668     1.956062 
1317.987880     0.738230     3.058410   439.693546     2.995918     1.955458 
1319.305860     0.738966     2.975103   451.599609     2.973165     1.954854 
1320.625170     0.739703     2.950455   456.061364     2.949625     1.954250 
1321.945800     0.740441     2.906740   463.618522     2.925506     1.953646 
1323.267740     0.741180     2.864599   470.624831     2.901036     1.953041 
1324.591010     0.741919     2.835241   475.585798     2.876484     1.952437 
1325.915600     0.742659     2.859757   471.729417     2.852189     1.951832 
1327.241520     0.743400     2.847144   474.256471     2.828544     1.951228 
1328.568760     0.744141     2.791026   483.878965     2.806010     1.950623 
1329.897330     0.744884     2.760371   489.819023     2.785090     1.950018 
1331.227220     0.745627     2.727858   495.560765     2.766292     1.949413 
1332.558450     0.746371     2.719268   496.765420     2.750101     1.948807 
1333.891010     0.747115     2.699027   501.676100     2.736938     1.948202 
1335.224900     0.747860     2.720947   497.955583     2.727129     1.947596 
1336.560120     0.748606     2.690297   504.329655     2.720892     1.946991 
1337.896680     0.749353     2.710910   500.746329     2.718318     1.946385 
1339.234580     0.750100     2.745191   495.164301     2.719371     1.945779 
1340.573820     0.750849     2.685804   506.711509     2.723904     1.945173 
1341.914390     0.751598     2.744933   495.821218     2.731694     1.944567 
1343.256300     0.752347     2.754844   494.631214     2.742468     1.943960 
1344.599560     0.753098     2.785357   489.332210     2.755920     1.943354 
1345.944160     0.753849     2.771175   492.577193     2.771747     1.942747 
1347.290100     0.754601     2.817501   485.087402     2.789664     1.942140 
1348.637390     0.755354     2.821691   485.239149     2.809406     1.941533 
1349.986030     0.756107     2.855685   480.421485     2.830731     1.940926 
1351.336020     0.756861     2.797077   490.579617     2.853436     1.940319 
1352.687350     0.757616     2.843553   483.033662     2.877340     1.939712 
1354.040040     0.758372     2.880851   477.267114     2.902286     1.939104 
1355.394080     0.759129     2.925720   471.449016     2.928131     1.938497 
1356.749480     0.759886     2.916552   472.721323     2.954746     1.937889 
1358.106220     0.760644     2.963885   465.702088     2.982008     1.937281 
1359.464330     0.761403     2.977061   463.841213     3.009801     1.936673 
1360.823800     0.762162     2.988957   462.045296     3.037991     1.936065 
1362.184620     0.762923     3.045383   454.328990     3.066426     1.935457 
1363.546800     0.763684     3.030107   457.081234     3.094923     1.934848 
1364.910350     0.764445     3.148996   440.534312     3.123297     1.934240 
1366.275260     0.765208     3.188909   435.617236     3.151357     1.933631 
1367.641540     0.765971     3.240786   428.971478     3.178954     1.933022 
1369.009180     0.766735     3.205155   434.115139     3.206027     1.932413 
1370.378190     0.767500     3.285119   424.439200     3.232637     1.931804 
1371.748570     0.768266     3.273284   426.363158     3.258990     1.931195 
1373.120310     0.769032     3.306248   421.926295     3.285432     1.930586 
1374.493430     0.769800     3.317072   421.175028     3.312412     1.929976 
1375.867930     0.770567     3.386701   413.040175     3.340423     1.929367 
1377.243800     0.771336     3.454725   405.184908     3.369904     1.928757 
1378.621040     0.772106     3.451549   406.157879     3.401164     1.928148 
1379.999660     0.772876     3.430732   409.005420     3.434294     1.927538 
1381.379660     0.773647     3.513520   400.187106     3.469101     1.926928 
1382.761040     0.774419     3.568967   394.406868     3.505073     1.926317 
1384.143800     0.775191     3.595804   391.456153     3.541369     1.925707 
1385.527940     0.775965     3.593355   391.792660     3.576847     1.925097 
1386.913470     0.776739     3.725710   378.749551     3.610140     1.924486 
1388.300390     0.777513     3.711095   380.180032     3.639767     1.923876 
1389.688690     0.778289     3.780326   374.035284     3.664260     1.923265 
1391.078370     0.779066     3.809069   371.480721     3.682316     1.922654 
1392.469450     0.779843     3.803057   372.314958     3.692903     1.922043 
1393.861920     0.780621     3.800698   372.856358     3.695349     1.921432 
1395.255780     0.781399     3.771499   375.734931     3.689399     1.920821 
1396.651040     0.782179     3.778430   375.860962     3.675231     1.920209 
1398.047690     0.782959     3.790215   374.900067     3.653399     1.919598 
1399.445740     0.783740     3.792041   374.874662     3.624774     1.918986 
1400.845180     0.784522     3.776613   376.379448     3.590492     1.918375 
1402.246030     0.785305     3.688693   385.584141     3.551858     1.917763 
1403.648280     0.786088     3.639636   391.498754     3.510270     1.917151 
1405.051920     0.786873     3.559699   400.468892     3.467126     1.916539 
1406.456980     0.787658     3.564960   400.107222     3.423768     1.915927 
1407.863430     0.788443     3.507479   406.820236     3.381423     1.915315 
1409.271300     0.789230     3.439192   415.220732     3.341183     1.914702 
1410.680570     0.790017     3.356392   425.439735     3.303974     1.914090 
1412.091250     0.790806     3.391437   421.613773     3.270547     1.913477 
1413.503340     0.791595     3.338766   428.609212     3.241468     1.912865 
1414.916840     0.792384     3.274178   437.072677     3.217058     1.912252 
1416.331760     0.793175     3.279969   436.333291     3.197401     1.911639 
1417.748090     0.793966     3.294678   434.849617     3.182331     1.911026 
1419.165840     0.794758     3.240354   442.324477     3.171431     1.910413 
1420.585010     0.795551     3.279869   437.573846     3.164035     1.909799 
1422.005590     0.796345     3.202096   448.443139     3.159255     1.909186 
1423.427600     0.797139     3.294339   436.771476     3.156017     1.908573 
1424.851020     0.797935     3.292580   437.218549     3.153121     1.907959 
1426.275870     0.798731     3.171086   453.878050     3.149310     1.907345 
1427.702150     0.799527     3.214804   447.795234     3.143351     1.906732 
1429.129850     0.800325     3.208932   449.360000     3.134119     1.906118 
1430.558980     0.801124     3.194931   451.547407     3.120683     1.905504 
1431.989540     0.801923     3.150432   458.379978     3.102400     1.904890 
1433.421530     0.802723     3.222247   448.689768     3.078951     1.904276 
1434.854950     0.803524     3.150874   459.111590     3.050377     1.903661 
1436.289810     0.804326     3.048666   474.540207     3.017063     1.903047 
1437.726100     0.805128     3.008926   481.255502     2.979684     1.902432 
1439.163820     0.805931     3.034980   477.195179     2.939130     1.901818 
1440.602990     0.806735     3.040354   476.543915     2.896422     1.901203 
1442.043590     0.807540     2.956763   490.144620     2.852631     1.900588 
1443.485630     0.808346     2.922664   496.057126     2.808798     1.899973 
1444.929120     0.809152     2.828894   513.109437     2.765879     1.899359 
1446.374050     0.809960     2.763568   524.913594     2.724710     1.898743 
1447.820420     0.810768     2.785735   521.537352     2.685963     1.898128 
1449.268240     0.811577     2.785831   521.408028     2.650156     1.897513 
1450.717510     0.812386     2.695206   538.801819     2.617644     1.896898 
1452.168230     0.813197     2.690145   540.637984     2.588640     1.896282 
1453.620400     0.814008     2.670907   544.922745     2.563245     1.895667 
1455.074020     0.814820     2.628810   553.525894     2.541488     1.895051 
1456.529090     0.815633     2.659611   548.274961     2.523356     1.894435 
1457.985620     0.816447     2.629939   554.146826     2.508823     1.893819 
1459.443610     0.817262     2.656660   548.651051     2.497876     1.893203 
1460.903050     0.818077     2.605045   559.907850     2.490516     1.892587 
1462.363950     0.818893     2.604787   560.971648     2.486754     1.891971 
1463.826320     0.819710     2.574476   567.385862     2.486604     1.891355 
1465.290140     0.820528     2.648947   552.590995     2.490083     1.890739 
1466.755430     0.821347     2.655418   552.066577     2.497184     1.890122 
1468.222190     0.822167     2.648713   553.389179     2.507871     1.889506 
1469.690410     0.822987     2.671205   548.674441     2.522059     1.888889 
1471.160100     0.823808     2.592334   565.704282     2.539628     1.888273 
1472.631260     0.824630     2.713779   541.404858     2.560421     1.887656 
1474.103890     0.825453     2.728743   538.779308     2.584230     1.887039 
1475.578000     0.826276     2.801477   525.775737     2.610795     1.886422 
1477.053570     0.827101     2.852948   517.124152     2.639793     1.885805 
1478.530630     0.827926     2.815907   524.214123     2.670839     1.885188 
1480.009160     0.828752     2.888056   511.583969     2.703477     1.884571 
1481.489170     0.829579     2.908899   508.831021     2.737192     1.883954 
1482.970660     0.830407     2.847595   519.514430     2.771438     1.883336 
1484.453630     0.831235     2.987090   496.349153     2.805663     1.882719 
1485.938080     0.832065     3.004642   493.889279     2.839355     1.882101 
1487.424020     0.832895     3.052488   486.558924     2.872070     1.881484 
1488.911440     0.833726     3.110486   477.378281     2.903474     1.880866 
1490.400360     0.834558     3.146925   472.817128     2.933361     1.880248 
1491.890760     0.835391     3.085172   482.432714     2.961653     1.879630 
1493.382650     0.836224     3.156003   472.249711     2.988395     1.879012 
1494.876030     0.837058     3.126220   477.218947     3.013747     1.878394 
1496.370900     0.837894     3.147380   474.494313     3.037968     1.877776 
1497.867280     0.838730     3.189286   468.696450     3.061393     1.877158 
1499.365140     0.839567     3.234437   462.594018     3.084380     1.876540 
1500.864510     0.840404     3.244506   461.378999     3.107271     1.875922 
1502.365370     0.841243     3.221292   465.482273     3.130327     1.875303 
1503.867740     0.842082     3.260183   460.318842     3.153680     1.874685 
1505.371610     0.842923     3.317019   452.727625     3.177283     1.874066 
1506.876980     0.843764     3.247122   462.897626     3.200898     1.873448 
1508.383850     0.844606     3.297954   456.290717     3.224101     1.872829 
1509.892240     0.845448     3.294013   456.780986     3.246307     1.872210 
1511.402130     0.846292     3.370737   446.465139     3.266843     1.871591 
1512.913530     0.847136     3.378259   446.680305     3.285015     1.870973 
1514.426450     0.847982     3.374223   447.345280     3.300178     1.870354 
1515.940870     0.848828     3.370274   448.358822     3.311769     1.869735 
1517.456810     0.849675     3.376625   448.133715     3.319340     1.869115 
1518.974270     0.850523     3.440629   439.669759     3.322571     1.868496 
1520.493240     0.851371     3.408792   444.044532     3.321266     1.867877 
1522.013740     0.852221     3.454462   439.011700     3.315351     1.867258 
1523.535750     0.853071     3.411256   444.522503     3.304891     1.866638 
1525.059290     0.853922     3.346077   453.428748     3.290097     1.866019 
1526.584350     0.854775     3.377257   449.245524     3.271363     1.865399 
1528.110930     0.855627     3.322398   457.162745     3.249276     1.864780 
1529.639040     0.856481     3.234391   469.731735     3.224603     1.864160 
1531.168680     0.857336     3.302834   460.839362     3.198253     1.863540 
1532.699850     0.858191     3.331003   457.517384     3.171242     1.862921 
1534.232550     0.859048     3.296419   462.243200     3.144659     1.862301 
1535.766780     0.859905     3.241973   469.982483     3.119602     1.861681 
1537.302550     0.860763     3.167900   481.616774     3.097143     1.861061 
1538.839850     0.861622     3.169891   481.438411     3.078282     1.860441 
1540.378690     0.862482     3.194963   477.705332     3.063918     1.859821 
1541.919070     0.863342     3.163505   483.015191     3.054828     1.859201 
1543.460990     0.864204     3.151426   484.938930     3.051650     1.858580 
1545.004450     0.865066     3.156449   485.232522     3.054864     1.857960 
1546.549450     0.865930     3.097732   494.193674     3.064811     1.857340 
1548.096000     0.866794     3.192006   480.162548     3.081681     1.856720 
1549.644100     0.867659     3.117486   491.732558     3.105521     1.856099 
1551.193740     0.868524     3.199691   479.284148     3.136222     1.855479 
1552.744940     0.869391     3.296476   466.022845     3.173509     1.854858 
1554.297680     0.870259     3.297911   466.244452     3.216936     1.854237 
1555.851980     0.871127     3.400590   453.539031     3.265873     1.853617 
1557.407830     0.871996     3.345534   460.581265     3.319520     1.852996 
1558.965240     0.872867     3.449285   447.278489     3.376929     1.852375 
1560.524210     0.873738     3.481494   443.991576     3.436996     1.851754 
1562.084730     0.874610     3.575176   432.913752     3.498511     1.851134 
1563.646810     0.875482     3.567217   434.196012     3.560197     1.850513 
1565.210460     0.876356     3.698148   419.017443     3.620749     1.849892 
1566.775670     0.877230     3.744743   414.010255     3.678911     1.849271 
1568.342450     0.878106     3.742834   414.572538     3.733540     1.848650 
1569.910790     0.878982     3.887800   399.777373     3.783675     1.848028 
1571.480700     0.879859     3.956202   393.358740     3.828578     1.847407 
1573.052180     0.880737     3.929645   396.219491     3.867747     1.846786 
1574.625230     0.881616     4.047284   385.534628     3.900890     1.846165 
1576.199860     0.882496     3.924523   397.581582     3.927884     1.845543 
1577.776060     0.883377     4.013456   389.236762     3.948739     1.844922 
1579.353830     0.884258     3.979770   392.536029     3.963575     1.844301 
1580.933190     0.885141     4.040831   387.001321     3.972609     1.843679 
1582.514120     0.886024     4.029258   388.164803     3.976136     1.843058 
1584.096640     0.886908     4.019052   389.508290     3.974524     1.842436 
1585.680730     0.887793     4.001558   391.644425     3.968186     1.841814 
1587.266410     0.888679     4.047056   387.460502     3.957544     1.841193 
1588.853680     0.889566     4.093044   383.480807     3.942980     1.840571 
1590.442530     0.890454     4.059374   386.616227     3.924855     1.839949 
1592.032980     0.891343     3.939735   398.434848     3.903494     1.839328 
1593.625010     0.892232     3.945766   398.474298     3.879159     1.838706 
1595.218630     0.893122     3.970163   396.138269     3.852079     1.838084 
1596.813850     0.894014     3.962821   397.192150     3.822440     1.837462 
1598.410670     0.894906     3.863493   407.722860     3.790375     1.836840 
1600.009080     0.895799     3.821074   412.360734     3.755998     1.836218 
1601.609090     0.896693     3.806157   414.402079     3.719407     1.835596 
1603.210700     0.897588     3.792901   416.202755     3.680722     1.834974 
1604.813910     0.898484     3.760812   419.870293     3.640081     1.834352 
1606.418720     0.899380     3.737629   422.157965     3.597690     1.833730 
1608.025140     0.900278     3.720840   424.951903     3.553820     1.833108 
1609.633160     0.901176     3.638655   435.031759     3.508762     1.832486 
1611.242800     0.902076     3.521248   449.658108     3.462796     1.831864 
1612.854040     0.902976     3.475987   455.471919     3.416172     1.831242 
1614.466890     0.903877     3.463674   457.199500     3.369028     1.830619 
1616.081360     0.904779     3.441545   460.570986     3.321419     1.829997 
1617.697440     0.905682     3.411037   464.907956     3.273319     1.829375 
1619.315140     0.906586     3.376939   470.318893     3.224672     1.828752 
1620.934450     0.907491     3.318088   479.124279     3.175452     1.828130 
1622.555390     0.908396     3.296036   482.509652     3.125724     1.827508 
1624.177940     0.909303     3.295147   483.035149     3.075690     1.826885 
1625.802120     0.910211     3.234448   492.529750     3.025666     1.826263 
1627.427920     0.911119     3.127179   509.535113     2.976082     1.825640 
1629.055350     0.912028     3.130851   508.854207     2.927442     1.825018 
1630.684410     0.912938     3.045326   523.239221     2.880298     1.824395 
1632.315090     0.913850     2.985266   534.404787     2.835211     1.823773 
1633.947410     0.914762     2.940148   542.820813     2.792714     1.823150 
1635.581350     0.915675     2.857182   558.060787     2.753272     1.822527 
1637.216940     0.916588     2.814044   567.553486     2.717284     1.821905 
1638.854150     0.917503     2.829147   565.094725     2.685065     1.821282 
1640.493010     0.918419     2.791179   572.746591     2.656834     1.820660 
1642.133500     0.919335     2.728020   585.454783     2.632710     1.820037 
1643.775630     0.920253     2.687830   594.701222     2.612696     1.819414 
1645.419410     0.921171     2.717060   589.204243     2.596721     1.818791 
1647.064830     0.922091     2.671131   599.679413     2.584643     1.818169 
1648.711890     0.923011     2.625097   610.412608     2.576272     1.817546 
1650.360610     0.923932     2.607611   615.301539     2.571409     1.816923 
1652.010970     0.924854     2.591323   619.216082     2.569852     1.816300 
1653.662980     0.925777     2.624721   612.051303     2.571435     1.815678 
1655.316640     0.926701     2.639626   609.627336     2.576052     1.815055 
1656.971960     0.927626     2.550757   629.637208     2.583670     1.814432 
1658.628930     0.928552     2.587689   621.513716     2.594358     1.813809 
1660.287560     0.929479     2.632471   612.103092     2.608277     1.813186 
1661.947840     0.930407     2.646233   609.417865     2.625691     1.812563 
1663.609790     0.931335     2.612757   617.442058     2.646929     1.811940 
1665.273400     0.932265     2.600680   620.923797     2.672346     1.811318 
1666.938680     0.933195     2.582438   625.766642     2.702275     1.810695 
1668.605610     0.934127     2.611844   619.241044     2.736965     1.810072 
1670.274220     0.935059     2.700889   599.501469     2.776523     1.809449 
1671.944490     0.935992     2.769793   585.642099     2.820865     1.808826 
1673.616440     0.936926     2.767590   586.073183     2.869677     1.808203 
1675.290060     0.937861     2.807100   578.467094     2.922413     1.807580 
1676.965350     0.938797     2.804169   579.696727     2.978287     1.806957 
1678.642310     0.939734     2.932619   554.922761     3.036302     1.806334 
1680.320950     0.940672     3.014321   540.595749     3.095291     1.805711 
1682.001270     0.941611     3.035737   536.971260     3.153951     1.805088 
1683.683280     0.942551     3.080689   529.937882     3.210904     1.804465 
1685.366960     0.943492     3.144255   519.815090     3.264751     1.803842 
1687.052330     0.944434     3.189567   512.664337     3.314119     1.803219 
1688.739380     0.945376     3.151743   519.063100     3.357692     1.802596 
1690.428120     0.946320     3.234526   506.600887     3.394249     1.801973 
1692.118550     0.947264     3.200830   512.058251     3.422693     1.801350 
1693.810660     0.948210     3.289066   498.947126     3.442088     1.800727 
1695.504470     0.949156     3.311789   495.521053     3.451729     1.800104 
1697.199980     0.950104     3.303722   497.243856     3.451183     1.799481 
1698.897180     0.951052     3.344331   491.758511     3.440336     1.798858 
1700.596080     0.952001     3.281045   501.663740     3.419429     1.798235 
1702.296670     0.952951     3.251041   506.579907     3.389058     1.797612 
1703.998970     0.953902     3.250060   507.271561     3.350129     1.796990 
1705.702970     0.954855     3.136292   525.597354     3.303796     1.796367 
1707.408670     0.955808     3.117907   528.412115     3.251402     1.795744 
1709.116080     0.956762     3.138308   526.138808     3.194377     1.795121 
1710.825200     0.957717     3.051277   541.207635     3.134168     1.794498 
1712.536020     0.958672     3.007022   549.430922     3.072177     1.793875 
1714.248560     0.959629     2.965758   556.870403     3.009713     1.793252 
1715.962810     0.960587     2.942163   561.486988     2.947983     1.792629 
1717.678770     0.961546     2.854466   579.500258     2.888057     1.792006 
1719.396450     0.962506     2.808512   589.076403     2.830920     1.791383 
1721.115840     0.963466     2.729449   605.907018     2.777468     1.790760 
1722.836960     0.964428     2.733457   605.733450     2.728529     1.790138 
1724.559800     0.965391     2.656372   624.007122     2.684866     1.789515 
1726.284360     0.966354     2.630765   630.530181     2.647148     1.788892 
1728.010640     0.967319     2.562493   646.623186     2.615953     1.788269 
1729.738650     0.968284     2.508263   660.863798     2.591748     1.787646 
1731.468390     0.969251     2.536286   654.053000     2.574871     1.787024 
1733.199860     0.970218     2.516956   659.495254     2.565515     1.786401 
1734.933060     0.971187     2.553257   650.171288     2.563710     1.785778 
1736.667990     0.972156     2.455691   676.689100     2.569322     1.785155 
1738.404660     0.973127     2.535611   655.609716     2.582045     1.784533 
1740.143060     0.974098     2.562055   649.724897     2.601402     1.783910 
1741.883210     0.975070     2.546207   655.066162     2.626778     1.783287 
1743.625090     0.976044     2.545950   655.493231     2.657420     1.782665 
1745.368710     0.977018     2.570716   648.765736     2.692466     1.782042 
1747.114080     0.977993     2.634437   634.293308     2.730975     1.781419 
1748.861200     0.978969     2.681768   623.806400     2.771963     1.780797 
1750.610060     0.979946     2.718900   615.685118     2.814438     1.780174 
1752.360670     0.980925     2.785768   601.448474     2.857430     1.779552 
1754.113030     0.981904     2.770513   605.635963     2.900015     1.778929 
1755.867140     0.982884     2.910950   577.165378     2.941326     1.778307 
1757.623010     0.983865     2.902444   578.995312     2.980559     1.777684 
1759.380630     0.984847     2.832933   593.181360     3.016976     1.777062 
1761.140010     0.985830     2.897327   580.858601     3.049898     1.776439 
1762.901150     0.986814     3.015689   558.558656     3.078674     1.775817 
1764.664050     0.987799     3.041864   554.630321     3.102651     1.775195 
1766.428720     0.988785     3.030017   557.152780     3.121221     1.774572 
1768.195150     0.989772     3.057859   552.748207     3.133812     1.773950 
1769.963340     0.990760     3.061629   552.186972     3.139913     1.773328 
1771.733310     0.991749     3.029062   558.591924     3.139159     1.772706 
1773.505040     0.992739     3.092924   547.420948     3.131402     1.772083 
1775.278540     0.993730     3.062460   553.547773     3.116731     1.771461 
1777.053820     0.994722     2.984065   568.183821     3.095517     1.770839 
1778.830880     0.995715     2.872860   589.544779     3.068378     1.770217 
1780.609710     0.996709     2.949210   575.497596     3.036119     1.769595 
1782.390320     0.997704     2.858797   594.352731     2.999662     1.768973 
1784.172710     0.998700     2.873635   591.654364     2.959988     1.768351 
1785.956880     0.999697     2.812448   604.498565     2.918073     1.767729 
1787.742840     1.000695     2.748883   619.054323     2.874843     1.767107 
1789.530580     1.001694     2.715128   627.310449     2.831135     1.766485 
1791.320110     1.002693     2.702141   630.151314     2.787701     1.765864 
1793.111430     1.003694     2.695790   632.061785     2.745220     1.765242 
1794.904540     1.004696     2.616325   651.360591     2.704307     1.764620 
1796.699450     1.005699     2.587488   659.026031     2.665557     1.763998 
1798.496150     1.006703     2.527075   674.401262     2.629529     1.763377 
1800.294640     1.007708     2.581280   662.096884     2.596744     1.762755 
1802.094940     1.008714     2.510919   680.511311     2.567764     1.762134 
1803.897030     1.009721     2.470227   692.196498     2.543119     1.761512 
1805.700930     1.010729     2.476785   691.234482     2.523122     1.760891 
1807.506630     1.011738     2.463850   695.156208     2.508045     1.760269 
1809.314140     1.012748     2.439831   702.142042     2.498123     1.759648 
1811.123450     1.013759     2.325472   736.560161     2.493513     1.759027 
1812.934570     1.014771     2.491146   688.980681     2.494238     1.758405 
1814.747510     1.015784     2.464999   697.280924     2.500193     1.757784 
1816.562260     1.016798     2.491118   689.505436     2.511149     1.757163 
1818.378820     1.017813     2.496491   689.159031     2.526765     1.756542 
1820.197200     1.018829     2.501571   688.601421     2.546616     1.755921 
1822.017390     1.019846     2.524970   682.489663     2.570150     1.755300 
1823.839410     1.020864     2.505756   687.753289     2.596738     1.754679 
1825.663250     1.021883     2.515309   686.291072     2.625709     1.754058 
1827.488910     1.022903     2.624515   659.179675     2.656403     1.753437 
1829.316400     1.023924     2.633547   656.844954     2.688231     1.752816 
1831.145720     1.024947     2.702891   641.086842     2.720727     1.752195 
1832.976870     1.025970     2.731102   635.122573     2.753588     1.751575 
1834.809840     1.026994     2.815469   616.567548     2.786682     1.750954 
1836.644650     1.028019     2.839625   612.239409     2.820057     1.750334 
1838.481300     1.029045     2.930580   593.335107     2.853947     1.749713 
1840.319780     1.030073     2.899636   600.217840     2.888748     1.749093 
1842.160100     1.031101     2.952505   590.505881     2.924997     1.748472 
1844.002260     1.032130     2.955683   589.848077     2.963350     1.747852 
1845.846260     1.033161     2.993646   582.709236     3.004536     1.747232 
1847.692110     1.034192     3.034778   575.563594     3.049297     1.746611 
1849.539800     1.035225     3.121996   560.337356     3.098321     1.745991 
1851.389340     1.036258     3.219363   544.335536     3.152170     1.745371 
1853.240730     1.037293     3.254636   538.059688     3.211212     1.744751 
1855.093970     1.038328     3.243680   540.348220     3.275571     1.744131 
1856.949060     1.039365     3.296021   532.544215     3.345088     1.743511 
1858.806010     1.040402     3.415452   514.679101     3.419257     1.742892 
1860.664820     1.041441     3.440794   511.105492     3.497195     1.742272 
1862.525480     1.042481     3.574641   492.812102     3.577607     1.741652 
1864.388010     1.043521     3.577779   493.082435     3.658785     1.741033 
1866.252400     1.044563     3.715468   475.119008     3.738625     1.740413 
1868.118650     1.045606     3.811449   463.571408     3.814717     1.739794 
1869.986770     1.046650     3.837329   460.645522     3.884472     1.739174 
1871.856750     1.047695     3.941212   449.182114     3.945296     1.738555 
1873.728610     1.048741     3.988521   444.101803     3.994785     1.737936 
1875.602340     1.049788     3.974844   445.837330     4.030931     1.737317 
1877.477940     1.050836     3.963026   447.582861     4.052294     1.736698 
1879.355420     1.051885     3.937636   450.928193     4.058138     1.736079 
1881.234770     1.052935     3.935122   451.521885     4.048503     1.735460 
1883.116010     1.053986     3.943297   450.880894     4.024198     1.734841 
1884.999130     1.055038     3.869067   459.991129     3.986733     1.734222 
1886.884120     1.056092     3.854048   461.898142     3.938210     1.733603 
1888.771010     1.057146     3.837848   464.334300     3.881131     1.732985 
1890.659780     1.058201     3.740360   476.478799     3.818246     1.732366 
1892.550440     1.059258     3.637383   490.309387     3.752368     1.731748 
1894.442990     1.060315     3.559188   501.310661     3.686165     1.731129 
1896.337430     1.061374     3.449452   517.202480     3.622036     1.730511 
1898.233770     1.062433     3.428604   520.886698     3.562034     1.729893 
1900.132000     1.063494     3.274112   545.397273     3.507746     1.729275 
1902.032140     1.064556     3.310477   539.930194     3.460251     1.728657 
1903.934170     1.065619     3.358990   532.868313     3.420072     1.728039 
1905.838100     1.066683     3.260017   549.650698     3.387171     1.727421 
1907.743940     1.067748     3.151682   568.317926     3.361020     1.726803 
1909.651680     1.068814     3.193625   561.321513     3.340679     1.726185 
1911.561340     1.069881     3.153475   568.830943     3.324911     1.725568 
1913.472900     1.070949     3.171392   566.144248     3.312282     1.724950 
1915.386370     1.072018     3.146220   571.105282     3.301270     1.724333 
1917.301760     1.073088     3.126268   574.873524     3.290367     1.723715 
1919.219060     1.074160     3.111958   578.081621     3.278186     1.723098 
1921.138280     1.075232     3.112976   578.669441     3.263548     1.722481 
1923.059420     1.076305     3.060262   588.953464     3.245607     1.721864 
1924.982480     1.077380     3.029298   595.154254     3.223871     1.721247 
1926.907460     1.078456     2.996977   602.318498     3.198225     1.720630 
1928.834370     1.079532     2.966102   609.025397     3.168897     1.720013 
1930.763200     1.080610     2.902651   622.050481     3.136391     1.719397 
1932.693960     1.081689     2.886971   625.991177     3.101388     1.718780 
1934.626660     1.082769     2.859755   632.611321     3.064620     1.718163 
1936.561280     1.083850     2.868145   631.318445     3.026759     1.717547 
1938.497840     1.084932     2.843819   637.742532     2.988352     1.716931 
1940.436340     1.086015     2.796814   648.573432     2.949800     1.716315 
1942.376780     1.087100     2.738786   662.184460     2.911324     1.715698 
1944.319160     1.088185     2.702858   671.589680     2.873004     1.715082 
1946.263470     1.089271     2.654277   684.597367     2.834828     1.714467 
1948.209740     1.090359     2.638015   688.950662     2.796740     1.713851 
1950.157950     1.091448     2.632056   691.541352     2.758699     1.713235 
1952.108110     1.092537     2.614734   696.264564     2.720714     1.712620 
1954.060210     1.093628     2.516005   724.039638     2.682864     1.712004 
1956.014270     1.094720     2.533088   719.562016     2.645269     1.711389 
1957.970290     1.095813     2.472137   737.475354     2.608128     1.710773 
1959.928260     1.096907     2.434261   749.317203     2.571693     1.710158 
1961.888190     1.098002     2.385916   765.423196     2.536242     1.709543 
1963.850080     1.099099     2.323511   785.881404     2.502071     1.708928 
1965.813930     1.100196     2.316067   788.328588     2.469492     1.708314 
1967.779740     1.101294     2.302961   794.496117     2.438841     1.707699 
1969.747520     1.102394     2.279529   803.680968     2.410469     1.707084 
1971.717270     1.103495     2.292967   798.787603     2.384741     1.706470 
1973.688980     1.104596     2.303316   795.821725     2.362046     1.705855 
1975.662670     1.105699     2.288284   801.420586     2.342781     1.705241 
1977.638340     1.106803     2.222864   825.737981     2.327325     1.704627 
1979.615970     1.107908     2.219902   827.258678     2.316060     1.704013 
1981.595590     1.109015     2.263371   812.439360     2.309347     1.703399 
1983.577190     1.110122     2.221832   828.500201     2.307519     1.702785 
1985.560760     1.111230     2.240073   822.258137     2.310899     1.702171 
1987.546320     1.112340     2.266628   814.104604     2.319777     1.701558 
1989.533870     1.113450     2.273854   811.330340     2.334394     1.700944 
1991.523400     1.114562     2.230535   827.999635     2.354910     1.700331 
1993.514930     1.115675     2.265458   816.067234     2.381416     1.699718 
1995.508440     1.116789     2.284976   809.748709     2.413916     1.699105 
1997.503950     1.117904     2.295038   806.721633     2.452246     1.698492 
1999.501450     1.119020     2.321697   798.538422     2.496058     1.697879 
2001.500960     1.120137     2.435387   761.606714     2.544781     1.697266 
2003.502460     1.121256     2.514568   739.150880     2.597626     1.696654 
2005.505960     1.122375     2.521859   736.999737     2.653564     1.696041 
2007.511460     1.123496     2.555327   728.692139     2.711334     1.695429 
2009.518980     1.124618     2.607950   714.938426     2.769520     1.694817 
2011.528500     1.125741     2.653347   703.350714     2.826561     1.694205 
2013.540020     1.126865     2.768538   675.053244     2.880787     1.693593 
2015.553560     1.127990     2.796425   668.859642     2.930516     1.692981 
2017.569120     1.129116     2.869185   653.232474     2.974167     1.692369 
2019.586690     1.130244     2.915794   642.763656     3.010368     1.691757 
2021.606270     1.131372     2.934244   639.118857     3.038093     1.691146 
2023.627880     1.132502     2.974967   630.979440     3.056764     1.690535 
2025.651510     1.133633     2.935601   640.336279     3.066255     1.689923 
2027.677160     1.134764     2.969522   633.479378     3.066872     1.689312 
2029.704840     1.135898     2.978848   632.261417     3.059298     1.688702 
2031.734540     1.137032     2.993131   629.565486     3.044527     1.688091 
2033.766280     1.138167     2.952085   638.910800     3.023775     1.687480 
2035.800040     1.139304     2.906004   648.994828     2.998392     1.686870 
2037.835840     1.140441     2.867385   658.352190     2.969766     1.686259 
2039.873680     1.141580     2.821207   670.218238     2.939257     1.685649 
2041.913550     1.142720     2.794251   676.756348     2.908137     1.685039 
2043.955460     1.143861     2.772486   682.679767     2.877514     1.684429 
2045.999420     1.145003     2.733866   692.835433     2.848295     1.683819 
2048.045420     1.146146     2.685649   705.624840     2.821200     1.683209 
2050.093470     1.147291     2.736065   693.086802     2.796796     1.682600 
2052.143560     1.148436     2.763236   687.430552     2.775528     1.681991 
2054.195700     1.149583     2.712115   700.782110     2.757826     1.681381 
2056.249900     1.150731     2.757235   690.085535     2.744148     1.680772 
2058.306150     1.151880     2.714743   701.034104     2.735046     1.680163 
2060.364450     1.153030     2.692963   707.221529     2.731155     1.679554 
2062.424820     1.154181     2.713125   703.316020     2.733217     1.678946 
2064.487240     1.155334     2.740756   696.940051     2.742011     1.678337 
2066.551730     1.156487     2.807445   680.977725     2.758292     1.677729 
2068.618280     1.157642     2.775651   688.953555     2.782741     1.677121 
2070.686900     1.158798     2.728756   701.336752     2.815844     1.676513 
2072.757590     1.159955     2.850416   672.342525     2.857856     1.675905 
2074.830340     1.161114     2.907993   659.557245     2.908784     1.675297 
2076.905180     1.162273     2.914778   658.540410     2.968293     1.674689 
2078.982080     1.163434     3.000096   640.654637     3.035656     1.674082 
2081.061060     1.164595     3.110039   618.674363     3.109796     1.673475 
2083.142120     1.165758     3.171934   607.117800     3.189275     1.672867 
2085.225270     1.166922     3.212898   600.351089     3.272337     1.672260 
2087.310490     1.168088     3.291452   586.887867     3.356987     1.671654 
2089.397800     1.169254     3.357008   575.894583     3.441091     1.671047 
2091.487200     1.170421     3.488999   554.759395     3.522464     1.670440 
2093.578690     1.171590     3.605347   537.169906     3.598958     1.669834 
2095.672270     1.172760     3.590705   539.754342     3.668525     1.669228 
2097.767940     1.173931     3.632429   533.913933     3.729222     1.668622 
2099.865710     1.175103     3.683794   527.467882     3.779262     1.668016 
2101.965570     1.176277     3.737360   520.340272     3.817079     1.667410 
2104.067540     1.177451     3.799560   512.243234     3.841396     1.666804 
2106.171600     1.178627     3.810468   511.218055     3.851322     1.666199 
2108.277780     1.179804     3.777412   516.256682     3.846444     1.665594 
2110.386050     1.180982     3.804026   513.214059     3.826905     1.664989 
2112.496440     1.182162     3.733914   522.918126     3.793428     1.664384 
2114.608940     1.183342     3.662928   533.807605     3.747144     1.663779 
2116.723550     1.184524     3.546580   551.586689     3.689589     1.663174 
2118.840270     1.185707     3.560940   550.043168     3.622625     1.662570 
2120.959110     1.186891     3.461177   566.000409     3.548327     1.661966 
2123.080070     1.188076     3.258233   601.754805     3.468886     1.661362 
2125.203150     1.189262     3.270154   600.251074     3.386512     1.660758 
2127.328350     1.190450     3.205998   612.822150     3.303324     1.660154 
2129.455680     1.191638     3.167295   620.840564     3.221254     1.659551 
2131.585140     1.192828     3.046211   646.006363     3.141959     1.658947 
2133.716720     1.194020     2.982611   660.020253     3.066761     1.658344 
2135.850440     1.195212     2.906160   677.585624     2.996603     1.657741 
2137.986290     1.196405     2.833983   695.123951     2.932038     1.657138 
2140.124270     1.197600     2.789484   706.962055     2.873273     1.656535 
2142.264400     1.198796     2.711203   728.368863     2.820182     1.655933 
2144.406660     1.199993     2.668704   739.887328     2.772452     1.655330 
2146.551070     1.201192     2.641001   748.232091     2.729679     1.654728 
2148.697620     1.202391     2.546028   776.873103     2.691480     1.654126 
2150.846320     1.203592     2.524664   784.669337     2.657581     1.653524 
2152.997160     1.204794     2.555336   775.606633     2.627915     1.652923 
2155.150160     1.205997     2.499859   793.516601     2.602634     1.652321 
2157.305310     1.207201     2.448004   811.021681     2.582125     1.651720 
2159.462620     1.208407     2.450282   811.174602     2.566951     1.651119 
2161.622080     1.209613     2.433133   817.375237     2.557802     1.650518 
2163.783700     1.210821     2.417124   823.255934     2.555379     1.649917 
2165.947490     1.212031     2.402023   829.075220     2.560320     1.649317 
2168.113430     1.213241     2.405682   829.437240     2.573144     1.648716 
2170.281550     1.214452     2.431569   821.385021     2.594231     1.648116 
2172.451830     1.215665     2.478332   806.424760     2.623752     1.647516 
2174.624280     1.216879     2.549140   785.223089     2.661630     1.646916 
2176.798900     1.218094     2.606555   768.667109     2.707522     1.646317 
2178.975700     1.219311     2.651382   756.405849     2.760834     1.645717 
2181.154680     1.220529     2.676808   749.950180     2.820715     1.645118 
2183.335830     1.221747     2.734475   734.924113     2.886104     1.644519 
2185.519170     1.222967     2.815611   714.778641     2.955802     1.643920 
2187.704690     1.224189     2.918636   690.032603     3.028528     1.643322 
2189.892390     1.225411     2.929077   688.480731     3.102994     1.642723 
2192.082290     1.226635     2.979527   677.853094     3.177975     1.642125 
2194.274370     1.227860     3.058716   660.766292     3.252349     1.641527 
2196.468640     1.229086     3.127310   647.020628     3.325174     1.640929 
2198.665110     1.230314     3.225103   627.913585     3.395704     1.640331 
2200.863780     1.231542     3.283170   617.725991     3.463373     1.639734 
2203.064640     1.232772     3.269866   620.769721     3.527750     1.639136 
2205.267700     1.234003     3.311987   613.363490     3.588481     1.638539 
2207.472970     1.235236     3.362721   605.218852     3.645218     1.637942 
2209.680440     1.236469     3.465563   587.696843     3.697589     1.637346 
2211.890130     1.237704     3.552613   573.870575     3.745172     1.636749 
2214.102020     1.238940     3.581283   570.012543     3.787495     1.636153 
2216.316120     1.240177     3.638116   561.636298     3.824047     1.635557 
2218.532430     1.241416     3.680699   555.675177     3.854292     1.634961 
2220.750970     1.242656     3.685557   555.552855     3.877689     1.634365 
2222.971720     1.243897     3.711684   552.366339     3.893723     1.633770 
2225.194690     1.245139     3.743363   548.333507     3.901942     1.633174 
2227.419880     1.246382     3.692572   556.114509     3.902017     1.632579 
2229.647300     1.247627     3.657918   562.041679     3.893756     1.631984 
2231.876950     1.248873     3.680797   559.139948     3.877113     1.631390 
2234.108830     1.250120     3.720971   553.504797     3.852207     1.630795 
2236.342940     1.251369     3.610506   570.687604     3.819307     1.630201 
2238.579280     1.252619     3.564857   578.655800     3.778772     1.629607 
2240.817860     1.253870     3.570526   578.345237     3.731014     1.629013 
2243.058680     1.255122     3.436626   601.596003     3.676484     1.628420 
2245.301730     1.256375     3.427639   603.735651     3.615652     1.627826 
2247.547040     1.257630     3.376470   613.488985     3.549006     1.627233 
2249.794580     1.258886     3.311900   626.096441     3.477084     1.626640 
2252.044380     1.260143     3.257088   637.038992     3.400480     1.626047 
2254.296420     1.261402     3.189326   651.098013     3.319959     1.625455 
2256.550720     1.262661     3.117597   666.534952     3.236383     1.624862 
2258.807270     1.263922     3.016847   689.360254     3.150688     1.624270 
2261.066080     1.265185     2.979946   698.875226     3.063866     1.623678 
2263.327140     1.266448     2.833289   735.379774     2.976906     1.623086 
2265.590470     1.267713     2.718307   767.245923     2.890768     1.622495 
2267.856060     1.268979     2.647262   788.386582     2.806341     1.621904 
2270.123920     1.270247     2.639380   791.256198     2.724411     1.621313 
2272.394040     1.271515     2.542247   822.021933     2.645688     1.620722 
2274.666430     1.272785     2.483101   842.123439     2.570806     1.620131 
2276.941100     1.274056     2.367484   883.754550     2.500337     1.619541 
2279.218040     1.275329     2.342951   893.691242     2.434829     1.618951 
2281.497260     1.276602     2.275823   921.353973     2.374818     1.618361 
2283.778760     1.277877     2.183992   961.061642     2.320857     1.617771 
2286.062540     1.279154     2.164521   970.227522     2.273492     1.617182 
2288.348600     1.280431     2.150712   976.956296     2.233219     1.616592 
2290.636950     1.281710     2.074748  1013.753656     2.200476     1.616003 
2292.927580     1.282990     2.100965  1001.864337     2.175635     1.615415 
2295.220510     1.284271     2.087463  1010.277950     2.158997     1.614826 
2297.515730     1.285554     2.049800  1029.797569     2.150759     1.614238 
2299.813250     1.286838     2.056310  1027.363049     2.151002     1.613650 
2302.113060     1.288123     1.998888  1057.641716     2.159665     1.613062 
2304.415170     1.289410     2.035685  1039.540242     2.176545     1.612474 
2306.719590     1.290697     2.063928  1027.152332     2.201250     1.611887 
2309.026310     1.291986     2.067420  1026.709380     2.233157     1.611299 
2311.335340     1.293277     2.140275   992.772914     2.271449     1.610712 
2313.646670     1.294568     2.178524   976.159183     2.315122     1.610126 
2315.960320     1.295861     2.228764   955.534995     2.362980     1.609539 
2318.276280     1.297156     2.308145   923.876134     2.413649     1.608953 
2320.594550     1.298451     2.343752   911.502189     2.465605     1.608367 
2322.915150     1.299748     2.408459   887.654127     2.517225     1.607781 
2325.238060     1.301046     2.462818   868.994701     2.566839     1.607196 
2327.563300     1.302346     2.445549   876.088103     2.612835     1.606610 
2329.890870     1.303646     2.517741   852.307240     2.653765     1.606025 
2332.220760     1.304948     2.643540   813.003301     2.688418     1.605440 
2334.552980     1.306252     2.618048   821.100723     2.715937     1.604856 
2336.887530     1.307556     2.590626   830.664041     2.735880     1.604271 
2339.224420     1.308862     2.580183   835.219468     2.748253     1.603687 
2341.563640     1.310169     2.679734   804.573468     2.753461     1.603103 
2343.905210     1.311478     2.649177   814.803301     2.752262     1.602520 
2346.249110     1.312788     2.722783   794.783290     2.745624     1.601936 
2348.595360     1.314099     2.701920   801.467778     2.734578     1.601353 
2350.943960     1.315412     2.656450   815.967465     2.720134     1.600770 
2353.294900     1.316725     2.568571   844.567648     2.703199     1.600188 
2355.648190     1.318040     2.565998   845.250394     2.684518     1.599605 
2358.003840     1.319357     2.570347   845.684541     2.664652     1.599023 
2360.361850     1.320675     2.560902   849.901231     2.643990     1.598441 
2362.722210     1.321994     2.503075   869.973579     2.622745     1.597860 
2365.084930     1.323314     2.473124   881.895835     2.600984     1.597278 
2367.450010     1.324636     2.504244   872.450956     2.578674     1.596697 
2369.817460     1.325959     2.514752   869.707801     2.555710     1.596116 
2372.187280     1.327283     2.464364   887.955163     2.531970     1.595536 
2374.559470     1.328609     2.403738   911.044441     2.507350     1.594955 
2376.934030     1.329936     2.405029   911.943207     2.481827     1.594375 
2379.310960     1.331264     2.345590   935.879312     2.455472     1.593795 
2381.690270     1.332594     2.348686   935.591927     2.428495     1.593215 
2384.071960     1.333925     2.369329   928.962384     2.401311     1.592636 
2386.456040     1.335257     2.336300   942.735406     2.374462     1.592057 
2388.842490     1.336591     2.267403   972.768658     2.348596     1.591478 
2391.231330     1.337926     2.262703   975.643350     2.324425     1.590900 
2393.622570     1.339262     2.219845   995.637518     2.302742     1.590321 
2396.016190     1.340600     2.198200  1006.915297     2.284369     1.589743 
2398.412210     1.341939     2.239208   989.665308     2.270112     1.589165 
2400.810620     1.343279     2.159495  1027.140481     2.260754     1.588588 
2403.211430     1.344621     2.214052  1003.598654     2.257012     1.588010 
2405.614640     1.345964     2.193736  1013.489678     2.259521     1.587433 
2408.020250     1.347308     2.197542  1012.537248     2.268826     1.586857 
2410.428270     1.348654     2.269513   982.512402     2.285358     1.586280 
2412.838700     1.350001     2.288208   975.637255     2.309428     1.585704 
2415.251540     1.351350     2.298046   972.435005     2.341244     1.585128 
2417.666790     1.352699     2.338079   957.300219     2.380945     1.584552 
2420.084460     1.354050     2.433287   921.870453     2.428623     1.583977 
2422.504540     1.355403     2.544365   883.077640     2.484369     1.583401 
2424.927050     1.356757     2.545402   883.326468     2.548335     1.582826 
2427.351980     1.358112     2.697460   834.922650     2.620820     1.582252 
2429.779330     1.359468     2.838055   794.612132     2.702314     1.581677 
2432.209110     1.360826     2.875817   785.369212     2.793550     1.581103 
2434.641320     1.362186     3.066004   737.593930     2.895635     1.580529 
2437.075960     1.363546     3.224072   702.464397     3.010071     1.579956 
2439.513030     1.364908     3.369564   673.290168     3.138800     1.579382 
2441.952550     1.366271     3.528154   644.188976     3.284164     1.578809 
2444.394500     1.367636     3.631730   626.536264     3.448796     1.578237 
2446.838890     1.369002     3.837720   593.589846     3.635434     1.577664 
2449.285730     1.370370     4.057113   562.619076     3.846766     1.577092 
2451.735020     1.371738     4.270591   535.125008     4.085079     1.576520 
2454.186750     1.373109     4.527537   505.553487     4.351960     1.575948 
2456.640940     1.374480     4.789684   478.637819     4.648038     1.575377 
2459.097580     1.375853     5.098415   450.162556     4.972724     1.574806 
2461.556680     1.377227     5.412961   424.578268     5.323992     1.574235 
2464.018230     1.378603     5.670760   405.971970     5.698151     1.573664 
2466.482250     1.379980     6.044768   381.261345     6.089772     1.573094 
2468.948740     1.381358     6.478592   356.196137     6.491764     1.572524 
2471.417680     1.382738     6.934161   333.300907     6.895488     1.571954 
2473.889100     1.384119     7.427999   311.564994     7.291036     1.571385 
2476.362990     1.385502     7.654239   302.730969     7.667573     1.570816 
2478.839350     1.386886     8.010681   289.635012     8.013791     1.570247 
2481.318190     1.388271     8.392093   276.845225     8.318516     1.569678 
2483.799510     1.389658     8.739806   266.145428     8.571227     1.569110 
2486.283310     1.391046     9.001128   258.710108     8.762627     1.568542 
2488.769590     1.392435     9.083590   256.681786     8.885368     1.567974 
2491.258360     1.393826     9.128129   255.767015     8.934630     1.567407 
2493.749620     1.395219     9.081721   257.386037     8.908539     1.566840 
2496.243370     1.396612     9.000555   260.023288     8.808343     1.566273 
2498.739620     1.398007     8.796351   266.380306     8.638291     1.565706 
2501.238350     1.399404     8.528935   275.053172     8.405321     1.565140 
2503.739590     1.400802     8.250691   284.672992     8.118493     1.564574 
2506.243330     1.402201     7.856145   299.296920     7.788332     1.564008 
2508.749580     1.403601     7.448200   316.054889     7.426117     1.563443 
2511.258330     1.405004     7.095253   332.108067     7.043209     1.562877 
2513.769580     1.406407     6.672228   353.636490     6.650460     1.562313 
2516.283350     1.407812     6.268866   376.821313     6.257744     1.561748 
2518.799640     1.409218     5.818053   406.487462     5.873609     1.561184 
2521.318440     1.410626     5.488309   431.350700     5.505110     1.560620 
2523.839760     1.412035     5.220665   453.914410     5.157568     1.560056 
2526.363590     1.413445     4.824938   491.674335     4.834689     1.559493 
2528.889960     1.414857     4.539589   523.150424     4.538663     1.558930 
2531.418850     1.416271     4.290047   554.189876     4.270381     1.558367 
2533.950270     1.417685     4.038918   589.285201     4.029395     1.557804 
2536.484220     1.419101     3.918069   608.276103     3.814465     1.557242 
2539.020700     1.420519     3.743392   637.369697     3.623924     1.556680 
2541.559720     1.421938     3.589255   665.655454     3.455898     1.556119 
2544.101280     1.423358     3.423459   698.495890     3.308519     1.555557 
2546.645380     1.424780     3.325636   720.025875     3.180059     1.554996 
2549.192030     1.426203     3.156435   759.279458     3.069042     1.554436 
2551.741220     1.427628     3.120205   769.053413     2.974284     1.553875 
2554.292960     1.429054     3.044339   789.098974     2.894923     1.553315 
2556.847250     1.430482     2.943781   817.112170     2.830323     1.552755 
2559.404100     1.431911     2.917243   825.792083     2.780192     1.552196 
2561.963510     1.433341     2.855849   844.024498     2.744206     1.551637 
2564.525470     1.434773     2.892412   834.920720     2.721915     1.551078 
2567.090000     1.436206     2.879296   839.657708     2.712960     1.550519 
2569.657090     1.437641     2.864134   844.991934     2.716901     1.549961 
2572.226740     1.439077     2.897111   836.507994     2.733128     1.549403 
2574.798970     1.440514     2.930126   828.337110     2.760810     1.548845 
2577.373770     1.441953     2.938221   827.206810     2.798801     1.548288 
2579.951140     1.443394     3.005292   809.578223     2.845601     1.547731 
2582.531090     1.444836     3.012522   808.888996     2.899420     1.547174 
2585.113620     1.446279     3.117693   782.561305     2.958231     1.546618 
2587.698740     1.447724     3.168444   771.164455     3.019812     1.546062 
2590.286440     1.449170     3.202529   764.155036     3.081774     1.545506 
2592.876720     1.450618     3.258690   751.990014     3.141656     1.544950 
2595.469600     1.452067     3.375492   726.836432     3.197031     1.544395 
2598.065070     1.453517     3.401814   722.004516     3.245645     1.543840 
2600.663130     1.454969     3.437497   715.771859     3.285604     1.543286 
2603.263800     1.456423     3.468849   710.204790     3.315547     1.542731 
2605.867060     1.457878     3.469245   710.916970     3.334780     1.542177 
2608.472930     1.459334     3.463563   713.128882     3.343324     1.541624 
2611.081400     1.460792     3.451494   716.618259     3.341869     1.541070 
2613.692480     1.462251     3.471243   713.324311     3.331644     1.540517 
2616.306180     1.463712     3.467358   715.189680     3.314277     1.539965 
2618.922480     1.465174     3.402451   730.067085     3.291579     1.539412 
2621.541400     1.466638     3.342405   743.802735     3.265326     1.538860 
2624.162950     1.468103     3.333730   746.799414     3.237141     1.538309 
2626.787110     1.469569     3.322470   750.084103     3.208369     1.537757 
2629.413900     1.471037     3.299062   756.365909     3.180027     1.537206 
2632.043310     1.472507     3.234832   772.286974     3.152776     1.536655 
2634.675350     1.473978     3.170934   789.225338     3.126949     1.536105 
2637.310030     1.475450     3.172203   789.936648     3.102587     1.535555 
2639.947340     1.476924     3.137707   799.515950     3.079531     1.535005 
2642.587290     1.478400     3.175678   791.158719     3.057504     1.534456 
2645.229870     1.479877     3.107421   809.344238     3.036178     1.533906 
2647.875100     1.481355     3.053634   824.610627     3.015238     1.533358 
2650.522980     1.482835     3.050702   826.721678     2.994378     1.532809 
2653.173500     1.484316     3.028408   833.821705     2.973330     1.532261 
2655.826670     1.485799     3.011268   839.870398     2.951871     1.531713 
2658.482500     1.487283     2.971758   851.694466     2.929791     1.531166 
2661.140980     1.488769     2.916449   868.895829     2.906899     1.530618 
2663.802120     1.490256     2.964387   856.180165     2.882991     1.530071 
2666.465930     1.491745     2.904416   874.796606     2.857822     1.529525 
2669.132390     1.493235     2.876028   884.476955     2.831110     1.528979 
2671.801520     1.494727     2.828437   900.538802     2.802531     1.528433 
2674.473330     1.496220     2.811532   907.489421     2.771779     1.527887 
2677.147800     1.497715     2.829006   903.006853     2.738622     1.527342 
2679.824950     1.499211     2.764738   925.239595     2.702922     1.526797 
2682.504770     1.500709     2.726047   939.399892     2.664677     1.526253 
2685.187280     1.502208     2.709768   946.477035     2.624104     1.525708 
2687.872460     1.503709     2.684021   956.655441     2.581509     1.525164 
2690.560340     1.505211     2.601886   987.913557     2.537260     1.524621 
2693.250900     1.506715     2.574217   999.981444     2.491801     1.524078 
2695.944150     1.508220     2.558365  1007.822050     2.445630     1.523535 
2698.640090     1.509727     2.489491  1036.823349     2.399354     1.522992 
2701.338730     1.511235     2.394043  1078.722766     2.353600     1.522450 
2704.040070     1.512745     2.351076  1100.367435     2.308979     1.521908 
2706.744110     1.514256     2.341546  1106.704263     2.266088     1.521366 
2709.450850     1.515769     2.348836  1104.456706     2.225480     1.520825 
2712.160310     1.517283     2.317039  1121.190281     2.187634     1.520284 
2714.872470     1.518799     2.218092  1172.420752     2.152926     1.519744 
2717.587340     1.520316     2.191585  1188.506488     2.121631     1.519203 
2720.304930     1.521835     2.119884  1229.371933     2.093887     1.518664 
2723.025230     1.523355     2.122083  1229.596108     2.069720     1.518124 
2725.748260     1.524877     2.099647  1243.625280     2.049036     1.517585 
2728.474000     1.526401     2.098322  1247.209069     2.031630     1.517046 
2731.202480     1.527926     2.065393  1268.872593     2.017202     1.516507 
2733.933680     1.529452     2.032953  1290.485915     2.005366     1.515969 
2736.667610     1.530980     2.050828  1280.664255     1.995712     1.515431 
2739.404280     1.532510     2.041683  1287.758799     1.987841     1.514894 
2742.143690     1.534041     2.011868  1308.790661     1.981352     1.514357 
2744.885830     1.535573     2.000518  1317.477590     1.975882     1.513820 
2747.630720     1.537107     2.012560  1311.311337     1.971144     1.513284 
2750.378350     1.538643     2.036476  1298.315161     1.966932     1.512747 
2753.128720     1.540180     1.985489  1333.664256     1.963142     1.512212 
2755.881850     1.541719     1.985056  1335.225145     1.959776     1.511676 
2758.637740     1.543259     2.010827  1319.626403     1.956946     1.511141 
2761.396370     1.544801     2.006153  1325.259789     1.954867     1.510606 
2764.157770     1.546344     2.030818  1311.093882     1.953846     1.510072 
2766.921930     1.547889     2.014916  1322.786362     1.954263     1.509538 
2769.688850     1.549436     1.974973  1351.894085     1.956556     1.509004 
2772.458540     1.550984     2.001502  1335.819607     1.961204     1.508471 
2775.231000     1.552533     2.023936  1322.761346     1.968709     1.507938 
2778.006230     1.554084     2.035210  1317.210792     1.979592     1.507405 
2780.784230     1.555637     2.090949  1283.646592     1.994373     1.506873 
2783.565020     1.557191     2.074178  1296.649488     2.013568     1.506341 
2786.348580     1.558747     2.065763  1303.492418     2.037713     1.505809 
2789.134930     1.560304     2.143148  1258.652025     2.067327     1.505278 
2791.924070     1.561863     2.139538  1262.556684     2.102893     1.504747 
2794.715990     1.563423     2.191194  1234.133274     2.144903     1.504217 
2797.510710     1.564985     2.311363  1172.370975     2.193866     1.503686 
2800.308220     1.566549     2.372241  1143.942720     2.250261     1.503157 
2803.108530     1.568114     2.415042  1125.539763     2.314571     1.502627 
2805.911630     1.569681     2.475529  1099.379649     2.387244     1.502098 
2808.717550     1.571249     2.527857  1078.953094     2.468748     1.501569 
2811.526260     1.572819     2.596386  1051.916122     2.559526     1.501041 
2814.337790     1.574390     2.757886   991.767070     2.659899     1.500513 
2817.152130     1.575963     2.896089   945.945560     2.770151     1.499985 
2819.969280     1.577538     3.053814   898.799343     2.890596     1.499458 
2822.789250     1.579114     3.107320   884.420666     3.021510     1.498931 
2825.612040     1.580691     3.198897   860.375246     3.163070     1.498404 
2828.437650     1.582271     3.373406   817.237380     3.315309     1.497878 
2831.266090     1.583851     3.510773   786.418356     3.478020     1.497352 
2834.097350     1.585434     3.734569   740.209443     3.650622     1.496826 
2836.931450     1.587018     3.915350   707.083125     3.832098     1.496301 
2839.768380     1.588603     4.083099   679.293370     4.020881     1.495776 
2842.608150     1.590191     4.242075   654.611706     4.214807     1.495251 
2845.450760     1.591779     4.473961   621.580347     4.411060     1.494727 
2848.296210     1.593370     4.688000   594.141524     4.606272     1.494204 
2851.144510     1.594962     4.895258   569.763579     4.796700     1.493680 
2853.995650     1.596555     5.095569   548.208979     4.978371     1.493157 
2856.849650     1.598150     5.242888   533.604411     5.147383     1.492634 
2859.706500     1.599747     5.432266   515.746101     5.300213     1.492112 
2862.566200     1.601345     5.625008   498.808956     5.433997     1.491590 
2865.428770     1.602945     5.767998   487.037949     5.546724     1.491068 
2868.294200     1.604547     5.795955   485.325527     5.637398     1.490547 
2871.162490     1.606150     5.853852   481.148889     5.705926     1.490026 
2874.033650     1.607755     5.909707   477.411659     5.752946     1.489506 
2876.907690     1.609361     5.993242   471.375527     5.779665     1.488986 
2879.784600     1.610969     5.934464   476.618616     5.787626     1.488466 
2882.664380     1.612579     5.896372   480.315359     5.778498     1.487946 
2885.547040     1.614190     5.850451   484.865253     5.753892     1.487427 
2888.432590     1.615802     5.856338   485.050011     5.715217     1.486909 
2891.321020     1.617417     5.821234   488.628731     5.663564     1.486390 
2894.212350     1.619033     5.752670   495.075283     5.599650     1.485872 
2897.106560     1.620651     5.695351   500.680224     5.523781     1.485355 
2900.003660     1.622270     5.551878   514.326658     5.435905     1.484837 
2902.903670     1.623891     5.431223   526.526660     5.335733     1.484321 
2905.806570     1.625513     5.358152   534.441110     5.222871     1.483804 
2908.712380     1.627137     5.223123   548.923598     5.097031     1.483288 
2911.621090     1.628763     5.114692   561.428718     4.958232     1.482772 
2914.532710     1.630390     4.924899   583.740250     4.807076     1.482257 
2917.447240     1.632019     4.772270   603.185078     4.644815     1.481742 
2920.364690     1.633650     4.606855   625.798264     4.473339     1.481227 
2923.285060     1.635282     4.428341   651.855599     4.295113     1.480713 
2926.208340     1.636916     4.275960   675.839330     4.112975     1.480199 
2929.134550     1.638552     4.073947   710.347898     3.929950     1.479685 
2932.063680     1.640189     3.921137   738.906579     3.749069     1.479172 
2934.995750     1.641828     3.689397   786.267531     3.573207     1.478659 
2937.930740     1.643468     3.505845   828.589874     3.404941     1.478147 
2940.868670     1.645110     3.353027   867.456661     3.246480     1.477635 
2943.809540     1.646754     3.209107   907.478486     3.099591     1.477123 
2946.753350     1.648399     3.128442   931.934511     2.965504     1.476612 
2949.700110     1.650046     3.028183   964.144960     2.844975     1.476101 
2952.649810     1.651695     2.860679  1021.847919     2.738216     1.475591 
2955.602460     1.653345     2.780927  1052.606308     2.644922     1.475080 
2958.558060     1.654997     2.706961  1082.407634     2.564358     1.474571 
2961.516620     1.656651     2.641010  1111.220749     2.495416     1.474061 
2964.478130     1.658306     2.558630  1148.229276     2.436701     1.473552 
2967.442610     1.659963     2.507924  1173.239324     2.386619     1.473043 
2970.410050     1.661622     2.457981  1198.524280     2.343548     1.472535 
2973.380460     1.663282     2.416098  1220.723607     2.305936     1.472027 
2976.353840     1.664944     2.366304  1248.551801     2.272334     1.471520 
2979.330200     1.666607     2.323481  1272.683279     2.241495     1.471012 
2982.309530     1.668273     2.274098  1302.388123     2.212367     1.470506 
2985.291840     1.669939     2.227466  1331.026439     2.184184     1.469999 
2988.277130     1.671608     2.217202  1339.433946     2.156424     1.469493 
2991.265410     1.673278     2.202570  1350.255259     2.128781     1.468987 
2994.256670     1.674950     2.126376  1400.251912     2.101130     1.468482 
2997.250930     1.676624     2.100851  1419.043155     2.073509     1.467977 
3000.248180     1.678299     2.073681  1439.248810     2.046086     1.467473 
3003.248430     1.679976     2.014230  1483.469235     2.019099     1.466969 
3006.251680     1.681655     2.004798  1492.812768     1.992824     1.466465 
3009.257930     1.683335     1.982538  1511.863020     1.967566     1.465961 
3012.267190     1.685017     1.954450  1534.499523     1.943608     1.465458 
3015.279450     1.686700     1.950213  1540.645586     1.921169     1.464956 
3018.294730     1.688386     1.932244  1557.009098     1.900400     1.464453 
3021.313030     1.690073     1.902264  1583.303659     1.881382     1.463952 
3024.334340     1.691762     1.872109  1610.905999     1.864123     1.463450 
3027.358670     1.693452     1.840532  1640.801247     1.848562     1.462949 
3030.386030     1.695144     1.797958  1681.713408     1.834612     1.462448 
3033.416420     1.696838     1.810842  1672.463551     1.822176     1.461948 
3036.449840     1.698533     1.849415  1639.998661     1.811126     1.461448 
3039.486290     1.700231     1.775939  1709.641075     1.801351     1.460948 
3042.525770     1.701929     1.768782  1717.708370     1.792722     1.460449 
3045.568300     1.703630     1.731671  1756.919873     1.785122     1.459950 
3048.613870     1.705332     1.768387  1723.665407     1.778481     1.459452 
3051.662480     1.707036     1.743715  1750.398638     1.772790     1.458954 
3054.714140     1.708742     1.715604  1781.026761     1.768090     1.458456 
3057.768860     1.710449     1.721453  1776.835552     1.764519     1.457959 
3060.826630     1.712159     1.727922  1773.320565     1.762281     1.457462 
3063.887450     1.713869     1.740026  1763.240667     1.761652     1.456965 
3066.951340     1.715582     1.722333  1783.579039     1.763018     1.456469 
3070.018290     1.717296     1.758937  1749.378220     1.766889     1.455973 
3073.088310     1.719012     1.799189  1711.456422     1.773881     1.455478 
3076.161400     1.720730     1.798793  1714.987844     1.784700     1.454983 
3079.237560     1.722449     1.819306  1697.479816     1.800110     1.454488 
3082.316800     1.724170     1.845419  1675.693810     1.820906     1.453994 
3085.399110     1.725893     1.842475  1680.201339     1.847881     1.453500 
3088.484510     1.727618     1.919125  1615.746645     1.881793     1.453007 
3091.573000     1.729344     1.908389  1626.701463     1.923315     1.452514 
3094.664570     1.731072     1.962652  1584.399182     1.973023     1.452021 
3097.759230     1.732802     2.054945  1515.087251     2.031292     1.451529 
3100.856990     1.734533     2.114771  1474.701190     2.098248     1.451037 
3103.957850     1.736266     2.206437  1415.159575     2.173772     1.450545 
3107.061810     1.738001     2.238397  1397.216762     2.257532     1.450054 
3110.168870     1.739738     2.381482  1315.154674     2.348890     1.449564 
3113.279040     1.741477     2.441011  1284.962932     2.446875     1.449073 
3116.392320     1.743217     2.561560  1226.173780     2.550204     1.448583 
3119.508710     1.744959     2.717891  1157.586739     2.657317     1.448094 
3122.628220     1.746702     2.810264  1120.949299     2.766400     1.447604 
3125.750850     1.748448     2.910322  1083.765696     2.875453     1.447116 
3128.876600     1.750195     2.999404  1052.853602     2.982380     1.446627 
3132.005470     1.751944     3.144006  1005.997004     3.085122     1.446139 
3135.137480     1.753694     3.265690   969.602248     3.181820     1.445652 
3138.272620     1.755447     3.300499   960.649427     3.270958     1.445164 
3141.410890     1.757201     3.381935   938.882421     3.351482     1.444677 
3144.552300     1.758957     3.453383   920.505493     3.422844     1.444191 
3147.696850     1.760714     3.492772   911.426241     3.484948     1.443705 
3150.844550     1.762474     3.584365   889.365560     3.537985     1.443219 
3153.995390     1.764235     3.588098   889.409060     3.582508     1.442734 
3157.149390     1.765998     3.661883   872.744290     3.619086     1.442249 
3160.306540     1.767763     3.690842   866.978073     3.648206     1.441764 
3163.466850     1.769529     3.662746   874.750035     3.670169     1.441280 
3166.630310     1.771297     3.701702   866.714687     3.685061     1.440796 
3169.796940     1.773067     3.694970   869.320639     3.692704     1.440313 
3172.966740     1.774839     3.708046   867.123600     3.692610     1.439830 
3176.139710     1.776613     3.694324   871.396895     3.684631     1.439347 
3179.315850     1.778388     3.675937   877.063409     3.668434     1.438865 
3182.495160     1.780165     3.681163   877.046266     3.643759     1.438383 
3185.677660     1.781944     3.627241   890.931945     3.610732     1.437902 
3188.863340     1.783725     3.584653   902.833754     3.569751     1.437421 
3192.052200     1.785507     3.468914   933.806474     3.521484     1.436940 
3195.244250     1.787291     3.454985   938.658067     3.466840     1.436460 
3198.439500     1.789077     3.359357   966.655609     3.406870     1.435980 
3201.637930     1.790865     3.324577   977.995349     3.342718     1.435501 
3204.839570     1.792655     3.244742  1003.317657     3.275531     1.435022 
3208.044410     1.794446     3.148819  1034.983592     3.206401     1.434543 
3211.252460     1.796239     3.065044  1064.640764     3.136337     1.434065 
3214.463710     1.798034     2.986304  1094.233267     3.066214     1.433587 
3217.678170     1.799831     2.961004  1104.486805     2.996754     1.433109 
3220.895850     1.801630     2.923481  1119.954665     2.928556     1.432632 
3224.116750     1.803430     2.823612  1161.337399     2.862076     1.432155 
3227.340860     1.805232     2.737750  1198.999096     2.797604     1.431679 
3230.568200     1.807036     2.706029  1214.485643     2.735279     1.431203 
3233.798770     1.808842     2.615947  1257.417809     2.675118     1.430727 
3237.032570     1.810650     2.537488  1298.201023     2.617081     1.430252 
3240.269600     1.812459     2.494103  1322.512179     2.561010     1.429777 
3243.509870     1.814270     2.425406  1361.153001     2.506717     1.429303 
3246.753380     1.816083     2.398601  1377.548215     2.454051     1.428829 
3250.000140     1.817898     2.381533  1389.622706     2.402933     1.428355 
3253.250140     1.819715     2.322019  1426.544794     2.353387     1.427882 
3256.503390     1.821533     2.265277  1464.389800     2.305482     1.427409 
3259.759890     1.823353     2.208631  1503.611750     2.259357     1.426937 
3263.019650     1.825175     2.133458  1557.733089     2.215182     1.426465 
3266.282670     1.826999     2.085295  1595.987084     2.173125     1.425993 
3269.548950     1.828825     2.035499  1637.134624     2.133320     1.425522 
3272.818500     1.830653     2.041899  1633.798537     2.095856     1.425051 
3276.091320     1.832482     1.999197  1669.852492     2.060754     1.424580 
3279.367410     1.834313     1.970774  1695.982757     2.027968     1.424110 
3282.646780     1.836147     1.921222  1742.135134     1.997395     1.423640 
3285.929430     1.837981     1.889695  1773.788129     1.968900     1.423171 
3289.215360     1.839818     1.883477  1781.792169     1.942319     1.422702 
3292.504570     1.841657     1.838581  1826.385342     1.917512     1.422234 
3295.797070     1.843497     1.763119  1906.648454     1.894353     1.421765 
3299.092870     1.845339     1.830448  1839.166844     1.872739     1.421298 
3302.391960     1.847184     1.804790  1867.265630     1.852604     1.420830 
3305.694360     1.849030     1.716670  1965.258160     1.833922     1.420363 
3309.000050     1.850877     1.716444  1967.863963     1.816677     1.419897 
3312.309050     1.852727     1.732829  1951.039015     1.800916     1.419431 
3315.621360     1.854578     1.703594  1987.470967     1.786838     1.418965 
3318.936980     1.856432     1.666026  2034.597041     1.774623     1.418499 
3322.255920     1.858287     1.662578  2040.713740     1.764475     1.418034 
3325.578170     1.860144     1.659237  2047.109972     1.756653     1.417570 
3328.903750     1.862003     1.643208  2069.404748     1.751464     1.417105 
3332.232660     1.863864     1.615837  2106.765977     1.749249     1.416641 
3335.564890     1.865727     1.679571  2029.041459     1.750383     1.416178 
3338.900450     1.867591     1.677362  2034.174948     1.755259     1.415715 
3342.239350     1.869457     1.658692  2060.062170     1.764286     1.415252 
3345.581590     1.871326     1.677991  2038.646619     1.777885     1.414790 
3348.927180     1.873196     1.706139  2007.842029     1.796479     1.414328 
3352.276100     1.875068     1.749912  1959.782665     1.820495     1.413866 
3355.628380     1.876942     1.749352  1961.967332     1.850361     1.413405 
3358.984010     1.878817     1.805024  1903.598356     1.886500     1.412945 
3362.342990     1.880695     1.843690  1866.620293     1.929268     1.412484 
3365.705330     1.882574     1.904672  1809.133966     1.979040     1.412024 
3369.071040     1.884456     1.973518  1747.776925     2.036180     1.411565 
3372.440110     1.886339     2.037638  1694.846260     2.100967     1.411105 
3375.812550     1.888224     2.092886  1652.458236     2.173620     1.410647 
3379.188360     1.890111     2.190644  1580.278920     2.254236     1.410188 
3382.567550     1.892000     2.297661  1508.326834     2.342833     1.409730 
3385.950120     1.893891     2.354565  1474.148625     2.439294     1.409272 
3389.336070     1.895784     2.493052  1393.665836     2.543378     1.408815 
3392.725410     1.897678     2.611172  1332.381330     2.654735     1.408358 
3396.118130     1.899575     2.738458  1271.685010     2.772905     1.407902 
3399.514250     1.901473     2.832030  1230.886306     2.897342     1.407446 
3402.913760     1.903374     2.965055  1177.200460     3.027403     1.406990 
3406.316680     1.905276     3.093889  1129.808263     3.162337     1.406535 
3409.722990     1.907180     3.252108  1076.004803     3.301250     1.406080 
3413.132720     1.909086     3.440424  1018.369536     3.443181     1.405625 
3416.545850     1.910994     3.563582   984.158407     3.587061     1.405171 
3419.962400     1.912904     3.770555   931.031605     3.731750     1.404717 
3423.382360     1.914815     3.942202   891.550820     3.876160     1.404264 
3426.805740     1.916729     4.068162   864.914020     4.019408     1.403811 
3430.232550     1.918645     4.268973   825.074468     4.161023     1.403358 
3433.662780     1.920562     4.409548   799.744329     4.301143     1.402906 
3437.096440     1.922481     4.565574   773.285060     4.440720     1.402454 
3440.533540     1.924403     4.671279   756.575217     4.581658     1.402003 
3443.974070     1.926326     4.831357   732.231910     4.726725     1.401552 
3447.418040     1.928251     4.952127   715.120830     4.879429     1.401101 
3450.865460     1.930178     5.111350   693.550863     5.043767     1.400651 
3454.316330     1.932107     5.293204   670.478232     5.223898     1.400201 
3457.770640     1.934038     5.444906   652.491487     5.423823     1.399751 
3461.228420     1.935971     5.660744   628.197215     5.646979     1.399302 
3464.689640     1.937906     5.894517   603.911923     5.896068     1.398853 
3468.154330     1.939843     6.203303   574.461896     6.172787     1.398405 
3471.622490     1.941781     6.492596   549.414438     6.477686     1.397957 
3475.094110     1.943722     6.825053   523.184647     6.810048     1.397509 
3478.569200     1.945665     7.185935   497.426193     7.167827     1.397062 
3482.047770     1.947609     7.572610   472.534114     7.547704     1.396615 
3485.529820     1.949556     8.017847   446.677284     7.945175     1.396168 
3489.015350     1.951504     8.407596   426.396086     8.354851     1.395722 
3492.504370     1.953454     8.775428   408.930985     8.770817     1.395277 
3495.996870     1.955407     9.193620   390.664108     9.187115     1.394831 
3499.492870     1.957361     9.676880   371.545454     9.598161     1.394386 
3502.992360     1.959317     9.947379   361.761852     9.998997     1.393942 
3506.495350     1.961275    10.279926   350.396332    10.385337     1.393497 
3510.001850     1.963236    10.644011   338.744669    10.753297     1.393054 
3513.511850     1.965198    10.999078   328.115903    11.099159     1.392610 
3517.025360     1.967162    11.365820   317.809383    11.418855     1.392167 
3520.542390     1.969128    11.665259   309.941535    11.707597     1.391724 
3524.062930     1.971096    12.014709   301.213614    11.959510     1.391282 
3527.586990     1.973066    12.173402   297.542529    12.167514     1.390840 
3531.114580     1.975038    12.342177   293.738487    12.323574     1.390399 
3534.645690     1.977012    12.450009   291.468860    12.419077     1.389957 
3538.180340     1.978988    12.575806   288.798176    12.445549     1.389517 
3541.718520     1.980965    12.551343   289.620718    12.395630     1.389076 
3545.260240     1.982945    12.374106   294.064681    12.264131     1.388636 
3548.805500     1.984927    12.233329   297.721526    12.049002     1.388196 
3552.354300     1.986911    11.868204   307.151149    11.751542     1.387757 
3555.906660     1.988897    11.483495   317.757039    11.376507     1.387318 
3559.462570     1.990885    11.011491   331.694115    10.931847     1.386880 
3563.022030     1.992874    10.472700   349.102551    10.427993     1.386441 
3566.585050     1.994866     9.892914   369.933742     9.876681     1.386004 
3570.151640     1.996860     9.270723   395.129416     9.290796     1.385566 
3573.721790     1.998856     8.652293   423.770356     8.683398     1.385129 
3577.295510     2.000853     7.968479   460.557346     8.067207     1.384693 
3580.872800     2.002853     7.327996   501.321661     7.453837     1.384256 
3584.453680     2.004855     6.745211   545.186918     6.853771     1.383820 
3588.038130     2.006859     6.130100   600.409933     6.276107     1.383385 
3591.626170     2.008864     5.565411   661.917014     5.728338     1.382949 
3595.217790     2.010872     5.128154   719.026106     5.216219     1.382515 
3598.813010     2.012882     4.685589   787.678249     4.743728     1.382080 
3602.411830     2.014894     4.241586   870.846166     4.313213     1.381646 
3606.014240     2.016908     3.840538   962.491553     3.925528     1.381212 
3609.620250     2.018923     3.548213  1042.631330     3.580235     1.380779 
3613.229870     2.020941     3.244410  1141.303175     3.275841     1.380346 
3616.843100     2.022961     2.997263  1236.256956     3.010057     1.379913 
3620.459950     2.024983     2.785518  1331.474277     2.779981     1.379481 
3624.080400     2.027007     2.601649  1426.716148     2.582519     1.379049 
3627.704490     2.029033     2.379623  1561.170627     2.414101     1.378618 
3631.332190     2.031061     2.256385  1647.695233     2.271311     1.378187 
3634.963520     2.033091     2.118823  1756.121862     2.150865     1.377756 
3638.598490     2.035123     1.997591  1863.726850     2.049671     1.377326 
3642.237080     2.037157     1.924474  1936.944649     1.964920     1.376896 
3645.879320     2.039193     1.860097  2005.447391     1.894214     1.376466 
3649.525200     2.041231     1.789506  2085.452105     1.835201     1.376037 
3653.174730     2.043271     1.747698  2136.739821     1.786054     1.375608 
3656.827900     2.045314     1.735688  2152.878913     1.745210     1.375179 
3660.484730     2.047358     1.723735  2169.957451     1.711231     1.374751 
3664.145210     2.049404     1.672986  2237.239004     1.682977     1.374323 
3667.809360     2.051453     1.631264  2297.273812     1.659513     1.373895 
3671.477170     2.053503     1.646022  2278.208083     1.640069     1.373468 
3675.148640     2.055555     1.652087  2271.914223     1.623987     1.373042 
3678.823790     2.057610     1.616135  2323.454561     1.610807     1.372615 
3682.502620     2.059667     1.631424  2303.514209     1.600146     1.372189 
3686.185120     2.061725     1.596113  2357.814999     1.591649     1.371763 
3689.871300     2.063786     1.599279  2353.737609     1.585014     1.371338 
3693.561180     2.065849     1.597488  2358.426490     1.580032     1.370913 
3697.254740     2.067913     1.604947  2349.292696     1.576555     1.370488 
3700.951990     2.069980     1.614952  2335.597485     1.574424     1.370064 
3704.652940     2.072049     1.655407  2280.942095     1.573458     1.369640 
3708.357600     2.074120     1.606610  2352.034784     1.573475     1.369217 
3712.065950     2.076193     1.600999  2361.432436     1.574490     1.368793 
3715.778020     2.078269     1.646724  2297.996291     1.576403     1.368371 
3719.493800     2.080346     1.638552  2312.537765     1.579084     1.367948 
3723.213290     2.082425     1.643323  2307.361985     1.582414     1.367526 
3726.936510     2.084507     1.659847  2285.015212     1.586274     1.367104 
3730.663440     2.086590     1.693683  2241.900248     1.590549     1.366683 
3734.394110     2.088676     1.659596  2288.823281     1.595116     1.366262 
3738.128500     2.090763     1.674748  2269.948954     1.599844     1.365841 
3741.866630     2.092853     1.710728  2224.074100     1.604590     1.365421 
3745.608490     2.094945     1.677468  2268.643073     1.609207     1.365001 
3749.354100     2.097039     1.717161  2218.232906     1.613546     1.364581 
3753.103460     2.099135     1.713369  2225.182126     1.617467     1.364162 
3756.856560     2.101233     1.717148  2221.814448     1.620851     1.363743 
3760.613420     2.103333     1.712180  2229.304609     1.623616     1.363324 
3764.374030     2.105436     1.697151  2250.309768     1.625724     1.362906 
3768.138400     2.107540     1.714250  2230.081614     1.627199     1.362488 
3771.906540     2.109647     1.733683  2206.208925     1.628122     1.362070 
3775.678450     2.111755     1.698566  2253.530633     1.628639     1.361653 
3779.454130     2.113866     1.672315  2290.227731     1.628963     1.361236 
3783.233580     2.115979     1.705777  2246.746457     1.629376     1.360819 
3787.016820     2.118094     1.688600  2272.254291     1.630235     1.360403 
3790.803830     2.120211     1.700556  2256.944973     1.631974     1.359987 
3794.594640     2.122330     1.686593  2277.666653     1.635165     1.359572 
3798.389230     2.124452     1.688328  2276.964604     1.640470     1.359157 
3802.187620     2.126575     1.718706  2236.989289     1.648665     1.358742 
3805.989810     2.128701     1.731240  2222.118189     1.660654     1.358327 
3809.795800     2.130828     1.754009  2194.808810     1.677460     1.357913 
3813.605590     2.132958     1.783936  2159.705722     1.700227     1.357499 
3817.419200     2.135090     1.852828  2080.719337     1.730201     1.357086 
3821.236620     2.137224     1.859038  2075.529795     1.768685     1.356673 
3825.057860     2.139361     1.891919  2040.741397     1.817001     1.356260 
3828.882910     2.141499     1.954625  1976.367833     1.876444     1.355847 
3832.711800     2.143640     2.000225  1932.607791     1.948209     1.355435 
3836.544510     2.145782     2.068259  1869.420250     2.033309     1.355023 
3840.381050     2.147927     2.142123  1806.657198     2.132490     1.354612 
3844.221430     2.150074     2.244200  1725.401368     2.246154     1.354201 
3848.065650     2.152223     2.338252  1657.094857     2.374230     1.353790 
3851.913720     2.154374     2.460005  1576.407517     2.516080     1.353380 
3855.765630     2.156528     2.606935  1487.930248     2.670475     1.352969 
3859.621400     2.158683     2.774072  1399.024526     2.835514     1.352560 
3863.481020     2.160841     2.918482  1330.651634     3.008600     1.352150 
3867.344500     2.163001     3.047853  1274.720666     3.186441     1.351741 
3871.211850     2.165163     3.213301  1210.060505     3.365067     1.351332 
3875.083060     2.167327     3.415361  1139.062472     3.539913     1.350924 
3878.958140     2.169494     3.618216  1075.703442     3.705947     1.350515 
3882.837100     2.171662     3.760793  1035.478557     3.857869     1.350108 
3886.719940     2.173833     3.767948  1033.948178     3.990394     1.349700 
3890.606660     2.176006     3.951906   986.235827     4.098609     1.349293 
3894.497260     2.178181     4.069253   958.382827     4.178382     1.348886 
3898.391760     2.180358     4.102997   950.925030     4.226732     1.348479 
3902.290150     2.182538     4.159579   938.466567     4.242105     1.348073 
3906.192440     2.184719     4.123573   947.143029     4.224480     1.347667 
3910.098640     2.186903     4.086337   956.298103     4.175314     1.347262 
3914.008730     2.189089     3.977741   983.053419     4.097349     1.346856 
3917.922740     2.191277     3.850966  1015.836170     3.994331     1.346451 
3921.840670     2.193468     3.683793  1062.335826     3.870733     1.346047 
3925.762510     2.195660     3.553364  1102.037436     3.731471     1.345642 
3929.688270     2.197855     3.483592  1124.711748     3.581652     1.345238 
3933.617960     2.200052     3.317775  1181.366827     3.426412     1.344835 
3937.551570     2.202251     3.139058  1249.378088     3.270680     1.344431 
3941.489130     2.204453     3.040990  1290.559165     3.119039     1.344028 
3945.430620     2.206656     2.895915  1355.521999     2.975627     1.343625 
3949.376050     2.208862     2.727974  1439.518578     2.844067     1.343223 
3953.325420     2.211070     2.629156  1494.362043     2.727387     1.342821 
3957.278750     2.213280     2.612152  1505.001531     2.628029     1.342419 
3961.236030     2.215492     2.506804  1568.954581     2.547844     1.342018 
3965.197260     2.217707     2.441319  1611.820616     2.488108     1.341616 
3969.162460     2.219924     2.432544  1618.597694     2.449564     1.341215 
3973.131620     2.222143     2.408089  1635.526155     2.432453     1.340815 
3977.104750     2.224364     2.391604  1647.538738     2.436506     1.340415 
3981.081860     2.226588     2.405449  1639.046686     2.461035     1.340015 
3985.062940     2.228813     2.466564  1598.925342     2.504976     1.339615 
3989.048000     2.231041     2.522858  1564.039199     2.566810     1.339216 
3993.037050     2.233271     2.599377  1518.538364     2.644648     1.338816 
3997.030090     2.235504     2.665984  1481.512515     2.736241     1.338418 
4001.027120     2.237739     2.761970  1430.618209     2.839140     1.338019 
4005.028150     2.239975     2.869601  1377.470503     2.950617     1.337621 
4009.033170     2.242215     2.973289  1330.141144     3.067695     1.337223 
4013.042210     2.244456     3.108317  1273.043852     3.187310     1.336826 
4017.055250     2.246699     3.232739  1224.251623     3.306416     1.336428 
4021.072300     2.248945     3.375596  1172.894600     3.422088     1.336031 
4025.093380     2.251193     3.489268  1134.977735     3.531592     1.335635 
4029.118470     2.253444     3.601160  1100.343345     3.632519     1.335238 
4033.147590     2.255696     3.650303  1086.058442     3.722867     1.334842 
4037.180740     2.257951     3.735033  1061.768892     3.801157     1.334446 
4041.217920     2.260208     3.831292  1035.438574     3.866512     1.334051 
4045.259130     2.262468     3.837134  1034.277399     3.918731     1.333656 
4049.304390     2.264729     3.904753  1016.843192     3.958260     1.333261 
4053.353700     2.266993     3.957893  1003.606284     3.986157     1.332866 
4057.407050     2.269259     3.942290  1007.936600     4.004062     1.332472 
4061.464460     2.271528     3.929378  1011.625413     4.013782     1.332077 
4065.525920     2.273799     3.925308  1013.108416     4.017157     1.331684 
4069.591450     2.276072     3.935891  1010.917916     4.015892     1.331290 
4073.661040     2.278347     3.910874  1017.670536     4.011374     1.330897 
4077.734700     2.280624     3.891794  1023.045153     4.004522     1.330504 
4081.812440     2.282904     3.869423  1029.352904     3.995694     1.330111 
4085.894250     2.285186     3.899564  1021.766915     3.984640     1.329719 
4089.980140     2.287471     3.945991  1010.053207     3.970537     1.329327 
4094.070120     2.289757     3.882421  1026.989071     3.952025     1.328935 
4098.164190     2.292046     3.853551  1035.135441     3.927385     1.328543 
4102.262360     2.294337     3.817806  1045.117652     3.894755     1.328152 
4106.364620     2.296631     3.810070  1047.364717     3.852464     1.327761 
4110.470980     2.298927     3.737207  1068.340246     3.799253     1.327370 
4114.581460     2.301225     3.717522  1074.309089     3.734491     1.326980 
4118.696040     2.303525     3.620201  1103.537458     3.658442     1.326590 
4122.814730     2.305828     3.610937  1106.637996     3.572132     1.326200 
4126.937550     2.308133     3.510835  1138.650471     3.477318     1.325810 
4131.064490     2.310440     3.372402  1185.662310     3.376375     1.325421 
4135.195550     2.312750     3.288967  1216.059938     3.272126     1.325032 
4139.330750     2.315062     3.207333  1247.298928     3.167683     1.324643 
4143.470080     2.317376     3.084505  1297.358549     3.066360     1.324254 
4147.613550     2.319693     2.981785  1342.344644     2.971490     1.323866 
4151.761160     2.322012     2.896790  1382.068815     2.886259     1.323478 
4155.912920     2.324333     2.832395  1413.751992     2.813640     1.323090 
4160.068830     2.326657     2.767198  1447.357367     2.756274     1.322703 
4164.228900     2.328983     2.716988  1474.667212     2.716397     1.322315 
4168.393130     2.331311     2.686970  1491.399515     2.695719     1.321928 
4172.561520     2.333641     2.679116  1496.068801     2.695354     1.321541 
4176.734090     2.335974     2.693604  1488.293050     2.715800     1.321155 
4180.910820     2.338309     2.688059  1491.644904     2.756902     1.320769 
4185.091730     2.340647     2.783179  1440.928726     2.817843     1.320383 
4189.276820     2.342987     2.864515  1400.711026     2.897150     1.319997 
4193.466100     2.345329     2.940743  1364.795081     2.992712     1.319612 
4197.659570     2.347674     3.018288  1329.801627     3.101852     1.319226 
4201.857230     2.350021     3.195571  1256.222807     3.221374     1.318841 
4206.059080     2.352370     3.345163  1200.438547     3.347610     1.318457 
4210.265140     2.354721     3.442423  1166.799949     3.476636     1.318072 
4214.475410     2.357075     3.584880  1120.571092     3.604421     1.317688 
4218.689880     2.359432     3.689490  1089.015115     3.726953     1.317304 
4222.908570     2.361791     3.800300  1057.406486     3.840483     1.316920 
4227.131480     2.364152     3.879349  1036.003888     3.941716     1.316537 
4231.358610     2.366515     4.050654   992.441423     4.027916     1.316153 
4235.589970     2.368881     4.073058   987.050899     4.097106     1.315770 
4239.825560     2.371249     4.123700   975.130361     4.148148     1.315388 
4244.065390     2.373619     4.133243   972.999890     4.180770     1.315005 
4248.309450     2.375992     4.122216   975.609219     4.195535     1.314623 
4252.557760     2.378368     4.172218   964.059344     4.193707     1.314241 
4256.810320     2.380745     4.154260   968.372796     4.177037     1.313859 
4261.067130     2.383125     4.105291   979.983940     4.147544     1.313477 
4265.328200     2.385508     4.070576   988.296219     4.107284     1.313096 
4269.593520     2.387893     4.030347   998.308850     4.058150     1.312715 
4273.863120     2.390280     3.988086  1009.163959     4.001715     1.312334 
4278.136980     2.392669     3.916441  1027.610724     3.939125     1.311953 
4282.415120     2.395061     3.877884  1038.016906     3.871067     1.311573 
4286.697530     2.397456     3.827184  1051.785124     3.797794     1.311192 
4290.984230     2.399852     3.776028  1065.993359     3.719231     1.310812 
4295.275210     2.402252     3.694531  1089.696096     3.635136     1.310432 
4299.570490     2.404653     3.591443  1120.906516     3.545247     1.310053 
4303.870060     2.407057     3.498692  1150.770311     3.449478     1.309674 
4308.173930     2.409463     3.404877  1182.693283     3.348035     1.309294 
4312.482100     2.411872     3.302132  1219.549854     3.241483     1.308916 
4316.794590     2.414283     3.174917  1268.567104     3.130678     1.308537 
4321.111380     2.416697     3.041299  1324.452538     3.016736     1.308158 
4325.432490     2.419113     2.909805  1384.151029     2.900997     1.307780 
4329.757930     2.421532     2.820846  1427.880880     2.784931     1.307402 
4334.087680     2.423952     2.680266  1502.862232     2.670020     1.307024 
4338.421770     2.426376     2.562904  1571.374870     2.557737     1.306647 
4342.760190     2.428801     2.430298  1657.152871     2.449420     1.306269 
4347.102950     2.431230     2.350993  1713.364020     2.346295     1.305892 
4351.450060     2.433660     2.283456  1763.892401     2.249409     1.305515 
4355.801510     2.436093     2.184736  1843.564821     2.159575     1.305138 
4360.157310     2.438529     2.082010  1934.422118     2.077387     1.304762 
4364.517460     2.440966     2.055880  1959.369760     2.003202     1.304385 
4368.881980     2.443407     2.000919  2012.633355     1.937152     1.304009 
4373.250860     2.445850     1.929373  2087.232249     1.879168     1.303633 
4377.624110     2.448295     1.876072  2146.233559     1.828950     1.303257 
4382.001740     2.450742     1.822079  2210.241362     1.786015     1.302882 
4386.383740     2.453193     1.783315  2258.094825     1.749813     1.302506 
4390.770120     2.455645     1.740775  2313.385397     1.719870     1.302131 
4395.160890     2.458100     1.716547  2346.093969     1.695549     1.301756 
4399.556060     2.460558     1.693169  2377.761038     1.676197     1.301381 
4403.955610     2.463018     1.671733  2408.711185     1.661200     1.301007 
4408.359570     2.465480     1.672883  2406.830285     1.649979     1.300632 
4412.767930     2.467945     1.650497  2439.269349     1.641996     1.300258 
4417.180690     2.470412     1.650212  2439.435610     1.636755     1.299884 
4421.597880     2.472882     1.672107  2407.068819     1.633770     1.299510 
4426.019470     2.475354     1.641652  2451.460946     1.632571     1.299136 
4430.445490     2.477829     1.678326  2397.972995     1.632708     1.298763 
4434.875940     2.480306     1.681857  2392.308996     1.633735     1.298390 
4439.310810     2.482786     1.646860  2442.665410     1.635208     1.298016 
4443.750120     2.485268     1.604528  2508.272976     1.636689     1.297643 
4448.193880     2.487753     1.649625  2439.941727     1.637764     1.297271 
4452.642070     2.490240     1.671095  2406.693320     1.638063     1.296898 
4457.094710     2.492730     1.658134  2426.453558     1.637150     1.296526 
4461.551810     2.495222     1.653989  2431.958657     1.634675     1.296153 
4466.013360     2.497716     1.642065  2449.592804     1.630824     1.295781 
4470.479370     2.500213     1.656912  2427.223480     1.625536     1.295409 
4474.949850     2.502713     1.660391  2421.162497     1.618794     1.295038 
4479.424800     2.505215     1.618286  2484.527195     1.610692     1.294666 
4483.904220     2.507720     1.611514  2494.825546     1.601387     1.294295 
4488.388130     2.510227     1.605861  2503.471110     1.591083     1.293923 
4492.876520     2.512737     1.592572  2524.085143     1.579989     1.293552 
4497.369390     2.515249     1.596057  2517.983949     1.568327     1.293181 
4501.866760     2.517764     1.575898  2549.716954     1.556354     1.292811 
4506.368630     2.520281     1.568492  2561.758683     1.544277     1.292440 
4510.875000     2.522800     1.576486  2548.705302     1.532282     1.292070 
4515.385870     2.525323     1.556980  2580.144361     1.520543     1.291699 
4519.901260     2.527848     1.532533  2621.375577     1.509202     1.291329 
4524.421160     2.530375     1.544986  2598.752529     1.497948     1.290959 
4528.945580     2.532905     1.499734  2677.503100     1.487393     1.290589 
4533.474530     2.535437     1.494325  2685.829708     1.477926     1.290220 
4538.008000     2.537972     1.494594  2685.890954     1.469581     1.289850 
4542.546010     2.540509     1.495581  2682.750623     1.462449     1.289481 
4547.088560     2.543049     1.517678  2644.121286     1.456667     1.289112 
4551.635640     2.545592     1.493313  2686.595434     1.452403     1.288743 
4556.187280     2.548137     1.503787  2667.260756     1.449855     1.288374 
4560.743470     2.550685     1.495592  2681.800431     1.449246     1.288005 
4565.304210     2.553235     1.529309  2621.566169     1.450828     1.287636 
4569.869520     2.555787     1.515481  2645.084170     1.454882     1.287268 
4574.439380     2.558343     1.527889  2623.209885     1.461716     1.286899 
4579.013820     2.560901     1.553920  2578.485958     1.471656     1.286531 
4583.592840     2.563461     1.542813  2597.309108     1.485019     1.286163 
4588.176430     2.566024     1.552005  2581.940804     1.502121     1.285795 
4592.764610     2.568589     1.586740  2524.676185     1.523240     1.285427 
4597.357370     2.571157     1.570829  2549.392542     1.548606     1.285059 
4601.954730     2.573728     1.609273  2487.549201     1.578368     1.284692 
4606.556680     2.576301     1.658778  2412.813792     1.612570     1.284324 
4611.163240     2.578877     1.709678  2340.968283     1.651128     1.283957 
4615.774400     2.581456     1.727603  2316.133949     1.693805     1.283590 
4620.390180     2.584037     1.795682  2228.227160     1.740191     1.283223 
4625.010570     2.586620     1.818084  2200.115914     1.789689     1.282856 
4629.635580     2.589206     1.870035  2138.024417     1.841514     1.282489 
4634.265210     2.591795     1.923417  2078.123083     1.894691     1.282122 
4638.899480     2.594386     1.985909  2012.032148     1.948070     1.281756 
4643.538380     2.596980     2.013753  1983.717728     2.000349     1.281389 
4648.181920     2.599577     2.069717  1930.365096     2.050115     1.281023 
4652.830100     2.602176     2.138746  1867.335024     2.095913     1.280656 
4657.482930     2.604778     2.168168  1841.320406     2.136320     1.280290 
4662.140410     2.607382     2.184190  1827.722340     2.170056     1.279924 
4666.802550     2.609989     2.213959  1802.216098     2.196097     1.279558 
4671.469360     2.612598     2.276627  1751.433143     2.213774     1.279192 
4676.140820     2.615211     2.301327  1732.773916     2.222841     1.278827 
4680.816970     2.617825     2.282064  1747.142864     2.223492     1.278461 
4685.497780     2.620443     2.271480  1754.739145     2.216331     1.278096 
4690.183280     2.623063     2.264654  1759.315699     2.202312     1.277730 
4694.873460     2.625685     2.207625  1804.252952     2.182641     1.277365 
4699.568340     2.628311     2.158210  1844.855753     2.158687     1.277000 
4704.267910     2.630938     2.094377  1900.520772     2.131889     1.276634 
4708.972170     2.633569     2.116655  1879.965797     2.103673     1.276269 
4713.681150     2.636202     2.071488  1920.111600     2.075378     1.275904 
4718.394830     2.638838     2.042516  1946.680528     2.048193     1.275540 
4723.113220     2.641476     1.991981  1995.269692     2.023111     1.275175 
4727.836330     2.644117     1.941536  2046.321065     2.000893     1.274810 
4732.564170     2.646761     1.949660  2036.896999     1.982061     1.274445 
4737.296740     2.649407     1.964150  2021.158582     1.966867     1.274081 
4742.034030     2.652056     1.917602  2069.798304     1.955314     1.273717 
4746.776070     2.654708     1.918711  2067.440532     1.947190     1.273352 
4751.522840     2.657362     1.906941  2078.953204     1.942106     1.272988 
4756.274360     2.660019     1.891417  2095.269253     1.939555     1.272624 
4761.030640     2.662679     1.868487  2120.197608     1.938981     1.272260 
4765.791670     2.665341     1.893601  2091.363550     1.939868     1.271896 
4770.557460     2.668006     1.911549  2071.119137     1.941817     1.271532 
4775.328020     2.670674     1.895222  2088.065926     1.944645     1.271168 
4780.103350     2.673344     1.931056  2048.373914     1.948435     1.270804 
4784.883450     2.676017     1.932985  2045.451203     1.953577     1.270440 
4789.668330     2.678693     1.949679  2027.457547     1.960779     1.270076 
4794.458000     2.681371     1.962343  2013.795006     1.971072     1.269713 
4799.252460     2.684052     1.966630  2008.007582     1.985772     1.269349 
4804.051710     2.686736     1.973321  1999.847916     2.006468     1.268986 
4808.855760     2.689422     2.008172  1964.442949     2.034980     1.268622 
4813.664620     2.692111     2.034520  1938.532912     2.073316     1.268259 
4818.478280     2.694803     2.081329  1894.417635     2.123632     1.267896 
4823.296760     2.697498     2.153185  1829.735287     2.188195     1.267532 
4828.120060     2.700195     2.249651  1750.858631     2.269349     1.267169 
4832.948180     2.702895     2.327592  1691.137574     2.369460     1.266806 
4837.781130     2.705597     2.488426  1581.265662     2.490844     1.266443 
4842.618910     2.708302     2.618755  1501.881595     2.635746     1.266080 
4847.461530     2.711010     2.800196  1403.958507     2.806308     1.265717 
4852.308990     2.713721     3.037961  1293.682237     3.004522     1.265354 
4857.161300     2.716434     3.316517  1184.120576     3.232143     1.264991 
4862.018460     2.719151     3.554526  1104.431748     3.490683     1.264628 
4866.880480     2.721869     3.855309  1017.708196     3.781338     1.264265 
4871.747360     2.724591     4.148620   945.140178     4.104917     1.263902 
4876.619110     2.727315     4.525540   866.037887     4.461752     1.263540 
4881.495730     2.730042     4.886463   801.578969     4.851731     1.263177 
4886.377220     2.732772     5.325085   735.189166     5.274011     1.262814 
4891.263600     2.735504     5.813560   672.954861     5.727294     1.262452 
4896.154860     2.738240     6.205112   630.063688     6.209575     1.262089 
4901.051020     2.740978     6.709393   582.352399     6.718300     1.261726 
4905.952070     2.743718     7.193833   542.777310     7.250243     1.261364 
4910.858020     2.746462     7.720870   505.352803     7.801531     1.261001 
4915.768880     2.749208     8.247742   472.762026     8.367430     1.260639 
4920.684650     2.751957     8.811857   442.194081     8.942088     1.260276 
4925.605330     2.754708     9.296344   418.803780     9.518330     1.259914 
4930.530940     2.757463     9.894646   393.195582    10.087516     1.259551 
4935.461470     2.760220    10.553728   368.374063    10.639563     1.259189 
4940.396930     2.762980    11.105086   349.824168    11.163226     1.258827 
4945.337330     2.765743    11.612576   334.274798    11.646440     1.258464 
4950.282660     2.768508    12.076733   321.193525    12.076959     1.258102 
4955.232950     2.771277    12.454204   311.247036    12.443042     1.257739 
4960.188180     2.774048    12.855876   301.271441    12.734128     1.257377 
4965.148370     2.776821    13.054313   296.499800    12.941474     1.257015 
4970.113520     2.779598    13.251205   291.905354    13.058721     1.256652 
4975.083630     2.782377    13.242703   291.902961    13.082325     1.256290 
4980.058710     2.785159    13.203273   292.588611    13.012167     1.255928 
4985.038770     2.787944    13.068494   295.451980    12.851937     1.255565 
4990.023810     2.790732    12.721164   303.362235    12.608560     1.255203 
4995.013830     2.793523    12.361099   312.008396    12.292113     1.254841 
5000.008850     2.796316    11.977885   321.837712    11.915265     1.254478 
5005.008860     2.799112    11.499359   335.086060    11.492291     1.254116 
5010.013870     2.801911    11.001178   350.094681    11.038187     1.253754 
5015.023880     2.804713    10.489151   366.977434    10.567728     1.253391 
5020.038900     2.807517     9.963587   386.189964    10.094724     1.253029 
5025.058940     2.810324     9.556868   402.432801     9.631355     1.252667 
5030.084000     2.813134     9.139738   420.535095     9.187642     1.252304 
5035.114090     2.815947     8.774213   437.846558     8.771097     1.251942 
5040.149200     2.818763     8.418806   456.101883     8.386522     1.251579 
5045.189350     2.821582     7.963795   481.911374     8.035972     1.251217 
5050.234540     2.824403     7.696532   498.310907     7.718973     1.250855 
5055.284770     2.827227     7.448615   514.638703     7.432619     1.250492 
5060.340060     2.830054     7.223610   530.375623     7.171826     1.250130 
5065.400400     2.832884     7.001361   546.839671     6.930395     1.249767 
5070.465800     2.835717     6.770813   565.143894     6.701405     1.249405 
5075.536260     2.838553     6.553748   583.528754     6.478120     1.249042 
5080.611800     2.841391     6.364975   600.473788     6.254580     1.248679 
5085.692410     2.844232     6.101066   626.038167     6.026119     1.248317 
5090.778100     2.847076     5.878664   649.314371     5.789643     1.247954 
5095.868880     2.849923     5.557266   686.402195     5.543666     1.247591 
5100.964750     2.852773     5.313499   717.400442     5.288192     1.247229 
5106.065720     2.855626     5.045486   755.045902     5.024481     1.246866 
5111.171780     2.858481     4.752301   801.105773     4.754833     1.246503 
5116.282950     2.861339     4.415565   861.592944     4.482099     1.246140 
5121.399240     2.864201     4.171807   911.291978     4.209568     1.245777 
5126.520640     2.867065     3.909030   971.969391     3.940702     1.245414 
5131.647160     2.869932     3.684105  1030.602396     3.678875     1.245052 
5136.778800     2.872801     3.415992  1110.560945     3.427260     1.244689 
5141.915580     2.875674     3.202808  1183.668415     3.188611     1.244325 
5147.057500     2.878550     2.946158  1285.840388     2.965125     1.243962 
5152.204550     2.881428     2.767135  1367.827329     2.758446     1.243599 
5157.356760     2.884309     2.520013  1500.534495     2.569578     1.243236 
5162.514120     2.887194     2.411311  1567.368567     2.398981     1.242873 
5167.676630     2.890081     2.231356  1692.302365     2.246579     1.242509 
5172.844310     2.892971     2.127659  1773.027871     2.111783     1.242146 
5178.017150     2.895864     2.038504  1849.248716     1.993826     1.241783 
5183.195170     2.898759     1.950919  1930.923282     1.891572     1.241419 
5188.378360     2.901658     1.892319  1989.308105     1.803664     1.241055 
5193.566740     2.904560     1.760392  2136.461315     1.728643     1.240692 
5198.760310     2.907464     1.715904  2190.055786     1.665078     1.240328 
5203.959070     2.910371     1.642703  2285.605157     1.611496     1.239964 
5209.163030     2.913282     1.582058  2371.124354     1.566504     1.239601 
5214.372190     2.916195     1.586739  2362.465550     1.528834     1.239237 
5219.586560     2.919111     1.540771  2430.596804     1.497338     1.238873 
5224.806150     2.922030     1.485533  2519.164484     1.471001     1.238509 
5230.030960     2.924952     1.470070  2543.353327     1.448940     1.238145 
5235.260990     2.927877     1.451616  2572.959036     1.430362     1.237780 
5240.496250     2.930805     1.442541  2587.186112     1.414589     1.237416 
5245.736740     2.933736     1.455803  2560.942018     1.401216     1.237052 
5250.982480     2.936669     1.415639  2631.802703     1.389785     1.236687 
5256.233460     2.939606     1.416298  2629.414575     1.379921     1.236323 
5261.489700     2.942546     1.414740  2629.940494     1.371325     1.235958 
5266.751190     2.945488     1.410002  2635.941719     1.363761     1.235593 
5272.017940     2.948433     1.400868  2650.152043     1.357039     1.235229 
5277.289960     2.951382     1.402138  2646.442349     1.351012     1.234864 
5282.567250     2.954333     1.381456  2683.481669     1.345555     1.234499 
5287.849810     2.957288     1.389329  2665.919556     1.340573     1.234134 
5293.137660     2.960245     1.385131  2671.555536     1.335989     1.233769 
5298.430800     2.963205     1.396999  2646.047580     1.331744     1.233403 
5303.729230     2.966168     1.405419  2628.188046     1.327790     1.233038 
5309.032960     2.969134     1.394871  2645.334497     1.324088     1.232673 
5314.341990     2.972104     1.382759  2666.924672     1.320606     1.232307 
5319.656340     2.975076     1.370935  2687.250040     1.317319     1.231941 
5324.975990     2.978051     1.371807  2682.984080     1.314206     1.231576 
5330.300970     2.981029     1.394850  2636.288205     1.311251     1.231210 
5335.631270     2.984010     1.393189  2636.223234     1.308439     1.230844 
5340.966900     2.986994     1.377915  2662.759213     1.305758     1.230478 
5346.307870     2.989981     1.353815  2708.589438     1.303197     1.230112 
5351.654170     2.992971     1.392509  2631.578594     1.300749     1.229745 
5357.005830     2.995964     1.353728  2703.552706     1.298404     1.229379 
5362.362830     2.998960     1.347749  2713.541310     1.296157     1.229012 
5367.725200     3.001959     1.351918  2702.321706     1.294001     1.228646 
5373.092920     3.004961     1.373945  2656.852463     1.291930     1.228279 
5378.466020     3.007966     1.341306  2719.292188     1.289941     1.227912 
5383.844480     3.010974     1.372666  2654.648995     1.288028     1.227545 
5389.228330     3.013985     1.373047  2651.792679     1.286177     1.227178 
5394.617550     3.016999     1.371017  2652.325326     1.284342     1.226811 
5400.012170     3.020016     1.386236  2620.044693     1.282590     1.226444 
5405.412180     3.023036     1.387891  2615.004055     1.280920     1.226076 
5410.817600     3.026060     1.386386  2615.020102     1.279260     1.225708 
5416.228410     3.029086     1.365482  2652.983844     1.277621     1.225341 
5421.644640     3.032115     1.360269  2660.186138     1.276078     1.224973 
5427.066290     3.035147     1.392984  2595.541564     1.274618     1.224605 
5432.493350     3.038182     1.361030  2653.765641     1.273226     1.224237 
5437.925850     3.041221     1.344651  2682.845114     1.271897     1.223868 
5443.363770     3.044262     1.378899  2614.410423     1.270627     1.223500 
5448.807140     3.047306     1.374270  2621.802425     1.269416     1.223132 
5454.255940     3.050354     1.408028  2555.148450     1.268264     1.222763 
5459.710200     3.053404     1.391879  2581.733527     1.267176     1.222394 
5465.169910     3.056458     1.416866  2534.444387     1.266157     1.222025 
5470.635080     3.059514     1.377168  2604.182067     1.265214     1.221656 
5476.105710     3.062574     1.398900  2561.421599     1.264360     1.221287 
5481.581820     3.065637     1.442806  2481.251120     1.263610     1.220917 
5487.063400     3.068702     1.433356  2494.616211     1.262984     1.220548 
5492.550470     3.071771     1.417620  2519.543847     1.262486     1.220178 
5498.043020     3.074843     1.406424  2535.692700     1.262099     1.219808 
5503.541060     3.077918     1.451786  2454.945758     1.261966     1.219438 
5509.044600     3.080996     1.447584  2459.801368     1.262133     1.219068 
5514.553640     3.084077     1.439518  2471.491167     1.262643     1.218698 
5520.068200     3.087162     1.448332  2454.262305     1.263556     1.218327 
5525.588270     3.090249     1.477040  2403.294214     1.264941     1.217957 
5531.113850     3.093339     1.517275  2336.568511     1.266876     1.217586 
5536.644970     3.096433     1.496146  2367.910908     1.269445     1.217215 
5542.181610     3.099530     1.516763  2333.147773     1.272730     1.216844 
5547.723800     3.102629     1.503757  2350.527524     1.276812     1.216473 
5553.271520     3.105732     1.539600  2292.590382     1.281765     1.216101 
5558.824790     3.108838     1.511812  2333.134249     1.287647     1.215730 
5564.383620     3.111947     1.517721  2321.433239     1.294498     1.215358 
5569.948000     3.115059     1.525536  2306.856665     1.302331     1.214986 
5575.517950     3.118174     1.510308  2327.731974     1.311124     1.214614 
5581.093460     3.121293     1.540530  2279.696377     1.320819     1.214242 
5586.674560     3.124414     1.549105  2264.279589     1.331315     1.213869 
5592.261230     3.127539     1.534357  2283.539166     1.342461     1.213497 
5597.853490     3.130667     1.583613  2209.530786     1.354063     1.213124 
5603.451350     3.133798     1.586255  2203.544001     1.365877     1.212751 
5609.054800     3.136932     1.516213  2302.232283     1.377612     1.212378 
5614.663850     3.140069     1.517665  2297.652631     1.388943     1.212005 
5620.278520     3.143209     1.536619  2267.016624     1.399521     1.211631 
5625.898800     3.146353     1.519031  2290.751717     1.408979     1.211258 
5631.524690     3.149499     1.539799  2257.178733     1.416961     1.210884 
5637.156220     3.152649     1.528595  2270.154452     1.423143     1.210510 
5642.793380     3.155802     1.507568  2299.852510     1.427263     1.210135 
5648.436170     3.158958     1.517796  2281.667782     1.429146     1.209761 
5654.084610     3.162117     1.499917  2305.850950     1.428719     1.209387 
5659.738690     3.165280     1.466873  2355.577184     1.426011     1.209012 
5665.398430     3.168445     1.410798  2445.901628     1.421152     1.208637 
5671.063830     3.171614     1.418631  2430.031300     1.414351     1.208262 
5676.734890     3.174786     1.411936  2438.195085     1.405881     1.207886 
5682.411630     3.177961     1.412556  2434.140484     1.396052     1.207511 
5688.094040     3.181139     1.426514  2407.668856     1.385196     1.207135 
5693.782130     3.184321     1.404117  2442.551933     1.373646     1.206759 
5699.475910     3.187505     1.384061  2475.560657     1.361710     1.206383 
5705.175390     3.190693     1.350880  2533.727471     1.349693     1.206007 
5710.880560     3.193884     1.332822  2563.982509     1.337863     1.205630 
5716.591450     3.197078     1.307233  2610.148632     1.326434     1.205253 
5722.308040     3.200276     1.313089  2596.933222     1.315577     1.204877 
5728.030340     3.203476     1.320756  2577.836656     1.305417     1.204499 
5733.758380     3.206680     1.301458  2612.344982     1.296111     1.204122 
5739.492130     3.209887     1.259688  2696.784194     1.287756     1.203745 
5745.231630     3.213097     1.274897  2661.284113     1.280195     1.203367 
5750.976860     3.216311     1.236347  2739.956399     1.273375     1.202989 
5756.727830     3.219528     1.258089  2689.974101     1.267263     1.202611 
5762.484560     3.222747     1.279096  2642.552966     1.261807     1.202232 
5768.247050     3.225971     1.251000  2697.237999     1.256941     1.201854 
5774.015290     3.229197     1.253550  2688.292334     1.252597     1.201475 
5779.789310     3.232426     1.266388  2659.173858     1.248705     1.201096 
5785.569100     3.235659     1.237315  2718.160958     1.245209     1.200717 
5791.354670     3.238895     1.223939  2743.841522     1.242054     1.200338 
5797.146020     3.242135     1.224186  2740.102695     1.239191     1.199958 
5802.943170     3.245377     1.219847  2747.553442     1.236583     1.199578 
5808.746110     3.248623     1.199170  2790.557475     1.234194     1.199198 
5814.554860     3.251872     1.193570  2799.986266     1.231998     1.198818 
5820.369410     3.255124     1.178297  2832.102696     1.229979     1.198437 
5826.189780     3.258380     1.174514  2836.412098     1.228429     1.198057 
5832.015970     3.261639     1.163642  2860.764841     1.227354     1.197676 
5837.847990     3.264901     1.178845  2820.697804     1.226301     1.197295 
5843.685840     3.268166     1.184965  2801.812502     1.225221     1.196913 
5849.529520     3.271435     1.165421  2844.550640     1.224149     1.196532 
5855.379050     3.274706     1.169138  2831.575259     1.223109     1.196150 
5861.234430     3.277982     1.168476  2829.870384     1.222116     1.195768 
5867.095660     3.281260     1.150329  2870.478177     1.221175     1.195386 
5872.962760     3.284542     1.149461  2868.873270     1.220288     1.195003 
5878.835720     3.287827     1.176862  2797.901324     1.219455     1.194620 
5884.714560     3.291115     1.183310  2779.680795     1.218672     1.194237 
5890.599270     3.294407     1.181108  2781.883317     1.217938     1.193854 
5896.489870     3.297701     1.176739  2787.702799     1.217248     1.193471 
5902.386360     3.301000     1.156819  2831.382404     1.216597     1.193087 
5908.288750     3.304301     1.206423  2711.343195     1.215982     1.192703 
5914.197040     3.307606     1.170974  2789.390329     1.215399     1.192319 
5920.111230     3.310914     1.137245  2868.937809     1.214842     1.191935 
5926.031350     3.314225     1.151928  2827.568539     1.214309     1.191550 
5931.957380     3.317540     1.139086  2856.186129     1.213797     1.191166 
5937.889330     3.320858     1.190606  2729.468044     1.213303     1.190781 
5943.827220     3.324180     1.199602  2704.365402     1.212825     1.190395 
5949.771050     3.327504     1.157441  2799.038276     1.212360     1.190010 
5955.720820     3.330832     1.157369  2794.979223     1.211908     1.189624 
5961.676540     3.334164     1.191045  2712.752732     1.211466     1.189238 
5967.638220     3.337498     1.178198  2739.712598     1.211021     1.188852 
5973.605860     3.340836     1.145441  2813.317798     1.210541     1.188466 
5979.579460     3.344178     1.130796  2845.294176     1.210086     1.188079 
5985.559040     3.347523     1.150933  2792.775892     1.209655     1.187692 
5991.544600     3.350871     1.177526  2726.302247     1.209240     1.187305 
5997.536150     3.354222     1.147677  2791.424467     1.208836     1.186917 
6003.533680     3.357577     1.168585  2738.336450     1.208443     1.186530 
6009.537220     3.360935     1.141171  2800.632359     1.208059     1.186142 
6015.546750     3.364296     1.180165  2703.434628     1.207683     1.185754 
6021.562300     3.367661     1.149938  2770.301806     1.207314     1.185365 
6027.583860     3.371030     1.124638  2829.289392     1.206952     1.184977 
6033.611450     3.374401     1.139116  2790.085812     1.206596     1.184588 
6039.645060     3.377776     1.151825  2753.753845     1.206248     1.184199 
6045.684700     3.381155     1.147555  2760.250775     1.205906     1.183810 
6051.730390     3.384536     1.156259  2735.349767     1.205570     1.183420 
6057.782120     3.387921     1.140466  2769.261008     1.205240     1.183030 
6063.839900     3.391310     1.124930  2802.948871     1.204917     1.182640 
6069.903740     3.394702     1.141350  2759.905664     1.204601     1.182250 
6075.973640     3.398097     1.149113  2736.434487     1.204291     1.181859 
6082.049620     3.401496     1.129643  2778.874933     1.203989     1.181468 
6088.131670     3.404898     1.128637  2777.091562     1.203695     1.181077 
6094.219800     3.408304     1.148658  2724.611902     1.203409     1.180686 
6100.314020     3.411713     1.158639  2698.064666     1.203131     1.180294 
6106.414330     3.415125     1.155279  2701.321786     1.202843     1.179903 
6112.520750     3.418541     1.138069  2739.804378     1.202566     1.179510 
6118.633270     3.421960     1.123329  2771.214809     1.202313     1.179118 
6124.751900     3.425383     1.124023  2765.158929     1.202081     1.178726 
6130.876650     3.428809     1.142928  2714.115293     1.201872     1.178333 
6137.007530     3.432238     1.146326  2702.984880     1.201689     1.177940 
6143.144540     3.435671     1.147793  2695.028881     1.201538     1.177546 
6149.287680     3.439107     1.152690  2679.005574     1.201426     1.177153 
6155.436970     3.442547     1.173651  2627.964398     1.201362     1.176759 
6161.592410     3.445991     1.132245  2719.099347     1.201355     1.176365 
6167.754000     3.449437     1.119520  2746.585891     1.201420     1.175971 
6173.921750     3.452887     1.138716  2695.742557     1.201571     1.175576 
6180.095670     3.456341     1.150355  2665.349784     1.201827     1.175181 
6186.275770     3.459798     1.120454  2731.020185     1.202206     1.174786 
6192.462050     3.463259     1.132126  2697.918921     1.202731     1.174391 
6198.654510     3.466723     1.128578  2703.128225     1.203424     1.173995 
6204.853160     3.470190     1.140176  2672.315165     1.204310     1.173599 
6211.058020     3.473661     1.139652  2668.285927     1.205410     1.173203 
6217.269070     3.477135     1.120924  2708.705034     1.206747     1.172807 
6223.486340     3.480613     1.139932  2659.033995     1.208339     1.172410 
6229.709830     3.484095     1.120048  2702.928669     1.210199     1.172013 
6235.939540     3.487579     1.171570  2580.356690     1.212335     1.171616 
6242.175480     3.491068     1.162916  2593.876222     1.214745     1.171219 
6248.417650     3.494560     1.142840  2636.185335     1.217418     1.170821 
6254.666070     3.498055     1.157108  2599.722547     1.220331     1.170424 
6260.920740     3.501554     1.153666  2602.588065     1.223451     1.170025 
6267.181660     3.505056     1.157917  2589.026801     1.226726     1.169627 
6273.448840     3.508562     1.168870  2560.504031     1.229981     1.169228 
6279.722290     3.512071     1.153415  2590.444864     1.233253     1.168830 
6286.002010     3.515584     1.141210  2614.274077     1.236517     1.168430 
6292.288010     3.519101     1.159893  2568.277456     1.239652     1.168031 
6298.580300     3.522621     1.206159  2465.773004     1.242547     1.167631 
6304.878880     3.526144     1.187747  2500.620115     1.245093     1.167232 
6311.183760     3.529671     1.203297  2463.778414     1.247192     1.166832 
6317.494940     3.533202     1.203038  2459.552512     1.248754     1.166431 
6323.812440     3.536736     1.225898  2409.096616     1.249715     1.166031 
6330.136250     3.540273     1.183969  2491.924616     1.250032     1.165630 
6336.466390     3.543814     1.179945  2496.383928     1.249694     1.165229 
6342.802850     3.547359     1.177503  2495.847680     1.248695     1.164827 
6349.145660     3.550907     1.175953  2495.775362     1.246816     1.164426 
6355.494800     3.554459     1.191831  2458.957364     1.244465     1.164024 
6361.850300     3.558014     1.185712  2467.684207     1.241774     1.163622 
6368.212150     3.561573     1.172763  2491.151061     1.238779     1.163219 
6374.580360     3.565136     1.154246  2526.420079     1.235225     1.162817 
6380.954940     3.568702     1.156425  2517.582200     1.231446     1.162414 
6387.335890     3.572271     1.174634  2474.253093     1.227774     1.162011 
6393.723230     3.575845     1.175970  2467.073851     1.224221     1.161607 
6400.116950     3.579421     1.153201  2512.448800     1.220814     1.161204 
6406.517070     3.583002     1.164529  2482.972478     1.217595     1.160800 
6412.923590     3.586586     1.127770  2559.245123     1.214603     1.160396 
6419.336510     3.590173     1.127282  2555.843467     1.211868     1.159991 
6425.755850     3.593764     1.129055  2547.164526     1.209411     1.159587 
6432.181600     3.597359     1.110368  2586.507213     1.207242     1.159182 
6438.613790     3.600957     1.166010  2458.745212     1.205364     1.158777 
6445.052400     3.604559     1.166620  2453.797914     1.203771     1.158372 
6451.497450     3.608165     1.155857  2472.921970     1.202454     1.157966 
6457.948950     3.611774     1.154661  2471.309332     1.201394     1.157560 
6464.406900     3.615387     1.127268  2526.013770     1.200574     1.157154 
6470.871310     3.619003     1.135871  2502.772304     1.199972     1.156748 
6477.342180     3.622623     1.124273  2523.674326     1.199567     1.156342 
6483.819520     3.626247     1.125172  2517.597359     1.199341     1.155935 
6490.303340     3.629874     1.130729  2501.453133     1.199272     1.155528 
6496.793640     3.633505     1.166666  2419.704955     1.199249     1.155121 
6503.290440     3.637139     1.121574  2511.824279     1.199196     1.154713 
6509.793730     3.640777     1.126346  2496.935321     1.199351     1.154306 
6516.303520     3.644419     1.113251  2523.468955     1.199671     1.153898 
6522.819820     3.648065     1.113015  2518.759925     1.200119     1.153490 
6529.342640     3.651714     1.137232  2460.907035     1.200675     1.153081 
6535.871990     3.655366     1.131951  2468.199141     1.201329     1.152673 
6542.407860     3.659023     1.111399  2508.398602     1.202075     1.152264 
6548.950260     3.662683     1.129877  2463.010592     1.202908     1.151855 
6555.499220     3.666347     1.118672  2483.239745     1.203827     1.151445 
6562.054710     3.670014     1.129409  2455.700076     1.204834     1.151036 
6568.616770     3.673685     1.109402  2495.331549     1.205929     1.150626 
6575.185390     3.677360     1.100181  2511.602731     1.207118     1.150216 
6581.760570     3.681038     1.153108  2392.145190     1.208408     1.149806 
6588.342330     3.684720     1.150853  2392.936297     1.209807     1.149396 
6594.930670     3.688406     1.143575  2403.466237     1.211327     1.148985 
6601.525600     3.692096     1.154354  2376.347139     1.212982     1.148574 
6608.127130     3.695789     1.110724  2466.502919     1.214791     1.148163 
6614.735260     3.699486     1.134862  2408.436946     1.216783     1.147752 
6621.349990     3.703187     1.115314  2447.087513     1.218990     1.147340 
6627.971340     3.706891     1.144072  2380.316206     1.221460     1.146929 
6634.599310     3.710599     1.156256  2350.821565     1.224253     1.146517 
6641.233910     3.714311     1.129016  2403.928198     1.227451     1.146105 
6647.875150     3.718026     1.168146  2319.959764     1.231159     1.145692 
6654.523020     3.721745     1.169258  2313.263007     1.235515     1.145280 
6661.177550     3.725468     1.182174  2283.436594     1.240698     1.144867 
6667.838720     3.729195     1.191320  2261.476528     1.246936     1.144454 
6674.506560     3.732925     1.184445  2271.314416     1.254517     1.144041 
6681.181070     3.736659     1.178255  2278.804096     1.263801     1.143628 
6687.862250     3.740397     1.231505  2176.431084     1.275240     1.143214 
6694.550110     3.744139     1.208956  2212.029708     1.289354     1.142800 
6701.244660     3.747884     1.234906  2162.355846     1.306773     1.142386 
6707.945910     3.751633     1.297442  2054.467218     1.328222     1.141972 
6714.653850     3.755386     1.307213  2034.999068     1.354531     1.141558 
6721.368510     3.759143     1.307108  2031.072016     1.386618     1.141143 
6728.089870     3.762903     1.420455  1865.883405     1.425501     1.140729 
6734.817960     3.766667     1.466402  1803.499067     1.472274     1.140314 
6741.552780     3.770435     1.508282  1750.026675     1.527911     1.139899 
6748.294340     3.774207     1.590812  1656.663223     1.593411     1.139483 
6755.042630     3.777982     1.634015  1609.439322     1.669714     1.139068 
6761.797670     3.781761     1.705261  1539.487596     1.757597     1.138652 
6768.559470     3.785544     1.819135  1440.525147     1.857616     1.138236 
6775.328030     3.789331     1.922646  1360.437173     1.970046     1.137820 
6782.103360     3.793122     2.025971  1288.812147     2.094775     1.137404 
6788.885460     3.796916     2.164862  1203.978350     2.231257     1.136988 
6795.674350     3.800714     2.253781  1154.396079     2.378494     1.136571 
6802.470020     3.804516     2.443172  1062.668307     2.534995     1.136155 
6809.272490     3.808322     2.598780   997.250492     2.698765     1.135738 
6816.081760     3.812132     2.761096   936.700977     2.867321     1.135321 
6822.897850     3.815945     2.934549   879.752740     3.037734     1.134903 
6829.720740     3.819763     3.151346   817.666487     3.206702     1.134486 
6836.550460     3.823584     3.343412   769.251795     3.370666     1.134069 
6843.387010     3.827409     3.542336   724.605740     3.525986     1.133651 
6850.230400     3.831237     3.650770   701.568604     3.669155     1.133233 
6857.080630     3.835070     3.782764   675.832653     3.797059     1.132815 
6863.937710     3.838906     3.926493   649.875962     3.907321     1.132397 
6870.801650     3.842747     4.098952   621.210445     3.998562     1.131979 
6877.672450     3.846591     4.111070   618.157944     4.070604     1.131560 
6884.550120     3.850439     4.095562   619.277104     4.124525     1.131141 
6891.434670     3.854290     4.100718   617.354001     4.162569     1.130723 
6898.326110     3.858146     4.190989   602.725511     4.187939     1.130304 
6905.224430     3.862006     4.190991   601.552919     4.204512     1.129885 
6912.129660     3.865869     4.239573   593.484577     4.216534     1.129466 
6919.041790     3.869736     4.298189   584.180531     4.228325     1.129046 
6925.960830     3.873608     4.296518   583.168911     4.244048     1.128627 
6932.886790     3.877483     4.320255   578.848218     4.267415     1.128208 
6939.819680     3.881361     4.357280   572.809923     4.301538     1.127788 
6946.759500     3.885244     4.366655   570.334668     4.348818     1.127368 
6953.706260     3.889131     4.502260   551.956596     4.410806     1.126948 
6960.659960     3.893022     4.595583   539.686382     4.488167     1.126528 
6967.620620     3.896916     4.679966   528.890292     4.580693     1.126108 
6974.588240     3.900814     4.769032   517.822438     4.687364     1.125688 
6981.562830     3.904717     4.893199   503.759994     4.806508     1.125267 
6988.544400     3.908623     4.986599   493.334799     4.935987     1.124847 
6995.532940     3.912533     5.100290   481.257191     5.073406     1.124426 
7002.528470     3.916447     5.242461   467.254044     5.216280     1.124006 
7009.531000     3.920365     5.395281   453.082130     5.362126     1.123585 
7016.540530     3.924287     5.604339   435.277577     5.508449     1.123164 
7023.557070     3.928213     5.694823   427.496347     5.652643     1.122743 
7030.580630     3.932142     5.900057   411.785061     5.791865     1.122322 
7037.611210     3.936076     6.072786   399.271397     5.922889     1.121901 
7044.648820     3.940014     6.216513   389.165354     6.041957     1.121480 
7051.693470     3.943955     6.269112   385.111663     6.144824     1.121059 
7058.745160     3.947901     6.429157   374.832133     6.226798     1.120637 
7065.803910     3.951850     6.495977   370.213812     6.282940     1.120216 
7072.869710     3.955804     6.457412   371.608915     6.308392     1.119794 
7079.942580     3.959761     6.496773   368.669068     6.298814     1.119373 
7087.022530     3.963722     6.441265   371.135570     6.250877     1.118951 
7094.109550     3.967688     6.451692   369.741280     6.162706     1.118529 
7101.203660     3.971657     6.271363   379.628378     6.034138     1.118108 
7108.304860     3.975630     6.102266   389.349979     5.866812     1.117686 
7115.413170     3.979607     5.916818   400.754987     5.664015     1.117264 
7122.528580     3.983589     5.588041   423.416400     5.430419     1.116842 
7129.651110     3.987574     5.256450   449.303232     5.171601     1.116420 
7136.780760     3.991563     5.049833   466.738957     4.893732     1.115998 
7143.917540     3.995556     4.701344   500.320349     4.603217     1.115576 
7151.061460     3.999553     4.326452   542.535106     4.306380     1.115154 
7158.212520     4.003555     4.027569   581.677303     4.009212     1.114732 
7165.370730     4.007560     3.742758   624.556174     3.717172     1.114310 
7172.536100     4.011569     3.456089   674.823891     3.435033     1.113888 
7179.708640     4.015582     3.186786   730.403336     3.166782     1.113466 
7186.888350     4.019599     2.918684   796.003155     2.915556     1.113044 
7194.075230     4.023621     2.694878   860.056343     2.683644     1.112621 
7201.269310     4.027646     2.448167   944.742229     2.472470     1.112199 
7208.470580     4.031675     2.276677  1013.532915     2.282691     1.111777 
7215.679050     4.035709     2.174198  1059.111956     2.114279     1.111355 
7222.894730     4.039746     1.992499  1153.221878     1.966660     1.110933 
7230.117620     4.043788     1.838115  1247.513044     1.838782     1.110511 
7237.347740     4.047833     1.775876  1288.480929     1.729169     1.110088 
7244.585090     4.051883     1.652537  1381.293303     1.636174     1.109666 
7251.829670     4.055936     1.553974  1465.981464     1.558027     1.109244 
7259.081500     4.059994     1.486981  1528.348340     1.492924     1.108822 
7266.340590     4.064056     1.440177  1574.380316     1.439108     1.108400 
7273.606930     4.068122     1.367566  1653.657257     1.394914     1.107978 
7280.880530     4.072192     1.318208  1712.329043     1.358816     1.107556 
7288.161410     4.076266     1.316135  1711.708507     1.329444     1.107134 
7295.449570     4.080344     1.311692  1712.776945     1.305626     1.106712 
7302.745020     4.084426     1.262300  1776.655810     1.286291     1.106290 
7310.047770     4.088512     1.207355  1853.708466     1.270563     1.105869 
7317.357820     4.092602     1.236540  1806.033811     1.257718     1.105447 
7324.675180     4.096697     1.195202  1863.450102     1.247164     1.105025 
7331.999850     4.100795     1.180268  1882.934738     1.238422     1.104604 
7339.331850     4.104898     1.146217  1934.325131     1.231109     1.104182 
7346.671180     4.109005     1.178441  1877.700165     1.224930     1.103761 
7354.017850     4.113115     1.179686  1872.373958     1.219644     1.103339 
7361.371870     4.117230     1.160409  1898.677803     1.215065     1.102918 
7368.733240     4.121350     1.163022  1889.716610     1.211055     1.102497 
7376.101980     4.125473     1.188199  1846.284484     1.207505     1.102076 
7383.478080     4.129600     1.135067  1928.456538     1.204336     1.101655 
7390.861560     4.133732     1.139743  1916.309193     1.201486     1.101234 
7398.252420     4.137867     1.144002  1905.139120     1.198906     1.100813 
7405.650670     4.142007     1.163898  1867.694965     1.196559     1.100392 
7413.056320     4.146151     1.144545  1895.039494     1.194416     1.099972 
7420.469380     4.150299     1.133302  1909.527309     1.192456     1.099551 
7427.889850     4.154451     1.159523  1861.492107     1.190663     1.099131 
7435.317740     4.158608     1.123525  1916.624649     1.189022     1.098711 
7442.753050     4.162768     1.130633  1901.396003     1.187521     1.098291 
7450.195810     4.166933     1.132622  1894.613892     1.186151     1.097871 
7457.646000     4.171102     1.139501  1878.247060     1.184904     1.097451 
7465.103650     4.175275     1.160520  1840.618978     1.183776     1.097032 
7472.568750     4.179452     1.111627  1917.764634     1.182758     1.096612 
7480.041320     4.183634     1.171252  1814.895824     1.181848     1.096193 
7487.521360     4.187819     1.123935  1886.936520     1.181041     1.095774 
7495.008880     4.192009     1.067650  1982.507850     1.180333     1.095355 
7502.503890     4.196203     1.140666  1851.184234     1.179722     1.094936 
7510.006400     4.200401     1.140662  1847.603687     1.179206     1.094518 
7517.516400     4.204604     1.131984  1855.969180     1.178781     1.094100 
7525.033920     4.208810     1.144074  1833.092888     1.178448     1.093681 
7532.558950     4.213021     1.163149  1799.355027     1.178204     1.093263 
7540.091510     4.217236     1.140697  1830.746925     1.178049     1.092846 
7547.631600     4.221456     1.137893  1830.479057     1.177982     1.092428 
7555.179240     4.225679     1.099276  1890.084685     1.178003     1.092011 
7562.734410     4.229907     1.155962  1792.962213     1.178112     1.091594 
7570.297150     4.234139     1.096190  1887.328380     1.178310     1.091177 
7577.867450     4.238375     1.134258  1820.560958     1.178597     1.090760 
7585.445310     4.242616     1.157023  1779.683602     1.178975     1.090344 
7593.030760     4.246860     1.145861  1792.461245     1.179444     1.089928 
7600.623790     4.251109     1.133809  1807.592882     1.180008     1.089512 
7608.224410     4.255362     1.152149  1774.732784     1.180667     1.089096 
7615.832640     4.259620     1.146333  1779.832266     1.181425     1.088681 
7623.448470     4.263882     1.124279  1810.983712     1.182283     1.088266 
7631.071920     4.268148     1.113233  1823.964991     1.183246     1.087851 
7638.702990     4.272418     1.158676  1748.076543     1.184317     1.087436 
7646.341690     4.276693     1.142579  1769.589677     1.185500     1.087022 
7653.988040     4.280971     1.129117  1786.407081     1.186799     1.086608 
7661.642020     4.285255     1.128694  1782.351876     1.188220     1.086194 
7669.303670     4.289542     1.124414  1784.989957     1.189768     1.085781 
7676.972970     4.293834     1.147121  1745.269000     1.191448     1.085368 
7684.649940     4.298130     1.114481  1792.737511     1.193270     1.084955 
7692.334590     4.302430     1.146886  1738.699360     1.195239     1.084543 
7700.026930     4.306735     1.161894  1711.307747     1.197363     1.084131 
7707.726950     4.311044     1.125085  1764.093919     1.199652     1.083719 
7715.434680     4.315357     1.148334  1724.152129     1.202118     1.083308 
7723.150120     4.319675     1.134344  1740.577175     1.204773     1.082897 
7730.873270     4.323997     1.123599  1753.529872     1.207629     1.082486 
7738.604140     4.328323     1.154967  1701.828443     1.210703     1.082076 
7746.342740     4.332654     1.165714  1682.938894     1.214016     1.081666 
7754.089090     4.336988     1.179968  1658.704181     1.217590     1.081256 
7761.843170     4.341328     1.157577  1686.008475     1.221454     1.080847 
7769.605020     4.345671     1.136016  1714.186999     1.225646     1.080438 
7777.374620     4.350019     1.156002  1680.523706     1.230212     1.080030 
7785.152000     4.354372     1.135692  1706.021853     1.235213     1.079622 
7792.937150     4.358728     1.179952  1639.168790     1.240727     1.079214 
7800.730090     4.363089     1.191305  1618.928550     1.246856     1.078807 
7808.530820     4.367455     1.198433  1605.845086     1.253731     1.078400 
7816.339350     4.371825     1.180937  1626.484976     1.261527     1.077994 
7824.155690     4.376199     1.219266  1570.826860     1.270473     1.077588 
7831.979840     4.380577     1.210589  1577.493382     1.280867     1.077183 
7839.811820     4.384960     1.210145  1575.161469     1.293073     1.076778 
7847.651630     4.389348     1.221415  1557.435565     1.307560     1.076373 
7855.499290     4.393739     1.227364  1545.636943     1.324914     1.075969 
7863.354790     4.398136     1.255130  1507.781024     1.345854     1.075566 
7871.218140     4.402536     1.302979  1449.640795     1.371258     1.075163 
7879.089360     4.406941     1.382497  1362.556175     1.402164     1.074760 
7886.968450     4.411351     1.402971  1338.940931     1.439798     1.074358 
7894.855420     4.415764     1.445277  1297.209963     1.485572     1.073956 
7902.750270     4.420183     1.490261  1255.613932     1.541099     1.073555 
7910.653020     4.424605     1.569779  1188.353262     1.608186     1.073155 
7918.563670     4.429032     1.692694  1100.041917     1.688718     1.072755 
7926.482240     4.433464     1.777278  1044.888615     1.784725     1.072355 
7934.408720     4.437900     1.900064   975.140715     1.898277     1.071956 
7942.343130     4.442340     1.982454   932.562429     2.031438     1.071558 
7950.285470     4.446785     2.133103   864.656150     2.186177     1.071160 
7958.235760     4.451234     2.309213   796.847801     2.364290     1.070763 
7966.193990     4.455688     2.486828   737.995136     2.567308     1.070366 
7974.160190     4.460146     2.679761   683.340935     2.796421     1.069970 
7982.134350     4.464609     3.006914   607.356021     3.052414     1.069574 
7990.116480     4.469076     3.310849   550.277510     3.335669     1.069179 
7998.106600     4.473548     3.580267   507.538786     3.645968     1.068785 
8006.104710     4.478024     3.896618   465.264822     3.982641     1.068391 
8014.110810     4.482504     4.283759   422.152067     4.344530     1.067998 
8022.124920     4.486989     4.783339   377.053299     4.730032     1.067605 
8030.147050     4.491479     5.284173   340.426266     5.137153     1.067213 
8038.177190     4.495973     5.700046   314.831865     5.563587     1.066822 
8046.215370     4.500472     6.215836   288.002103     6.006837     1.066431 
8054.261590     4.504975     6.778977   263.351130     6.464374     1.066042 
8062.315850     4.509482     7.182728   247.912723     6.933858     1.065652 
8070.378160     4.513995     7.680397   231.292310     7.413411     1.065264 
8078.448540     4.518511     8.251123   214.713370     7.901865     1.064876 
8086.526990     4.523032     8.616975   205.105410     8.399075     1.064488 
8094.613520     4.527558     9.069243   194.416501     8.905466     1.064102 
8102.708130     4.532088     9.494098   185.258855     9.422043     1.063716 
8110.810840     4.536623    10.075065   174.109186     9.949908     1.063331 
8118.921650     4.541162    10.456313   167.352387    10.489536     1.062947 
8127.040570     4.545706    10.855607   160.805046    11.040077     1.062563 
8135.167610     4.550255    11.337364   153.568492    11.598707     1.062180 
8143.302780     4.554808    11.921542   145.658110    12.160109     1.061798 
8151.446080     4.559365    12.405527   139.630292    12.716146     1.061416 
8159.597530     4.563927    12.933442   133.587516    13.255725     1.061036 
8167.757130     4.568494    13.504397   127.580454    13.764900     1.060656 
8175.924880     4.573065    13.881634   123.795014    14.227255     1.060277 
8184.100810     4.577641    14.405572   118.979933    14.624619     1.059899 
8192.284910     4.582222    14.819604   115.332685    14.938177     1.059521 
8200.477190     4.586807    15.074556   113.078592    15.149940     1.059144 
8208.677670     4.591396    15.134484   112.343953    15.244447     1.058768 
8216.886350     4.595990    15.275967   111.009636    15.210426     1.058393 
8225.103230     4.600589    15.048070   112.378422    15.042078     1.058019 
8233.328340     4.605193    14.793382   114.031875    14.739717     1.057646 
8241.561670     4.609801    14.335897   117.395147    14.309744     1.057273 
8249.803230     4.614413    13.796323   121.670271    13.763666     1.056902 
8258.053030     4.619031    13.175049   127.097209    13.117192     1.056531 
8266.311080     4.623652    12.307242   135.762259    12.388882     1.056161 
8274.577390     4.628279    11.519436   144.719262    11.598887     1.055792 
8282.851970     4.632910    10.543935   157.737768    10.767821     1.055424 
8291.134820     4.637546     9.690497   171.273318     9.915812     1.055057 
8299.425960     4.642186     9.011132   183.774967     9.061732     1.054691 
8307.725390     4.646832     8.078638   204.535157     8.222590     1.054325 
8316.033110     4.651481     7.224015   228.202621     7.413140     1.053961 
8324.349140     4.656136     6.434313   255.663232     6.645594     1.053598 
8332.673490     4.660795     5.849875   280.574085     5.929203     1.053235 
8341.006170     4.665459     5.141211   318.506497     5.270562     1.052874 
8349.347170     4.670127     4.701640   347.527572     4.673646     1.052513 
8357.696520     4.674800     4.199781   388.143849     4.140041     1.052153 
8366.054220     4.679478     3.712076   438.056440     3.669252     1.051795 
8374.420270     4.684160     3.368944   481.579149     3.259064     1.051437 
8382.794690     4.688847     2.963027   546.199574     2.905931     1.051081 
8391.177490     4.693539     2.708726   595.935869     2.605338     1.050725 
8399.568660     4.698236     2.421837   664.770154     2.352179     1.050371 
8407.968230     4.702937     2.186100   734.656814     2.141062     1.050017 
8416.376200     4.707643     2.045506   783.303958     1.966606     1.049665 
8424.792580     4.712354     1.949958   819.625123     1.823710     1.049314 
8433.217370     4.717069     1.787074   891.704175     1.707308     1.048963 
8441.650590     4.721789     1.628936   975.746362     1.612977     1.048614 
8450.092240     4.726514     1.547650  1024.194670     1.536798     1.048266 
8458.542330     4.731244     1.473579  1072.596303     1.475371     1.047919 
8467.000870     4.735978     1.397949  1127.804291     1.425803     1.047573 
8475.467870     4.740717     1.302940  1206.533259     1.385680     1.047229 
8483.943340     4.745461     1.338454  1171.559727     1.353017     1.046885 
8492.427280     4.750210     1.347639  1160.978919     1.326243     1.046543 
8500.919710     4.754963     1.309265  1191.859456     1.304023     1.046201 
8509.420630     4.759721     1.266487  1229.544370     1.285352     1.045861 
8517.930050     4.764484     1.290977  1202.476652     1.269449     1.045522 
8526.447980     4.769252     1.237146  1251.515579     1.255709     1.045184 
8534.974430     4.774024     1.273510  1212.597649     1.243670     1.044848 
8543.509400     4.778802     1.290079  1193.554871     1.232987     1.044512 
8552.052910     4.783584     1.249367  1229.421073     1.223391     1.044178 
8560.604970     4.788370     1.228817  1246.884952     1.214678     1.043845 
8569.165570     4.793162     1.220377  1251.504068     1.206696     1.043514 
8577.734740     4.797958     1.234282  1235.144075     1.199330     1.043183 
8586.312470     4.802760     1.181642  1286.082953     1.192493     1.042854 
8594.898780     4.807566     1.211012  1251.159688     1.186120     1.042526 
8603.493680     4.812376     1.220828  1237.903403     1.180152     1.042199 
8612.097180     4.817192     1.187486  1269.611464     1.174546     1.041874 
8620.709270     4.822013     1.238774  1213.851029     1.169268     1.041550 
8629.329980     4.826838     1.231091  1218.563236     1.164287     1.041227 
8637.959310     4.831668     1.204688  1241.669834     1.159582     1.040906 
8646.597270     4.836503     1.177100  1266.793295     1.155128     1.040585 
8655.243870     4.841343     1.192283  1247.841814     1.150906     1.040267 
8663.899110     4.846188     1.251378  1185.321891     1.146900     1.039949 
8672.563010     4.851037     1.167636  1267.188356     1.143094     1.039633 
8681.235570     4.855892     1.172810  1258.418071     1.139477     1.039318 
8689.916810     4.860751     1.179303  1247.638190     1.136034     1.039005 
8698.606730     4.865615     1.227282  1195.449800     1.132755     1.038693 
8707.305330     4.870484     1.226708  1193.094824     1.129629     1.038383 
8716.012640     4.875358     1.236041  1181.649487     1.126649     1.038074 
8724.728650     4.880237     1.221142  1192.972849     1.123803     1.037766 
8733.453380     4.885120     1.250885  1160.501203     1.121085     1.037460 
8742.186830     4.890009     1.179602  1227.418172     1.118488     1.037155 
8750.929020     4.894902     1.206151  1197.573836     1.116004     1.036852 
8759.679950     4.899801     1.272819  1131.516071     1.113628     1.036550 
8768.439630     4.904704     1.217583  1179.890199     1.111353     1.036249 
8777.208070     4.909612     1.208629  1185.681907     1.109175     1.035950 
8785.985280     4.914525     1.183147  1206.622111     1.107088     1.035653 
8794.771260     4.919443     1.245353  1142.993069     1.105088     1.035357 
8803.566030     4.924366     1.232298  1153.120063     1.103171     1.035063 
8812.369600     4.929294     1.240654  1142.169655     1.101333     1.034770 
8821.181970     4.934227     1.198201  1178.472164     1.099544     1.034479 
8830.003150     4.939165     1.177275  1196.420063     1.097666     1.034189 
8838.833150     4.944108     1.206897  1164.539414     1.095909     1.033901 
8847.671990     4.949055     1.205708  1162.604884     1.094276     1.033614 
8856.519660     4.954008     1.195571  1168.701013     1.092737     1.033329 
8865.376180     4.958966     1.228805  1134.068247     1.091277     1.033046 
8874.241560     4.963928     1.266553  1097.639312     1.089889     1.032764 
8883.115800     4.968896     1.187978  1166.203134     1.088564     1.032484 
8891.998910     4.973868     1.233782  1120.739161     1.087299     1.032206 
8900.890910     4.978846     1.203046  1145.886693     1.086091     1.031929 
8909.791800     4.983828     1.160940  1184.491459     1.084935     1.031654 
8918.701590     4.988816     1.209696  1133.179688     1.083831     1.031380 
8927.620300     4.993808     1.191138  1146.935501     1.082777     1.031109 
8936.547920     4.998806     1.192385  1143.762443     1.081771     1.030838 
8945.484460     5.003808     1.145780  1186.408153     1.080812     1.030570 
8954.429950     5.008816     1.169524  1158.663486     1.079900     1.030303 
8963.384380     5.013828     1.181333  1144.521752     1.079033     1.030038 
8972.347760     5.018846     1.185273  1136.881258     1.078211     1.029775 
8981.320110     5.023869     1.142673  1176.499600     1.077434     1.029514 
8990.301430     5.028896     1.133417  1183.091167     1.076625     1.029254 
8999.291730     5.033929     1.148005  1164.682492     1.075778     1.028996 
9008.291020     5.038967     1.136209  1173.242539     1.075041     1.028740 
9017.299320     5.044009     1.117761  1189.351810     1.074387     1.028485 
9026.316610     5.049057     1.152949  1149.554864     1.073798     1.028233 
9035.342930     5.054110     1.144865  1154.152156     1.073269     1.027982 
9044.378270     5.059168     1.078031  1222.691326     1.072793     1.027733 
9053.422650     5.064231     1.083162  1213.243957     1.072369     1.027486 
9062.476070     5.069299     1.092709  1199.804105     1.071995     1.027241 
9071.538550     5.074372     1.111040  1176.270422     1.071672     1.026998 
9080.610090     5.079450     1.105135  1180.746631     1.071401     1.026756 
9089.690700     5.084534     1.086447  1197.464434     1.071183     1.026517 
9098.780390     5.089622     1.079113  1201.704777     1.071019     1.026279 
9107.879170     5.094716     1.165497  1109.698386     1.070882     1.026043 
9116.987050     5.099814     1.091201  1181.757542     1.070512     1.025809 
9126.104040     5.104918     1.095935  1174.078868     1.070298     1.025577 
9135.230140     5.110027     1.102850  1162.857044     1.070255     1.025347 
9144.365370     5.115141     1.089696  1173.397675     1.070343     1.025119 
9153.509740     5.120260     1.085053  1175.128760     1.070549     1.024893 
9162.663250     5.125384     1.112579  1142.936653     1.070873     1.024669 
9171.825910     5.130514     1.105760  1147.276615     1.071322     1.024447 
9180.997740     5.135648     1.139683  1110.047431     1.071912     1.024227 
9190.178730     5.140788     1.082713  1165.299620     1.072668     1.024009 
9199.368910     5.145933     1.093442  1150.453391     1.073626     1.023793 
9208.568280     5.151083     1.137941  1102.642789     1.074834     1.023579 
9217.776850     5.156238     1.147227  1090.857462     1.076356     1.023367 
9226.994630     5.161398     1.170123  1065.993359     1.078278     1.023157 
9236.221620     5.166564     1.155633  1076.297111     1.080710     1.022950 
9245.457840     5.171734     1.135511  1092.269005     1.083795     1.022744 
9254.703300     5.176910     1.123094  1101.293689     1.087714     1.022540 
9263.958000     5.182091     1.135015  1085.981136     1.092696     1.022339 
9273.221960     5.187277     1.207172  1019.011351     1.099021     1.022139 
9282.495180     5.192469     1.139109  1076.604374     1.107043     1.021942 
9291.777680     5.197666     1.145344  1068.171257     1.117168     1.021747 
9301.069460     5.202867     1.136889  1072.998984     1.129878     1.021554 
9310.370530     5.208074     1.209684  1005.629529     1.145729     1.021363 
9319.680900     5.213287     1.246297   973.111590     1.165350     1.021174 
9329.000580     5.218504     1.266294   955.023615     1.189434     1.020988 
9338.329580     5.223727     1.285384   937.971699     1.218726     1.020804 
9347.667910     5.228955     1.360577   883.822862     1.253999     1.020622 
9357.015580     5.234188     1.362382   880.707513     1.296030     1.020442 
9366.372590     5.239426     1.423068   840.283354     1.345561     1.020264 
9375.738960     5.244670     1.402774   850.094030     1.403255     1.020089 
9385.114700     5.249919     1.465482   811.817714     1.469649     1.019916 
9394.499820     5.255173     1.621188   731.459378     1.545095     1.019745 
9403.894320     5.260433     1.644620   719.197347     1.629709     1.019576 
9413.298210     5.265698     1.692639   696.202103     1.723332     1.019410 
9422.711510     5.270968     1.830614   642.457729     1.825413     1.019246 
9432.134220     5.276243     1.888570   620.830355     1.935045     1.019085 
9441.566350     5.281524     2.002273   583.888930     2.050909     1.018925 
9451.007920     5.286809     2.082066   560.144282     2.171258     1.018768 
9460.458930     5.292101     2.190653   530.564998     2.293922     1.018614 
9469.919390     5.297397     2.347195   493.859864     2.416325     1.018461 
9479.389310     5.302699     2.451478   471.433048     2.535532     1.018311 
9488.868700     5.308006     2.528811   455.797344     2.648313     1.018164 
9498.357570     5.313318     2.687371   427.434481     2.751259     1.018019 
9507.855920     5.318636     2.814209   407.134523     2.840924     1.017876 
9517.363780     5.323959     2.888676   395.454471     2.914030     1.017735 
9526.881140     5.329288     2.839734   401.060343     2.967705     1.017597 
9536.408020     5.334622     2.944405   385.664259     2.999731     1.017462 
9545.944430     5.339961     3.000516   377.526278     3.008755     1.017329 
9555.490380     5.345305     3.002074   376.228489     2.994418     1.017198 
9565.045870     5.350655     2.903087   387.597516     2.957377     1.017070 
9574.610910     5.356010     2.835679   395.807015     2.899212     1.016944 
9584.185520     5.361371     2.811201   398.032726     2.822257     1.016821 
9593.769710     5.366737     2.766726   403.322314     2.729395     1.016700 
9603.363480     5.372108     2.592744   429.014483     2.623841     1.016582 
9612.966840     5.377485     2.533891   437.863783     2.508949     1.016467 
9622.579810     5.382867     2.427912   455.499721     2.388048     1.016353 
9632.202390     5.388254     2.219386   496.572381     2.264306     1.016243 
9641.834590     5.393647     2.137385   514.297732     2.140641     1.016135 
9651.476430     5.399045     2.069976   529.674962     2.019612     1.016029 
9661.127900     5.404449     1.957009   558.437755     1.903381     1.015926 
9670.789030     5.409858     1.856178   587.164928     1.793683     1.015826 
9680.459820     5.415273     1.741965   623.884308     1.691817     1.015728 
9690.140280     5.420693     1.643426   659.495932     1.598747     1.015633 
9699.830420     5.426118     1.532281   704.973377     1.515035     1.015540 
9709.530250     5.431549     1.592387   676.366730     1.440605     1.015450 
9719.239780     5.436985     1.420931   755.918040     1.375268     1.015363 
9728.959020     5.442427     1.365446   784.149107     1.318645     1.015278 
9738.687980     5.447874     1.360428   785.170724     1.270169     1.015196 
9748.426670     5.453327     1.302662   817.553334     1.229146     1.015117 
9758.175090     5.458785     1.286107   826.066951     1.194816     1.015040 
9767.933270     5.464249     1.267277   835.421298     1.166379     1.014966 
9777.701200     5.469718     1.212938   870.568686     1.143017     1.014895 
9787.478900     5.475192     1.145846   918.482936     1.123976     1.014826 
9797.266380     5.480672     1.107202   947.999423     1.108561     1.014760 
9807.063650     5.486158     1.168824   894.995369     1.096146     1.014697 
9816.870710     5.491649     1.143636   911.765881     1.086182     1.014636 
9826.687580     5.497145     1.122709   926.113231     1.078200     1.014578 
9836.514270     5.502647     1.115929   929.903681     1.071805     1.014523 
9846.350780     5.508155     1.127421   917.068833     1.066678     1.014471 
9856.197140     5.513668     1.117076   921.672875     1.062545     1.014421 
9866.053330     5.519187     1.117360   920.011367     1.059199     1.014374 
9875.919390     5.524711     1.114626   919.283466     1.056477     1.014330 
9885.795310     5.530240     1.120059   912.168520     1.054257     1.014289 
9895.681100     5.535776     1.115877   912.955289     1.052446     1.014251 
9905.576780     5.541316     1.108687   915.795993     1.050979     1.014215 
9915.482360     5.546863     1.041205   972.886388     1.049812     1.014182 
9925.397840     5.552415     1.043905   967.926357     1.048913     1.014152 
9935.323240     5.557972     1.113426   903.753540     1.048264     1.014125 
9945.258560     5.563535     1.082655   926.993750     1.047855     1.014101 
9955.203820     5.569104     1.084191   922.887896     1.047684     1.014079 
9965.159020     5.574678     1.127723   884.560083     1.047752     1.014060 
9975.124180     5.580258     1.120448   887.571091     1.048058     1.014045 
9985.099310     5.585843     1.105057   897.905941     1.048606     1.014032 
9995.084410     5.591434     1.068798   925.570654     1.049392     1.014022 
10005.079490     5.597031     1.130479   871.494136     1.050413     1.014014 
10015.084570     5.602633     1.098008   894.507191     1.051658     1.014010 
10025.099660     5.608241     1.097955   891.822413     1.053111     1.014009 
10035.124750     5.613854     1.100190   887.689037     1.054746     1.014010 
10045.159880     5.619473     1.047572   928.159361     1.056532     1.014015 
10055.205040     5.625098     1.061699   912.976254     1.058428     1.014022 
10065.260240     5.630728     1.090561   885.542195     1.060386     1.014032 
10075.325500     5.636364     1.095893   878.577079     1.062351     1.014045 
10085.400830     5.642006     1.113177   862.011397     1.064258     1.014062 
10095.486230     5.647653     1.101038   868.299877     1.066041     1.014081 
10105.581720     5.653306     1.108707   860.043228     1.067629     1.014103 
10115.687300     5.658965     1.144678   830.885297     1.068951     1.014128 
10125.802990     5.664629     1.193362   793.695454     1.069942     1.014156 
10135.928790     5.670299     1.089006   866.359102     1.070547     1.014186 
10146.064720     5.675974     1.074535   875.206592     1.070725     1.014220 
10156.210780     5.681656     1.111465   844.202055     1.070452     1.014257 
10166.366990     5.687343     1.126328   831.233645     1.069726     1.014297 
10176.533360     5.693036     1.089266   856.035381     1.068565     1.014340 
10186.709890     5.698734     1.099987   843.798462     1.067006     1.014386 
10196.896600     5.704438     1.124328   824.012807     1.065098     1.014434 
10207.093500     5.710148     1.091405   846.152495     1.062900     1.014486 
10217.300590     5.715864     1.098958   837.611357     1.060479     1.014541 
10227.517890     5.721585     1.134435   807.203943     1.057902     1.014599 
10237.745410     5.727312     1.127387   810.076009     1.055235     1.014660 
10247.983160     5.733045     1.068792   851.869477     1.052539     1.014724 
10258.231140     5.738783     1.083081   836.952370     1.049871     1.014791 
10268.489370     5.744528     1.134029   797.015181     1.047281     1.014861 
10278.757860     5.750278     1.128335   798.785796     1.044808     1.014934 
10289.036620     5.756034     1.062769   845.368363     1.042486     1.015010 
10299.325660     5.761795     1.080404   829.243783     1.040338     1.015089 
10309.624980     5.767563     1.070559   833.514562     1.038380     1.015171 
10319.934610     5.773336     1.067556   833.707108     1.036619     1.015256 
10330.254540     5.779115     1.090370   814.094849     1.035055     1.015344 
10340.584800     5.784899     1.053226   839.303079     1.033685     1.015435 
10350.925380     5.790690     1.073887   821.544651     1.032499     1.015530 
10361.276310     5.796486     1.071709   820.189047     1.031484     1.015627 
10371.637580     5.802288     1.029725   850.355827     1.030625     1.015728 
10382.009220     5.808096     1.066670   818.727148     1.029905     1.015831 
10392.391230     5.813910     1.040913   837.160158     1.029308     1.015938 
10402.783620     5.819730     1.047335   828.770696     1.028819     1.016047 
10413.186400     5.825555     1.034899   835.507267     1.028226     1.016160 
10423.599590     5.831387     1.059053   815.468432     1.027571     1.016276 
10434.023190     5.837224     1.067384   806.037423     1.027129     1.016395 
10444.457210     5.843067     1.130231   759.396216     1.026825     1.016517 
10454.901670     5.848916     1.079728   791.431171     1.026612     1.016642 
10465.356570     5.854770     1.031814   827.118313     1.026463     1.016770 
10475.821930     5.860631     1.034247   821.605407     1.026360     1.016901 
10486.297750     5.866497     1.049691   808.189160     1.026291     1.017036 
10496.784050     5.872370     1.076859   785.382858     1.026248     1.017173 
10507.280830     5.878248     1.082775   778.606534     1.026226     1.017313 
10517.788110     5.884132     1.037869   810.442727     1.026220     1.017457 
10528.305900     5.890022     1.087254   771.538499     1.026228     1.017603 
10538.834210     5.895918     1.095803   762.723168     1.026248     1.017753 
10549.373040     5.901820     1.076028   774.104134     1.026278     1.017906 
10559.922410     5.907728     1.075617   772.798021     1.026317     1.018062 
10570.482340     5.913642     1.057077   783.596490     1.026364     1.018221 
10581.052820     5.919561     1.056311   781.578860     1.026333     1.018382 
10591.633870     5.925487     1.048596   785.828532     1.025314     1.018548 
10602.225510     5.931418     1.043077   788.057294     1.024627     1.018716 
10612.827730     5.937356     1.042653   785.328276     1.024293     1.018887 
10623.440560     5.943299     1.012064   805.935827     1.024148     1.019061 
10634.064000     5.949248     1.023960   794.189404     1.024115     1.019238 
10644.698060     5.955204     1.053835   769.127211     1.024148     1.019419 
10655.342760     5.961165     1.045313   773.121230     1.024223     1.019602 
10665.998100     5.967132     0.996231   808.746380     1.024325     1.019788 
10676.664100     5.973106     1.000143   802.347501     1.024443     1.019978 
10687.340770     5.979085     1.008436   793.792061     1.024574     1.020170 
10698.028110     5.985070     1.062011   751.677903     1.024714     1.020366 
10708.726140     5.991061     1.050051   757.322443     1.024862     1.020564 
10719.434860     5.997059     1.024079   774.248457     1.025015     1.020766 
10730.154300     6.003062     1.027501   768.650913     1.025175     1.020971 
10740.884450     6.009071     1.051727   748.477756     1.025340     1.021178 
10751.625340     6.015087     1.055696   743.248033     1.025510     1.021389 
10762.376960     6.021108     1.061934   736.619735     1.025684     1.021602 
10773.139340     6.027135     1.048194   743.681036     1.025863     1.021819 
10783.912480     6.033169     1.045687   742.313177     1.026046     1.022039 
10794.696390     6.039208     1.024213   756.036934     1.026234     1.022261 
10805.491090     6.045254     1.021147   755.531206     1.026426     1.022487 
10816.296580     6.051305     1.036854   741.505256     1.026622     1.022715 
10827.112870     6.057363     1.025280   747.051316     1.026823     1.022947 
10837.939990     6.063427     1.064421   717.712212     1.027028     1.023181 
10848.777930     6.069497     1.076477   707.168870     1.027237     1.023419 
10859.626700     6.075573     1.072863   706.777878     1.027450     1.023659 
10870.486330     6.081655     1.056210   715.022928     1.027667     1.023902 
10881.356820     6.087743     1.013909   743.320579     1.027888     1.024148 
10892.238170     6.093837     1.006455   744.579874     1.028113     1.024397 
10903.130410     6.099937     0.994231   752.285399     1.028341     1.024649 
10914.033540     6.106044     1.069742   696.987522     1.028574     1.024904 
10924.947580     6.112156     1.073864   692.120381     1.028811     1.025162 
10935.872520     6.118275     1.022989   723.279253     1.029051     1.025422 
10946.808400     6.124400     1.052894   701.083109     1.029295     1.025686 
10957.755200     6.130531     1.011401   727.451727     1.029543     1.025952 
10968.712960     6.136668     1.084946   676.519088     1.029795     1.026221 
10979.681670     6.142811     1.048674   697.371522     1.030050     1.026493 
10990.661350     6.148961     1.053449   690.626798     1.030309     1.026767 
11001.652020     6.155116     1.067826   679.222557     1.030571     1.027045 
11012.653670     6.161278     1.071083   675.347295     1.030837     1.027325 
11023.666320     6.167446     1.051070   685.648599     1.031107     1.027608 
11034.689990     6.173620     1.011478   709.039205     1.031380     1.027893 
11045.724680     6.179800     1.096152   652.747237     1.031657     1.028182 
11056.770400     6.185987     1.063654   670.862424     1.031936     1.028473 
11067.827170     6.192180     0.999292   711.455224     1.032220     1.028767 
11078.895000     6.198379     1.038572   683.692259     1.032507     1.029063 
11089.973900     6.204584     1.039694   680.138313     1.032797     1.029362 
11101.063870     6.210795     1.051534   669.484894     1.033090     1.029664 
11112.164930     6.217013     1.063134   660.237349     1.033387     1.029969 
11123.277100     6.223236     1.034274   676.463136     1.033687     1.030276 
11134.400370     6.229467     1.048218   665.720377     1.033990     1.030585 
11145.534780     6.235703     1.082878   642.426790     1.034297     1.030897 
11156.680310     6.241946     1.092455   634.995824     1.034606     1.031212 
11167.836990     6.248194     1.041929   663.884908     1.034919     1.031529 
11179.004830     6.254449     1.071490   643.538408     1.035235     1.031849 
11190.183830     6.260711     1.084394   633.740623     1.035554     1.032171 
11201.374020     6.266979     1.041129   656.844954     1.035876     1.032496 
11212.575390     6.273252     1.085853   627.636751     1.036201     1.032823 
11223.787970     6.279533     1.017037   668.841307     1.036529     1.033153 
11235.011750     6.285819     0.996540   680.217784     1.036860     1.033485 
11246.246770     6.292112     1.024436   660.105382     1.037194     1.033819 
11257.493010     6.298411     1.064922   632.876804     1.037531     1.034156 
11268.750500     6.304717     1.066754   629.746237     1.037871     1.034495 
11280.019260     6.311029     1.071748   625.049378     1.038214     1.034836 
11291.299270     6.317347     1.071731   622.783413     1.038559     1.035180 
11302.590570     6.323671     1.026684   648.757143     1.038907     1.035526 
11313.893160     6.330002     1.003200   660.265172     1.039259     1.035874 
11325.207060     6.336339     1.024346   645.604934     1.039612     1.036225 
11336.532260     6.342683     1.008464   654.088797     1.039969     1.036577 
11347.868800     6.349033     1.105260   595.482525     1.040328     1.036932 
11359.216670     6.355389     1.066644   614.638757     1.040690     1.037289 
11370.575880     6.361751     1.046607   624.699171     1.041055     1.037647 
11381.946460     6.368120     1.039472   626.716026     1.041422     1.038008 
11393.328400     6.374496     0.996479   651.445049     1.041792     1.038372 
11404.721730     6.380878     0.975305   663.421588     1.042164     1.038737 
11416.126460     6.387266     1.034761   623.108989     1.042539     1.039104 
11427.542580     6.393660     1.052481   609.084318     1.042916     1.039473 
11438.970120     6.400061     1.024984   623.684892     1.043296     1.039843 
11450.409090     6.406469     1.071898   595.001541     1.043678     1.040216 
11461.859500     6.412883     1.071385   593.475323     1.044063     1.040591 
11473.321360     6.419303     1.019830   621.131489     1.044450     1.040967 
11484.794680     6.425730     1.027908   614.147776     1.044839     1.041345 
11496.279480     6.432163     1.066314   590.866218     1.045231     1.041725 
11507.775760     6.438602     1.059291   592.042547     1.045625     1.042107 
11519.283530     6.445048     1.034259   604.318175     1.046021     1.042490 
11530.802820     6.451501     1.088808   572.239767     1.046419     1.042875 
11542.333620     6.457960     1.010876   613.861135     1.046819     1.043262 
11553.875950     6.464425     1.044757   592.313752     1.047222     1.043650 
11565.429830     6.470897     1.073296   574.000923     1.047626     1.044040 
11576.995260     6.477376     1.045839   587.202207     1.048033     1.044431 
11588.572260     6.483861     1.062923   576.221709     1.048442     1.044824 
11600.160830     6.490352     1.030553   591.636520     1.048852     1.045218 
11611.760990     6.496850     1.038300   585.870628     1.049265     1.045613 
11623.372750     6.503355     1.066024   568.753078     1.049679     1.046010 
11634.996120     6.509866     1.110916   543.786300     1.050096     1.046408 
11646.631120     6.516383     0.982576   612.590106     1.050514     1.046807 
11658.277750     6.522908     1.045809   573.453706     1.050934     1.047207 
11669.936030     6.529438     1.018901   586.778690     1.051356     1.047609 
11681.605960     6.535975     1.051863   566.414568     1.051779     1.048012 
11693.287570     6.542519     1.041845   570.470898     1.052205     1.048416 
11704.980860     6.549069     1.043195   567.726865     1.052632     1.048820 
11716.685840     6.555626     0.991503   594.447796     1.053060     1.049226 
11728.402520     6.562190     1.066446   550.489269     1.053490     1.049633 
11740.130930     6.568760     1.044997   560.547782     1.053922     1.050040 
11751.871060     6.575336     1.051647   555.564116     1.054355     1.050449 
11763.622930     6.581920     1.041130   559.190193     1.054789     1.050858 
11775.386550     6.588509     0.980085   592.206804     1.055225     1.051268 
11787.161940     6.595106     1.017295   568.642413     1.055663     1.051679 
11798.949100     6.601709     1.060499   543.617180     1.056101     1.052090 
11810.748050     6.608319     1.012947   567.299646     1.056541     1.052502 
11822.558800     6.614935     0.991259   576.724969     1.056982     1.052914 
11834.381350     6.621558     1.023191   557.279052     1.057425     1.053327 
11846.215740     6.628187     0.972611   584.899596     1.057868     1.053740 
11858.061950     6.634824     0.969358   585.412854     1.058313     1.054153 
11869.920010     6.641466     1.098348   515.056920     1.058759     1.054567 
11881.789930     6.648116     1.088531   517.880888     1.059206     1.054981 
11893.671720     6.654772     1.041081   539.932453     1.059653     1.055395 
11905.565400     6.661435     1.025356   545.655418     1.060102     1.055810 
11917.470960     6.668105     1.046954   533.416856     1.060552     1.056224 
11929.388430     6.674781     1.020049   545.420965     1.061002     1.056639 
11941.317820     6.681464     0.981493   563.747096     1.061454     1.057053 
11953.259140     6.688154     1.063321   519.040631     1.061906     1.057467 
11965.212400     6.694850     0.991506   554.992050     1.062359     1.057881 
11977.177610     6.701553     1.078160   509.495319     1.062812     1.058295 
11989.154790     6.708263     1.019529   536.054637     1.063266     1.058708 
12001.143940     6.714979     1.052339   518.373634     1.063721     1.059122 
12013.145090     6.721703     1.113936   486.614523     1.064176     1.059534 
12025.158230     6.728433     1.082419   499.323149     1.064632     1.059946 
12037.183390     6.735170     0.998580   539.714718     1.065088     1.060358 
12049.220570     6.741913     1.012912   530.598974     1.065545     1.060769 
12061.269790     6.748663     1.111227   481.754206     1.066002     1.061179 
12073.331060     6.755420     1.038082   513.254987     1.066459     1.061588 
12085.404390     6.762184     1.029561   516.696369     1.066917     1.061997 
12097.489800     6.768955     1.111733   476.824501     1.067375     1.062404 
12109.587290     6.775732     1.044891   505.417336     1.067833     1.062811 
12121.696880     6.782517     1.048218   501.215492     1.068291     1.063216 
12133.818570     6.789308     1.047928   500.307144     1.068749     1.063620 
12145.952390     6.796105     1.083317   482.670583     1.069208     1.064023 
12158.098340     6.802910     1.049015   496.430329     1.069666     1.064425 
12170.256440     6.809722     1.085250   478.364629     1.070124     1.064825 
12182.426700     6.816540     1.078994   478.273199     1.070582     1.065224 
12194.609130     6.823365     1.084513   475.284752     1.071040     1.065621 
12206.803730     6.830197     1.053784   486.270561     1.071498     1.066016 
12219.010540     6.837036     0.972945   525.313817     1.071956     1.066410 
12231.229550     6.843882     1.017631   499.292579     1.072413     1.066802 
12243.460780     6.850734     0.938850   540.579409     1.072870     1.067192 
12255.704240     6.857594     0.994624   509.320789     1.073327     1.067580 
12267.959940     6.864460     1.023600   492.211820     1.073783     1.067966 
12280.227900     6.871333     1.058442   474.989581     1.074239     1.068350 
12292.508130     6.878213     1.105954   452.300229     1.074695     1.068732 
12304.800640     6.885100     1.083000   461.621104     1.075150     1.069111 
12317.105440     6.891994     1.112792   447.191096     1.075604     1.069488 
12329.422550     6.898895     1.049688   472.039603     1.075947     1.069862 
12341.751970     6.905803     1.040274   473.627703     1.076244     1.070234 
12354.093720     6.912718     1.058577   465.047123     1.076617     1.070603 
12366.447810     6.919639     1.007563   486.954122     1.077028     1.070969 
12378.814260     6.926568     1.065695   459.267650     1.077459     1.071332 
12391.193080     6.933504     1.074767   454.057571     1.077900     1.071692 
12403.584270     6.940446     0.995591   487.033220     1.078346     1.072049 
12415.987850     6.947395     1.028501   469.439891     1.078795     1.072403 
12428.403840     6.954352     1.002720   481.203352     1.079245     1.072753 
12440.832240     6.961315     1.023975   470.575828     1.079694     1.073100 
12453.273080     6.968286     1.007497   475.339881     1.080143     1.073444 
12465.726350     6.975263     1.092748   437.186188     1.080592     1.073784 
12478.192080     6.982247     1.023279   465.361783     1.081040     1.074120 
12490.670270     6.989239     0.988555   480.098163     1.081487     1.074452 
12503.160940     6.996237     1.053659   450.034025     1.081933     1.074780 
12515.664100     7.003243     1.028805   458.092176     1.082378     1.075104 
12528.179760     7.010255     1.024109   458.906256     1.082822     1.075424 
12540.707940     7.017275     1.018454   459.354078     1.083265     1.075740 
12553.248650     7.024301     0.996003   468.334413     1.083708     1.076051 
12565.801900     7.031335     1.030602   450.767751     1.084149     1.076358 
12578.367700     7.038375     1.020689   454.867512     1.084589     1.076660 
12590.946070     7.045423     1.020019   452.872923     1.085029     1.076958 
12603.537020     7.052478     1.021399   449.492816     1.085467     1.077250 
12616.140550     7.059540     1.057597   433.432687     1.085905     1.077538 
12628.756690     7.066609     1.057115   433.165530     1.086342     1.077820 
12641.385450     7.073685     1.040243   438.659795     1.086777     1.078097 
12654.026840     7.080768     0.986568   459.354472     1.087213     1.078369 
12666.680860     7.087858     1.022312   442.091999     1.087647     1.078635 
12679.347540     7.094955     1.008644   446.588180     1.088081     1.078895 
12692.026890     7.102060     1.065233   421.766699     1.088515     1.079150 
12704.718920     7.109171     0.993933   449.729248     1.088948     1.079399 
12717.423640     7.116290     1.105638   403.184489     1.089380     1.079641 
12730.141060     7.123416     1.057425   420.453180     1.089813     1.079878 
12742.871200     7.130549     0.974313   454.658232     1.090245     1.080108 
12755.614070     7.137689     1.104104   399.062930     1.090677     1.080332 
12768.369690     7.144837     1.069045   411.685474     1.091109     1.080549 
12781.138060     7.151991     1.098660   399.731495     1.091541     1.080759 
12793.919190     7.159153     1.041517   419.178742     1.091974     1.080963 
12806.713110     7.166322     1.039171   419.082810     1.092408     1.081159 
12819.519830     7.173498     1.007346   430.877711     1.092842     1.081349 
12832.339350     7.180681     0.986900   437.583366     1.093277     1.081531 
12845.171690     7.187871     0.965810   444.831946     1.093713     1.081705 
12858.016860     7.195069     1.014422   421.943455     1.094151     1.081872 
12870.874870     7.202274     1.069459   398.955171     1.094591     1.082032 
12883.745750     7.209486     0.979478   434.178099     1.095032     1.082183 
12896.629490     7.216706     0.964008   439.570210     1.095476     1.082326 
12909.526120     7.223932     1.020848   412.153982     1.095923     1.082461 
12922.435650     7.231166     0.982454   428.305547     1.096373     1.082588 
12935.358090     7.238407     1.023875   409.514603     1.096826     1.082706 
12948.293440     7.245656     1.002497   416.937686     1.097283     1.082815 
12961.241740     7.252911     1.087146   383.381399     1.097745     1.082915 
12974.202980     7.260174     1.055364   393.450815     1.098212     1.083007 
12987.177180     7.267444     1.021871   403.964590     1.098684     1.083089 
13000.164360     7.274722     1.022584   402.724237     1.099162     1.083161 
13013.164520     7.282007     1.012509   405.818559     1.099647     1.083225 
13026.177690     7.289299     0.990146   413.566669     1.100140     1.083278 
13039.203870     7.296598     1.067852   381.900735     1.100640     1.083322 
13052.243070     7.303905     1.036854   392.243772     1.101150     1.083355 
13065.295310     7.311219     1.059452   382.249207     1.101670     1.083378 
13078.360610     7.318541     1.046813   386.350148     1.102201     1.083391 
13091.438970     7.325869     1.025419   392.857266     1.102744     1.083393 
13104.530410     7.333206     0.966198   414.578447     1.103300     1.083385 
13117.634940     7.340549     1.063732   375.616388     1.103870     1.083365 
13130.752570     7.347900     1.028568   387.028121     1.104455     1.083334 
13143.883330     7.355258     1.033427   384.846833     1.105055     1.083292 
13157.027210     7.362624     1.012773   390.297283     1.105675     1.083238 
13170.184240     7.369997     1.013792   388.700994     1.106318     1.083173 
13183.354420     7.377377     0.978759   401.237424     1.106983     1.083095 
13196.537770     7.384765     1.111658   352.516733     1.107673     1.083005 
13209.734310     7.392160     1.041472   374.367394     1.108390     1.082903 
13222.944050     7.399563     0.973888   398.992786     1.109136     1.082789 
13236.166990     7.406973     0.990204   391.214619     1.109914     1.082662 
13249.403160     7.414391     1.053671   366.820573     1.110728     1.082521 
13262.652560     7.421815     0.986707   390.388902     1.111579     1.082368 
13275.915210     7.429248     0.932556   411.326191     1.112473     1.082201 
13289.191130     7.436688     1.119869   342.471132     1.113413     1.082021 
13302.480320     7.444135     1.070952   356.110776     1.114404     1.081827 
13315.782800     7.451590     1.080582   352.921216     1.115452     1.081618 
13329.098580     7.459052     1.116152   340.072164     1.116563     1.081396 
13342.427680     7.466522     1.041142   362.837915     1.117745     1.081159 
13355.770110     7.473999     1.089062   345.818488     1.119007     1.080907 
13369.125880     7.481484     1.186443   316.536295     1.120362     1.080641 
13382.495010     7.488976     1.099291   339.902401     1.121826     1.080359 
13395.877500     7.496476     1.023007   364.772529     1.123418     1.080062 
13409.273380     7.503983     0.937830   395.454157     1.125162     1.079749 
13422.682650     7.511498     0.968626   382.361781     1.127093     1.079421 
13436.105330     7.519021     1.016572   363.314583     1.129253     1.079076 
13449.541440     7.526551     1.102626   334.483791     1.131701     1.078715 
13462.990980     7.534088     1.103755   332.877800     1.134515     1.078338 
13476.453970     7.541633     1.025223   357.146721     1.137795     1.077944 
13489.930430     7.549186     1.012965   361.131989     1.141669     1.077533 
13503.420360     7.556746     1.118154   325.385628     1.146307     1.077104 
13516.923780     7.564314     1.122252   323.290893     1.151924     1.076658 
13530.440700     7.571889     1.091153   331.500044     1.158793     1.076194 
13543.971140     7.579472     1.055257   340.979802     1.167258     1.075712 
13557.515110     7.587063     1.142509   313.863110     1.177741     1.075212 
13571.072630     7.594661     1.170657   304.724093     1.190776     1.074693 
13584.643700     7.602267     1.102473   322.485228     1.206991     1.074155 
13598.228340     7.609880     1.197839   296.643418     1.227119     1.073598 
13611.826570     7.617502     1.253724   281.658812     1.252026     1.073022 
13625.438400     7.625130     1.205108   292.085578     1.282702     1.072426 
13639.063840     7.632767     1.291515   272.075525     1.320257     1.071811 
13652.702900     7.640411     1.346025   259.846939     1.365911     1.071175 
13666.355600     7.648063     1.381184   252.556804     1.420970     1.070519 
13680.021960     7.655722     1.531782   226.765024     1.486793     1.069841 
13693.701980     7.663389     1.602507   215.772133     1.564745     1.069143 
13707.395680     7.671064     1.566381   220.248902     1.656141     1.068424 
13721.103080     7.678747     1.691470   203.019036     1.762196     1.067683 
13734.824180     7.686437     1.731654   197.521189     1.883928     1.066920 
13748.559010     7.694135     1.837727   185.799446     2.021987     1.066134 
13762.307570     7.701840     2.026088   167.951822     2.176689     1.065327 
13776.069870     7.709554     2.091732   162.042732     2.347873     1.064496 
13789.845940     7.717275     2.281244   148.048314     2.534822     1.063643 
13803.635790     7.725004     2.628409   128.068460     2.736191     1.062766 
13817.439420     7.732741     2.669284   125.629301     2.949949     1.061865 
13831.256860     7.740485     2.843278   117.459688     3.173351     1.060940 
13845.088120     7.748237     3.024759   109.984563     3.402926     1.059991 
13858.933210     7.755997     3.393712    97.636962     3.634495     1.059017 
13872.792140     7.763765     3.571352    92.407972     3.863227     1.058018 
13886.664930     7.771540     3.802850    86.442372     4.083717     1.056994 
13900.551600     7.779324     4.127235    79.336214     4.290124     1.055945 
13914.452150     7.787115     4.348203    75.030334     4.476357     1.054869 
13928.366600     7.794914     4.413136    73.594938     4.636343     1.053767 
13942.294970     7.802721     4.497770    71.930269     4.764370     1.052638 
13956.237260     7.810535     4.658003    69.185299     4.855497     1.051483 
13970.193500     7.818358     4.850699    66.150433     4.905976     1.050300 
13984.163700     7.826188     4.819783    66.379361     4.913618     1.049089 
13998.147860     7.834026     4.813832    66.249853     4.878013     1.047850 
14012.146010     7.841872     4.688381    67.762491     4.800559     1.046584 
14026.158150     7.849726     4.584563    69.053923     4.684299     1.045288 
14040.184310     7.857588     4.677811    67.418335     4.533608     1.043963 
14054.224500     7.865458     4.492656    70.027899     4.353808     1.042609 
14068.278720     7.873336     4.198701    74.666502     4.150786     1.041225 
14082.347000     7.881221     3.943584    79.205983     3.930639     1.039810 
14096.429350     7.889114     3.968804    78.463248     3.699392     1.038366 
14110.525770     7.897016     3.636362    85.334225     3.462765     1.036890 
14124.636300     7.904925     3.352585    92.287635     3.226008     1.035383 
14138.760940     7.912842     3.049777   101.075295     2.993764     1.033844 
14152.899700     7.920768     2.890159   106.393244     2.769994     1.032274 
14167.052600     7.928701     2.624854   116.505208     2.557914     1.030670 
14181.219650     7.936642     2.402927   126.884268     2.359988     1.029034 
14195.400870     7.944591     2.313851   131.242019     2.177994     1.027365 
14209.596270     7.952548     2.308243   131.134043     2.012920     1.025662 
14223.805870     7.960513     2.069165   145.649673     1.865137     1.023925 
14238.029670     7.968486     1.860653   161.407344     1.734483     1.022153 
14252.267700     7.976467     1.730199   172.726279     1.620340     1.020347 
14266.519970     7.984456     1.573142   189.156291     1.521743     1.018505 
14280.786490     7.992453     1.624439   182.922624     1.437472     1.016628 
14295.067280     8.000458     1.479864   200.082379     1.366146     1.014714 
14309.362340     8.008471     1.380245   213.664129     1.306308     1.012764 
14323.671710     8.016492     1.390107   211.262476     1.256494     1.010777 
14337.995380     8.024521     1.237625   236.446973     1.215284     1.008753 
14352.333370     8.032559     1.293996   225.512027     1.181380     1.006691 
14366.685710     8.040604     1.161039   249.624533     1.153543     1.004590 
14381.052390     8.048657     1.193695   242.250879     1.130680     1.002451 
14395.433440     8.056719     1.162979   247.722267     1.111856     1.000272 
14409.828880     8.064788     1.132331   252.813873     1.096270     0.998054 
14424.238710     8.072866     1.104086   257.902729     1.083251     0.995796 
14438.662950     8.080952     1.144013   247.672212     1.072248     0.993497 
14453.101610     8.089046     1.120272   252.339325     1.062813     0.991157 
14467.554710     8.097148     1.173208   239.756744     1.054595     0.988776 
14482.022260     8.105258     1.091454   256.289177     1.047303     0.986353 
14496.504290     8.113376     1.088648   255.918182     1.040718     0.983887 
14511.000790     8.121503     1.089887   256.058337     1.034673     0.981379 
14525.511790     8.129637     1.076955   257.958238     1.029038     0.978827 
14540.037300     8.137780     1.113651   248.078156     1.023717     0.976231 
14554.577340     8.145931     1.127828   243.670267     1.018639     0.973591 
14569.131920     8.154090     1.081031   253.003713     1.013749     0.970905 
14583.701050     8.162257     1.023487   265.753528     1.009003     0.968175 
14598.284750     8.170433     0.999944   270.295557     1.004371     0.965398 
14612.883040     8.178616     1.058944   255.225406     0.999829     0.962576 
14627.495920     8.186808     1.118745   240.463886     0.995359     0.959706 
14642.123420     8.195009     1.104247   242.263323     0.990948     0.956789 
14656.765540     8.203217     1.043317   255.515722     0.986583     0.953823 
14671.422300     8.211434     1.108051   239.763278     0.982253     0.950810 
14686.093730     8.219658     0.978189   269.607367     0.977952     0.947747 
14700.779820     8.227892     1.047551   252.124208     0.973671     0.944635 
14715.480600     8.236133     1.037002   252.944808     0.969407     0.941472 
14730.196080     8.244383     1.055658   247.808924     0.965151     0.938259 
14744.926280     8.252640     1.076033   242.398750     0.960900     0.934995 
14759.671200     8.260907     1.038289   250.743630     0.956649     0.931679 
14774.430870     8.269181     1.095978   236.249309     0.952394     0.928311 
14789.205310     8.277464     1.168376   221.142454     0.948131     0.924890 
14803.994510     8.285755     1.113574   231.105008     0.943857     0.921415 
14818.798510     8.294055     1.009030   253.723098     0.939568     0.917886 
14833.617300     8.302362     0.954401   266.810023     0.935262     0.914303 
14848.450920     8.310679     1.032357   246.105377     0.930935     0.910664 
14863.299370     8.319003     1.043540   242.573352     0.926584     0.906970 
14878.162670     8.327336     1.034734   244.522083     0.922208     0.903219 
14893.040830     8.335677     1.031836   243.343783     0.917803     0.899411 
14907.933870     8.344027     1.023863   245.049604     0.913367     0.895546 
14922.841810     8.352385     1.021984   244.088677     0.908899     0.891622 
14937.764650     8.360751     1.056196   234.922762     0.904395     0.887640 
14952.702410     8.369126     1.027474   241.260852     0.899855     0.883598 
14967.655120     8.377509     1.080177   228.740040     0.895276     0.879496 
14982.622770     8.385900     1.075437   228.921287     0.890656     0.875333 
14997.605400     8.394300     1.065725   229.771540     0.885994     0.871109 
#######	End powder diffraction data	#######


#######	Begin powder diffraction data	#######
data_POL126529-b_3-TOF.dat_0
_pd_block_id	POL126529-b_3-TOF.dat_0
_pd_calc_method	Rietveld
_diffrn_radiation_probe	neutron
_pd_instr_special_details	POLARIS_Diffractometer_at_ISIS
_pd_meas_scan_method	tof
_refine_ls_goodness_of_fit_all	3.01774
_pd_proc_ls_prof_R_factor	0.03084
_pd_proc_ls_prof_wR_factor	0.03487
_pd_proc_ls_prof_wR_expected	0.01156
loop_
	_pd_phase_id
	_pd_phase_block_id
	_pd_phase_mass_%
1	SrFeO2.5_Ima2_0	76.66(6)
2	magnetic_only_0	23.34(6)
loop_
	_refln_index_h
	_refln_index_k
	_refln_index_l
	_pd_refln_phase_id
	_refln_d_spacing
	_refln_F_squared_calc
	_refln_F_squared_meas
   0    0    2 1    2.764123    18.514974    18.625892
   0    0    4 1    1.382061    34.732841    34.863362
   0    0    6 1    0.921374     6.474804     6.640037
   0    0    8 1    0.691031    22.717028    22.067656
   0    1    1 1    3.956956     5.740121     6.060741
   0    1    3 1    1.752406     7.825322     7.820533
   0    1    5 1    1.085183     3.087708     3.012243
   0    1    7 1    0.782188     0.311454     0.316916
   0    1    9 1    0.610672     0.988326     0.985244
   0    2    0 1    2.833134    13.075723    12.962416
   0    2    2 1    1.978478    90.449327    90.508296
   0    2    4 1    1.242145    19.117913    18.471288
   0    2    6 1    0.876203    51.802765    52.633037
   0    2    8 1    0.671349     3.816451     3.697927
   0    3    1 1    1.787319     2.952663     2.857012
   0    3    3 1    1.318985     0.096806     0.095182
   0    3    5 1    0.954183     0.035597     0.035661
   0    3    7 1    0.728620     0.411507     0.399907
   0    4    0 1    1.416567    17.460112    18.358728
   0    4    2 1    1.260659     6.053900     5.929505
   0    4    4 1    0.989239    54.801604    54.121111
   0    4    6 1    0.772369     4.072156     4.098626
   0    4    8 1    0.621073    22.634656    22.880344
   0    5    1 1    1.110168     1.118388     1.101437
   0    5    3 1    0.965319     1.616537     1.623397
   0    5    5 1    0.791391     0.678742     0.688374
   0    5    7 1    0.647934     0.072674     0.071833
   0    6    0 1    0.944378     0.044553     0.043536
   0    6    2 1    0.893660    16.842362    17.448335
   0    6    4 1    0.779729     0.007328     0.007481
   0    6    6 1    0.659493    22.226263    21.321864
   0    7    1 1    0.800927     9.933089    10.163430
   0    7    3 1    0.741116     2.116490     2.048711
   0    7    5 1    0.653136     0.822506     0.804540
   0    8    0 1    0.708284     4.768682     4.629936
   0    8    2 1    0.686117     1.399800     1.372661
   0    8    4 1    0.630329     6.527740     6.598127
   0    9    1 1    0.625542     4.572883     4.644853
   0    9    3 1    0.595773     3.353612     3.839341
   1    1    0 1    5.326566     1.146126     1.211832
   1    1    2 1    2.453448     0.054874     0.055594
   1    1    4 1    1.337764     1.728188     1.701269
   1    1    6 1    0.907892     0.693965     0.741844
   1    1    8 1    0.685288     0.060483     0.059319
   1    2    1 1    2.489093     0.032080     0.032498
   1    2    3 1    1.537238     2.542500     2.594374
   1    2    5 1    1.027761     0.597230     0.607175
   1    2    7 1    0.759845     3.149500     3.072324
   1    2    9 1    0.599860     3.464131     3.721667
   1    3    0 1    1.875095     0.128833     0.119219
   1    3    2 1    1.551742     0.100321     0.101737
   1    3    4 1    1.112520     3.812705     3.746728
   1    3    6 1    0.826935     2.975350     3.158420
   1    3    8 1    0.648401     4.157491     4.105996
   1    4    1 1    1.366967     2.291804     2.313070
   1    4    3 1    1.120187     0.172247     0.169404
   1    4    5 1    0.870236     0.593805     0.605832
   1    4    7 1    0.689120     0.894310     0.873002
   1    5    0 1    1.130282     2.417841     2.412129
   1    5    2 1    1.046195     1.956946     1.969885
   1    5    4 1    0.874944     0.415575     0.422158
   1    5    6 1    0.714157     6.529214     6.270710
   1    6    1 1    0.929244     1.862574     1.854299
   1    6    3 1    0.839225     0.323453     0.331935
   1    6    5 1    0.717332     0.755168     0.726424
   1    6    7 1    0.605373     0.318018     0.324098
   1    7    0 1    0.808382     3.431012     3.506729
   1    7    2 1    0.775882     4.468488     4.551979
   1    7    4 1    0.697784     4.812552     4.615983
   1    7    6 1    0.607657     3.933838     3.963072
   1    8    1 1    0.701831     0.431645     0.416935
   1    8    3 1    0.660538     0.322110     0.308330
   1    8    5 1    0.595969     0.572526     0.653740
   1    9    0 1    0.629075     1.635560     1.657072
   1    9    2 1    0.613390     8.559716     8.513175
   2    0    2 1    2.605711     3.586296     3.651825
   2    0    4 1    1.360913    17.802379    17.998267
   2    0    6 1    0.915027     0.188369     0.199727
   2    0    8 1    0.688341    11.584561    11.328292
   2    1    1 1    3.529698     0.107431     0.108270
   2    1    3 1    1.709884     1.252248     1.204879
   2    1    5 1    1.074855     0.058177     0.056255
   2    1    7 1    0.778294     5.043512     5.152190
   2    1    9 1    0.608813     6.936437     6.955093
   2    2    0 1    2.663283     1.643266     1.608155
   2    2    2 1    1.917884    20.010621    19.630551
   2    2    4 1    1.226724     2.119250     2.018656
   2    2    6 1    0.870739    29.101507    29.673260
   2    2    8 1    0.668882     0.251083     0.243452
   2    3    1 1    1.742270     0.076254     0.076185
   2    3    3 1    1.300565     3.329641     3.239469
   2    3    5 1    0.947139     3.882657     3.812214
   2    3    7 1    0.725469     0.418984     0.407048
   2    4    0 1    1.393821    29.597800    29.710700
   2    4    2 1    1.244547     0.002119     0.002058
   2    4    4 1    0.981396    20.935431    20.703846
   2    4    6 1    0.768619     0.060978     0.060562
   2    4    8 1    0.619118    32.318646    32.512695
   2    5    1 1    1.099117     6.534759     6.469927
   2    5    3 1    0.958028     7.886193     7.961439
   2    5    5 1    0.787359     4.374424     4.437066
   2    5    7 1    0.645715     0.818635     0.811868
   2    6    0 1    0.937548     0.693915     0.679965
   2    6    2 1    0.887865    54.277218    56.083782
   2    6    4 1    0.775871     1.972449     2.009250
   2    6    6 1    0.657153    26.054795    25.171805
   2    7    1 1    0.796747    22.366632    22.773013
   2    7    3 1    0.737801     5.673215     5.479235
   2    7    5 1    0.650864     2.078412     2.043563
   2    8    0 1    0.705388    21.451559    20.874177
   2    8    2 1    0.683484     2.799188     2.741170
   2    8    4 1    0.628286    46.263279    46.925952
   2    9    1 1    0.623545    10.413624    10.565168
   3    1    0 1    3.833675     3.269459     3.383879
   3    1    2 1    2.242105     4.579615     4.565724
   3    1    4 1    1.300154     0.210850     0.205113
   3    1    6 1    0.895864     1.249509     1.296800
   3    1    8 1    0.680071     0.253341     0.245955
   3    2    1 1    2.269211     0.956969     0.948954
   3    2    3 1    1.480925     6.486914     6.694624
   3    2    5 1    1.010409     2.087705     2.091758
   3    2    7 1    0.752752     1.749210     1.700533
   3    2    9 1    0.596351     2.774042     3.150587
   3    3    0 1    1.775522    16.260354    15.898697
   3    3    2 1    1.493878    12.332288    12.827191
   3    3    4 1    1.090606     7.458082     7.303431
   3    3    6 1    0.817816     1.430738     1.490238
   3    3    8 1    0.643976     1.881276     1.869623
   3    4    1 1    1.326914     7.750729     7.624323
   3    4    3 1    1.097826     1.767917     1.747781
   3    4    5 1    0.859627     0.152669     0.156170
[truncated: 2,418,151 more chars]
