# Supplementary material for: Average and Local Structure of La1–xSrxFe1–yMnyO3−δ Chemical Looping Oxygen Carrier Materials
Source: Chem Mater. 2025 May 2;37(9):3471–82. doi: 10.1021/acs.chemmater.5c00388 (PMC12079801; doi:10.1021/acs.chemmater.5c00388)
Supplement: Supplementary file 2 — cm5c00388_si_002.zip [file cm5c00388_si_002.zip › 2c_pol126523_LSF641_pdcif.cif]

#######	Begin powder crystal structure	#######
data_LSF641_rhombohedral_0
_pd_block_id	LSF641_rhombohedral_0
# The diffractogram block id loop is at the end of the datablock.
_diffrn_measurement_device_type	POLARIS_Diffractometer_at_ISIS
_pd_phase_name LSF641_rhombohedral
_cell_length_a  5.52144(4)
_cell_length_b  5.52144(4)
_cell_length_c  13.42429(10)
_cell_angle_alpha 90
_cell_angle_beta  90
_cell_angle_gamma 120
_cell_volume 354.426(6)
_exptl_crystal_density_diffrn	6.2503(12)
_space_group_magn.number_BNS	167.103
loop_
	_space_group_symop_magn_operation.id
	_space_group_symop_magn_operation.xyz
	_space_group_symop_magn_operation.mxmymz
	_space_group_symop_magn_operation.timereversal
	  1 -x,-x+y,-z+1/2  -mx,-mx+my,-mz +1
	  2 -x,-y,-z  mx,my,mz +1
	  3 -x+1/3,-x+y-1/3,-z+1/6  -mx,-mx+my,-mz +1
	  4 -x+1/3,-y-1/3,-z-1/3  mx,my,mz +1
	  5 -x-1/3,-x+y+1/3,-z-1/6  -mx,-mx+my,-mz +1
	  6 -x-1/3,-y+1/3,-z+1/3  mx,my,mz +1
	  7 -x+y,-x,z  -mx+my,-mx,mz +1
	  8 -x+y,y,z+1/2  mx-my,-my,-mz +1
	  9 -x+y+1/3,-x-1/3,z-1/3  -mx+my,-mx,mz +1
	 10 -x+y+1/3,y-1/3,z+1/6  mx-my,-my,-mz +1
	 11 -x+y-1/3,-x+1/3,z+1/3  -mx+my,-mx,mz +1
	 12 -x+y-1/3,y+1/3,z-1/6  mx-my,-my,-mz +1
	 13 -y,-x,z+1/2  my,mx,-mz +1
	 14 -y,x-y,z  -my,mx-my,mz +1
	 15 -y+1/3,-x-1/3,z+1/6  my,mx,-mz +1
	 16 -y+1/3,x-y-1/3,z-1/3  -my,mx-my,mz +1
	 17 -y-1/3,-x+1/3,z-1/6  my,mx,-mz +1
	 18 -y-1/3,x-y+1/3,z+1/3  -my,mx-my,mz +1
	 19 y,-x+y,-z  -my,mx-my,mz +1
	 20 y,x,-z+1/2  my,mx,-mz +1
	 21 y+1/3,-x+y-1/3,-z-1/3  -my,mx-my,mz +1
	 22 y+1/3,x-1/3,-z+1/6  my,mx,-mz +1
	 23 y-1/3,-x+y+1/3,-z+1/3  -my,mx-my,mz +1
	 24 y-1/3,x+1/3,-z-1/6  my,mx,-mz +1
	 25 x-y,-y,-z+1/2  mx-my,-my,-mz +1
	 26 x-y,x,-z  -mx+my,-mx,mz +1
	 27 x-y+1/3,-y-1/3,-z+1/6  mx-my,-my,-mz +1
	 28 x-y+1/3,x-1/3,-z-1/3  -mx+my,-mx,mz +1
	 29 x-y-1/3,-y+1/3,-z-1/6  mx-my,-my,-mz +1
	 30 x-y-1/3,x+1/3,-z+1/3  -mx+my,-mx,mz +1
	 31 x,y,z  mx,my,mz +1
	 32 x,x-y,z+1/2  -mx,-mx+my,-mz +1
	 33 x+1/3,y-1/3,z-1/3  mx,my,mz +1
	 34 x+1/3,x-y-1/3,z+1/6  -mx,-mx+my,-mz +1
	 35 x-1/3,y+1/3,z+1/3  mx,my,mz +1
	 36 x-1/3,x-y+1/3,z-1/6  -mx,-mx+my,-mz +1
loop_
	_atom_site_label
	_atom_site_type_symbol
	_atom_site_site_symmetry_multiplicity
	_atom_site_fract_x
	_atom_site_fract_y
	_atom_site_fract_z
	_atom_site_occupancy
	_atom_site_B_iso_or_equiv
La1 La+3   6 0 0 0.25 0.6 0
Sr1 Sr+2   6 0 0 0.25 0.4 0
Fe1 Fe+3   6 0 0 0 1 0
O1 O-2  18 0.46028(6) 0 0.25 1.0023(9) 0
loop_
	_atom_site_aniso_label
	_atom_site_aniso_U_11
	_atom_site_aniso_U_22
	_atom_site_aniso_U_33
	_atom_site_aniso_U_12
	_atom_site_aniso_U_13
	_atom_site_aniso_U_23
La1 0.00696(10) 0.00696(10) 0.00621(16) 0.00348(5) 0 0
Sr1 0.00696(10) 0.00696(10) 0.00621(16) 0.00348(5) 0 0
Fe1 0.00322(7) 0.00322(7) 0.00280(11) 0.00161(4) 0 0
O1 0.01289(11) 0.00880(18) 0.01136(14) 0.00440(9) -0.00242(6) -0.00484(13)
loop_
	_geom_bond_atom_site_label_1
	_geom_bond_atom_site_label_2
	_geom_bond_distance
	_geom_bond_site_symmetry_1
	_geom_bond_site_symmetry_2
	La1       Sr1       0.00000 1_555   1_555
	La1       O1        2.5414(4) 1_555  14_555
	La1       O1        2.5414(4) 1_555  25_555
	La1       O1        2.5414(4) 1_555   1_555
	La1       O1        2.75581(3) 1_555   6_555
	La1       O1        2.75581(5) 1_555   4_545
	La1       O1        2.75581(3) 1_555  30_445
	La1       O1        2.75581(5) 1_555  28_445
	La1       O1        2.75581(3) 1_555  17_454
	La1       O1        2.75581(5) 1_555  15_555
	La1       O1        2.9800(4) 1_555  14_545
	La1       O1        2.9800(4) 1_555  25_455
	La1       O1        2.9800(4) 1_555   1_665
	Sr1       La1       0.00000 1_555   1_555
	Sr1       O1        2.5414(4) 1_555  14_555
	Sr1       O1        2.5414(4) 1_555  25_555
	Sr1       O1        2.5414(4) 1_555   1_555
	Sr1       O1        2.75581(3) 1_555   6_555
	Sr1       O1        2.75581(5) 1_555   4_545
	Sr1       O1        2.75581(3) 1_555  30_445
	Sr1       O1        2.75581(5) 1_555  28_445
	Sr1       O1        2.75581(3) 1_555  17_454
	Sr1       O1        2.75581(5) 1_555  15_555
	Sr1       O1        2.9800(4) 1_555  14_545
	Sr1       O1        2.9800(4) 1_555  25_455
	Sr1       O1        2.9800(4) 1_555   1_665
	Fe1       O1        1.95961(5) 1_555  15_555
	Fe1       O1        1.95961(6) 1_555  18_445
	Fe1       O1        1.95961(5) 1_555  28_445
	Fe1       O1        1.95961(6) 1_555   5_555
	Fe1       O1        1.95961(5) 1_555   4_545
	Fe1       O1        1.95961(6) 1_555  29_455
	O1        Fe1       1.95961(4) 1_555   6_445
	O1        Fe1       1.95961(4) 1_555   3_445
	O1        La1       2.5414(4) 1_555   1_555
	O1        Sr1       2.5414(4) 1_555   1_555
	O1        O1        2.75581(3) 1_555  17_454
	O1        O1        2.75581(3) 1_555  15_445
	O1        La1       2.75581(3) 1_555   6_445
	O1        Sr1       2.75581(5) 1_555   4_445
	O1        La1       2.75581(5) 1_555   4_445
	O1        Sr1       2.75581(3) 1_555   6_445
	O1        O1        2.75581(3) 1_555   6_445
	O1        O1        2.75581(3) 1_555   4_545
	O1        O1        2.78673(7) 1_555  25_455
	O1        O1        2.78673(7) 1_555  14_545
	O1        O1        2.78673(7) 1_555  25_445
	O1        O1        2.78673(7) 1_555  14_445
	O1        Sr1       2.9800(4) 1_555   1_445
	O1        La1       2.9800(4) 1_555   1_445
	loop_
		_geom_angle_atom_site_label_1
		_geom_angle_atom_site_label_2
		_geom_angle_atom_site_label_3
		_geom_angle
		_geom_angle_site_symmetry_1
		_geom_angle_site_symmetry_2
		_geom_angle_site_symmetry_3
	O1        La1       Sr1        Invalid   14_555 1_555   1_555
	O1        La1       O1         120.00000000(19)  25_555 1_555  14_555
	O1        La1       Sr1        Invalid   25_555 1_555   1_555
	O1        La1       O1         120.00000000(19)   1_555 1_555  25_555
	O1        La1       O1         120.00000000(19)   1_555 1_555  14_555
	O1        La1       Sr1        Invalid    1_555 1_555   1_555
	O1        La1       O1         122.730(4)   6_555 1_555   1_555
	O1        La1       O1         85.435(7)   6_555 1_555  25_555
	O1        La1       O1         62.542(4)   6_555 1_555  14_555
	O1        La1       Sr1        Invalid    6_555 1_555   1_555
	O1        La1       O1         170.871(15)   4_545 1_555   6_555
	O1        La1       O1         62.542(4)   4_545 1_555   1_555
	O1        La1       O1         85.435(7)   4_545 1_555  25_555
	O1        La1       O1         122.730(4)   4_545 1_555  14_555
	O1        La1       Sr1        Invalid    4_545 1_555   1_555
	O1        La1       O1         114.540(8)  30_445 1_555   4_545
	O1        La1       O1         60.7437(12)  30_445 1_555   6_555
	O1        La1       O1         85.435(7)  30_445 1_555   1_555
	O1        La1       O1         62.542(4)  30_445 1_555  25_555
	O1        La1       O1         122.730(4)  30_445 1_555  14_555
	O1        La1       Sr1        Invalid   30_445 1_555   1_555
	O1        La1       O1         170.871(15)  28_445 1_555  30_445
	O1        La1       O1         60.7437(15)  28_445 1_555   4_545
	O1        La1       O1         125.084(9)  28_445 1_555   6_555
	O1        La1       O1         85.435(7)  28_445 1_555   1_555
	O1        La1       O1         122.730(4)  28_445 1_555  25_555
	O1        La1       O1         62.542(4)  28_445 1_555  14_555
	O1        La1       Sr1        Invalid   28_445 1_555   1_555
	O1        La1       O1         114.540(8)  17_454 1_555  28_445
	O1        La1       O1         60.7437(12)  17_454 1_555  30_445
	O1        La1       O1         125.084(9)  17_454 1_555   4_545
	O1        La1       O1         60.7437(12)  17_454 1_555   6_555
	O1        La1       O1         62.542(4)  17_454 1_555   1_555
	O1        La1       O1         122.730(4)  17_454 1_555  25_555
	O1        La1       O1         85.435(7)  17_454 1_555  14_555
	O1        La1       Sr1        Invalid   17_454 1_555   1_555
	O1        La1       O1         170.871(15)  15_555 1_555  17_454
	O1        La1       O1         60.7437(15)  15_555 1_555  28_445
	O1        La1       O1         125.084(9)  15_555 1_555  30_445
	O1        La1       O1         60.7437(15)  15_555 1_555   4_545
	O1        La1       O1         114.540(8)  15_555 1_555   6_555
	O1        La1       O1         122.730(4)  15_555 1_555   1_555
	O1        La1       O1         62.542(4)  15_555 1_555  25_555
	O1        La1       O1         85.435(7)  15_555 1_555  14_555
	O1        La1       Sr1        Invalid   15_555 1_555   1_555
	O1        La1       O1         94.565(7)  14_545 1_555  15_555
	O1        La1       O1         94.565(7)  14_545 1_555  17_454
	O1        La1       O1         117.458(5)  14_545 1_555  28_445
	O1        La1       O1         57.270(4)  14_545 1_555  30_445
	O1        La1       O1         57.270(4)  14_545 1_555   4_545
	O1        La1       O1         117.458(4)  14_545 1_555   6_555
	O1        La1       O1         60.00000000(5)  14_545 1_555   1_555
	O1        La1       O1         60.00000000(5)  14_545 1_555  25_555
	O1        La1       O1         180.0000(15)  14_545 1_555  14_555
	O1        La1       Sr1        Invalid   14_545 1_555   1_555
	O1        La1       O1         120.00000000(14)  25_455 1_555  14_545
	O1        La1       O1         117.458(5)  25_455 1_555  15_555
	O1        La1       O1         57.270(4)  25_455 1_555  17_454
	O1        La1       O1         57.270(4)  25_455 1_555  28_445
	O1        La1       O1         117.458(4)  25_455 1_555  30_445
	O1        La1       O1         94.565(7)  25_455 1_555   4_545
	O1        La1       O1         94.565(7)  25_455 1_555   6_555
	O1        La1       O1         60.00000000(5)  25_455 1_555   1_555
	O1        La1       O1         180.0000(15)  25_455 1_555  25_555
	O1        La1       O1         60.00000000(5)  25_455 1_555  14_555
	O1        La1       Sr1        Invalid   25_455 1_555   1_555
	O1        La1       O1         120.00000000(14)   1_665 1_555  25_455
	O1        La1       O1         120.00000000(14)   1_665 1_555  14_545
	O1        La1       O1         57.270(4)   1_665 1_555  15_555
	O1        La1       O1         117.458(4)   1_665 1_555  17_454
	O1        La1       O1         94.565(7)   1_665 1_555  28_445
	O1        La1       O1         94.565(7)   1_665 1_555  30_445
	O1        La1       O1         117.458(5)   1_665 1_555   4_545
	O1        La1       O1         57.270(4)   1_665 1_555   6_555
	O1        La1       O1         180.0000(15)   1_665 1_555   1_555
	O1        La1       O1         60.00000000(5)   1_665 1_555  25_555
	O1        La1       O1         60.00000000(5)   1_665 1_555  14_555
	O1        La1       Sr1        Invalid    1_665 1_555   1_555
	O1        Sr1       La1        Invalid   14_555 1_555   1_555
	O1        Sr1       O1         120.00000000(19)  25_555 1_555  14_555
	O1        Sr1       La1        Invalid   25_555 1_555   1_555
	O1        Sr1       O1         120.00000000(19)   1_555 1_555  25_555
	O1        Sr1       O1         120.00000000(19)   1_555 1_555  14_555
	O1        Sr1       La1        Invalid    1_555 1_555   1_555
	O1        Sr1       O1         122.730(4)   6_555 1_555   1_555
	O1        Sr1       O1         85.435(7)   6_555 1_555  25_555
	O1        Sr1       O1         62.542(4)   6_555 1_555  14_555
	O1        Sr1       La1        Invalid    6_555 1_555   1_555
	O1        Sr1       O1         170.871(15)   4_545 1_555   6_555
	O1        Sr1       O1         62.542(4)   4_545 1_555   1_555
	O1        Sr1       O1         85.435(7)   4_545 1_555  25_555
	O1        Sr1       O1         122.730(4)   4_545 1_555  14_555
	O1        Sr1       La1        Invalid    4_545 1_555   1_555
	O1        Sr1       O1         114.540(8)  30_445 1_555   4_545
	O1        Sr1       O1         60.7437(12)  30_445 1_555   6_555
	O1        Sr1       O1         85.435(7)  30_445 1_555   1_555
	O1        Sr1       O1         62.542(4)  30_445 1_555  25_555
	O1        Sr1       O1         122.730(4)  30_445 1_555  14_555
	O1        Sr1       La1        Invalid   30_445 1_555   1_555
	O1        Sr1       O1         170.871(15)  28_445 1_555  30_445
	O1        Sr1       O1         60.7437(15)  28_445 1_555   4_545
	O1        Sr1       O1         125.084(9)  28_445 1_555   6_555
	O1        Sr1       O1         85.435(7)  28_445 1_555   1_555
	O1        Sr1       O1         122.730(4)  28_445 1_555  25_555
	O1        Sr1       O1         62.542(4)  28_445 1_555  14_555
	O1        Sr1       La1        Invalid   28_445 1_555   1_555
	O1        Sr1       O1         114.540(8)  17_454 1_555  28_445
	O1        Sr1       O1         60.7437(12)  17_454 1_555  30_445
	O1        Sr1       O1         125.084(9)  17_454 1_555   4_545
	O1        Sr1       O1         60.7437(12)  17_454 1_555   6_555
	O1        Sr1       O1         62.542(4)  17_454 1_555   1_555
	O1        Sr1       O1         122.730(4)  17_454 1_555  25_555
	O1        Sr1       O1         85.435(7)  17_454 1_555  14_555
	O1        Sr1       La1        Invalid   17_454 1_555   1_555
	O1        Sr1       O1         170.871(15)  15_555 1_555  17_454
	O1        Sr1       O1         60.7437(15)  15_555 1_555  28_445
	O1        Sr1       O1         125.084(9)  15_555 1_555  30_445
	O1        Sr1       O1         60.7437(15)  15_555 1_555   4_545
	O1        Sr1       O1         114.540(8)  15_555 1_555   6_555
	O1        Sr1       O1         122.730(4)  15_555 1_555   1_555
	O1        Sr1       O1         62.542(4)  15_555 1_555  25_555
	O1        Sr1       O1         85.435(7)  15_555 1_555  14_555
	O1        Sr1       La1        Invalid   15_555 1_555   1_555
	O1        Sr1       O1         94.565(7)  14_545 1_555  15_555
	O1        Sr1       O1         94.565(7)  14_545 1_555  17_454
	O1        Sr1       O1         117.458(5)  14_545 1_555  28_445
	O1        Sr1       O1         57.270(4)  14_545 1_555  30_445
	O1        Sr1       O1         57.270(4)  14_545 1_555   4_545
	O1        Sr1       O1         117.458(4)  14_545 1_555   6_555
	O1        Sr1       O1         60.00000000(5)  14_545 1_555   1_555
	O1        Sr1       O1         60.00000000(5)  14_545 1_555  25_555
	O1        Sr1       O1         180.0000(15)  14_545 1_555  14_555
	O1        Sr1       La1        Invalid   14_545 1_555   1_555
	O1        Sr1       O1         120.00000000(14)  25_455 1_555  14_545
	O1        Sr1       O1         117.458(5)  25_455 1_555  15_555
	O1        Sr1       O1         57.270(4)  25_455 1_555  17_454
	O1        Sr1       O1         57.270(4)  25_455 1_555  28_445
	O1        Sr1       O1         117.458(4)  25_455 1_555  30_445
	O1        Sr1       O1         94.565(7)  25_455 1_555   4_545
	O1        Sr1       O1         94.565(7)  25_455 1_555   6_555
	O1        Sr1       O1         60.00000000(5)  25_455 1_555   1_555
	O1        Sr1       O1         180.0000(15)  25_455 1_555  25_555
	O1        Sr1       O1         60.00000000(5)  25_455 1_555  14_555
	O1        Sr1       La1        Invalid   25_455 1_555   1_555
	O1        Sr1       O1         120.00000000(14)   1_665 1_555  25_455
	O1        Sr1       O1         120.00000000(14)   1_665 1_555  14_545
	O1        Sr1       O1         57.270(4)   1_665 1_555  15_555
	O1        Sr1       O1         117.458(4)   1_665 1_555  17_454
	O1        Sr1       O1         94.565(7)   1_665 1_555  28_445
	O1        Sr1       O1         94.565(7)   1_665 1_555  30_445
	O1        Sr1       O1         117.458(5)   1_665 1_555   4_545
	O1        Sr1       O1         57.270(4)   1_665 1_555   6_555
	O1        Sr1       O1         180.0000(15)   1_665 1_555   1_555
	O1        Sr1       O1         60.00000000(5)   1_665 1_555  25_555
	O1        Sr1       O1         60.00000000(5)   1_665 1_555  14_555
	O1        Sr1       La1        Invalid    1_665 1_555   1_555
	O1        Fe1       O1         180.000(4)  18_445 1_555  15_555
	O1        Fe1       O1         89.3608(10)  28_445 1_555  18_445
	O1        Fe1       O1         90.639(2)  28_445 1_555  15_555
	O1        Fe1       O1         180.000(4)   5_555 1_555  28_445
	O1        Fe1       O1         90.639(3)   5_555 1_555  18_445
	O1        Fe1       O1         89.3608(10)   5_555 1_555  15_555
	O1        Fe1       O1         89.3608(10)   4_545 1_555   5_555
	O1        Fe1       O1         90.639(2)   4_545 1_555  28_445
	O1        Fe1       O1         89.3608(10)   4_545 1_555  18_445
	O1        Fe1       O1         90.639(2)   4_545 1_555  15_555
	O1        Fe1       O1         180.000(4)  29_455 1_555   4_545
	O1        Fe1       O1         90.639(3)  29_455 1_555   5_555
	O1        Fe1       O1         89.3608(10)  29_455 1_555  28_445
	O1        Fe1       O1         90.639(3)  29_455 1_555  18_445
	O1        Fe1       O1         89.3608(10)  29_455 1_555  15_555
	Fe1       O1        Fe1        167.15(2)   3_445 1_555   6_445
	La1       O1        Fe1        96.426(10)   1_555 1_555   3_445
	La1       O1        Fe1        96.426(10)   1_555 1_555   6_445
	Sr1       O1        La1        0.000      1_555 1_555   1_555
	Sr1       O1        Fe1        96.426(10)   1_555 1_555   3_445
	Sr1       O1        Fe1        96.426(10)   1_555 1_555   6_445
	O1        O1        Sr1        62.542(4)  17_454 1_555   1_555
	O1        O1        La1        62.542(4)  17_454 1_555   1_555
	O1        O1        Fe1        45.3196(9)  17_454 1_555   3_445
	O1        O1        Fe1        143.742(14)  17_454 1_555   6_445
	O1        O1        O1         170.871(15)  15_445 1_555  17_454
	O1        O1        Sr1        122.730(4)  15_445 1_555   1_555
	O1        O1        La1        122.730(4)  15_445 1_555   1_555
	O1        O1        Fe1        125.600(15)  15_445 1_555   3_445
	O1        O1        Fe1        45.3196(11)  15_445 1_555   6_445
	La1       O1        O1         119.2563(12)   6_445 1_555  15_445
	La1       O1        O1         65.460(8)   6_445 1_555  17_454
	La1       O1        Sr1        94.565(7)   6_445 1_555   1_555
	La1       O1        La1        94.565(7)   6_445 1_555   1_555
	La1       O1        Fe1        89.8885(17)   6_445 1_555   3_445
	La1       O1        Fe1        89.0909(15)   6_445 1_555   6_445
	Sr1       O1        La1        170.871(15)   4_445 1_555   6_445
	Sr1       O1        O1         54.916(9)   4_445 1_555  15_445
	Sr1       O1        O1         119.2563(12)   4_445 1_555  17_454
	Sr1       O1        Sr1        94.565(7)   4_445 1_555   1_555
	Sr1       O1        La1        94.565(7)   4_445 1_555   1_555
	Sr1       O1        Fe1        89.0909(13)   4_445 1_555   3_445
	Sr1       O1        Fe1        89.888(2)   4_445 1_555   6_445
	La1       O1        Sr1        0.000      4_445 1_555   4_445
	La1       O1        La1        170.871(15)   4_445 1_555   6_445
	La1       O1        O1         54.916(9)   4_445 1_555  15_445
	La1       O1        O1         119.2563(12)   4_445 1_555  17_454
	La1       O1        Sr1        94.565(7)   4_445 1_555   1_555
	La1       O1        La1        94.565(7)   4_445 1_555   1_555
	La1       O1        Fe1        89.0909(13)   4_445 1_555   3_445
	La1       O1        Fe1        89.888(2)   4_445 1_555   6_445
	Sr1       O1        La1        170.871(15)   6_445 1_555   4_445
	Sr1       O1        Sr1        170.871(15)   6_445 1_555   4_445
	Sr1       O1        La1        0.000      6_445 1_555   6_445
	Sr1       O1        O1         119.2563(12)   6_445 1_555  15_445
	Sr1       O1        O1         65.460(8)   6_445 1_555  17_454
	Sr1       O1        Sr1        94.565(7)   6_445 1_555   1_555
	Sr1       O1        La1        94.565(7)   6_445 1_555   1_555
	Sr1       O1        Fe1        89.8885(17)   6_445 1_555   3_445
	Sr1       O1        Fe1        89.0909(15)   6_445 1_555   6_445
	O1        O1        Sr1        54.916(9)   6_445 1_555   6_445
	O1        O1        La1        119.2563(12)   6_445 1_555   4_445
	O1        O1        Sr1        119.2563(12)   6_445 1_555   4_445
	O1        O1        La1        54.916(9)   6_445 1_555   6_445
	O1        O1        O1         114.540(8)   6_445 1_555  15_445
	O1        O1        O1         60.7437(11)   6_445 1_555  17_454
	O1        O1        Sr1        122.730(4)   6_445 1_555   1_555
	O1        O1        La1        122.730(4)   6_445 1_555   1_555
	O1        O1        Fe1        45.3196(10)   6_445 1_555   3_445
	O1        O1        Fe1        125.600(15)   6_445 1_555   6_445
	O1        O1        O1         170.871(15)   4_545 1_555   6_445
	O1        O1        Sr1        119.2563(12)   4_545 1_555   6_445
	O1        O1        La1        65.460(8)   4_545 1_555   4_445
	O1        O1        Sr1        65.460(8)   4_545 1_555   4_445
	O1        O1        La1        119.2563(12)   4_545 1_555   6_445
	O1        O1        O1         60.7437(11)   4_545 1_555  15_445
	O1        O1        O1         125.084(9)   4_545 1_555  17_454
	O1        O1        Sr1        62.542(4)   4_545 1_555   1_555
	O1        O1        La1        62.542(4)   4_545 1_555   1_555
	O1        O1        Fe1        143.742(14)   4_545 1_555   3_445
	O1        O1        Fe1        45.3196(10)   4_545 1_555   6_445
	O1        O1        O1         99.072(14)  25_455 1_555   4_545
	O1        O1        O1         90.000    25_455 1_555   6_445
	O1        O1        Sr1        124.448(6)  25_455 1_555   6_445
	O1        O1        La1        59.6282(8)  25_455 1_555   4_445
	O1        O1        Sr1        59.6282(8)  25_455 1_555   4_445
	O1        O1        La1        124.448(6)  25_455 1_555   6_445
	O1        O1        O1         114.078(10)  25_455 1_555  15_445
	O1        O1        O1         59.6282(6)  25_455 1_555  17_454
	O1        O1        Sr1        67.834(13)  25_455 1_555   1_555
	O1        O1        La1        67.834(13)  25_455 1_555   1_555
	O1        O1        Fe1        44.6804(10)  25_455 1_555   3_445
	O1        O1        Fe1        142.701(11)  25_455 1_555   6_445
	O1        O1        O1         135.67(3)  14_545 1_555  25_455
	O1        O1        O1         59.6282(6)  14_545 1_555   4_545
	O1        O1        O1         114.078(10)  14_545 1_555   6_445
	O1        O1        Sr1        59.6282(7)  14_545 1_555   6_445
	O1        O1        La1        124.448(6)  14_545 1_555   4_445
	O1        O1        Sr1        124.448(6)  14_545 1_555   4_445
	O1        O1        La1        59.6282(7)  14_545 1_555   6_445
	O1        O1        O1         90.000    14_545 1_555  15_445
	O1        O1        O1         99.072(14)  14_545 1_555  17_454
	O1        O1        Sr1        67.834(13)  14_545 1_555   1_555
	O1        O1        La1        67.834(13)  14_545 1_555   1_555
	O1        O1        Fe1        142.701(11)  14_545 1_555   3_445
	O1        O1        Fe1        44.6804(11)  14_545 1_555   6_445
	O1        O1        O1         60.000    25_445 1_555  14_545
	O1        O1        O1         164.33(3)  25_445 1_555  25_455
	O1        O1        O1         90.000    25_445 1_555   4_545
	O1        O1        O1         80.928(14)  25_445 1_555   6_445
	O1        O1        Sr1        59.6282(7)  25_445 1_555   6_445
	O1        O1        La1        114.078(10)  25_445 1_555   4_445
	O1        O1        Sr1        114.078(10)  25_445 1_555   4_445
	O1        O1        La1        59.6282(7)  25_445 1_555   6_445
	O1        O1        O1         59.6282(6)  25_445 1_555  15_445
	O1        O1        O1         124.448(6)  25_445 1_555  17_454
	O1        O1        Sr1        127.834(13)  25_445 1_555   1_555
	O1        O1        La1        127.834(13)  25_445 1_555   1_555
	O1        O1        Fe1        125.012(17)  25_445 1_555   3_445
	O1        O1        Fe1        44.6804(10)  25_445 1_555   6_445
	O1        O1        O1         104.33(3)  14_445 1_555  25_445
	O1        O1        O1         164.33(3)  14_445 1_555  14_545
	O1        O1        O1         60.000    14_445 1_555  25_455
	O1        O1        O1         124.448(6)  14_445 1_555   4_545
	O1        O1        O1         59.6282(6)  14_445 1_555   6_445
	O1        O1        Sr1        114.078(10)  14_445 1_555   6_445
	O1        O1        La1        59.6282(8)  14_445 1_555   4_445
	O1        O1        Sr1        59.6282(8)  14_445 1_555   4_445
	O1        O1        La1        114.078(10)  14_445 1_555   6_445
	O1        O1        O1         80.928(14)  14_445 1_555  15_445
	O1        O1        O1         90.000    14_445 1_555  17_454
	O1        O1        Sr1        127.834(13)  14_445 1_555   1_555
	O1        O1        La1        127.834(13)  14_445 1_555   1_555
	O1        O1        Fe1        44.6804(9)  14_445 1_555   3_445
	O1        O1        Fe1        125.012(17)  14_445 1_555   6_445
	Sr1       O1        O1         52.166(13)   1_445 1_555  14_445
	Sr1       O1        O1         52.166(13)   1_445 1_555  25_445
	Sr1       O1        O1         112.166(13)   1_445 1_555  14_545
	Sr1       O1        O1         112.166(13)   1_445 1_555  25_455
	Sr1       O1        O1         117.458(4)   1_445 1_555   4_545
	Sr1       O1        O1         57.270(4)   1_445 1_555   6_445
	Sr1       O1        Sr1        85.435(7)   1_445 1_555   6_445
	Sr1       O1        La1        85.435(7)   1_445 1_555   4_445
	Sr1       O1        Sr1        85.435(7)   1_445 1_555   4_445
	Sr1       O1        La1        85.435(7)   1_445 1_555   6_445
	Sr1       O1        O1         57.270(4)   1_445 1_555  15_445
	Sr1       O1        O1         117.458(4)   1_445 1_555  17_454
	Sr1       O1        Sr1        180.0000(15)   1_445 1_555   1_555
	Sr1       O1        La1        180.0000(15)   1_445 1_555   1_555
	Sr1       O1        Fe1        83.574(10)   1_445 1_555   3_445
	Sr1       O1        Fe1        83.574(10)   1_445 1_555   6_445
	La1       O1        Sr1        0.000      1_445 1_555   1_445
	La1       O1        O1         52.166(13)   1_445 1_555  14_445
	La1       O1        O1         52.166(13)   1_445 1_555  25_445
	La1       O1        O1         112.166(13)   1_445 1_555  14_545
	La1       O1        O1         112.166(13)   1_445 1_555  25_455
	La1       O1        O1         117.458(4)   1_445 1_555   4_545
	La1       O1        O1         57.270(4)   1_445 1_555   6_445
	La1       O1        Sr1        85.435(7)   1_445 1_555   6_445
	La1       O1        La1        85.435(7)   1_445 1_555   4_445
	La1       O1        Sr1        85.435(7)   1_445 1_555   4_445
	La1       O1        La1        85.435(7)   1_445 1_555   6_445
	La1       O1        O1         57.270(4)   1_445 1_555  15_445
	La1       O1        O1         117.458(4)   1_445 1_555  17_454
	La1       O1        Sr1        180.0000(15)   1_445 1_555   1_555
	La1       O1        La1        180.0000(15)   1_445 1_555   1_555
	La1       O1        Fe1        83.574(10)   1_445 1_555   3_445
	La1       O1        Fe1        83.574(10)   1_445 1_555   6_445
loop_
_pd_block_diffractogram_id	
	POL126523-b_1-TOF.dat_0
	POL126523-b_2-TOF.dat_0
	POL126523-b_3-TOF.dat_0
	POL126523-b_4-TOF.dat_0
	POL126523-b_5-TOF.dat_0
#######	End powder crystal structure	#######


#######	Begin powder crystal structure	#######
data_LSF641_orthorhombic_secondary_0
_pd_block_id	LSF641_orthorhombic_secondary_0
# The diffractogram block id loop is at the end of the datablock.
_diffrn_measurement_device_type	POLARIS_Diffractometer_at_ISIS
_pd_phase_name LSF641_orthorhombic_secondary
_cell_length_a  5.5596(4)
_cell_length_b  7.8261(9)
_cell_length_c  5.5344(5)
_cell_angle_alpha 90
_cell_angle_beta  90
_cell_angle_gamma 90
_cell_volume 240.80(4)
_exptl_crystal_density_diffrn	6.1300(10)
_space_group_magn.number_BNS	62.448
loop_
	_space_group_symop_magn_operation.id
	_space_group_symop_magn_operation.xyz
	_space_group_symop_magn_operation.mxmymz
	_space_group_symop_magn_operation.timereversal
	  1 -x,-y,-z  mx,my,mz +1
	  2 -x,y+1/2,-z  -mx,my,-mz +1
	  3 -x+1/2,-y,z+1/2  mx,my,-mz -1
	  4 -x+1/2,y+1/2,z+1/2  -mx,my,mz -1
	  5 x,-y+1/2,z  -mx,my,-mz +1
	  6 x,y,z  mx,my,mz +1
	  7 x+1/2,-y+1/2,-z+1/2  -mx,my,mz -1
	  8 x+1/2,y,-z+1/2  mx,my,-mz -1
loop_
	_atom_site_label
	_atom_site_type_symbol
	_atom_site_site_symmetry_multiplicity
	_atom_site_fract_x
	_atom_site_fract_y
	_atom_site_fract_z
	_atom_site_occupancy
	_atom_site_B_iso_or_equiv
La1 La+3   4 0.4872(8) 0.25 -0.002(2) 0.6 0.383(17)
Sr1 Sr+2   4 0.4872(8) 0.25 -0.002(2) 0.4 0.383(17)
Fe1 Fe+3   4 0 0 0 1 0.383(17)
O1 O-2   4 0.5227(14) 0.25 0.5775(14) 1 0.383(17)
O2 O-2   8 0.2337(10) 0.0391(6) 0.2763(8) 1 0.383(17)
loop_
	_geom_bond_atom_site_label_1
	_geom_bond_atom_site_label_2
	_geom_bond_distance
	_geom_bond_site_symmetry_1
	_geom_bond_site_symmetry_2
	La1       Sr1       0.00000 1_555   1_555
	La1       O1        2.336(13) 1_555   1_556
	La1       O2        2.482(8) 1_555   3_454
	La1       O2        2.482(8) 1_555   4_444
	La1       O1        2.616(9) 1_555   3_554
	La1       O2        2.661(8) 1_555   2_545
	La1       O2        2.661(8) 1_555   1_555
	La1       O2        2.852(7) 1_555   7_445
	La1       O2        2.852(7) 1_555   8_455
	La1       O1        3.007(9) 1_555   3_454
	La1       O2        3.136(8) 1_555   6_455
	La1       O2        3.136(8) 1_555   5_445
	Sr1       La1       0.00000 1_555   1_555
	Sr1       O1        2.336(13) 1_555   1_556
	Sr1       O2        2.482(8) 1_555   3_454
	Sr1       O2        2.482(8) 1_555   4_444
	Sr1       O1        2.616(9) 1_555   3_554
	Sr1       O2        2.661(8) 1_555   2_545
	Sr1       O2        2.661(8) 1_555   1_555
	Sr1       O2        2.852(7) 1_555   7_445
	Sr1       O2        2.852(7) 1_555   8_455
	Sr1       O1        3.007(9) 1_555   3_454
	Sr1       O2        3.136(8) 1_555   6_455
	Sr1       O2        3.136(8) 1_555   5_445
	Fe1       O2        1.954(5) 1_555   8_455
	Fe1       O2        1.954(5) 1_555   3_554
	Fe1       O1        2.007(2) 1_555   3_554
	Fe1       O1        2.007(2) 1_555   7_455
	Fe1       O2        2.030(5) 1_555   1_555
	Fe1       O2        2.030(5) 1_555   6_555
	O1        Fe1       2.007(2) 1_555   4_444
	O1        Fe1       2.007(2) 1_555   3_454
	O1        Sr1       2.336(13) 1_555   1_554
	O1        La1       2.336(13) 1_555   1_554
	O1        Sr1       2.616(9) 1_555   3_454
	O1        La1       2.616(9) 1_555   3_454
	O1        O2        2.758(6) 1_555   6_454
	O1        O2        2.758(6) 1_555   5_444
	O1        O2        2.817(8) 1_555   4_444
	O1        O2        2.817(8) 1_555   3_454
	O1        O2        2.844(8) 1_555   2_545
	O1        O2        2.844(8) 1_555   1_555
	O1        O2        2.892(7) 1_555   7_444
	O1        O2        2.892(7) 1_555   8_454
	O1        Sr1       3.007(9) 1_555   3_554
	O1        La1       3.007(9) 1_555   3_554
	O2        Fe1       1.954(5) 1_555   3_454
	O2        Fe1       2.030(5) 1_555   1_555
	O2        La1       2.482(8) 1_555   3_554
	O2        Sr1       2.482(8) 1_555   3_554
	O2        Sr1       2.661(8) 1_555   1_555
	O2        La1       2.661(8) 1_555   1_555
	O2        O1        2.758(6) 1_555   5_454
	O2        O2        2.7950(13) 1_555   3_454
	O2        O2        2.7950(13) 1_555   3_554
	O2        O1        2.817(8) 1_555   3_554
	O2        O2        2.840(2) 1_555   8_454
	O2        O2        2.840(2) 1_555   8_455
	O2        O1        2.844(8) 1_555   1_555
	O2        Sr1       2.852(7) 1_555   7_454
	O2        La1       2.852(7) 1_555   7_454
	O2        O1        2.892(7) 1_555   7_455
	O2        La1       3.136(8) 1_555   5_455
	O2        Sr1       3.136(8) 1_555   5_455
	loop_
		_geom_angle_atom_site_label_1
		_geom_angle_atom_site_label_2
		_geom_angle_atom_site_label_3
		_geom_angle
		_geom_angle_site_symmetry_1
		_geom_angle_site_symmetry_2
		_geom_angle_site_symmetry_3
	O1        La1       Sr1        Invalid    1_556 1_555   1_555
	O2        La1       O1         117.0(3)   3_454 1_555   1_556
	O2        La1       Sr1        Invalid    3_454 1_555   1_555
	O2        La1       O2         83.4(3)   4_444 1_555   3_454
	O2        La1       O1         117.0(3)   4_444 1_555   1_556
	O2        La1       Sr1        Invalid    4_444 1_555   1_555
	O1        La1       O2         128.7(2)   3_554 1_555   4_444
	O1        La1       O2         128.7(2)   3_554 1_555   3_454
	O1        La1       O1         85.6(4)   3_554 1_555   1_556
	O1        La1       Sr1        Invalid    3_554 1_555   1_555
	O2        La1       O1         64.5(2)   2_545 1_555   3_554
	O2        La1       O2         65.74(19)   2_545 1_555   4_444
	O2        La1       O2         114.5(4)   2_545 1_555   3_454
	O2        La1       O1         128.4(3)   2_545 1_555   1_556
	O2        La1       Sr1        Invalid    2_545 1_555   1_555
	O2        La1       O2         76.7(3)   1_555 1_555   2_545
	O2        La1       O1         64.5(2)   1_555 1_555   3_554
	O2        La1       O2         114.5(4)   1_555 1_555   4_444
	O2        La1       O2         65.74(19)   1_555 1_555   3_454
	O2        La1       O1         128.4(3)   1_555 1_555   1_556
	O2        La1       Sr1        Invalid    1_555 1_555   1_555
	O2        La1       O2         120.86(18)   7_445 1_555   1_555
	O2        La1       O2         61.90(7)   7_445 1_555   2_545
	O2        La1       O1         60.40(17)   7_445 1_555   3_554
	O2        La1       O2         85.80(16)   7_445 1_555   4_444
	O2        La1       O2         169.0(2)   7_445 1_555   3_454
	O2        La1       O1         66.9(2)   7_445 1_555   1_556
	O2        La1       Sr1        Invalid    7_445 1_555   1_555
	O2        La1       O2         105.0(3)   8_455 1_555   7_445
	O2        La1       O2         61.90(7)   8_455 1_555   1_555
	O2        La1       O2         120.86(18)   8_455 1_555   2_545
	O2        La1       O1         60.40(17)   8_455 1_555   3_554
	O2        La1       O2         169.0(2)   8_455 1_555   4_444
	O2        La1       O2         85.80(16)   8_455 1_555   3_454
	O2        La1       O1         66.9(2)   8_455 1_555   1_556
	O2        La1       Sr1        Invalid    8_455 1_555   1_555
	O1        La1       O2         111.5(2)   3_454 1_555   8_455
	O1        La1       O2         111.5(2)   3_454 1_555   7_445
	O1        La1       O2         127.2(3)   3_454 1_555   1_555
	O1        La1       O2         127.2(3)   3_454 1_555   2_545
	O1        La1       O1         162.8(5)   3_454 1_555   3_554
	O1        La1       O2         61.53(18)   3_454 1_555   4_444
	O1        La1       O2         61.53(18)   3_454 1_555   3_454
	O1        La1       O1         77.1(3)   3_454 1_555   1_556
	O1        La1       Sr1        Invalid    3_454 1_555   1_555
	O2        La1       O1         56.12(16)   6_455 1_555   3_454
	O2        La1       O2         55.40(12)   6_455 1_555   8_455
	O2        La1       O2         125.2(4)   6_455 1_555   7_445
	O2        La1       O2         95.44(14)   6_455 1_555   1_555
	O2        La1       O2         171.8(3)   6_455 1_555   2_545
	O2        La1       O1         114.3(3)   6_455 1_555   3_554
	O2        La1       O2         116.76(17)   6_455 1_555   4_444
	O2        La1       O2         59.38(8)   6_455 1_555   3_454
	O2        La1       O1         58.4(2)   6_455 1_555   1_556
	O2        La1       Sr1        Invalid    6_455 1_555   1_555
	O2        La1       O2         92.4(3)   5_445 1_555   6_455
	O2        La1       O1         56.12(16)   5_445 1_555   3_454
	O2        La1       O2         125.2(4)   5_445 1_555   8_455
	O2        La1       O2         55.40(12)   5_445 1_555   7_445
	O2        La1       O2         171.8(3)   5_445 1_555   1_555
	O2        La1       O2         95.44(13)   5_445 1_555   2_545
	O2        La1       O1         114.3(3)   5_445 1_555   3_554
	O2        La1       O2         59.38(8)   5_445 1_555   4_444
	O2        La1       O2         116.76(17)   5_445 1_555   3_454
	O2        La1       O1         58.4(2)   5_445 1_555   1_556
	O2        La1       Sr1        Invalid    5_445 1_555   1_555
	O1        Sr1       La1        Invalid    1_556 1_555   1_555
	O2        Sr1       O1         117.0(3)   3_454 1_555   1_556
	O2        Sr1       La1        Invalid    3_454 1_555   1_555
	O2        Sr1       O2         83.4(3)   4_444 1_555   3_454
	O2        Sr1       O1         117.0(3)   4_444 1_555   1_556
	O2        Sr1       La1        Invalid    4_444 1_555   1_555
	O1        Sr1       O2         128.7(2)   3_554 1_555   4_444
	O1        Sr1       O2         128.7(2)   3_554 1_555   3_454
	O1        Sr1       O1         85.6(4)   3_554 1_555   1_556
	O1        Sr1       La1        Invalid    3_554 1_555   1_555
	O2        Sr1       O1         64.5(2)   2_545 1_555   3_554
	O2        Sr1       O2         65.74(19)   2_545 1_555   4_444
	O2        Sr1       O2         114.5(4)   2_545 1_555   3_454
	O2        Sr1       O1         128.4(3)   2_545 1_555   1_556
	O2        Sr1       La1        Invalid    2_545 1_555   1_555
	O2        Sr1       O2         76.7(3)   1_555 1_555   2_545
	O2        Sr1       O1         64.5(2)   1_555 1_555   3_554
	O2        Sr1       O2         114.5(4)   1_555 1_555   4_444
	O2        Sr1       O2         65.74(19)   1_555 1_555   3_454
	O2        Sr1       O1         128.4(3)   1_555 1_555   1_556
	O2        Sr1       La1        Invalid    1_555 1_555   1_555
	O2        Sr1       O2         120.86(18)   7_445 1_555   1_555
	O2        Sr1       O2         61.90(7)   7_445 1_555   2_545
	O2        Sr1       O1         60.40(17)   7_445 1_555   3_554
	O2        Sr1       O2         85.80(16)   7_445 1_555   4_444
	O2        Sr1       O2         169.0(2)   7_445 1_555   3_454
	O2        Sr1       O1         66.9(2)   7_445 1_555   1_556
	O2        Sr1       La1        Invalid    7_445 1_555   1_555
	O2        Sr1       O2         105.0(3)   8_455 1_555   7_445
	O2        Sr1       O2         61.90(7)   8_455 1_555   1_555
	O2        Sr1       O2         120.86(18)   8_455 1_555   2_545
	O2        Sr1       O1         60.40(17)   8_455 1_555   3_554
	O2        Sr1       O2         169.0(2)   8_455 1_555   4_444
	O2        Sr1       O2         85.80(16)   8_455 1_555   3_454
	O2        Sr1       O1         66.9(2)   8_455 1_555   1_556
	O2        Sr1       La1        Invalid    8_455 1_555   1_555
	O1        Sr1       O2         111.5(2)   3_454 1_555   8_455
	O1        Sr1       O2         111.5(2)   3_454 1_555   7_445
	O1        Sr1       O2         127.2(3)   3_454 1_555   1_555
	O1        Sr1       O2         127.2(3)   3_454 1_555   2_545
	O1        Sr1       O1         162.8(5)   3_454 1_555   3_554
	O1        Sr1       O2         61.53(18)   3_454 1_555   4_444
	O1        Sr1       O2         61.53(18)   3_454 1_555   3_454
	O1        Sr1       O1         77.1(3)   3_454 1_555   1_556
	O1        Sr1       La1        Invalid    3_454 1_555   1_555
	O2        Sr1       O1         56.12(16)   6_455 1_555   3_454
	O2        Sr1       O2         55.40(12)   6_455 1_555   8_455
	O2        Sr1       O2         125.2(4)   6_455 1_555   7_445
	O2        Sr1       O2         95.44(14)   6_455 1_555   1_555
	O2        Sr1       O2         171.8(3)   6_455 1_555   2_545
	O2        Sr1       O1         114.3(3)   6_455 1_555   3_554
	O2        Sr1       O2         116.76(17)   6_455 1_555   4_444
	O2        Sr1       O2         59.38(8)   6_455 1_555   3_454
	O2        Sr1       O1         58.4(2)   6_455 1_555   1_556
	O2        Sr1       La1        Invalid    6_455 1_555   1_555
	O2        Sr1       O2         92.4(3)   5_445 1_555   6_455
	O2        Sr1       O1         56.12(16)   5_445 1_555   3_454
	O2        Sr1       O2         125.2(4)   5_445 1_555   8_455
	O2        Sr1       O2         55.40(12)   5_445 1_555   7_445
	O2        Sr1       O2         171.8(3)   5_445 1_555   1_555
	O2        Sr1       O2         95.44(13)   5_445 1_555   2_545
	O2        Sr1       O1         114.3(3)   5_445 1_555   3_554
	O2        Sr1       O2         59.38(8)   5_445 1_555   4_444
	O2        Sr1       O2         116.76(17)   5_445 1_555   3_454
	O2        Sr1       O1         58.4(2)   5_445 1_555   1_556
	O2        Sr1       La1        Invalid    5_445 1_555   1_555
	O2        Fe1       O2         180.0000000(8)   3_554 1_555   8_455
	O1        Fe1       O2         91.7(3)   3_554 1_555   3_554
	O1        Fe1       O2         88.3(3)   3_554 1_555   8_455
	O1        Fe1       O1         180.000    7_455 1_555   3_554
	O1        Fe1       O2         88.3(3)   7_455 1_555   3_554
	O1        Fe1       O2         91.7(3)   7_455 1_555   8_455
	O2        Fe1       O1         91.5(3)   1_555 1_555   7_455
	O2        Fe1       O1         88.5(3)   1_555 1_555   3_554
	O2        Fe1       O2         89.09(5)   1_555 1_555   3_554
	O2        Fe1       O2         90.91(5)   1_555 1_555   8_455
	O2        Fe1       O2         180.000    6_555 1_555   1_555
	O2        Fe1       O1         88.5(3)   6_555 1_555   7_455
	O2        Fe1       O1         91.5(3)   6_555 1_555   3_554
	O2        Fe1       O2         90.91(5)   6_555 1_555   3_554
	O2        Fe1       O2         89.09(5)   6_555 1_555   8_455
	Fe1       O1        Fe1        154.2(5)   3_454 1_555   4_444
	Sr1       O1        Fe1        102.0(2)   1_554 1_555   3_454
	Sr1       O1        Fe1        102.0(2)   1_554 1_555   4_444
	La1       O1        Sr1        0.000      1_554 1_555   1_554
	La1       O1        Fe1        102.0(2)   1_554 1_555   3_454
	La1       O1        Fe1        102.0(2)   1_554 1_555   4_444
	Sr1       O1        La1        104.1(4)   3_454 1_555   1_554
	Sr1       O1        Sr1        104.1(4)   3_454 1_555   1_554
	Sr1       O1        Fe1        91.6(2)   3_454 1_555   3_454
	Sr1       O1        Fe1        91.6(2)   3_454 1_555   4_444
	La1       O1        Sr1        0.000      3_454 1_555   3_454
	La1       O1        La1        104.1(4)   3_454 1_555   1_554
	La1       O1        Sr1        104.1(4)   3_454 1_555   1_554
	La1       O1        Fe1        91.6(2)   3_454 1_555   3_454
	La1       O1        Fe1        91.6(2)   3_454 1_555   4_444
	O2        O1        La1        64.0(2)   6_454 1_555   3_454
	O2        O1        Sr1        64.0(2)   6_454 1_555   3_454
	O2        O1        La1        75.5(2)   6_454 1_555   1_554
	O2        O1        Sr1        75.5(2)   6_454 1_555   1_554
	O2        O1        Fe1        45.09(13)   6_454 1_555   3_454
	O2        O1        Fe1        153.3(4)   6_454 1_555   4_444
	O2        O1        O2         110.2(3)   5_444 1_555   6_454
	O2        O1        La1        64.0(2)   5_444 1_555   3_454
	O2        O1        Sr1        64.0(2)   5_444 1_555   3_454
	O2        O1        La1        75.5(2)   5_444 1_555   1_554
	O2        O1        Sr1        75.5(2)   5_444 1_555   1_554
	O2        O1        Fe1        153.3(4)   5_444 1_555   3_454
	O2        O1        Fe1        45.09(13)   5_444 1_555   4_444
	O2        O1        O2         61.24(11)   4_444 1_555   5_444
	O2        O1        O2         118.7(3)   4_444 1_555   6_454
	O2        O1        La1        58.5(2)   4_444 1_555   3_454
	O2        O1        Sr1        58.5(2)   4_444 1_555   3_454
	O2        O1        La1        136.7(2)   4_444 1_555   1_554
	O2        O1        Sr1        136.7(2)   4_444 1_555   1_554
	O2        O1        Fe1        116.7(3)   4_444 1_555   3_454
	O2        O1        Fe1        46.08(16)   4_444 1_555   4_444
	O2        O1        O2         71.7(3)   3_454 1_555   4_444
	O2        O1        O2         118.7(3)   3_454 1_555   5_444
	O2        O1        O2         61.24(11)   3_454 1_555   6_454
	O2        O1        La1        58.5(2)   3_454 1_555   3_454
	O2        O1        Sr1        58.5(2)   3_454 1_555   3_454
	O2        O1        La1        136.7(2)   3_454 1_555   1_554
	O2        O1        Sr1        136.7(2)   3_454 1_555   1_554
	O2        O1        Fe1        46.08(16)   3_454 1_555   3_454
	O2        O1        Fe1        116.7(3)   3_454 1_555   4_444
	O2        O1        O2         99.7(3)   2_545 1_555   3_454
	O2        O1        O2         59.18(13)   2_545 1_555   4_444
	O2        O1        O2         88.47(16)   2_545 1_555   5_444
	O2        O1        O2         157.8(3)   2_545 1_555   6_454
	O2        O1        La1        117.6(3)   2_545 1_555   3_454
	O2        O1        Sr1        117.6(3)   2_545 1_555   3_454
	O2        O1        La1        122.4(3)   2_545 1_555   1_554
	O2        O1        Sr1        122.4(3)   2_545 1_555   1_554
	O2        O1        Fe1        113.9(3)   2_545 1_555   3_454
	O2        O1        Fe1        43.38(16)   2_545 1_555   4_444
	O2        O1        O2         71.0(3)   1_555 1_555   2_545
	O2        O1        O2         59.18(13)   1_555 1_555   3_454
	O2        O1        O2         99.7(3)   1_555 1_555   4_444
	O2        O1        O2         157.8(3)   1_555 1_555   5_444
	O2        O1        O2         88.47(16)   1_555 1_555   6_454
	O2        O1        La1        117.6(3)   1_555 1_555   3_454
	O2        O1        Sr1        117.6(3)   1_555 1_555   3_454
	O2        O1        La1        122.4(3)   1_555 1_555   1_554
	O2        O1        Sr1        122.4(3)   1_555 1_555   1_554
	O2        O1        Fe1        43.38(16)   1_555 1_555   3_454
	O2        O1        Fe1        113.9(3)   1_555 1_555   4_444
	O2        O1        O2         113.5(2)   7_444 1_555   1_555
	O2        O1        O2         59.35(10)   7_444 1_555   2_545
	O2        O1        O2         158.2(3)   7_444 1_555   3_454
	O2        O1        O2         90.65(15)   7_444 1_555   4_444
	O2        O1        O2         59.25(10)   7_444 1_555   5_444
	O2        O1        O2         140.6(3)   7_444 1_555   6_454
	O2        O1        La1        123.2(2)   7_444 1_555   3_454
	O2        O1        Sr1        123.2(2)   7_444 1_555   3_454
	O2        O1        La1        65.12(19)   7_444 1_555   1_554
	O2        O1        Sr1        65.12(19)   7_444 1_555   1_554
	O2        O1        Fe1        144.4(3)   7_444 1_555   3_454
	O2        O1        Fe1        44.56(13)   7_444 1_555   4_444
	O2        O1        O2         103.0(3)   8_454 1_555   7_444
	O2        O1        O2         59.35(10)   8_454 1_555   1_555
	O2        O1        O2         113.5(2)   8_454 1_555   2_545
	O2        O1        O2         90.65(15)   8_454 1_555   3_454
	O2        O1        O2         158.2(3)   8_454 1_555   4_444
	O2        O1        O2         140.6(3)   8_454 1_555   5_444
	O2        O1        O2         59.25(10)   8_454 1_555   6_454
	O2        O1        La1        123.2(2)   8_454 1_555   3_454
	O2        O1        Sr1        123.2(2)   8_454 1_555   3_454
	O2        O1        La1        65.12(19)   8_454 1_555   1_554
	O2        O1        Sr1        65.12(19)   8_454 1_555   1_554
	O2        O1        Fe1        44.56(13)   8_454 1_555   3_454
	O2        O1        Fe1        144.4(3)   8_454 1_555   4_444
	Sr1       O1        O2         64.2(2)   3_554 1_555   8_454
	Sr1       O1        O2         64.2(2)   3_554 1_555   7_444
	Sr1       O1        O2         50.1(2)   3_554 1_555   1_555
	Sr1       O1        O2         50.1(2)   3_554 1_555   2_545
	Sr1       O1        O2         108.4(3)   3_554 1_555   3_454
	Sr1       O1        O2         108.4(3)   3_554 1_555   4_444
	Sr1       O1        O2         121.81(19)   3_554 1_555   5_444
	Sr1       O1        O2         121.81(19)   3_554 1_555   6_454
	Sr1       O1        La1        162.8(5)   3_554 1_555   3_454
	Sr1       O1        Sr1        162.8(5)   3_554 1_555   3_454
	Sr1       O1        La1        93.2(4)   3_554 1_555   1_554
	Sr1       O1        Sr1        93.2(4)   3_554 1_555   1_554
	Sr1       O1        Fe1        84.7(2)   3_554 1_555   3_454
	Sr1       O1        Fe1        84.7(2)   3_554 1_555   4_444
	La1       O1        Sr1        0.000      3_554 1_555   3_554
	La1       O1        O2         64.2(2)   3_554 1_555   8_454
	La1       O1        O2         64.2(2)   3_554 1_555   7_444
	La1       O1        O2         50.1(2)   3_554 1_555   1_555
	La1       O1        O2         50.1(2)   3_554 1_555   2_545
	La1       O1        O2         108.4(3)   3_554 1_555   3_454
	La1       O1        O2         108.4(3)   3_554 1_555   4_444
	La1       O1        O2         121.81(19)   3_554 1_555   5_444
	La1       O1        O2         121.81(19)   3_554 1_555   6_454
	La1       O1        La1        162.8(5)   3_554 1_555   3_454
	La1       O1        Sr1        162.8(5)   3_554 1_555   3_454
	La1       O1        La1        93.2(4)   3_554 1_555   1_554
	La1       O1        Sr1        93.2(4)   3_554 1_555   1_554
	La1       O1        Fe1        84.7(2)   3_554 1_555   3_454
	La1       O1        Fe1        84.7(2)   3_554 1_555   4_444
	Fe1       O2        Fe1        159.8(3)   1_555 1_555   3_454
	La1       O2        Fe1        97.2(3)   3_554 1_555   1_555
	La1       O2        Fe1        101.8(3)   3_554 1_555   3_454
	Sr1       O2        La1        0.000      3_554 1_555   3_554
	Sr1       O2        Fe1        97.2(3)   3_554 1_555   1_555
	Sr1       O2        Fe1        101.8(3)   3_554 1_555   3_454
	Sr1       O2        Sr1        99.8(3)   1_555 1_555   3_554
	Sr1       O2        La1        99.8(3)   1_555 1_555   3_554
	Sr1       O2        Fe1        89.8(2)   1_555 1_555   1_555
	Sr1       O2        Fe1        93.6(3)   1_555 1_555   3_454
	La1       O2        Sr1        0.000      1_555 1_555   1_555
	La1       O2        Sr1        99.8(3)   1_555 1_555   3_554
	La1       O2        La1        99.8(3)   1_555 1_555   3_554
	La1       O2        Fe1        89.8(2)   1_555 1_555   1_555
	La1       O2        Fe1        93.6(3)   1_555 1_555   3_454
	O1        O2        La1        114.7(3)   5_454 1_555   1_555
	O1        O2        Sr1        114.7(3)   5_454 1_555   1_555
	O1        O2        Sr1        132.0(3)   5_454 1_555   3_554
	O1        O2        La1        132.0(3)   5_454 1_555   3_554
	O1        O2        Fe1        114.3(2)   5_454 1_555   1_555
	O1        O2        Fe1        46.66(17)   5_454 1_555   3_454
	O2        O2        O1         62.76(18)   3_454 1_555   5_454
	O2        O2        La1        54.05(18)   3_454 1_555   1_555
	O2        O2        Sr1        54.05(18)   3_454 1_555   1_555
	O2        O2        Sr1        127.0(2)   3_454 1_555   3_554
	O2        O2        La1        127.0(2)   3_454 1_555   3_554
	O2        O2        Fe1        123.9(3)   3_454 1_555   1_555
	O2        O2        Fe1        46.56(13)   3_454 1_555   3_454
	O2        O2        O2         168.0(4)   3_554 1_555   3_454
	O2        O2        O1         121.26(18)   3_554 1_555   5_454
	O2        O2        La1        117.8(2)   3_554 1_555   1_555
	O2        O2        Sr1        117.8(2)   3_554 1_555   1_555
	O2        O2        Sr1        60.22(19)   3_554 1_555   3_554
	O2        O2        La1        60.22(19)   3_554 1_555   3_554
	O2        O2        Fe1        44.35(15)   3_554 1_555   1_555
	O2        O2        Fe1        145.0(3)   3_554 1_555   3_454
	O1        O2        O2         60.9(2)   3_554 1_555   3_554
	O1        O2        O2         110.0(3)   3_554 1_555   3_454
	O1        O2        O1         152.7(3)   3_554 1_555   5_454
	O1        O2        La1        57.0(2)   3_554 1_555   1_555
	O1        O2        Sr1        57.0(2)   3_554 1_555   1_555
	O1        O2        Sr1        74.3(3)   3_554 1_555   3_554
	O1        O2        La1        74.3(3)   3_554 1_555   3_554
	O1        O2        Fe1        45.42(14)   3_554 1_555   1_555
	O1        O2        Fe1        148.0(3)   3_554 1_555   3_454
	O2        O2        O1         146.1(3)   8_454 1_555   3_554
	O2        O2        O2         99.5(3)   8_454 1_555   3_554
	O2        O2        O2         92.2(3)   8_454 1_555   3_454
	O2        O2        O1         60.4(2)   8_454 1_555   5_454
	O2        O2        La1        131.6(3)   8_454 1_555   1_555
	O2        O2        Sr1        131.6(3)   8_454 1_555   1_555
	O2        O2        Sr1        71.9(3)   8_454 1_555   3_554
	O2        O2        La1        71.9(3)   8_454 1_555   3_554
	O2        O2        Fe1        137.9(3)   8_454 1_555   1_555
	O2        O2        Fe1        45.61(15)   8_454 1_555   3_454
	O2        O2        O2         154.0(3)   8_455 1_555   8_454
	O2        O2        O1         58.36(18)   8_455 1_555   3_554
	O2        O2        O2         87.8(3)   8_455 1_555   3_554
	O2        O2        O2         80.5(3)   8_455 1_555   3_454
	O2        O2        O1         94.5(3)   8_455 1_555   5_454
	O2        O2        La1        62.4(2)   8_455 1_555   1_555
	O2        O2        Sr1        62.4(2)   8_455 1_555   1_555
	O2        O2        Sr1        132.0(4)   8_455 1_555   3_554
	O2        O2        La1        132.0(4)   8_455 1_555   3_554
	O2        O2        Fe1        43.47(13)   8_455 1_555   1_555
	O2        O2        Fe1        122.4(3)   8_455 1_555   3_454
	O1        O2        O2         131.3(3)   1_555 1_555   8_455
	O1        O2        O2         61.2(2)   1_555 1_555   8_454
	O1        O2        O1         107.6(2)   1_555 1_555   3_554
	O1        O2        O2         128.5(2)   1_555 1_555   3_554
	O1        O2        O2         59.93(19)   1_555 1_555   3_454
	O1        O2        O1         91.53(16)   1_555 1_555   5_454
	O1        O2        La1        71.3(3)   1_555 1_555   1_555
	O1        O2        Sr1        71.3(3)   1_555 1_555   1_555
	O1        O2        Sr1        68.4(2)   1_555 1_555   3_554
	O1        O2        La1        68.4(2)   1_555 1_555   3_554
	O1        O2        Fe1        153.0(2)   1_555 1_555   1_555
	O1        O2        Fe1        44.87(13)   1_555 1_555   3_454
	Sr1       O2        O1         116.8(3)   7_454 1_555   1_555
	Sr1       O2        O2         106.0(3)   7_454 1_555   8_455
	Sr1       O2        O2         55.7(3)   7_454 1_555   8_454
	Sr1       O2        O1         125.8(3)   7_454 1_555   3_554
	Sr1       O2        O2         67.46(16)   7_454 1_555   3_554
	Sr1       O2        O2         118.23(16)   7_454 1_555   3_454
	Sr1       O2        O1         55.56(19)   7_454 1_555   5_454
	Sr1       O2        La1        165.7(3)   7_454 1_555   1_555
	Sr1       O2        Sr1        165.7(3)   7_454 1_555   1_555
	Sr1       O2        Sr1        94.20(16)   7_454 1_555   3_554
	Sr1       O2        La1        94.20(16)   7_454 1_555   3_554
	Sr1       O2        Fe1        85.9(2)   7_454 1_555   1_555
	Sr1       O2        Fe1        85.9(2)   7_454 1_555   3_454
	La1       O2        Sr1        0.000      7_454 1_555   7_454
	La1       O2        O1         116.8(3)   7_454 1_555   1_555
	La1       O2        O2         106.0(3)   7_454 1_555   8_455
	La1       O2        O2         55.7(3)   7_454 1_555   8_454
	La1       O2        O1         125.8(3)   7_454 1_555   3_554
	La1       O2        O2         67.46(16)   7_454 1_555   3_554
	La1       O2        O2         118.23(16)   7_454 1_555   3_454
	La1       O2        O1         55.56(19)   7_454 1_555   5_454
	La1       O2        La1        165.7(3)   7_454 1_555   1_555
	La1       O2        Sr1        165.7(3)   7_454 1_555   1_555
	La1       O2        Sr1        94.20(16)   7_454 1_555   3_554
	La1       O2        La1        94.20(16)   7_454 1_555   3_554
	La1       O2        Fe1        85.9(2)   7_454 1_555   1_555
	La1       O2        Fe1        85.9(2)   7_454 1_555   3_454
	O1        O2        La1        48.0(3)   7_455 1_555   7_454
	O1        O2        Sr1        48.0(3)   7_455 1_555   7_454
	O1        O2        O1         162.9(3)   7_455 1_555   1_555
	O1        O2        O2         59.5(2)   7_455 1_555   8_455
	O1        O2        O2         103.5(3)   7_455 1_555   8_454
	O1        O2        O1         89.35(15)   7_455 1_555   3_554
	O1        O2        O2         58.00(17)   7_455 1_555   3_554
	O1        O2        O2         116.8(2)   7_455 1_555   3_454
	O1        O2        O1         73.25(18)   7_455 1_555   5_454
	O1        O2        La1        121.8(3)   7_455 1_555   1_555
	O1        O2        Sr1        121.8(3)   7_455 1_555   1_555
	O1        O2        Sr1        116.1(3)   7_455 1_555   3_554
	O1        O2        La1        116.1(3)   7_455 1_555   3_554
	O1        O2        Fe1        43.93(16)   7_455 1_555   1_555
	O1        O2        Fe1        119.5(2)   7_455 1_555   3_454
	La1       O2        O1         59.68(18)   5_455 1_555   7_455
	La1       O2        La1        81.3(2)   5_455 1_555   7_454
	La1       O2        Sr1        81.3(2)   5_455 1_555   7_454
	La1       O2        O1         115.0(2)   5_455 1_555   1_555
	La1       O2        O2         48.8(2)   5_455 1_555   8_455
	La1       O2        O2         106.6(3)   5_455 1_555   8_454
	La1       O2        O1         107.0(3)   5_455 1_555   3_554
	La1       O2        O2         116.2(2)   5_455 1_555   3_554
	La1       O2        O2         57.14(15)   5_455 1_555   3_454
	La1       O2        O1         46.2(2)   5_455 1_555   5_454
	La1       O2        La1        84.56(13)   5_455 1_555   1_555
	La1       O2        Sr1        84.56(13)   5_455 1_555   1_555
	La1       O2        Sr1        175.3(2)   5_455 1_555   3_554
	La1       O2        La1        175.3(2)   5_455 1_555   3_554
	La1       O2        Fe1        81.0(2)   5_455 1_555   1_555
	La1       O2        Fe1        79.6(2)   5_455 1_555   3_454
	Sr1       O2        La1        0.000      5_455 1_555   5_455
	Sr1       O2        O1         59.68(18)   5_455 1_555   7_455
	Sr1       O2        La1        81.3(2)   5_455 1_555   7_454
	Sr1       O2        Sr1        81.3(2)   5_455 1_555   7_454
	Sr1       O2        O1         115.0(2)   5_455 1_555   1_555
	Sr1       O2        O2         48.8(2)   5_455 1_555   8_455
	Sr1       O2        O2         106.6(3)   5_455 1_555   8_454
	Sr1       O2        O1         107.0(3)   5_455 1_555   3_554
	Sr1       O2        O2         116.2(2)   5_455 1_555   3_554
	Sr1       O2        O2         57.14(15)   5_455 1_555   3_454
	Sr1       O2        O1         46.2(2)   5_455 1_555   5_454
	Sr1       O2        La1        84.56(13)   5_455 1_555   1_555
	Sr1       O2        Sr1        84.56(13)   5_455 1_555   1_555
	Sr1       O2        Sr1        175.3(2)   5_455 1_555   3_554
	Sr1       O2        La1        175.3(2)   5_455 1_555   3_554
	Sr1       O2        Fe1        81.0(2)   5_455 1_555   1_555
	Sr1       O2        Fe1        79.6(2)   5_455 1_555   3_454
loop_
_pd_block_diffractogram_id	
	POL126523-b_1-TOF.dat_0
	POL126523-b_2-TOF.dat_0
	POL126523-b_3-TOF.dat_0
	POL126523-b_4-TOF.dat_0
	POL126523-b_5-TOF.dat_0
#######	End powder crystal structure	#######


#######	Begin powder diffraction data	#######
data_POL126523-b_1-TOF.dat_0
_pd_block_id	POL126523-b_1-TOF.dat_0
_pd_calc_method	Rietveld
_diffrn_radiation_probe	neutron
_pd_instr_special_details	POLARIS_Diffractometer_at_ISIS
_pd_meas_scan_method	tof
_refine_ls_goodness_of_fit_all	4.61321
_pd_proc_ls_prof_R_factor	0.03621
_pd_proc_ls_prof_wR_factor	0.04684
_pd_proc_ls_prof_wR_expected	0.01015
loop_
	_pd_phase_id
	_pd_phase_block_id
	_pd_phase_mass_%
1	LSF641_rhombohedral_0	90.38(14)
2	LSF641_orthorhombic_secondary_0	9.62(14)
loop_
	_refln_index_h
	_refln_index_k
	_refln_index_l
	_pd_refln_phase_id
	_refln_d_spacing
	_refln_F_squared_calc
	_refln_F_squared_meas
   0    0    1 1   13.424286     0.000000     0.000000
   0    0    2 1    6.712143     0.000000     0.000000
   0    0    3 1    4.474762     0.000000     0.000000
   0    0    4 1    3.356072     0.000000     0.000000
   0    0    5 1    2.684857     0.000000     0.000000
   0    0    6 1    2.237381     6.796796     6.854335
   0    0    7 1    1.917755     0.000000     0.000000
   0    0    8 1    1.678036     0.000000     0.000000
   0    0    9 1    1.491587     0.000000     0.000000
   0    0   10 1    1.342429     0.000000     0.000000
   0    0   11 1    1.220390     0.000000     0.000000
   0    0   12 1    1.118691    28.763395    29.780181
   0    0   13 1    1.032637     0.000000     0.000000
   1    0  -12 1    1.089278     0.000000     0.000000
   1    0  -11 1    1.182485     0.003606     0.003662
   1    0  -10 1    1.292461     0.000000     0.000000
   1    0   -9 1    1.423919     0.000000     0.000000
   1    0   -8 1    1.583369    13.011901    12.584213
   1    0   -7 1    1.779939     0.000000     0.000000
   1    0   -6 1    2.026515     0.000000     0.000000
   1    0   -5 1    2.341070     0.101900     0.105847
   1    0   -4 1    2.747003     0.000000     0.000000
   1    0   -3 1    3.267261     0.000000     0.000000
   1    0   -2 1    3.894511     4.510133     4.471992
   1    0   -1 1    4.504478     0.000000     0.000000
   1    0    0 1    4.781705     0.000000     0.000000
   1    0    1 1    4.504478     0.658095     0.694334
   1    0    2 1    3.894511     0.000000     0.000000
   1    0    3 1    3.267261     0.000000     0.000000
   1    0    4 1    2.747003    12.351299    12.241615
   1    0    5 1    2.341070     0.000000     0.000000
   1    0    6 1    2.026515     0.000000     0.000000
   1    0    7 1    1.779939     0.034773     0.033782
   1    0    8 1    1.583369     0.000000     0.000000
   1    0    9 1    1.423919     0.000000     0.000000
   1    0   10 1    1.292461     4.477793     4.464719
   1    0   11 1    1.182485     0.000000     0.000000
   1    0   12 1    1.089278     0.000000     0.000000
   2   -1    0 1    2.760718    10.963445    10.845953
   2   -1    1 1    2.704129     0.000000     0.000000
   2   -1    2 1    2.553192     0.000000     0.000000
   2   -1    3 1    2.349542     6.013113     6.257499
   2   -1    4 1    2.132050     0.000000     0.000000
   2   -1    5 1    1.924741     0.000000     0.000000
   2   -1    6 1    1.738219    10.705220    10.445975
   2   -1    7 1    1.575029     0.000000     0.000000
   2   -1    8 1    1.433929     0.000000     0.000000
   2   -1    9 1    1.312297     4.556440     4.567741
   2   -1   10 1    1.207266     0.000000     0.000000
   2   -1   11 1    1.116194     0.000000     0.000000
   2   -1   12 1    1.036802    21.389582    22.708386
   2    0  -12 1    1.013257     0.000000     0.000000
   2    0  -11 1    1.086972     0.000000     0.000000
   2    0  -10 1    1.170535    12.498181    12.748386
   2    0   -9 1    1.265504     0.000000     0.000000
   2    0   -8 1    1.373501     0.000000     0.000000
   2    0   -7 1    1.495965     0.059651     0.058233
   2    0   -6 1    1.633630     0.000000     0.000000
   2    0   -5 1    1.785520     0.000000     0.000000
   2    0   -4 1    1.947255    93.505077    93.023162
   2    0   -3 1    2.108731     0.000000     0.000000
   2    0   -2 1    2.252239     0.000000     0.000000
   2    0   -1 1    2.353813     0.413560     0.430709
   2    0    0 1    2.390852     0.000000     0.000000
   2    0    1 1    2.353813     0.000000     0.000000
   2    0    2 1    2.252239    16.830028    17.001429
   2    0    3 1    2.108731     0.000000     0.000000
   2    0    4 1    1.947255     0.000000     0.000000
   2    0    5 1    1.785520     0.140422     0.136448
   2    0    6 1    1.633630     0.000000     0.000000
   2    0    7 1    1.495965     0.000000     0.000000
   2    0    8 1    1.373501    86.058352    88.296532
   2    0    9 1    1.265504     0.000000     0.000000
   2    0   10 1    1.170535     0.000000     0.000000
   2    0   11 1    1.086972     0.007760     0.008079
   2    0   12 1    1.013257     0.000000     0.000000
   3   -1  -11 1    1.011401     2.818611     3.030318
   3   -1  -10 1    1.077669     0.000000     0.000000
   3   -1   -9 1    1.150398     0.000000     0.000000
   3   -1   -8 1    1.229716    24.781201    24.798290
   3   -1   -7 1    1.315275     0.000000     0.000000
   3   -1   -6 1    1.405923     0.000000     0.000000
   3   -1   -5 1    1.499274     4.066421     3.960755
   3   -1   -4 1    1.591249     0.000000     0.000000
   3   -1   -3 1    1.675792     0.000000     0.000000
   3   -1   -2 1    1.745158     7.546731     7.351776
   3   -1   -1 1    1.791155     0.000000     0.000000
   3   -1    0 1    1.807314     0.000000     0.000000
   3   -1    1 1    1.791155     4.917678     4.779636
   3   -1    2 1    1.745158     0.000000     0.000000
   3   -1    3 1    1.675792     0.000000     0.000000
   3   -1    4 1    1.591249    28.421848    27.522319
   3   -1    5 1    1.499274     0.000000     0.000000
   3   -1    6 1    1.405923     0.000000     0.000000
   3   -1    7 1    1.315275     4.327521     4.342128
   3   -1    8 1    1.229716     0.000000     0.000000
   3   -1    9 1    1.150398     0.000000     0.000000
   3   -1   10 1    1.077669     5.439120     5.669329
   3   -1   11 1    1.011401     0.000000     0.000000
   3    0  -10 1    1.026777     0.000000     0.000000
   3    0   -9 1    1.089087     0.017596     0.018315
   3    0   -8 1    1.155658     0.000000     0.000000
   3    0   -7 1    1.225797     0.000000     0.000000
   3    0   -6 1    1.298170     1.220621     1.218925
   3    0   -5 1    1.370576     0.000000     0.000000
   3    0   -4 1    1.439774     0.000000     0.000000
   3    0   -3 1    1.501493     0.135868     0.132144
   3    0   -2 1    1.550777     0.000000     0.000000
   3    0   -1 1    1.582784     0.000000     0.000000
   3    0    0 1    1.593902    18.730076    18.144446
   3    0    1 1    1.582784     0.000000     0.000000
   3    0    2 1    1.550777     0.000000     0.000000
   3    0    3 1    1.501493     0.135868     0.132144
   3    0    4 1    1.439774     0.000000     0.000000
   3    0    5 1    1.370576     0.000000     0.000000
   3    0    6 1    1.298170     1.941120     1.938423
   3    0    7 1    1.225797     0.000000     0.000000
   3    0    8 1    1.155658     0.000000     0.000000
   3    0    9 1    1.089087     0.017596     0.018315
   3    0   10 1    1.026777     0.000000     0.000000
   4   -2    0 1    1.380359    73.344503    75.226668
   4   -2    1 1    1.373119     0.000000     0.000000
   4   -2    2 1    1.352064     0.000000     0.000000
   4   -2    3 1    1.319027     0.286838     0.288151
   4   -2    4 1    1.276596     0.000000     0.000000
   4   -2    5 1    1.227616     0.000000     0.000000
   4   -2    6 1    1.174771    16.226869    16.528734
   4   -2    7 1    1.120327     0.000000     0.000000
   4   -2    8 1    1.066025     0.000000     0.000000
   4   -2    9 1    1.013104     0.124564     0.133842
   4   -1   -8 1    1.040482     0.000000     0.000000
   4   -1   -7 1    1.090788    12.617396    13.131331
   4   -1   -6 1    1.140846     0.000000     0.000000
   4   -1   -5 1    1.189055     0.000000     0.000000
   4   -1   -4 1    1.233397    18.426171    18.413197
   4   -1   -3 1    1.271537     0.000000     0.000000
   4   -1   -2 1    1.301053     0.000000     0.000000
   4   -1   -1 1    1.319782    14.802953    14.874474
   4   -1    0 1    1.326206     0.000000     0.000000
   4   -1    1 1    1.319782     0.000000     0.000000
   4   -1    2 1    1.301053    11.716453    11.709152
   4   -1    3 1    1.271537     0.000000     0.000000
   4   -1    4 1    1.233397     0.000000     0.000000
   4   -1    5 1    1.189055    14.339933    14.525661
   4   -1    6 1    1.140846     0.000000     0.000000
   4   -1    7 1    1.090788     0.000000     0.000000
   4   -1    8 1    1.040482    19.728697    20.896572
   4    0   -7 1    1.014473     0.000000     0.000000
   4    0   -6 1    1.054366     0.000000     0.000000
   4    0   -5 1    1.092068     0.031622     0.032907
   4    0   -4 1    1.126120     0.000000     0.000000
   4    0   -3 1    1.154924     0.000000     0.000000
   4    0   -2 1    1.176907     6.522747     6.639021
   4    0   -1 1    1.190714     0.000000     0.000000
   4    0    0 1    1.195426     0.000000     0.000000
   4    0    1 1    1.190714     0.059215     0.059942
   4    0    2 1    1.176907     0.000000     0.000000
   4    0    3 1    1.154924     0.000000     0.000000
   4    0    4 1    1.126120    62.395214    64.427412
   4    0    5 1    1.092068     0.000000     0.000000
   4    0    6 1    1.054366     0.000000     0.000000
   4    0    7 1    1.014473     0.017457     0.018748
   5   -2   -5 1    1.015503     2.415336     2.592893
   5   -2   -4 1    1.042708     0.000000     0.000000
   5   -2   -3 1    1.065449     0.000000     0.000000
   5   -2   -2 1    1.082634     1.191956     1.241580
   5   -2   -1 1    1.093354     0.000000     0.000000
   5   -2    0 1    1.096998     0.000000     0.000000
   5   -2    1 1    1.093354     2.156633     2.243956
   5   -2    2 1    1.082634     0.000000     0.000000
   5   -2    3 1    1.065449     0.000000     0.000000
   5   -2    4 1    1.042708    39.899532    42.200158
   5   -2    5 1    1.015503     0.000000     0.000000
   5   -1   -3 1    1.016191     8.378314     8.991738
   5   -1   -2 1    1.031069     0.000000     0.000000
   5   -1   -1 1    1.040316     0.000000     0.000000
   5   -1    0 1    1.043454    26.695554    28.221066
   5   -1    1 1    1.040316     0.000000     0.000000
   5   -1    2 1    1.031069     0.000000     0.000000
   5   -1    3 1    1.016191     9.449165    10.140992
   0    0    1 2    5.534398     0.000000     0.000000
   0    0    2 2    2.767199     0.281979     0.278813
   0    0    3 2    1.844799     0.000000     0.000000
   0    0    4 2    1.383600     1.696861     1.740005
   0    0    5 2    1.106880     0.000000     0.000000
   0    1    0 2    7.826088     0.000192     0.000192
   0    1    1 2    4.518676     0.015679     0.016584
   0    1    2 2    2.608913     0.000221     0.000220
   0    1    3 2    1.795587     0.438008     0.425791
   0    1    4 2    1.362471     0.000050     0.000051
   0    1    5 2    1.095972     0.028766     0.029923
   0    2    0 2    3.913044     0.118578     0.117458
   0    2    1 2    3.195087     0.000000     0.000000
   0    2    2 2    2.259338     0.779688     0.788551
   0    2    3 2    1.668655     0.000000     0.000000
   0    2    4 2    1.304457     0.813031     0.813305
   0    2    5 2    1.065088     0.000000     0.000000
   0    3    0 2    2.608696     0.000111     0.000110
   0    3    1 2    2.359694     0.703437     0.733243
   0    3    2 2    1.898189     0.000131     0.000129
   0    3    3 2    1.506225     0.007362     0.007140
   0    3    4 2    1.222319     0.000032     0.000032
   0    3    5 2    1.018951     0.479561     0.514025
   0    4    0 2    1.956522     2.636765     2.626582
   0    4    1 2    1.844646     0.000000     0.000000
   0    4    2 2    1.597543     1.225408     1.187603
   0    4    3 2    1.342230     0.000000     0.000000
   0    4    4 2    1.129669     2.232006     2.301538
   0    5    0 2    1.565218     0.000040     0.000039
   0    5    1 2    1.506142     0.383392     0.371838
   0    5    2 2    1.362378     0.000050     0.000051
   0    5    3 2    1.193514     1.371696     1.387077
   0    5    4 2    1.036645     0.000013     0.000014
   0    6    0 2    1.304348     0.025437     0.025445
   0    6    1 2    1.269565     0.000000     0.000000
   0    6    2 2    1.179847     0.038339     0.038979
   0    6    3 2    1.065029     0.000000     0.000000
   0    7    0 2    1.118013     0.000010     0.000010
   0    7    1 2    1.095876     1.090564     1.134430
   0    7    2 2    1.036604     0.000013     0.000014
   1    0    0 2    5.559646     0.000000     0.000000
   1    0    1 2    3.922306     0.279648     0.276866
   1    0    2 2    2.477304     0.122415     0.126160
   1    0    3 2    1.750924     0.052692     0.051264
   1    0    4 2    1.342647     0.227616     0.231106
   1    0    5 2    1.085574     0.067179     0.069951
   1    1    0 2    4.532387     0.047083     0.049931
   1    1    1 2    3.506556     0.010329     0.009800
   1    1    2 2    2.361802     0.284266     0.296406
   1    1    3 2    1.708682     0.050413     0.049527
   1    1    4 2    1.323313     0.266146     0.267782
   1    1    5 2    1.075278     0.046570     0.048559
   1    2    0 2    3.199923     0.000000     0.000000
   1    2    1 2    2.770209     1.778157     1.757731
   1    2    2 2    2.093105     0.083128     0.084100
   1    2    3 2    1.598222     3.448914     3.342849
   1    2    4 2    1.269968     0.563781     0.558807
   1    2    5 2    1.046065     4.630307     4.886303
   1    3    0 2    2.361641     0.027375     0.028544
   1    3    1 2    2.172143     0.085138     0.084991
   1    3    2 2    1.796373     0.243481     0.236697
   1    3    3 2    1.453816     0.103782     0.104688
   1    3    4 2    1.193807     0.337338     0.341084
   1    4    0 2    1.845575     0.000000     0.000000
   1    4    1 2    1.750793     0.538494     0.523907
   1    4    2 2    1.535413     0.090877     0.087098
   1    4    3 2    1.304744     0.082000     0.082034
   1    4    4 2    1.107047     0.107586     0.111727
   1    5    0 2    1.506647     0.010035     0.009730
   1    5    1 2    1.453741     0.002346     0.002366
   1    5    2 2    1.323228     0.289289     0.291058
   1    5    3 2    1.166928     0.384924     0.393084
   1    5    4 2    1.019081     0.198078     0.212301
   1    6    0 2    1.269868     0.000000     0.000000
   1    6    1 2    1.237705     1.647743     1.643740
   1    6    2 2    1.154145     0.001248     0.001278
   1    6    3 2    1.046009     2.958876     3.122578
   1    7    0 2    1.096070     0.002562     0.002665
   1    7    1 2    1.075187     0.113122     0.117955
   1    7    2 2    1.019043     0.189964     0.203608
   2    0    0 2    2.779823     0.400402     0.395584
   2    0    1 2    2.484079     0.015479     0.015913
   2    0    2 2    1.961153     5.839852     5.822333
   2    0    3 2    1.537110     0.079073     0.075838
   2    0    4 2    1.238652     0.208501     0.207912
   2    0    5 2    1.028355     0.001997     0.002131
   2    1    0 2    2.619484     0.005868     0.005828
   2    1    1 2    2.367670     0.407954     0.425720
   2    1    2 2    1.902333     0.009226     0.009107
   2    1    3 2    1.508293     0.139909     0.135518
   2    1    4 2    1.223423     0.021751     0.021811
   2    1    5 2    1.019590     0.373624     0.400362
   2    2    0 2    2.266193     1.172962     1.187920
   2    2    1 2    2.097187     0.096463     0.097420
   2    2    2 2    1.753278     0.800291     0.778267
   2    2    3 2    1.430687     0.000730     0.000745
   2    2    4 2    1.180901     0.183449     0.186436
   2    3    0 2    1.902249     0.008717     0.008604
   2    3    1 2    1.798951     0.311659     0.303001
   2    3    2 2    1.567586     0.016607     0.016002
   2    3    3 2    1.324314     1.802029     1.813781
   2    3    4 2    1.118926     0.105266     0.108978
   2    4    0 2    1.599961     1.589826     1.541358
   2    4    1 2    1.537021     0.003467     0.003326
   2    4    2 2    1.385104     7.940859     8.141107
   2    4    3 2    1.208705     0.083995     0.084545
   2    4    4 2    1.046553     1.088043     1.147835
   2    5    0 2    1.363877     0.039668     0.040659
   2    5    1 2    1.324258     2.025422     2.038588
   2    5    2 2    1.223356     0.066372     0.066557
   2    5    3 2    1.096703     0.146074     0.151937
   2    6    0 2    1.180820     0.132156     0.134312
   2    6    1 2    1.154827     0.010564     0.010817
   2    6    2 2    1.086072     0.001055     0.001099
   2    7    0 2    1.037264     0.020217     0.021455
   2    7    1 2    1.019512     0.752132     0.805985
   3    0    0 2    1.853215     0.000000     0.000000
   3    0    1 2    1.757311     0.310072     0.301504
   3    0    2 2    1.539804     0.014220     0.013636
   3    0    3 2    1.307435     0.004524     0.004529
   3    0    4 2    1.108690     0.454800     0.472153
   3    1    0 2    1.803344     0.016526     0.016069
   3    1    1 2    1.714617     0.234539     0.230155
   3    1    2 2    1.510838     0.194692     0.188306
   3    1    3 2    1.289564     0.007956     0.007926
   3    1    4 2    1.097729     0.284256     0.295636
   3    2    0 2    1.674876     0.000000     0.000000
   3    2    1 2    1.603075     1.953854     1.895296
   3    2    2 2    1.432858     0.315257     0.321528
   3    2    3 2    1.240048     2.515772     2.507186
   3    2    4 2    1.066700     0.144924     0.151375
   3    3    0 2    1.510796     0.010124     0.009793
   3    3    1 2    1.457466     0.088973     0.089511
   3    3    2 2    1.326036     0.292078     0.294179
   3    3    3 2    1.168852     0.354842     0.362166
   3    3    4 2    1.020362     0.104601     0.112049
   3    4    0 2    1.345461     0.000000     0.000000
   3    4    1 2    1.307381     0.546288     0.546908
   3    4    2 2    1.210013     0.000023     0.000023
   3    4    3 2    1.087060     0.027323     0.028446
   3    5    0 2    1.195784     0.004020     0.004062
   3    5    1 2    1.168813     0.360624     0.368072
   3    5    2 2    1.097680     0.110602     0.115030
   3    6    0 2    1.066641     0.000000     0.000000
   3    6    1 2    1.047366     1.643514     1.732914
   4    0    0 2    1.389911     3.027136     3.101399
   4    0    1 2    1.348050     0.207596     0.211379
   4    0    2 2    1.242039     0.507898     0.505740
   4    0    3 2    1.110103     0.005876     0.006098
   4    1    0 2    1.368497     0.001105     0.001133
   4    1    1 2    1.328485     0.012408     0.012510
   4    1    2 2    1.226687     0.001630     0.001633
   4    1    3 2    1.099101     0.598136     0.621991
   4    2    0 2    1.309742     0.249490     0.249938
   4    2    1 2    1.274538     0.075919     0.075316
   4    2    2 2    1.183835     1.012200     1.027477
   4    2    3 2    1.067959     0.474517     0.495507
   4    3    0 2    1.226664     0.081273     0.081416
   4    3    1 2    1.197600     1.001889     1.011665
   4    3    2 2    1.121421     0.144589     0.149559
   4    3    3 2    1.021464     0.017347     0.018572
   4    4    0 2    1.133097     4.194258     4.319282
   4    4    1 2    1.110070     0.172868     0.179410
   4    4    2 2    1.048593     2.094604     2.206800
   4    5    0 2    1.039292     0.072184     0.076509
   4    5    1 2    1.021438     0.605247     0.648024
   5    0    0 2    1.111929     0.000000     0.000000
   5    0    1 2    1.090145     0.150539     0.156677
   5    0    2 2    1.031750     0.225410     0.240082
   5    1    0 2    1.100873     0.002625     0.002730
   5    1    1 2    1.079720     0.388811     0.405149
   5    1    2 2    1.022899     0.166121     0.177741
   5    2    0 2    1.069585     0.000000     0.000000
   5    2    1 2    1.050153     1.518664     1.598434
   5    3    0 2    1.022886     0.001700     0.001818
loop_
	_pd_meas_time_of_flight
	_pd_proc_d_spacing
	_pd_proc_intensity_total
	_pd_proc_ls_weight
	_pd_calc_intensity_total
	_pd_proc_intensity_bkg_calc
 749.025740     1.011510     3.760670   166.718865     3.325566     1.787728 
 752.770870     1.016535     4.107543   156.146809     3.627953     1.785199 
 756.534730     1.021586     4.135369   159.014471     3.963795     1.782682 
 760.317400     1.026662     4.842146   139.026201     4.323485     1.780176 
 764.118990     1.031763     4.885278   139.897669     4.705085     1.777683 
 767.939580     1.036890     5.594719   126.444544     5.091990     1.775202 
 771.779280     1.042042     5.866058   121.959735     5.423621     1.772733 
 775.638170     1.047220     5.916231   123.785814     5.602910     1.770276 
 779.516370     1.052424     6.041641   123.073924     5.559778     1.767833 
 783.413950     1.057654     5.543026   135.582138     5.314054     1.765402 
 787.331020     1.062911     5.124560   147.929891     4.963528     1.762985 
 791.267670     1.068193     4.748474   161.540183     4.617209     1.760581 
 795.224010     1.073502     4.457518   173.870138     4.347286     1.758191 
 799.200130     1.078837     4.356471   179.879068     4.182261     1.755814 
 803.196130     1.084199     4.444840   178.323934     4.121214     1.753452 
 807.212110     1.089588     4.238843   188.318525     4.149073     1.751104 
 811.248170     1.095004     4.380290   183.693329     4.247789     1.748771 
 815.304410     1.100447     4.624741   176.094070     4.405655     1.746453 
 819.380940     1.105917     4.778305   171.565262     4.624476     1.744150 
 823.477840     1.111414     5.230875   159.126540     4.911061     1.741861 
 827.595230     1.116939     5.457561   152.914035     5.251312     1.739589 
 831.733210     1.122492     5.858062   142.923015     5.584346     1.737332 
 835.891870     1.128072     6.055914   138.816582     5.807765     1.735091 
 840.071330     1.133680     6.110127   139.437778     5.830787     1.732867 
 844.271690     1.139316     5.792731   148.617420     5.643857     1.730659 
 848.493050     1.144981     5.387812   161.705548     5.331008     1.728467 
 852.735510     1.150674     5.038438   172.469141     5.010016     1.726293 
 856.999190     1.156395     4.907911   178.999039     4.770542     1.724136 
 861.284180     1.162144     4.780936   184.539840     4.651894     1.721996 
 865.590610     1.167923     4.819951   185.557768     4.647021     1.719874 
 869.918560     1.173730     4.821312   187.372793     4.711477     1.717770 
 874.268150     1.179566     4.922052   184.326238     4.780046     1.715684 
 878.639490     1.185432     4.906329   189.257063     4.799955     1.713617 
 883.032690     1.191327     4.937351   189.912635     4.755116     1.711568 
 887.447850     1.197251     4.608130   202.106236     4.663272     1.709538 
 891.885090     1.203205     4.534002   207.292679     4.562045     1.707527 
 896.344520     1.209189     4.528199   209.199054     4.497617     1.705536 
 900.826240     1.215202     4.487212   211.066704     4.507401     1.703565 
 905.330370     1.221246     4.616080   206.729336     4.601975     1.701613 
 909.857020     1.227320     4.810947   201.281852     4.751391     1.699682 
 914.406310     1.233424     4.911143   198.964075     4.883156     1.697771 
 918.978340     1.239559     4.977314   198.352665     4.912817     1.695881 
 923.573230     1.245724     4.842815   204.824998     4.803908     1.694012 
 928.191100     1.251920     4.494926   218.808445     4.595433     1.692164 
 932.832050     1.258147     4.259366   232.990954     4.366070     1.690338 
 937.496210     1.264406     4.026813   246.430627     4.185441     1.688533 
 942.183700     1.270695     3.915769   253.025768     4.094589     1.686751 
 946.894610     1.277016     3.901337   257.618840     4.110669     1.684991 
 951.629090     1.283369     4.197876   242.579699     4.236342     1.683253 
 956.387230     1.289753     4.542635   225.652430     4.462627     1.681538 
 961.169170     1.296169     4.681884   220.270281     4.765091     1.679847 
 965.975010     1.302618     5.112710   205.763443     5.103906     1.678179 
 970.804890     1.309098     5.409184   195.771632     5.435389     1.676534 
 975.658910     1.315611     5.671710   188.382632     5.728668     1.674914 
 980.537210     1.322157     6.047062   178.517691     5.972347     1.673317 
 985.439890     1.328735     6.115344   176.948265     6.182576     1.671745 
 990.367090     1.335346     6.479564   167.556642     6.420250     1.670198 
 995.318930     1.341990     6.737584   162.658642     6.783408     1.668676 
1000.295520     1.348667     7.254918   151.764006     7.372310     1.667180 
1005.297000     1.355378     8.518290   131.426274     8.249825     1.665708 
1010.323490     1.362122     9.820655   115.921303     9.402398     1.664263 
1015.375100     1.368900    11.409329   101.269052    10.696595     1.662844 
1020.451980     1.375712    12.627651    92.649835    11.834289     1.661451 
1025.554240     1.382558    13.176997    89.605211    12.415632     1.660085 
1030.682010     1.389438    12.522328    94.951028    12.170349     1.658746 
1035.835420     1.396352    11.403011   105.300045    11.162626     1.657434 
1041.014600     1.403301     9.819662   122.680090     9.726383     1.656150 
1046.219670     1.410285     8.309113   145.816207     8.223419     1.654894 
1051.450770     1.417304     7.117028   170.321403     6.886098     1.653665 
1056.708020     1.424357     5.982338   202.619738     5.804131     1.652465 
1061.991560     1.431446     5.290457   228.738794     4.980727     1.651294 
1067.301520     1.438571     4.562633   267.177359     4.380417     1.650152 
1072.638030     1.445731     4.183853   290.963053     3.956628     1.649039 
1078.001220     1.452926     3.782863   318.847032     3.665637     1.647955 
1083.391220     1.460158     3.574254   337.391588     3.472755     1.646901 
1088.808180     1.467426     3.356600   358.482804     3.352694     1.645877 
1094.252220     1.474730     3.317604   365.530302     3.289033     1.644884 
1099.723480     1.482071     3.255537   377.404394     3.271104     1.643921 
1105.222100     1.489448     3.178350   388.743607     3.289714     1.642989 
1110.748210     1.496863     3.223056   385.456367     3.332271     1.642089 
1116.301950     1.504314     3.280120   381.651437     3.382740     1.641219 
1121.883460     1.511802     3.282804   386.092991     3.431158     1.640382 
1127.492880     1.519328     3.319698   388.123203     3.485394     1.639577 
1133.130340     1.526892     3.400061   381.600592     3.571011     1.638804 
1138.795990     1.534493     3.429742   381.645770     3.720494     1.638063 
1144.489970     1.542133     3.655450   363.815367     3.965329     1.637356 
1150.212420     1.549810     4.011943   336.750465     4.335062     1.636681 
1155.963490     1.557526     4.517383   302.101355     4.854637     1.636041 
1161.743300     1.565281     5.152265   267.403810     5.537842     1.635433 
1167.552020     1.573074     6.193971   226.958494     6.367393     1.634860 
1173.389780     1.580906     7.125893   199.226347     7.260357     1.634322 
1179.256730     1.588777     7.824944   182.620575     8.037051     1.633817 
1185.153010     1.596688     8.214948   174.727536     8.452403     1.633348 
1191.078780     1.604638     7.956489   181.852877     8.335758     1.632914 
1197.034170     1.612628     7.358250   197.174534     7.730188     1.632515 
1203.019340     1.620658     6.558189   221.083140     6.856380     1.632152 
1209.034440     1.628728     5.679064   255.047316     5.948979     1.631825 
1215.079610     1.636838     5.010160   288.329752     5.152181     1.631534 
1221.155010     1.644989     4.390382   328.389712     4.520263     1.631280 
1227.260790     1.653181     4.123389   350.251554     4.055702     1.631062 
1233.397090     1.661413     3.743560   384.893494     3.739300     1.630881 
1239.564070     1.669687     3.576612   404.307927     3.546677     1.630738 
1245.761890     1.678002     3.495220   414.469237     3.457122     1.630633 
1251.990700     1.686358     3.399548   426.260701     3.456971     1.630565 
1258.250660     1.694757     3.492466   417.845339     3.539890     1.630535 
1264.541910     1.703197     3.638844   403.875618     3.705267     1.630544 
1270.864620     1.711679     3.880918   381.388528     3.952423     1.630592 
1277.218940     1.720204     4.267448   349.558283     4.274675     1.630678 
1283.605040     1.728772     4.576223   328.970458     4.645699     1.630804 
1290.023060     1.737382     4.910968   308.052312     5.001525     1.630969 
1296.473180     1.746035     5.152832   295.176515     5.247882     1.631174 
1302.955550     1.754732     5.059462   301.315476     5.313627     1.631419 
1309.470320     1.763472     4.916791   310.682225     5.210577     1.631704 
1316.017670     1.772255     4.797748   319.163822     5.020778     1.632029 
1322.597760     1.781083     4.594778   333.853008     4.825876     1.632395 
1329.210750     1.789955     4.496391   341.650475     4.659211     1.632802 
1335.856810     1.798871     4.456429   345.151540     4.511190     1.633251 
1342.536090     1.807831     4.184484   367.961649     4.366623     1.633740 
1349.248770     1.816836     4.181630   370.202130     4.235630     1.634272 
1355.995010     1.825887     3.990990   387.603773     4.146918     1.634845 
1362.774990     1.834982     3.947039   393.545733     4.126890     1.635461 
1369.588860     1.844123     4.018647   388.306322     4.192510     1.636119 
1376.436810     1.853310     4.243947   370.139171     4.361822     1.636820 
1383.318990     1.862543     4.475066   353.511632     4.659332     1.637563 
1390.235590     1.871821     4.895010   325.675655     5.120409     1.638350 
1397.186760     1.881146     5.636205   285.625037     5.797326     1.639180 
1404.172700     1.890518     6.556975   247.573862     6.758102     1.640053 
1411.193560     1.899937     7.824552   209.281138     8.079630     1.640971 
1418.249530     1.909402     9.629283   171.651183     9.831689     1.641932 
1425.340780     1.918915    12.123349   137.441190    12.041708     1.642937 
1432.467480     1.928475    14.859500   112.827696    14.619551     1.643987 
1439.629820     1.938084    17.678351    95.404733    17.226295     1.645081 
1446.827970     1.947740    18.888462    89.645141    19.183706     1.646220 
1454.062110     1.957444    19.429372    87.461130    19.722611     1.647404 
1461.332420     1.967197    18.116699    94.066099    18.590977     1.648634 
1468.639080     1.976999    15.777877   108.165098    16.288579     1.649908 
1475.982280     1.986849    13.166323   129.774319    13.591992     1.651229 
1483.362190     1.996749    10.935369   156.395062    11.064938     1.652595 
1490.779000     2.006699     9.019755   189.684885     8.960245     1.654006 
1498.232890     2.016698     7.718557   221.422644     7.331143     1.655464 
1505.724060     2.026747     6.556906   260.179336     6.123776     1.656969 
1513.252680     2.036846     5.632069   302.613227     5.257556     1.658519 
1520.818940     2.046995     4.974204   342.441347     4.647083     1.660116 
1528.423040     2.057196     4.540986   373.877492     4.220861     1.661760 
1536.065150     2.067447     4.088830   414.170694     3.922120     1.663451 
1543.745480     2.077750     3.915873   432.761926     3.712380     1.665189 
1551.464200     2.088104     3.647962   464.038673     3.567197     1.666974 
1559.221530     2.098510     3.508453   481.389400     3.470393     1.668806 
1567.017630     2.108967     3.374101   499.250409     3.412724     1.670686 
1574.852720     2.119477     3.350051   501.938915     3.391624     1.672613 
1582.726980     2.130040     3.381436   498.262411     3.408512     1.674588 
1590.640620     2.140655     3.390949   496.274629     3.468702     1.676610 
1598.593820     2.151324     3.503422   481.102665     3.581693     1.678681 
1606.586790     2.162045     3.618580   466.502085     3.761503     1.680799 
1614.619730     2.172821     3.994122   425.840167     4.030973     1.682966 
1622.692820     2.183650     4.341053   395.821662     4.417416     1.685181 
1630.806290     2.194533     4.876543   356.706522     4.949878     1.687444 
1638.960320     2.205470     5.640219   311.958029     5.651010     1.689755 
1647.155120     2.216463     6.640237   268.430937     6.519801     1.692115 
1655.390900     2.227510     7.673527   234.877688     7.500225     1.694524 
1663.667850     2.238612     8.555320   212.256632     8.442739     1.696980 
1671.986190     2.249770     9.228158   198.558542     9.106838     1.699486 
1680.346120     2.260983     9.262721   198.805548     9.266882     1.702040 
1688.747850     2.272253     8.615479   214.491921     8.876858     1.704643 
1697.191590     2.283579     8.094738   229.096508     8.137740     1.707294 
1705.677550     2.294961     7.398939   251.347121     7.324308     1.709994 
1714.205940     2.306401     6.688016   278.372992     6.638786     1.712743 
1722.776970     2.317897     6.422527   290.442721     6.169799     1.715541 
1731.390850     2.329451     6.345150   294.880065     5.914219     1.718388 
1740.047810     2.341063     6.194388   302.906445     5.798203     1.721283 
1748.748050     2.352733     6.033578   310.917504     5.695099     1.724227 
1757.491790     2.364461     5.775327   324.556220     5.482428     1.727219 
1766.279240     2.376247     5.391598   346.554327     5.124382     1.730261 
1775.110640     2.388093     5.006227   372.375598     4.678761     1.733351 
1783.986190     2.399997     4.460138   414.790743     4.230484     1.736489 
1792.906120     2.411961     4.026175   456.434614     3.836477     1.739676 
1801.870660     2.423985     3.833968   478.008682     3.518856     1.742912 
1810.880010     2.436069     3.577400   507.834602     3.277892     1.746196 
1819.934410     2.448213     3.313279   545.718389     3.104148     1.749528 
1829.034080     2.460418     3.138997   574.226524     2.984494     1.752909 
1838.179250     2.472684     3.053194   589.846071     2.905245     1.756337 
1847.370150     2.485012     2.971669   606.469985     2.854462     1.759814 
1856.607000     2.497401     2.951504   612.470344     2.823472     1.763339 
1865.890030     2.509851     2.889363   626.424618     2.808437     1.766911 
1875.219480     2.522364     2.848505   637.555429     2.808790     1.770531 
1884.595580     2.534940     2.797680   652.318183     2.825339     1.774198 
1894.018560     2.547578     2.839411   645.256981     2.859137     1.777913 
1903.488650     2.560279     2.906897   632.545135     2.911849     1.781675 
1913.006090     2.573044     2.940787   625.019688     2.986073     1.785484 
1922.571130     2.585873     3.009996   613.071934     3.086183     1.789340 
1932.183980     2.598766     3.153393   597.789799     3.219285     1.793242 
1941.844900     2.611723     3.382936   567.263165     3.395473     1.797190 
1951.554130     2.624745     3.611671   542.542688     3.629862     1.801185 
1961.311900     2.637832     3.874073   515.468624     3.953861     1.805226 
1971.118460     2.650984     4.322086   470.736544     4.402064     1.809312 
1980.974050     2.664202     4.929532   418.720999     5.021144     1.813444 
1990.878920     2.677486     5.742159   364.470079     5.867238     1.817621 
2000.833310     2.690836     6.846378   309.324011     6.996980     1.821842 
2010.837480     2.704254     8.471892   252.640469     8.449431     1.826109 
2020.891670     2.717738    10.412685   207.028920    10.207257     1.830419 
2030.996120     2.731289    12.485732   173.895038    12.122882     1.834774 
2041.151110     2.744908    13.883944   157.224614    13.834112     1.839172 
2051.356860     2.758596    14.631906   149.879991    14.809007     1.843613 
2061.613650     2.772351    14.277438   154.267236    14.652532     1.848098 
2071.921710     2.786175    12.962979   170.462596    13.431469     1.852624 
2082.281320     2.800069    11.022658   201.007760    11.607024     1.857193 
2092.692730     2.814032     9.261025   239.849136     9.679747     1.861804 
2103.156190     2.828064     7.758642   286.992839     7.957602     1.866457 
2113.671970     2.842167     6.711888   332.283532     6.556068     1.871150 
2124.240330     2.856340     5.576138   400.542792     5.479815     1.875883 
2134.861530     2.870584     4.786460   467.472083     4.684164     1.880657 
2145.535840     2.884899     4.229759   530.098462     4.110109     1.885471 
2156.263520     2.899285     3.761997   596.931607     3.697077     1.890323 
2167.044840     2.913744     3.428246   656.397054     3.397174     1.895215 
2177.880060     2.928274     3.163022   711.388051     3.175151     1.900144 
2188.769460     2.942877     2.972305   760.487677     3.005651     1.905111 
2199.713310     2.957554     2.839531   799.156622     2.872596     1.910116 
2210.711880     2.972303     2.719845   836.400100     2.766646     1.915156 
2221.765440     2.987126     2.565664   889.611744     2.680630     1.920233 
2232.874260     3.002023     2.427364   945.482558     2.610094     1.925346 
2244.038640     3.016995     2.415621   953.981461     2.551601     1.930493 
2255.258830     3.032041     2.387027   968.440904     2.502959     1.935674 
2266.535120     3.047163     2.335331   996.172435     2.462218     1.940890 
2277.867800     3.062360     2.289708  1020.665828     2.428113     1.946138 
2289.257140     3.077633     2.325622  1010.448163     2.399453     1.951418 
2300.703420     3.092982     2.271136  1038.540823     2.375436     1.956731 
2312.206940     3.108408     2.226734  1065.765080     2.355334     1.962074 
2323.767980     3.123911     2.256107  1058.813528     2.338588     1.967448 
2335.386820     3.139492     2.254856  1066.691177     2.324768     1.972851 
2347.063750     3.155150     2.212186  1091.093851     2.313478     1.978283 
2358.799070     3.170886     2.195561  1104.607946     2.304420     1.983744 
2370.593060     3.186701     2.230697  1094.952481     2.294726     1.989231 
2382.446030     3.202595     2.241904  1099.029065     2.278706     1.994746 
2394.358260     3.218569     2.195678  1127.081987     2.275174     2.000286 
2406.330050     3.234622     2.206817  1125.990007     2.272243     2.005852 
2418.361700     3.250755     2.207681  1135.811756     2.271634     2.011441 
2430.453510     3.266969     2.194204  1148.611452     2.272470     2.017054 
2442.605780     3.283264     2.237590  1134.274506     2.274533     2.022690 
2454.818810     3.299641     2.207815  1155.669501     2.277775     2.028347 
2467.092900     3.316099     2.188366  1174.880652     2.282187     2.034025 
2479.428360     3.332639     2.241980  1155.495086     2.287765     2.039723 
2491.825510     3.349262     2.191181  1187.712820     2.294535     2.045440 
2504.284630     3.365968     2.216067  1183.385845     2.302551     2.051174 
2516.806060     3.382758     2.233283  1182.783583     2.311882     2.056926 
2529.390090     3.399631     2.250604  1181.198742     2.322645     2.062694 
2542.037040     3.416588     2.281686  1174.569823     2.334954     2.068478 
2554.747220     3.433631     2.187503  1230.707542     2.348978     2.074275 
2567.520960     3.450758     2.237045  1212.152714     2.364847     2.080085 
2580.358560     3.467971     2.309040  1183.382588     2.382701     2.085908 
2593.260360     3.485270     2.236284  1228.080671     2.402604     2.091741 
2606.226660     3.502655     2.244291  1232.009005     2.424420     2.097585 
2619.257790     3.520127     2.307256  1208.031648     2.448107     2.103437 
2632.354080     3.537687     2.330022  1205.088691     2.473854     2.109297 
2645.515850     3.555334     2.304670  1224.505250     2.502521     2.115164 
2658.743430     3.573069     2.359929  1206.143598     2.535266     2.121036 
2672.037150     3.590893     2.385897  1201.097636     2.573232     2.126912 
2685.397330     3.608805     2.463068  1172.419949     2.617802     2.132792 
2698.824320     3.626807     2.501315  1163.029956     2.670735     2.138674 
2712.318440     3.644900     2.543424  1152.739549     2.734208     2.144556 
2725.880030     3.663082     2.643191  1116.939870     2.811499     2.150438 
2739.509430     3.681355     2.694053  1103.655509     2.907536     2.156319 
2753.206980     3.699720     2.851443  1051.766022     3.028532     2.162196 
2766.973020     3.718176     3.019191  1001.419259     3.184985     2.168070 
2780.807880     3.736725     3.180839   958.406563     3.397842     2.173937 
2794.711920     3.755366     3.528298   871.639772     3.685091     2.179798 
2808.685480     3.774100     3.818061   811.822803     4.072399     2.185651 
2822.728910     3.792928     4.391427   711.813640     4.588256     2.191495 
2836.842550     3.811849     5.070204   622.027830     5.258767     2.197328 
2851.026760     3.830865     6.150704   517.330477     6.096710     2.203148 
2865.281900     3.849977     7.356981   436.014280     7.076917     2.208956 
2879.608310     3.869183     8.423247   383.768886     8.094659     2.214748 
2894.006350     3.888486     9.192186   354.149513     8.930865     2.220524 
2908.476380     3.907885     9.316484   351.567949     9.309072     2.226282 
2923.018760     3.927381     8.999733   366.232259     9.081884     2.232021 
2937.633860     3.946974     8.042320   412.010603     8.356070     2.237740 
2952.322030     3.966665     7.001145   475.860971     7.385778     2.243436 
2967.083640     3.986454     6.062361   552.265872     6.396867     2.249109 
2981.919050     4.006342     5.388095   624.547121     5.518641     2.254757 
2996.828650     4.026330     4.748422   712.224405     4.800478     2.260378 
3011.812790     4.046417     4.220392   804.889870     4.244599     2.265971 
3026.871860     4.066604     3.880503   880.059163     3.830462     2.271535 
3042.006220     4.086893     3.558961   963.883360     3.529575     2.277068 
3057.216250     4.107282     3.359725  1026.665956     3.314058     2.282567 
3072.502330     4.127774     3.169048  1093.917703     3.159135     2.288033 
3087.864840     4.148368     3.110105  1121.947514     3.046842     2.293463 
3103.304160     4.169064     3.014435  1162.611227     2.964740     2.298855 
3118.820680     4.189864     2.919270  1206.557566     2.904743     2.304208 
3134.414790     4.210768     2.904181  1219.826731     2.861464     2.309521 
3150.086860     4.231776     2.934006  1215.652090     2.831975     2.314791 
3165.837300     4.252889     2.896313  1239.513865     2.814876     2.320018 
3181.666480     4.274108     2.931643  1231.135950     2.809836     2.325199 
3197.574810     4.295432     2.944139  1233.230243     2.817945     2.330333 
3213.562690     4.316863     2.951454  1237.350450     2.841552     2.335418 
3229.630500     4.338401     3.062392  1200.218140     2.884476     2.340453 
3245.778650     4.360047     3.109103  1188.740890     2.952016     2.345435 
3262.007550     4.381800     3.163027  1175.411602     3.050137     2.350364 
3278.317590     4.403662     3.349590  1116.799527     3.184838     2.355237 
3294.709170     4.425634     3.536683  1064.737342     3.359807     2.360053 
3311.182720     4.447715     3.718026  1018.998340     3.571896     2.364810 
3327.738630     4.469906     4.017415   949.250513     3.802455     2.369507 
3344.377330     4.492208     4.136823   926.886509     4.007362     2.374141 
3361.099210     4.514621     4.240037   909.332600     4.115969     2.378712 
3377.904710     4.537147     4.261347   909.326019     4.091940     2.383217 
3394.794230     4.559784     4.112431   946.454905     3.944789     2.387654 
3411.768200     4.582535     3.950295   989.481021     3.724201     2.392022 
3428.827040     4.605400     3.771041  1040.945347     3.488003     2.396320 
3445.971180     4.628378     3.626620  1086.861332     3.272247     2.400545 
3463.201040     4.651471     3.445077  1148.663617     3.092340     2.404696 
3480.517040     4.674680     3.291149  1207.334961     2.951020     2.408771 
3497.919630     4.698004     3.209325  1243.479689     2.844457     2.412769 
3515.409220     4.721445     3.127817  1280.241804     2.766181     2.416687 
3532.986270     4.745003     3.092495  1301.152866     2.709515     2.420525 
3550.651200     4.768678     3.057131  1320.833341     2.668237     2.424280 
3568.404460     4.792472     2.961603  1368.752546     2.637745     2.427950 
3586.246480     4.816384     2.970426  1369.839912     2.614782     2.431535 
3604.177710     4.840416     2.941681  1388.428925     2.597087     2.435032 
3622.198600     4.864568     2.930385  1400.314791     2.583141     2.438440 
3640.309590     4.888840     2.905017  1417.476066     2.571996     2.441757 
3658.511140     4.913234     2.864417  1442.686106     2.562986     2.444981 
3676.803700     4.937749     2.815830  1471.926783     2.555628     2.448111 
3695.187720     4.962387     2.831260  1468.073971     2.549610     2.451146 
3713.663660     4.987148     2.779013  1501.789637     2.544647     2.454083 
3732.231970     5.012032     2.806682  1491.184130     2.540556     2.456922 
3750.893130     5.037040     2.773020  1513.068839     2.537167     2.459660 
3769.647600     5.062174     2.759802  1525.105532     2.534362     2.462296 
3788.495840     5.087432     2.772695  1523.004071     2.532030     2.464829 
3807.438320     5.112817     2.739049  1545.905565     2.530093     2.467257 
3826.475510     5.138329     2.697825  1572.970714     2.528475     2.469578 
3845.607890     5.163968     2.657449  1601.176969     2.527123     2.471791 
3864.835920     5.189735     2.680211  1591.379630     2.525985     2.473896 
3884.160100     5.215630     2.681042  1595.470759     2.525021     2.475889 
3903.580900     5.241655     2.669389  1604.994704     2.524196     2.477771 
3923.098810     5.267810     2.619989  1638.229473     2.523479     2.479539 
3942.714300     5.294095     2.640796  1630.675435     2.522844     2.481192 
3962.427870     5.320511     2.625145  1643.120624     2.522270     2.482730 
3982.240010     5.347060     2.614935  1652.673211     2.521736     2.484150 
4002.151210     5.373740     2.595293  1668.605826     2.521226     2.485452 
4022.161970     5.400554     2.563898  1690.536862     2.520724     2.486634 
4042.272780     5.427502     2.595224  1674.758567     2.520217     2.487696 
4062.484140     5.454584     2.603407  1672.973907     2.519693     2.488636 
4082.796560     5.481802     2.518656  1731.898596     2.519142     2.489453 
4103.210550     5.509155     2.530944  1725.918940     2.518554     2.490146 
4123.726600     5.536645     2.455781  1780.463170     2.517920     2.490714 
4144.345230     5.564272     2.523496  1734.234740     2.517234     2.491157 
4165.066960     5.592037     2.468432  1774.985517     2.516489     2.491472 
4185.892290     5.619940     2.480936  1769.147583     2.515677     2.491661 
4206.821760     5.647983     2.481437  1768.608960     2.514794     2.491721 
4227.855860     5.676166     2.446604  1796.643924     2.513835     2.491652 
4248.995140     5.704489     2.447374  1797.564218     2.512795     2.491454 
4270.240120     5.732954     2.461259  1789.402315     2.511670     2.491125 
4291.591320     5.761561     2.434084  1810.082357     2.510456     2.490665 
4313.049280     5.790310     2.432383  1811.196437     2.509149     2.490075 
4334.614520     5.819203     2.439819  1807.688182     2.507740     2.489352 
4356.287600     5.848241     2.361941  1866.917107     2.506238     2.488497 
4378.069030     5.877423     2.457767  1795.742599     2.504637     2.487510 
4399.959380     5.906750     2.410908  1829.783814     2.502933     2.486391 
4421.959180     5.936225     2.389512  1846.109966     2.501124     2.485138 
4444.068970     5.965846     2.362443  1866.681586     2.499208     2.483753 
4466.289320     5.995615     2.339510  1885.000325     2.497183     2.482234 
4488.620760     6.025532     2.386262  1847.659280     2.495049     2.480583 
4511.063870     6.055599     2.377239  1854.909405     2.492803     2.478799 
4533.619190     6.085816     2.387958  1847.038368     2.490445     2.476882 
4556.287280     6.116184     2.381240  1850.843388     2.487974     2.474833 
4579.068720     6.146703     2.355871  1869.620719     2.485389     2.472653 
4601.964060     6.177374     2.383750  1843.970170     2.482690     2.470341 
4624.973880     6.208199     2.328017  1888.558861     2.479876     2.467897 
4648.098750     6.239177     2.323515  1891.016856     2.476946     2.465324 
4671.339250     6.270310     2.315943  1893.537330     2.473902     2.462621 
4694.695940     6.301599     2.338708  1873.818559     2.470743     2.459790 
4718.169420     6.333043     2.312814  1892.932681     2.467469     2.456830 
4741.760270     6.364644     2.340720  1867.736938     2.464080     2.453744 
4765.469070     6.396403     2.319856  1882.882448     2.460578     2.450532 
4789.296420     6.428321     2.280205  1912.278884     2.456962     2.447195 
4813.242900     6.460397     2.302621  1889.381492     2.452780     2.443736 
4837.309110     6.492634     2.331390  1865.427302     2.444391     2.440154 
4861.495660     6.525032     2.311336  1878.287761     2.439749     2.436452 
4885.803140     6.557591     2.265289  1911.676939     2.435704     2.432632 
4910.232150     6.590313     2.322860  1863.086563     2.431651     2.428695 
4934.783310     6.623198     2.354029  1833.962792     2.427507     2.424643 
4959.457230     6.656247     2.305196  1870.167322     2.423257     2.420477 
4984.254520     6.689461     2.278139  1885.465264     2.418900     2.416201 
5009.175790     6.722840     2.301386  1864.105063     2.414437     2.411816 
5034.221670     6.756386     2.235359  1913.989289     2.409872     2.407324 
5059.392780     6.790100     2.262198  1887.761372     2.405205     2.402728 
5084.689740     6.823982     2.233223  1907.241362     2.400441     2.398031 
5110.113190     6.858032     2.256338  1882.068956     2.395581     2.393235 
5135.663750     6.892253     2.261312  1874.063544     2.390627     2.388343 
5161.342070     6.926644     2.247713  1879.934823     2.385584     2.383358 
5187.148780     6.961207     2.244699  1876.834738     2.380454     2.378283 
5213.084530     6.995942     2.245112  1871.295246     2.375239     2.373121 
5239.149950     7.030851     2.260414  1854.211377     2.369944     2.367875 
5265.345700     7.065934     2.285235  1828.859004     2.364572     2.362550 
5291.672430     7.101192     2.231729  1865.309676     2.359127     2.357148 
5318.130790     7.136625     2.258969  1836.891089     2.353612     2.351674 
5344.721440     7.172236     2.283393  1811.016080     2.348031     2.346130 
5371.445050     7.208024     2.247800  1834.280131     2.342389     2.340522 
5398.302280     7.243990     2.245388  1829.024824     2.336691     2.334853 
5425.293790     7.280136     2.229275  1835.306548     2.330940     2.329127 
5452.420260     7.316462     2.225235  1832.273798     2.325143     2.323350 
5479.682360     7.352970     2.247204  1807.594419     2.319304     2.317524 
5507.080770     7.389659     2.255597  1793.943503     2.313431     2.311656 
5534.616170     7.426532     2.188118  1842.436565     2.307531     2.305750 
5562.289250     7.463588     2.229360  1801.024685     2.301613     2.299811 
5590.100700     7.500830     2.229957  1792.672233     2.294609     2.293844 
5618.051200     7.538257     2.244955  1771.887655     2.288495     2.287853 
5646.141460     7.575871     2.262364  1751.161973     2.282539     2.281846 
5674.372170     7.613672     2.226365  1771.786223     2.276691     2.275826 
5702.744030     7.651662     2.263388  1734.343076     2.270897     2.269800 
5731.257750     7.689841     2.219234  1760.978697     2.265160     2.263773 
5759.914040     7.728211     2.241664  1734.408083     2.259475     2.257751 
5788.713610     7.766772     2.253553  1717.493394     2.253816     2.251740 
5817.657180     7.805525     2.203703  1747.955225     2.248120     2.245747 
5846.745460     7.844472     2.238763  1711.351639     2.242299     2.239777 
5875.979190     7.883613     2.259484  1688.668637     2.236302     2.233837 
5905.359080     7.922949     2.271368  1670.552819     2.230158     2.227933 
5934.885880     7.962482     2.243669  1682.000339     2.223957     2.222073 
5964.560310     8.002211     2.265599  1655.200967     2.217790     2.216261 
5994.383110     8.042139     2.256715  1652.134509     2.211713     2.210507 
6024.355030     8.082266     2.247024  1650.349675     2.205754     2.204815 
6054.476800     8.122592     2.237338  1647.886535     2.199922     2.199193 
6084.749190     8.163120     2.225200  1646.405150     2.194218     2.193649 
6115.172930     8.203850     2.221349  1640.102273     2.188640     2.188189 
6145.748800     8.244784     2.229877  1624.120865     2.183185     2.182821 
6176.477540     8.285921     2.195509  1639.312147     2.177851     2.177552 
6207.359930     8.327263     2.245052  1593.009868     2.172640     2.172389 
6238.396730     8.368812     2.227556  1596.368434     2.167553     2.167339 
6269.588710     8.410568     2.220733  1590.377065     2.162596     2.162411 
6300.936650     8.452532     2.256452  1555.713566     2.157773     2.157611 
6332.441340     8.494705     2.187091  1593.247687     2.153090     2.152947 
6364.103540     8.537088     2.239929  1544.336156     2.148553     2.148427 
6395.924060     8.579683     2.255591  1524.964982     2.144171     2.144058 
6427.903680     8.622490     2.200230  1552.333169     2.139949     2.139848 
6460.043200     8.665511     2.193525  1545.045252     2.135895     2.135804 
6492.343420     8.708746     2.187872  1537.825423     2.132016     2.131934 
6524.805130     8.752197     2.200430  1518.173911     2.128319     2.128244 
6557.429160     8.795864     2.199400  1507.392345     2.124812     2.124743 
6590.216310     8.839749     2.255062  1459.194344     2.121501     2.121438 
6623.167390     8.883853     2.243871  1457.204222     2.118393     2.118336 
6656.283220     8.928177     2.216754  1462.499778     2.115497     2.115444 
6689.564640     8.972721     2.247728  1432.653871     2.112818     2.112769 
6723.012460     9.017488     2.199147  1451.426307     2.110363     2.110318 
6756.627530     9.062478     2.246272  1411.241020     2.108140     2.108098 
6790.410660     9.107692     2.227684  1410.074345     2.106154     2.106115 
6824.362720     9.153132     2.222193  1402.822917     2.104411     2.104375 
6858.484530     9.198798     2.222164  1390.488201     2.102919     2.102885 
6892.776950     9.244692     2.202233  1391.377341     2.101682     2.101650 
6927.240840     9.290814     2.240679  1356.015213     2.100706     2.100676 
6961.877040     9.337167     2.241960  1344.744933     2.099996     2.099968 
6996.686430     9.383750     2.187578  1364.272881     2.099558     2.099532 
7031.669860     9.430566     2.198790  1348.384688     2.099396     2.099371 
7066.828210     9.477615     2.210760  1329.028983     2.099513     2.099490 
7102.162350     9.524899     2.227938  1307.020681     2.099915     2.099893 
7137.673160     9.572418     2.194024  1315.643198     2.100604     2.100583 
7173.361530     9.620174     2.220852  1288.431905     2.101582     2.101563 
7209.228330     9.668168     2.245016  1262.833078     2.102853     2.102835 
7245.274480     9.716402     2.202922  1275.615896     2.104419     2.104401 
7281.500850     9.764876     2.219568  1254.873019     2.106279     2.106262 
7317.908350     9.813591     2.250604  1225.919635     2.108435     2.108419 
7354.497890     9.862549     2.177852  1254.242915     2.110887     2.110872 
7391.270380     9.911752     2.195239  1233.471070     2.113634     2.113619 
7428.226740     9.961199     2.198090  1220.238387     2.116674     2.116660 
7465.367870    10.010893     2.224648  1194.996919     2.120005     2.119991 
7502.694710    10.060834     2.213510  1189.711202     2.123623     2.123610 
7540.208180    10.111025     2.190038  1190.154512     2.127524     2.127512 
7577.909220    10.161465     2.267846  1139.203187     2.131703     2.131692 
7615.798770    10.212157     2.217449  1152.367047     2.136154     2.136143 
7653.877760    10.263102     2.156212  1173.474048     2.140870     2.140859 
7692.147150    10.314300     2.196338  1141.233776     2.145841     2.145831 
7730.607890    10.365754     2.181971  1137.907743     2.151058     2.151049 
7769.260930    10.417464     2.199532  1118.076280     2.156511     2.156502 
7808.107230    10.469432     2.189940  1111.052595     2.162187     2.162177 
7847.147770    10.521658     2.194964  1097.092579     2.168071     2.168062 
7886.383510    10.574145     2.143695  1112.411511     2.174149     2.174141 
7925.815420    10.626893     2.163762  1090.404359     2.180404     2.180396 
7965.444500    10.679905     2.217241  1053.037422     2.186818     2.186810 
8005.271720    10.733180     2.170331  1065.264932     2.193369     2.193361 
8045.298080    10.786721     2.147151  1066.109614     2.200036     2.200029 
8085.524570    10.840528     2.136282  1059.051984     2.206795     2.206788 
8125.952200    10.894604     2.218661  1009.916471     2.213619     2.213613 
8166.581960    10.948949     2.230754   993.784675     2.220481     2.220475 
8207.414870    11.003565     2.182562  1004.586256     2.227350     2.227344 
8248.451940    11.058453     2.194456   987.814822     2.234193     2.234187 
8289.694200    11.113614     2.148083   997.419313     2.240974     2.240968 
8331.142670    11.169050     2.175204   974.288647     2.247657     2.247651 
8372.798390    11.224763     2.170876   965.865664     2.254200     2.254195 
8414.662380    11.280752     2.142581   966.448267     2.260560     2.260555 
8456.735690    11.337021     2.153243   950.308944     2.266691     2.266686 
8499.019370    11.393570     2.138853   946.171949     2.272544     2.272539 
8541.514460    11.450401     2.138205   935.340145     2.278065     2.278060 
8584.222040    11.507515     2.177133   907.844916     2.283199     2.283195 
8627.143150    11.564914     2.210169   884.285489     2.287887     2.287883 
8670.278860    11.622598     2.219677   870.280042     2.292066     2.292061 
8713.630260    11.680570     2.211103   862.840094     2.295667     2.295663 
8757.198410    11.738830     2.146454   878.893832     2.298622     2.298618 
8800.984400    11.797381     2.194664   850.070732     2.300853     2.300849 
8844.989320    11.856223     2.221152   830.090238     2.302283     2.302279 
8889.214270    11.915358     2.171951   838.707674     2.302827     2.302823 
8933.660340    11.974788     2.157699   834.236954     2.302396     2.302392 
8978.328640    12.034514     2.121867   838.337626     2.300897     2.300893 
9023.220290    12.094537     2.100117   837.437328     2.298230     2.298227 
9068.336390    12.154860     2.079866   835.078037     2.294293     2.294289 
9113.678070    12.215482     2.147935   799.565236     2.288974     2.288971 
9159.246460    12.276407     2.160989   784.069185     2.282159     2.282156 
9205.042690    12.337635     2.130371   786.247248     2.273727     2.273724 
9251.067900    12.399168     2.027281   815.521063     2.263549     2.263546 
9297.323240    12.461007     2.161365   756.109282     2.251490     2.251488 
9343.809860    12.523154     2.149880   750.609459     2.237411     2.237408 
9390.528910    12.585611     2.148726   741.277951     2.221163     2.221160 
9437.481550    12.648379     2.120127   742.348774     2.202589     2.202587 
9484.668960    12.711459     2.184413   710.412651     2.181528     2.181525 
9532.092310    12.774854     2.134486   717.434646     2.157807     2.157805 
9579.752770    12.838564     2.119213   712.939625     2.131248     2.131245 
9627.651530    12.902591     2.104343   709.204247     2.101662     2.101659 
9675.789790    12.966937     2.127899   691.968547     2.068852     2.068850 
9724.168740    13.031604     2.120224   684.502800     2.032613     2.032611 
9772.789580    13.096592     2.158899   663.187890     1.992728     1.992726 
9821.653530    13.161904     2.056478   686.310849     1.948972     1.948970 
9870.761800    13.227541     2.054485   678.075164     1.901107     1.901106 
9920.115610    13.293505     2.131620   645.792965     1.848887     1.848887 
9969.716180    13.359797     2.105209   645.254686     1.792056     1.792056 
10019.564770    13.426420     2.030922   659.475608     1.730342     1.730342 
#######	End powder diffraction data	#######


#######	Begin powder diffraction data	#######
data_POL126523-b_2-TOF.dat_0
_pd_block_id	POL126523-b_2-TOF.dat_0
_pd_calc_method	Rietveld
_diffrn_radiation_probe	neutron
_pd_instr_special_details	POLARIS_Diffractometer_at_ISIS
_pd_meas_scan_method	tof
_refine_ls_goodness_of_fit_all	4.96729
_pd_proc_ls_prof_R_factor	0.03478
_pd_proc_ls_prof_wR_factor	0.04822
_pd_proc_ls_prof_wR_expected	0.00971
loop_
	_pd_phase_id
	_pd_phase_block_id
	_pd_phase_mass_%
1	LSF641_rhombohedral_0	90.38(14)
2	LSF641_orthorhombic_secondary_0	9.62(14)
loop_
	_refln_index_h
	_refln_index_k
	_refln_index_l
	_pd_refln_phase_id
	_refln_d_spacing
	_refln_F_squared_calc
	_refln_F_squared_meas
   0    0    2 1    6.712143     0.000000     0.000000
   0    0    3 1    4.474762     0.000000     0.000000
   0    0    4 1    3.356072     0.000000     0.000000
   0    0    5 1    2.684857     0.000000     0.000000
   0    0    6 1    2.237381    16.271950    16.546203
   0    0    7 1    1.917755     0.000000     0.000000
   0    0    8 1    1.678036     0.000000     0.000000
   0    0    9 1    1.491587     0.000000     0.000000
   0    0   10 1    1.342429     0.000000     0.000000
   0    0   11 1    1.220390     0.000000     0.000000
   0    0   12 1    1.118691    68.861349    68.297965
   0    0   13 1    1.032637     0.000000     0.000000
   0    0   14 1    0.958878     0.000000     0.000000
   0    0   15 1    0.894952     0.000000     0.000000
   0    0   16 1    0.839018     0.000000     0.000000
   0    0   17 1    0.789664     0.000000     0.000000
   0    0   18 1    0.745794     6.366982     6.405865
   0    0   19 1    0.706541     0.000000     0.000000
   1    0  -19 1    0.698953     0.000000     0.000000
   1    0  -18 1    0.736885     0.000000     0.000000
   1    0  -17 1    0.779111     0.000158     0.000162
   1    0  -16 1    0.826393     0.000000     0.000000
   1    0  -15 1    0.879678     0.000000     0.000000
   1    0  -14 1    0.940161     7.832638     7.669837
   1    0  -13 1    1.009369     0.000000     0.000000
   1    0  -12 1    1.089278     0.000000     0.000000
   1    0  -11 1    1.182485     0.008632     0.008454
   1    0  -10 1    1.292461     0.000000     0.000000
   1    0   -9 1    1.423919     0.000000     0.000000
   1    0   -8 1    1.583369    31.151296    31.300647
   1    0   -7 1    1.779939     0.000000     0.000000
   1    0   -6 1    2.026515     0.000000     0.000000
   1    0   -5 1    2.341070     0.243955     0.257988
   1    0   -4 1    2.747003     0.000000     0.000000
   1    0   -3 1    3.267261     0.000000     0.000000
   1    0   -2 1    3.894511    10.797538    10.681104
   1    0   -1 1    4.504478     0.000000     0.000000
   1    0    0 1    4.781705     0.000000     0.000000
   1    0    1 1    4.504478     1.575520     1.578241
   1    0    2 1    3.894511     0.000000     0.000000
   1    0    3 1    3.267261     0.000000     0.000000
   1    0    4 1    2.747003    29.569774    29.555240
   1    0    5 1    2.341070     0.000000     0.000000
   1    0    6 1    2.026515     0.000000     0.000000
   1    0    7 1    1.779939     0.083249     0.084138
   1    0    8 1    1.583369     0.000000     0.000000
   1    0    9 1    1.423919     0.000000     0.000000
   1    0   10 1    1.292461    10.720114    10.454635
   1    0   11 1    1.182485     0.000000     0.000000
   1    0   12 1    1.089278     0.000000     0.000000
   1    0   13 1    1.009369     0.002557     0.002460
   1    0   14 1    0.940161     0.000000     0.000000
   1    0   15 1    0.879678     0.000000     0.000000
   1    0   16 1    0.826393    26.052874    26.198283
   1    0   17 1    0.779111     0.000000     0.000000
   1    0   18 1    0.736885     0.000000     0.000000
   1    0   19 1    0.698953     0.000027     0.000028
   2   -1    0 1    2.760718    26.247167    26.158861
   2   -1    1 1    2.704129     0.000000     0.000000
   2   -1    2 1    2.553192     0.000000     0.000000
   2   -1    3 1    2.349542    14.395765    15.205361
   2   -1    4 1    2.132050     0.000000     0.000000
   2   -1    5 1    1.924741     0.000000     0.000000
   2   -1    6 1    1.738219    25.628960    26.102570
   2   -1    7 1    1.575029     0.000000     0.000000
   2   -1    8 1    1.433929     0.000000     0.000000
   2   -1    9 1    1.312297    10.908399    10.664079
   2   -1   10 1    1.207266     0.000000     0.000000
   2   -1   11 1    1.116194     0.000000     0.000000
   2   -1   12 1    1.036802    51.207982    50.142221
   2   -1   13 1    0.967191     0.000000     0.000000
   2   -1   14 1    0.905796     0.000000     0.000000
   2   -1   15 1    0.851337     7.565874     7.572769
   2   -1   16 1    0.802764     0.000000     0.000000
   2   -1   17 1    0.759216     0.000000     0.000000
   2   -1   18 1    0.719985    18.283049    18.490423
   2   -1   19 1    0.684481     0.000000     0.000000
   2    0  -19 1    0.677574     0.000054     0.000067
   2    0  -18 1    0.711959     0.000000     0.000000
   2    0  -17 1    0.749824     0.000000     0.000000
   2    0  -16 1    0.791685   151.863145   153.571816
   2    0  -15 1    0.838156     0.000000     0.000000
   2    0  -14 1    0.889970     0.000000     0.000000
   2    0  -13 1    0.947993     0.005806     0.005650
   2    0  -12 1    1.013257     0.000000     0.000000
   2    0  -11 1    1.086972     0.000000     0.000000
   2    0  -10 1    1.170535    29.921420    29.354733
   2    0   -9 1    1.265504     0.000000     0.000000
   2    0   -8 1    1.373501     0.000000     0.000000
   2    0   -7 1    1.495965     0.142809     0.139484
   2    0   -6 1    1.633630     0.000000     0.000000
   2    0   -5 1    1.785520     0.000000     0.000000
   2    0   -4 1    1.947255   223.856942   223.081238
   2    0   -3 1    2.108731     0.000000     0.000000
   2    0   -2 1    2.252239     0.000000     0.000000
   2    0   -1 1    2.353813     0.990087     1.046196
   2    0    0 1    2.390852     0.000000     0.000000
   2    0    1 1    2.353813     0.000000     0.000000
   2    0    2 1    2.252239    40.292130    40.977055
   2    0    3 1    2.108731     0.000000     0.000000
   2    0    4 1    1.947255     0.000000     0.000000
   2    0    5 1    1.785520     0.336179     0.339508
   2    0    6 1    1.633630     0.000000     0.000000
   2    0    7 1    1.495965     0.000000     0.000000
   2    0    8 1    1.373501   206.029022   206.517782
   2    0    9 1    1.265504     0.000000     0.000000
   2    0   10 1    1.170535     0.000000     0.000000
   2    0   11 1    1.086972     0.018578     0.018298
   2    0   12 1    1.013257     0.000000     0.000000
   2    0   13 1    0.947993     0.000000     0.000000
   2    0   14 1    0.889970    21.416090    21.507425
   2    0   15 1    0.838156     0.000000     0.000000
   2    0   16 1    0.791685     0.000000     0.000000
   2    0   17 1    0.749824     0.000360     0.000361
   2    0   18 1    0.711959     0.000000     0.000000
   2    0   19 1    0.677574     0.000000     0.000000
   3   -1  -18 1    0.689403     0.000000     0.000000
   3   -1  -17 1    0.723609     4.067273     4.110537
   3   -1  -16 1    0.761012     0.000000     0.000000
   3   -1  -15 1    0.802009     0.000000     0.000000
   3   -1  -14 1    0.847044    18.090321    18.131511
   3   -1  -13 1    0.896605     0.000000     0.000000
   3   -1  -12 1    0.951213     0.000000     0.000000
   3   -1  -11 1    1.011401     6.747929     6.499279
   3   -1  -10 1    1.077669     0.000000     0.000000
   3   -1   -9 1    1.150398     0.000000     0.000000
   3   -1   -8 1    1.229716    59.327728    58.598601
   3   -1   -7 1    1.315275     0.000000     0.000000
   3   -1   -6 1    1.405923     0.000000     0.000000
   3   -1   -5 1    1.499274     9.735263     9.507572
   3   -1   -4 1    1.591249     0.000000     0.000000
   3   -1   -3 1    1.675792     0.000000     0.000000
   3   -1   -2 1    1.745158    18.067341    18.375274
   3   -1   -1 1    1.791155     0.000000     0.000000
   3   -1    0 1    1.807314     0.000000     0.000000
   3   -1    1 1    1.791155    11.773227    11.868021
   3   -1    2 1    1.745158     0.000000     0.000000
   3   -1    3 1    1.675792     0.000000     0.000000
   3   -1    4 1    1.591249    68.043665    68.508933
   3   -1    5 1    1.499274     0.000000     0.000000
   3   -1    6 1    1.405923     0.000000     0.000000
   3   -1    7 1    1.315275    10.360354    10.143454
   3   -1    8 1    1.229716     0.000000     0.000000
   3   -1    9 1    1.150398     0.000000     0.000000
   3   -1   10 1    1.077669    13.021591    12.849105
   3   -1   11 1    1.011401     0.000000     0.000000
   3   -1   12 1    0.951213     0.000000     0.000000
   3   -1   13 1    0.896605     8.083252     8.061659
   3   -1   14 1    0.847044     0.000000     0.000000
   3   -1   15 1    0.802009     0.000000     0.000000
   3   -1   16 1    0.761012    66.285210    66.391023
   3   -1   17 1    0.723609     0.000000     0.000000
   3   -1   18 1    0.689403     0.000000     0.000000
   3    0  -18 1    0.675505     1.905806     2.438985
   3    0  -17 1    0.707586     0.000000     0.000000
   3    0  -16 1    0.742439     0.000000     0.000000
   3    0  -15 1    0.780357     0.001441     0.001470
   3    0  -14 1    0.821653     0.000000     0.000000
   3    0  -13 1    0.866652     0.000000     0.000000
   3    0  -12 1    0.915668    45.724731    44.617609
   3    0  -11 1    0.968979     0.000000     0.000000
   3    0  -10 1    1.026777     0.000000     0.000000
   3    0   -9 1    1.089087     0.042125     0.041500
   3    0   -8 1    1.155658     0.000000     0.000000
   3    0   -7 1    1.225797     0.000000     0.000000
   3    0   -6 1    1.298170     2.922242     2.850324
   3    0   -5 1    1.370576     0.000000     0.000000
   3    0   -4 1    1.439774     0.000000     0.000000
   3    0   -3 1    1.501493     0.325277     0.317575
   3    0   -2 1    1.550777     0.000000     0.000000
   3    0   -1 1    1.582784     0.000000     0.000000
   3    0    0 1    1.593902    44.840962    45.163040
   3    0    1 1    1.582784     0.000000     0.000000
   3    0    2 1    1.550777     0.000000     0.000000
   3    0    3 1    1.501493     0.325277     0.317575
   3    0    4 1    1.439774     0.000000     0.000000
   3    0    5 1    1.370576     0.000000     0.000000
   3    0    6 1    1.298170     4.647163     4.532792
   3    0    7 1    1.225797     0.000000     0.000000
   3    0    8 1    1.155658     0.000000     0.000000
   3    0    9 1    1.089087     0.042125     0.041500
   3    0   10 1    1.026777     0.000000     0.000000
   3    0   11 1    0.968979     0.000000     0.000000
   3    0   12 1    0.915668    35.771481    34.905354
   3    0   13 1    0.866652     0.000000     0.000000
   3    0   14 1    0.821653     0.000000     0.000000
   3    0   15 1    0.780357     0.001441     0.001470
   3    0   16 1    0.742439     0.000000     0.000000
   3    0   17 1    0.707586     0.000000     0.000000
   3    0   18 1    0.675505     5.375770     6.879723
   4   -2    0 1    1.380359   175.591281   175.835391
   4   -2    1 1    1.373119     0.000000     0.000000
   4   -2    2 1    1.352064     0.000000     0.000000
   4   -2    3 1    1.319027     0.686707     0.674084
   4   -2    4 1    1.276596     0.000000     0.000000
   4   -2    5 1    1.227616     0.000000     0.000000
   4   -2    6 1    1.174771    38.848129    38.054747
   4   -2    7 1    1.120327     0.000000     0.000000
   4   -2    8 1    1.066025     0.000000     0.000000
   4   -2    9 1    1.013104     0.298214     0.287542
   4   -2   10 1    0.962371     0.000000     0.000000
   4   -2   11 1    0.914297     0.000000     0.000000
   4   -2   12 1    0.869109   281.085232   279.447050
   4   -2   13 1    0.826866     0.000000     0.000000
   4   -2   14 1    0.787514     0.000000     0.000000
   4   -2   15 1    0.750934     0.178965     0.178999
   4   -2   16 1    0.716965     0.000000     0.000000
   4   -2   17 1    0.685430     0.000000     0.000000
   4   -1  -17 1    0.678495     0.000000     0.000000
   4   -1  -16 1    0.709039    39.972876    40.782578
   4   -1  -15 1    0.741842     0.000000     0.000000
   4   -1  -14 1    0.777047     0.000000     0.000000
   4   -1  -13 1    0.814774    21.686746    22.169230
   4   -1  -12 1    0.855100     0.000000     0.000000
   4   -1  -11 1    0.898028     0.000000     0.000000
   4   -1  -10 1    0.943453    27.297652    26.693954
   4   -1   -9 1    0.991103     0.000000     0.000000
   4   -1   -8 1    1.040482     0.000000     0.000000
   4   -1   -7 1    1.090788    30.206827    29.766271
   4   -1   -6 1    1.140846     0.000000     0.000000
   4   -1   -5 1    1.189055     0.000000     0.000000
   4   -1   -4 1    1.233397    44.113393    43.504679
   4   -1   -3 1    1.271537     0.000000     0.000000
   4   -1   -2 1    1.301053     0.000000     0.000000
   4   -1   -1 1    1.319782    35.439186    34.815071
   4   -1    0 1    1.326206     0.000000     0.000000
   4   -1    1 1    1.319782     0.000000     0.000000
   4   -1    2 1    1.301053    28.049915    27.361279
   4   -1    3 1    1.271537     0.000000     0.000000
   4   -1    4 1    1.233397     0.000000     0.000000
   4   -1    5 1    1.189055    34.330687    33.696430
   4   -1    6 1    1.140846     0.000000     0.000000
   4   -1    7 1    1.090788     0.000000     0.000000
   4   -1    8 1    1.040482    47.231722    46.443376
   4   -1    9 1    0.991103     0.000000     0.000000
   4   -1   10 1    0.943453     0.000000     0.000000
   4   -1   11 1    0.898028    27.870512    27.724169
   4   -1   12 1    0.855100     0.000000     0.000000
   4   -1   13 1    0.814774     0.000000     0.000000
   4   -1   14 1    0.777047    20.338851    20.783472
   4   -1   15 1    0.741842     0.000000     0.000000
   4   -1   16 1    0.709039     0.000000     0.000000
   4   -1   17 1    0.678495    19.053745    23.382904
   4    0  -16 1    0.686751     0.000000     0.000000
   4    0  -15 1    0.716427     0.000000     0.000000
   4    0  -14 1    0.747983     8.506958     8.538137
   4    0  -13 1    0.781451     0.000000     0.000000
   4    0  -12 1    0.816815     0.000000     0.000000
   4    0  -11 1    0.853983     0.007797     0.007789
   4    0  -10 1    0.892760     0.000000     0.000000
   4    0   -9 1    0.932813     0.000000     0.000000
   4    0   -8 1    0.973628   142.708335   136.356842
   4    0   -7 1    1.014473     0.000000     0.000000
   4    0   -6 1    1.054366     0.000000     0.000000
   4    0   -5 1    1.092068     0.075706     0.074618
   4    0   -4 1    1.126120     0.000000     0.000000
   4    0   -3 1    1.154924     0.000000     0.000000
   4    0   -2 1    1.176907    15.615860    15.292021
   4    0   -1 1    1.190714     0.000000     0.000000
   4    0    0 1    1.195426     0.000000     0.000000
   4    0    1 1    1.190714     0.141764     0.139246
   4    0    2 1    1.176907     0.000000     0.000000
   4    0    3 1    1.154924     0.000000     0.000000
   4    0    4 1    1.126120   149.378005   148.577022
   4    0    5 1    1.092068     0.000000     0.000000
   4    0    6 1    1.054366     0.000000     0.000000
   4    0    7 1    1.014473     0.041793     0.040330
   4    0    8 1    0.973628     0.000000     0.000000
   4    0    9 1    0.932813     0.000000     0.000000
   4    0   10 1    0.892760    10.141757    10.168074
   4    0   11 1    0.853983     0.000000     0.000000
   4    0   12 1    0.816815     0.000000     0.000000
   4    0   13 1    0.781451     0.002585     0.002634
   4    0   14 1    0.747983     0.000000     0.000000
   4    0   15 1    0.716427     0.000000     0.000000
   4    0   16 1    0.686751   102.430467   113.826175
   5   -2  -15 1    0.693457     0.000000     0.000000
   5   -2  -14 1    0.721954     1.580468     1.597589
   5   -2  -13 1    0.751909     0.000000     0.000000
   5   -2  -12 1    0.783252     0.000000     0.000000
   5   -2  -11 1    0.815842     5.341641     5.453399
   5   -2  -10 1    0.849449     0.000000     0.000000
   5   -2   -9 1    0.883729     0.000000     0.000000
   5   -2   -8 1    0.918199   105.172949   102.659584
   5   -2   -7 1    0.952218     0.000000     0.000000
   5   -2   -6 1    0.984975     0.000000     0.000000
   5   -2   -5 1    1.015503     5.782463     5.582940
   5   -2   -4 1    1.042708     0.000000     0.000000
   5   -2   -3 1    1.065449     0.000000     0.000000
   5   -2   -2 1    1.082634     2.853616     2.810891
   5   -2   -1 1    1.093354     0.000000     0.000000
   5   -2    0 1    1.096998     0.000000     0.000000
   5   -2    1 1    1.093354     5.163113     5.089967
   5   -2    2 1    1.082634     0.000000     0.000000
   5   -2    3 1    1.065449     0.000000     0.000000
   5   -2    4 1    1.042708    95.521949    94.130064
   5   -2    5 1    1.015503     0.000000     0.000000
   5   -2    6 1    0.984975     0.000000     0.000000
   5   -2    7 1    0.952218     3.633118     3.511170
   5   -2    8 1    0.918199     0.000000     0.000000
   5   -2    9 1    0.883729     0.000000     0.000000
   5   -2   10 1    0.849449     5.786418     5.796751
   5   -2   11 1    0.815842     0.000000     0.000000
   5   -2   12 1    0.783252     0.000000     0.000000
   5   -2   13 1    0.751909     2.092901     2.091177
   5   -2   14 1    0.721954     0.000000     0.000000
   5   -2   15 1    0.693457     0.000000     0.000000
   5   -1  -15 1    0.679317     8.978550    10.892089
   5   -1  -14 1    0.706038     0.000000     0.000000
   5   -1  -13 1    0.733979     0.000000     0.000000
   5   -1  -12 1    0.763046    51.173857    51.433525
   5   -1  -11 1    0.793082     0.000000     0.000000
   5   -1  -10 1    0.823848     0.000000     0.000000
   5   -1   -9 1    0.855007    14.709268    14.680834
   5   -1   -8 1    0.886107     0.000000     0.000000
   5   -1   -7 1    0.916564     0.000000     0.000000
   5   -1   -6 1    0.945666    16.628427    16.226907
   5   -1   -5 1    0.972584     0.000000     0.000000
   5   -1   -4 1    0.996404     0.000000     0.000000
   5   -1   -3 1    1.016191    20.058203    19.372438
   5   -1   -2 1    1.031069     0.000000     0.000000
   5   -1   -1 1    1.040316     0.000000     0.000000
   5   -1    0 1    1.043454    63.910808    63.019711
   5   -1    1 1    1.040316     0.000000     0.000000
   5   -1    2 1    1.031069     0.000000     0.000000
   5   -1    3 1    1.016191    22.621887    21.848473
   5   -1    4 1    0.996404     0.000000     0.000000
   5   -1    5 1    0.972584     0.000000     0.000000
   5   -1    6 1    0.945666    12.011244    11.721213
   5   -1    7 1    0.916564     0.000000     0.000000
   5   -1    8 1    0.886107     0.000000     0.000000
   5   -1    9 1    0.855007    21.151293    21.110405
   5   -1   10 1    0.823848     0.000000     0.000000
   5   -1   11 1    0.793082     0.000000     0.000000
   5   -1   12 1    0.763046    67.682979    68.026418
   5   -1   13 1    0.733979     0.000000     0.000000
   5   -1   14 1    0.706038     0.000000     0.000000
   5   -1   15 1    0.679317    16.511101    20.030004
   5    0  -14 1    0.677130     0.000000     0.000000
   5    0  -13 1    0.701659     0.000693     0.000716
   5    0  -12 1    0.726922     0.000000     0.000000
   5    0  -11 1    0.752748     0.000000     0.000000
   5    0  -10 1    0.778902     0.022589     0.023066
   5    0   -9 1    0.805076     0.000000     0.000000
   5    0   -8 1    0.830877     0.000000     0.000000
   5    0   -7 1    0.855830     0.012322     0.012289
   5    0   -6 1    0.879377     0.000000     0.000000
   5    0   -5 1    0.900896     0.000000     0.000000
   5    0   -4 1    0.919728    68.986972    67.349771
   5    0   -3 1    0.935221     0.000000     0.000000
   5    0   -2 1    0.946779     0.000000     0.000000
   5    0   -1 1    0.953923     0.037315     0.035960
   5    0    0 1    0.956341     0.000000     0.000000
   5    0    1 1    0.953923     0.000000     0.000000
   5    0    2 1    0.946779     0.023836     0.023230
   5    0    3 1    0.935221     0.000000     0.000000
   5    0    4 1    0.919728     0.000000     0.000000
   5    0    5 1    0.900896     0.021362     0.021127
   5    0    6 1    0.879377     0.000000     0.000000
   5    0    7 1    0.855830     0.000000     0.000000
   5    0    8 1    0.830877    57.933170    58.087098
   5    0    9 1    0.805076     0.000000     0.000000
   5    0   10 1    0.778902     0.000000     0.000000
   5    0   11 1    0.752748     0.002319     0.002316
   5    0   12 1    0.726922     0.000000     0.000000
   5    0   13 1    0.701659     0.000000     0.000000
   5    0   14 1    0.677130     0.739106     0.924948
   6   -3    0 1    0.920240    17.566445    17.150305
   6   -3    1 1    0.918085     0.000000     0.000000
   6   -3    2 1    0.911711     0.000000     0.000000
   6   -3    3 1    0.901376    46.665504    46.109572
   6   -3    4 1    0.887481     0.000000     0.000000
   6   -3    5 1    0.870525     0.000000     0.000000
   6   -3    6 1    0.851064    30.994363    31.027381
   6   -3    7 1    0.829665     0.000000     0.000000
   6   -3    8 1    0.806872     0.000000     0.000000
   6   -3    9 1    0.783181    39.283539    39.953576
   6   -3   10 1    0.759023     0.000000     0.000000
   6   -3   11 1    0.734759     0.000000     0.000000
   6   -3   12 1    0.710683    35.025784    35.665040
   6   -3   13 1    0.687022     0.000000     0.000000
   6   -2  -13 1    0.680039     1.064306     1.278277
   6   -2  -12 1    0.702962     0.000000     0.000000
   6   -2  -11 1    0.726236     0.000000     0.000000
   6   -2  -10 1    0.749637     6.895431     6.907051
   6   -2   -9 1    0.772883     0.000000     0.000000
   6   -2   -8 1    0.795624     0.000000     0.000000
   6   -2   -7 1    0.817451     1.354599     1.379741
   6   -2   -6 1    0.837896     0.000000     0.000000
   6   -2   -5 1    0.856448     0.000000     0.000000
   6   -2   -4 1    0.872579   211.985567   211.169650
   6   -2   -3 1    0.885776     0.000000     0.000000
   6   -2   -2 1    0.895577     0.000000     0.000000
   6   -2   -1 1    0.901617     1.509999     1.491294
   6   -2    0 1    0.903657     0.000000     0.000000
   6   -2    1 1    0.901617     0.000000     0.000000
   6   -2    2 1    0.895577     8.863907     8.855018
   6   -2    3 1    0.885776     0.000000     0.000000
   6   -2    4 1    0.872579     0.000000     0.000000
   6   -2    5 1    0.856448     1.415048     1.410462
   6   -2    6 1    0.837896     0.000000     0.000000
   6   -2    7 1    0.817451     0.000000     0.000000
   6   -2    8 1    0.795624   192.286331   194.756407
   6   -2    9 1    0.772883     0.000000     0.000000
   6   -2   10 1    0.749637     0.000000     0.000000
   6   -2   11 1    0.726236     1.146126     1.158356
   6   -2   12 1    0.702962     0.000000     0.000000
   6   -2   13 1    0.680039     0.000000     0.000000
   6   -1  -12 1    0.681224     0.000000     0.000000
   6   -1  -11 1    0.702341    24.583010    25.378928
   6   -1  -10 1    0.723441     0.000000     0.000000
   6   -1   -9 1    0.744266     0.000000     0.000000
   6   -1   -8 1    0.764509    36.541351    36.825850
   6   -1   -7 1    0.783813     0.000000     0.000000
   6   -1   -6 1    0.801781     0.000000     0.000000
   6   -1   -5 1    0.817990    32.982029    33.565831
   6   -1   -4 1    0.832009     0.000000     0.000000
   6   -1   -3 1    0.843426     0.000000     0.000000
   6   -1   -2 1    0.851875    26.843846    26.859428
   6   -1   -1 1    0.857067     0.000000     0.000000
   6   -1    0 1    0.858820     0.000000     0.000000
   6   -1    1 1    0.857067    37.186805    37.045513
   6   -1    2 1    0.851875     0.000000     0.000000
   6   -1    3 1    0.843426     0.000000     0.000000
   6   -1    4 1    0.832009    42.661543    42.757749
   6   -1    5 1    0.817990     0.000000     0.000000
   6   -1    6 1    0.801781     0.000000     0.000000
   6   -1    7 1    0.783813    35.193742    35.768901
   6   -1    8 1    0.764509     0.000000     0.000000
   6   -1    9 1    0.744266     0.000000     0.000000
   6   -1   10 1    0.723441    20.051730    20.265248
   6   -1   11 1    0.702341     0.000000     0.000000
   6   -1   12 1    0.681224     0.000000     0.000000
   6    0  -10 1    0.685288     0.000000     0.000000
   6    0   -9 1    0.702910     0.001016     0.001048
   6    0   -8 1    0.719887     0.000000     0.000000
   6    0   -7 1    0.735935     0.000000     0.000000
   6    0   -6 1    0.750746     1.802866     1.803584
   6    0   -5 1    0.764003     0.000000     0.000000
   6    0   -4 1    0.775389     0.000000     0.000000
   6    0   -3 1    0.784604     0.005971     0.006063
   6    0   -2 1    0.791392     0.000000     0.000000
   6    0   -1 1    0.795550     0.000000     0.000000
   6    0    0 1    0.796951    86.087711    87.282395
   6    0    1 1    0.795550     0.000000     0.000000
   6    0    2 1    0.791392     0.000000     0.000000
   6    0    3 1    0.784604     0.005971     0.006063
   6    0    4 1    0.775389     0.000000     0.000000
   6    0    5 1    0.764003     0.000000     0.000000
   6    0    6 1    0.750746     0.891616     0.891970
   6    0    7 1    0.735935     0.000000     0.000000
   6    0    8 1    0.719887     0.000000     0.000000
   6    0    9 1    0.702910     0.001016     0.001048
   6    0   10 1    0.685288     0.000000     0.000000
   7   -3  -10 1    0.678357     0.000000     0.000000
   7   -3   -9 1    0.695437     0.000000     0.000000
   7   -3   -8 1    0.711865    79.604673    80.953016
   7   -3   -7 1    0.727370     0.000000     0.000000
   7   -3   -6 1    0.741661     0.000000     0.000000
   7   -3   -5 1    0.754434     5.676844     5.662524
   7   -3   -4 1    0.765391     0.000000     0.000000
   7   -3   -3 1    0.774251     0.000000     0.000000
   7   -3   -2 1    0.780771     3.243528     3.307236
   7   -3   -1 1    0.784763     0.000000     0.000000
   7   -3    0 1    0.786107     0.000000     0.000000
   7   -3    1 1    0.784763     8.247728     8.373770
   7   -3    2 1    0.780771     0.000000     0.000000
   7   -3    3 1    0.774251     0.000000     0.000000
   7   -3    4 1    0.765391    95.522012    96.425190
   7   -3    5 1    0.754434     0.000000     0.000000
   7   -3    6 1    0.741661     0.000000     0.000000
   7   -3    7 1    0.727370     9.590850     9.693983
   7   -3    8 1    0.711865     0.000000     0.000000
   7   -3    9 1    0.695437     0.000000     0.000000
   7   -3   10 1    0.678357     1.624579     1.997583
   7   -2   -9 1    0.681178     2.263464     2.676978
   7   -2   -8 1    0.696594     0.000000     0.000000
   7   -2   -7 1    0.711102     0.000000     0.000000
   7   -2   -6 1    0.724438     0.501286     0.506616
   7   -2   -5 1    0.736328     0.000000     0.000000
   7   -2   -4 1    0.746503     0.000000     0.000000
   7   -2   -3 1    0.754716     1.867858     1.862964
   7   -2   -2 1    0.760752     0.000000     0.000000
   7   -2   -1 1    0.764443     0.000000     0.000000
   7   -2    0 1    0.765686   138.297530   139.682111
   7   -2    1 1    0.764443     0.000000     0.000000
   7   -2    2 1    0.760752     0.000000     0.000000
   7   -2    3 1    0.754716     1.185733     1.182626
   7   -2    4 1    0.746503     0.000000     0.000000
   7   -2    5 1    0.736328     0.000000     0.000000
   7   -2    6 1    0.724438     0.008427     0.008517
   7   -2    7 1    0.711102     0.000000     0.000000
   7   -2    8 1    0.696594     0.000000     0.000000
   7   -2    9 1    0.681178     0.545245     0.644857
   7   -1   -7 1    0.681593    11.796554    13.875605
   7   -1   -6 1    0.693310     0.000000     0.000000
   7   -1   -5 1    0.703710     0.000000     0.000000
   7   -1   -4 1    0.712577    51.442890    52.276689
   7   -1   -3 1    0.719710     0.000000     0.000000
   7   -1   -2 1    0.724938     0.000000     0.000000
   7   -1   -1 1    0.728130    15.985172    16.158219
   7   -1    0 1    0.729203     0.000000     0.000000
   7   -1    1 1    0.728130     0.000000     0.000000
   7   -1    2 1    0.724938    12.731936    12.867263
   7   -1    3 1    0.719710     0.000000     0.000000
   7   -1    4 1    0.712577     0.000000     0.000000
   7   -1    5 1    0.703710    17.883715    18.407070
   7   -1    6 1    0.693310     0.000000     0.000000
   7   -1    7 1    0.681593     0.000000     0.000000
   7    0   -3 1    0.675278     0.000000     0.000000
   7    0   -2 1    0.679590     1.763798     2.131579
   7    0   -1 1    0.682218     0.000000     0.000000
   7    0    0 1    0.683101     0.000000     0.000000
   7    0    1 1    0.682218     0.000728     0.000850
   7    0    2 1    0.679590     0.000000     0.000000
   7    0    3 1    0.675278     0.000000     0.000000
   8   -4    0 1    0.690180    62.664774    67.858292
   8   -4    1 1    0.689269     0.000000     0.000000
   8   -4    2 1    0.686560     0.000000     0.000000
   8   -4    3 1    0.682114     5.242372     6.125382
   8   -4    4 1    0.676032     0.000000     0.000000
   8   -3   -3 1    0.675278     0.000000     0.000000
   8   -3   -2 1    0.679590     0.000000     0.000000
   8   -3   -1 1    0.682218    35.694111    41.651519
   8   -3    0 1    0.683101     0.000000     0.000000
   8   -3    1 1    0.682218     0.000000     0.000000
   8   -3    2 1    0.679590    26.198131    31.660870
   8   -3    3 1    0.675278     0.000000     0.000000
   0    0    1 2    5.534398     0.000000     0.000000
   0    0    2 2    2.767199     0.675074     0.671927
   0    0    3 2    1.844799     0.000000     0.000000
   0    0    4 2    1.383600     4.062390     4.066119
   0    0    5 2    1.106880     0.000000     0.000000
   0    0    6 2    0.922400     0.163196     0.159348
   0    0    7 2    0.790628     0.000000     0.000000
   0    0    8 2    0.691800     1.281659     1.374571
   0    1    0 2    7.826088     0.000459     0.000465
   0    1    1 2    4.518676     0.037537     0.038037
   0    1    2 2    2.608913     0.000529     0.000526
   0    1    3 2    1.795587     1.048617     1.054471
   0    1    4 2    1.362471     0.000119     0.000120
   0    1    5 2    1.095972     0.068868     0.067915
   0    1    6 2    0.916059     0.000013     0.000013
   0    1    7 2    0.786624     0.000533     0.000540
   0    1    8 2    0.689113     0.000000     0.000000
   0    2    0 2    3.913044     0.283882     0.280075
   0    2    1 2    3.195087     0.000000     0.000000
   0    2    2 2    2.259338     1.866622     1.902340
   0    2    3 2    1.668655     0.000000     0.000000
   0    2    4 2    1.304457     1.946447     1.899151
   0    2    5 2    1.065088     0.000000     0.000000
   0    2    6 2    0.897793     0.038352     0.038168
   0    2    7 2    0.774968     0.000000     0.000000
   0    2    8 2    0.681235     0.727962     0.860284
   0    3    0 2    2.608696     0.000265     0.000263
   0    3    1 2    2.359694     1.684072     1.783429
   0    3    2 2    1.898189     0.000314     0.000309
   0    3    3 2    1.506225     0.017625     0.017189
   0    3    4 2    1.222319     0.000076     0.000075
   0    3    5 2    1.018951     1.148099     1.110047
   0    3    6 2    0.869638     0.000009     0.000009
   0    3    7 2    0.756641     0.180410     0.179938
   0    4    0 2    1.956522     6.312578     6.293017
   0    4    1 2    1.844646     0.000000     0.000000
   0    4    2 2    1.597543     2.933702     2.955745
   0    4    3 2    1.342230     0.000000     0.000000
   0    4    4 2    1.129669     5.343561     5.317397
   0    4    5 2    0.963393     0.000000     0.000000
   0    4    6 2    0.834328     0.743273     0.744579
   0    4    7 2    0.733039     0.000000     0.000000
   0    5    0 2    1.565218     0.000096     0.000096
   0    5    1 2    1.506142     0.917863     0.895188
   0    5    2 2    1.362378     0.000119     0.000120
   0    5    3 2    1.193514     3.283926     3.229682
   0    5    4 2    1.036645     0.000031     0.000031
   0    5    5 2    0.903735     0.124625     0.122586
   0    5    6 2    0.794674     0.000004     0.000004
   0    5    7 2    0.705707     0.126241     0.129446
   0    6    0 2    1.304348     0.060898     0.059417
   0    6    1 2    1.269565     0.000000     0.000000
   0    6    2 2    1.179847     0.091785     0.089867
   0    6    3 2    1.065029     0.000000     0.000000
   0    6    4 2    0.949094     0.277246     0.269313
   0    6    5 2    0.843955     0.000000     0.000000
   0    6    6 2    0.753113     0.500314     0.499395
   0    6    7 2    0.676117     0.000000     0.000000
   0    7    0 2    1.118013     0.000024     0.000024
   0    7    1 2    1.095876     2.610878     2.574731
   0    7    2 2    1.036604     0.000031     0.000031
   0    7    3 2    0.956133     0.206743     0.198561
   0    7    4 2    0.869597     0.000009     0.000009
   0    7    5 2    0.786589     1.614320     1.636062
   0    7    6 2    0.711502     0.000001     0.000001
   0    8    0 2    0.978261     2.155067     2.059309
   0    8    1 2    0.963328     0.000000     0.000000
   0    8    2 2    0.922323     7.446544     7.270926
   0    8    3 2    0.864265     0.000000     0.000000
   0    8    4 2    0.798772     1.508297     1.531805
   0    8    5 2    0.733010     0.000000     0.000000
   0    9    0 2    0.869565     0.000004     0.000004
   0    9    1 2    0.859027     0.481198     0.478598
   0    9    2 2    0.829571     0.000006     0.000006
   0    9    3 2    0.786565     2.272788     2.303448
   0    9    4 2    0.736236     0.000001     0.000001
   0    9    5 2    0.683793     0.044851     0.051360
   0   10    0 2    0.782609     0.960217     0.977206
   0   10    1 2    0.774900     0.000000     0.000000
   0   10    2 2    0.753071     0.526551     0.525599
   0   10    3 2    0.720460     0.000000     0.000000
   0   10    4 2    0.681189     0.107011     0.126539
   0   11    0 2    0.711463     0.000000     0.000000
   0   11    1 2    0.705656     0.613800     0.629439
   0   11    2 2    0.689053     0.000000     0.000000
   1    0    0 2    5.559646     0.000000     0.000000
   1    0    1 2    3.922306     0.669495     0.659496
   1    0    2 2    2.477304     0.293070     0.330652
   1    0    3 2    1.750924     0.126148     0.128035
   1    0    4 2    1.342647     0.544927     0.547992
   1    0    5 2    1.085574     0.160830     0.158387
   1    0    6 2    0.909961     1.186833     1.158932
   1    0    7 2    0.782753     0.081885     0.083320
   1    0    8 2    0.686505     1.396067     1.554718
   1    1    0 2    4.532387     0.112721     0.115727
   1    1    1 2    3.506556     0.024729     0.023533
   1    1    2 2    2.361802     0.680551     0.721515
   1    1    3 2    1.708682     0.120692     0.122101
   1    1    4 2    1.323313     0.637171     0.628009
   1    1    5 2    1.075278     0.111491     0.110175
   1    1    6 2    0.903871     0.022399     0.022027
   1    1    7 2    0.778867     0.128065     0.130770
   1    1    8 2    0.683879     0.493133     0.564138
   1    2    0 2    3.199923     0.000000     0.000000
   1    2    1 2    2.770209     4.257017     4.235219
   1    2    2 2    2.093105     0.199014     0.197543
   1    2    3 2    1.598222     8.256913     8.319456
   1    2    4 2    1.269968     1.349726     1.318003
   1    2    5 2    1.046065    11.085241    10.951190
   1    2    6 2    0.886312     1.651875     1.658638
   1    2    7 2    0.767547    12.375472    12.541339
   1    2    8 2    0.676178     1.763695     2.236261
   1    3    0 2    2.361641     0.065538     0.069477
   1    3    1 2    2.172143     0.203827     0.207609
   1    3    2 2    1.796373     0.582909     0.585879
   1    3    3 2    1.453816     0.248459     0.235732
   1    3    4 2    1.193807     0.807609     0.794372
   1    3    5 2    1.002257     0.821934     0.786950
   1    3    6 2    0.859190     0.000344     0.000342
   1    3    7 2    0.749730     1.154374     1.156201
   1    4    0 2    1.845575     0.000000     0.000000
   1    4    1 2    1.750793     1.289187     1.308536
   1    4    2 2    1.535413     0.217564     0.213837
   1    4    3 2    1.304744     0.196313     0.191548
   1    4    4 2    1.107047     0.257567     0.254178
   1    4    5 2    0.949247     0.241426     0.234463
   1    4    6 2    0.825089     0.720232     0.725236
   1    4    7 2    0.726749     0.216519     0.218835
   1    5    0 2    1.506647     0.024025     0.023428
   1    5    1 2    1.453741     0.005616     0.005328
   1    5    2 2    1.323228     0.692576     0.682558
   1    5    3 2    1.166928     0.921533     0.905879
   1    5    4 2    1.019081     0.474211     0.458514
   1    5    5 2    0.892027     1.542437     1.547412
   1    5    6 2    0.786678     0.061679     0.062504
   1    5    7 2    0.700090     1.981833     2.057760
   1    6    0 2    1.269868     0.000000     0.000000
   1    6    1 2    1.237705     3.944799     3.879816
   1    6    2 2    1.154145     0.002987     0.002966
   1    6    3 2    1.046009     7.083732     6.997815
   1    6    4 2    0.935560     0.053962     0.052813
   1    6    5 2    0.834396    10.703355    10.722056
   1    6    6 2    0.746297     0.010992     0.011053
   1    7    0 2    1.096070     0.006134     0.006050
   1    7    1 2    1.075187     0.270822     0.267640
   1    7    2 2    1.019043     0.454786     0.439727
   1    7    3 2    0.942300     0.549668     0.537865
   1    7    4 2    0.859151     0.770809     0.766575
   1    7    5 2    0.778832     1.571731     1.604968
   1    7    6 2    0.705746     0.001560     0.001600
   1    8    0 2    0.963460     0.000000     0.000000
   1    8    1 2    0.949184     1.170101     1.136466
   1    8    2 2    0.909887     0.013404     0.013090
   1    8    3 2    0.854007     0.107645     0.107531
   1    8    4 2    0.790653     0.279458     0.282599
   1    8    5 2    0.726721     0.112726     0.113931
   1    9    0 2    0.859120     0.001086     0.001081
   1    9    1 2    0.848953     0.000699     0.000700
   1    9    2 2    0.820487     0.551002     0.558466
   1    9    3 2    0.778809     0.584611     0.596981
   1    9    4 2    0.729864     0.414270     0.418835
   1    9    5 2    0.678679     0.938836     1.149342
   1   10    0 2    0.774968     0.000000     0.000000
   1   10    1 2    0.767481     3.321306     3.365434
   1   10    2 2    0.746256     0.281297     0.282878
   1   10    3 2    0.714486     5.460705     5.539854
   1   10    4 2    0.676133     0.443721     0.562964
   1   11    0 2    0.705708     0.000099     0.000101
   1   11    1 2    0.700039     0.096643     0.100359
   1   11    2 2    0.683821     0.395817     0.453112
   2    0    0 2    2.779823     0.958588     0.953370
   2    0    1 2    2.484079     0.037059     0.041720
   2    0    2 2    1.961153    13.980968    13.947158
   2    0    3 2    1.537110     0.189306     0.186343
   2    0    4 2    1.238652     0.499164     0.490616
   2    0    5 2    1.028355     0.004782     0.004641
   2    0    6 2    0.875462     3.808522     3.800177
   2    0    7 2    0.760468     0.001923     0.001925
   2    1    0 2    2.619484     0.014049     0.013810
   2    1    1 2    2.367670     0.976667     1.039964
   2    1    2 2    1.902333     0.022087     0.021753
   2    1    3 2    1.508293     0.334951     0.326496
   2    1    4 2    1.223423     0.052074     0.051474
   2    1    5 2    1.019590     0.894480     0.865013
   2    1    6 2    0.870035     0.235731     0.234478
   2    1    7 2    0.756903     0.085674     0.085457
   2    2    0 2    2.266193     2.808144     2.872165
   2    2    1 2    2.097187     0.230939     0.229555
   2    2    2 2    1.753278     1.915947     1.942940
   2    2    3 2    1.430687     0.001747     0.001690
   2    2    4 2    1.180901     0.439189     0.430038
   2    2    5 2    0.994583     0.145586     0.139043
   2    2    6 2    0.854341     3.821110     3.815976
   2    2    7 2    0.746502     0.040835     0.041054
   2    3    0 2    1.902249     0.020869     0.020551
   2    3    1 2    1.798951     0.746132     0.748626
   2    3    2 2    1.567586     0.039757     0.039715
   2    3    3 2    1.324314     4.314169     4.256619
   2    3    4 2    1.118926     0.252014     0.249983
   2    3    5 2    0.956704     0.032788     0.031465
   2    3    6 2    0.829972     0.089482     0.089755
   2    3    7 2    0.730080     0.104303     0.105455
   2    4    0 2    1.599961     3.806142     3.835646
   2    4    1 2    1.537021     0.008301     0.008171
   2    4    2 2    1.385104    19.010909    19.025949
   2    4    3 2    1.208705     0.201088     0.198528
   2    4    4 2    1.046553     2.604842     2.574139
   2    4    5 2    0.910277     0.000249     0.000243
   2    4    6 2    0.799111     5.173674     5.256048
   2    4    7 2    0.708809     0.000001     0.000001
   2    5    0 2    1.363877     0.094967     0.095234
   2    5    1 2    1.324258     4.848987     4.784011
   2    5    2 2    1.223356     0.158900     0.157068
   2    5    3 2    1.096703     0.349710     0.344895
   2    5    4 2    0.971304     0.000216     0.000206
   2    5    5 2    0.859456     3.019447     3.002204
   2    5    6 2    0.764066     0.362317     0.364837
   2    5    7 2    0.684010     0.543821     0.621213
   2    6    0 2    1.180820     0.316389     0.309795
   2    6    1 2    1.154827     0.025290     0.025099
   2    6    2 2    1.086072     0.002526     0.002488
   2    6    3 2    0.994535     0.048186     0.046020
   2    6    4 2    0.898187     0.216514     0.215312
   2    6    5 2    0.807557     0.029911     0.030631
   2    6    6 2    0.726908     1.314231     1.328304
   2    7    0 2    1.037264     0.048400     0.047419
   2    7    1 2    1.019512     1.800650     1.741289
   2    7    2 2    0.971271     0.089251     0.085239
   2    7    3 2    0.904145     5.960380     5.858709
   2    7    4 2    0.829937     0.315348     0.316315
   2    7    5 2    0.756871     0.278986     0.278277
   2    7    6 2    0.689282     0.049438     0.053850
   2    8    0 2    0.922788     8.939461     8.728737
   2    8    1 2    0.910222     0.065960     0.064401
   2    8    2 2    0.875396     6.179967     6.166195
   2    8    3 2    0.825297     0.014193     0.014289
   2    8    4 2    0.767706     7.564576     7.668059
   2    8    5 2    0.708783     0.053926     0.055039
   2    9    0 2    0.829909     0.060810     0.060997
   2    9    1 2    0.820732     3.146501     3.187859
   2    9    2 2    0.794928     0.101142     0.102396
   2    9    3 2    0.756850     0.108336     0.108060
   2    9    4 2    0.711698     0.002515     0.002558
   2   10    0 2    0.753324     0.276528     0.276000
   2   10    1 2    0.746441     0.024147     0.024278
   2   10    2 2    0.726871     1.985811     2.007070
   2   10    3 2    0.697417     0.210622     0.220491
   2   11    0 2    0.689246     0.003814     0.004156
   2   11    1 2    0.683963     0.087424     0.099918
   3    0    0 2    1.853215     0.000000     0.000000
   3    0    1 2    1.757311     0.742331     0.751775
   3    0    2 2    1.539804     0.034043     0.033590
   3    0    3 2    1.307435     0.010830     0.010571
   3    0    4 2    1.108690     1.088819     1.074869
   3    0    5 2    0.950282     0.003356     0.003254
   3    0    6 2    0.825768     0.856459     0.861768
   3    0    7 2    0.727214     0.431323     0.435952
   3    1    0 2    1.803344     0.039565     0.039558
   3    1    1 2    1.714617     0.561502     0.569183
   3    1    2 2    1.510838     0.466104     0.454059
   3    1    3 2    1.289564     0.019048     0.018574
   3    1    4 2    1.097729     0.680527     0.671208
   3    1    5 2    0.943353     0.097953     0.095790
   3    1    6 2    0.821209     0.000461     0.000467
   3    1    7 2    0.724094     0.184046     0.186003
   3    2    0 2    1.674876     0.000000     0.000000
   3    2    1 2    1.603075     4.677648     4.716114
   3    2    2 2    1.432858     0.754744     0.726522
   3    2    3 2    1.240048     6.022913     5.913933
   3    2    4 2    1.066700     0.346957     0.344698
   3    2    5 2    0.923441    13.237295    12.925430
   3    2    6 2    0.807973     1.773301     1.816374
   3    2    7 2    0.714972     7.767932     7.877479
   3    3    0 2    1.510796     0.024239     0.023612
   3    3    1 2    1.457466     0.213007     0.202630
   3    3    2 2    1.326036     0.699254     0.691246
   3    3    3 2    1.168852     0.849513     0.834123
   3    3    4 2    1.020362     0.250422     0.242230
   3    3    5 2    0.892885     0.716395     0.718182
   3    3    6 2    0.787267     0.152949     0.154921
   3    3    7 2    0.700505     0.829639     0.860444
   3    4    0 2    1.345461     0.000000     0.000000
   3    4    1 2    1.307381     1.307847     1.276590
   3    4    2 2    1.210013     0.000056     0.000055
   3    4    3 2    1.087060     0.065412     0.064424
   3    4    4 2    0.964586     0.925339     0.882831
   3    4    5 2    0.854791     0.010079     0.010061
   3    4    6 2    0.760783     0.442543     0.443106
   3    4    7 2    0.681651     0.492601     0.578987
   3    5    0 2    1.195784     0.009624     0.009474
   3    5    1 2    1.168813     0.863356     0.847734
   3    5    2 2    1.097680     0.264787     0.261161
   3    5    3 2    1.003426     0.204706     0.196112
   3    5    4 2    0.904720     1.055795     1.036791
   3    5    5 2    0.812296     1.349563     1.382446
   3    5    6 2    0.730358     0.098131     0.099217
   3    6    0 2    1.066641     0.000000     0.000000
   3    6    1 2    1.047366     3.934674     3.890198
   3    6    2 2    0.995263     0.143406     0.136979
   3    6    3 2    0.923403     6.448642     6.296710
   3    6    4 2    0.844756     0.065272     0.065420
   3    6    5 2    0.768061     9.979173    10.121744
   3    6    6 2    0.697702     0.049293     0.051553
   3    7    0 2    0.957299     0.002602     0.002496
   3    7    1 2    0.943291     0.117574     0.114983
   3    7    2 2    0.904692     0.689573     0.677190
   3    7    3 2    0.849708     1.257397     1.259530
   3    7    4 2    0.787237     0.133220     0.134941
   3    7    5 2    0.724066     1.370944     1.385524
   3    8    0 2    0.865125     0.000000     0.000000
   3    8    1 2    0.854745     0.954636     0.953016
   3    8    2 2    0.825713     0.269970     0.271660
   3    8    3 2    0.783274     0.221801     0.225561
   3    8    4 2    0.733535     0.001741     0.001760
   3    8    5 2    0.681628     0.191907     0.225629
   3    9    0 2    0.787214     0.000447     0.000453
   3    9    1 2    0.779369     0.661333     0.675087
   3    9    2 2    0.757171     0.236458     0.235887
   3    9    3 2    0.724048     0.094322     0.095325
   3    9    4 2    0.684219     0.805591     0.918091
   3   10    0 2    0.720958     0.000000     0.000000
   3   10    1 2    0.714918     2.964317     3.006247
   3   10    2 2    0.697668     0.011414     0.011939
   4    0    0 2    1.389911     7.247150     7.255316
   4    0    1 2    1.348050     0.496997     0.500325
   4    0    2 2    1.242039     1.215938     1.192302
   4    0    3 2    1.110103     0.014067     0.013893
   4    0    4 2    0.980577     6.869365     6.562076
   4    0    5 2    0.865860     0.300285     0.298139
   4    0    6 2    0.768555     0.425086     0.431509
   4    0    7 2    0.687224     0.085253     0.094354
   4    1    0 2    1.368497     0.002644     0.002651
   4    1    1 2    1.328485     0.029705     0.029450
   4    1    2 2    1.226687     0.003903     0.003857
   4    1    3 2    1.099101     1.431975     1.412458
   4    1    4 2    0.972969     0.504855     0.482333
   4    1    5 2    0.860609     0.080325     0.079809
   4    1    6 2    0.764876     0.527916     0.532392
   4    1    7 2    0.684590     0.002316     0.002629
   4    2    0 2    1.309742     0.597295     0.583346
   4    2    1 2    1.274538     0.181754     0.177367
   4    2    2 2    1.183835     2.423270     2.373955
   4    2    3 2    1.067959     1.136023     1.128006
   4    2    4 2    0.951166     3.170923     3.069917
   4    2    5 2    0.845411     0.017716     0.017757
   4    2    6 2    0.754147     0.066281     0.066124
   4    2    7 2    0.676865     0.007600     0.009546
   4    3    0 2    1.226664     0.194573     0.192315
   4    3    1 2    1.197600     2.398585     2.362896
   4    3    2 2    1.121421     0.346154     0.343785
   4    3    3 2    1.021464     0.041529     0.040183
   4    3    4 2    0.917874     0.032199     0.031428
   4    3    5 2    0.821777     1.641361     1.660191
   4    3    6 2    0.737226     1.119004     1.131291
   4    4    0 2    1.133097    10.041314     9.994204
   4    4    1 2    1.110070     0.413856     0.408719
   4    4    2 2    1.048593     5.014612     4.961309
   4    4    3 2    0.965516     0.015033     0.014342
   4    4    4 2    0.876639     9.224151     9.210153
   4    4    5 2    0.791788     0.298220     0.301582
   4    4    6 2    0.715344     1.627582     1.650069
   4    5    0 2    1.039292     0.172813     0.169710
   4    5    1 2    1.021438     1.448999     1.402036
   4    5    2 2    0.972935     0.295607     0.282418
   4    5    3 2    0.905487     4.702589     4.612450
   4    5    4 2    0.830974     1.151859     1.154856
   4    5    5 2    0.757658     0.225867     0.225401
   4    5    6 2    0.689876     0.199348     0.216263
   4    6    0 2    0.951124     0.038416     0.037195
   4    6    1 2    0.937382     0.024612     0.024099
   4    6    2 2    0.899476     0.063432     0.062919
   4    6    3 2    0.845381     0.275315     0.275952
   4    6    4 2    0.783793     0.498531     0.506689
   4    6    5 2    0.721384     0.053762     0.054350
   4    7    0 2    0.871158     0.329839     0.328295
   4    7    1 2    0.860562     3.846948     3.822311
   4    7    2 2    0.830953     0.583673     0.585196
   4    7    3 2    0.787743     0.388832     0.393704
   4    7    4 2    0.737202     0.000004     0.000004
   4    7    5 2    0.684567     2.338955     2.655500
   4    8    0 2    0.799981     3.514556     3.573641
   4    8    1 2    0.791752     0.002227     0.002252
   4    8    2 2    0.768511    12.141572    12.324154
   4    8    3 2    0.733944     0.454141     0.459264
   4    8    4 2    0.692552     2.844713     3.038813
   4    9    0 2    0.737182     0.098374     0.099455
   4    9    1 2    0.730728     0.783475     0.792177
   4    9    2 2    0.712339     0.167549     0.170310
   4    9    3 2    0.684551     3.237781     3.676592
   4   10    0 2    0.681938     1.234177     1.445258
   4   10    1 2    0.676820     0.499315     0.627498
   5    0    0 2    1.111929     0.000000     0.000000
   5    0    1 2    1.090145     0.360399     0.355103
   5    0    2 2    1.031750     0.539646     0.525316
   5    0    3 2    0.952319     0.376141     0.363454
   5    0    4 2    0.866726     0.076412     0.075885
   5    0    5 2    0.784461     0.303008     0.307739
   5    0    6 2    0.709927     0.944410     0.962486
   5    1    0 2    1.100873     0.006285     0.006200
   5    1    1 2    1.079720     0.930838     0.917601
   5    1    2 2    1.022899     0.397704     0.384981
   5    1    3 2    0.945346     0.526403     0.513903
   5    1    4 2    0.861459     0.200317     0.198946
   5    1    5 2    0.780550     0.062707     0.063951
   5    1    6 2    0.707024     0.054973     0.056247
   5    2    0 2    1.069585     0.000000     0.000000
   5    2    1 2    1.050153     3.635776     3.599994
   5    2    2 2    0.997653     0.002583     0.002468
   5    2    3 2    0.925311     8.371160     8.174278
   5    2    4 2    0.846216     1.960382     1.964972
   5    2    5 2    0.769157     5.828368     5.922028
   5    2    6 2    0.698524     0.855114     0.891945
   5    3    0 2    1.022886     0.004069     0.003939
   5    3    1 2    1.005850     1.428565     1.370591
   5    3    2 2    0.959436     0.127570     0.122028
   5    3    3 2    0.894575     0.001086     0.001086
   5    3    4 2    0.822516     0.859220     0.868105
   5    3    5 2    0.751231     0.574745     0.574678
   5    3    6 2    0.685014     0.152868     0.172737
   5    4    0 2    0.966717     0.000000     0.000000
   5    4    1 2    0.952298     0.797881     0.770996
   5    4    2 2    0.912629     0.616710     0.601702
   5    4    3 2    0.856273     0.436416     0.435070
   5    4    4 2    0.792450     0.001160     0.001173
   5    4    5 2    0.728116     0.237097     0.239666
   5    5    0 2    0.906477     0.001719     0.001683
   5    5    1 2    0.894558     0.560719     0.561042
   5    5    2 2    0.861435     0.642972     0.638578
   5    5    3 2    0.813567     1.458955     1.493237
   5    5    4 2    0.758238     0.004997     0.004988
   5    5    5 2    0.701311     0.979659     1.013891
   5    6    0 2    0.846187     0.000000     0.000000
   5    6    1 2    0.836466     3.708757     3.714501
   5    6    2 2    0.809198     0.191771     0.196525
   5    6    3 2    0.769135     5.932535     6.027665
   5    6    4 2    0.721884     0.386876     0.391067
   5    7    0 2    0.788395     0.000455     0.000460
   5    7    1 2    0.780515     1.443966     1.472660
   5    7    2 2    0.758222     0.059394     0.059295
   5    7    3 2    0.724966     0.036671     0.037060
   5    7    4 2    0.684994     1.057589     1.195299
   5    8    0 2    0.734471     0.000000     0.000000
   5    8    1 2    0.728088     0.915885     0.925807
   5    8    2 2    0.709892     0.079788     0.081319
   5    8    3 2    0.682378     0.062693     0.073008
   5    9    0 2    0.684978     0.000057     0.000065
   5    9    1 2    0.679792     0.517267     0.623340
   6    0    0 2    0.926608     0.693559     0.677293
   6    0    1 2    0.913887     0.257087     0.250831
   6    0    2 2    0.878656     8.980835     8.977873
   6    0    3 2    0.828026     1.188071     1.193101
   6    0    4 2    0.769902     0.611657     0.622167
   6    0    5 2    0.710510     0.037803     0.038500
   6    1    0 2    0.920180     0.071552     0.069857
   6    1    1 2    0.907719     0.417572     0.408464
   6    1    2 2    0.873170     0.169922     0.169327
   6    1    3 2    0.823430     0.092135     0.092969
   6    1    4 2    0.766203     0.340058     0.343792
   6    1    5 2    0.707599     0.408203     0.417296
   6    2    0 2    0.901672     1.109229     1.095367
   6    2    1 2    0.889939     1.477126     1.483464
   6    2    2 2    0.857308     1.646961     1.640372
   6    2    3 2    0.810088     0.021019     0.021542
   6    2    4 2    0.755419     0.148760     0.148352
   6    2    5 2    0.699079     0.913161     0.950867
   6    3    0 2    0.873161     0.163999     0.163424
   6    3    1 2    0.862493     0.465935     0.462609
   6    3    2 2    0.832691     0.227416     0.227883
   6    3    3 2    0.789223     2.082894     2.107185
   6    3    4 2    0.738415     1.655021     1.672746
   6    3    5 2    0.685537     0.043450     0.048837
   6    4    0 2    0.837438     2.573260     2.577190
   6    4    1 2    0.828012     0.063338     0.063607
   6    4    2 2    0.801537    12.473024    12.703376
   6    4    3 2    0.762548     1.241091     1.246292
   6    4    4 2    0.716429     2.441196     2.473053
   6    5    0 2    0.797360     0.571316     0.579469
   6    5    1 2    0.789211     2.561365     2.591249
   6    5    2 2    0.766187     1.113465     1.125659
   6    5    3 2    0.731919     0.316201     0.319746
   6    5    4 2    0.690850     0.001065     0.001148
   6    6    0 2    0.755398     0.049850     0.049714
   6    6    1 2    0.748458     0.152833     0.153306
   6    6    2 2    0.728733     0.036956     0.037358
   6    6    3 2    0.699062     0.278357     0.289865
   6    7    0 2    0.713428     0.357652     0.363167
   6    7    1 2    0.707573     1.140578     1.166030
   6    7    2 2    0.690838     0.540906     0.583331
   6    8    0 2    0.672730     5.663167     7.501619
   7    0    0 2    0.794235     0.000000     0.000000
   7    0    1 2    0.786181     0.538029     0.545478
   7    0    2 2    0.763413     0.018532     0.018638
   7    0    3 2    0.729500     0.001661     0.001679
   7    0    4 2    0.688814     1.042108     1.138911
   7    1    0 2    0.790176     0.000466     0.000472
   7    1    1 2    0.782244     1.733591     1.764955
   7    1    2 2    0.759806     0.075163     0.075159
   7    1    3 2    0.726351     0.284372     0.287406
   7    1    4 2    0.686162     0.287695     0.321413
   7    2    0 2    0.778364     0.000000     0.000000
   7    2    1 2    0.770778     4.563928     4.647782
   7    2    2 2    0.749286     0.958570     0.960593
   7    2    3 2    0.717144     3.276401     3.317691
   7    2    4 2    0.678384     0.000001     0.000001
   7    3    0 2    0.759801     0.000291     0.000291
   7    3    1 2    0.752740     1.222728     1.220833
   7    3    2 2    0.732684     0.362436     0.366515
   7    3    3 2    0.702547     1.156287     1.193126
   7    4    0 2    0.735911     0.000000     0.000000
   7    4    1 2    0.729490     0.864851     0.874346
   7    4    2 2    0.711191     0.137410     0.139835
   7    4    3 2    0.683533     0.030481     0.035008
   7    5    0 2    0.708269     0.000105     0.000107
   7    5    1 2    0.702539     1.996705     2.060360
   7    5    2 2    0.686150     0.000365     0.000408
   7    6    0 2    0.678369     0.000000     0.000000
   7    6    1 2    0.673330     3.581429     4.712070
   8    0    0 2    0.694956     3.476176     3.672551
   8    0    1 2    0.689541     1.191928     1.295976
   8    0    2 2    0.674025     0.910521     1.188034
   8    1    0 2    0.692232     0.021085     0.022561
   8    1    1 2    0.686880     0.010113     0.011224
   8    2    0 2    0.684248     0.621203     0.707724
   8    2    1 2    0.679078     0.498282     0.606445
loop_
	_pd_meas_time_of_flight
	_pd_proc_d_spacing
	_pd_proc_intensity_total
	_pd_proc_ls_weight
	_pd_calc_intensity_total
	_pd_proc_intensity_bkg_calc
1200.997790     0.672617     5.474940   231.999692     3.186998     2.666888 
1202.198790     0.673287     5.429113   233.918659     3.236904     2.665608 
1203.400990     0.673957     5.446917   233.301238     3.291050     2.664327 
1204.604390     0.674629     5.388937   236.121541     3.349349     2.663046 
1205.809000     0.675300     5.241957   242.483460     3.411625     2.661764 
1207.014810     0.675973     5.133276   247.927557     3.477600     2.660483 
1208.221820     0.676646     5.147630   247.441703     3.546886     2.659201 
1209.430040     0.677320     5.143754   247.910225     3.618974     2.657919 
1210.639470     0.677995     5.126909   248.883699     3.693231     2.656637 
1211.850110     0.678670     5.066019   252.076976     3.768894     2.655355 
1213.061960     0.679346     4.942978   258.233144     3.845084     2.654072 
1214.275020     0.680022     4.930346   259.110047     3.920825     2.652790 
1215.489300     0.680700     4.989431   256.100054     3.995080     2.651507 
1216.704790     0.681378     4.993105   256.149160     4.066795     2.650224 
1217.921490     0.682056     4.849408   264.021582     4.134944     2.648940 
1219.139410     0.682736     4.946105   259.113051     4.198567     2.647657 
1220.358550     0.683416     4.907759   261.299264     4.256809     2.646373 
1221.578910     0.684096     4.943143   259.875676     4.308928     2.645089 
1222.800490     0.684778     4.980448   258.366318     4.354293     2.643805 
1224.023290     0.685460     4.927608   261.094022     4.392378     2.642521 
1225.247310     0.686142     4.952483   259.870230     4.422731     2.641237 
1226.472560     0.686826     4.825814   266.771066     4.444969     2.639952 
1227.699030     0.687510     4.936280   261.067951     4.458781     2.638667 
1228.926730     0.688194     4.839794   266.184857     4.463958     2.637382 
1230.155660     0.688880     4.890217   263.875610     4.460401     2.636097 
1231.385820     0.689566     4.773880   270.367206     4.448155     2.634812 
1232.617200     0.690253     4.706569   274.209836     4.427474     2.633526 
1233.849820     0.690940     4.692783   275.240113     4.398856     2.632241 
1235.083670     0.691629     4.732521   273.268343     4.363047     2.630955 
1236.318750     0.692317     4.667211   277.517775     4.321044     2.629669 
1237.555070     0.693007     4.562733   283.751030     4.274062     2.628383 
1238.792630     0.693697     4.476321   288.941342     4.223497     2.627096 
1240.031420     0.694388     4.375718   295.972903     4.170883     2.625810 
1241.271450     0.695080     4.346119   298.388924     4.117826     2.624523 
1242.512720     0.695772     4.286959   302.376793     4.065948     2.623236 
1243.755230     0.696465     4.214579   307.754183     4.016823     2.621949 
1244.998990     0.697159     4.129326   313.996604     3.971923     2.620662 
1246.243990     0.697853     4.109507   315.906605     3.932570     2.619375 
1247.490230     0.698548     4.133407   314.233542     3.899906     2.618087 
1248.737720     0.699244     4.051200   320.704102     3.874861     2.616800 
1249.986460     0.699941     3.977415   326.928656     3.858146     2.615512 
1251.236450     0.700638     4.009584   324.630607     3.850224     2.614224 
1252.487680     0.701336     3.990427   326.426778     3.851337     2.612936 
1253.740170     0.702034     3.892269   335.124706     3.861493     2.611648 
1254.993910     0.702734     3.973837   328.717020     3.880470     2.610359 
1256.248910     0.703434     4.044593   322.991274     3.907824     2.609071 
1257.505150     0.704134     4.070275   321.458022     3.942954     2.607782 
1258.762660     0.704836     4.080626   320.674239     3.985124     2.606493 
1260.021420     0.705538     4.146736   315.934906     4.033506     2.605204 
1261.281440     0.706241     4.121228   318.215319     4.087168     2.603915 
1262.542730     0.706944     4.258808   308.364518     4.145054     2.602626 
1263.805270     0.707648     4.238695   310.041414     4.206030     2.601336 
1265.069070     0.708353     4.243319   309.817380     4.268870     2.600047 
1266.334140     0.709059     4.355020   302.639865     4.332107     2.598757 
1267.600480     0.709765     4.456669   296.123272     4.394060     2.597467 
1268.868080     0.710472     4.563143   289.314388     4.452931     2.596177 
1270.136940     0.711180     4.575072   289.105653     4.506862     2.594887 
1271.407080     0.711888     4.580798   288.892430     4.554017     2.593597 
1272.678490     0.712597     4.698181   281.863034     4.592684     2.592307 
1273.951170     0.713307     4.767467   278.198255     4.621392     2.591016 
1275.225120     0.714018     4.702094   282.135329     4.639032     2.589726 
1276.500340     0.714729     4.707790   282.081786     4.644970     2.588435 
1277.776840     0.715441     4.685956   283.654025     4.639098     2.587144 
1279.054620     0.716154     4.561622   291.321325     4.621836     2.585853 
1280.333680     0.716867     4.566741   291.200635     4.594093     2.584562 
1281.614010     0.717581     4.671786   285.329746     4.557151     2.583271 
1282.895620     0.718296     4.539413   293.975949     4.512545     2.581980 
1284.178520     0.719012     4.471044   297.927424     4.461932     2.580689 
1285.462700     0.719728     4.466505   298.435422     4.406970     2.579397 
1286.748160     0.720445     4.434283   300.871177     4.349205     2.578105 
1288.034910     0.721163     4.300543   309.944809     4.290017     2.576814 
1289.322940     0.721881     4.288961   311.358645     4.230547     2.575522 
1290.612270     0.722600     4.120607   323.989101     4.171677     2.574230 
1291.902880     0.723320     4.060611   329.282142     4.114036     2.572938 
1293.194780     0.724041     4.049817   329.572011     4.058014     2.571646 
1294.487980     0.724762     3.991825   335.021909     4.003787     2.570353 
1295.782460     0.725484     3.943485   339.069226     3.951358     2.569061 
1297.078250     0.726207     3.969714   337.351062     3.900601     2.567769 
1298.375320     0.726930     3.972029   337.394935     3.851307     2.566476 
1299.673700     0.727654     3.825547   350.391216     3.803234     2.565184 
1300.973370     0.728379     3.796958   353.259060     3.756147     2.563891 
1302.274350     0.729105     3.713747   361.054452     3.709863     2.562598 
1303.576620     0.729831     3.629317   369.329408     3.664283     2.561305 
1304.880200     0.730558     3.631420   369.490154     3.619386     2.560012 
1306.185080     0.731286     3.573894   375.391399     3.575240     2.558719 
1307.491260     0.732015     3.562924   376.783425     3.532032     2.557426 
1308.798750     0.732744     3.573853   376.008783     3.490032     2.556133 
1310.107550     0.733474     3.502761   384.160424     3.449579     2.554839 
1311.417660     0.734205     3.460621   388.450215     3.411064     2.553546 
1312.729080     0.734936     3.385467   397.425455     3.374897     2.552252 
1314.041810     0.735668     3.387300   397.471729     3.341483     2.550959 
1315.355850     0.736401     3.324384   405.153427     3.311211     2.549665 
1316.671210     0.737135     3.297830   408.709620     3.284421     2.548372 
1317.987880     0.737869     3.356686   401.808187     3.261422     2.547078 
1319.305860     0.738605     3.252686   414.290748     3.242486     2.545784 
1320.625170     0.739340     3.286857   410.816458     3.227858     2.544490 
1321.945800     0.740077     3.325025   407.002623     3.217735     2.543196 
1323.267740     0.740814     3.293388   411.154063     3.212265     2.541902 
1324.591010     0.741553     3.152909   429.147627     3.211586     2.540608 
1325.915600     0.742291     3.177330   426.046399     3.215833     2.539314 
1327.241520     0.743031     3.258887   416.138061     3.225150     2.538020 
1328.568760     0.743771     3.303125   411.081208     3.239699     2.536725 
1329.897330     0.744512     3.296032   412.521891     3.259659     2.535431 
1331.227220     0.745254     3.296198   412.627816     3.285239     2.534137 
1332.558450     0.745997     3.294493   412.675932     3.316688     2.532842 
1333.891010     0.746740     3.417161   399.195615     3.354313     2.531548 
1335.224900     0.747484     3.488897   391.384134     3.398479     2.530253 
1336.560120     0.748229     3.506172   390.114296     3.449620     2.528959 
1337.896680     0.748974     3.579625   382.455258     3.508259     2.527664 
1339.234580     0.749720     3.661778   374.422740     3.575000     2.526369 
1340.573820     0.750467     3.761446   365.336797     3.650538     2.525075 
1341.914390     0.751215     3.713300   369.839555     3.735642     2.523780 
1343.256300     0.751963     3.883025   354.415317     3.831128     2.522485 
1344.599560     0.752713     3.980315   345.999138     3.937841     2.521190 
1345.944160     0.753463     4.072150   338.851306     4.056576     2.519896 
1347.290100     0.754213     4.179845   330.551707     4.188041     2.518601 
1348.637390     0.754965     4.275165   323.797789     4.332780     2.517306 
1349.986030     0.755717     4.441758   312.310190     4.491099     2.516011 
1351.336020     0.756470     4.538987   305.994915     4.662984     2.514716 
1352.687350     0.757224     4.664261   298.098945     4.848049     2.513421 
1354.040040     0.757978     4.897902   284.324417     5.045428     2.512126 
1355.394080     0.758734     5.045382   276.683982     5.253609     2.510831 
1356.749480     0.759490     5.222899   267.461714     5.470427     2.509536 
1358.106220     0.760246     5.524852   253.244699     5.693037     2.508241 
1359.464330     0.761004     5.768966   242.811770     5.917923     2.506946 
1360.823800     0.761762     5.989764   234.074651     6.140985     2.505651 
1362.184620     0.762521     6.172427   227.477522     6.357406     2.504355 
1363.546800     0.763281     6.374988   220.554120     6.561814     2.503060 
1364.910350     0.764041     6.726322   209.312750     6.748637     2.501765 
1366.275260     0.764803     6.917068   203.789527     6.912388     2.500470 
1367.641540     0.765565     7.026522   200.759713     7.047996     2.499175 
1369.009180     0.766328     7.187241   196.506818     7.151145     2.497880 
1370.378190     0.767091     7.319279   193.206702     7.218631     2.496585 
1371.748570     0.767856     7.382456   191.734837     7.248636     2.495289 
1373.120310     0.768621     7.415424   190.907120     7.240909     2.493994 
1374.493430     0.769387     7.357926   192.582432     7.196819     2.492699 
1375.867930     0.770153     7.275568   194.880391     7.119262     2.491404 
1377.243800     0.770921     7.141719   198.580368     7.012478     2.490109 
1378.621040     0.771689     6.975421   203.484753     6.881710     2.488814 
1379.999660     0.772458     6.880657   206.442266     6.732847     2.487519 
1381.379660     0.773228     6.775992   209.826317     6.572070     2.486224 
1382.761040     0.773998     6.565783   216.622675     6.405555     2.484928 
1384.143800     0.774769     6.364635   223.429824     6.239171     2.483633 
1385.527940     0.775541     6.192393   229.657204     6.078302     2.482338 
1386.913470     0.776314     6.147370   231.585954     5.927701     2.481043 
1388.300390     0.777088     5.923559   240.268241     5.791412     2.479748 
1389.688690     0.777862     5.795337   245.851762     5.672731     2.478453 
1391.078370     0.778637     5.794506   246.036669     5.574211     2.477158 
1392.469450     0.779413     5.833068   244.606531     5.497710     2.475863 
1393.861920     0.780190     5.708187   250.082819     5.444391     2.474569 
1395.255780     0.780967     5.663444   252.116682     5.414813     2.473274 
1396.651040     0.781746     5.682302   251.710373     5.408974     2.471979 
1398.047690     0.782525     5.670303   252.378773     5.426337     2.470684 
1399.445740     0.783305     5.693912   251.476678     5.465902     2.469389 
1400.845180     0.784085     5.721724   250.335168     5.526299     2.468095 
1402.246030     0.784866     5.713536   250.939649     5.605873     2.466800 
1403.648280     0.785649     5.789672   248.089878     5.702750     2.465505 
1405.051920     0.786432     5.907075   243.432635     5.814897     2.464211 
1406.456980     0.787215     5.945313   242.034523     5.940168     2.462916 
1407.863430     0.788000     6.201847   232.319753     6.076287     2.461622 
1409.271300     0.788785     6.306475   228.742877     6.220809     2.460327 
1410.680570     0.789571     6.374057   226.483566     6.370984     2.459033 
1412.091250     0.790358     6.550653   220.652679     6.523701     2.457738 
1413.503340     0.791146     6.575316   220.044687     6.675440     2.456444 
1414.916840     0.791934     6.667492   217.166597     6.822243     2.455150 
1416.331760     0.792723     6.870537   210.898887     6.959747     2.453856 
1417.748090     0.793513     6.904287   210.056286     7.083352     2.452562 
1419.165840     0.794304     7.166429   202.609528     7.188434     2.451268 
1420.585010     0.795096     7.306853   198.927876     7.270537     2.449974 
1422.005590     0.795888     7.292012   199.506721     7.325660     2.448680 
1423.427600     0.796681     7.429522   196.050013     7.350431     2.447386 
1424.851020     0.797475     7.450794   195.619367     7.342392     2.446092 
1426.275870     0.798270     7.404751   196.960134     7.300258     2.444798 
1427.702150     0.799065     7.369329   197.968607     7.224065     2.443505 
1429.129850     0.799862     7.231998   201.926320     7.115214     2.442211 
1430.558980     0.800659     7.070946   206.616254     6.976497     2.440918 
1431.989540     0.801457     6.887849   212.263683     6.811840     2.439624 
1433.421530     0.802256     6.675079   219.112099     6.626018     2.438331 
1434.854950     0.803055     6.592265   222.034904     6.424288     2.437038 
1436.289810     0.803855     6.334847   231.137826     6.212093     2.435745 
1437.726100     0.804657     6.142959   238.511277     5.994820     2.434452 
1439.163820     0.805459     5.904226   248.125911     5.777540     2.433159 
1440.602990     0.806261     5.592622   261.913138     5.564855     2.431866 
1442.043590     0.807065     5.416008   270.568882     5.360786     2.430573 
1443.485630     0.807869     5.221875   280.686724     5.168683     2.429281 
1444.929120     0.808674     5.122340   286.479625     4.991210     2.427988 
1446.374050     0.809480     4.888281   300.089570     4.830364     2.426696 
1447.820420     0.810287     4.775459   307.408082     4.687476     2.425403 
1449.268240     0.811095     4.707680   311.821208     4.563252     2.424111 
1450.717510     0.811903     4.674532   314.206249     4.457883     2.422819 
1452.168230     0.812712     4.609468   318.961729     4.370992     2.421527 
1453.620400     0.813522     4.511911   326.023870     4.301758     2.420235 
1455.074020     0.814333     4.492959   327.514301     4.249032     2.418943 
1456.529090     0.815145     4.551040   323.838928     4.211386     2.417651 
1457.985620     0.815957     4.367054   337.309427     4.187201     2.416360 
1459.443610     0.816770     4.427977   332.811975     4.174771     2.415068 
1460.903050     0.817584     4.470585   330.031034     4.172393     2.413777 
1462.363950     0.818399     4.339781   340.280969     4.178431     2.412486 
1463.826320     0.819215     4.289291   344.317147     4.191455     2.411195 
1465.290140     0.820031     4.322133   342.118138     4.210184     2.409904 
1466.755430     0.820849     4.399662   336.570092     4.233602     2.408613 
1468.222190     0.821667     4.259527   347.547009     4.260937     2.407322 
1469.690410     0.822486     4.295306   344.722316     4.291618     2.406032 
1471.160100     0.823306     4.317715   343.356710     4.325218     2.404741 
1472.631260     0.824126     4.409259   336.570216     4.361354     2.403451 
1474.103890     0.824948     4.412016   336.560213     4.399636     2.402161 
1475.578000     0.825770     4.431305   335.462628     4.439564     2.400871 
1477.053570     0.826593     4.458096   333.812751     4.480499     2.399581 
1478.530630     0.827417     4.434087   335.865806     4.521630     2.398291 
1480.009160     0.828241     4.528675   329.106422     4.561963     2.397002 
1481.489170     0.829067     4.531650   329.322897     4.600344     2.395712 
1482.970660     0.829893     4.584444   325.666957     4.635550     2.394423 
1484.453630     0.830721     4.672687   319.912200     4.666249     2.393134 
1485.938080     0.831549     4.620504   323.714020     4.691084     2.391845 
1487.424020     0.832377     4.734106   316.235892     4.708859     2.390556 
1488.911440     0.833207     4.751113   315.063822     4.718722     2.389268 
1490.400360     0.834038     4.722904   317.369845     4.720249     2.387979 
1491.890760     0.834869     4.680270   320.457285     4.713467     2.386691 
1493.382650     0.835701     4.706074   318.984174     4.698969     2.385403 
1494.876030     0.836534     4.716656   318.609976     4.677931     2.384115 
1496.370900     0.837368     4.697430   320.159762     4.652028     2.382827 
1497.867280     0.838203     4.690212   320.860490     4.623291     2.381539 
1499.365140     0.839038     4.626085   325.463588     4.593990     2.380252 
1500.864510     0.839874     4.604261   327.149257     4.566481     2.378965 
1502.365370     0.840712     4.497288   335.320742     4.543086     2.377678 
1503.867740     0.841550     4.440393   339.768837     4.525979     2.376391 
1505.371610     0.842388     4.515212   334.360255     4.517085     2.375104 
1506.876980     0.843228     4.515477   334.735110     4.518020     2.373818 
1508.383850     0.844069     4.479664   337.646441     4.530061     2.372531 
1509.892240     0.844910     4.470834   338.343144     4.554072     2.371245 
1511.402130     0.845752     4.509802   335.451446     4.590529     2.369959 
1512.913530     0.846595     4.628626   327.672494     4.639510     2.368673 
1514.426450     0.847439     4.738581   320.307153     4.700719     2.367388 
1515.940870     0.848284     4.799947   316.583043     4.773542     2.366102 
1517.456810     0.849129     4.879050   311.877270     4.857078     2.364817 
1518.974270     0.849976     4.994892   304.665801     4.950242     2.363532 
1520.493240     0.850823     5.084964   299.566456     5.051844     2.362248 
1522.013740     0.851671     5.160578   295.631025     5.160679     2.360963 
1523.535750     0.852520     5.398547   282.844004     5.275638     2.359679 
1525.059290     0.853370     5.610637   272.499940     5.395852     2.358395 
1526.584350     0.854221     5.653551   270.504449     5.520722     2.357111 
1528.110930     0.855072     5.735970   266.963148     5.650014     2.355827 
1529.639040     0.855925     5.930985   258.475907     5.783920     2.354544 
1531.168680     0.856778     6.053662   253.570884     5.923036     2.353260 
1532.699850     0.857632     6.112050   251.405389     6.068374     2.351977 
1534.232550     0.858487     6.336862   242.656187     6.221194     2.350695 
1535.766780     0.859343     6.363642   241.760331     6.382986     2.349412 
1537.302550     0.860199     6.409182   240.362195     6.555301     2.348130 
1538.839850     0.861057     6.610660   233.216094     6.739585     2.346848 
1540.378690     0.861915     6.756193   228.314148     6.936973     2.345566 
1541.919070     0.862774     6.983493   221.172252     7.148059     2.344284 
1543.460990     0.863634     7.128080   216.831594     7.372657     2.343003 
1545.004450     0.864495     7.367268   210.132965     7.609583     2.341722 
1546.549450     0.865357     7.699571   201.203630     7.856442     2.340441 
1548.096000     0.866220     7.899751   196.272441     8.109490     2.339160 
1549.644100     0.867083     8.082678   191.996135     8.363560     2.337880 
1551.193740     0.867948     8.327876   186.452904     8.612104     2.336600 
1552.744940     0.868813     8.619092   180.355084     8.847397     2.335320 
1554.297680     0.869679     8.785713   177.096648     9.060901     2.334040 
1555.851980     0.870546     9.112622   171.017851     9.243803     2.332761 
1557.407830     0.871414     9.329996   167.090346     9.387669     2.331482 
1558.965240     0.872283     9.490890   164.389279     9.485160     2.330203 
1560.524210     0.873152     9.582408   163.006555     9.530644     2.328924 
1562.084730     0.874023     9.665385   161.736273     9.520658     2.327646 
1563.646810     0.874894     9.613779   162.717574     9.454182     2.326368 
1565.210460     0.875766     9.477961   165.100527     9.332724     2.325090 
1566.775670     0.876639     9.234448   169.519674     9.160136     2.323812 
1568.342450     0.877513     8.975344   174.514414     8.942254     2.322535 
1569.910790     0.878388     8.779676   178.532242     8.686433     2.321258 
1571.480700     0.879264     8.485231   184.842040     8.400997     2.319981 
1573.052180     0.880140     8.032019   195.328034     8.094685     2.318705 
1574.625230     0.881018     7.625981   205.907733     7.776246     2.317429 
1576.199860     0.881896     7.302850   215.069271     7.454036     2.316153 
1577.776060     0.882775     7.126764   220.520125     7.135648     2.314878 
1579.353830     0.883655     6.643833   236.502683     6.827757     2.313602 
1580.933190     0.884536     6.505337   241.679907     6.536033     2.312327 
1582.514120     0.885418     6.249600   251.572575     6.265061     2.311053 
1584.096640     0.886301     5.966420   263.625459     6.018326     2.309778 
1585.680730     0.887185     5.759382   273.287950     5.798211     2.308504 
1587.266410     0.888069     5.572433   282.502106     5.606093     2.307231 
1588.853680     0.888955     5.491811   286.831201     5.442393     2.305957 
1590.442530     0.889841     5.363954   293.643362     5.306686     2.304684 
1592.032980     0.890728     5.327186   295.844324     5.197780     2.303411 
1593.625010     0.891616     5.296554   297.946863     5.113968     2.302139 
1595.218630     0.892505     5.256412   300.292101     5.053136     2.300866 
1596.813850     0.893395     5.207195   303.341207     5.012903     2.299595 
1598.410670     0.894285     5.149709   307.012314     4.990812     2.298323 
1600.009080     0.895177     5.098448   310.221100     4.984397     2.297052 
1601.609090     0.896070     5.097779   310.566820     4.991257     2.295781 
1603.210700     0.896963     5.091692   311.198501     5.009146     2.294510 
1604.813910     0.897857     5.194025   305.280835     5.036034     2.293240 
1606.418720     0.898752     5.223299   303.504207     5.070115     2.291970 
1608.025140     0.899648     5.220084   304.221185     5.109914     2.290701 
1609.633160     0.900545     5.257833   302.430011     5.154352     2.289431 
1611.242800     0.901443     5.323210   298.976769     5.202737     2.288162 
1612.854040     0.902342     5.312527   299.662711     5.254813     2.286894 
1614.466890     0.903242     5.232551   304.327124     5.310767     2.285626 
1616.081360     0.904142     5.231953   304.643787     5.371249     2.284358 
1617.697440     0.905044     5.313785   300.193774     5.437276     2.283090 
1619.315140     0.905946     5.345627   298.820501     5.510144     2.281823 
1620.934450     0.906849     5.434273   294.297894     5.591301     2.280556 
1622.555390     0.907753     5.425497   294.936584     5.682186     2.279290 
1624.177940     0.908659     5.482046   292.145790     5.784005     2.278024 
1625.802120     0.909565     5.568116   287.950692     5.897582     2.276758 
1627.427920     0.910471     5.651626   283.940307     6.023206     2.275492 
1629.055350     0.911379     5.905121   271.911256     6.160411     2.274227 
1630.684410     0.912288     5.908505   271.939416     6.307854     2.272963 
1632.315090     0.913198     6.115800   263.092506     6.463195     2.271698 
1633.947410     0.914108     6.386960   252.178262     6.623074     2.270434 
1635.581350     0.915019     6.479514   248.648282     6.783140     2.269171 
1637.216940     0.915932     6.707046   240.571537     6.938205     2.267908 
1638.854150     0.916845     6.886496   234.530849     7.082407     2.266645 
1640.493010     0.917759     7.085289   228.104336     7.209525     2.265383 
1642.133500     0.918674     7.082630   228.239098     7.313380     2.264121 
1643.775630     0.919590     7.270967   222.559635     7.388311     2.262859 
1645.419410     0.920507     7.367167   219.877529     7.429625     2.261598 
1647.064830     0.921425     7.461234   217.287682     7.434006     2.260337 
1648.711890     0.922344     7.373925   219.997952     7.399789     2.259076 
1650.360610     0.923263     7.241022   224.226672     7.327083     2.257816 
1652.010970     0.924184     7.107391   228.531989     7.217719     2.256557 
1653.662980     0.925106     7.019495   231.554098     7.075055     2.255297 
1655.316640     0.926028     6.733582   241.573389     6.903674     2.254039 
1656.971960     0.926951     6.595764   246.565384     6.709095     2.252780 
1658.628930     0.927876     6.290858   258.642626     6.497623     2.251522 
1660.287560     0.928801     6.064908   268.489879     6.275288     2.250265 
1661.947840     0.929727     5.816460   280.064860     6.047732     2.249007 
1663.609790     0.930654     5.588247   291.593899     5.820401     2.247751 
1665.273400     0.931582     5.358714   304.239758     5.598318     2.246494 
1666.938680     0.932511     5.193101   314.100788     5.385897     2.245238 
1668.605610     0.933441     5.012851   325.506220     5.186821     2.243983 
1670.274220     0.934372     4.868036   335.291516     5.004194     2.242728 
1671.944490     0.935303     4.728723   345.444384     4.840120     2.241473 
1673.616440     0.936236     4.487565   363.904208     4.695497     2.240219 
1675.290060     0.937169     4.455448   366.792051     4.570506     2.238965 
1676.965350     0.938104     4.347060   376.194485     4.464745     2.237712 
1678.642310     0.939039     4.291910   381.156250     4.377288     2.236459 
1680.320950     0.939976     4.166320   392.837021     4.306686     2.235206 
1682.001270     0.940913     4.163793   393.213515     4.250968     2.233954 
1683.683280     0.941851     4.170646   393.017409     4.207760     2.232703 
1685.366960     0.942790     4.146891   395.557196     4.174428     2.231452 
1687.052330     0.943731     4.229319   388.069226     4.148283     2.230201 
1688.739380     0.944672     4.164217   394.328552     4.126642     2.228951 
1690.428120     0.945614     4.072386   403.567690     4.107028     2.227701 
1692.118550     0.946557     4.109688   400.131552     4.087256     2.226452 
1693.810660     0.947500     4.103455   401.060183     4.065629     2.225203 
1695.504470     0.948445     4.028241   408.476711     4.041036     2.223954 
1697.199980     0.949391     3.981214   413.657517     4.012983     2.222706 
1698.897180     0.950338     3.926607   419.720977     3.981575     2.221459 
1700.596080     0.951285     3.902169   422.759184     3.947451     2.220212 
1702.296670     0.952234     3.807191   433.479795     3.911701     2.218966 
1703.998970     0.953184     3.801164   434.599450     3.875751     2.217720 
1705.702970     0.954134     3.765040   438.902443     3.841239     2.216474 
1707.408670     0.955086     3.651596   452.237518     3.809972     2.215229 
1709.116080     0.956038     3.565418   463.912348     3.783818     2.213984 
1710.825200     0.956991     3.669148   451.212912     3.764622     2.212740 
1712.536020     0.957946     3.587800   461.631022     3.754140     2.211497 
1714.248560     0.958901     3.577220   462.974322     3.753993     2.210254 
1715.962810     0.959857     3.576688   463.252978     3.765584     2.209011 
1717.678770     0.960815     3.556329   466.618785     3.790043     2.207769 
1719.396450     0.961773     3.564622   465.771842     3.828168     2.206527 
1721.115840     0.962732     3.602082   461.105003     3.880387     2.205286 
1722.836960     0.963692     3.663348   453.967217     3.946712     2.204046 
1724.559800     0.964653     3.679895   452.568724     4.026713     2.202806 
1726.284360     0.965615     3.800981   438.682030     4.119474     2.201566 
1728.010640     0.966578     3.976782   419.434609     4.223563     2.200327 
1729.738650     0.967542     4.096027   407.673797     4.337010     2.199089 
1731.468390     0.968507     4.149163   402.753010     4.457278     2.197851 
1733.199860     0.969472     4.300697   389.010475     4.581266     2.196613 
1734.933060     0.970439     4.404752   379.986631     4.705284     2.195376 
1736.667990     0.971407     4.546914   368.709420     4.825130     2.194140 
1738.404660     0.972376     4.762816   352.230056     4.936211     2.192904 
1740.143060     0.973346     4.825581   348.022940     5.033749     2.191668 
1741.883210     0.974316     4.887812   344.126959     5.113093     2.190434 
1743.625090     0.975288     4.977025   338.222191     5.170111     2.189199 
1745.368710     0.976261     5.074556   331.756105     5.201595     2.187966 
1747.114080     0.977234     5.104512   330.188535     5.205581     2.186732 
1748.861200     0.978209     5.052822   333.787991     5.181548     2.185500 
1750.610060     0.979184     4.973174   339.268234     5.130410     2.184268 
1752.360670     0.980161     4.922503   342.924986     5.054345     2.183036 
1754.113030     0.981138     4.732740   356.963341     4.956499     2.181805 
1755.867140     0.982117     4.625228   365.388057     4.840646     2.180575 
1757.623010     0.983096     4.426044   381.825069     4.710866     2.179345 
1759.380630     0.984077     4.385111   385.538565     4.571279     2.178115 
1761.140010     0.985058     4.188928   403.780833     4.425836     2.176887 
1762.901150     0.986041     3.983659   424.494644     4.278231     2.175658 
1764.664050     0.987024     3.845338   440.139020     4.131754     2.174431 
1766.428720     0.988008     3.787287   447.113561     3.989271     2.173204 
1768.195150     0.988994     3.615273   468.589114     3.853220     2.171977 
1769.963340     0.989980     3.540079   478.541915     3.725598     2.170751 
1771.733310     0.990967     3.402330   498.133420     3.607976     2.169526 
1773.505040     0.991956     3.266268   518.780815     3.501549     2.168301 
1775.278540     0.992945     3.267119   519.344905     3.407137     2.167077 
1777.053820     0.993935     3.152344   538.282915     3.325258     2.165854 
1778.830880     0.994927     3.182516   533.058779     3.256158     2.164631 
1780.609710     0.995919     3.069831   553.216860     3.199900     2.163408 
1782.390320     0.996912     2.970328   572.356688     3.156305     2.162187 
1784.172710     0.997906     2.967906   573.131953     3.125054     2.160965 
1785.956880     0.998902     2.959118   574.985463     3.105750     2.159745 
1787.742840     0.999898     2.966340   574.330565     3.097926     2.158525 
1789.530580     1.000895     3.026581   563.655284     3.101065     2.157305 
1791.320110     1.001893     2.975399   573.145126     3.114610     2.156087 
1793.111430     1.002893     2.978093   573.040034     3.137971     2.154869 
1794.904540     1.003893     3.007621   567.878401     3.170549     2.153651 
1796.699450     1.004894     2.986475   572.293431     3.211658     2.152434 
1798.496150     1.005896     3.086419   554.028920     3.260605     2.151218 
1800.294640     1.006900     3.082198   555.968444     3.316614     2.150002 
1802.094940     1.007904     3.211244   534.107676     3.378890     2.148787 
1803.897030     1.008909     3.258008   527.024540     3.446604     2.147573 
1805.700930     1.009915     3.311181   519.231067     3.518814     2.146359 
1807.506630     1.010923     3.449494   498.944674     3.594440     2.145146 
1809.314140     1.011931     3.461243   497.504971     3.672422     2.143934 
1811.123450     1.012940     3.644063   473.170997     3.751580     2.142722 
1812.934570     1.013951     3.734555   462.196693     3.830800     2.141511 
1814.747510     1.014962     3.748683   461.073518     3.909105     2.140300 
1816.562260     1.015974     3.854410   448.420918     3.985601     2.139090 
1818.378820     1.016988     3.982124   434.750975     4.059594     2.137881 
1820.197200     1.018002     3.996995   433.588839     4.130826     2.136672 
1822.017390     1.019017     4.080217   425.011478     4.199606     2.135464 
1823.839410     1.020034     4.200365   413.128330     4.266892     2.134257 
1825.663250     1.021051     4.260878   407.828755     4.334281     2.133051 
1827.488910     1.022069     4.267324   407.711829     4.403991     2.131845 
1829.316400     1.023089     4.399936   395.600311     4.478727     2.130639 
1831.145720     1.024109     4.512777   386.207723     4.561512     2.129435 
1832.976870     1.025131     4.599691   379.281415     4.655490     2.128231 
1834.809840     1.026153     4.616430   378.101292     4.763705     2.127028 
1836.644650     1.027177     4.695355   372.211099     4.888922     2.125825 
1838.481300     1.028201     4.810503   363.413632     5.033437     2.124623 
1840.319780     1.029227     4.943473   354.044368     5.198905     2.123422 
1842.160100     1.030254     5.064591   346.048443     5.386217     2.122222 
1844.002260     1.031281     5.271624   332.642644     5.595384     2.121022 
1845.846260     1.032310     5.430911   323.132609     5.825405     2.119823 
1847.692110     1.033339     5.680710   309.309541     6.074188     2.118624 
1849.539800     1.034370     6.062159   290.237609     6.338492     2.117427 
1851.389340     1.035402     6.288645   280.138366     6.613909     2.116230 
1853.240730     1.036435     6.565976   268.351968     6.894879     2.115033 
1855.093970     1.037468     6.949569   253.824408     7.174769     2.113838 
1856.949060     1.038503     7.276592   242.706620     7.446113     2.112643 
1858.806010     1.039539     7.595140   232.776865     7.700831     2.111449 
1860.664820     1.040576     7.780179   227.389511     7.930489     2.110255 
1862.525480     1.041614     8.129531   217.867360     8.126687     2.109063 
1864.388010     1.042653     8.298280   213.671438     8.281510     2.107871 
1866.252400     1.043693     8.532096   207.947240     8.388119     2.106679 
1868.118650     1.044734     8.469057   209.634236     8.441243     2.105489 
1869.986770     1.045776     8.579082   207.069855     8.437663     2.104299 
1871.856750     1.046819     8.424700   211.056953     8.376546     2.103110 
1873.728610     1.047864     8.256666   215.464448     8.259514     2.101922 
1875.602340     1.048909     8.104486   219.626888     8.090426     2.100734 
1877.477940     1.049955     7.906955   225.281311     7.875247     2.099547 
1879.355420     1.051002     7.633879   233.519476     7.621373     2.098361 
1881.234770     1.052051     7.311029   243.959604     7.336929     2.097176 
1883.116010     1.053100     6.846739   260.603470     7.030247     2.095991 
1884.999130     1.054151     6.471532   275.913144     6.709663     2.094807 
1886.884120     1.055202     6.180603   288.967178     6.383101     2.093624 
1888.771010     1.056255     5.932925   301.251780     6.057675     2.092442 
1890.659780     1.057308     5.598889   319.268649     5.739548     2.091260 
1892.550440     1.058363     5.346405   334.549501     5.433867     2.090080 
1894.442990     1.059419     5.111774   350.046212     5.144794     2.088900 
1896.337430     1.060476     4.859133   368.250789     4.875562     2.087720 
1898.233770     1.061534     4.614269   388.035285     4.628499     2.086542 
1900.132000     1.062592     4.457550   401.756484     4.405109     2.085364 
1902.032140     1.063652     4.168973   429.684029     4.206162     2.084187 
1903.934170     1.064713     4.066443   440.928099     4.031788     2.083011 
1905.838100     1.065776     3.952369   454.132081     3.881587     2.081836 
1907.743940     1.066839     3.808085   471.231259     3.754736     2.080661 
1909.651680     1.067903     3.742294   479.774326     3.650056     2.079488 
1911.561340     1.068968     3.692518   486.556992     3.566148     2.078315 
1913.472900     1.070035     3.532213   508.860864     3.501420     2.077142 
1915.386370     1.071102     3.501162   513.756748     3.454256     2.075971 
1917.301760     1.072170     3.447012   521.918933     3.422735     2.074801 
1919.219060     1.073240     3.423696   525.963860     3.405099     2.073631 
1921.138280     1.074311     3.378982   533.543525     3.399568     2.072462 
1923.059420     1.075382     3.389189   532.333636     3.404391     2.071294 
1924.982480     1.076455     3.383867   533.401580     3.417918     2.070126 
1926.907460     1.077529     3.389910   533.145926     3.438633     2.068960 
1928.834370     1.078604     3.429359   527.499865     3.465116     2.067794 
1930.763200     1.079680     3.386740   534.026957     3.496071     2.066629 
1932.693960     1.080757     3.441287   526.134946     3.530397     2.065465 
1934.626660     1.081835     3.429109   528.561795     3.567147     2.064302 
1936.561280     1.082914     3.401900   533.193200     3.605473     2.063140 
1938.497840     1.083995     3.583402   507.190910     3.644701     2.061978 
1940.436340     1.085076     3.567430   509.666257     3.684231     2.060818 
1942.376780     1.086158     3.603981   504.643528     3.723484     2.059658 
1944.319160     1.087242     3.643925   499.649335     3.761859     2.058499 
1946.263470     1.088327     3.734880   488.129023     3.798712     2.057341 
1948.209740     1.089412     3.784985   481.917087     3.833364     2.056184 
1950.157950     1.090499     3.821938   477.907742     3.865123     2.055027 
1952.108110     1.091587     3.845704   475.182188     3.893382     2.053872 
1954.060210     1.092676     3.819617   478.873097     3.917735     2.052717 
1956.014270     1.093766     3.922094   466.724033     3.938097     2.051563 
1957.970290     1.094857     3.844584   476.353806     3.954817     2.050410 
1959.928260     1.095950     3.867325   473.915621     3.968778     2.049258 
1961.888190     1.097043     3.987595   460.280130     3.981394     2.048107 
1963.850080     1.098137     3.982833   461.028771     3.994554     2.046957 
1965.813930     1.099233     4.004578   458.678660     4.010544     2.045807 
1967.779740     1.100329     4.034508   456.029030     4.031888     2.044659 
1969.747520     1.101427     4.088318   450.574300     4.061267     2.043511 
1971.717270     1.102526     4.095347   449.881884     4.101488     2.042364 
1973.688980     1.103626     4.133715   446.069000     4.155341     2.041218 
1975.662670     1.104727     4.177110   441.757369     4.225406     2.040073 
1977.638340     1.105829     4.220253   437.731325     4.313967     2.038929 
1979.615970     1.106932     4.391010   421.097419     4.422968     2.037786 
1981.595590     1.108037     4.520729   409.468697     4.553924     2.036644 
1983.577190     1.109142     4.565735   405.877264     4.707830     2.035502 
1985.560760     1.110249     4.783984   387.720096     4.885072     2.034362 
1987.546320     1.111356     4.961306   374.386952     5.085350     2.033222 
1989.533870     1.112465     5.115032   363.305719     5.307585     2.032084 
1991.523400     1.113575     5.337447   348.602794     5.549842     2.030946 
1993.514930     1.114686     5.570152   334.376518     5.809298     2.029809 
1995.508440     1.115798     5.890966   316.485955     6.082096     2.028673 
1997.503950     1.116911     6.238153   299.157476     6.363474     2.027538 
1999.501450     1.118026     6.523539   286.390911     6.647780     2.026404 
2001.500960     1.119141     6.869785   272.134595     6.928654     2.025271 
2003.502460     1.120257     7.134443   262.366507     7.199232     2.024139 
2005.505960     1.121375     7.413007   252.664645     7.452412     2.023008 
2007.511460     1.122494     7.658249   244.869410     7.681092     2.021877 
2009.518980     1.123614     7.968875   235.564207     7.878420     2.020748 
2011.528500     1.124735     8.081400   232.473297     8.038014     2.019620 
2013.540020     1.125857     8.256270   227.759667     8.154178     2.018492 
2015.553560     1.126980     8.374095   224.737902     8.222169     2.017366 
2017.569120     1.128105     8.380012   224.838402     8.238650     2.016240 
2019.586690     1.129230     8.325871   226.401037     8.202073     2.015116 
2021.606270     1.130357     8.261398   228.330156     8.112875     2.013992 
2023.627880     1.131485     7.981018   236.525744     7.973555     2.012869 
2025.651510     1.132613     7.843390   240.925435     7.788538     2.011748 
2027.677160     1.133744     7.562137   250.047703     7.563867     2.010627 
2029.704840     1.134875     7.294363   259.452899     7.306661     2.009507 
2031.734540     1.136007     6.966441   271.812282     7.024637     2.008389 
2033.766280     1.137140     6.601294   287.061210     6.725582     2.007271 
2035.800040     1.138275     6.235874   303.967283     6.416986     2.006154 
2037.835840     1.139411     5.894927   321.778135     6.105822     2.005039 
2039.873680     1.140547     5.740844   330.807392     5.798305     2.003924 
2041.913550     1.141685     5.326420   356.613705     5.499863     2.002810 
2043.955460     1.142824     5.132177   370.382976     5.215080     2.001697 
2045.999420     1.143965     4.904435   387.828528     4.947730     2.000585 
2048.045420     1.145106     4.646392   409.553721     4.700798     1.999475 
2050.093470     1.146249     4.456829   427.139478     4.476548     1.998365 
2052.143560     1.147392     4.319381   441.229533     4.276584     1.997256 
2054.195700     1.148537     4.245896   449.169929     4.101945     1.996149 
2056.249900     1.149683     4.035902   472.831111     3.953154     1.995042 
2058.306150     1.150830     3.848214   495.990180     3.830084     1.993936 
2060.364450     1.151978     3.821058   499.902735     3.732773     1.992831 
2062.424820     1.153128     3.754088   509.555816     3.661015     1.991728 
2064.487240     1.154278     3.712407   515.711199     3.614288     1.990625 
2066.551730     1.155430     3.654695   524.170197     3.591566     1.989524 
2068.618280     1.156583     3.584607   534.599786     3.591792     1.988423 
2070.686900     1.157737     3.644620   526.340409     3.614153     1.987324 
2072.757590     1.158892     3.670457   523.165261     3.657609     1.986225 
2074.830340     1.160048     3.693523   520.268825     3.720876     1.985128 
2076.905180     1.161206     3.784460   508.252113     3.802518     1.984031 
2078.982080     1.162365     3.864194   498.339608     3.900955     1.982936 
2081.061060     1.163524     3.871084   497.852703     4.014399     1.981842 
2083.142120     1.164685     4.042577   477.210815     4.140806     1.980749 
2085.225270     1.165847     4.169867   463.367863     4.277803     1.979657 
2087.310490     1.167011     4.321334   447.748996     4.422688     1.978566 
2089.397800     1.168175     4.416249   438.490796     4.572488     1.977476 
2091.487200     1.169341     4.602984   421.167422     4.723849     1.976387 
2093.578690     1.170507     4.742550   409.031395     4.873030     1.975299 
2095.672270     1.171675     4.871856   398.543191     5.016195     1.974212 
2097.767940     1.172845     5.018901   387.182427     5.149529     1.973126 
2099.865710     1.174015     5.214691   373.284242     5.269476     1.972042 
2101.965570     1.175186     5.348835   364.245853     5.372974     1.970958 
2104.067540     1.176359     5.320304   366.471512     5.457561     1.969876 
2106.171600     1.177533     5.339685   365.458889     5.521490     1.968795 
2108.277780     1.178708     5.386494   362.684944     5.563948     1.967714 
2110.386050     1.179884     5.470530   357.497682     5.585035     1.966635 
2112.496440     1.181061     5.436521   359.884014     5.585688     1.965557 
2114.608940     1.182240     5.481026   357.449154     5.567494     1.964480 
2116.723550     1.183419     5.380172   364.399673     5.532401     1.963404 
2118.840270     1.184600     5.313755   369.344314     5.482499     1.962330 
2120.959110     1.185782     5.241887   374.590303     5.419764     1.961256 
2123.080070     1.186965     5.145391   382.017486     5.345915     1.960184 
2125.203150     1.188150     5.053693   389.326011     5.262345     1.959112 
2127.328350     1.189335     4.933025   399.206463     5.170163     1.958042 
2129.455680     1.190522     4.858459   405.681578     5.070286     1.956973 
2131.585140     1.191710     4.842899   407.380756     4.963605     1.955905 
2133.716720     1.192899     4.759408   414.769793     4.851086     1.954838 
2135.850440     1.194090     4.724525   418.091095     4.733878     1.953772 
2137.986290     1.195281     4.494407   439.707560     4.613354     1.952708 
2140.124270     1.196474     4.479947   441.600867     4.491259     1.951645 
2142.264400     1.197668     4.314504   459.065752     4.369512     1.950582 
2144.406660     1.198863     4.207903   470.798852     4.250142     1.949521 
2146.551070     1.200059     4.121551   481.034503     4.135205     1.948461 
2148.697620     1.201257     4.035733   491.769852     4.026744     1.947402 
2150.846320     1.202455     3.917356   507.243685     3.926740     1.946345 
2152.997160     1.203655     3.736539   531.933953     3.837071     1.945288 
2155.150160     1.204856     3.743627   531.479333     3.759479     1.944233 
2157.305310     1.206059     3.618857   550.246789     3.695614     1.943179 
2159.462620     1.207262     3.614758   551.445253     3.647038     1.942126 
2161.622080     1.208467     3.588337   555.893468     3.615085     1.941074 
2163.783700     1.209673     3.592243   555.696136     3.600913     1.940024 
2165.947490     1.210880     3.633486   549.905163     3.605555     1.938974 
2168.113430     1.212088     3.609248   554.464734     3.629861     1.937926 
2170.281550     1.213298     3.675206   545.048954     3.674381     1.936879 
2172.451830     1.214509     3.670864   546.038513     3.739349     1.935833 
2174.624280     1.215720     3.818529   525.653029     3.824857     1.934788 
2176.798900     1.216934     3.871983   518.864720     3.930508     1.933745 
2178.975700     1.218148     3.910905   514.172724     4.055572     1.932703 
2181.154680     1.219364     4.079661   493.462370     4.198958     1.931662 
2183.335830     1.220580     4.208912   478.822591     4.359045     1.930622 
2185.519170     1.221798     4.397169   458.932013     4.533522     1.929583 
2187.704690     1.223018     4.591753   439.840916     4.719410     1.928546 
2189.892390     1.224238     4.823051   419.325365     4.913135     1.927510 
2192.082290     1.225460     5.070610   399.417597     5.110444     1.926475 
2194.274370     1.226683     5.272506   384.445652     5.306410     1.925441 
2196.468640     1.227907     5.411227   374.991256     5.495501     1.924408 
2198.665110     1.229132     5.724340   354.816255     5.671747     1.923377 
2200.863780     1.230359     5.897918   344.816036     5.829031     1.922347 
2203.064640     1.231587     6.019452   338.184127     5.961454     1.921318 
2205.267700     1.232816     6.108999   333.516053     6.063764     1.920291 
2207.472970     1.234046     6.154592   331.510667     6.131785     1.919264 
2209.680440     1.235278     6.216933   328.438515     6.162766     1.918239 
2211.890130     1.236510     6.255072   326.734498     6.155579     1.917215 
2214.102020     1.237744     6.166859   331.767948     6.110755     1.916193 
2216.316120     1.238979     6.067622   337.481219     6.030350     1.915171 
2218.532430     1.240216     5.926184   345.831350     5.917677     1.914151 
2220.750970     1.241454     5.724073   358.378437     5.776974     1.913133 
2222.971720     1.242693     5.534845   371.026058     5.613065     1.912115 
2225.194690     1.243933     5.319458   386.417743     5.431041     1.911099 
2227.419880     1.245174     5.033564   408.546233     5.236001     1.910084 
2229.647300     1.246417     4.834976   425.755994     5.032844     1.909070 
2231.876950     1.247661     4.607297   447.164619     4.826146     1.908058 
2234.108830     1.248906     4.372955   471.361608     4.620001     1.907046 
2236.342940     1.250152     4.212746   489.524942     4.417999     1.906037 
2238.579280     1.251400     4.042745   510.608071     4.223218     1.905028 
2240.817860     1.252649     3.882276   532.150924     4.038131     1.904021 
2243.058680     1.253899     3.744010   552.460600     3.864633     1.903015 
2245.301730     1.255150     3.566160   580.409764     3.704160     1.902010 
2247.547040     1.256403     3.476731   595.891355     3.557613     1.901007 
2249.794580     1.257657     3.332599   622.222417     3.425472     1.900005 
2252.044380     1.258912     3.169373   654.547062     3.307851     1.899004 
2254.296420     1.260168     3.150019   659.160382     3.204570     1.898004 
2256.550720     1.261426     3.067381   677.362032     3.115229     1.897006 
2258.807270     1.262685     2.959759   702.551538     3.039260     1.896009 
2261.066080     1.263945     2.941267   707.994024     2.976001     1.895014 
2263.327140     1.265206     2.832591   735.550108     2.924734     1.894020 
2265.590470     1.266469     2.776310   751.323561     2.884733     1.893027 
2267.856060     1.267733     2.794065   747.257178     2.855331     1.892035 
2270.123920     1.268998     2.817019   741.728626     2.835902     1.891045 
2272.394040     1.270265     2.784710   750.993754     2.825906     1.890056 
2274.666430     1.271532     2.808093   745.418469     2.824949     1.889069 
2276.941100     1.272801     2.834509   739.273880     2.832761     1.888083 
2279.218040     1.274072     2.861252   733.071954     2.849203     1.887098 
2281.497260     1.275343     2.794815   751.544378     2.874269     1.886115 
2283.778760     1.276616     2.823815   744.865618     2.908076     1.885133 
2286.062540     1.277890     2.863606   735.118604     2.950840     1.884152 
2288.348600     1.279165     2.901615   726.062247     3.002810     1.883172 
2290.636950     1.280442     3.005214   702.119344     3.064276     1.882194 
2292.927580     1.281720     3.041883   694.239232     3.135513     1.881218 
2295.220510     1.282999     3.078040   687.300079     3.216742     1.880242 
2297.515730     1.284280     3.137224   675.152175     3.308090     1.879269 
2299.813250     1.285561     3.251495   652.139286     3.409555     1.878296 
2302.113060     1.286844     3.356670   632.482459     3.520964     1.877325 
2304.415170     1.288129     3.535454   601.220501     3.641862     1.876355 
2306.719590     1.289414     3.682873   578.090795     3.771429     1.875387 
2309.026310     1.290701     3.763134   566.481436     3.909039     1.874420 
2311.335340     1.291990     3.924200   543.806844     4.053719     1.873454 
2313.646670     1.293279     4.174584   511.776798     4.204091     1.872490 
2315.960320     1.294570     4.277518   500.093471     4.358537     1.871527 
2318.276280     1.295862     4.450030   481.280630     4.515281     1.870566 
2320.594550     1.297155     4.574896   468.849708     4.672442     1.869606 
2322.915150     1.298450     4.688172   457.919468     4.828083     1.868647 
2325.238060     1.299746     4.923348   436.556314     4.980262     1.867690 
2327.563300     1.301043     5.072020   424.282022     5.127173     1.866735 
2329.890870     1.302342     5.166975   417.012785     5.267154     1.865780 
2332.220760     1.303641     5.297422   407.234272     5.398878     1.864827 
2334.552980     1.304943     5.305434   406.906079     5.521652     1.863876 
2336.887530     1.306245     5.467832   395.305726     5.636110     1.862926 
2339.224420     1.307549     5.569013   388.642606     5.741396     1.861977 
2341.563640     1.308854     5.618085   385.509951     5.836510     1.861030 
2343.905210     1.310160     5.752492   376.979801     5.921228     1.860085 
2346.249110     1.311468     5.811149   373.807667     5.995549     1.859140 
2348.595360     1.312777     5.788295   375.634006     6.059274     1.858197 
2350.943960     1.314087     5.919052   367.766916     6.111754     1.857256 
2353.294900     1.315399     5.960047   365.649135     6.151968     1.856316 
2355.648190     1.316712     5.958975   365.919033     6.178679     1.855378 
2358.003840     1.318026     5.943843   367.430730     6.190418     1.854441 
2360.361850     1.319341     5.985021   365.352299     6.185689     1.853505 
2362.722210     1.320658     5.990015   365.395461     6.163245     1.852571 
2365.084930     1.321976     6.003676   365.065310     6.122303     1.851639 
2367.450010     1.323296     5.927960   370.210820     6.062703     1.850707 
2369.817460     1.324617     5.763341   381.165627     5.985061     1.849778 
2372.187280     1.325939     5.767620   381.246010     5.890762     1.848850 
2374.559470     1.327262     5.692662   386.666861     5.781986     1.847923 
2376.934030     1.328587     5.579869   394.971591     5.661631     1.846998 
2379.310960     1.329913     5.384040   409.752382     5.533093     1.846074 
2381.690270     1.331240     5.281451   418.137947     5.400144     1.845152 
2384.071960     1.332569     5.109014   432.777231     5.266759     1.844231 
2386.456040     1.333899     4.985300   443.915246     5.136984     1.843312 
2388.842490     1.335231     4.856150   456.321714     5.014845     1.842394 
2391.231330     1.336563     4.776422   464.388936     4.904288     1.841478 
2393.622570     1.337897     4.742564   468.273202     4.809140     1.840563 
2396.016190     1.339233     4.730621   470.082349     4.733172     1.839650 
2398.412210     1.340570     4.780019   465.757970     4.680152     1.838738 
2400.810620     1.341908     4.715982   472.626985     4.653892     1.837828 
2403.211430     1.343247     4.826404   462.470073     4.658168     1.836920 
2405.614640     1.344588     4.925843   453.595636     4.696909     1.836012 
2408.020250     1.345930     5.064504   441.661936     4.774134     1.835107 
2410.428270     1.347273     5.207311   430.217332     4.893940     1.834203 
2412.838700     1.348618     5.308952   422.490196     5.060707     1.833300 
2415.251540     1.349964     5.526031   406.389462     5.278876     1.832399 
2417.666790     1.351312     5.823692   386.172205     5.552786     1.831500 
2420.084460     1.352661     6.171487   364.995569     5.886610     1.830602 
2422.504540     1.354011     6.516986   346.115658     6.284239     1.829706 
2424.927050     1.355362     6.851716   329.569259     6.749085     1.828811 
2427.351980     1.356715     7.323458   308.752488     7.283834     1.827918 
2429.779330     1.358070     7.875843   287.452159     7.890189     1.827026 
2432.209110     1.359425     8.448063   268.354254     8.568590     1.826136 
2434.641320     1.360782     9.055978   250.633366     9.317911     1.825247 
2437.075960     1.362140     9.749934   233.088999    10.135137     1.824361 
2439.513030     1.363500    10.635107   213.979670    11.015038     1.823475 
2441.952550     1.364861    11.637270   195.819248    11.949863     1.822591 
2444.394500     1.366223    12.584936   181.283705    12.928970     1.821709 
2446.838890     1.367587    13.674162   167.029714    13.938631     1.820828 
2449.285730     1.368952    14.867871   153.827789    14.961826     1.819949 
2451.735020     1.370319    15.964380   143.421567    15.978341     1.819072 
2454.186750     1.371687    16.977219   135.028636    16.965109     1.818196 
2456.640940     1.373056    18.169604   126.319827    17.897004     1.817322 
2459.097580     1.374427    19.301737   119.039914    18.747881     1.816449 
2461.556680     1.375798    20.151395   114.152572    19.492292     1.815578 
2464.018230     1.377172    20.663637   111.466040    20.107027     1.814708 
2466.482250     1.378547    21.287921   108.317081    20.572357     1.813840 
2468.948740     1.379923    21.495212   107.399612    20.873406     1.812974 
2471.417680     1.381300    21.667904   106.677692    21.000774     1.812109 
2473.889100     1.382679    21.561530   107.336820    20.951592     1.811246 
2476.362990     1.384059    20.995005   110.371200    20.729001     1.810385 
2478.839350     1.385441    20.580007   112.737195    20.341790     1.809525 
2481.318190     1.386824    19.839200   117.098149    19.803916     1.808667 
2483.799510     1.388208    19.001687   122.411053    19.133658     1.807811 
2486.283310     1.389594    18.208307   127.897786    18.352356     1.806956 
2488.769590     1.390981    17.171693   135.791275    17.483008     1.806102 
2491.258360     1.392369    16.019787   145.747560    16.548983     1.805251 
2493.749620     1.393759    15.075665   155.068887    15.572970     1.804401 
2496.243370     1.395151    13.985387   167.365854    14.576138     1.803552 
2498.739620     1.396543    13.204027   177.488472    13.577571     1.802706 
2501.238350     1.397937    12.212996   192.123097    12.593925     1.801861 
2503.739590     1.399333    11.342488   207.120758    11.639246     1.801017 
2506.243330     1.400730    10.461005   224.829232    10.725080     1.800176 
2508.749580     1.402128     9.742921   241.686294     9.860293     1.799335 
2511.258330     1.403528     8.990357   262.189722     9.051207     1.798497 
2513.769580     1.404929     8.332079   283.277090     8.301923     1.797660 
2516.283350     1.406331     7.701938   306.808428     7.614576     1.796825 
2518.799640     1.407735     7.159483   330.448603     6.989579     1.795992 
2521.318440     1.409141     6.676196   354.742748     6.425898     1.795160 
2523.839760     1.410547     6.246144   379.551907     5.921326     1.794330 
2526.363590     1.411955     5.838064   406.549098     5.472763     1.793502 
2528.889960     1.413365     5.408342   439.330507     5.076502     1.792675 
2531.418850     1.414776     5.125992   464.057467     4.728512     1.791850 
2533.950270     1.416188     4.704660   506.145324     4.424283     1.791027 
2536.484220     1.417602     4.470264   533.360929     4.159312     1.790206 
2539.020700     1.419017     4.165304   573.015892     3.929287     1.789386 
2541.559720     1.420434     3.940871   606.450570     3.730063     1.788568 
2544.101280     1.421852     3.694460   647.442488     3.557763     1.787751 
2546.645380     1.423271     3.514150   681.537484     3.408847     1.786936 
2549.192030     1.424692     3.384943   708.222401     3.280173     1.786123 
2551.741220     1.426114     3.213227   746.875339     3.168802     1.785312 
2554.292960     1.427538     3.023848   794.410578     3.072166     1.784503 
2556.847250     1.428963     2.949239   815.596991     2.988025     1.783695 
2559.404100     1.430389     2.880798   836.181956     2.914483     1.782889 
2561.963510     1.431817     2.780057   866.904048     2.849938     1.782084 
2564.525470     1.433247     2.678987   901.101710     2.793013     1.781282 
2567.090000     1.434678     2.566851   941.322129     2.742484     1.780481 
2569.657090     1.436110     2.478366   975.768307     2.697349     1.779682 
2572.226740     1.437543     2.435503   994.141289     2.656779     1.778884 
2574.798970     1.438979     2.411071  1005.669074     2.620105     1.778088 
2577.373770     1.440415     2.366528  1025.935396     2.586812     1.777295 
2579.951140     1.441853     2.315649  1049.222645     2.556451     1.776502 
2582.531090     1.443293     2.299310  1058.343055     2.528659     1.775712 
2585.113620     1.444733     2.287080  1065.052876     2.503126     1.774923 
2587.698740     1.446176     2.253713  1082.305793     2.479576     1.774136 
2590.286440     1.447619     2.246957  1087.310077     2.457924     1.773351 
2592.876720     1.449065     2.247467  1088.441057     2.438031     1.772568 
2595.469600     1.450511     2.221208  1102.292839     2.419736     1.771786 
2598.065070     1.451959     2.170246  1129.087827     2.402905     1.771007 
2600.663130     1.453409     2.182549  1124.977338     2.387449     1.770229 
2603.263800     1.454860     2.189478  1122.805585     2.373291     1.769452 
2605.867060     1.456312     2.197888  1119.675865     2.360366     1.768678 
2608.472930     1.457766     2.184368  1128.337000     2.348638     1.767905 
2611.081400     1.459222     2.196562  1123.758060     2.338109     1.767134 
2613.692480     1.460678     2.197445  1124.386679     2.328794     1.766365 
2616.306180     1.462137     2.144877  1153.641030     2.320742     1.765598 
2618.922480     1.463596     2.175058  1140.009537     2.314039     1.764833 
2621.541400     1.465058     2.206053  1124.839249     2.308802     1.764069 
2624.162950     1.466520     2.189313  1135.092454     2.305168     1.763307 
2626.787110     1.467984     2.231835  1114.558371     2.303299     1.762547 
2629.413900     1.469450     2.200927  1131.572405     2.303379     1.761789 
2632.043310     1.470917     2.201350  1132.737325     2.305604     1.761032 
2634.675350     1.472385     2.202396  1134.520562     2.310176     1.760278 
2637.310030     1.473855     2.262513  1105.953580     2.317301     1.759525 
2639.947340     1.475327     2.227404  1124.529963     2.327177     1.758774 
2642.587290     1.476800     2.241198  1119.376946     2.339972     1.758025 
2645.229870     1.478274     2.283651  1099.754472     2.355830     1.757278 
2647.875100     1.479750     2.289154  1098.531537     2.374861     1.756532 
2650.522980     1.481227     2.310125  1090.456931     2.397117     1.755789 
2653.173500     1.482706     2.400997  1050.667867     2.422432     1.755047 
2655.826670     1.484187     2.376851  1063.025204     2.450756     1.754307 
2658.482500     1.485668     2.444879  1034.317315     2.482129     1.753569 
2661.140980     1.487152     2.474055  1023.484426     2.516293     1.752833 
2663.802120     1.488636     2.499430  1014.692935     2.552826     1.752098 
2666.465930     1.490123     2.525180  1005.524937     2.591187     1.751366 
2669.132390     1.491610     2.584952   983.580077     2.630713     1.750635 
2671.801520     1.493100     2.588367   983.651029     2.670356     1.749906 
2674.473330     1.494590     2.646598   963.788205     2.709077     1.749179 
2677.147800     1.496082     2.654545   962.083193     2.746467     1.748454 
2679.824950     1.497576     2.685225   952.510492     2.781494     1.747731 
2682.504770     1.499071     2.830863   904.751471     2.812774     1.747010 
2685.187280     1.500568     2.844242   901.893703     2.839110     1.746291 
2687.872460     1.502066     2.814509   912.476049     2.859522     1.745573 
2690.560340     1.503566     2.848075   902.870649     2.873358     1.744857 
2693.250900     1.505067     2.849959   903.618253     2.880269     1.744144 
2695.944150     1.506570     2.879744   895.765382     2.880219     1.743432 
2698.640090     1.508074     2.882913   895.874239     2.873491     1.742722 
2701.338730     1.509580     2.795170   924.624680     2.860672     1.742014 
2704.040070     1.511087     2.769402   934.851178     2.842863     1.741308 
2706.744110     1.512595     2.780130   932.791438     2.820850     1.740603 
2709.450850     1.514106     2.743762   946.148084     2.795234     1.739901 
2712.160310     1.515617     2.651377   980.410505     2.766911     1.739201 
2714.872470     1.517131     2.614839   995.315896     2.736885     1.738502 
2717.587340     1.518645     2.579876  1010.380715     2.706114     1.737805 
2720.304930     1.520162     2.506954  1040.491430     2.675446     1.737111 
2723.025230     1.521679     2.530607  1032.089539     2.645643     1.736418 
2725.748260     1.523199     2.516095  1038.921799     2.617384     1.735727 
2728.474000     1.524719     2.500023  1047.766159     2.591251     1.735038 
2731.202480     1.526242     2.455072  1068.438725     2.567725     1.734351 
2733.933680     1.527766     2.431707  1079.931927     2.547198     1.733666 
2736.667610     1.529291     2.404806  1093.157581     2.529980     1.732983 
2739.404280     1.530818     2.401337  1095.962604     2.516330     1.732302 
2742.143690     1.532346     2.393494  1101.243986     2.506437     1.731623 
2744.885830     1.533876     2.411526  1094.210102     2.500473     1.730946 
2747.630720     1.535408     2.378485  1110.744535     2.498606     1.730270 
2750.378350     1.536941     2.395178  1104.942839     2.501026     1.729597 
2753.128720     1.538476     2.405565  1101.981830     2.507973     1.728926 
2755.881850     1.540012     2.460581  1078.577520     2.519769     1.728256 
2758.637740     1.541549     2.525908  1052.010973     2.536847     1.727589 
2761.396370     1.543088     2.521093  1055.940481     2.559786     1.726923 
2764.157770     1.544629     2.537758  1050.500329     2.589339     1.726260 
2766.921930     1.546171     2.656441  1004.932771     2.626416     1.725598 
2769.688850     1.547715     2.693113   993.050744     2.672151     1.724939 
2772.458540     1.549261     2.705813   989.708897     2.727914     1.724281 
2775.231000     1.550808     2.817963   951.712568     2.795291     1.723625 
2778.006230     1.552356     2.886657   930.400691     2.876067     1.722972 
2780.784230     1.553906     3.006316   894.542506     2.972325     1.722320 
2783.565020     1.555458     3.163447   851.853067     3.086460     1.721670 
2786.348580     1.557011     3.273328   824.405600     3.220866     1.721023 
2789.134930     1.558565     3.417026   791.035895     3.378268     1.720377 
2791.924070     1.560121     3.660652   739.583928     3.561540     1.719733 
2794.715990     1.561679     3.872460   700.033979     3.773425     1.719092 
2797.510710     1.563239     4.003949   678.189949     4.016560     1.718452 
2800.308220     1.564799     4.317317   629.931493     4.293515     1.717814 
2803.108530     1.566362     4.610647   590.813941     4.606564     1.717179 
2805.911630     1.567926     4.955530   550.451557     4.957428     1.716545 
2808.717550     1.569491     5.251894   520.340035     5.347235     1.715913 
2811.526260     1.571059     5.680215   481.789737     5.776356     1.715284 
2814.337790     1.572627     6.060278   452.197128     6.244314     1.714656 
2817.152130     1.574198     6.537561   419.802850     6.749262     1.714031 
2819.969280     1.575769     7.098128   387.267617     7.287965     1.713407 
2822.789250     1.577343     7.654808   359.583122     7.855774     1.712786 
2825.612040     1.578918     8.176858   337.097534     8.446356     1.712166 
2828.437650     1.580494     8.905648   309.964890     9.051700     1.711549 
2831.266090     1.582073     9.625583   287.173009     9.662302     1.710933 
2834.097350     1.583652    10.217440   270.876769    10.266964     1.710320 
2836.931450     1.585234    10.971252   252.607946    10.853114     1.709709 
2839.768380     1.586817    11.648788   238.270189    11.407170     1.709100 
2842.608150     1.588401    12.242044   227.005207    11.914994     1.708492 
2845.450760     1.589987    12.752125   218.213469    12.362466     1.707887 
2848.296210     1.591575    13.265361   210.064262    12.736140     1.707284 
2851.144510     1.593164    13.442915   207.564120    13.024037     1.706683 
2853.995650     1.594755    13.827145   202.073657    13.216512     1.706084 
2856.849650     1.596347    13.833925   202.257912    13.307066     1.705487 
2859.706500     1.597941    13.670222   204.965484    13.292935     1.704893 
2862.566200     1.599537    13.487842   208.027688    13.175335     1.704300 
2865.428770     1.601134    13.177908   213.198351    12.959286     1.703709 
2868.294200     1.602733    12.841287   219.086738    12.653117     1.703121 
2871.162490     1.604333    12.349888   228.111088    12.267688     1.702534 
2874.033650     1.605935    11.803241   239.044217    11.815522     1.701950 
2876.907690     1.607539    11.175903   252.806959    11.310005     1.701367 
2879.784600     1.609144    10.630635   266.121202    10.764676     1.700787 
2882.664380     1.610751     9.996484   283.379816    10.192655     1.700209 
2885.547040     1.612359     9.364804   302.954952     9.606216     1.699633 
2888.432590     1.613969     8.738991   325.101380     9.016488     1.699059 
2891.321020     1.615581     8.226261   345.828906     8.433268     1.698487 
2894.212350     1.617194     7.697571   370.053163     7.864902     1.697917 
2897.106560     1.618809     7.221389   394.948985     7.318280     1.697349 
2900.003660     1.620426     6.684982   427.216468     6.798860     1.696784 
2902.903670     1.622044     6.330822   451.762801     6.310688     1.696221 
2905.806570     1.623664     5.882530   486.836801     5.856481     1.695659 
2908.712380     1.625285     5.488471   522.409335     5.437822     1.695100 
2911.621090     1.626908     5.209452   551.219224     5.055278     1.694543 
2914.532710     1.628532     4.920896   584.206794     4.708619     1.693988 
2917.447240     1.630159     4.680437   614.993958     4.396739     1.693435 
2920.364690     1.631787     4.350828   662.560522     4.118015     1.692884 
2923.285060     1.633416     4.108865   702.448386     3.870253     1.692336 
2926.208340     1.635047     3.919844   737.111794     3.651398     1.691789 
2929.134550     1.636680     3.727895   776.149088     3.458997     1.691245 
2932.063680     1.638314     3.497334   828.235083     3.290575     1.690703 
2934.995750     1.639950     3.368939   860.869087     3.143816     1.690163 
2937.930740     1.641588     3.187791   911.049391     3.016247     1.689625 
2940.868670     1.643227     3.049774   953.478983     2.905582     1.689089 
2943.809540     1.644868     2.985640   975.209537     2.809670     1.688556 
2946.753350     1.646511     2.882902  1011.061285     2.726586     1.688024 
2949.700110     1.648155     2.738530  1065.804049     2.654637     1.687495 
2952.649810     1.649801     2.669094  1094.959727     2.592308     1.686968 
2955.602460     1.651448     2.581599  1133.615440     2.538279     1.686443 
2958.558060     1.653097     2.531665  1157.081989     2.491400     1.685920 
2961.516620     1.654748     2.508314  1169.806111     2.450667     1.685399 
2964.478130     1.656401     2.431266  1208.156780     2.415223     1.684881 
2967.442610     1.658055     2.373541  1239.430082     2.384340     1.684365 
2970.410050     1.659710     2.310983  1274.479488     2.357414     1.683850 
2973.380460     1.661368     2.305382  1279.119339     2.333942     1.683339 
2976.353840     1.663027     2.285981  1292.266069     2.313498     1.682829 
2979.330200     1.664688     2.256240  1310.456071     2.295727     1.682321 
2982.309530     1.666350     2.201851  1344.956017     2.280336     1.681816 
2985.291840     1.668014     2.168384  1367.138582     2.267084     1.681313 
2988.277130     1.669680     2.207063  1345.551067     2.255778     1.680812 
2991.265410     1.671347     2.186405  1360.189325     2.246273     1.680313 
2994.256670     1.673016     2.195630  1356.217968     2.238450     1.679816 
2997.250930     1.674687     2.214496  1346.445865     2.232230     1.679322 
3000.248180     1.676360     2.161826  1380.757502     2.227559     1.678829 
3003.248430     1.678034     2.101417  1422.135798     2.224419     1.678339 
3006.251680     1.679709     2.141056  1398.117592     2.222826     1.677852 
3009.257930     1.681387     2.146195  1396.933734     2.222829     1.677366 
3012.267190     1.683066     2.125825  1411.260105     2.224511     1.676883 
3015.279450     1.684747     2.194398  1369.763866     2.227986     1.676401 
3018.294730     1.686429     2.163041  1391.416786     2.233417     1.675922 
3021.313030     1.688113     2.187262  1377.701612     2.241027     1.675446 
3024.334340     1.689799     2.219724  1359.475260     2.251087     1.674971 
3027.358670     1.691487     2.214959  1364.335368     2.263924     1.674499 
3030.386030     1.693176     2.275846  1329.705616     2.279941     1.674029 
3033.416420     1.694867     2.329754  1301.030845     2.299612     1.673561 
3036.449840     1.696559     2.373439  1278.916245     2.323507     1.673095 
3039.486290     1.698254     2.419785  1256.032263     2.352267     1.672632 
3042.525770     1.699950     2.417816  1258.126168     2.386611     1.672170 
3045.568300     1.701647     2.504856  1216.278785     2.427348     1.671712 
3048.613870     1.703347     2.545245  1198.994944     2.475366     1.671255 
3051.662480     1.705048     2.597855  1176.385810     2.531616     1.670800 
3054.714140     1.706751     2.663743  1148.757834     2.597101     1.670348 
3057.768860     1.708455     2.727594  1123.210521     2.672844     1.669898 
3060.826630     1.710161     2.827637  1085.288618     2.759868     1.669451 
3063.887450     1.711869     2.930066  1048.766021     2.859152     1.669005 
3066.951340     1.713579     3.039706  1012.339450     2.971601     1.668562 
3070.018290     1.715290     3.163612   974.189514     3.097955     1.668121 
3073.088310     1.717003     3.259417   946.483441     3.238811     1.667682 
3076.161400     1.718718     3.418738   903.904619     3.394592     1.667246 
3079.237560     1.720434     3.561570   868.728347     3.565363     1.666812 
3082.316800     1.722153     3.709652   835.184228     3.750795     1.666380 
3085.399110     1.723873     3.913879   792.624579     3.950128     1.665950 
3088.484510     1.725594     4.116066   754.799485     4.162076     1.665523 
3091.573000     1.727318     4.368781   712.077689     4.384966     1.665098 
3094.664570     1.729043     4.618740   674.539992     4.616314     1.664675 
3097.759230     1.730769     4.967049   628.041368     4.852874     1.664254 
3100.856990     1.732498     5.261931   593.716265     5.090674     1.663836 
3103.957850     1.734228     5.500411   568.679298     5.325052     1.663420 
3107.061810     1.735960     5.755990   544.207797     5.550732     1.663006 
3110.168870     1.737694     5.995006   523.195418     5.762024     1.662595 
3113.279040     1.739429     6.211060   505.676729     5.953124     1.662186 
3116.392320     1.741167     6.435858   488.638668     6.118454     1.661779 
3119.508710     1.742905     6.576044   478.893427     6.253070     1.661375 
3122.628220     1.744646     6.647041   474.370100     6.353120     1.660972 
3125.750850     1.746389     6.715678   470.102326     6.416020     1.660573 
3128.876600     1.748133     6.782789   466.019626     6.440699     1.660175 
3132.005470     1.749879     6.695868   472.714745     6.427529     1.659780 
3135.137480     1.751626     6.539667   484.564954     6.378309     1.659387 
3138.272620     1.753376     6.545286   484.771313     6.295960     1.658996 
3141.410890     1.755127     6.329887   501.935767     6.184499     1.658608 
3144.552300     1.756880     6.147621   517.419209     6.048931     1.658222 
3147.696850     1.758634     5.898028   540.028820     5.894465     1.657838 
3150.844550     1.760391     5.745331   555.100063     5.726497     1.657456 
3153.995390     1.762149     5.536778   576.661818     5.550330     1.657077 
3157.149390     1.763909     5.314375   601.592462     5.371008     1.656700 
3160.306540     1.765671     5.115818   625.699649     5.193191     1.656326 
3163.466850     1.767434     4.935452   649.381552     5.021035     1.655954 
3166.630310     1.769199     4.845140   662.346029     4.858103     1.655584 
3169.796940     1.770966     4.625791   694.558356     4.707306     1.655216 
3172.966740     1.772735     4.569693   703.810559     4.570863     1.654851 
3176.139710     1.774506     4.411705   729.876172     4.450290     1.654489 
3179.315850     1.776278     4.360473   739.518766     4.346406     1.654128 
3182.495160     1.778052     4.324083   746.760640     4.259335     1.653770 
3185.677660     1.779828     4.284347   754.443763     4.188585     1.653414 
3188.863340     1.781605     4.228199   765.552812     4.132997     1.653061 
3192.052200     1.783385     4.174647   776.139142     4.090790     1.652710 
3195.244250     1.785166     4.120932   787.166950     4.059716     1.652361 
3198.439500     1.786949     4.220080   769.730360     4.037095     1.652014 
3201.637930     1.788734     4.181081   777.881831     4.019937     1.651670 
3204.839570     1.790520     4.111148   792.111132     4.005110     1.651329 
3208.044410     1.792309     4.157340   784.212790     3.989536     1.650989 
3211.252460     1.794099     4.145255   787.523525     3.970397     1.650652 
3214.463710     1.795891     4.050258   807.084701     3.945390     1.650318 
3217.678170     1.797684     3.978519   822.385946     3.912770     1.649985 
3220.895850     1.799480     3.912805   837.177113     3.871516     1.649655 
3224.116750     1.801277     3.922901   836.267559     3.821330     1.649328 
3227.340860     1.803076     3.860533   850.716988     3.762537     1.649003 
3230.568200     1.804877     3.760559   874.358468     3.695964     1.648680 
3233.798770     1.806680     3.672045   896.328114     3.622798     1.648359 
3237.032570     1.808484     3.555779   926.926016     3.544472     1.648041 
3240.269600     1.810290     3.419090   965.193022     3.462488     1.647726 
3243.509870     1.812099     3.385045   975.868900     3.378375     1.647412 
3246.753380     1.813908     3.309333   999.128199     3.293613     1.647101 
3250.000140     1.815720     3.197164  1035.671176     3.209582     1.646793 
3253.250140     1.817534     3.117048  1063.344832     3.127517     1.646487 
3256.503390     1.819349     3.052877  1087.204676     3.048489     1.646183 
3259.759890     1.821166     2.927887  1134.872209     2.973357     1.645881 
3263.019650     1.822985     2.892310  1149.856595     2.901807     1.645582 
3266.282670     1.824806     2.832380  1175.800978     2.834972     1.645286 
3269.548950     1.826629     2.735442  1218.983615     2.774671     1.644991 
3272.818500     1.828453     2.692001  1239.997530     2.721112     1.644700 
3276.091320     1.830279     2.703364  1235.858891     2.672589     1.644410 
3279.367410     1.832108     2.578654  1297.095036     2.629688     1.644123 
3282.646780     1.833937     2.564996  1305.802422     2.592989     1.643838 
3285.929430     1.835769     2.537660  1321.715125     2.562107     1.643556 
3289.215360     1.837603     2.469473  1359.784084     2.536564     1.643276 
3292.504570     1.839438     2.436075  1379.470598     2.515989     1.642999 
3295.797070     1.841276     2.378922  1414.253927     2.500637     1.642724 
3299.092870     1.843115     2.401412  1402.838680     2.489888     1.642451 
3302.391960     1.844956     2.347359  1436.662011     2.483036     1.642181 
3305.694360     1.846798     2.327172  1450.874612     2.479722     1.641913 
3309.000050     1.848643     2.319288  1457.518006     2.479707     1.641648 
3312.309050     1.850490     2.274417  1487.623806     2.482762     1.641385 
3315.621360     1.852338     2.305031  1470.032301     2.488707     1.641124 
3318.936980     1.854188     2.293441  1479.202325     2.497384     1.640866 
3322.255920     1.856040     2.281070  1488.689299     2.508655     1.640610 
3325.578170     1.857894     2.291896  1483.351540     2.522409     1.640357 
3328.903750     1.859750     2.293840  1483.807544     2.538586     1.640106 
3332.232660     1.861607     2.248774  1515.214641     2.557152     1.639858 
3335.564890     1.863467     2.274884  1499.379621     2.578118     1.639612 
3338.900450     1.865328     2.280052  1497.779644     2.601539     1.639368 
3342.239350     1.867191     2.298057  1488.141484     2.627505     1.639127 
3345.581590     1.869056     2.349759  1457.061829     2.656142     1.638888 
3348.927180     1.870923     2.392214  1433.109482     2.687633     1.638652 
3352.276100     1.872792     2.418209  1419.236684     2.722225     1.638418 
3355.628380     1.874663     2.446648  1404.017427     2.760238     1.638187 
3358.984010     1.876535     2.485020  1383.843133     2.802088     1.637958 
3362.342990     1.878410     2.540174  1355.762582     2.848337     1.637731 
3365.705330     1.880286     2.606306  1322.952838     2.899622     1.637507 
3369.071040     1.882164     2.662869  1296.150971     2.956779     1.637285 
3372.440110     1.884044     2.742811  1259.865699     3.020858     1.637066 
3375.812550     1.885926     2.833953  1220.992350     3.093163     1.636849 
3379.188360     1.887810     2.968942  1166.657277     3.175303     1.636635 
3382.567550     1.889696     3.066826  1130.628228     3.269253     1.636423 
3385.950120     1.891583     3.214460  1080.270572     3.377454     1.636214 
3389.336070     1.893473     3.346173  1038.788534     3.502864     1.636007 
3392.725410     1.895364     3.612688   963.390981     3.648864     1.635802 
3396.118130     1.897257     3.857002   903.280984     3.819510     1.635600 
3399.514250     1.899152     4.056821   859.672079     4.019517     1.635400 
3402.913760     1.901049     4.356618   801.513160     4.254284     1.635203 
3406.316680     1.902948     4.727251   739.657145     4.529899     1.635009 
3409.722990     1.904849     5.078549   689.231041     4.853125     1.634816 
3413.132720     1.906752     5.429999   645.370420     5.231334     1.634627 
3416.545850     1.908656     5.921032   592.453318     5.672390     1.634439 
3419.962400     1.910563     6.429940   546.098998     6.184496     1.634254 
3423.382360     1.912471     7.009517   501.501529     6.776178     1.634072 
3426.805740     1.914382     7.557965   465.606628     7.455597     1.633892 
3430.232550     1.916294     8.243325   427.322627     8.230268     1.633715 
3433.662780     1.918208     9.097664   387.612778     9.106996     1.633540 
3437.096440     1.920124     9.838719   358.787344    10.091309     1.633367 
3440.533540     1.922042    10.756578   328.491378    11.186983     1.633197 
3443.974070     1.923962    11.873252   297.872613    12.395571     1.633030 
3447.418040     1.925884    12.968912   272.964398    13.715924     1.632864 
3450.865460     1.927808    14.242222   248.786196    15.143682     1.632702 
3454.316330     1.929734    15.837496   223.929416    16.670764     1.632542 
3457.770640     1.931661    17.456929   203.332680    18.284858     1.632384 
3461.228420     1.933591    19.187595   185.142212    19.968945     1.632229 
3464.689640     1.935522    21.092405   168.559779    21.700783     1.632076 
3468.154330     1.937456    23.320291   152.574615    23.452547     1.631926 
3471.622490     1.939391    25.285296   140.826912    25.190629     1.631778 
3475.094110     1.941329    27.056265   131.714071    26.875883     1.631633 
3478.569200     1.943268    29.044668   122.790990    28.464521     1.631490 
3482.047770     1.945209    30.889594   115.547434    29.909884     1.631350 
3485.529820     1.947152    32.328980   110.488104    31.165206     1.631212 
3489.015350     1.949097    33.398201   107.040984    32.187196     1.631077 
3492.504370     1.951044    34.174907   104.698910    32.939890     1.630944 
3495.996870     1.952993    34.496194   103.815421    33.398010     1.630813 
3499.492870     1.954944    34.546340   103.764815    33.549093     1.630686 
3502.992360     1.956897    34.220223   104.853563    33.393973     1.630560 
3506.495350     1.958852    33.418259   107.481198    32.945669     1.630437 
3510.001850     1.960809    32.334154   111.205195    32.227173     1.630317 
3513.511850     1.962767    30.935488   116.361907    31.268749     1.630199 
3517.025360     1.964728    29.435781   122.424923    30.105279     1.630084 
3520.542390     1.966691    27.958303   129.039160    28.773998     1.629971 
3524.062930     1.968655    26.265328   137.516823    27.312687     1.629860 
3527.586990     1.970622    24.547127   147.306746    25.758267     1.629753 
3531.114580     1.972590    22.828375   158.578399    24.145748     1.629647 
3534.645690     1.974561    21.234363   170.678370    22.507435     1.629544 
3538.180340     1.976533    19.714899   184.032791    20.872309     1.629444 
3541.718520     1.978508    18.210933   199.450430    19.265650     1.629346 
3545.260240     1.980484    17.019347   213.654510    17.708789     1.629251 
3548.805500     1.982463    15.685525   232.075473    16.219301     1.629158 
3552.354300     1.984443    14.437368   252.396415    14.810612     1.629067 
3555.906660     1.986426    13.281116   274.671938    13.492201     1.628979 
3559.462570     1.988410    12.302017   296.838481    12.270244     1.628894 
3563.022030     1.990396    11.336835   322.447820    11.147800     1.628811 
3566.585050     1.992385    10.373689   352.759498    10.125407     1.628731 
3570.151640     1.994375     9.669579   378.804692     9.201304     1.628653 
3573.721790     1.996367     8.947571   409.763994     8.371911     1.628578 
3577.295510     1.998362     8.126196   451.604600     7.632254     1.628505 
3580.872800     2.000358     7.544135   486.940153     6.976399     1.628435 
3584.453680     2.002356     6.905474   532.517671     6.397786     1.628367 
3588.038130     2.004357     6.465116   569.273205     5.889918     1.628302 
3591.626170     2.006359     5.968976   617.140229     5.445484     1.628239 
3595.217790     2.008363     5.581771   660.568628     5.057681     1.628179 
3598.813010     2.010370     5.224554   706.398100     4.720017     1.628121 
3602.411830     2.012378     4.864182   759.372360     4.426430     1.628066 
3606.014240     2.014388     4.508293   819.955612     4.171344     1.628013 
3609.620250     2.016401     4.155906   890.226056     3.949707     1.627963 
3613.229870     2.018415     3.955329   936.248755     3.757034     1.627915 
3616.843100     2.020431     3.784864   979.151254     3.589344     1.627870 
3620.459950     2.022450     3.541731  1047.354548     3.442992     1.627827 
3624.080400     2.024470     3.378435  1098.905198     3.314942     1.627787 
3627.704490     2.026493     3.203175  1160.077517     3.202536     1.627749 
3631.332190     2.028517     3.050252  1219.215172     3.103515     1.627714 
3634.963520     2.030544     2.959696  1257.619371     3.015958     1.627682 
3638.598490     2.032572     2.831613  1315.381727     2.938282     1.627652 
3642.237080     2.034603     2.758283  1351.890109     2.869021     1.627624 
3645.879320     2.036635     2.709894  1377.108618     2.807012     1.627599 
3649.525200     2.038670     2.613675  1428.619281     2.751276     1.627577 
3653.174730     2.040707     2.604406  1434.760180     2.700977     1.627557 
3656.827900     2.042745     2.510878  1489.177650     2.655451     1.627539 
3660.484730     2.044786     2.435435  1536.706754     2.614098     1.627524 
3664.145210     2.046829     2.394533  1564.091158     2.576418     1.627512 
3667.809360     2.048874     2.352903  1593.531360     2.542006     1.627502 
3671.477170     2.050921     2.382080  1575.135213     2.510517     1.627495 
3675.148640     2.052970     2.333736  1609.130735     2.481681     1.627490 
3678.823790     2.055021     2.300125  1633.544979     2.455241     1.627488 
3682.502620     2.057074     2.299529  1635.236485     2.430987     1.627488 
3686.185120     2.059129     2.301195  1636.116313     2.408750     1.627491 
3689.871300     2.061186     2.232461  1687.118075     2.388391     1.627496 
3693.561180     2.063245     2.266070  1663.517748     2.369785     1.627504 
3697.254740     2.065306     2.254650  1673.224382     2.352814     1.627514 
3700.951990     2.067370     2.264663  1666.624132     2.337382     1.627527 
3704.652940     2.069435     2.242007  1685.017549     2.323407     1.627542 
3708.357600     2.071502     2.201518  1717.366705     2.310811     1.627560 
3712.065950     2.073572     2.234376  1693.106035     2.299508     1.627581 
3715.778020     2.075644     2.217916  1707.076506     2.289424     1.627604 
3719.493800     2.077717     2.251004  1683.995707     2.280486     1.627629 
3723.213290     2.079793     2.233534  1698.319371     2.272615     1.627657 
3726.936510     2.081871     2.197362  1726.887322     2.265725     1.627688 
3730.663440     2.083951     2.233063  1701.017153     2.259725     1.627721 
3734.394110     2.086033     2.233260  1701.707695     2.254532     1.627756 
3738.128500     2.088117     2.218867  1714.062095     2.250039     1.627795 
3741.866630     2.090203     2.221757  1713.166876     2.246145     1.627835 
3745.608490     2.092291     2.269192  1678.002354     2.242748     1.627878 
3749.354100     2.094381     2.243692  1698.446758     2.239755     1.627924 
3753.103460     2.096474     2.224577  1714.513517     2.237078     1.627972 
3756.856560     2.098568     2.222994  1716.908464     2.234653     1.628023 
3760.613420     2.100665     2.226926  1714.771958     2.232432     1.628076 
3764.374030     2.102764     2.225092  1717.227221     2.230132     1.628132 
3768.138400     2.104865     2.259828  1692.401226     2.228060     1.628191 
3771.906540     2.106967     2.233245  1713.415084     2.226449     1.628251 
3775.678450     2.109072     2.205642  1736.170430     2.225313     1.628315 
3779.454130     2.111180     2.238445  1711.830321     2.224708     1.628381 
3783.233580     2.113289     2.200783  1742.155494     2.224732     1.628449 
3787.016820     2.115400     2.191558  1751.340792     2.225215     1.628520 
3790.803830     2.117514     2.209302  1737.929668     2.225931     1.628594 
3794.594640     2.119629     2.219383  1731.510898     2.227394     1.628670 
3798.389230     2.121747     2.227409  1726.479785     2.230189     1.628748 
3802.187620     2.123867     2.213955  1737.331372     2.234297     1.628829 
3805.989810     2.125989     2.232745  1723.748422     2.239561     1.628913 
3809.795800     2.128113     2.260952  1703.396522     2.245986     1.628999 
3813.605590     2.130239     2.254991  1709.139287     2.253490     1.629088 
3817.419200     2.132367     2.253319  1711.385622     2.262012     1.629179 
3821.236620     2.134498     2.274851  1696.564012     2.271425     1.629273 
3825.057860     2.136630     2.302025  1677.557029     2.281569     1.629369 
3828.882910     2.138765     2.302232  1678.285585     2.292245     1.629467 
3832.711800     2.140902     2.267990  1704.672534     2.303247     1.629569 
3836.544510     2.143041     2.333352  1657.312087     2.314358     1.629673 
3840.381050     2.145182     2.315643  1671.410740     2.325365     1.629779 
3844.221430     2.147325     2.293056  1688.663086     2.336088     1.629888 
3848.065650     2.149471     2.314373  1674.161080     2.346396     1.629999 
3851.913720     2.151618     2.329016  1664.985606     2.356225     1.630113 
3855.765630     2.153768     2.329688  1664.807622     2.365592     1.630229 
3859.621400     2.155920     2.322948  1670.413538     2.374592     1.630348 
3863.481020     2.158074     2.372807  1636.378414     2.383401     1.630470 
3867.344500     2.160230     2.377259  1633.958362     2.392248     1.630594 
3871.211850     2.162388     2.358092  1648.665464     2.401428     1.630720 
3875.083060     2.164549     2.378919  1635.096308     2.411275     1.630849 
3878.958140     2.166711     2.388500  1629.323730     2.422166     1.630980 
3882.837100     2.168876     2.456265  1585.316563     2.434525     1.631114 
3886.719940     2.171043     2.449703  1590.152570     2.448827     1.631251 
3890.606660     2.173212     2.421385  1609.400582     2.465623     1.631390 
3894.497260     2.175384     2.513407  1551.656945     2.485535     1.631532 
3898.391760     2.177557     2.516634  1550.320472     2.509285     1.631676 
3902.290150     2.179733     2.578075  1514.198322     2.537716     1.631822 
3906.192440     2.181911     2.622016  1489.622546     2.571833     1.631971 
3910.098640     2.184091     2.669124  1464.175757     2.612770     1.632123 
3914.008730     2.186273     2.766977  1413.396971     2.661843     1.632277 
3917.922740     2.188457     2.856304  1369.687826     2.720556     1.632434 
3921.840670     2.190644     2.962704  1320.916871     2.790610     1.632593 
3925.762510     2.192833     3.076504  1272.889432     2.873903     1.632754 
3929.688270     2.195023     3.161726  1239.234622     2.972536     1.632919 
3933.617960     2.197217     3.270987  1198.248817     3.088822     1.633085 
3937.551570     2.199412     3.446561  1137.846330     3.225173     1.633254 
3941.489130     2.201610     3.593889  1091.890065     3.384163     1.633426 
3945.430620     2.203809     3.772136  1040.532377     3.568449     1.633600 
3949.376050     2.206011     4.015622   977.778234     3.780704     1.633777 
3953.325420     2.208215     4.260745   921.922517     4.023541     1.633956 
3957.278750     2.210422     4.489908   875.290488     4.299455     1.634138 
3961.236030     2.212630     4.785615   821.484843     4.610611     1.634322 
3965.197260     2.214841     5.088128   772.920920     4.958748     1.634508 
3969.162460     2.217054     5.419984   725.877988     5.345079     1.634698 
3973.131620     2.219269     5.840038   673.807940     5.770084     1.634889 
3977.104750     2.221487     6.278945   626.856940     6.233357     1.635083 
3981.081860     2.223706     6.745437   583.679610     6.733420     1.635280 
3985.062940     2.225928     7.160513   549.960617     7.267542     1.635479 
3989.048000     2.228152     7.788361   505.701974     7.831590     1.635681 
3993.037050     2.230379     8.384548   469.803008     8.419909     1.635885 
3997.030090     2.232607     9.006915   437.432371     9.025271     1.636091 
4001.027120     2.234838     9.628204   409.263619     9.638916     1.636300 
4005.028150     2.237071    10.365019   380.192634    10.250707     1.636512 
4009.033170     2.239306    11.025307   357.486191    10.849370     1.636726 
4013.042210     2.241544    11.649632   338.398291    11.422816     1.636943 
4017.055250     2.243783    12.245610   321.963038    11.958462     1.637162 
4021.072300     2.246025    12.752645   309.233288    12.443586     1.637383 
4025.093380     2.248269    13.245493   297.794794    12.865689     1.637607 
4029.118470     2.250516    13.459503   293.189911    13.212960     1.637834 
4033.147590     2.252765    13.766188   286.760776    13.474884     1.638062 
4037.180740     2.255016    13.979573   282.495838    13.642981     1.638294 
4041.217920     2.257269    13.926451   283.721398    13.711567     1.638528 
4045.259130     2.259524    13.922407   283.943369    13.678368     1.638764 
4049.304390     2.261782    13.733692   288.019112    13.544808     1.639003 
4053.353700     2.264042    13.425857   294.812830    13.315884     1.639244 
4057.407050     2.266304    12.994208   304.807305    12.999528     1.639488 
4061.464460     2.268569    12.502191   317.011352    12.606512     1.639734 
4065.525920     2.270835    11.985978   330.895374    12.148983     1.639983 
4069.591450     2.273104    11.386648   348.573377    11.639936     1.640234 
4073.661040     2.275376    10.783282   368.308177    11.092574     1.640488 
4077.734700     2.277649    10.163965   391.007635    10.519793     1.640744 
4081.812440     2.279925     9.681805   410.729874     9.933842     1.641002 
4085.894250     2.282203     9.153024   434.716893     9.345919     1.641263 
4089.980140     2.284484     8.594494   463.219279     8.766086     1.641527 
4094.070120     2.286766     8.110341   491.146002     8.203130     1.641793 
4098.164190     2.289051     7.605168   524.072285     7.664528     1.642061 
4102.262360     2.291339     7.302824   545.993347     7.156441     1.642332 
4106.364620     2.293628     6.905870   577.575474     6.683773     1.642605 
4110.470980     2.295920     6.536745   610.525733     6.250399     1.642881 
4114.581460     2.298214     6.226442   641.203729     5.858858     1.643159 
4118.696040     2.300511     5.917352   674.951528     5.510837     1.643440 
4122.814730     2.302809     5.680139   703.373098     5.207245     1.643723 
4126.937550     2.305110     5.483147   728.947923     4.948274     1.644008 
4131.064490     2.307414     5.265284   759.332603     4.733562     1.644296 
4135.195550     2.309719     5.174443   772.893845     4.562298     1.644586 
4139.330750     2.312027     4.994160   801.024605     4.433068     1.644879 
4143.470080     2.314338     4.933968   811.061871     4.344559     1.645174 
4147.613550     2.316650     4.841194   826.811062     4.295333     1.645472 
4151.761160     2.318965     4.794352   835.121959     4.283188     1.645772 
4155.912920     2.321282     4.830884   829.006950     4.305979     1.646074 
4160.068830     2.323602     4.805210   833.631526     4.361546     1.646379 
4164.228900     2.325924     4.865091   823.643931     4.447243     1.646687 
4168.393130     2.328248     4.885128   820.448901     4.560131     1.646996 
4172.561520     2.330574     5.007325   800.604452     4.697002     1.647309 
4176.734090     2.332903     5.182187   773.725641     4.854110     1.647623 
4180.910820     2.335234     5.298392   756.919953     5.027346     1.647940 
4185.091730     2.337568     5.527217   725.718823     5.212032     1.648260 
4189.276820     2.339904     5.670091   707.664467     5.402922     1.648581 
4193.466100     2.342242     5.825480   688.939450     5.594205     1.648906 
4197.659570     2.344582     6.093209   658.739869     5.779584     1.649232 
4201.857230     2.346925     6.196642   647.846952     5.952419     1.649561 
4206.059080     2.349270     6.346226   632.706799     6.106085     1.649893 
4210.265140     2.351618     6.447391   622.908079     6.234336     1.650226 
4214.475410     2.353968     6.564445   611.882354     6.331757     1.650563 
4218.689880     2.356320     6.718917   597.904988     6.394155     1.650901 
4222.908570     2.358675     6.659841   603.293829     6.418834     1.651242 
4227.131480     2.361031     6.606477   608.259601     6.404740     1.651586 
4231.358610     2.363391     6.584328   610.439152     6.352400     1.651931 
4235.589970     2.365752     6.463068   621.940342     6.263747     1.652280 
4239.825560     2.368117     6.360607   632.082443     6.141834     1.652630 
4244.065390     2.370483     6.145081   654.351513     5.990559     1.652983 
4248.309450     2.372852     5.963062   674.359932     5.814357     1.653338 
4252.557760     2.375223     5.725501   702.446524     5.618028     1.653696 
4256.810320     2.377596     5.521316   728.541486     5.406448     1.654056 
4261.067130     2.379972     5.260337   764.758690     5.184227     1.654418 
4265.328200     2.382351     5.030089   799.749305     4.956043     1.654783 
4269.593520     2.384731     4.882527   824.046396     4.726140     1.655150 
4273.863120     2.387114     4.673296   861.162160     4.498199     1.655520 
4278.136980     2.389500     4.514833   891.393779     4.275404     1.655891 
4282.415120     2.391887     4.305300   934.940936     4.060452     1.656266 
4286.697530     2.394278     4.142377   971.742768     3.855526     1.656642 
4290.984230     2.396670     3.947438  1019.700010     3.662280     1.657021 
4295.275210     2.399065     3.809128  1056.900528     3.481872     1.657402 
4299.570490     2.401463     3.707476  1085.820110     3.315039     1.657786 
4303.870060     2.403862     3.614064  1114.025722     3.162130     1.658172 
4308.173930     2.406265     3.442347  1169.806111     3.023075     1.658560 
4312.482100     2.408669     3.301284  1219.845477     2.897570     1.658951 
4316.794590     2.411076     3.218113  1251.524434     2.785086     1.659344 
4321.111380     2.413486     3.184169  1265.013305     2.684923     1.659739 
4325.432490     2.415897     3.061634  1315.512453     2.596263     1.660136 
4329.757930     2.418312     2.952089  1364.405923     2.518216     1.660536 
4334.087680     2.420728     2.896438  1390.720520     2.449873     1.660938 
4338.421770     2.423147     2.815606  1430.418019     2.390323     1.661343 
4342.760190     2.425569     2.765901  1456.193461     2.338624     1.661750 
4347.102950     2.427993     2.721976  1479.960401     2.293921     1.662159 
4351.450060     2.430419     2.663054  1512.622812     2.255413     1.662570 
4355.801510     2.432848     2.609116  1543.899285     2.222363     1.662984 
4360.157310     2.435279     2.584591  1558.542492     2.194105     1.663400 
4364.517460     2.437713     2.601201  1548.867462     2.170057     1.663819 
4368.881980     2.440149     2.555798  1576.054570     2.149688     1.664239 
4373.250860     2.442587     2.477099  1626.133440     2.132527     1.664662 
4377.624110     2.445028     2.430740  1656.997725     2.118169     1.665088 
4382.001740     2.447472     2.429211  1658.347552     2.106263     1.665515 
4386.383740     2.449917     2.403851  1675.736340     2.096500     1.665945 
4390.770120     2.452366     2.390750  1685.024466     2.088614     1.666377 
4395.160890     2.454816     2.420391  1664.470752     2.082355     1.666811 
4399.556060     2.457270     2.376351  1694.935574     2.077504     1.667248 
4403.955610     2.459725     2.368697  1700.652402     2.073857     1.667687 
4408.359570     2.462183     2.383371  1690.083758     2.071223     1.668128 
4412.767930     2.464644     2.362169  1705.163906     2.069419     1.668571 
4417.180690     2.467107     2.366132  1702.159863     2.068256     1.669017 
4421.597880     2.469572     2.346185  1716.353698     2.067551     1.669465 
4426.019470     2.472040     2.380226  1691.752523     2.067118     1.669915 
4430.445490     2.474511     2.354552  1710.143084     2.066776     1.670368 
4434.875940     2.476984     2.341039  1719.634989     2.066350     1.670822 
4439.310810     2.479459     2.331833  1726.212955     2.065677     1.671279 
4443.750120     2.481937     2.348754  1714.407033     2.064625     1.671738 
4448.193880     2.484417     2.356465  1708.801588     2.063091     1.672200 
4452.642070     2.486900     2.357434  1707.093434     2.061015     1.672663 
4457.094710     2.489385     2.351169  1712.106575     2.058374     1.673129 
4461.551810     2.491873     2.348159  1713.978360     2.055185     1.673597 
4466.013360     2.494364     2.341741  1718.622825     2.051500     1.674068 
4470.479370     2.496856     2.322095  1732.880673     2.047395     1.674540 
4474.949850     2.499352     2.303797  1746.075676     2.042960     1.675015 
4479.424800     2.501849     2.305629  1744.872432     2.038297     1.675492 
4483.904220     2.504350     2.350405  1711.572544     2.033513     1.675971 
4488.388130     2.506852     2.313905  1738.435491     2.028707     1.676452 
4492.876520     2.509358     2.315881  1736.791288     2.023978     1.676936 
4497.369390     2.511865     2.308234  1742.155494     2.019414     1.677421 
4501.866760     2.514376     2.286870  1758.165091     2.015095     1.677909 
4506.368630     2.516889     2.263155  1776.525515     2.011090     1.678399 
4510.875000     2.519404     2.244893  1790.804994     2.007454     1.678892 
4515.385870     2.521922     2.264196  1775.278695     2.004235     1.679386 
4519.901260     2.524442     2.238344  1795.771516     2.001468     1.679883 
4524.421160     2.526965     2.222238  1807.947987     1.999177     1.680381 
4528.945580     2.529490     2.267915  1771.681817     1.997379     1.680882 
4533.474530     2.532018     2.261084  1776.365285     1.996082     1.681385 
4538.008000     2.534549     2.217052  1811.759261     1.995286     1.681891 
4542.546010     2.537082     2.206531  1819.633816     1.994986     1.682398 
4547.088560     2.539617     2.218722  1809.689670     1.995175     1.682908 
4551.635640     2.542155     2.208237  1817.913416     1.995840     1.683419 
4556.187280     2.544696     2.235525  1795.343919     1.996966     1.683933 
4560.743470     2.547239     2.232680  1797.462098     1.998536     1.684449 
4565.304210     2.549785     2.229346  1799.471048     2.000537     1.684967 
4569.869520     2.552333     2.213264  1812.263712     2.002952     1.685487 
4574.439380     2.554884     2.186739  1833.855983     2.005766     1.686010 
4579.013820     2.557437     2.212348  1812.110966     2.009024     1.686534 
4583.592840     2.559993     2.171789  1845.954507     2.013294     1.687061 
4588.176430     2.562552     2.155850  1859.453805     2.018295     1.687589 
4592.764610     2.565113     2.151080  1862.977200     2.023494     1.688120 
4597.357370     2.567676     2.185600  1833.058356     2.028845     1.688653 
4601.954730     2.570242     2.178236  1838.586472     2.034417     1.689188 
4606.556680     2.572811     2.121447  1887.239832     2.040262     1.689725 
4611.163240     2.575382     2.131405  1878.234036     2.046398     1.690264 
4615.774400     2.577956     2.143664  1867.070381     2.052854     1.690805 
4620.390180     2.580533     2.127845  1880.691469     2.059687     1.691349 
4625.010570     2.583112     2.141637  1868.008182     2.066899     1.691894 
4629.635580     2.585693     2.137139  1871.088033     2.074482     1.692441 
4634.265210     2.588278     2.163514  1847.733938     2.082457     1.692991 
4638.899480     2.590864     2.174044  1838.100937     2.090775     1.693543 
4643.538380     2.593454     2.144710  1862.702227     2.096098     1.694096 
4648.181920     2.596046     2.139186  1867.722408     2.101250     1.694652 
4652.830100     2.598640     2.172265  1838.518675     2.108785     1.695209 
4657.482930     2.601238     2.160258  1848.032613     2.117824     1.695769 
4662.140410     2.603837     2.121279  1881.869747     2.127863     1.696331 
4666.802550     2.606440     2.150250  1855.550276     2.138610     1.696895 
4671.469360     2.609045     2.148607  1855.638202     2.150086     1.697461 
4676.140820     2.611652     2.149251  1855.260964     2.162131     1.698028 
4680.816970     2.614262     2.143632  1859.859593     2.175038     1.698598 
4685.497780     2.616875     2.166508  1839.670161     2.188834     1.699170 
4690.183280     2.619491     2.185399  1823.063270     2.203486     1.699744 
4694.873460     2.622109     2.155262  1848.016724     2.219006     1.700320 
4699.568340     2.624729     2.150409  1851.518801     2.235443     1.700898 
4704.267910     2.627353     2.169040  1835.119433     2.252843     1.701478 
4708.972170     2.629978     2.155372  1846.186116     2.271281     1.702059 
4713.681150     2.632607     2.188307  1817.659209     2.290843     1.702643 
4718.394830     2.635238     2.155924  1844.329713     2.311639     1.703229 
4723.113220     2.637872     2.182509  1821.179447     2.333800     1.703817 
4727.836330     2.640508     2.179978  1822.641450     2.357494     1.704406 
4732.564170     2.643147     2.214726  1793.299346     2.382901     1.704998 
4737.296740     2.645789     2.252127  1762.891249     2.410248     1.705592 
4742.034030     2.648434     2.255438  1759.931295     2.439815     1.706187 
4746.776070     2.651081     2.304242  1721.773449     2.471942     1.706785 
4751.522840     2.653730     2.314681  1713.064772     2.507045     1.707384 
4756.274360     2.656383     2.376559  1667.879476     2.545649     1.707986 
4761.030640     2.659037     2.412601  1642.401531     2.588404     1.708589 
4765.791670     2.661695     2.442512  1621.724025     2.636064     1.709194 
4770.557460     2.664355     2.536649  1561.049733     2.689574     1.709801 
4775.328020     2.667018     2.605903  1518.940834     2.750084     1.710410 
4780.103350     2.669684     2.706121  1462.043497     2.818980     1.711021 
4784.883450     2.672352     2.848492  1388.429960     2.897921     1.711634 
4789.668330     2.675023     2.900342  1363.164958     2.988878     1.712249 
4794.458000     2.677697     3.028724  1304.956311     3.094164     1.712866 
4799.252460     2.680373     3.199500  1234.595572     3.216552     1.713484 
4804.051710     2.683052     3.380813  1167.692440     3.359121     1.714104 
4808.855760     2.685734     3.630889  1086.830518     3.525343     1.714727 
4813.664620     2.688418     3.849681  1024.721933     3.719132     1.715351 
4818.478280     2.691105     4.079645   966.611130     3.944789     1.715977 
4823.296760     2.693795     4.367368   902.290362     4.206967     1.716605 
4828.120060     2.696487     4.647082   847.656904     4.510593     1.717234 
4832.948180     2.699182     4.946559   795.880998     4.860778     1.717866 
4837.781130     2.701880     5.362867   733.723407     5.262689     1.718499 
4842.618910     2.704581     5.812416   676.594758     5.721387     1.719134 
4847.461530     2.707284     6.249128   628.986785     6.241640     1.719771 
4852.308990     2.709990     6.769817   580.325875     6.827701     1.720410 
4857.161300     2.712698     7.426913   528.559122     7.483073     1.721051 
4862.018460     2.715410     8.144951   481.692460     8.210213     1.721693 
4866.880480     2.718124     8.748621   448.175079     9.010395     1.722338 
4871.747360     2.720841     9.572442   409.290280     9.882980     1.722984 
4876.619110     2.723560    10.531124   371.769144    10.825464     1.723631 
4881.495730     2.726282    11.481736   340.733116    11.833096     1.724281 
4886.377220     2.729007    12.582148   310.705664    12.898512     1.724932 
4891.263600     2.731735    13.816729   282.677302    14.011427     1.725585 
4896.154860     2.734465    15.044925   259.374767    15.158376     1.726240 
4901.051020     2.737198    16.280067   239.493232    16.322577     1.726897 
4905.952070     2.739934    17.621080   221.059342    17.483971     1.727555 
4910.858020     2.742673    18.993719   204.877011    18.619556     1.728216 
4915.768880     2.745414    20.156225   192.892126    19.704070     1.728878 
4920.684650     2.748158    21.229228   182.982856    20.711017     1.729541 
4925.605330     2.750905    22.325961   173.811598    21.613989     1.730207 
4930.530940     2.753655    23.128339   167.642954    22.388112     1.730874 
4935.461470     2.756407    23.835759   162.536730    23.011420     1.731542 
4940.396930     2.759162    24.265634   159.531140    23.466045     1.732213 
4945.337330     2.761920    24.386382   158.624459    23.739140     1.732885 
4950.282660     2.764681    24.316054   158.986682    23.823511     1.733559 
4955.232950     2.767444    24.014410   160.897949    23.717965     1.734235 
4960.188180     2.770210    23.608743   163.556874    23.427318     1.734912 
4965.148370     2.772979    22.894483   168.590771    22.962035     1.735591 
4970.113520     2.775751    22.176757   173.977621    22.337507     1.736271 
4975.083630     2.778525    21.014542   183.538172    21.573001     1.736954 
4980.058710     2.781303    19.959079   193.176091    20.690388     1.737637 
4985.038770     2.784083    18.822617   204.789826    19.713498     1.738323 
4990.023810     2.786865    17.757426   217.009484    18.666261     1.739010 
4995.013830     2.789651    16.601064   232.037578    17.572031     1.739699 
5000.008850     2.792439    15.525293   248.050416    16.452830     1.740389 
5005.008860     2.795231    14.439871   266.627684    15.328786     1.741082 
5010.013870     2.798025    13.481665   285.481241    14.217744     1.741775 
5015.023880     2.800821    12.461075   308.738058    13.135030     1.742471 
5020.038900     2.803621    11.578232   332.185913    12.093353     1.743167 
5025.058940     2.806423    10.840949   354.643349    11.102818     1.743866 
5030.084000     2.809228     9.959281   385.845488    10.171026     1.744566 
5035.114090     2.812036     9.239670   415.739195     9.303225     1.745268 
5040.149200     2.814847     8.524358   450.439092     8.502532     1.745971 
5045.189350     2.817661     7.952464   482.594667     7.770343     1.746676 
5050.234540     2.820477     7.320952   523.917553     7.106299     1.747382 
5055.284770     2.823296     6.841684   560.359110     6.508442     1.748090 
5060.340060     2.826118     6.354434   603.023933     5.973956     1.748799 
5065.400400     2.828943     5.829847   656.869532     5.499199     1.749510 
5070.465800     2.831771     5.423929   705.649957     5.079976     1.750223 
5075.536260     2.834602     5.049624   757.532148     4.711744     1.750937 
5080.611800     2.837435     4.730504   808.156995     4.389795     1.751652 
5085.692410     2.840271     4.413911   865.549268     4.109424     1.752369 
5090.778100     2.843110     4.133933   923.558894     3.866244     1.753088 
5095.868880     2.845952     3.868268   986.244499     3.655631     1.753808 
5100.964750     2.848797     3.626857  1051.161858     3.473495     1.754530 
5106.065720     2.851645     3.438417  1108.058895     3.316105     1.755253 
5111.171780     2.854495     3.233708  1177.366078     3.180056     1.755977 
5116.282950     2.857348     3.090338  1231.056471     3.062297     1.756703 
5121.399240     2.860204     2.976971  1277.033068     2.960175     1.757430 
5126.520640     2.863063     2.851181  1332.552539     2.871403     1.758159 
5131.647160     2.865925     2.762224  1374.501947     2.793887     1.758890 
5136.778800     2.868790     2.666881  1422.408279     2.725900     1.759621 
5141.915580     2.871658     2.562246  1479.470886     2.665975     1.760354 
5147.057500     2.874528     2.495506  1517.911302     2.612875     1.761089 
5152.204550     2.877401     2.443350  1548.945490     2.565575     1.761825 
5157.356760     2.880278     2.374402  1592.465753     2.523187     1.762562 
5162.514120     2.883157     2.297849  1644.677613     2.484971     1.763301 
5167.676630     2.886039     2.247789  1679.905229     2.450326     1.764041 
5172.844310     2.888924     2.211436  1705.878112     2.418755     1.764783 
5178.017150     2.891811     2.223766  1695.277547     2.389860     1.765526 
5183.195170     2.894702     2.167066  1738.449988     2.363284     1.766270 
5188.378360     2.897596     2.136926  1761.728259     2.338730     1.767016 
5193.566740     2.900492     2.146889  1752.075408     2.315968     1.767763 
5198.760310     2.903391     2.153717  1745.146516     2.294798     1.768511 
5203.959070     2.906294     2.120876  1770.697870     2.275066     1.769261 
5209.163030     2.909199     2.101215  1785.753395     2.256614     1.770012 
5214.372190     2.912107     2.073285  1808.446233     2.239318     1.770764 
5219.586560     2.915018     2.067722  1811.688315     2.223075     1.771518 
5224.806150     2.917932     2.035663  1838.893972     2.207804     1.772273 
5230.030960     2.920849     2.069685  1807.071944     2.193420     1.773029 
5235.260990     2.923768     2.044221  1827.780164     2.179849     1.773786 
5240.496250     2.926691     2.048463  1822.616550     2.167032     1.774545 
5245.736740     2.929617     2.038187  1829.912185     2.154920     1.775305 
5250.982480     2.932545     2.040132  1826.913093     2.143459     1.776067 
5256.233460     2.935477     2.006803  1856.209074     2.132603     1.776829 
5261.489700     2.938411     2.011286  1850.423035     2.122313     1.777593 
5266.751190     2.941348     2.013201  1846.765329     2.112558     1.778358 
5272.017940     2.944288     2.017662  1840.784820     2.103298     1.779124 
5277.289960     2.947232     2.006303  1850.122188     2.094502     1.779892 
5282.567250     2.950178     1.995690  1858.168349     2.086165     1.780661 
5287.849810     2.953127     2.018462  1835.584913     2.078405     1.781431 
5293.137660     2.956079     2.053486  1802.724222     2.071105     1.782202 
5298.430800     2.959034     2.037313  1815.203587     2.064120     1.782974 
5303.729230     2.961992     1.990722  1856.058735     2.057432     1.783748 
5309.032960     2.964953     2.012722  1834.055471     2.051041     1.784522 
5314.341990     2.967917     1.994315  1849.713218     2.044935     1.785298 
5319.656340     2.970884     2.026009  1819.023873     2.039098     1.786075 
5324.975990     2.973853     2.009747  1832.022846     2.033518     1.786853 
5330.300970     2.976826     2.027430  1814.415005     2.028184     1.787632 
5335.631270     2.979802     2.006299  1831.469365     2.023089     1.788413 
5340.966900     2.982781     1.977355  1856.405822     2.018078     1.789194 
5346.307870     2.985762     1.959985  1871.644996     2.012918     1.789977 
5351.654170     2.988747     1.976213  1854.872657     2.008149     1.790761 
5357.005830     2.991735     1.974424  1854.425376     2.003718     1.791546 
5362.362830     2.994726     1.948331  1877.762005     1.999545     1.792332 
5367.725200     2.997719     1.945117  1878.965221     1.995252     1.793119 
5373.092920     3.000716     1.975902  1848.137485     1.990200     1.793907 
5378.466020     3.003716     1.983444  1839.543918     1.985784     1.794696 
5383.844480     3.006718     1.965492  1854.573919     1.981907     1.795486 
5389.228330     3.009724     1.991497  1828.833977     1.978365     1.796277 
5394.617550     3.012733     1.946236  1869.143850     1.975043     1.797069 
5400.012170     3.015745     1.938342  1874.566646     1.971894     1.797863 
5405.412180     3.018759     1.960111  1852.312564     1.968933     1.798657 
5410.817600     3.021777     1.943829  1865.901137     1.966075     1.799452 
5416.228410     3.024798     1.944218  1863.939279     1.963397     1.800248 
5421.644640     3.027822     1.956197  1850.585427     1.960885     1.801046 
5427.066290     3.030848     1.958225  1847.039956     1.958513     1.801844 
5432.493350     3.033878     1.999005  1807.579049     1.956265     1.802643 
5437.925850     3.036911     1.956450  1844.782854     1.954132     1.803443 
5443.363770     3.039947     1.979668  1821.697168     1.952105     1.804245 
5448.807140     3.042986     1.959152  1839.578634     1.950179     1.805047 
5454.255940     3.046028     1.938710  1856.348234     1.948347     1.805850 
5459.710200     3.049073     1.939922  1853.129175     1.946604     1.806654 
5465.169910     3.052121     1.921544  1869.365288     1.944946     1.807459 
5470.635080     3.055172     1.916664  1871.923571     1.943370     1.808264 
5476.105710     3.058227     1.908802  1877.801062     1.941872     1.809071 
5481.581820     3.061284     1.932577  1852.971233     1.940447     1.809879 
5487.063400     3.064344     1.914463  1868.350550     1.939094     1.810687 
5492.550470     3.067408     1.948755  1833.497929     1.937810     1.811496 
5498.043020     3.070474     1.906029  1871.943009     1.936592     1.812306 
5503.541060     3.073544     1.893950  1882.462568     1.935437     1.813117 
5509.044600     3.076616     1.965228  1812.467403     1.934343     1.813929 
5514.553640     3.079692     1.956663  1818.772536     1.933308     1.814742 
5520.068200     3.082771     1.910220  1861.233523     1.932329     1.815556 
5525.588270     3.085853     1.945259  1825.343003     1.931406     1.816370 
5531.113850     3.088938     1.940379  1827.577011     1.930535     1.817185 
5536.644970     3.092026     1.931712  1834.372834     1.929716     1.818001 
5542.181610     3.095117     1.935296  1828.963812     1.928946     1.818818 
5547.723800     3.098211     1.934940  1827.158310     1.928223     1.819635 
5553.271520     3.101308     1.928068  1831.141785     1.927547     1.820453 
5558.824790     3.104409     1.968882  1791.877048     1.926916     1.821272 
5564.383620     3.107512     1.936652  1819.658655     1.926328     1.822092 
5569.948000     3.110619     1.930060  1823.700167     1.925781     1.822913 
5575.517950     3.113728     1.942113  1810.521395     1.925276     1.823734 
5581.093460     3.116841     1.893790  1854.759224     1.924810     1.824556 
5586.674560     3.119957     1.875207  1870.790224     1.924382     1.825379 
5592.261230     3.123076     1.894863  1849.350509     1.923986     1.826202 
5597.853490     3.126199     1.936482  1807.257858     1.923623     1.827026 
5603.451350     3.129324     1.931493  1809.960688     1.923288     1.827851 
5609.054800     3.132452     1.940180  1799.553492     1.922578     1.828676 
5614.663850     3.135584     1.949449  1789.149524     1.921867     1.829502 
5620.278520     3.138719     1.876023  1857.194727     1.921366     1.830329 
5625.898800     3.141857     1.902319  1829.492682     1.921006     1.831156 
5631.524690     3.144998     1.894301  1835.025101     1.920735     1.831984 
5637.156220     3.148142     1.950686  1779.395336     1.920509     1.832813 
5642.793380     3.151289     1.932157  1794.864765     1.920277     1.833642 
5648.436170     3.154439     1.928200  1796.356096     1.920108     1.834472 
5654.084610     3.157593     1.948521  1775.393892     1.919977     1.835302 
5659.738690     3.160750     1.920379  1799.681748     1.919894     1.836133 
5665.398430     3.163910     1.904053  1812.760656     1.919864     1.836965 
5671.063830     3.167073     1.931460  1785.196610     1.919875     1.837797 
5676.734890     3.170239     1.935033  1779.596514     1.919921     1.838629 
5682.411630     3.173409     1.934980  1777.490343     1.919998     1.839462 
5688.094040     3.176581     1.930442  1779.593511     1.920103     1.840296 
5693.782130     3.179757     1.904742  1801.163800     1.920235     1.841130 
5699.475910     3.182936     1.909241  1795.152234     1.920391     1.841965 
5705.175390     3.186118     1.868120  1832.662876     1.920571     1.842800 
5710.880560     3.189303     1.889873  1808.912372     1.920774     1.843636 
5716.591450     3.192492     1.884255  1811.768515     1.920999     1.844472 
5722.308040     3.195684     1.923819  1773.157782     1.921244     1.845309 
5728.030340     3.198878     1.896133  1796.339347     1.921510     1.846146 
5733.758380     3.202077     1.916730  1774.686430     1.921795     1.846984 
5739.492130     3.205278     1.925516  1765.067916     1.922100     1.847822 
5745.231630     3.208482     1.910204  1776.946407     1.922424     1.848660 
5750.976860     3.211690     1.932657  1753.804530     1.922767     1.849499 
5756.727830     3.214901     1.933201  1751.450735     1.923127     1.850338 
5762.484560     3.218115     1.908570  1771.883180     1.923505     1.851178 
5768.247050     3.221333     1.909594  1768.109242     1.923901     1.852018 
5774.015290     3.224553     1.890030  1784.166718     1.924313     1.852858 
5779.789310     3.227777     1.876087  1795.823265     1.924743     1.853699 
5785.569100     3.231004     1.913956  1758.113488     1.925189     1.854540 
5791.354670     3.234234     1.885784  1781.859862     1.925651     1.855382 
5797.146020     3.237468     1.886236  1779.332287     1.926129     1.856223 
5802.943170     3.240704     1.901076  1763.759062     1.926623     1.857066 
5808.746110     3.243944     1.874865  1785.714155     1.927132     1.857908 
5814.554860     3.247188     1.919163  1742.306753     1.927657     1.858751 
5820.369410     3.250434     1.918487  1740.564103     1.928197     1.859594 
5826.189780     3.253684     1.880905  1772.554638     1.928751     1.860437 
5832.015970     3.256937     1.889458  1762.827595     1.929321     1.861281 
5837.847990     3.260193     1.913437  1738.686310     1.929905     1.862124 
5843.685840     3.263453     1.898204  1750.126244     1.930503     1.862968 
5849.529520     3.266715     1.939403  1710.468447     1.931116     1.863813 
5855.379050     3.269981     1.901318  1742.379481     1.931743     1.864657 
5861.234430     3.273251     1.898193  1743.114288     1.932384     1.865502 
5867.095660     3.276523     1.898247  1740.706440     1.933039     1.866347 
5872.962760     3.279799     1.903574  1733.482445     1.933707     1.867192 
5878.835720     3.283078     1.911474  1723.842894     1.934390     1.868037 
5884.714560     3.286361     1.904323  1728.332085     1.935086     1.868883 
5890.599270     3.289646     1.917335  1714.482281     1.935795     1.869729 
5896.489870     3.292935     1.906755  1721.403430     1.936518     1.870574 
5902.386360     3.296228     1.921010  1706.217764     1.937254     1.871420 
5908.288750     3.299523     1.932495  1693.710905     1.938004     1.872266 
5914.197040     3.302822     1.910761  1710.546265     1.938766     1.873112 
5920.111230     3.306124     1.901928  1716.477430     1.939539     1.873959 
5926.031350     3.309430     1.897334  1717.960413     1.940316     1.874805 
5931.957380     3.312739     1.948199  1671.003555     1.941111     1.875652 
5937.889330     3.316051     1.939695  1676.197411     1.941920     1.876498 
5943.827220     3.319366     1.910146  1699.421532     1.942745     1.877345 
5949.771050     3.322685     1.907047  1699.906430     1.943585     1.878191 
5955.720820     3.326007     1.902640  1701.269741     1.944439     1.879038 
5961.676540     3.329332     1.891262  1709.328668     1.945307     1.879885 
5967.638220     3.332661     1.880423  1717.301231     1.946189     1.880731 
5973.605860     3.335993     1.910207  1687.841774     1.947085     1.881578 
5979.579460     3.339329     1.920298  1676.478812     1.947994     1.882425 
5985.559040     3.342667     1.920916  1674.043265     1.948917     1.883271 
5991.544600     3.346009     1.875288  1712.486356     1.949854     1.884118 
5997.536150     3.349355     1.885272  1700.280757     1.950805     1.884965 
6003.533680     3.352704     1.899644  1685.321930     1.951770     1.885811 
6009.537220     3.356056     1.915318  1669.415863     1.952750     1.886658 
6015.546750     3.359411     1.909513  1671.688203     1.953744     1.887504 
6021.562300     3.362770     1.944068  1639.597588     1.954752     1.888350 
6027.583860     3.366132     1.936903  1643.661587     1.955776     1.889197 
6033.611450     3.369498     1.933520  1644.429520     1.956815     1.890043 
6039.645060     3.372867     1.901310  1669.205797     1.957869     1.890889 
6045.684700     3.376239     1.925625  1645.905567     1.958940     1.891735 
6051.730390     3.379615     1.903027  1663.013069     1.960027     1.892580 
6057.782120     3.382994     1.904421  1659.370468     1.961131     1.893426 
6063.839900     3.386376     1.903912  1657.266209     1.962253     1.894271 
6069.903740     3.389762     1.909600  1650.411358     1.963394     1.895117 
6075.973640     3.393152     1.878580  1674.881941     1.964555     1.895962 
6082.049620     3.396544     1.889812  1662.225307     1.965737     1.896807 
6088.131670     3.399940     1.919768  1633.890995     1.966942     1.897651 
6094.219800     3.403340     1.954891  1602.228245     1.968170     1.898496 
6100.314020     3.406742     1.919743  1629.340830     1.969426     1.899340 
6106.414330     3.410149     1.911027  1634.178986     1.970710     1.900184 
6112.520750     3.413558     1.900862  1641.109681     1.972025     1.901027 
6118.633270     3.416971     1.909243  1631.377615     1.973375     1.901871 
6124.751900     3.420388     1.885687  1649.126121     1.974763     1.902714 
6130.876650     3.423808     1.900243  1633.628171     1.976194     1.903557 
6137.007530     3.427231     1.943492  1595.283414     1.977670     1.904399 
6143.144540     3.430658     1.930910  1603.032785     1.979198     1.905241 
6149.287680     3.434088     1.915812  1613.021020     1.980781     1.906083 
6155.436970     3.437522     1.911825  1614.226656     1.982425     1.906925 
6161.592410     3.440959     1.883792  1635.504989     1.984136     1.907766 
6167.754000     3.444399     1.901859  1617.703328     1.985917     1.908607 
6173.921750     3.447843     1.912103  1606.459171     1.987774     1.909447 
6180.095670     3.451291     1.900662  1614.026920     1.989711     1.910287 
6186.275770     3.454742     1.948416  1571.609108     1.991730     1.911127 
6192.462050     3.458196     1.961345  1558.531417     1.993836     1.911966 
6198.654510     3.461654     1.963197  1555.037585     1.996027     1.912805 
6204.853160     3.465115     1.911254  1595.062975     1.998305     1.913643 
6211.058020     3.468580     1.916618  1587.610342     2.000667     1.914481 
6217.269070     3.472048     1.941554  1564.896855     2.003108     1.915319 
6223.486340     3.475519     1.922510  1577.779125     2.005623     1.916156 
6229.709830     3.478995     1.905376  1589.758233     2.008201     1.916992 
6235.939540     3.482473     1.916837  1577.804194     2.010832     1.917828 
6242.175480     3.485955     1.922261  1570.331407     2.013499     1.918664 
6248.417650     3.489441     1.908884  1579.162565     2.016186     1.919499 
6254.666070     3.492930     1.955131  1539.343845     2.018870     1.920333 
6260.920740     3.496422     1.936200  1551.689951     2.021527     1.921167 
6267.181660     3.499918     1.923326  1559.665383     2.024132     1.922000 
6273.448840     3.503418     1.933333  1548.949148     2.026658     1.922833 
6279.722290     3.506921     1.956497  1528.091450     2.029081     1.923665 
6286.002010     3.510428     1.963961  1520.008155     2.031377     1.924497 
6292.288010     3.513938     1.933888  1541.245643     2.033530     1.925328 
6298.580300     3.517451     1.927478  1543.671215     2.035531     1.926158 
6304.878880     3.520968     1.924344  1544.013339     2.037379     1.926988 
6311.183760     3.524489     1.938114  1530.398610     2.039082     1.927817 
6317.494940     3.528013     1.906437  1552.907022     2.040654     1.928646 
6323.812440     3.531541     1.945619  1518.857959     2.042115     1.929474 
6330.136250     3.535072     1.921348  1536.239396     2.043490     1.930301 
6336.466390     3.538607     1.940246  1518.837834     2.044802     1.931127 
6342.802850     3.542145     1.919862  1531.730980     2.046080     1.931953 
6349.145660     3.545687     1.918275  1530.828564     2.047350     1.932778 
6355.494800     3.549232     1.947187  1505.830949     2.048634     1.933603 
6361.850300     3.552781     1.911566  1531.333004     2.049956     1.934426 
6368.212150     3.556334     1.923329  1519.605260     2.051336     1.935249 
6374.580360     3.559890     1.995638  1462.022254     2.052792     1.936071 
6380.954940     3.563449     1.961782  1484.849486     2.054339     1.936893 
6387.335890     3.567013     1.930643  1506.111470     2.055989     1.937713 
6393.723230     3.570579     1.945838  1491.816596     2.057752     1.938533 
6400.116950     3.574150     1.937250  1496.309555     2.059639     1.939352 
6406.517070     3.577724     1.907509  1516.699691     2.061653     1.940170 
6412.923590     3.581301     1.904141  1516.742220     2.063800     1.940987 
6419.336510     3.584882     1.943736  1483.349255     2.066082     1.941804 
6425.755850     3.588467     1.965472  1464.430149     2.068502     1.942619 
6432.181600     3.592055     1.906521  1507.322118     2.071059     1.943434 
6438.613790     3.595647     1.938920  1479.567631     2.073754     1.944248 
6445.052400     3.599242     1.935199  1480.119830     2.076587     1.945061 
6451.497450     3.602841     1.935746  1477.331260     2.079556     1.945873 
6457.948950     3.606444     1.926835  1481.624288     2.082662     1.946684 
6464.406900     3.610050     1.912363  1490.000921     2.085905     1.947494 
6470.871310     3.613660     1.922319  1479.838569     2.089285     1.948303 
6477.342180     3.617273     1.933276  1468.632130     2.092801     1.949112 
6483.819520     3.620890     1.966960  1441.147539     2.096457     1.949919 
6490.303340     3.624511     1.981998  1427.994194     2.100254     1.950725 
6496.793640     3.628136     1.939819  1456.241251     2.104194     1.951531 
6503.290440     3.631763     1.934235  1457.630414     2.108281     1.952335 
6509.793730     3.635395     1.929923  1458.403153     2.112521     1.953138 
6516.303520     3.639030     1.945156  1445.078232     2.116918     1.953941 
6522.819820     3.642669     1.970738  1423.433470     2.121477     1.954742 
6529.342640     3.646312     1.968071  1422.890142     2.126206     1.955542 
6535.871990     3.649958     1.952919  1431.493044     2.131113     1.956341 
6542.407860     3.653608     1.965348  1419.581071     2.136206     1.957139 
6548.950260     3.657261     1.976930  1408.733558     2.141494     1.957936 
6555.499220     3.660918     1.909248  1456.061217     2.146988     1.958732 
6562.054710     3.664579     1.925040  1441.734204     2.152700     1.959527 
6568.616770     3.668243     1.930213  1435.123282     2.158642     1.960320 
6575.185390     3.671912     1.959714  1411.033222     2.164246     1.961113 
6581.760570     3.675583     1.941960  1421.365977     2.168975     1.961904 
6588.342330     3.679259     1.952321  1411.387354     2.174641     1.962694 
6594.930670     3.682938     1.953495  1407.834071     2.181025     1.963483 
6601.525600     3.686621     1.962904  1398.432356     2.187041     1.964271 
6608.127130     3.690307     1.971733  1390.173005     2.192971     1.965058 
6614.735260     3.693998     1.992061  1372.953095     2.199957     1.965843 
6621.349990     3.697692     1.995359  1368.522672     2.207715     1.966627 
6627.971340     3.701389     1.974479  1380.201503     2.216023     1.967410 
6634.599310     3.705090     1.991546  1365.770723     2.224695     1.968192 
6641.233910     3.708795     1.999693  1357.964741     2.234016     1.968972 
6647.875150     3.712504     1.956686  1385.568262     2.243957     1.969752 
6654.523020     3.716217     1.972713  1371.717726     2.254506     1.970529 
6661.177550     3.719933     2.018682  1337.831419     2.265723     1.971306 
6667.838720     3.723653     2.013816  1338.504012     2.277634     1.972081 
6674.506560     3.727376     2.003920  1342.991114     2.290284     1.972855 
6681.181070     3.731104     2.034492  1320.299705     2.303736     1.973628 
6687.862250     3.734835     2.056703  1303.616668     2.318078     1.974399 
6694.550110     3.738570     2.074964  1289.496266     2.333413     1.975169 
6701.244660     3.742308     2.084627  1281.469415     2.349864     1.975937 
6707.945910     3.746050     2.090197  1275.619541     2.367588     1.976704 
6714.653850     3.749796     2.110521  1260.890375     2.386780     1.977470 
6721.368510     3.753546     2.111576  1257.831689     2.407680     1.978234 
6728.089870     3.757300     2.147228  1234.707499     2.430583     1.978997 
6734.817960     3.761057     2.184978  1210.808424     2.455879     1.979758 
6741.552780     3.764818     2.222537  1188.100135     2.484006     1.980518 
6748.294340     3.768583     2.253517  1169.826917     2.515512     1.981277 
6755.042630     3.772352     2.331822  1128.158125     2.551069     1.982034 
6761.797670     3.776124     2.372178  1106.967919     2.591488     1.982789 
6768.559470     3.779900     2.421010  1082.648406     2.637739     1.983544 
6775.328030     3.783680     2.501530  1045.784924     2.690970     1.984296 
6782.103360     3.787464     2.588559  1008.831275     2.752533     1.985047 
6788.885460     3.791251     2.623724   993.478980     2.824053     1.985797 
6795.674350     3.795043     2.738552   950.100396     2.907303     1.986544 
6802.470020     3.798838     2.843692   913.038602     3.004300     1.987291 
6809.272490     3.802637     2.992309   866.101096     3.117303     1.988036 
6816.081760     3.806439     3.206261   806.661146     3.248791     1.988779 
6822.897850     3.810246     3.427125   753.312763     3.401429     1.989520 
6829.720740     3.814056     3.518913   732.249346     3.578024     1.990260 
6836.550460     3.817871     3.684594   697.987763     3.781466     1.990999 
6843.387010     3.821689     3.978812   645.079342     4.014651     1.991736 
6850.230400     3.825510     4.203481   609.283992     4.280384     1.992471 
6857.080630     3.829336     4.388062   582.544133     4.581264     1.993204 
6863.937710     3.833165     4.763303   535.628938     4.919554     1.993936 
6870.801650     3.836999     5.078263   501.327049     5.297176     1.994666 
6877.672450     3.840836     5.495853   462.265463     5.715152     1.995394 
6884.550120     3.844677     5.885183   430.792577     6.173835     1.996121 
6891.434670     3.848522     6.440547   392.855397     6.672639     1.996846 
6898.326110     3.852370     6.856416   368.180839     7.209868     1.997569 
6905.224430     3.856223     7.437886   338.661764     7.782553     1.998291 
6912.129660     3.860079     8.132807   309.053373     8.386282     1.999010 
6919.041790     3.863939     8.772072   285.881244     9.015048     1.999728 
6925.960830     3.867804     9.564154   261.569292     9.661095     2.000444 
6932.886790     3.871672    10.313030   242.036029    10.314786     2.001159 
6939.819680     3.875543    10.974192   226.951997    10.964527     2.001871 
6946.759500     3.879419    11.843686   209.758251    11.596797     2.002582 
6953.706260     3.883299    12.599080   196.711372    12.196363     2.003291 
6960.659960     3.887182    13.232889   186.875488    12.746763     2.003998 
6967.620620     3.891070    13.730005   179.705637    13.231100     2.004703 
6974.588240     3.894961    14.350858   171.505996    13.633147     2.005407 
6981.562830     3.898856    14.590449   168.351721    13.938652     2.006108 
6988.544400     3.902755    14.585604   168.076000    14.136615     2.006808 
6995.532940     3.906658    14.728099   166.078146    14.220298     2.007505 
7002.528470     3.910565    14.584553   167.387075    14.187754     2.008201 
7009.531000     3.914476    14.228576   171.267266    14.041778     2.008895 
7016.540530     3.918391    13.678994   177.831550    13.789372     2.009587 
7023.557070     3.922309    13.337978   182.028002    13.440873     2.010277 
7030.580630     3.926232    12.707471   190.739997    13.008961     2.010965 
7037.611210     3.930158    12.130359   199.475163    12.507696     2.011651 
7044.648820     3.934089    11.410114   211.669867    11.951702     2.012335 
7051.693470     3.938023    10.727848   224.738239    11.355507     2.013017 
7058.745160     3.941962    10.101827   238.281003    10.733041     2.013697 
7065.803910     3.945904     9.505825   252.762187    10.097262     2.014375 
7072.869710     3.949850     8.900747   269.411364     9.459894     2.015051 
7079.942580     3.953800     8.306220   288.212481     8.831265     2.015725 
7087.022530     3.957754     7.899708   302.495238     8.220268     2.016396 
7094.109550     3.961712     7.259563   328.523768     7.634100     2.017066 
7101.203660     3.965675     6.820025   349.040071     7.078470     2.017734 
7108.304860     3.969641     6.348484   374.228213     6.557618     2.018399 
7115.413170     3.973611     6.010392   394.504953     6.074408     2.019063 
7122.528580     3.977584     5.542538   426.893994     5.630466     2.019724 
7129.651110     3.981562     5.197449   454.403953     5.226314     2.020384 
7136.780760     3.985544     4.922582   478.808761     4.861531     2.021041 
7143.917540     3.989530     4.605902   510.688846     4.534919     2.021696 
7151.061460     3.993520     4.351410   539.406403     4.244666     2.022348 
7158.212520     3.997514     4.115500   569.233274     3.988504     2.022999 
7165.370730     4.001512     3.872297   603.653180     3.763930     2.023647 
7172.536100     4.005514     3.644085   639.985129     3.568169     2.024293 
7179.708640     4.009520     3.456403   673.407584     3.398286     2.024937 
7186.888350     4.013530     3.314524   700.898255     3.251466     2.025579 
7194.075230     4.017544     3.158295   733.847838     3.124993     2.026219 
7201.269310     4.021562     3.027510   763.940041     3.016302     2.026856 
7208.470580     4.025584     2.920890   790.037454     2.923031     2.027491 
7215.679050     4.029610     2.875169   800.954330     2.843007     2.028124 
7222.894730     4.033640     2.766597   830.581690     2.774326     2.028754 
7230.117620     4.037674     2.688399   853.006371     2.715260     2.029382 
7237.347740     4.041712     2.576312   888.244174     2.664288     2.030008 
7244.585090     4.045754     2.500668   912.974047     2.620123     2.030632 
7251.829670     4.049800     2.426466   938.944564     2.581669     2.031253 
7259.081500     4.053851     2.454137   926.279536     2.548003     2.031872 
7266.340590     4.057905     2.390082   948.977411     2.518353     2.032488 
7273.606930     4.061963     2.351680   962.095727     2.492085     2.033102 
7280.880530     4.066026     2.332566   968.079955     2.468639     2.033714 
7288.161410     4.070092     2.309390   975.853048     2.447578     2.034324 
7295.449570     4.074163     2.288216   982.356589     2.428543     2.034931 
7302.745020     4.078238     2.213863  1013.390310     2.411239     2.035535 
7310.047770     4.082316     2.177824  1028.027231     2.395434     2.036137 
7317.357820     4.086399     2.198232  1016.305798     2.380928     2.036737 
7324.675180     4.090486     2.198079  1013.765276     2.367552     2.037334 
7331.999850     4.094577     2.249513   988.508767     2.355176     2.037929 
7339.331850     4.098672     2.231453   994.333149     2.343689     2.038522 
7346.671180     4.102772     2.130037  1039.429646     2.333005     2.039112 
7354.017850     4.106875     2.139154  1032.925605     2.323044     2.039699 
7361.371870     4.110982     2.161736  1019.776861     2.313737     2.040284 
7368.733240     4.115094     2.179753  1009.019712     2.305029     2.040866 
7376.101980     4.119210     2.149079  1021.284359     2.296873     2.041446 
7383.478080     4.123329     2.197949   996.424014     2.289230     2.042024 
7390.861560     4.127453     2.194704   995.787704     2.282057     2.042598 
7398.252420     4.131581     2.187031   997.069120     2.275322     2.043171 
7405.650670     4.135714     2.172214  1001.428766     2.268996     2.043740 
7413.056320     4.139850     2.191611   990.417930     2.263055     2.044307 
7420.469380     4.143990     2.180871   993.129609     2.257473     2.044872 
7427.889850     4.148135     2.173292   994.062930     2.252226     2.045434 
7435.317740     4.152284     2.180059   988.805952     2.247296     2.045993 
7442.753050     4.156437     2.162349   995.013888     2.242667     2.046550 
7450.195810     4.160594     2.176672   986.450189     2.238320     2.047104 
7457.646000     4.164755     2.139384  1001.166420     2.234240     2.047655 
7465.103650     4.168921     2.133316  1001.942985     2.230413     2.048204 
7472.568750     4.173090     2.156364   989.212155     2.226827     2.048750 
7480.041320     4.177264     2.155505   986.931829     2.223470     2.049294 
7487.521360     4.181442     2.171894   977.306333     2.220330     2.049835 
7495.008880     4.185624     2.150055   985.275773     2.217400     2.050373 
7502.503890     4.189810     2.228398   948.339269     2.214669     2.050908 
7510.006400     4.194001     2.225300   947.628254     2.212128     2.051441 
7517.516400     4.198196     2.206647   953.128131     2.209772     2.051971 
7525.033920     4.202394     2.154429   974.250938     2.207593     2.052498 
7532.558950     4.206598     2.179072   961.033636     2.205583     2.053022 
7540.091510     4.210805     2.183869   956.847208     2.203739     2.053544 
7547.631600     4.215016     2.204993   945.369767     2.202056     2.054063 
7555.179240     4.219232     2.248495   924.904776     2.200528     2.054579 
7562.734410     4.223452     2.229813   930.322936     2.199151     2.055092 
7570.297150     4.227676     2.198966   941.534727     2.197924     2.055603 
7577.867450     4.231905     2.154695   958.865434     2.196842     2.056111 
7585.445310     4.236138     2.250074   915.735579     2.195904     2.056616 
7593.030760     4.240375     2.275607   903.323336     2.195107     2.057118 
7600.623790     4.244616     2.183740   939.234071     2.194450     2.057617 
7608.224410     4.248861     2.274726   899.545132     2.193933     2.058113 
7615.832640     4.253111     2.231461   914.898721     2.193555     2.058607 
7623.448470     4.257365     2.229593   913.680657     2.193316     2.059098 
7631.071920     4.261623     2.273013   894.031709     2.193216     2.059586 
7638.702990     4.265885     2.317731   874.531201     2.193258     2.060071 
7646.341690     4.270152     2.266914   892.388897     2.193443     2.060553 
7653.988040     4.274423     2.225819   906.744653     2.193773     2.061032 
7661.642020     4.278698     2.273859   885.370405     2.194251     2.061508 
7669.303670     4.282978     2.233745   899.143811     2.194881     2.061981 
7676.972970     4.287262     2.259869   886.637874     2.195668     2.062452 
7684.649940     4.291550     2.253375   887.307252     2.196619     2.062919 
7692.334590     4.295842     2.309966   863.639530     2.197740     2.063384 
7700.026930     4.300139     2.302068   864.384165     2.199038     2.063845 
7707.726950     4.304440     2.273615   873.444457     2.200524     2.064304 
7715.434680     4.308746     2.234421   886.622561     2.202209     2.064759 
7723.150120     4.313055     2.293926   861.383579     2.204109     2.065212 
7730.873270     4.317369     2.314532   851.913735     2.206242     2.065661 
7738.604140     4.321687     2.300700   855.027421     2.208630     2.066108 
7746.342740     4.326010     2.338404   839.386244     2.211298     2.066551 
7754.089090     4.330337     2.361446   829.267185     2.214281     2.066992 
7761.843170     4.334668     2.342498   833.881420     2.217619     2.067429 
7769.605020     4.339004     2.331222   836.000154     2.221363     2.067864 
7777.374620     4.343344     2.345172   829.006950     2.225576     2.068295 
7785.152000     4.347688     2.358414   822.364721     2.230337     2.068723 
7792.937150     4.352037     2.333048   829.613081     2.235744     2.069149 
7800.730090     4.356390     2.357615   818.733239     2.241917     2.069571 
7808.530820     4.360747     2.386719   806.960900     2.248998     2.069990 
7816.339350     4.365109     2.387535   804.995379     2.257162     2.070406 
7824.155690     4.369475     2.355176   813.879800     2.266619     2.070819 
7831.979840     4.373846     2.426533   787.826827     2.277619     2.071228 
7839.811820     4.378221     2.477501   770.023440     2.290457     2.071635 
7847.651630     4.382600     2.484808   766.096627     2.305473     2.072038 
7855.499290     4.386984     2.442385   777.315453     2.323061     2.072439 
7863.354790     4.391372     2.545737   743.968292     2.343668     2.072836 
7871.218140     4.395764     2.515672   751.250664     2.367792     2.073230 
7879.089360     4.400161     2.520556   747.814739     2.395989     2.073621 
7886.968450     4.404562     2.643486   711.120213     2.428859     2.074008 
7894.855420     4.408968     2.634941   711.899488     2.467021     2.074393 
7902.750270     4.413378     2.649621   706.440908     2.511127     2.074774 
7910.653020     4.417792     2.681593   695.983555     2.561834     2.075152 
7918.563670     4.422211     2.739023   679.945723     2.619785     2.075527 
7926.482240     4.426634     2.772232   670.055169     2.685583     2.075899 
7934.408720     4.431062     2.805867   660.455571     2.759765     2.076267 
7942.343130     4.435494     2.836098   651.889885     2.842766     2.076632 
7950.285470     4.439931     2.928639   629.769943     2.934891     2.076994 
7958.235760     4.444372     3.004352   612.452156     3.036277     2.077353 
7966.193990     4.448818     3.114960   589.145894     3.146853     2.077709 
7974.160190     4.453268     3.195541   572.993946     3.266313     2.078061 
7982.134350     4.457722     3.263631   559.581279     3.394069     2.078410 
7990.116480     4.462181     3.378997   539.171208     3.529223     2.078755 
7998.106600     4.466644     3.499566   519.253074     3.670528     2.079098 
8006.104710     4.471112     3.560532   509.238729     3.816353     2.079437 
8014.110810     4.475585     3.776983   478.867648     3.964650     2.079772 
8022.124920     4.480061     3.849297   468.682651     4.112935     2.080105 
8030.147050     4.484543     3.926839   458.289508     4.258280     2.080434 
8038.177190     4.489028     4.034366   445.051565     4.397343     2.080760 
8046.215370     4.493519     4.191316   427.398605     4.526453     2.081082 
8054.261590     4.498013     4.259132   419.501448     4.641753     2.081401 
8062.315850     4.502513     4.383729   406.531229     4.739430     2.081717 
8070.378160     4.507016     4.508429   394.386660     4.815996     2.082029 
8078.448540     4.511525     4.606568   384.983368     4.868593     2.082338 
8086.526990     4.516038     4.664575   379.332682     4.895265     2.082644 
8094.613520     4.520555     4.677298   377.469362     4.895135     2.082946 
8102.708130     4.525077     4.708023   374.095188     4.868454     2.083245 
8110.810840     4.529603     4.745172   370.248148     4.816531     2.083541 
8118.921650     4.534134     4.688704   373.807378     4.741547     2.083833 
8127.040570     4.538670     4.667197   374.641927     4.646334     2.084122 
8135.167610     4.543210     4.592944   379.787309     4.534131     2.084407 
8143.302780     4.547754     4.520835   384.864953     4.408373     2.084689 
8151.446080     4.552303     4.378894   396.435048     4.272508     2.084968 
8159.597530     4.556857     4.253533   407.162784     4.129859     2.085243 
8167.757130     4.561415     4.116382   419.643254     3.983549     2.085514 
8175.924880     4.565978     4.055378   424.913712     3.836396     2.085783 
8184.100810     4.570545     3.898488   440.921433     3.690872     2.086047 
8192.284910     4.575117     3.792871   452.062343     3.549097     2.086309 
8200.477190     4.579694     3.685304   464.110054     3.412818     2.086567 
8208.677670     4.584275     3.581921   476.319499     3.283423     2.086821 
8216.886350     4.588860     3.500827   486.146198     3.161953     2.087072 
8225.103230     4.593451     3.413708   497.161371     3.049122     2.087319 
8233.328340     4.598046     3.313042   511.028545     2.945353     2.087563 
8241.561670     4.602645     3.211085   526.091744     2.850804     2.087804 
8249.803230     4.607249     3.170798   531.326943     2.765455     2.088041 
8258.053030     4.611858     3.044000   552.018846     2.689015     2.088274 
8266.311080     4.616471     3.004500   557.909738     2.621066     2.088504 
8274.577390     4.621089     2.930596   570.597091     2.561095     2.088731 
8282.851970     4.625712     2.820574   591.316600     2.508505     2.088954 
8291.134820     4.630339     2.830849   587.808272     2.462656     2.089173 
8299.425960     4.634971     2.824576   587.587724     2.422889     2.089389 
8307.725390     4.639607     2.733355   605.724505     2.388546     2.089602 
8316.033110     4.644248     2.661608   620.189511     2.359007     2.089810 
8324.349140     4.648894     2.658543   619.389311     2.333636     2.090016 
8332.673490     4.653545     2.587527   634.798733     2.311870     2.090218 
8341.006170     4.658200     2.614548   626.671156     2.293199     2.090416 
8349.347170     4.662859     2.563369   637.743176     2.277166     2.090611 
8357.696520     4.667524     2.591921   629.031903     2.263367     2.090802 
8366.054220     4.672193     2.596549   626.347174     2.251460     2.090989 
8374.420270     4.676867     2.510640   646.266852     2.241131     2.091173 
8382.794690     4.681545     2.513378   643.872228     2.232117     2.091354 
8391.177490     4.686228     2.498272   646.117700     2.224202     2.091531 
8399.568660     4.690916     2.469186   652.003413     2.217204     2.091704 
8407.968230     4.695609     2.441939   657.679718     2.210975     2.091874 
8416.376200     4.700306     2.433065   658.551901     2.205391     2.092040 
8424.792580     4.705008     2.428119   658.252199     2.200346     2.092202 
8433.217370     4.709715     2.429275   656.089074     2.195757     2.092361 
8441.650590     4.714426     2.403683   661.423431     2.191559     2.092517 
8450.092240     4.719142     2.437706   650.530524     2.187698     2.092668 
8458.542330     4.723863     2.381937   663.903725     2.184130     2.092816 
8467.000870     4.728588     2.371517   665.207779     2.180815     2.092961 
8475.467870     4.733319     2.347463   670.232466     2.177724     2.093102 
8483.943340     4.738054     2.494374   629.158134     2.174833     2.093239 
8492.427280     4.742793     2.349836   666.220154     2.172121     2.093373 
8500.919710     4.747538     2.358020   662.199797     2.169571     2.093503 
8509.420630     4.752287     2.353040   662.118010     2.167167     2.093629 
8517.930050     4.757041     2.401114   646.901817     2.164896     2.093752 
8526.447980     4.761800     2.357307   657.269720     2.162749     2.093871 
8534.974430     4.766563     2.312274   668.321991     2.160715     2.093987 
8543.509400     4.771332     2.379624   647.543321     2.158784     2.094099 
8552.052910     4.776105     2.413096   636.953462     2.156951     2.094207 
8560.604970     4.780883     2.373295   646.019170     2.155208     2.094312 
8569.165570     4.785665     2.375362   643.578897     2.153549     2.094413 
8577.734740     4.790453     2.357358   646.961383     2.151967     2.094510 
8586.312470     4.795245     2.342703   649.160855     2.150458     2.094604 
8594.898780     4.800042     2.389376   634.704700     2.149018     2.094694 
8603.493680     4.804844     2.423886   623.984676     2.147641     2.094780 
8612.097180     4.809651     2.397902   629.150243     2.146323     2.094863 
8620.709270     4.814462     2.375484   633.407317     2.145062     2.094942 
8629.329980     4.819279     2.373204   632.454464     2.143854     2.095017 
8637.959310     4.824100     2.349492   636.966966     2.142694     2.095089 
8646.597270     4.828926     2.397357   622.504374     2.141581     2.095157 
8655.243870     4.833757     2.371124   627.874565     2.140511     2.095221 
8663.899110     4.838592     2.396556   619.368963     2.139483     2.095282 
8672.563010     4.843433     2.462411   601.285960     2.138493     2.095339 
8681.235570     4.848278     2.405537   613.943882     2.137539     2.095392 
8689.916810     4.853128     2.337652   629.980824     2.136619     2.095442 
8698.606730     4.857983     2.352133   624.275630     2.135732     2.095488 
8707.305330     4.862843     2.330249   628.555095     2.134876     2.095530 
8716.012640     4.867708     2.358605   619.586979     2.134047     2.095569 
8724.728650     4.872578     2.327825   626.102394     2.133247     2.095604 
8733.453380     4.877452     2.362127   615.064730     2.132472     2.095635 
8742.186830     4.882332     2.353679   615.701618     2.131720     2.095663 
8750.929020     4.887216     2.419903   597.389527     2.130992     2.095687 
8759.679950     4.892105     2.359558   610.850499     2.130286     2.095707 
8768.439630     4.896999     2.305600   623.550962     2.129600     2.095724 
8777.208070     4.901898     2.338455   613.253221     2.128933     2.095736 
8785.985280     4.906802     2.330373   613.367136     2.128285     2.095746 
8794.771260     4.911711     2.287287   623.079127     2.127654     2.095751 
8803.566030     4.916625     2.298364   618.757468     2.127039     2.095753 
8812.369600     4.921543     2.364830   599.760484     2.126440     2.095751 
8821.181970     4.926467     2.324882   608.110214     2.125856     2.095746 
8830.003150     4.931396     2.311972   609.914028     2.125286     2.095736 
8838.833150     4.936329     2.327910   604.303022     2.124729     2.095724 
8847.671990     4.941268     2.296160   610.973713     2.124184     2.095707 
8856.519660     4.946211     2.296531   609.010668     2.123651     2.095687 
8865.376180     4.951159     2.291939   608.600877     2.123130     2.095663 
8874.241560     4.956113     2.329174   597.321783     2.122618     2.095635 
8883.115800     4.961071     2.302895   602.231293     2.122117     2.095604 
8891.998910     4.966034     2.328215   594.278259     2.121625     2.095569 
8900.890910     4.971002     2.347544   587.713370     2.121142     2.095530 
8909.791800     4.975975     2.368917   580.872600     2.120668     2.095488 
8918.701590     4.980953     2.339657   586.350519     2.120201     2.095442 
8927.620300     4.985937     2.325479   588.111656     2.119742     2.095392 
8936.547920     4.990925     2.353331   579.889106     2.119291     2.095339 
8945.484460     4.995918     2.299034   591.739858     2.118846     2.095282 
8954.429950     5.000916     2.231331   607.878443     2.118407     2.095221 
8963.384380     5.005919     2.277139   594.192794     2.117974     2.095156 
8972.347760     5.010927     2.283440   590.712568     2.117547     2.095088 
8981.320110     5.015941     2.290377   587.422253     2.117126     2.095017 
8990.301430     5.020959     2.268257   591.596803     2.116709     2.094941 
8999.291730     5.025982     2.268202   589.983619     2.116297     2.094862 
9008.291020     5.031010     2.242958   594.845114     2.115889     2.094779 
9017.299320     5.036043     2.289436   581.214346     2.115486     2.094693 
9026.316610     5.041082     2.294741   578.210348     2.115087     2.094603 
9035.342930     5.046125     2.232958   592.471488     2.114691     2.094509 
9044.378270     5.051174     2.287743   576.808910     2.114298     2.094412 
9053.422650     5.056227     2.277146   577.890141     2.113909     2.094311 
9062.476070     5.061286     2.272693   577.568811     2.113523     2.094206 
9071.538550     5.066349     2.225344   588.064308     2.113139     2.094098 
9080.610090     5.071418     2.216800   589.064679     2.112758     2.093986 
9089.690700     5.076492     2.252406   578.155849     2.112380     2.093870 
9098.780390     5.081571     2.238284   580.069007     2.112003     2.093751 
9107.879170     5.086655     2.315004   559.265045     2.111629     2.093628 
9116.987050     5.091744     2.279601   566.421038     2.111256     2.093502 
9126.104040     5.096838     2.248412   572.868603     2.110885     2.093372 
9135.230140     5.101937     2.323126   552.728194     2.110516     2.093238 
9144.365370     5.107042     2.253856   568.103110     2.110148     2.093100 
9153.509740     5.112151     2.242276   569.494665     2.109781     2.092959 
9162.663250     5.117266     2.303293   552.823588     2.109415     2.092815 
9171.825910     5.122385     2.211176   574.381495     2.109050     2.092667 
9180.997740     5.127510     2.207473   573.714711     2.108686     2.092515 
9190.178730     5.132640     2.275234   555.162845     2.108323     2.092359 
9199.368910     5.137775     2.247388   560.393069     2.107960     2.092200 
9208.568280     5.142916     2.200358   570.793958     2.107598     2.092038 
9217.776850     5.148061     2.249358   556.855948     2.107236     2.091871 
9226.994630     5.153212     2.185464   571.366597     2.106874     2.091702 
9236.221620     5.158367     2.251098   553.089105     2.106512     2.091528 
9245.457840     5.163528     2.267995   547.465779     2.106151     2.091351 
9254.703300     5.168694     2.200534   562.689011     2.105789     2.091171 
9263.958000     5.173866     2.170338   568.662482     2.105427     2.090987 
9273.221960     5.179042     2.164472   568.778037     2.105065     2.090799 
9282.495180     5.184224     2.160847   568.083341     2.104703     2.090608 
9291.777680     5.189411     2.246903   544.925289     2.104340     2.090413 
9301.069460     5.194603     2.209934   552.405027     2.103977     2.090215 
9310.370530     5.199800     2.204248   552.270804     2.103614     2.090013 
9319.680900     5.205002     2.225736   545.300484     2.103249     2.089807 
9329.000580     5.210210     2.162010   559.719765     2.102884     2.089598 
9338.329580     5.215423     2.215089   544.709105     2.102519     2.089386 
9347.667910     5.220641     2.206740   545.259230     2.102152     2.089170 
9357.015580     5.225864     2.174041   552.125213     2.101785     2.088950 
9366.372590     5.231093     2.179851   548.826384     2.101417     2.088727 
9375.738960     5.236327     2.133100   559.307370     2.100281     2.088501 
9385.114700     5.241566     2.193400   542.585404     2.097999     2.088271 
9394.499820     5.246810     2.163972   548.167651     2.096522     2.088037 
9403.894320     5.252059     2.160322   547.621577     2.095521     2.087800 
9413.298210     5.257314     2.176422   541.680344     2.094779     2.087560 
9422.711510     5.262574     2.159139   544.790731     2.094168     2.087316 
9432.134220     5.267840     2.154428   544.285755     2.093629     2.087069 
9441.566350     5.273110     2.206579   529.878354     2.093081     2.086818 
9451.007920     5.278386     2.225503   524.068926     2.092562     2.086563 
9460.458930     5.283667     2.109096   551.072754     2.092117     2.086306 
9469.919390     5.288954     2.212180   523.963365     2.091714     2.086044 
9479.389310     5.294246     2.205214   524.046611     2.091334     2.085780 
9488.868700     5.299543     2.180924   528.452202     2.090967     2.085512 
9498.357570     5.304845     2.178912   527.061323     2.090608     2.085240 
9507.855920     5.310153     2.163091   529.618647     2.090253     2.084966 
9517.363780     5.315466     2.186984   522.202829     2.089900     2.084687 
9526.881140     5.320784     2.178190   522.775379     2.089547     2.084406 
9536.408020     5.326108     2.146708   528.885670     2.089194     2.084121 
9545.944430     5.331437     2.156513   525.266864     2.088838     2.083832 
9555.490380     5.336771     2.180476   517.960567     2.088481     2.083540 
9565.045870     5.342111     2.183357   515.271833     2.088122     2.083245 
9574.610910     5.347456     2.158127   520.005240     2.087761     2.082947 
9584.185520     5.352806     2.168164   516.005751     2.087398     2.082645 
9593.769710     5.358162     2.172847   513.538126     2.087032     2.082340 
9603.363480     5.363523     2.195475   506.607272     2.086665     2.082031 
9612.966840     5.368890     2.141837   517.981079     2.086295     2.081719 
9622.579810     5.374262     2.160446   511.845576     2.085923     2.081404 
9632.202390     5.379639     2.168094   508.282823     2.085548     2.081086 
9641.834590     5.385022     2.136981   514.390351     2.085171     2.080764 
9651.476430     5.390410     2.091179   524.297668     2.084792     2.080439 
9661.127900     5.395803     2.074578   526.793769     2.084411     2.080111 
9670.789030     5.401202     2.071081   526.263859     2.084027     2.079779 
9680.459820     5.406606     2.122109   512.186894     2.083641     2.079444 
9690.140280     5.412016     2.039763   531.447478     2.083252     2.079106 
9699.830420     5.417431     2.048074   527.607223     2.082861     2.078765 
9709.530250     5.422852     2.149523   501.239955     2.082468     2.078420 
9719.239780     5.428278     2.137832   502.675852     2.082072     2.078073 
9728.959020     5.433709     2.099550   510.333576     2.081674     2.077722 
9738.687980     5.439146     2.137731   499.935821     2.081273     2.077367 
9748.426670     5.444588     2.106495   505.910604     2.080870     2.077010 
9758.175090     5.450036     2.096238   507.104567     2.080465     2.076650 
9767.933270     5.455489     2.044330   518.263655     2.080057     2.076286 
9777.701200     5.460948     2.079547   508.149005     2.079647     2.075919 
9787.478900     5.466412     2.100667   501.576334     2.079234     2.075549 
9797.266380     5.471882     2.172502   483.659134     2.078819     2.075176 
9807.063650     5.477357     2.160946   484.692553     2.078401     2.074799 
9816.870710     5.482837     2.088270   500.049187     2.077981     2.074420 
9826.687580     5.488323     2.025387   514.102776     2.077558     2.074038 
9836.514270     5.493815     2.046730   507.478648     2.077133     2.073652 
9846.350780     5.499312     2.119948   488.367233     2.076706     2.073263 
9856.197140     5.504815     2.109194   489.116009     2.076276     2.072872 
9866.053330     5.510323     2.145647   479.742591     2.075844     2.072477 
9875.919390     5.515836     2.099355   488.765501     2.075409     2.072079 
9885.795310     5.521356     2.093062   488.821912     2.074971     2.071678 
9895.681100     5.526880     2.029862   502.549649     2.074531     2.071274 
9905.576780     5.532411     2.086497   487.309137     2.074089     2.070867 
9915.482360     5.537946     2.090588   485.142963     2.073644     2.070457 
9925.397840     5.543488     2.082057   485.810227     2.073197     2.070044 
9935.323240     5.549035     2.047979   492.028850     2.072747     2.069628 
9945.258560     5.554587     2.073285   484.647311     2.072295     2.069209 
9955.203820     5.560145     2.060505   486.190791     2.071841     2.068787 
9965.159020     5.565709     2.052999   486.490028     2.071384     2.068362 
9975.124180     5.571278     2.060950   483.045553     2.070924     2.067935 
9985.099310     5.576852     2.032088   488.622898     2.070462     2.067504 
9995.084410     5.582433     2.081750   475.566715     2.069998     2.067070 
10005.079490     5.588019     2.104326   468.697871     2.069531     2.066634 
10015.084570     5.593610     2.079150   472.901856     2.069061     2.066194 
10025.099660     5.599207     2.066427   474.372993     2.068589     2.065752 
10035.124750     5.604810     2.062583   473.911907     2.068115     2.065307 
10045.159880     5.610418     2.084675   467.074515     2.067639     2.064859 
10055.205040     5.616032     2.033330   477.382244     2.067159     2.064408 
10065.260240     5.621652     2.008837   481.537724     2.066678     2.063955 
10075.325500     5.627277     2.025612   476.029388     2.066194     2.063498 
10085.400830     5.632908     2.109797   455.524998     2.065708     2.063039 
10095.486230     5.638544     2.130548   449.566014     2.065219     2.062577 
10105.581720     5.644187     2.043349   467.374866     2.064728     2.062112 
10115.687300     5.649834     2.056599   462.969740     2.064234     2.061644 
10125.802990     5.655488     1.979929   479.009985     2.063738     2.061174 
10135.928790     5.661147     2.021224   467.661955     2.063240     2.060701 
10146.064720     5.666812     2.057062   458.034334     2.062739     2.060225 
10156.210780     5.672482     2.026927   463.523902     2.062236     2.059747 
10166.366990     5.678158     2.082403   449.925591     2.061731     2.059266 
10176.533360     5.683840     2.140222   436.255282     2.061223     2.058782 
10186.709890     5.689528     2.114225   439.767314     2.060713     2.058295 
10196.896600     5.695221     2.132459   434.893872     2.060201     2.057806 
10207.093500     5.700920     2.119607   436.141952     2.059686     2.057314 
10217.300590     5.706625     2.057866   447.730616     2.059169     2.056820 
10227.517890     5.712335     2.042368   449.089785     2.058649     2.056323 
10237.745410     5.718051     2.051981   445.700109     2.058128     2.055823 
10247.983160     5.723773     2.015865   452.299267     2.057604     2.055321 
10258.231140     5.729501     2.009572   451.882467     2.057078     2.054816 
10268.489370     5.735234     2.029658   446.014739     2.056549     2.054309 
10278.757860     5.740973     2.034913   443.520813     2.056018     2.053799 
10289.036620     5.746718     2.081422   432.286255     2.055485     2.053287 
10299.325660     5.752468     2.057429   435.966213     2.054950     2.052772 
10309.624980     5.758225     2.010663   444.533562     2.054413     2.052254 
10319.934610     5.763987     1.987475   448.426995     2.053873     2.051735 
10330.254540     5.769755     2.083307   426.543870     2.053331     2.051212 
10340.584800     5.775528     1.971557   449.093212     2.052787     2.050687 
10350.925380     5.781308     2.052645   430.309615     2.052240     2.050160 
10361.276310     5.787093     2.006016   438.829260     2.051692     2.049631 
10371.637580     5.792884     2.077536   422.302161     2.051141     2.049099 
10382.009220     5.798681     2.025240   431.951023     2.050589     2.048564 
10392.391230     5.804484     2.032564   429.350039     2.050034     2.048027 
10402.783620     5.810292     2.041036   426.057128     2.049476     2.047488 
10413.186400     5.816106     2.026236   427.714751     2.048917     2.046947 
10423.599590     5.821927     2.013673   429.543869     2.048356     2.046403 
10434.023190     5.827752     1.979900   435.352598     2.047792     2.045857 
10444.457210     5.833584     2.001176   429.512356     2.047227     2.045308 
10454.901670     5.839422     1.999968   428.249709     2.046659     2.044757 
10465.356570     5.845265     2.029243   421.279462     2.046090     2.044204 
10475.821930     5.851115     1.999144   426.021249     2.045518     2.043649 
10486.297750     5.856970     2.009341   422.903341     2.044944     2.043091 
10496.784050     5.862831     1.947518   434.997281     2.044368     2.042532 
10507.280830     5.868698     1.995587   423.239936     2.043790     2.041970 
10517.788110     5.874571     1.978431   425.783756     2.043211     2.041406 
10528.305900     5.880450     1.989602   422.189019     2.042629     2.040839 
10538.834210     5.886334     2.033914   411.627343     2.042045     2.040271 
10549.373040     5.892225     2.017318   413.662565     2.041459     2.039700 
10559.922410     5.898121     2.000074   416.183905     2.040872     2.039127 
10570.482340     5.904023     1.989518   417.041570     2.040282     2.038552 
10581.052820     5.909932     2.039894   405.474113     2.039690     2.037975 
10591.633870     5.915846     2.002784   411.927988     2.039097     2.037396 
10602.225510     5.921766     2.043876   402.572664     2.038501     2.036815 
10612.827730     5.927692     1.974035   415.377981     2.037904     2.036232 
10623.440560     5.933624     2.012466   406.005345     2.037305     2.035647 
10634.064000     5.939562     1.979552   411.495256     2.036704     2.035060 
10644.698060     5.945506     1.925237   421.711096     2.036101     2.034470 
10655.342760     5.951456     2.027652   399.231350     2.035496     2.033879 
10665.998100     5.957411     1.966079   410.445839     2.034890     2.033286 
10676.664100     5.963373     1.979711   406.188167     2.034282     2.032691 
10687.340770     5.969341     1.916800   418.337410     2.033671     2.032093 
10698.028110     5.975315     1.875827   426.115000     2.033060     2.031494 
10708.726140     5.981294     1.962976   405.759378     2.032446     2.030893 
10719.434860     5.987280     1.997902   397.515316     2.031831     2.030291 
10730.154300     5.993272     1.959281   403.894936     2.031213     2.029686 
10740.884450     5.999270     1.937256   407.079981     2.030594     2.029079 
10751.625340     6.005273     1.952958   402.487865     2.029974     2.028471 
10762.376960     6.011283     1.947218   402.420046     2.029352     2.027861 
10773.139340     6.017299     1.944807   401.542527     2.028728     2.027248 
10783.912480     6.023321     1.910928   407.056492     2.028102     2.026635 
10794.696390     6.029348     1.925179   402.932021     2.027475     2.026019 
10805.491090     6.035382     1.952218   395.989295     2.026846     2.025401 
10816.296580     6.041422     2.040614   377.477282     2.026215     2.024782 
10827.112870     6.047468     1.956799   392.262417     2.025583     2.024161 
10837.939990     6.053520     2.031975   376.593633     2.024949     2.023539 
10848.777930     6.059578     2.057920   370.540701     2.024314     2.022914 
10859.626700     6.065643     1.946654   390.221267     2.023446     2.022288 
10870.486330     6.071713     1.938496   390.393530     2.022367     2.021660 
10881.356820     6.077789     2.007531   376.014908     2.021488     2.021031 
10892.238170     6.083872     1.999775   375.696187     2.020717     2.020400 
10903.130410     6.089960     1.996923   375.254991     2.020003     2.019767 
10914.033540     6.096055     2.000051   373.374121     2.019316     2.019133 
10924.947580     6.102156     1.978034   376.258557     2.018642     2.018497 
10935.872520     6.108262     1.971053   376.091770     2.017976     2.017860 
10946.808400     6.114375     1.984186   372.542795     2.017290     2.017221 
10957.755200     6.120494     1.960195   375.883989     2.016621     2.016580 
10968.712960     6.126620     1.917034   383.134549     2.015963     2.015938 
10979.681670     6.132751     1.999212   366.148030     2.015311     2.015294 
10990.661350     6.138889     2.015912   361.580270     2.014660     2.014649 
11001.652020     6.145032     1.960551   370.575796     2.014011     2.014003 
11012.653670     6.151182     1.867252   387.886122     2.013362     2.013355 
11023.666320     6.157338     1.892205   381.493570     2.012711     2.012705 
11034.689990     6.163500     2.000576   359.434385     2.012060     2.012054 
11045.724680     6.169669     1.953585   366.957469     2.011407     2.011402 
11056.770400     6.175843     1.926202   371.105828     2.010754     2.010748 
11067.827170     6.182024     1.966814   362.319146     2.010098     2.010093 
11078.895000     6.188211     1.942092   366.081760     2.009442     2.009436 
11089.973900     6.194404     1.881077   376.558556     2.008784     2.008778 
11101.063870     6.200603     1.918639   367.772417     2.008125     2.008119 
11112.164930     6.206809     1.974508   356.317980     2.007464     2.007458 
11123.277100     6.213021     1.903219   368.466842     2.006802     2.006796 
11134.400370     6.219239     1.961456   356.512172     2.006139     2.006133 
11145.534780     6.225463     2.024768   344.347177     2.005474     2.005469 
11156.680310     6.231694     1.893443   367.035931     2.004808     2.004803 
11167.836990     6.237930     1.949071   355.554062     2.004141     2.004136 
11179.004830     6.244173     1.929162   358.102877     2.003473     2.003467 
11190.183830     6.250422     1.873997   367.415940     2.002803     2.002798 
11201.374020     6.256678     1.963976   349.172485     2.002133     2.002127 
11212.575390     6.262940     1.934929   353.203958     2.001461     2.001455 
11223.787970     6.269208     1.890500   360.675636     2.000788     2.000782 
11235.011750     6.275482     1.911839   355.488100     2.000113     2.000107 
11246.246770     6.281763     1.897264   357.187086     1.999438     1.999432 
11257.493010     6.288050     1.999809   337.746104     1.998761     1.998755 
11268.750500     6.294343     1.935642   347.829414     1.998083     1.998077 
11280.019260     6.300642     1.969108   340.855041     1.997404     1.997398 
11291.299270     6.306948     1.995236   335.265854     1.996724     1.996718 
11302.590570     6.313261     1.893828   352.328045     1.996043     1.996037 
11313.893160     6.319579     1.881247   353.096845     1.995361     1.995354 
11325.207060     6.325904     1.948703   340.062757     1.994677     1.994671 
11336.532260     6.332235     1.863059   354.718162     1.993993     1.993986 
11347.868800     6.338573     1.908060   345.362730     1.993307     1.993301 
11359.216670     6.344916     1.858270   353.319090     1.992621     1.992614 
11370.575880     6.351267     1.922998   340.469359     1.991933     1.991927 
11381.946460     6.357623     1.886143   345.947013     1.991245     1.991238 
11393.328400     6.363986     1.919707   338.768736     1.990555     1.990548 
11404.721730     6.370356     1.943987   333.482312     1.989865     1.989858 
11416.126460     6.376731     1.903706   339.332233     1.989173     1.989166 
11427.542580     6.383114     1.973795   325.796879     1.988481     1.988474 
11438.970120     6.389502     1.851691   346.180446     1.987787     1.987780 
11450.409090     6.395897     1.928641   331.439575     1.987093     1.987086 
11461.859500     6.402298     1.921332   331.655940     1.986397     1.986390 
11473.321360     6.408706     1.863083   340.811750     1.985701     1.985694 
11484.794680     6.415120     1.853405   341.426656     1.985004     1.984997 
11496.279480     6.421541     1.859325   339.433269     1.984306     1.984298 
11507.775760     6.427968     1.908238   329.414473     1.983607     1.983599 
11519.283530     6.434402     1.955056   320.438699     1.982907     1.982899 
11530.802820     6.440841     1.928001   323.824243     1.982206     1.982199 
11542.333620     6.447288     1.974345   315.150969     1.981505     1.981497 
11553.875950     6.453741     1.932865   320.851754     1.980802     1.980794 
11565.429830     6.460200     1.902011   324.705604     1.980099     1.980091 
11576.995260     6.466666     1.853101   332.189788     1.979394     1.979387 
11588.572260     6.473138     1.920902   319.517064     1.978689     1.978681 
11600.160830     6.479617     1.917205   318.847032     1.977984     1.977976 
11611.760990     6.486102     1.897972   321.175796     1.977277     1.977269 
11623.372750     6.492594     1.821303   333.514713     1.976569     1.976561 
11634.996120     6.499092     1.909878   316.910681     1.975861     1.975853 
11646.631120     6.505597     1.890625   319.122773     1.975152     1.975144 
11658.277750     6.512109     1.929962   311.470863     1.974442     1.974434 
11669.936030     6.518626     1.887164   317.558769     1.973732     1.973723 
11681.605960     6.525151     1.894461   315.184988     1.973020     1.973012 
11693.287570     6.531682     1.860753   320.012816     1.972308     1.972299 
11704.980860     6.538219     1.887577   314.401052     1.971595     1.971586 
11716.685840     6.544763     1.904168   310.449072     1.970881     1.970872 
11728.402520     6.551314     1.845138   319.072839     1.970167     1.970158 
11740.130930     6.557871     1.868146   314.357908     1.969452     1.969442 
11751.871060     6.564435     1.972592   296.900885     1.968736     1.968726 
11763.622930     6.571005     1.961570   297.541913     1.968019     1.968010 
11775.386550     6.577582     1.947719   298.760487     1.967301     1.967292 
11787.161940     6.584166     1.880547   308.400585     1.966583     1.966574 
11798.949100     6.590756     1.849363   312.439490     1.965864     1.965855 
11810.748050     6.597353     1.834506   314.002947     1.965145     1.965135 
11822.558800     6.603956     1.821904   314.826950     1.964424     1.964415 
11834.381350     6.610566     1.873875   305.215665     1.963703     1.963693 
11846.215740     6.617182     1.845101   309.131081     1.962981     1.962972 
11858.061950     6.623806     1.833593   310.160787     1.962259     1.962249 
11869.920010     6.630436     1.981505   286.052336     1.961536     1.961526 
11881.789930     6.637072     1.881894   300.154249     1.960812     1.960802 
11893.671720     6.643715     1.844307   305.281582     1.960087     1.960077 
11905.565400     6.650365     1.818889   308.319796     1.959362     1.959351 
11917.470960     6.657022     1.877545   297.947892     1.958636     1.958625 
11929.388430     6.663685     1.982986   281.096481     1.957909     1.957898 
11941.317820     6.670355     1.911983   290.254521     1.957181     1.957171 
11953.259140     6.677031     1.907882   289.957059     1.956453     1.956442 
11965.212400     6.683714     1.827328   301.828496     1.955724     1.955713 
11977.177610     6.690404     1.871817   293.829428     1.954995     1.954983 
11989.154790     6.697101     1.883081   290.886536     1.954264     1.954253 
12001.143940     6.703804     1.887151   289.499605     1.953533     1.953522 
12013.145090     6.710514     1.922374   282.714757     1.952801     1.952790 
12025.158230     6.717231     1.906849   284.142706     1.952069     1.952057 
12037.183390     6.723955     1.892181   285.563163     1.951336     1.951324 
12049.220570     6.730685     1.864432   288.912563     1.950602     1.950590 
12061.269790     6.737422     1.969937   272.373941     1.949867     1.949855 
12073.331060     6.744166     1.934632   276.259677     1.949131     1.949119 
12085.404390     6.750916     1.948302   273.695553     1.948395     1.948383 
12097.489800     6.757674     1.886457   281.575446     1.947658     1.947645 
12109.587290     6.764438     1.844810   286.945685     1.946920     1.946907 
12121.696880     6.771209     1.871636   281.604459     1.946182     1.946169 
12133.818570     6.777986     1.918031   274.089819     1.945442     1.945429 
12145.952390     6.784771     1.855637   282.378977     1.944702     1.944689 
12158.098340     6.791562     1.821615   286.571097     1.943961     1.943948 
12170.256440     6.798360     1.784526   291.558251     1.943220     1.943206 
12182.426700     6.805165     1.831158   282.728828     1.942477     1.942463 
12194.609130     6.811977     1.763903   292.823176     1.941734     1.941720 
12206.803730     6.818795     1.886520   272.561937     1.940989     1.940975 
12219.010540     6.825621     1.858327   275.945504     1.940244     1.940230 
12231.229550     6.832453     1.884843   270.701647     1.939498     1.939484 
12243.460780     6.839292     1.900691   267.947730     1.938752     1.938737 
12255.704240     6.846138     1.853533   273.987114     1.938004     1.937989 
12267.959940     6.852991     1.861158   271.549689     1.937255     1.937240 
12280.227900     6.859850     1.843475   273.387007     1.936506     1.936490 
12292.508130     6.866717     1.955872   256.543173     1.935755     1.935740 
12304.800640     6.873590     1.919852   260.913211     1.935004     1.934988 
12317.105440     6.880471     1.858347   268.373421     1.934252     1.934235 
12329.422550     6.887358     1.836879   270.489946     1.933498     1.933482 
12341.751970     6.894252     1.813255   272.778058     1.932744     1.932727 
12354.093720     6.901153     1.788866   275.900403     1.931989     1.931972 
12366.447810     6.908061     1.843982   266.845938     1.931232     1.931215 
12378.814260     6.914976     1.918056   255.803423     1.930475     1.930457 
12391.193080     6.921898     1.879770   260.201664     1.929716     1.929699 
12403.584270     6.928827     1.819884   267.452528     1.928957     1.928939 
12415.987850     6.935762     1.882791   257.525995     1.928196     1.928178 
12428.403840     6.942705     1.886737   256.558460     1.927434     1.927416 
12440.832240     6.949655     1.848176   261.288789     1.926671     1.926653 
12453.273080     6.956611     1.829427   262.680675     1.925907     1.925888 
12465.726350     6.963575     1.834770   261.106595     1.925142     1.925122 
12478.192080     6.970546     1.843973   259.041742     1.924375     1.924355 
12490.670270     6.977523     1.852564   256.974179     1.923607     1.923587 
12503.160940     6.984508     1.862910   255.021494     1.922838     1.922818 
12515.664100     6.991499     1.871344   252.649063     1.922068     1.922047 
12528.179760     6.998498     1.872800   251.679067     1.921296     1.921275 
12540.707940     7.005503     1.893240   247.955589     1.920523     1.920502 
12553.248650     7.012516     1.862846   251.230007     1.919748     1.919727 
12565.801900     7.019536     1.950529   239.045030     1.918972     1.918950 
12578.367700     7.026562     1.817295   256.002785     1.918195     1.918173 
12590.946070     7.033596     1.828507   253.351046     1.917416     1.917393 
12603.537020     7.040637     1.852233   248.878909     1.916636     1.916613 
12616.140550     7.047685     1.861176   247.042755     1.915854     1.915830 
12628.756690     7.054740     1.880900   243.928361     1.915070     1.915047 
12641.385450     7.061802     1.828341   250.100379     1.914285     1.914261 
12654.026840     7.068871     1.878854   242.139990     1.913499     1.913474 
12666.680860     7.075947     1.770372   256.091693     1.912710     1.912685 
12679.347540     7.083030     1.838934   245.738314     1.911920     1.911894 
12692.026890     7.090121     1.939680   232.304598     1.911128     1.911102 
12704.718920     7.097218     1.869108   240.058849     1.910335     1.910308 
12717.423640     7.104323     1.876783   238.236282     1.909539     1.909512 
12730.141060     7.111434     1.793055   248.620525     1.908742     1.908714 
12742.871200     7.118553     1.893762   234.685440     1.907942     1.907914 
12755.614070     7.125679     1.858454   237.888804     1.907141     1.907112 
12768.369690     7.132812     1.883219   234.339959     1.906338     1.906308 
12781.138060     7.139953     1.780150   247.172107     1.905532     1.905503 
12793.919190     7.147100     1.908363   229.504007     1.904725     1.904695 
12806.713110     7.154255     1.811998   240.961264     1.903916     1.903884 
12819.519830     7.161417     1.888698   230.460126     1.903104     1.903072 
12832.339350     7.168586     1.897598   228.391306     1.902290     1.902257 
12845.171690     7.175762     1.865368   231.302019     1.901474     1.901441 
12858.016860     7.182945     1.826161   235.339269     1.900655     1.900621 
12870.874870     7.190136     1.796908   238.283798     1.899834     1.899800 
12883.745750     7.197334     1.745387   244.552905     1.899011     1.898976 
12896.629490     7.204539     1.816036   234.207858     1.898185     1.898149 
12909.526120     7.211751     1.868759   226.346201     1.897357     1.897320 
12922.435650     7.218970     1.824760   231.457654     1.896526     1.896488 
12935.358090     7.226197     1.851237   227.272424     1.895692     1.895653 
12948.293440     7.233431     1.833298   228.756785     1.894856     1.894816 
12961.241740     7.240672     1.791826   233.227277     1.894017     1.893976 
12974.202980     7.247921     1.892934   220.015248     1.893175     1.893133 
12987.177180     7.255176     1.872567   221.369607     1.892330     1.892288 
13000.164360     7.262439     1.917750   215.563730     1.891482     1.891439 
13013.164520     7.269710     1.720598   239.548243     1.890632     1.890587 
13026.177690     7.276987     1.771602   231.876556     1.889778     1.889732 
13039.203870     7.284272     1.866421   219.235595     1.888921     1.888874 
13052.243070     7.291564     1.879878   217.073882     1.888061     1.888013 
13065.295310     7.298864     1.813971   224.035343     1.887198     1.887148 
13078.360610     7.306171     1.835291   220.977986     1.886331     1.886280 
13091.438970     7.313485     1.845379   218.991106     1.885461     1.885409 
13104.530410     7.320806     1.835520   219.256567     1.884587     1.884534 
13117.634940     7.328135     1.862006   215.372758     1.883710     1.883656 
13130.752570     7.335471     1.887120   211.848348     1.882830     1.882773 
13143.883330     7.342815     1.844697   216.269973     1.881945     1.881887 
13157.027210     7.350166     1.833572   216.538146     1.881057     1.880998 
13170.184240     7.357524     1.848020   214.148106     1.880166     1.880104 
13183.354420     7.364890     1.804442   218.633770     1.879270     1.879206 
13196.537770     7.372263     1.861933   211.201015     1.878370     1.878305 
13209.734310     7.379643     1.857651   210.824543     1.877466     1.877399 
13222.944050     7.387031     1.775270   219.910789     1.876558     1.876489 
13236.166990     7.394426     1.740816   223.529114     1.875646     1.875574 
13249.403160     7.401829     1.858486   208.775361     1.874730     1.874656 
13262.652560     7.409239     1.863822   207.544026     1.873809     1.873732 
13275.915210     7.416657     1.809448   213.034889     1.872883     1.872805 
13289.191130     7.424082     1.953094   196.943882     1.871954     1.871872 
13302.480320     7.431514     1.873452   204.358824     1.871019     1.870935 
13315.782800     7.438954     1.912755   199.884357     1.870080     1.869993 
13329.098580     7.446401     1.926530   197.632331     1.869136     1.869046 
13342.427680     7.453856     1.782283   212.767981     1.868187     1.868093 
13355.770110     7.461319     1.945257   194.358720     1.867234     1.867136 
13369.125880     7.468788     1.864752   202.012716     1.866275     1.866174 
13382.495010     7.476266     1.822253   205.898810     1.865311     1.865206 
13395.877500     7.483750     1.777611   210.660868     1.864342     1.864232 
13409.273380     7.491243     1.920519   194.249352     1.863368     1.863254 
13422.682650     7.498742     1.819430   204.514624     1.862388     1.862269 
13436.105330     7.506250     1.767715   209.772530     1.861403     1.861279 
13449.541440     7.513765     1.813450   203.947471     1.860413     1.860282 
13462.990980     7.521287     1.873113   196.791130     1.859417     1.859280 
13476.453970     7.528817     1.821247   201.762749     1.858415     1.858272 
13489.930430     7.536354     1.848702   198.360431     1.857409     1.857257 
13503.420360     7.543899     1.954232   186.762829     1.856396     1.856236 
13516.923780     7.551452     1.927832   188.749443     1.855379     1.855209 
13530.440700     7.559012     1.822640   198.972888     1.854356     1.854175 
13543.971140     7.566580     1.901857   189.856850     1.853328     1.853135 
13557.515110     7.574155     1.870365   192.326711     1.852295     1.852087 
13571.072630     7.581738     1.889070   189.508563     1.851256     1.851033 
13584.643700     7.589329     1.808058   197.342480     1.850214     1.849971 
13598.228340     7.596927     1.859317   191.514933     1.849167     1.848903 
13611.826570     7.604533     1.826223   193.877360     1.848116     1.847827 
13625.438400     7.612146     1.907320   185.088716     1.847061     1.846743 
13639.063840     7.619767     1.884917   186.761655     1.846004     1.845652 
13652.702900     7.627396     1.840419   190.398473     1.844943     1.844553 
13666.355600     7.635032     1.857556   188.070937     1.843881     1.843446 
13680.021960     7.642677     1.895693   183.443572     1.842817     1.842332 
13693.701980     7.650328     1.842024   187.876617     1.841753     1.841209 
13707.395680     7.657988     1.880230   183.659126     1.840688     1.840077 
13721.103080     7.665655     1.880859   182.689251     1.839623     1.838938 
13734.824180     7.673329     1.860844   183.880595     1.838559     1.837789 
13748.559010     7.681012     1.834433   186.151521     1.837497     1.836632 
13762.307570     7.688702     1.808090   188.112056     1.836436     1.835466 
13776.069870     7.696400     1.886540   179.610374     1.835377     1.834291 
13789.845940     7.704105     1.802721   187.201528     1.834319     1.833107 
13803.635790     7.711819     1.815373   185.186205     1.833264     1.831913 
13817.439420     7.719540     1.879633   178.202359     1.832209     1.830710 
13831.256860     7.727269     1.847768   180.515632     1.831155     1.829497 
13845.088120     7.735005     1.783205   186.248579     1.830100     1.828274 
13858.933210     7.742749     1.863295   177.528866     1.829043     1.827041 
13872.792140     7.750502     1.843783   178.684437     1.827983     1.825798 
13886.664930     7.758261     1.920589   170.913858     1.826916     1.824545 
13900.551600     7.766029     1.909757   171.246872     1.825841     1.823281 
13914.452150     7.773804     1.818215   179.235211     1.824754     1.822006 
13928.366600     7.781588     1.894753   171.214472     1.823652     1.820721 
13942.294970     7.789379     1.820088   177.533881     1.822530     1.819424 
13956.237260     7.797178     1.867510   172.363460     1.821384     1.818116 
13970.193500     7.804984     1.837819   174.319817     1.820210     1.816796 
13984.163700     7.812799     1.796454   177.959962     1.819003     1.815465 
13998.147860     7.820621     1.831737   174.052638     1.817758     1.814122 
14012.146010     7.828451     1.745316   181.782760     1.816471     1.812767 
14026.158150     7.836289     1.770719   178.535343     1.815139     1.811400 
14040.184310     7.844135     1.723864   182.426459     1.813762     1.810020 
14054.224500     7.851989     1.935412   162.341499     1.812337     1.808627 
14068.278720     7.859851     1.846267   169.476952     1.810867     1.807222 
14082.347000     7.867720     1.855585   167.924922     1.809354     1.805804 
14096.429350     7.875598     1.884275   164.861027     1.807801     1.804372 
14110.525770     7.883483     1.870909   165.419836     1.806212     1.802927 
14124.636300     7.891376     1.776664   173.744110     1.804592     1.801468 
14138.760940     7.899278     1.799486   170.890444     1.802944     1.799996 
14152.899700     7.907187     2.012331   152.627322     1.801272     1.798509 
14167.052600     7.915104     1.719934   177.354476     1.799581     1.797008 
14181.219650     7.923029     1.766826   172.263347     1.797873     1.795492 
14195.400870     7.930962     1.846405   164.247480     1.796152     1.793961 
14209.596270     7.938903     1.791668   168.684281     1.794420     1.792416 
14223.805870     7.946851     1.802595   167.039040     1.792679     1.790855 
14238.029670     7.954808     1.878645   159.852407     1.790931     1.789279 
14252.267700     7.962773     1.937238   154.381114     1.789176     1.787687 
14266.519970     7.970746     1.943247   153.363205     1.787416     1.786078 
14280.786490     7.978727     1.816222   163.719061     1.785651     1.784454 
14295.067280     7.986715     1.770185   167.427363     1.783880     1.782813 
14309.362340     7.994712     1.870597   157.935388     1.782105     1.781156 
14323.671710     8.002717     1.953163   150.665102     1.780323     1.779481 
14337.995380     8.010730     1.861783   157.570736     1.778536     1.777789 
14352.333370     8.018751     1.662130   175.832829     1.776742     1.776080 
14366.685710     8.026780     1.793783   162.133572     1.774939     1.774353 
14381.052390     8.034817     1.897878   152.816284     1.773128     1.772608 
14395.433440     8.042862     1.958444   147.602545     1.771307     1.770844 
14409.828880     8.050915     1.825283   157.484850     1.769474     1.769062 
14424.238710     8.058976     1.874855   152.643691     1.767630     1.767262 
14438.662950     8.067046     1.795087   158.614310     1.765772     1.765441 
14453.101610     8.075123     1.800919   157.679936     1.763901     1.763602 
14467.554710     8.083209     1.818422   155.378971     1.762014     1.761743 
14482.022260     8.091302     1.710363   164.391008     1.760111     1.759864 
14496.504290     8.099404     1.772505   158.054425     1.758191     1.757964 
14511.000790     8.107514     1.841289   152.085304     1.756253     1.756044 
14525.511790     8.115632     1.760145   158.374189     1.754296     1.754103 
14540.037300     8.123758     1.765186   157.092178     1.752321     1.752141 
14554.577340     8.131892     1.812163   152.305584     1.750326     1.750157 
14569.131920     8.140035     1.774133   154.873884     1.748310     1.748152 
14583.701050     8.148186     1.681098   162.623091     1.746273     1.746124 
14598.284750     8.156344     1.815795   149.877826     1.744215     1.744074 
14612.883040     8.164511     1.712113   158.542380     1.742135     1.742001 
14627.495920     8.172687     1.768035   152.805743     1.740032     1.739906 
14642.123420     8.180870     1.826679   147.205784     1.737907     1.737786 
14656.765540     8.189062     1.740295   153.976483     1.735758     1.735643 
14671.422300     8.197261     1.814839   147.076596     1.733586     1.733476 
14686.093730     8.205470     1.929010   137.768674     1.731390     1.731284 
14700.779820     8.213686     1.925724   137.810403     1.729169     1.729068 
14715.480600     8.221910     1.819341   145.022945     1.726923     1.726826 
14730.196080     8.230143     1.758205   149.541620     1.724652     1.724559 
14744.926280     8.238384     1.802918   145.348541     1.722356     1.722267 
14759.671200     8.246634     1.826760   143.150605     1.720034     1.719948 
14774.430870     8.254891     1.849093   140.683566     1.717685     1.717602 
14789.205310     8.263157     1.893139   137.023209     1.715309     1.715230 
14803.994510     8.271431     1.825983   141.520000     1.712907     1.712830 
14818.798510     8.279714     1.681346   153.011387     1.710477     1.710402 
14833.617300     8.288005     1.902150   134.792426     1.708018     1.707947 
14848.450920     8.296304     1.790699   142.643514     1.705532     1.705463 
14863.299370     8.304611     1.737119   146.459822     1.703017     1.702950 
14878.162670     8.312927     1.931185   131.573782     1.700473     1.700408 
14893.040830     8.321251     1.822583   138.561527     1.697899     1.697837 
14907.933870     8.329583     1.821237   138.405439     1.695296     1.695235 
14922.841810     8.337924     1.867521   134.348114     1.692662     1.692603 
14937.764650     8.346274     1.951526   127.982791     1.689997     1.689941 
14952.702410     8.354631     1.886467   132.126141     1.687301     1.687247 
14967.655120     8.362997     1.750107   141.842850     1.684574     1.684521 
14982.622770     8.371371     1.770604   139.719498     1.681815     1.681763 
14997.605400     8.379754     1.729302   142.381787     1.679023     1.678973 
#######	End powder diffraction data	#######


#######	Begin powder diffraction data	#######
data_POL126523-b_3-TOF.dat_0
_pd_block_id	POL126523-b_3-TOF.dat_0
_pd_calc_method	Rietveld
_diffrn_radiation_probe	neutron
_pd_instr_special_details	POLARIS_Diffractometer_at_ISIS
_pd_meas_scan_method	tof
_refine_ls_goodness_of_fit_all	2.68076
_pd_proc_ls_prof_R_factor	0.02016
_pd_proc_ls_prof_wR_factor	0.02397
_pd_proc_ls_prof_wR_expected	0.00894
loop_
	_pd_phase_id
	_pd_phase_block_id
	_pd_phase_mass_%
1	LSF641_rhombohedral_0	90.38(14)
2	LSF641_orthorhombic_secondary_0	9.62(14)
loop_
	_refln_index_h
	_refln_index_k
	_refln_index_l
	_pd_refln_phase_id
	_refln_d_spacing
	_refln_F_squared_calc
	_refln_F_squared_meas
   0    0    3 1    4.474762     0.000000     0.000000
   0    0    4 1    3.356072     0.000000     0.000000
   0    0    5 1    2.684857     0.000000     0.000000
   0    0    6 1    2.237381    28.572192    28.730213
   0    0    7 1    1.917755     0.000000     0.000000
   0    0    8 1    1.678036     0.000000     0.000000
   0    0    9 1    1.491587     0.000000     0.000000
   0    0   10 1    1.342429     0.000000     0.000000
   0    0   11 1    1.220390     0.000000     0.000000
   0    0   12 1    1.118691   120.914802   120.792399
   0    0   13 1    1.032637     0.000000     0.000000
   0    0   14 1    0.958878     0.000000     0.000000
   0    0   15 1    0.894952     0.000000     0.000000
   0    0   16 1    0.839018     0.000000     0.000000
   0    0   17 1    0.789664     0.000000     0.000000
   0    0   18 1    0.745794    11.179891    11.034271
   0    0   19 1    0.706541     0.000000     0.000000
   0    0   20 1    0.671214     0.000000     0.000000
   0    0   21 1    0.639252     0.000000     0.000000
   0    0   22 1    0.610195     0.000000     0.000000
   0    0   23 1    0.583665     0.000000     0.000000
   0    0   24 1    0.559345    60.470717    60.238103
   0    0   25 1    0.536971     0.000000     0.000000
   0    0   26 1    0.516319     0.000000     0.000000
   0    0   27 1    0.497196     0.000000     0.000000
   0    0   28 1    0.479439     0.000000     0.000000
   0    0   29 1    0.462906     0.000000     0.000000
   0    0   30 1    0.447476     0.956121     0.961274
   0    0   31 1    0.433041     0.000000     0.000000
   0    0   32 1    0.419509     0.000000     0.000000
   0    0   33 1    0.406797     0.000000     0.000000
   0    0   34 1    0.394832     0.000000     0.000000
   0    0   35 1    0.383551     0.000000     0.000000
   0    0   36 1    0.372897    21.875594    21.992775
   0    0   37 1    0.362819     0.000000     0.000000
   1    0  -37 1    0.361779     0.000000     0.000000
   1    0  -36 1    0.371768     0.000000     0.000000
   1    0  -35 1    0.382323     0.000001     0.000001
   1    0  -34 1    0.393493     0.000000     0.000000
   1    0  -33 1    0.405332     0.000000     0.000000
   1    0  -32 1    0.417904    35.030080    34.936575
   1    0  -31 1    0.431277     0.000000     0.000000
   1    0  -30 1    0.445530     0.000000     0.000000
   1    0  -29 1    0.460752     0.000003     0.000003
   1    0  -28 1    0.477047     0.000000     0.000000
   1    0  -27 1    0.494530     0.000000     0.000000
   1    0  -26 1    0.513335     8.631609     8.524786
   1    0  -25 1    0.533617     0.000000     0.000000
   1    0  -24 1    0.555557     0.000000     0.000000
   1    0  -23 1    0.579365     0.000000     0.000000
   1    0  -22 1    0.605286     0.000000     0.000000
   1    0  -21 1    0.633615     0.000000     0.000000
   1    0  -20 1    0.664698    49.740913    50.278367
   1    0  -19 1    0.698953     0.000000     0.000000
   1    0  -18 1    0.736885     0.000000     0.000000
   1    0  -17 1    0.779111     0.000278     0.000285
   1    0  -16 1    0.826393     0.000000     0.000000
   1    0  -15 1    0.879678     0.000000     0.000000
   1    0  -14 1    0.940161    13.753461    13.608251
   1    0  -13 1    1.009369     0.000000     0.000000
   1    0  -12 1    1.089278     0.000000     0.000000
   1    0  -11 1    1.182485     0.015157     0.014992
   1    0  -10 1    1.292461     0.000000     0.000000
   1    0   -9 1    1.423919     0.000000     0.000000
   1    0   -8 1    1.583369    54.699084    54.395078
   1    0   -7 1    1.779939     0.000000     0.000000
   1    0   -6 1    2.026515     0.000000     0.000000
   1    0   -5 1    2.341070     0.428365     0.430708
   1    0   -4 1    2.747003     0.000000     0.000000
   1    0   -3 1    3.267261     0.000000     0.000000
   1    0   -2 1    3.894511    18.959579    19.672837
   1    0   -1 1    4.504478     0.000000     0.000000
   1    0    0 1    4.781705     0.000000     0.000000
   1    0    1 1    4.504478     2.766483     2.477077
   1    0    2 1    3.894511     0.000000     0.000000
   1    0    3 1    3.267261     0.000000     0.000000
   1    0    4 1    2.747003    51.922064    52.873434
   1    0    5 1    2.341070     0.000000     0.000000
   1    0    6 1    2.026515     0.000000     0.000000
   1    0    7 1    1.779939     0.146178     0.145203
   1    0    8 1    1.583369     0.000000     0.000000
   1    0    9 1    1.423919     0.000000     0.000000
   1    0   10 1    1.292461    18.823628    18.858685
   1    0   11 1    1.182485     0.000000     0.000000
   1    0   12 1    1.089278     0.000000     0.000000
   1    0   13 1    1.009369     0.004490     0.004367
   1    0   14 1    0.940161     0.000000     0.000000
   1    0   15 1    0.879678     0.000000     0.000000
   1    0   16 1    0.826393    45.746681    46.763166
   1    0   17 1    0.779111     0.000000     0.000000
   1    0   18 1    0.736885     0.000000     0.000000
   1    0   19 1    0.698953     0.000047     0.000045
   1    0   20 1    0.664698     0.000000     0.000000
   1    0   21 1    0.633615     0.000000     0.000000
   1    0   22 1    0.605286    13.556806    13.665382
   1    0   23 1    0.579365     0.000000     0.000000
   1    0   24 1    0.555557     0.000000     0.000000
   1    0   25 1    0.533617     0.000002     0.000002
   1    0   26 1    0.513335     0.000000     0.000000
   1    0   27 1    0.494530     0.000000     0.000000
   1    0   28 1    0.477047    35.209838    35.010278
   1    0   29 1    0.460752     0.000000     0.000000
   1    0   30 1    0.445530     0.000000     0.000000
   1    0   31 1    0.431277     0.000002     0.000002
   1    0   32 1    0.417904     0.000000     0.000000
   1    0   33 1    0.405332     0.000000     0.000000
   1    0   34 1    0.393493     8.329052     8.224757
   1    0   35 1    0.382323     0.000000     0.000000
   1    0   36 1    0.371768     0.000000     0.000000
   1    0   37 1    0.361779     0.000001     0.000001
   2   -1    0 1    2.760718    46.087842    46.615459
   2   -1    1 1    2.704129     0.000000     0.000000
   2   -1    2 1    2.553192     0.000000     0.000000
   2   -1    3 1    2.349542    25.277766    25.097156
   2   -1    4 1    2.132050     0.000000     0.000000
   2   -1    5 1    1.924741     0.000000     0.000000
   2   -1    6 1    1.738219    45.002322    45.699601
   2   -1    7 1    1.575029     0.000000     0.000000
   2   -1    8 1    1.433929     0.000000     0.000000
   2   -1    9 1    1.312297    19.154242    19.122094
   2   -1   10 1    1.207266     0.000000     0.000000
   2   -1   11 1    1.116194     0.000000     0.000000
   2   -1   12 1    1.036802    89.916958    89.140815
   2   -1   13 1    0.967191     0.000000     0.000000
   2   -1   14 1    0.905796     0.000000     0.000000
   2   -1   15 1    0.851337    13.285045    13.459490
   2   -1   16 1    0.802764     0.000000     0.000000
   2   -1   17 1    0.759216     0.000000     0.000000
   2   -1   18 1    0.719985    32.103513    31.215360
   2   -1   19 1    0.684481     0.000000     0.000000
   2   -1   20 1    0.652214     0.000000     0.000000
   2   -1   21 1    0.622774     7.775039     8.006209
   2   -1   22 1    0.595815     0.000000     0.000000
   2   -1   23 1    0.571042     0.000000     0.000000
   2   -1   24 1    0.548206    77.354814    78.086077
   2   -1   25 1    0.527094     0.000000     0.000000
   2   -1   26 1    0.507519     0.000000     0.000000
   2   -1   27 1    0.489324     3.808108     3.779461
   2   -1   28 1    0.472369     0.000000     0.000000
   2   -1   29 1    0.456533     0.000000     0.000000
   2   -1   30 1    0.441711    19.238209    19.121625
   2   -1   31 1    0.427810     0.000000     0.000000
   2   -1   32 1    0.414748     0.000000     0.000000
   2   -1   33 1    0.402451     1.560324     1.549411
   2   -1   34 1    0.390855     0.000000     0.000000
   2   -1   35 1    0.379902     0.000000     0.000000
   2   -1   36 1    0.369541    52.093364    52.241500
   2   -1   37 1    0.359725     0.000000     0.000000
   2    0  -37 1    0.358712     0.000002     0.000002
   2    0  -36 1    0.368442     0.000000     0.000000
   2    0  -35 1    0.378709     0.000000     0.000000
   2    0  -34 1    0.389556     0.151130     0.150183
   2    0  -33 1    0.401033     0.000000     0.000000
   2    0  -32 1    0.413196     0.000000     0.000000
   2    0  -31 1    0.426108     0.000007     0.000007
   2    0  -30 1    0.439839     0.000000     0.000000
   2    0  -29 1    0.454466     0.000000     0.000000
   2    0  -28 1    0.470080   120.770735   120.911310
   2    0  -27 1    0.486781     0.000000     0.000000
   2    0  -26 1    0.504684     0.000000     0.000000
   2    0  -25 1    0.523920     0.000010     0.000010
   2    0  -24 1    0.544639     0.000000     0.000000
   2    0  -23 1    0.567013     0.000000     0.000000
   2    0  -22 1    0.591243    13.529284    13.412917
   2    0  -21 1    0.617558     0.000000     0.000000
   2    0  -20 1    0.646230     0.000000     0.000000
   2    0  -19 1    0.677574     0.000095     0.000095
   2    0  -18 1    0.711959     0.000000     0.000000
   2    0  -17 1    0.749824     0.000000     0.000000
   2    0  -16 1    0.791685   266.659053   271.211134
   2    0  -15 1    0.838156     0.000000     0.000000
   2    0  -14 1    0.889970     0.000000     0.000000
   2    0  -13 1    0.947993     0.010195     0.010058
   2    0  -12 1    1.013257     0.000000     0.000000
   2    0  -11 1    1.086972     0.000000     0.000000
   2    0  -10 1    1.170535    52.539525    52.236981
   2    0   -9 1    1.265504     0.000000     0.000000
   2    0   -8 1    1.373501     0.000000     0.000000
   2    0   -7 1    1.495965     0.250761     0.252044
   2    0   -6 1    1.633630     0.000000     0.000000
   2    0   -5 1    1.785520     0.000000     0.000000
   2    0   -4 1    1.947255   393.074174   392.184679
   2    0   -3 1    2.108731     0.000000     0.000000
   2    0   -2 1    2.252239     0.000000     0.000000
   2    0   -1 1    2.353813     1.738511     1.727793
   2    0    0 1    2.390852     0.000000     0.000000
   2    0    1 1    2.353813     0.000000     0.000000
   2    0    2 1    2.252239    70.749629    70.626676
   2    0    3 1    2.108731     0.000000     0.000000
   2    0    4 1    1.947255     0.000000     0.000000
   2    0    5 1    1.785520     0.590302     0.584411
   2    0    6 1    1.633630     0.000000     0.000000
   2    0    7 1    1.495965     0.000000     0.000000
   2    0    8 1    1.373501   361.769828   359.810123
   2    0    9 1    1.265504     0.000000     0.000000
   2    0   10 1    1.170535     0.000000     0.000000
   2    0   11 1    1.086972     0.032622     0.032874
   2    0   12 1    1.013257     0.000000     0.000000
   2    0   13 1    0.947993     0.000000     0.000000
   2    0   14 1    0.889970    37.604873    37.931557
   2    0   15 1    0.838156     0.000000     0.000000
   2    0   16 1    0.791685     0.000000     0.000000
   2    0   17 1    0.749824     0.000633     0.000631
   2    0   18 1    0.711959     0.000000     0.000000
   2    0   19 1    0.677574     0.000000     0.000000
   2    0   20 1    0.646230   210.967630   214.218852
   2    0   21 1    0.617558     0.000000     0.000000
   2    0   22 1    0.591243     0.000000     0.000000
   2    0   23 1    0.567013     0.000003     0.000003
   2    0   24 1    0.544639     0.000000     0.000000
   2    0   25 1    0.523920     0.000000     0.000000
   2    0   26 1    0.504684     5.626639     5.596680
   2    0   27 1    0.486781     0.000000     0.000000
   2    0   28 1    0.470080     0.000000     0.000000
   2    0   29 1    0.454466     0.000010     0.000010
   2    0   30 1    0.439839     0.000000     0.000000
   2    0   31 1    0.426108     0.000000     0.000000
   2    0   32 1    0.413196    85.769366    85.456701
   2    0   33 1    0.401033     0.000000     0.000000
   2    0   34 1    0.389556     0.000000     0.000000
   2    0   35 1    0.378709     0.000003     0.000003
   2    0   36 1    0.368442     0.000000     0.000000
   2    0   37 1    0.358712     0.000000     0.000000
   3   -1  -36 1    0.365204     0.000000     0.000000
   3   -1  -35 1    0.375195     0.529813     0.533212
   3   -1  -34 1    0.385734     0.000000     0.000000
   3   -1  -33 1    0.396868     0.000000     0.000000
   3   -1  -32 1    0.408645    57.678720    57.329934
   3   -1  -31 1    0.421122     0.000000     0.000000
   3   -1  -30 1    0.434361     0.000000     0.000000
   3   -1  -29 1    0.448431     1.514714     1.525165
   3   -1  -28 1    0.463410     0.000000     0.000000
   3   -1  -27 1    0.479386     0.000000     0.000000
   3   -1  -26 1    0.496457    23.233804    22.940791
   3   -1  -25 1    0.514733     0.000000     0.000000
   3   -1  -24 1    0.534340     0.000000     0.000000
   3   -1  -23 1    0.555419     3.604044     3.619137
   3   -1  -22 1    0.578133     0.000000     0.000000
   3   -1  -21 1    0.602664     0.000000     0.000000
   3   -1  -20 1    0.629222    83.017230    85.188061
   3   -1  -19 1    0.658044     0.000000     0.000000
   3   -1  -18 1    0.689403     0.000000     0.000000
   3   -1  -17 1    0.723609     7.141794     6.949823
   3   -1  -16 1    0.761012     0.000000     0.000000
   3   -1  -15 1    0.802009     0.000000     0.000000
   3   -1  -14 1    0.847044    31.765099    32.145447
   3   -1  -13 1    0.896605     0.000000     0.000000
   3   -1  -12 1    0.951213     0.000000     0.000000
   3   -1  -11 1    1.011401    11.848802    11.543418
   3   -1  -10 1    1.077669     0.000000     0.000000
   3   -1   -9 1    1.150398     0.000000     0.000000
   3   -1   -8 1    1.229716   104.174557   104.439386
   3   -1   -7 1    1.315275     0.000000     0.000000
   3   -1   -6 1    1.405923     0.000000     0.000000
   3   -1   -5 1    1.499274    17.094313    17.184238
   3   -1   -4 1    1.591249     0.000000     0.000000
   3   -1   -3 1    1.675792     0.000000     0.000000
   3   -1   -2 1    1.745158    31.724749    32.068523
   3   -1   -1 1    1.791155     0.000000     0.000000
   3   -1    0 1    1.807314     0.000000     0.000000
   3   -1    1 1    1.791155    20.672807    20.534186
   3   -1    2 1    1.745158     0.000000     0.000000
   3   -1    3 1    1.675792     0.000000     0.000000
   3   -1    4 1    1.591249   119.479016   118.861358
   3   -1    5 1    1.499274     0.000000     0.000000
   3   -1    6 1    1.405923     0.000000     0.000000
   3   -1    7 1    1.315275    18.191920    18.113139
   3   -1    8 1    1.229716     0.000000     0.000000
   3   -1    9 1    1.150398     0.000000     0.000000
   3   -1   10 1    1.077669    22.864831    23.049363
   3   -1   11 1    1.011401     0.000000     0.000000
   3   -1   12 1    0.951213     0.000000     0.000000
   3   -1   13 1    0.896605    14.193518    14.216122
   3   -1   14 1    0.847044     0.000000     0.000000
   3   -1   15 1    0.802009     0.000000     0.000000
   3   -1   16 1    0.761012   116.391316   118.088240
   3   -1   17 1    0.723609     0.000000     0.000000
   3   -1   18 1    0.689403     0.000000     0.000000
   3   -1   19 1    0.658044     9.430064     9.512948
   3   -1   20 1    0.629222     0.000000     0.000000
   3   -1   21 1    0.602664     0.000000     0.000000
   3   -1   22 1    0.578133    14.617998    14.571587
   3   -1   23 1    0.555419     0.000000     0.000000
   3   -1   24 1    0.534340     0.000000     0.000000
   3   -1   25 1    0.514733     5.235486     5.155157
   3   -1   26 1    0.496457     0.000000     0.000000
   3   -1   27 1    0.479386     0.000000     0.000000
   3   -1   28 1    0.463410    86.830364    87.758584
   3   -1   29 1    0.448431     0.000000     0.000000
   3   -1   30 1    0.434361     0.000000     0.000000
   3   -1   31 1    0.421122     2.425961     2.411041
   3   -1   32 1    0.408645     0.000000     0.000000
   3   -1   33 1    0.396868     0.000000     0.000000
   3   -1   34 1    0.385734    10.491955    10.434262
   3   -1   35 1    0.375195     0.000000     0.000000
   3   -1   36 1    0.365204     0.000000     0.000000
   3    0  -36 1    0.363093    34.248087    34.383718
   3    0  -35 1    0.372906     0.000000     0.000000
   3    0  -34 1    0.383248     0.000000     0.000000
   3    0  -33 1    0.394162     0.000010     0.000010
   3    0  -32 1    0.405693     0.000000     0.000000
   3    0  -31 1    0.417893     0.000000     0.000000
   3    0  -30 1    0.430820     3.235062     3.228660
   3    0  -29 1    0.444538     0.000000     0.000000
   3    0  -28 1    0.459118     0.000000     0.000000
   3    0  -27 1    0.474640     0.000025     0.000025
   3    0  -26 1    0.491190     0.000000     0.000000
   3    0  -25 1    0.508870     0.000000     0.000000
   3    0  -24 1    0.527790    61.195846    61.432288
   3    0  -23 1    0.548074     0.000000     0.000000
   3    0  -22 1    0.569863     0.000000     0.000000
   3    0  -21 1    0.593313     0.000000     0.000000
   3    0  -20 1    0.618601     0.000000     0.000000
   3    0  -19 1    0.645925     0.000000     0.000000
   3    0  -18 1    0.675505     3.346438     3.330728
   3    0  -17 1    0.707586     0.000000     0.000000
   3    0  -16 1    0.742439     0.000000     0.000000
   3    0  -15 1    0.780357     0.002530     0.002594
   3    0  -14 1    0.821653     0.000000     0.000000
   3    0  -13 1    0.866652     0.000000     0.000000
   3    0  -12 1    0.915668    80.288825    79.622838
   3    0  -11 1    0.968979     0.000000     0.000000
   3    0  -10 1    1.026777     0.000000     0.000000
   3    0   -9 1    1.089087     0.073969     0.074507
   3    0   -8 1    1.155658     0.000000     0.000000
   3    0   -7 1    1.225797     0.000000     0.000000
   3    0   -6 1    1.298170     5.131215     5.154839
   3    0   -5 1    1.370576     0.000000     0.000000
   3    0   -4 1    1.439774     0.000000     0.000000
   3    0   -3 1    1.501493     0.571160     0.574173
   3    0   -2 1    1.550777     0.000000     0.000000
   3    0   -1 1    1.582784     0.000000     0.000000
   3    0    0 1    1.593902    78.737000    78.353927
   3    0    1 1    1.582784     0.000000     0.000000
   3    0    2 1    1.550777     0.000000     0.000000
   3    0    3 1    1.501493     0.571160     0.574173
   3    0    4 1    1.439774     0.000000     0.000000
   3    0    5 1    1.370576     0.000000     0.000000
   3    0    6 1    1.298170     8.160031     8.197600
   3    0    7 1    1.225797     0.000000     0.000000
   3    0    8 1    1.155658     0.000000     0.000000
   3    0    9 1    1.089087     0.073969     0.074507
   3    0   10 1    1.026777     0.000000     0.000000
   3    0   11 1    0.968979     0.000000     0.000000
   3    0   12 1    0.915668    62.811745    62.290728
   3    0   13 1    0.866652     0.000000     0.000000
   3    0   14 1    0.821653     0.000000     0.000000
   3    0   15 1    0.780357     0.002530     0.002594
   3    0   16 1    0.742439     0.000000     0.000000
   3    0   17 1    0.707586     0.000000     0.000000
   3    0   18 1    0.675505     9.439405     9.395094
   3    0   19 1    0.645925     0.000000     0.000000
   3    0   20 1    0.618601     0.000000     0.000000
   3    0   21 1    0.593313     0.000000     0.000000
   3    0   22 1    0.569863     0.000000     0.000000
   3    0   23 1    0.548074     0.000000     0.000000
   3    0   24 1    0.527790    43.675019    43.843766
   3    0   25 1    0.508870     0.000000     0.000000
   3    0   26 1    0.491190     0.000000     0.000000
   3    0   27 1    0.474640     0.000025     0.000025
   3    0   28 1    0.459118     0.000000     0.000000
   3    0   29 1    0.444538     0.000000     0.000000
   3    0   30 1    0.430820     7.928171     7.912481
   3    0   31 1    0.417893     0.000000     0.000000
   3    0   32 1    0.405693     0.000000     0.000000
   3    0   33 1    0.394162     0.000010     0.000010
   3    0   34 1    0.383248     0.000000     0.000000
   3    0   35 1    0.372906     0.000000     0.000000
   3    0   36 1    0.363093    26.049086    26.152247
   4   -2    0 1    1.380359   308.323686   307.004608
   4   -2    1 1    1.373119     0.000000     0.000000
   4   -2    2 1    1.352064     0.000000     0.000000
   4   -2    3 1    1.319027     1.205800     1.197675
   4   -2    4 1    1.276596     0.000000     0.000000
   4   -2    5 1    1.227616     0.000000     0.000000
   4   -2    6 1    1.174771    68.214084    67.717850
   4   -2    7 1    1.120327     0.000000     0.000000
   4   -2    8 1    1.066025     0.000000     0.000000
   4   -2    9 1    1.013104     0.523638     0.511270
   4   -2   10 1    0.962371     0.000000     0.000000
   4   -2   11 1    0.914297     0.000000     0.000000
   4   -2   12 1    0.869109   493.562292   497.351003
   4   -2   13 1    0.826866     0.000000     0.000000
   4   -2   14 1    0.787514     0.000000     0.000000
   4   -2   15 1    0.750934     0.314247     0.314312
   4   -2   16 1    0.716965     0.000000     0.000000
   4   -2   17 1    0.685430     0.000000     0.000000
   4   -2   18 1    0.656148    23.770850    23.956470
   4   -2   19 1    0.628940     0.000000     0.000000
   4   -2   20 1    0.603633     0.000000     0.000000
   4   -2   21 1    0.580068     0.200567     0.199524
   4   -2   22 1    0.558097     0.000000     0.000000
   4   -2   23 1    0.537583     0.000000     0.000000
   4   -2   24 1    0.518401   262.905860   258.710692
   4   -2   25 1    0.500440     0.000000     0.000000
   4   -2   26 1    0.483596     0.000000     0.000000
   4   -2   27 1    0.467776     0.111308     0.111695
   4   -2   28 1    0.452898     0.000000     0.000000
   4   -2   29 1    0.438885     0.000000     0.000000
   4   -2   30 1    0.425668     0.726644     0.722015
   4   -2   31 1    0.413186     0.000000     0.000000
   4   -2   32 1    0.401382     0.000000     0.000000
   4   -2   33 1    0.390205     0.052743     0.052417
   4   -2   34 1    0.379608     0.000000     0.000000
   4   -2   35 1    0.369550     0.000000     0.000000
   4   -2   36 1    0.359992   103.861799   105.223644
   4   -1  -36 1    0.358976     0.000000     0.000000
   4   -1  -35 1    0.368451     0.000000     0.000000
   4   -1  -34 1    0.378418    18.983562    19.098085
   4   -1  -33 1    0.388912     0.000000     0.000000
   4   -1  -32 1    0.399975     0.000000     0.000000
   4   -1  -31 1    0.411652     4.943704     4.918603
   4   -1  -30 1    0.423992     0.000000     0.000000
   4   -1  -29 1    0.437048     0.000000     0.000000
   4   -1  -28 1    0.450880    57.041133    57.569185
   4   -1  -27 1    0.465554     0.000000     0.000000
   4   -1  -26 1    0.481141     0.000000     0.000000
   4   -1  -25 1    0.497721    11.643942    11.487093
   4   -1  -24 1    0.515381     0.000000     0.000000
   4   -1  -23 1    0.534217     0.000000     0.000000
   4   -1  -22 1    0.554334    33.192817    33.371613
   4   -1  -21 1    0.575847     0.000000     0.000000
   4   -1  -20 1    0.598880     0.000000     0.000000
   4   -1  -19 1    0.623569    22.994188    23.692685
   4   -1  -18 1    0.650057     0.000000     0.000000
   4   -1  -17 1    0.678495     0.000000     0.000000
   4   -1  -16 1    0.709039    70.189046    69.210798
   4   -1  -15 1    0.741842     0.000000     0.000000
   4   -1  -14 1    0.777047     0.000000     0.000000
   4   -1  -13 1    0.814774    38.080122    39.180441
   4   -1  -12 1    0.855100     0.000000     0.000000
   4   -1  -11 1    0.898028     0.000000     0.000000
   4   -1  -10 1    0.943453    47.932406    47.449432
   4   -1   -9 1    0.991103     0.000000     0.000000
   4   -1   -8 1    1.040482     0.000000     0.000000
   4   -1   -7 1    1.090788    53.040676    53.398402
[truncated: 4,276,991 more chars]
