# Supplementary material for: Average and Local Structure of La1–xSrxFe1–yMnyO3−δ Chemical Looping Oxygen Carrier Materials
Source: Chem Mater. 2025 May 2;37(9):3471–82. doi: 10.1021/acs.chemmater.5c00388 (PMC12079801; doi:10.1021/acs.chemmater.5c00388)
Supplement: Supplementary file 2 — cm5c00388_si_002.zip [file cm5c00388_si_002.zip › 3c_pol126525_LSF551_pdcif.cif]

#######	Begin powder crystal structure	#######
data_LSF551_0
_pd_block_id	LSF551_0
# The diffractogram block id loop is at the end of the datablock.
_diffrn_measurement_device_type	POLARIS_Diffractometer_at_ISIS
_pd_phase_name LSF551
_cell_length_a  5.51408(3)
_cell_length_b  5.51408(3)
_cell_length_c  13.41778(11)
_cell_angle_alpha 90
_cell_angle_beta  90
_cell_angle_gamma 120
_cell_volume 353.311(4)
_exptl_crystal_density_diffrn	6.1262(9)
_space_group_name_H-M_alt 167
loop_
	_space_group_symop_id
	_space_group_symop_operation_xyz
	  1 'x, y, z '
	  2 '-x, -y, -z '
	  3 '-x+y, -x, z '
	  4 '-x+y, y, z+1/2 '
	  5 '-y, -x, z+1/2 '
	  6 '-y, x-y, z '
	  7 'y, -x+y, -z '
	  8 'y, x, -z+1/2 '
	  9 'x-y, -y, -z+1/2 '
	 10 'x-y, x, -z '
	 11 '-x, -x+y, -z+1/2 '
	 12 'x, x-y, z+1/2 '
	 13 'x-1/3, y+1/3, z+1/3 '
	 14 '-x-1/3, -y+1/3, -z+1/3 '
	 15 '-x+y-1/3, -x+1/3, z+1/3 '
	 16 '-x+y-1/3, y+1/3, z-1/6 '
	 17 '-y-1/3, -x+1/3, z-1/6 '
	 18 '-y-1/3, x-y+1/3, z+1/3 '
	 19 'y-1/3, -x+y+1/3, -z+1/3 '
	 20 'y-1/3, x+1/3, -z-1/6 '
	 21 'x-y-1/3, -y+1/3, -z-1/6 '
	 22 'x-y-1/3, x+1/3, -z+1/3 '
	 23 '-x-1/3, -x+y+1/3, -z-1/6 '
	 24 'x-1/3, x-y+1/3, z-1/6 '
	 25 'x+1/3, y-1/3, z-1/3 '
	 26 '-x+1/3, -y-1/3, -z-1/3 '
	 27 '-x+y+1/3, -x-1/3, z-1/3 '
	 28 '-x+y+1/3, y-1/3, z+1/6 '
	 29 '-y+1/3, -x-1/3, z+1/6 '
	 30 '-y+1/3, x-y-1/3, z-1/3 '
	 31 'y+1/3, -x+y-1/3, -z-1/3 '
	 32 'y+1/3, x-1/3, -z+1/6 '
	 33 'x-y+1/3, -y-1/3, -z+1/6 '
	 34 'x-y+1/3, x-1/3, -z-1/3 '
	 35 '-x+1/3, -x+y-1/3, -z+1/6 '
	 36 'x+1/3, x-y-1/3, z+1/6 '
loop_
	_atom_site_label
	_atom_site_type_symbol
	_atom_site_site_symmetry_multiplicity
	_atom_site_fract_x
	_atom_site_fract_y
	_atom_site_fract_z
	_atom_site_occupancy
	_atom_site_B_iso_or_equiv
La1 La+3   6 0 0 0.25 0.5 0
Sr1 Sr+2   6 0 0 0.25 0.5 0
Fe1 Fe+3   6 0 0 0 1 0
O1 O-2  18 0.46259(4) 0 0.25 1.0029(7) 0
loop_
	_atom_site_aniso_label
	_atom_site_aniso_U_11
	_atom_site_aniso_U_22
	_atom_site_aniso_U_33
	_atom_site_aniso_U_12
	_atom_site_aniso_U_13
	_atom_site_aniso_U_23
La1 0.00692 0.00692 0.00532 0.00346 0 0
Sr1 0.00692 0.00692 0.00532 0.00346 0 0
Fe1 0.00316 0.00316 0.00229 0.00158 0 0
O1 0.01382 0.0094 0.00921 0.0047 -0.00238 -0.00476
loop_
	_geom_bond_atom_site_label_1
	_geom_bond_atom_site_label_2
	_geom_bond_distance
	_geom_bond_site_symmetry_1
	_geom_bond_site_symmetry_2
	La1       Sr1       0.00000 1_555   1_555
	La1       O1        2.5508(2) 1_555   1_555
	La1       O1        2.5508(2) 1_555   6_555
	La1       O1        2.5508(2) 1_555   3_555
	La1       O1        2.75269(3) 1_555  14_655
	La1       O1        2.75269(5) 1_555  26_556
	La1       O1        2.75269(5) 1_555  34_456
	La1       O1        2.75269(3) 1_555  22_545
	La1       O1        2.75269(3) 1_555  17_555
	La1       O1        2.75269(5) 1_555  29_565
	La1       O1        2.9633(2) 1_555   6_545
	La1       O1        2.9633(2) 1_555   1_455
	La1       O1        2.9633(2) 1_555   3_665
	Sr1       La1       0.00000 1_555   1_555
	Sr1       O1        2.5508(2) 1_555   1_555
	Sr1       O1        2.5508(2) 1_555   6_555
	Sr1       O1        2.5508(2) 1_555   3_555
	Sr1       O1        2.75269(3) 1_555  14_655
	Sr1       O1        2.75269(5) 1_555  26_556
	Sr1       O1        2.75269(5) 1_555  34_456
	Sr1       O1        2.75269(3) 1_555  22_545
	Sr1       O1        2.75269(3) 1_555  17_555
	Sr1       O1        2.75269(5) 1_555  29_565
	Sr1       O1        2.9633(2) 1_555   6_545
	Sr1       O1        2.9633(2) 1_555   1_455
	Sr1       O1        2.9633(2) 1_555   3_665
	Fe1       O1        1.95616(2) 1_555  17_555
	Fe1       O1        1.95616(2) 1_555  30_555
	Fe1       O1        1.95616(2) 1_555  27_565
	Fe1       O1        1.95616(2) 1_555  22_545
	Fe1       O1        1.95616(2) 1_555  14_655
	Fe1       O1        1.95616(2) 1_555  25_455
	O1        Fe1       1.95616(3) 1_555  28_555
	O1        Fe1       1.95616(3) 1_555  13_655
	O1        Sr1       2.5508(2) 1_555   1_555
	O1        La1       2.5508(2) 1_555   1_555
	O1        Sr1       2.75269(3) 1_555  14_655
	O1        La1       2.75269(3) 1_555  14_655
	O1        Sr1       2.75269(5) 1_555  26_556
	O1        La1       2.75269(5) 1_555  26_556
	O1        O1        2.75269(2) 1_555  17_655
	O1        O1        2.75269(2) 1_555  29_565
	O1        O1        2.75269(2) 1_555  34_556
	O1        O1        2.75269(2) 1_555  22_545
	O1        O1        2.78009(4) 1_555   3_655
	O1        O1        2.78009(4) 1_555   3_665
	O1        O1        2.78009(4) 1_555   6_655
	O1        O1        2.78009(4) 1_555   6_545
	O1        Sr1       2.9633(2) 1_555   1_655
	O1        La1       2.9633(2) 1_555   1_655
	loop_
		_geom_angle_atom_site_label_1
		_geom_angle_atom_site_label_2
		_geom_angle_atom_site_label_3
		_geom_angle
		_geom_angle_site_symmetry_1
		_geom_angle_site_symmetry_2
		_geom_angle_site_symmetry_3
	O1        La1       Sr1        Invalid    1_555 1_555   1_555
	O1        La1       O1         120.0000000(2)   6_555 1_555   1_555
	O1        La1       Sr1        Invalid    6_555 1_555   1_555
	O1        La1       O1         120.0000000(2)   3_555 1_555   6_555
	O1        La1       O1         120.0000000(2)   3_555 1_555   1_555
	O1        La1       Sr1        Invalid    3_555 1_555   1_555
	O1        La1       O1         122.565(3)  14_655 1_555   3_555
	O1        La1       O1         62.398(3)  14_655 1_555   6_555
	O1        La1       O1         85.702(5)  14_655 1_555   1_555
	O1        La1       Sr1        Invalid   14_655 1_555   1_555
	O1        La1       O1         171.405(10)  26_556 1_555  14_655
	O1        La1       O1         62.398(3)  26_556 1_555   3_555
	O1        La1       O1         122.565(3)  26_556 1_555   6_555
	O1        La1       O1         85.702(5)  26_556 1_555   1_555
	O1        La1       Sr1        Invalid   26_556 1_555   1_555
	O1        La1       O1         60.6596(13)  34_456 1_555  26_556
	O1        La1       O1         124.797(6)  34_456 1_555  14_655
	O1        La1       O1         85.702(5)  34_456 1_555   3_555
	O1        La1       O1         62.398(3)  34_456 1_555   6_555
	O1        La1       O1         122.565(3)  34_456 1_555   1_555
	O1        La1       Sr1        Invalid   34_456 1_555   1_555
	O1        La1       O1         171.405(10)  22_545 1_555  34_456
	O1        La1       O1         114.870(5)  22_545 1_555  26_556
	O1        La1       O1         60.6596(9)  22_545 1_555  14_655
	O1        La1       O1         85.702(5)  22_545 1_555   3_555
	O1        La1       O1         122.565(3)  22_545 1_555   6_555
	O1        La1       O1         62.398(3)  22_545 1_555   1_555
	O1        La1       Sr1        Invalid   22_545 1_555   1_555
	O1        La1       O1         60.6596(9)  17_555 1_555  22_545
	O1        La1       O1         114.870(5)  17_555 1_555  34_456
	O1        La1       O1         124.797(6)  17_555 1_555  26_556
	O1        La1       O1         60.6596(9)  17_555 1_555  14_655
	O1        La1       O1         62.398(3)  17_555 1_555   3_555
	O1        La1       O1         85.702(5)  17_555 1_555   6_555
	O1        La1       O1         122.565(3)  17_555 1_555   1_555
	O1        La1       Sr1        Invalid   17_555 1_555   1_555
	O1        La1       O1         171.405(10)  29_565 1_555  17_555
	O1        La1       O1         124.797(6)  29_565 1_555  22_545
	O1        La1       O1         60.6596(13)  29_565 1_555  34_456
	O1        La1       O1         60.6596(13)  29_565 1_555  26_556
	O1        La1       O1         114.870(5)  29_565 1_555  14_655
	O1        La1       O1         122.565(3)  29_565 1_555   3_555
	O1        La1       O1         85.702(5)  29_565 1_555   6_555
	O1        La1       O1         62.398(3)  29_565 1_555   1_555
	O1        La1       Sr1        Invalid   29_565 1_555   1_555
	O1        La1       O1         94.298(5)   6_545 1_555  29_565
	O1        La1       O1         94.298(5)   6_545 1_555  17_555
	O1        La1       O1         57.435(3)   6_545 1_555  22_545
	O1        La1       O1         117.602(3)   6_545 1_555  34_456
	O1        La1       O1         57.435(3)   6_545 1_555  26_556
	O1        La1       O1         117.602(3)   6_545 1_555  14_655
	O1        La1       O1         60.00000000(6)   6_545 1_555   3_555
	O1        La1       O1         180.0000(17)   6_545 1_555   6_555
	O1        La1       O1         60.00000000(6)   6_545 1_555   1_555
	O1        La1       Sr1        Invalid    6_545 1_555   1_555
	O1        La1       O1         120.00000000(15)   1_455 1_555   6_545
	O1        La1       O1         117.602(3)   1_455 1_555  29_565
	O1        La1       O1         57.435(3)   1_455 1_555  17_555
	O1        La1       O1         117.602(3)   1_455 1_555  22_545
	O1        La1       O1         57.435(3)   1_455 1_555  34_456
	O1        La1       O1         94.298(5)   1_455 1_555  26_556
	O1        La1       O1         94.298(5)   1_455 1_555  14_655
	O1        La1       O1         60.00000000(6)   1_455 1_555   3_555
	O1        La1       O1         60.00000000(6)   1_455 1_555   6_555
	O1        La1       O1         180.0000(17)   1_455 1_555   1_555
	O1        La1       Sr1        Invalid    1_455 1_555   1_555
	O1        La1       O1         120.00000000(15)   3_665 1_555   1_455
	O1        La1       O1         120.00000000(15)   3_665 1_555   6_545
	O1        La1       O1         57.435(3)   3_665 1_555  29_565
	O1        La1       O1         117.602(3)   3_665 1_555  17_555
	O1        La1       O1         94.298(5)   3_665 1_555  22_545
	O1        La1       O1         94.298(5)   3_665 1_555  34_456
	O1        La1       O1         117.602(3)   3_665 1_555  26_556
	O1        La1       O1         57.435(3)   3_665 1_555  14_655
	O1        La1       O1         180.0000(17)   3_665 1_555   3_555
	O1        La1       O1         60.00000000(6)   3_665 1_555   6_555
	O1        La1       O1         60.00000000(6)   3_665 1_555   1_555
	O1        La1       Sr1        Invalid    3_665 1_555   1_555
	O1        Sr1       La1        Invalid    1_555 1_555   1_555
	O1        Sr1       O1         120.0000000(2)   6_555 1_555   1_555
	O1        Sr1       La1        Invalid    6_555 1_555   1_555
	O1        Sr1       O1         120.0000000(2)   3_555 1_555   6_555
	O1        Sr1       O1         120.0000000(2)   3_555 1_555   1_555
	O1        Sr1       La1        Invalid    3_555 1_555   1_555
	O1        Sr1       O1         122.565(3)  14_655 1_555   3_555
	O1        Sr1       O1         62.398(3)  14_655 1_555   6_555
	O1        Sr1       O1         85.702(5)  14_655 1_555   1_555
	O1        Sr1       La1        Invalid   14_655 1_555   1_555
	O1        Sr1       O1         171.405(10)  26_556 1_555  14_655
	O1        Sr1       O1         62.398(3)  26_556 1_555   3_555
	O1        Sr1       O1         122.565(3)  26_556 1_555   6_555
	O1        Sr1       O1         85.702(5)  26_556 1_555   1_555
	O1        Sr1       La1        Invalid   26_556 1_555   1_555
	O1        Sr1       O1         60.6596(13)  34_456 1_555  26_556
	O1        Sr1       O1         124.797(6)  34_456 1_555  14_655
	O1        Sr1       O1         85.702(5)  34_456 1_555   3_555
	O1        Sr1       O1         62.398(3)  34_456 1_555   6_555
	O1        Sr1       O1         122.565(3)  34_456 1_555   1_555
	O1        Sr1       La1        Invalid   34_456 1_555   1_555
	O1        Sr1       O1         171.405(10)  22_545 1_555  34_456
	O1        Sr1       O1         114.870(5)  22_545 1_555  26_556
	O1        Sr1       O1         60.6596(9)  22_545 1_555  14_655
	O1        Sr1       O1         85.702(5)  22_545 1_555   3_555
	O1        Sr1       O1         122.565(3)  22_545 1_555   6_555
	O1        Sr1       O1         62.398(3)  22_545 1_555   1_555
	O1        Sr1       La1        Invalid   22_545 1_555   1_555
	O1        Sr1       O1         60.6596(9)  17_555 1_555  22_545
	O1        Sr1       O1         114.870(5)  17_555 1_555  34_456
	O1        Sr1       O1         124.797(6)  17_555 1_555  26_556
	O1        Sr1       O1         60.6596(9)  17_555 1_555  14_655
	O1        Sr1       O1         62.398(3)  17_555 1_555   3_555
	O1        Sr1       O1         85.702(5)  17_555 1_555   6_555
	O1        Sr1       O1         122.565(3)  17_555 1_555   1_555
	O1        Sr1       La1        Invalid   17_555 1_555   1_555
	O1        Sr1       O1         171.405(10)  29_565 1_555  17_555
	O1        Sr1       O1         124.797(6)  29_565 1_555  22_545
	O1        Sr1       O1         60.6596(13)  29_565 1_555  34_456
	O1        Sr1       O1         60.6596(13)  29_565 1_555  26_556
	O1        Sr1       O1         114.870(5)  29_565 1_555  14_655
	O1        Sr1       O1         122.565(3)  29_565 1_555   3_555
	O1        Sr1       O1         85.702(5)  29_565 1_555   6_555
	O1        Sr1       O1         62.398(3)  29_565 1_555   1_555
	O1        Sr1       La1        Invalid   29_565 1_555   1_555
	O1        Sr1       O1         94.298(5)   6_545 1_555  29_565
	O1        Sr1       O1         94.298(5)   6_545 1_555  17_555
	O1        Sr1       O1         57.435(3)   6_545 1_555  22_545
	O1        Sr1       O1         117.602(3)   6_545 1_555  34_456
	O1        Sr1       O1         57.435(3)   6_545 1_555  26_556
	O1        Sr1       O1         117.602(3)   6_545 1_555  14_655
	O1        Sr1       O1         60.00000000(6)   6_545 1_555   3_555
	O1        Sr1       O1         180.0000(17)   6_545 1_555   6_555
	O1        Sr1       O1         60.00000000(6)   6_545 1_555   1_555
	O1        Sr1       La1        Invalid    6_545 1_555   1_555
	O1        Sr1       O1         120.00000000(15)   1_455 1_555   6_545
	O1        Sr1       O1         117.602(3)   1_455 1_555  29_565
	O1        Sr1       O1         57.435(3)   1_455 1_555  17_555
	O1        Sr1       O1         117.602(3)   1_455 1_555  22_545
	O1        Sr1       O1         57.435(3)   1_455 1_555  34_456
	O1        Sr1       O1         94.298(5)   1_455 1_555  26_556
	O1        Sr1       O1         94.298(5)   1_455 1_555  14_655
	O1        Sr1       O1         60.00000000(6)   1_455 1_555   3_555
	O1        Sr1       O1         60.00000000(6)   1_455 1_555   6_555
	O1        Sr1       O1         180.0000(17)   1_455 1_555   1_555
	O1        Sr1       La1        Invalid    1_455 1_555   1_555
	O1        Sr1       O1         120.00000000(15)   3_665 1_555   1_455
	O1        Sr1       O1         120.00000000(15)   3_665 1_555   6_545
	O1        Sr1       O1         57.435(3)   3_665 1_555  29_565
	O1        Sr1       O1         117.602(3)   3_665 1_555  17_555
	O1        Sr1       O1         94.298(5)   3_665 1_555  22_545
	O1        Sr1       O1         94.298(5)   3_665 1_555  34_456
	O1        Sr1       O1         117.602(3)   3_665 1_555  26_556
	O1        Sr1       O1         57.435(3)   3_665 1_555  14_655
	O1        Sr1       O1         180.0000(17)   3_665 1_555   3_555
	O1        Sr1       O1         60.00000000(6)   3_665 1_555   6_555
	O1        Sr1       O1         60.00000000(6)   3_665 1_555   1_555
	O1        Sr1       La1        Invalid    3_665 1_555   1_555
	O1        Fe1       O1         179.99999915(4)  30_555 1_555  17_555
	O1        Fe1       O1         90.5675(7)  27_565 1_555  30_555
	O1        Fe1       O1         89.4325(7)  27_565 1_555  17_555
	O1        Fe1       O1         180.000   22_545 1_555  27_565
	O1        Fe1       O1         89.4325(7)  22_545 1_555  30_555
	O1        Fe1       O1         90.5675(7)  22_545 1_555  17_555
	O1        Fe1       O1         90.5675(7)  14_655 1_555  22_545
	O1        Fe1       O1         89.4325(7)  14_655 1_555  27_565
	O1        Fe1       O1         89.4325(7)  14_655 1_555  30_555
	O1        Fe1       O1         90.5675(7)  14_655 1_555  17_555
	O1        Fe1       O1         180.00000000(7)  25_455 1_555  14_655
	O1        Fe1       O1         89.4325(7)  25_455 1_555  22_545
	O1        Fe1       O1         90.5675(7)  25_455 1_555  27_565
	O1        Fe1       O1         90.5675(7)  25_455 1_555  30_555
	O1        Fe1       O1         89.4325(7)  25_455 1_555  17_555
	Fe1       O1        Fe1        167.894(14)  13_655 1_555  28_555
	Sr1       O1        Fe1        96.053(7)   1_555 1_555  13_655
	Sr1       O1        Fe1        96.053(7)   1_555 1_555  28_555
	La1       O1        Sr1        0.000      1_555 1_555   1_555
	La1       O1        Fe1        96.053(7)   1_555 1_555  13_655
	La1       O1        Fe1        96.053(7)   1_555 1_555  28_555
	Sr1       O1        La1        94.298(5)  14_655 1_555   1_555
	Sr1       O1        Sr1        94.298(5)  14_655 1_555   1_555
	Sr1       O1        Fe1        89.1935(12)  14_655 1_555  13_655
	Sr1       O1        Fe1        89.9009(14)  14_655 1_555  28_555
	La1       O1        Sr1        0.000     14_655 1_555  14_655
	La1       O1        La1        94.298(5)  14_655 1_555   1_555
	La1       O1        Sr1        94.298(5)  14_655 1_555   1_555
	La1       O1        Fe1        89.1935(12)  14_655 1_555  13_655
	La1       O1        Fe1        89.9009(14)  14_655 1_555  28_555
	Sr1       O1        La1        171.405(10)  26_556 1_555  14_655
	Sr1       O1        Sr1        171.405(10)  26_556 1_555  14_655
	Sr1       O1        La1        94.298(5)  26_556 1_555   1_555
	Sr1       O1        Sr1        94.298(5)  26_556 1_555   1_555
	Sr1       O1        Fe1        89.901(2)  26_556 1_555  13_655
	Sr1       O1        Fe1        89.1935(9)  26_556 1_555  28_555
	La1       O1        Sr1        0.000     26_556 1_555  26_556
	La1       O1        La1        171.405(10)  26_556 1_555  14_655
	La1       O1        Sr1        171.405(10)  26_556 1_555  14_655
	La1       O1        La1        94.298(5)  26_556 1_555   1_555
	La1       O1        Sr1        94.298(5)  26_556 1_555   1_555
	La1       O1        Fe1        89.901(2)  26_556 1_555  13_655
	La1       O1        Fe1        89.1935(9)  26_556 1_555  28_555
	O1        O1        La1        119.3404(8)  17_655 1_555  26_556
	O1        O1        Sr1        119.3404(8)  17_655 1_555  26_556
	O1        O1        La1        55.203(6)  17_655 1_555  14_655
	O1        O1        Sr1        55.203(6)  17_655 1_555  14_655
	O1        O1        La1        122.565(3)  17_655 1_555   1_555
	O1        O1        Sr1        122.565(3)  17_655 1_555   1_555
	O1        O1        Fe1        126.162(10)  17_655 1_555  13_655
	O1        O1        Fe1        45.2837(7)  17_655 1_555  28_555
	O1        O1        O1         171.405(10)  29_565 1_555  17_655
	O1        O1        La1        65.130(5)  29_565 1_555  26_556
	O1        O1        Sr1        65.130(5)  29_565 1_555  26_556
	O1        O1        La1        119.3404(8)  29_565 1_555  14_655
	O1        O1        Sr1        119.3404(8)  29_565 1_555  14_655
	O1        O1        La1        62.398(3)  29_565 1_555   1_555
	O1        O1        Sr1        62.398(3)  29_565 1_555   1_555
	O1        O1        Fe1        45.2837(10)  29_565 1_555  13_655
	O1        O1        Fe1        143.256(10)  29_565 1_555  28_555
	O1        O1        O1         60.6596(8)  34_556 1_555  29_565
	O1        O1        O1         114.870(5)  34_556 1_555  17_655
	O1        O1        La1        55.203(6)  34_556 1_555  26_556
	O1        O1        Sr1        55.203(6)  34_556 1_555  26_556
	O1        O1        La1        119.3404(8)  34_556 1_555  14_655
	O1        O1        Sr1        119.3404(8)  34_556 1_555  14_655
	O1        O1        La1        122.565(3)  34_556 1_555   1_555
	O1        O1        Sr1        122.565(3)  34_556 1_555   1_555
	O1        O1        Fe1        45.2837(9)  34_556 1_555  13_655
	O1        O1        Fe1        126.162(10)  34_556 1_555  28_555
	O1        O1        O1         171.405(10)  22_545 1_555  34_556
	O1        O1        O1         124.797(6)  22_545 1_555  29_565
	O1        O1        O1         60.6596(8)  22_545 1_555  17_655
	O1        O1        La1        119.3404(8)  22_545 1_555  26_556
	O1        O1        Sr1        119.3404(8)  22_545 1_555  26_556
	O1        O1        La1        65.130(5)  22_545 1_555  14_655
	O1        O1        Sr1        65.130(5)  22_545 1_555  14_655
	O1        O1        La1        62.398(3)  22_545 1_555   1_555
	O1        O1        Sr1        62.398(3)  22_545 1_555   1_555
	O1        O1        Fe1        143.256(10)  22_545 1_555  13_655
	O1        O1        Fe1        45.2837(8)  22_545 1_555  28_555
	O1        O1        O1         90.000     3_655 1_555  22_545
	O1        O1        O1         81.452(10)   3_655 1_555  34_556
	O1        O1        O1         124.237(4)   3_655 1_555  29_565
	O1        O1        O1         59.6702(4)   3_655 1_555  17_655
	O1        O1        La1        59.6702(7)   3_655 1_555  26_556
	O1        O1        Sr1        59.6702(7)   3_655 1_555  26_556
	O1        O1        La1        114.455(7)   3_655 1_555  14_655
	O1        O1        Sr1        114.455(7)   3_655 1_555  14_655
	O1        O1        La1        127.384(8)   3_655 1_555   1_555
	O1        O1        Sr1        127.384(8)   3_655 1_555   1_555
	O1        O1        Fe1        125.630(11)   3_655 1_555  13_655
	O1        O1        Fe1        44.7163(8)   3_655 1_555  28_555
	O1        O1        O1         165.232(17)   3_665 1_555   3_655
	O1        O1        O1         98.548(10)   3_665 1_555  22_545
	O1        O1        O1         90.000     3_665 1_555  34_556
	O1        O1        O1         59.6702(4)   3_665 1_555  29_565
	O1        O1        O1         114.455(7)   3_665 1_555  17_655
	O1        O1        La1        124.237(4)   3_665 1_555  26_556
	O1        O1        Sr1        124.237(4)   3_665 1_555  26_556
	O1        O1        La1        59.6702(5)   3_665 1_555  14_655
	O1        O1        Sr1        59.6702(5)   3_665 1_555  14_655
	O1        O1        La1        67.384(8)   3_665 1_555   1_555
	O1        O1        Sr1        67.384(8)   3_665 1_555   1_555
	O1        O1        Fe1        44.7163(9)   3_665 1_555  13_655
	O1        O1        Fe1        142.345(7)   3_665 1_555  28_555
	O1        O1        O1         60.000     6_655 1_555   3_665
	O1        O1        O1         105.232(17)   6_655 1_555   3_655
	O1        O1        O1         124.237(4)   6_655 1_555  22_545
	O1        O1        O1         59.6702(4)   6_655 1_555  34_556
	O1        O1        O1         90.000     6_655 1_555  29_565
	O1        O1        O1         81.452(10)   6_655 1_555  17_655
	O1        O1        La1        114.455(7)   6_655 1_555  26_556
	O1        O1        Sr1        114.455(7)   6_655 1_555  26_556
	O1        O1        La1        59.6702(5)   6_655 1_555  14_655
	O1        O1        Sr1        59.6702(5)   6_655 1_555  14_655
	O1        O1        La1        127.384(8)   6_655 1_555   1_555
	O1        O1        Sr1        127.384(8)   6_655 1_555   1_555
	O1        O1        Fe1        44.7163(10)   6_655 1_555  13_655
	O1        O1        Fe1        125.630(11)   6_655 1_555  28_555
	O1        O1        O1         165.232(17)   6_545 1_555   6_655
	O1        O1        O1         134.768(17)   6_545 1_555   3_665
	O1        O1        O1         60.000     6_545 1_555   3_655
	O1        O1        O1         59.6702(4)   6_545 1_555  22_545
	O1        O1        O1         114.455(7)   6_545 1_555  34_556
	O1        O1        O1         98.548(10)   6_545 1_555  29_565
	O1        O1        O1         90.000     6_545 1_555  17_655
	O1        O1        La1        59.6702(6)   6_545 1_555  26_556
	O1        O1        Sr1        59.6702(6)   6_545 1_555  26_556
	O1        O1        La1        124.237(4)   6_545 1_555  14_655
	O1        O1        Sr1        124.237(4)   6_545 1_555  14_655
	O1        O1        La1        67.384(8)   6_545 1_555   1_555
	O1        O1        Sr1        67.384(8)   6_545 1_555   1_555
	O1        O1        Fe1        142.345(7)   6_545 1_555  13_655
	O1        O1        Fe1        44.7163(7)   6_545 1_555  28_555
	Sr1       O1        O1         112.616(8)   1_655 1_555   6_545
	Sr1       O1        O1         52.616(8)   1_655 1_555   6_655
	Sr1       O1        O1         112.616(8)   1_655 1_555   3_665
	Sr1       O1        O1         52.616(8)   1_655 1_555   3_655
	Sr1       O1        O1         117.602(3)   1_655 1_555  22_545
	Sr1       O1        O1         57.435(3)   1_655 1_555  34_556
	Sr1       O1        O1         117.602(3)   1_655 1_555  29_565
	Sr1       O1        O1         57.435(3)   1_655 1_555  17_655
	Sr1       O1        La1        85.702(5)   1_655 1_555  26_556
	Sr1       O1        Sr1        85.702(5)   1_655 1_555  26_556
	Sr1       O1        La1        85.702(5)   1_655 1_555  14_655
	Sr1       O1        Sr1        85.702(5)   1_655 1_555  14_655
	Sr1       O1        La1        180.0000(17)   1_655 1_555   1_555
	Sr1       O1        Sr1        180.0000(17)   1_655 1_555   1_555
	Sr1       O1        Fe1        83.947(7)   1_655 1_555  13_655
	Sr1       O1        Fe1        83.947(7)   1_655 1_555  28_555
	La1       O1        Sr1        0.000      1_655 1_555   1_655
	La1       O1        O1         112.616(8)   1_655 1_555   6_545
	La1       O1        O1         52.616(8)   1_655 1_555   6_655
	La1       O1        O1         112.616(8)   1_655 1_555   3_665
	La1       O1        O1         52.616(8)   1_655 1_555   3_655
	La1       O1        O1         117.602(3)   1_655 1_555  22_545
	La1       O1        O1         57.435(3)   1_655 1_555  34_556
	La1       O1        O1         117.602(3)   1_655 1_555  29_565
	La1       O1        O1         57.435(3)   1_655 1_555  17_655
	La1       O1        La1        85.702(5)   1_655 1_555  26_556
	La1       O1        Sr1        85.702(5)   1_655 1_555  26_556
	La1       O1        La1        85.702(5)   1_655 1_555  14_655
	La1       O1        Sr1        85.702(5)   1_655 1_555  14_655
	La1       O1        La1        180.0000(17)   1_655 1_555   1_555
	La1       O1        Sr1        180.0000(17)   1_655 1_555   1_555
	La1       O1        Fe1        83.947(7)   1_655 1_555  13_655
	La1       O1        Fe1        83.947(7)   1_655 1_555  28_555
loop_
_pd_block_diffractogram_id	
	POL126525-b_1-TOF.dat_0
	POL126525-b_2-TOF.dat_0
	POL126525-b_3-TOF.dat_0
	POL126525-b_4-TOF.dat_0
	POL126525-b_5-TOF.dat_0
#######	End powder crystal structure	#######


#######	Begin powder crystal structure	#######
data_Strontium_hexaferrite_0
_pd_block_id	Strontium_hexaferrite_0
# The diffractogram block id loop is at the end of the datablock.
_diffrn_measurement_device_type	POLARIS_Diffractometer_at_ISIS
_pd_phase_name Strontium_hexaferrite
_cell_length_a  5.8797(4)
_cell_length_b  5.8797(4)
_cell_length_c  23.040(3)
_cell_angle_alpha 90
_cell_angle_beta  90
_cell_angle_gamma 120
_cell_volume 689.79(13)
_exptl_crystal_density_diffrn	5.1119(10)
_space_group_name_H-M_alt 194
loop_
	_space_group_symop_id
	_space_group_symop_operation_xyz
	  1 'x, y, z '
	  2 '-x, -x+y, z+1/2 '
	  3 '-x, -y, -z '
	  4 '-x, -y, z+1/2 '
	  5 '-x+y, -x, -z+1/2 '
	  6 '-x+y, -x, z '
	  7 '-x+y, y, -z+1/2 '
	  8 '-x+y, y, z '
	  9 '-y, -x, -z+1/2 '
	 10 '-y, -x, z '
	 11 '-y, x-y, -z+1/2 '
	 12 '-y, x-y, z '
	 13 'y, -x+y, -z '
	 14 'y, -x+y, z+1/2 '
	 15 'y, x, -z '
	 16 'y, x, z+1/2 '
	 17 'x-y, -y, -z '
	 18 'x-y, -y, z+1/2 '
	 19 'x-y, x, -z '
	 20 'x-y, x, z+1/2 '
	 21 'x, y, -z+1/2 '
	 22 '-x, -x+y, -z '
	 23 'x, x-y, -z+1/2 '
	 24 'x, x-y, z '
loop_
	_atom_site_label
	_atom_site_type_symbol
	_atom_site_site_symmetry_multiplicity
	_atom_site_fract_x
	_atom_site_fract_y
	_atom_site_fract_z
	_atom_site_occupancy
	_atom_site_B_iso_or_equiv
Sr1 Sr+2   2 0.6666667 0.3333333 0.25 1 5.9(11)
Fe1 Fe+3   2 0 0 0 1 4.2(2)
Fe2 Fe+3   2 0 0 0.25 1 4.2(2)
Fe3 Fe+3   4 0.3333333 0.6666667 0.0317(9) 1 4.2(2)
Fe4 Fe+3   4 0.3333333 0.6666667 0.1914(7) 1 4.2(2)
Fe5 Fe+3  12 0.1590(13) 0.318(3) 0.8969(4) 1 4.2(2)
O1 O-2   4 0 0 0.1493(14) 1 4.2(2)
O2 O-2   4 0.6666667 0.3333333 0.0591(13) 1 4.2(2)
O3 O-2   6 0.174(3) 0.348(6) 0.25 1 4.2(2)
O4 O-2  12 0.150(2) 0.299(4) 0.0462(6) 1 4.2(2)
O5 O-2  12 0.4638(13) 0.928(3) 0.1599(8) 1 4.2(2)
loop_
	_geom_bond_atom_site_label_1
	_geom_bond_atom_site_label_2
	_geom_bond_distance
	_geom_bond_site_symmetry_1
	_geom_bond_site_symmetry_2
	Sr1       O5        2.929(16) 1_555  10_765
	Sr1       O5        2.929(16) 1_555   7_545
	Sr1       O5        2.929(16) 1_555   6_565
	Sr1       O5        2.929(16) 1_555   5_565
	Sr1       O5        2.929(16) 1_555   1_545
	Sr1       O5        2.929(16) 1_555   9_765
	Sr1       O3        2.9407(15) 1_555   9_655
	Sr1       O3        2.9407(16) 1_555   1_655
	Sr1       O3        2.9407(15) 1_555   1_555
	Sr1       O3        2.9407(15) 1_555   9_665
	Sr1       O3        2.9407(15) 1_555   5_555
	Sr1       O3        2.9407(16) 1_555   5_665
	Fe1       O4        1.858(19) 1_555  10_555
	Fe1       O4        1.858(19) 1_555   6_555
	Fe1       O4        1.858(19) 1_555  13_555
	Fe1       O4        1.858(19) 1_555  19_555
	Fe1       O4        1.858(19) 1_555   1_555
	Fe1       O4        1.858(19) 1_555   3_555
	Fe1       Fe5       2.875(11) 1_555   3_556
	Fe1       Fe5       2.875(11) 1_555   1_554
	Fe1       Fe5       2.875(11) 1_555  19_556
	Fe1       Fe5       2.875(11) 1_555   6_554
	Fe1       Fe5       2.875(11) 1_555  13_556
	Fe1       Fe5       2.875(11) 1_555  10_554
	Fe2       O3        1.77(3) 1_555   5_555
	Fe2       O3        1.77(3) 1_555   1_555
	Fe2       O3        1.77(3) 1_555   9_555
	Fe2       O1        2.32(3) 1_555   5_555
	Fe2       O1        2.32(3) 1_555   1_555
	Fe3       O4        1.90(2) 1_555   6_565
	Fe3       O4        1.90(2) 1_555   1_555
	Fe3       O4        1.90(2) 1_555  10_665
	Fe3       O2        2.09(4) 1_555   3_665
	Fe4       O5        1.514(17) 1_555   6_565
	Fe4       O5        1.514(17) 1_555   1_555
	Fe4       O5        1.514(17) 1_555  10_665
	Fe4       O3        2.11(2) 1_555   1_555
	Fe4       O3        2.11(2) 1_555   5_565
	Fe4       O3        2.11(2) 1_555   9_665
	Fe4       Fe4       2.70(3) 1_555   5_565
	Fe5       O1        1.94(2) 1_555   3_556
	Fe5       O2        2.044(19) 1_555   3_666
	Fe5       O4        2.048(15) 1_555  13_556
	Fe5       O4        2.048(15) 1_555  19_556
	Fe5       O5        2.337(14) 1_555  19_656
	Fe5       O5        2.337(14) 1_555  13_456
	Fe5       Fe5       2.80(2) 1_555   6_555
	Fe5       Fe5       2.80(2) 1_555  10_555
	Fe5       Fe1       2.875(11) 1_555   1_556
	Fe5       Fe5       3.07(2) 1_555   6_565
	Fe5       Fe5       3.07(2) 1_555  10_665
	O1        Fe5       1.94(2) 1_555  19_556
	O1        Fe5       1.94(2) 1_555  13_556
	O1        Fe5       1.94(2) 1_555   3_556
	O1        Fe2       2.32(3) 1_555   1_555
	O1        O4        2.82(3) 1_555   1_555
	O1        O4        2.82(3) 1_555   6_555
	O1        O4        2.82(3) 1_555  10_555
	O1        O3        2.92(3) 1_555   9_555
	O1        O3        2.92(3) 1_555   5_555
	O1        O3        2.92(3) 1_555   1_555
	O1        O5        2.973(3) 1_555  10_655
	O1        O5        2.973(3) 1_555   1_545
	O1        O5        2.973(3) 1_555   1_445
	O1        O5        2.973(3) 1_555  10_665
	O1        O5        2.973(3) 1_555   6_455
	O1        O5        2.973(3) 1_555   6_565
	O2        Fe5       2.044(19) 1_555  13_556
	O2        Fe5       2.044(19) 1_555  19_656
	O2        Fe5       2.044(19) 1_555   3_666
	O2        Fe3       2.09(4) 1_555   3_665
	O2        O4        2.960(4) 1_555   1_655
	O2        O4        2.960(4) 1_555  10_665
	O2        O4        2.960(4) 1_555  10_655
	O2        O4        2.960(4) 1_555   1_555
	O2        O4        2.960(4) 1_555   6_665
	O2        O4        2.960(4) 1_555   6_555
	O2        O4        3.06(3) 1_555   3_665
	O2        O4        3.06(3) 1_555  19_655
	O2        O4        3.06(3) 1_555  13_555
	O2        O5        3.11(3) 1_555   1_545
	O2        O5        3.11(3) 1_555   6_565
	O2        O5        3.11(3) 1_555  10_765
	O3        Fe2       1.77(3) 1_555   1_555
	O3        Fe4       2.11(2) 1_555   1_555
	O3        Fe4       2.11(2) 1_555   5_565
	O3        O5        2.561(19) 1_555   6_565
	O3        O5        2.561(19) 1_555  10_665
	O3        O5        2.561(19) 1_555   9_665
	O3        O5        2.561(19) 1_555   5_565
	O3        O3        2.81(5) 1_555   5_565
	O3        O3        2.81(5) 1_555   9_665
	O3        O1        2.92(3) 1_555   5_555
	O3        O1        2.92(3) 1_555   1_555
	O3        Sr1       2.9407(15) 1_555   1_555
	O3        Sr1       2.9407(15) 1_555   1_455
	O3        O3        3.07(5) 1_555   5_555
	O3        O3        3.07(5) 1_555   9_555
	O4        Fe1       1.858(19) 1_555   1_555
	O4        Fe3       1.90(2) 1_555   1_555
	O4        Fe5       2.048(15) 1_555  19_556
	O4        Fe5       2.048(15) 1_555  13_556
	O4        O4        2.62(3) 1_555  13_555
	O4        O4        2.62(3) 1_555  19_555
	O4        O4        2.64(4) 1_555   6_555
	O4        O4        2.64(4) 1_555  10_555
	O4        O1        2.82(3) 1_555   1_555
	O4        O2        2.960(4) 1_555   1_455
	O4        O2        2.960(4) 1_555   1_555
	O4        O2        3.06(3) 1_555   3_665
	O4        O5        3.10(2) 1_555  10_665
	O4        O5        3.10(2) 1_555   6_565
	O5        Fe4       1.514(17) 1_555   1_555
	O5        O5        2.30(2) 1_555   6_565
	O5        O5        2.30(2) 1_555  10_665
	O5        Fe5       2.337(14) 1_555  13_566
	O5        Fe5       2.337(14) 1_555  19_666
	O5        O3        2.561(19) 1_555   5_565
	O5        O3        2.561(19) 1_555   9_665
	O5        Sr1       2.929(16) 1_555   1_565
	O5        O1        2.973(3) 1_555   1_665
	O5        O1        2.973(3) 1_555   1_565
	O5        O4        3.10(2) 1_555  10_665
	O5        O4        3.10(2) 1_555   6_565
	O5        O2        3.11(3) 1_555   1_565
	loop_
		_geom_angle_atom_site_label_1
		_geom_angle_atom_site_label_2
		_geom_angle_atom_site_label_3
		_geom_angle
		_geom_angle_site_symmetry_1
		_geom_angle_site_symmetry_2
		_geom_angle_site_symmetry_3
	O5        Sr1       O5         138.7(3)   7_545 1_555  10_765
	O5        Sr1       O5         138.7(3)   6_565 1_555   7_545
	O5        Sr1       O5         75.3(5)   6_565 1_555  10_765
	O5        Sr1       O5         90.3(7)   5_565 1_555   6_565
	O5        Sr1       O5         75.3(5)   5_565 1_555   7_545
	O5        Sr1       O5         138.7(3)   5_565 1_555  10_765
	O5        Sr1       O5         138.7(3)   1_545 1_555   5_565
	O5        Sr1       O5         75.3(5)   1_545 1_555   6_565
	O5        Sr1       O5         90.3(7)   1_545 1_555   7_545
	O5        Sr1       O5         75.3(5)   1_545 1_555  10_765
	O5        Sr1       O5         138.7(3)   9_765 1_555   1_545
	O5        Sr1       O5         75.3(5)   9_765 1_555   5_565
	O5        Sr1       O5         138.7(3)   9_765 1_555   6_565
	O5        Sr1       O5         75.3(5)   9_765 1_555   7_545
	O5        Sr1       O5         90.3(7)   9_765 1_555  10_765
	O3        Sr1       O5         91.0(4)   9_655 1_555   9_765
	O3        Sr1       O5         51.7(3)   9_655 1_555   1_545
	O3        Sr1       O5         127.0(4)   9_655 1_555   5_565
	O3        Sr1       O5         127.0(4)   9_655 1_555   6_565
	O3        Sr1       O5         51.7(3)   9_655 1_555   7_545
	O3        Sr1       O5         91.0(4)   9_655 1_555  10_765
	O3        Sr1       O3         62.8(11)   1_655 1_555   9_655
	O3        Sr1       O5         51.7(3)   1_655 1_555   9_765
	O3        Sr1       O5         91.0(4)   1_655 1_555   1_545
	O3        Sr1       O5         127.0(4)   1_655 1_555   5_565
	O3        Sr1       O5         127.0(4)   1_655 1_555   6_565
	O3        Sr1       O5         91.0(4)   1_655 1_555   7_545
	O3        Sr1       O5         51.7(3)   1_655 1_555  10_765
	O3        Sr1       O3         177.2(11)   1_555 1_555   1_655
	O3        Sr1       O3         120.000(9)   1_555 1_555   9_655
	O3        Sr1       O5         127.0(4)   1_555 1_555   9_765
	O3        Sr1       O5         91.0(4)   1_555 1_555   1_545
	O3        Sr1       O5         51.7(3)   1_555 1_555   5_565
	O3        Sr1       O5         51.7(3)   1_555 1_555   6_565
	O3        Sr1       O5         91.0(4)   1_555 1_555   7_545
	O3        Sr1       O5         127.0(4)   1_555 1_555  10_765
	O3        Sr1       O3         57.2(11)   9_665 1_555   1_555
	O3        Sr1       O3         120.000(9)   9_665 1_555   1_655
	O3        Sr1       O3         177.2(11)   9_665 1_555   9_655
	O3        Sr1       O5         91.0(4)   9_665 1_555   9_765
	O3        Sr1       O5         127.0(4)   9_665 1_555   1_545
	O3        Sr1       O5         51.7(3)   9_665 1_555   5_565
	O3        Sr1       O5         51.7(3)   9_665 1_555   6_565
	O3        Sr1       O5         127.0(4)   9_665 1_555   7_545
	O3        Sr1       O5         91.0(4)   9_665 1_555  10_765
	O3        Sr1       O3         120.000(9)   5_555 1_555   9_665
	O3        Sr1       O3         62.8(11)   5_555 1_555   1_555
	O3        Sr1       O3         120.0000(2)   5_555 1_555   1_655
	O3        Sr1       O3         57.2(11)   5_555 1_555   9_655
	O3        Sr1       O5         127.0(4)   5_555 1_555   9_765
	O3        Sr1       O5         51.7(3)   5_555 1_555   1_545
	O3        Sr1       O5         91.0(4)   5_555 1_555   5_565
	O3        Sr1       O5         91.0(4)   5_555 1_555   6_565
	O3        Sr1       O5         51.7(3)   5_555 1_555   7_545
	O3        Sr1       O5         127.0(4)   5_555 1_555  10_765
	O3        Sr1       O3         177.2(11)   5_665 1_555   5_555
	O3        Sr1       O3         62.8(11)   5_665 1_555   9_665
	O3        Sr1       O3         120.0000(2)   5_665 1_555   1_555
	O3        Sr1       O3         57.2(11)   5_665 1_555   1_655
	O3        Sr1       O3         120.000(9)   5_665 1_555   9_655
	O3        Sr1       O5         51.7(3)   5_665 1_555   9_765
	O3        Sr1       O5         127.0(4)   5_665 1_555   1_545
	O3        Sr1       O5         91.0(4)   5_665 1_555   5_565
	O3        Sr1       O5         91.0(4)   5_665 1_555   6_565
	O3        Sr1       O5         127.0(4)   5_665 1_555   7_545
	O3        Sr1       O5         51.7(3)   5_665 1_555  10_765
	O4        Fe1       O4         90.4(7)   6_555 1_555  10_555
	O4        Fe1       O4         89.6(7)  13_555 1_555   6_555
	O4        Fe1       O4         180.000   13_555 1_555  10_555
	O4        Fe1       O4         90.4(7)  19_555 1_555  13_555
	O4        Fe1       O4         180.000   19_555 1_555   6_555
	O4        Fe1       O4         89.6(7)  19_555 1_555  10_555
	O4        Fe1       O4         89.6(7)   1_555 1_555  19_555
	O4        Fe1       O4         89.6(7)   1_555 1_555  13_555
	O4        Fe1       O4         90.4(7)   1_555 1_555   6_555
	O4        Fe1       O4         90.4(7)   1_555 1_555  10_555
	O4        Fe1       O4         180.000    3_555 1_555   1_555
	O4        Fe1       O4         90.4(7)   3_555 1_555  19_555
	O4        Fe1       O4         90.4(7)   3_555 1_555  13_555
	O4        Fe1       O4         89.6(7)   3_555 1_555   6_555
	O4        Fe1       O4         89.6(7)   3_555 1_555  10_555
	Fe5       Fe1       O4         90.7(5)   3_556 1_555   3_555
	Fe5       Fe1       O4         89.3(5)   3_556 1_555   1_555
	Fe5       Fe1       O4         134.8(4)   3_556 1_555  19_555
	Fe5       Fe1       O4         134.8(4)   3_556 1_555  13_555
	Fe5       Fe1       O4         45.2(4)   3_556 1_555   6_555
	Fe5       Fe1       O4         45.2(4)   3_556 1_555  10_555
	Fe5       Fe1       Fe5        180.000    1_554 1_555   3_556
	Fe5       Fe1       O4         89.3(5)   1_554 1_555   3_555
	Fe5       Fe1       O4         90.7(5)   1_554 1_555   1_555
	Fe5       Fe1       O4         45.2(4)   1_554 1_555  19_555
	Fe5       Fe1       O4         45.2(4)   1_554 1_555  13_555
	Fe5       Fe1       O4         134.8(4)   1_554 1_555   6_555
	Fe5       Fe1       O4         134.8(4)   1_554 1_555  10_555
	Fe5       Fe1       Fe5        121.6(4)  19_556 1_555   1_554
	Fe5       Fe1       Fe5        58.4(4)  19_556 1_555   3_556
	Fe5       Fe1       O4         134.8(4)  19_556 1_555   3_555
	Fe5       Fe1       O4         45.2(4)  19_556 1_555   1_555
	Fe5       Fe1       O4         90.7(5)  19_556 1_555  19_555
	Fe5       Fe1       O4         134.8(4)  19_556 1_555  13_555
	Fe5       Fe1       O4         89.3(5)  19_556 1_555   6_555
	Fe5       Fe1       O4         45.2(4)  19_556 1_555  10_555
	Fe5       Fe1       Fe5        180.000    6_554 1_555  19_556
	Fe5       Fe1       Fe5        58.4(4)   6_554 1_555   1_554
	Fe5       Fe1       Fe5        121.6(4)   6_554 1_555   3_556
	Fe5       Fe1       O4         45.2(4)   6_554 1_555   3_555
	Fe5       Fe1       O4         134.8(4)   6_554 1_555   1_555
	Fe5       Fe1       O4         89.3(5)   6_554 1_555  19_555
	Fe5       Fe1       O4         45.2(4)   6_554 1_555  13_555
	Fe5       Fe1       O4         90.7(5)   6_554 1_555   6_555
	Fe5       Fe1       O4         134.8(4)   6_554 1_555  10_555
	Fe5       Fe1       Fe5        121.6(4)  13_556 1_555   6_554
	Fe5       Fe1       Fe5        58.4(4)  13_556 1_555  19_556
	Fe5       Fe1       Fe5        121.6(4)  13_556 1_555   1_554
	Fe5       Fe1       Fe5        58.4(4)  13_556 1_555   3_556
	Fe5       Fe1       O4         134.8(4)  13_556 1_555   3_555
	Fe5       Fe1       O4         45.2(4)  13_556 1_555   1_555
	Fe5       Fe1       O4         134.8(4)  13_556 1_555  19_555
	Fe5       Fe1       O4         90.7(5)  13_556 1_555  13_555
	Fe5       Fe1       O4         45.2(4)  13_556 1_555   6_555
	Fe5       Fe1       O4         89.3(5)  13_556 1_555  10_555
	Fe5       Fe1       Fe5        180.0000000(8)  10_554 1_555  13_556
	Fe5       Fe1       Fe5        58.4(4)  10_554 1_555   6_554
	Fe5       Fe1       Fe5        121.6(4)  10_554 1_555  19_556
	Fe5       Fe1       Fe5        58.4(4)  10_554 1_555   1_554
	Fe5       Fe1       Fe5        121.6(4)  10_554 1_555   3_556
	Fe5       Fe1       O4         45.2(4)  10_554 1_555   3_555
	Fe5       Fe1       O4         134.8(4)  10_554 1_555   1_555
	Fe5       Fe1       O4         45.2(4)  10_554 1_555  19_555
	Fe5       Fe1       O4         89.3(5)  10_554 1_555  13_555
	Fe5       Fe1       O4         134.8(4)  10_554 1_555   6_555
	Fe5       Fe1       O4         90.7(5)  10_554 1_555  10_555
	O3        Fe2       O3         120.00000(2)   1_555 1_555   5_555
	O3        Fe2       O3         120.00000(2)   9_555 1_555   1_555
	O3        Fe2       O3         120.00000(2)   9_555 1_555   5_555
	O1        Fe2       O3         90.00(4)   5_555 1_555   9_555
	O1        Fe2       O3         90.00(4)   5_555 1_555   1_555
	O1        Fe2       O3         90.00(4)   5_555 1_555   5_555
	O1        Fe2       O1         180.000    1_555 1_555   5_555
	O1        Fe2       O3         90.00(4)   1_555 1_555   9_555
	O1        Fe2       O3         90.00(4)   1_555 1_555   1_555
	O1        Fe2       O3         90.00(4)   1_555 1_555   5_555
	O4        Fe3       O4         117.0(4)   1_555 1_555   6_565
	O4        Fe3       O4         117.0(4)  10_665 1_555   1_555
	O4        Fe3       O4         117.0(4)  10_665 1_555   6_565
	O2        Fe3       O4         100.1(8)   3_665 1_555  10_665
	O2        Fe3       O4         100.1(8)   3_665 1_555   1_555
	O2        Fe3       O4         100.1(8)   3_665 1_555   6_565
	O5        Fe4       O5         98.9(11)   1_555 1_555   6_565
	O5        Fe4       O5         98.9(11)  10_665 1_555   1_555
	O5        Fe4       O5         98.9(11)  10_665 1_555   6_565
	O3        Fe4       O5         88.2(6)   1_555 1_555  10_665
	O3        Fe4       O5         168.9(13)   1_555 1_555   1_555
	O3        Fe4       O5         88.2(6)   1_555 1_555   6_565
	O3        Fe4       O3         83.5(10)   5_565 1_555   1_555
	O3        Fe4       O5         88.2(6)   5_565 1_555  10_665
	O3        Fe4       O5         88.2(6)   5_565 1_555   1_555
	O3        Fe4       O5         168.9(13)   5_565 1_555   6_565
	O3        Fe4       O3         83.5(10)   9_665 1_555   5_565
	O3        Fe4       O3         83.5(10)   9_665 1_555   1_555
	O3        Fe4       O5         168.9(13)   9_665 1_555  10_665
	O3        Fe4       O5         88.2(6)   9_665 1_555   1_555
	O3        Fe4       O5         88.2(6)   9_665 1_555   6_565
	Fe4       Fe4       O3         50.3(6)   5_565 1_555   9_665
	Fe4       Fe4       O3         50.3(6)   5_565 1_555   5_565
	Fe4       Fe4       O3         50.3(6)   5_565 1_555   1_555
	Fe4       Fe4       O5         118.7(9)   5_565 1_555  10_665
	Fe4       Fe4       O5         118.7(9)   5_565 1_555   1_555
	Fe4       Fe4       O5         118.7(9)   5_565 1_555   6_565
	O2        Fe5       O1         176.4(12)   3_666 1_555   3_556
	O4        Fe5       O2         92.7(8)  13_556 1_555   3_666
	O4        Fe5       O1         90.1(8)  13_556 1_555   3_556
	O4        Fe5       O4         80.2(11)  19_556 1_555  13_556
	O4        Fe5       O2         92.7(8)  19_556 1_555   3_666
	O4        Fe5       O1         90.1(8)  19_556 1_555   3_556
	O5        Fe5       O4         169.8(8)  19_656 1_555  19_556
	O5        Fe5       O4         89.9(7)  19_656 1_555  13_556
	O5        Fe5       O2         90.1(7)  19_656 1_555   3_666
	O5        Fe5       O1         87.6(6)  19_656 1_555   3_556
	O5        Fe5       O5         99.9(9)  13_456 1_555  19_656
	O5        Fe5       O4         89.9(7)  13_456 1_555  19_556
	O5        Fe5       O4         169.8(8)  13_456 1_555  13_556
	O5        Fe5       O2         90.1(7)  13_456 1_555   3_666
	O5        Fe5       O1         87.6(6)  13_456 1_555   3_556
	Fe5       Fe5       O5         131.1(4)   6_555 1_555  13_456
	Fe5       Fe5       O5         83.8(4)   6_555 1_555  19_656
	Fe5       Fe5       O4         87.7(6)   6_555 1_555  19_556
	Fe5       Fe5       O4         46.8(5)   6_555 1_555  13_556
	Fe5       Fe5       O2         138.8(5)   6_555 1_555   3_666
	Fe5       Fe5       O1         43.6(6)   6_555 1_555   3_556
	Fe5       Fe5       Fe5        60.000    10_555 1_555   6_555
	Fe5       Fe5       O5         83.8(4)  10_555 1_555  13_456
	Fe5       Fe5       O5         131.1(4)  10_555 1_555  19_656
	Fe5       Fe5       O4         46.8(5)  10_555 1_555  19_556
	Fe5       Fe5       O4         87.7(6)  10_555 1_555  13_556
	Fe5       Fe5       O2         138.8(5)  10_555 1_555   3_666
	Fe5       Fe5       O1         43.6(6)  10_555 1_555   3_556
	Fe1       Fe5       Fe5        60.8(2)   1_556 1_555  10_555
	Fe1       Fe5       Fe5        60.8(2)   1_556 1_555   6_555
	Fe1       Fe5       O5         129.9(5)   1_556 1_555  13_456
	Fe1       Fe5       O5         129.9(5)   1_556 1_555  19_656
	Fe1       Fe5       O4         40.1(6)   1_556 1_555  19_556
	Fe1       Fe5       O4         40.1(6)   1_556 1_555  13_556
	Fe1       Fe5       O2         94.5(8)   1_556 1_555   3_666
	Fe1       Fe5       O1         89.0(9)   1_556 1_555   3_556
	Fe5       Fe5       Fe1        119.2(2)   6_565 1_555   1_556
	Fe5       Fe5       Fe5        120.000    6_565 1_555  10_555
	Fe5       Fe5       Fe5        180.000    6_565 1_555   6_555
	Fe5       Fe5       O5         48.9(4)   6_565 1_555  13_456
	Fe5       Fe5       O5         96.2(4)   6_565 1_555  19_656
	Fe5       Fe5       O4         92.3(6)   6_565 1_555  19_556
	Fe5       Fe5       O4         133.2(5)   6_565 1_555  13_556
	Fe5       Fe5       O2         41.2(5)   6_565 1_555   3_666
	Fe5       Fe5       O1         136.4(6)   6_565 1_555   3_556
	Fe5       Fe5       Fe5        60.000    10_665 1_555   6_565
	Fe5       Fe5       Fe1        119.2(2)  10_665 1_555   1_556
	Fe5       Fe5       Fe5        180.000   10_665 1_555  10_555
	Fe5       Fe5       Fe5        120.000   10_665 1_555   6_555
	Fe5       Fe5       O5         96.2(4)  10_665 1_555  13_456
	Fe5       Fe5       O5         48.9(4)  10_665 1_555  19_656
	Fe5       Fe5       O4         133.2(5)  10_665 1_555  19_556
	Fe5       Fe5       O4         92.3(6)  10_665 1_555  13_556
	Fe5       Fe5       O2         41.2(5)  10_665 1_555   3_666
	Fe5       Fe5       O1         136.4(6)  10_665 1_555   3_556
	Fe5       O1        Fe5        92.7(11)  13_556 1_555  19_556
	Fe5       O1        Fe5        92.7(11)   3_556 1_555  13_556
	Fe5       O1        Fe5        92.7(11)   3_556 1_555  19_556
	Fe2       O1        Fe5        123.3(8)   1_555 1_555   3_556
	Fe2       O1        Fe5        123.3(8)   1_555 1_555  13_556
	Fe2       O1        Fe5        123.3(8)   1_555 1_555  19_556
	O4        O1        Fe2        147.3(5)   1_555 1_555   1_555
	O4        O1        Fe5        89.3(12)   1_555 1_555   3_556
	O4        O1        Fe5        46.5(6)   1_555 1_555  13_556
	O4        O1        Fe5        46.5(6)   1_555 1_555  19_556
	O4        O1        O4         55.7(8)   6_555 1_555   1_555
	O4        O1        Fe2        147.3(5)   6_555 1_555   1_555
	O4        O1        Fe5        46.5(6)   6_555 1_555   3_556
	O4        O1        Fe5        46.5(6)   6_555 1_555  13_556
	O4        O1        Fe5        89.3(12)   6_555 1_555  19_556
	O4        O1        O4         55.7(8)  10_555 1_555   6_555
	O4        O1        O4         55.7(8)  10_555 1_555   1_555
	O4        O1        Fe2        147.3(5)  10_555 1_555   1_555
	O4        O1        Fe5        46.5(6)  10_555 1_555   3_556
	O4        O1        Fe5        89.3(12)  10_555 1_555  13_556
	O4        O1        Fe5        46.5(6)  10_555 1_555  19_556
	O3        O1        O4         110.0(6)   9_555 1_555  10_555
	O3        O1        O4         146.4(3)   9_555 1_555   6_555
	O3        O1        O4         146.4(3)   9_555 1_555   1_555
	O3        O1        Fe2        37.4(6)   9_555 1_555   1_555
	O3        O1        Fe5        100.6(5)   9_555 1_555   3_556
	O3        O1        Fe5        160.7(13)   9_555 1_555  13_556
	O3        O1        Fe5        100.6(5)   9_555 1_555  19_556
	O3        O1        O3         63.4(9)   5_555 1_555   9_555
	O3        O1        O4         146.4(3)   5_555 1_555  10_555
	O3        O1        O4         110.0(6)   5_555 1_555   6_555
	O3        O1        O4         146.4(3)   5_555 1_555   1_555
	O3        O1        Fe2        37.4(6)   5_555 1_555   1_555
	O3        O1        Fe5        100.6(5)   5_555 1_555   3_556
	O3        O1        Fe5        100.6(5)   5_555 1_555  13_556
	O3        O1        Fe5        160.7(13)   5_555 1_555  19_556
	O3        O1        O3         63.4(9)   1_555 1_555   5_555
	O3        O1        O3         63.4(9)   1_555 1_555   9_555
	O3        O1        O4         146.4(3)   1_555 1_555  10_555
	O3        O1        O4         146.4(3)   1_555 1_555   6_555
	O3        O1        O4         110.0(6)   1_555 1_555   1_555
	O3        O1        Fe2        37.4(6)   1_555 1_555   1_555
	O3        O1        Fe5        160.7(13)   1_555 1_555   3_556
	O3        O1        Fe5        100.6(5)   1_555 1_555  13_556
	O3        O1        Fe5        100.6(5)   1_555 1_555  19_556
	O5        O1        O3         114.7(10)  10_655 1_555   1_555
	O5        O1        O3         51.5(6)  10_655 1_555   5_555
	O5        O1        O3         90.6(6)  10_655 1_555   9_555
	O5        O1        O4         97.8(6)  10_655 1_555  10_555
	O5        O1        O4         64.7(6)  10_655 1_555   6_555
	O5        O1        O4         119.8(9)  10_655 1_555   1_555
	O5        O1        Fe2        85.3(7)  10_655 1_555   1_555
	O5        O1        Fe5        51.8(4)  10_655 1_555   3_556
	O5        O1        Fe5        86.6(4)  10_655 1_555  13_556
	O5        O1        Fe5        144.3(12)  10_655 1_555  19_556
	O5        O1        O5         45.6(5)   1_545 1_555  10_655
	O5        O1        O3         90.6(6)   1_545 1_555   1_555
	O5        O1        O3         51.5(6)   1_545 1_555   5_555
	O5        O1        O3         114.7(10)   1_545 1_555   9_555
	O5        O1        O4         119.8(9)   1_545 1_555  10_555
	O5        O1        O4         64.7(6)   1_545 1_555   6_555
	O5        O1        O4         97.8(6)   1_545 1_555   1_555
	O5        O1        Fe2        85.3(7)   1_545 1_555   1_555
	O5        O1        Fe5        86.6(4)   1_545 1_555   3_556
	O5        O1        Fe5        51.8(4)   1_545 1_555  13_556
	O5        O1        Fe5        144.3(12)   1_545 1_555  19_556
	O5        O1        O5         162.9(8)   1_445 1_555   1_545
	O5        O1        O5         119.34(18)   1_445 1_555  10_655
	O5        O1        O3         90.6(6)   1_445 1_555   1_555
	O5        O1        O3         114.7(10)   1_445 1_555   5_555
	O5        O1        O3         51.5(6)   1_445 1_555   9_555
	O5        O1        O4         64.7(6)   1_445 1_555  10_555
	O5        O1        O4         119.8(9)   1_445 1_555   6_555
	O5        O1        O4         97.8(6)   1_445 1_555   1_555
	O5        O1        Fe2        85.3(7)   1_445 1_555   1_555
	O5        O1        Fe5        86.6(4)   1_445 1_555   3_556
	O5        O1        Fe5        144.3(12)   1_445 1_555  13_556
	O5        O1        Fe5        51.8(4)   1_445 1_555  19_556
	O5        O1        O5         74.0(5)  10_665 1_555   1_445
	O5        O1        O5         119.34(18)  10_665 1_555   1_545
	O5        O1        O5         162.9(8)  10_665 1_555  10_655
	O5        O1        O3         51.5(6)  10_665 1_555   1_555
	O5        O1        O3         114.7(10)  10_665 1_555   5_555
	O5        O1        O3         90.6(6)  10_665 1_555   9_555
	O5        O1        O4         97.8(6)  10_665 1_555  10_555
	O5        O1        O4         119.8(9)  10_665 1_555   6_555
	O5        O1        O4         64.7(6)  10_665 1_555   1_555
	O5        O1        Fe2        85.3(7)  10_665 1_555   1_555
	O5        O1        Fe5        144.3(12)  10_665 1_555   3_556
	O5        O1        Fe5        86.6(4)  10_665 1_555  13_556
	O5        O1        Fe5        51.8(4)  10_665 1_555  19_556
	O5        O1        O5         119.34(18)   6_455 1_555  10_665
	O5        O1        O5         45.6(5)   6_455 1_555   1_445
	O5        O1        O5         119.34(18)   6_455 1_555   1_545
	O5        O1        O5         74.0(5)   6_455 1_555  10_655
	O5        O1        O3         114.7(10)   6_455 1_555   1_555
	O5        O1        O3         90.6(6)   6_455 1_555   5_555
	O5        O1        O3         51.5(6)   6_455 1_555   9_555
	O5        O1        O4         64.7(6)   6_455 1_555  10_555
	O5        O1        O4         97.8(6)   6_455 1_555   6_555
	O5        O1        O4         119.8(9)   6_455 1_555   1_555
	O5        O1        Fe2        85.3(7)   6_455 1_555   1_555
	O5        O1        Fe5        51.8(4)   6_455 1_555   3_556
	O5        O1        Fe5        144.3(12)   6_455 1_555  13_556
	O5        O1        Fe5        86.6(4)   6_455 1_555  19_556
	O5        O1        O5         162.9(8)   6_565 1_555   6_455
	O5        O1        O5         45.6(5)   6_565 1_555  10_665
	O5        O1        O5         119.34(18)   6_565 1_555   1_445
	O5        O1        O5         74.0(5)   6_565 1_555   1_545
	O5        O1        O5         119.34(18)   6_565 1_555  10_655
	O5        O1        O3         51.5(6)   6_565 1_555   1_555
	O5        O1        O3         90.6(6)   6_565 1_555   5_555
	O5        O1        O3         114.7(10)   6_565 1_555   9_555
	O5        O1        O4         119.8(9)   6_565 1_555  10_555
	O5        O1        O4         97.8(6)   6_565 1_555   6_555
	O5        O1        O4         64.7(6)   6_565 1_555   1_555
	O5        O1        Fe2        85.3(7)   6_565 1_555   1_555
	O5        O1        Fe5        144.3(12)   6_565 1_555   3_556
	O5        O1        Fe5        51.8(4)   6_565 1_555  13_556
	O5        O1        Fe5        86.6(4)   6_565 1_555  19_556
	Fe5       O2        Fe5        97.5(10)  19_656 1_555  13_556
	Fe5       O2        Fe5        97.5(10)   3_666 1_555  19_656
	Fe5       O2        Fe5        97.5(10)   3_666 1_555  13_556
	Fe3       O2        Fe5        119.7(8)   3_665 1_555   3_666
	Fe3       O2        Fe5        119.7(8)   3_665 1_555  19_656
	Fe3       O2        Fe5        119.7(8)   3_665 1_555  13_556
	O4        O2        Fe3        84.2(6)   1_655 1_555   3_665
	O4        O2        Fe5        95.8(4)   1_655 1_555   3_666
	O4        O2        Fe5        43.7(4)   1_655 1_555  19_656
	O4        O2        Fe5        140.5(8)   1_655 1_555  13_556
	O4        O2        O4         119.0(2)  10_665 1_555   1_655
	O4        O2        Fe3        84.2(6)  10_665 1_555   3_665
	O4        O2        Fe5        43.7(4)  10_665 1_555   3_666
	O4        O2        Fe5        140.5(8)  10_665 1_555  19_656
	O4        O2        Fe5        95.8(4)  10_665 1_555  13_556
	O4        O2        O4         166.6(11)  10_655 1_555  10_665
	O4        O2        O4         52.9(8)  10_655 1_555   1_655
	O4        O2        Fe3        84.2(6)  10_655 1_555   3_665
	O4        O2        Fe5        140.5(8)  10_655 1_555   3_666
	O4        O2        Fe5        43.7(4)  10_655 1_555  19_656
	O4        O2        Fe5        95.8(4)  10_655 1_555  13_556
	O4        O2        O4         119.0(2)   1_555 1_555  10_655
	O4        O2        O4         66.4(8)   1_555 1_555  10_665
	O4        O2        O4         166.6(11)   1_555 1_555   1_655
	O4        O2        Fe3        84.2(6)   1_555 1_555   3_665
	O4        O2        Fe5        95.8(4)   1_555 1_555   3_666
	O4        O2        Fe5        140.5(8)   1_555 1_555  19_656
	O4        O2        Fe5        43.7(4)   1_555 1_555  13_556
	O4        O2        O4         119.0(2)   6_665 1_555   1_555
	O4        O2        O4         119.0(2)   6_665 1_555  10_655
	O4        O2        O4         52.9(8)   6_665 1_555  10_665
	O4        O2        O4         66.4(8)   6_665 1_555   1_655
	O4        O2        Fe3        84.2(6)   6_665 1_555   3_665
	O4        O2        Fe5        43.7(4)   6_665 1_555   3_666
	O4        O2        Fe5        95.8(4)   6_665 1_555  19_656
	O4        O2        Fe5        140.5(8)   6_665 1_555  13_556
	O4        O2        O4         166.6(11)   6_555 1_555   6_665
	O4        O2        O4         52.9(8)   6_555 1_555   1_555
	O4        O2        O4         66.4(8)   6_555 1_555  10_655
	O4        O2        O4         119.0(2)   6_555 1_555  10_665
	O4        O2        O4         119.0(2)   6_555 1_555   1_655
	O4        O2        Fe3        84.2(6)   6_555 1_555   3_665
	O4        O2        Fe5        140.5(8)   6_555 1_555   3_666
	O4        O2        Fe5        95.8(4)   6_555 1_555  19_656
	O4        O2        Fe5        43.7(4)   6_555 1_555  13_556
	O4        O2        O4         115.3(8)   3_665 1_555   6_555
	O4        O2        O4         51.5(6)   3_665 1_555   6_665
	O4        O2        O4         87.5(6)   3_665 1_555   1_555
	O4        O2        O4         115.3(8)   3_665 1_555  10_655
	O4        O2        O4         51.5(6)   3_665 1_555  10_665
	O4        O2        O4         87.5(6)   3_665 1_555   1_655
	O4        O2        Fe3        37.6(5)   3_665 1_555   3_665
	O4        O2        Fe5        82.1(6)   3_665 1_555   3_666
	O4        O2        Fe5        131.1(6)   3_665 1_555  19_656
	O4        O2        Fe5        131.1(6)   3_665 1_555  13_556
	O4        O2        O4         63.9(8)  19_655 1_555   3_665
	O4        O2        O4         87.5(6)  19_655 1_555   6_555
	O4        O2        O4         87.5(6)  19_655 1_555   6_665
	O4        O2        O4         115.3(8)  19_655 1_555   1_555
	O4        O2        O4         51.5(6)  19_655 1_555  10_655
	O4        O2        O4         115.3(8)  19_655 1_555  10_665
	O4        O2        O4         51.5(6)  19_655 1_555   1_655
	O4        O2        Fe3        37.6(5)  19_655 1_555   3_665
	O4        O2        Fe5        131.1(6)  19_655 1_555   3_666
	O4        O2        Fe5        82.1(6)  19_655 1_555  19_656
	O4        O2        Fe5        131.1(6)  19_655 1_555  13_556
	O4        O2        O4         63.9(8)  13_555 1_555  19_655
	O4        O2        O4         63.9(8)  13_555 1_555   3_665
	O4        O2        O4         51.5(6)  13_555 1_555   6_555
	O4        O2        O4         115.3(8)  13_555 1_555   6_665
	O4        O2        O4         51.5(6)  13_555 1_555   1_555
	O4        O2        O4         87.5(6)  13_555 1_555  10_655
	O4        O2        O4         87.5(6)  13_555 1_555  10_665
	O4        O2        O4         115.3(8)  13_555 1_555   1_655
	O4        O2        Fe3        37.6(5)  13_555 1_555   3_665
	O4        O2        Fe5        131.1(6)  13_555 1_555   3_666
	O4        O2        Fe5        131.1(6)  13_555 1_555  19_656
	O4        O2        Fe5        82.1(6)  13_555 1_555  13_556
	O5        O2        O4         112.9(4)   1_545 1_555  13_555
	O5        O2        O4         112.9(4)   1_545 1_555  19_655
	O5        O2        O4         176.0(9)   1_545 1_555   3_665
	O5        O2        O4         61.5(4)   1_545 1_555   6_555
	O5        O2        O4         131.8(9)   1_545 1_555   6_665
	O5        O2        O4         92.1(5)   1_545 1_555   1_555
	O5        O2        O4         61.5(4)   1_545 1_555  10_655
	O5        O2        O4         131.8(9)   1_545 1_555  10_665
	O5        O2        O4         92.1(5)   1_545 1_555   1_655
	O5        O2        Fe3        138.3(5)   1_545 1_555   3_665
	O5        O2        Fe5        101.9(12)   1_545 1_555   3_666
	O5        O2        Fe5        48.8(5)   1_545 1_555  19_656
	O5        O2        Fe5        48.8(5)   1_545 1_555  13_556
	O5        O2        O5         70.3(8)   6_565 1_555   1_545
	O5        O2        O4         112.9(4)   6_565 1_555  13_555
	O5        O2        O4         176.0(9)   6_565 1_555  19_655
	O5        O2        O4         112.9(4)   6_565 1_555   3_665
	O5        O2        O4         92.1(5)   6_565 1_555   6_555
	O5        O2        O4         92.1(5)   6_565 1_555   6_665
	O5        O2        O4         61.5(4)   6_565 1_555   1_555
	O5        O2        O4         131.8(9)   6_565 1_555  10_655
	O5        O2        O4         61.5(4)   6_565 1_555  10_665
	O5        O2        O4         131.8(9)   6_565 1_555   1_655
	O5        O2        Fe3        138.3(5)   6_565 1_555   3_665
	O5        O2        Fe5        48.8(5)   6_565 1_555   3_666
	O5        O2        Fe5        101.9(12)   6_565 1_555  19_656
	O5        O2        Fe5        48.8(5)   6_565 1_555  13_556
	O5        O2        O5         70.3(8)  10_765 1_555   6_565
	O5        O2        O5         70.3(8)  10_765 1_555   1_545
	O5        O2        O4         176.0(9)  10_765 1_555  13_555
	O5        O2        O4         112.9(4)  10_765 1_555  19_655
	O5        O2        O4         112.9(4)  10_765 1_555   3_665
	O5        O2        O4         131.8(9)  10_765 1_555   6_555
	O5        O2        O4         61.5(4)  10_765 1_555   6_665
	O5        O2        O4         131.8(9)  10_765 1_555   1_555
	O5        O2        O4         92.1(5)  10_765 1_555  10_655
	O5        O2        O4         92.1(5)  10_765 1_555  10_665
	O5        O2        O4         61.5(4)  10_765 1_555   1_655
	O5        O2        Fe3        138.3(5)  10_765 1_555   3_665
	O5        O2        Fe5        48.8(5)  10_765 1_555   3_666
	O5        O2        Fe5        48.8(5)  10_765 1_555  19_656
	O5        O2        Fe5        101.9(12)  10_765 1_555  13_556
	Fe4       O3        Fe2        140.3(6)   1_555 1_555   1_555
	Fe4       O3        Fe4        79.5(13)   5_565 1_555   1_555
	Fe4       O3        Fe2        140.3(6)   5_565 1_555   1_555
	O5        O3        Fe4        103.3(11)   6_565 1_555   5_565
	O5        O3        Fe4        36.2(4)   6_565 1_555   1_555
	O5        O3        Fe2        112.0(6)   6_565 1_555   1_555
	O5        O3        O5         53.4(7)  10_665 1_555   6_565
	O5        O3        Fe4        103.3(11)  10_665 1_555   5_565
	O5        O3        Fe4        36.2(4)  10_665 1_555   1_555
	O5        O3        Fe2        112.0(6)  10_665 1_555   1_555
	O5        O3        O5         108.4(8)   9_665 1_555  10_665
	O5        O3        O5         136.0(13)   9_665 1_555   6_565
	O5        O3        Fe4        36.2(4)   9_665 1_555   5_565
	O5        O3        Fe4        103.3(11)   9_665 1_555   1_555
	O5        O3        Fe2        112.0(6)   9_665 1_555   1_555
	O5        O3        O5         53.4(7)   5_565 1_555   9_665
	O5        O3        O5         136.0(13)   5_565 1_555  10_665
	O5        O3        O5         108.4(8)   5_565 1_555   6_565
	O5        O3        Fe4        36.2(4)   5_565 1_555   5_565
	O5        O3        Fe4        103.3(11)   5_565 1_555   1_555
	O5        O3        Fe2        112.0(6)   5_565 1_555   1_555
	O3        O3        O5         84.3(6)   5_565 1_555   5_565
	O3        O3        O5         56.7(6)   5_565 1_555   9_665
	O3        O3        O5         56.7(6)   5_565 1_555  10_665
	O3        O3        O5         84.3(6)   5_565 1_555   6_565
	O3        O3        Fe4        48.2(5)   5_565 1_555   5_565
	O3        O3        Fe4        48.2(5)   5_565 1_555   1_555
	O3        O3        Fe2        150.000000(10)   5_565 1_555   1_555
	O3        O3        O3         60.000     9_665 1_555   5_565
	O3        O3        O5         56.7(6)   9_665 1_555   5_565
	O3        O3        O5         84.3(6)   9_665 1_555   9_665
	O3        O3        O5         84.3(6)   9_665 1_555  10_665
	O3        O3        O5         56.7(6)   9_665 1_555   6_565
	O3        O3        Fe4        48.2(5)   9_665 1_555   5_565
	O3        O3        Fe4        48.2(5)   9_665 1_555   1_555
	O3        O3        Fe2        150.000000(10)   9_665 1_555   1_555
	O1        O3        O3         121.7(5)   5_555 1_555   9_665
	O1        O3        O3         121.7(5)   5_555 1_555   5_565
	O1        O3        O5         65.3(4)   5_555 1_555   5_565
	O1        O3        O5         65.3(4)   5_555 1_555   9_665
	O1        O3        O5         150.7(7)   5_555 1_555  10_665
	O1        O3        O5         150.7(7)   5_555 1_555   6_565
	O1        O3        Fe4        87.6(5)   5_555 1_555   5_565
	O1        O3        Fe4        167.1(11)   5_555 1_555   1_555
	O1        O3        Fe2        52.6(6)   5_555 1_555   1_555
	O1        O3        O1         105.3(11)   1_555 1_555   5_555
	O1        O3        O3         121.7(5)   1_555 1_555   9_665
	O1        O3        O3         121.7(5)   1_555 1_555   5_565
	O1        O3        O5         150.7(7)   1_555 1_555   5_565
	O1        O3        O5         150.7(7)   1_555 1_555   9_665
	O1        O3        O5         65.3(4)   1_555 1_555  10_665
	O1        O3        O5         65.3(4)   1_555 1_555   6_565
	O1        O3        Fe4        167.1(11)   1_555 1_555   5_565
	O1        O3        Fe4        87.6(5)   1_555 1_555   1_555
	O1        O3        Fe2        52.6(6)   1_555 1_555   1_555
	Sr1       O3        O1         89.1(4)   1_555 1_555   1_555
	Sr1       O3        O1         89.1(4)   1_555 1_555   5_555
	Sr1       O3        O3         61.4(5)   1_555 1_555   9_665
	Sr1       O3        O3         121.4(5)   1_555 1_555   5_565
	Sr1       O3        O5         63.9(3)   1_555 1_555   5_565
	Sr1       O3        O5         117.3(4)   1_555 1_555   9_665
	Sr1       O3        O5         117.3(4)   1_555 1_555  10_665
	Sr1       O3        O5         63.9(3)   1_555 1_555   6_565
	Sr1       O3        Fe4        91.1(4)   1_555 1_555   5_565
	Sr1       O3        Fe4        91.1(4)   1_555 1_555   1_555
	Sr1       O3        Fe2        88.6(5)   1_555 1_555   1_555
	Sr1       O3        Sr1        177.2(11)   1_455 1_555   1_555
	Sr1       O3        O1         89.1(4)   1_455 1_555   1_555
	Sr1       O3        O1         89.1(4)   1_455 1_555   5_555
	Sr1       O3        O3         121.4(5)   1_455 1_555   9_665
	Sr1       O3        O3         61.4(5)   1_455 1_555   5_565
	Sr1       O3        O5         117.3(4)   1_455 1_555   5_565
	Sr1       O3        O5         63.9(3)   1_455 1_555   9_665
	Sr1       O3        O5         63.9(3)   1_455 1_555  10_665
	Sr1       O3        O5         117.3(4)   1_455 1_555   6_565
	Sr1       O3        Fe4        91.1(4)   1_455 1_555   5_565
	Sr1       O3        Fe4        91.1(4)   1_455 1_555   1_555
	Sr1       O3        Fe2        88.6(5)   1_455 1_555   1_555
	O3        O3        Sr1        118.6(5)   5_555 1_555   1_455
	O3        O3        Sr1        58.6(5)   5_555 1_555   1_555
	O3        O3        O1         58.3(5)   5_555 1_555   1_555
	O3        O3        O1         58.3(5)   5_555 1_555   5_555
	O3        O3        O3         120.000    5_555 1_555   9_665
	O3        O3        O3         180.000    5_555 1_555   5_565
	O3        O3        O5         95.7(6)   5_555 1_555   5_565
	O3        O3        O5         123.3(6)   5_555 1_555   9_665
	O3        O3        O5         123.3(6)   5_555 1_555  10_665
	O3        O3        O5         95.7(6)   5_555 1_555   6_565
	O3        O3        Fe4        131.8(5)   5_555 1_555   5_565
	O3        O3        Fe4        131.8(5)   5_555 1_555   1_555
	O3        O3        Fe2        30.000000(10)   5_555 1_555   1_555
	O3        O3        O3         60.000     9_555 1_555   5_555
	O3        O3        Sr1        58.6(5)   9_555 1_555   1_455
	O3        O3        Sr1        118.6(5)   9_555 1_555   1_555
	O3        O3        O1         58.3(5)   9_555 1_555   1_555
	O3        O3        O1         58.3(5)   9_555 1_555   5_555
	O3        O3        O3         180.000    9_555 1_555   9_665
	O3        O3        O3         120.000    9_555 1_555   5_565
	O3        O3        O5         123.3(6)   9_555 1_555   5_565
	O3        O3        O5         95.7(6)   9_555 1_555   9_665
	O3        O3        O5         95.7(6)   9_555 1_555  10_665
	O3        O3        O5         123.3(6)   9_555 1_555   6_565
	O3        O3        Fe4        131.8(5)   9_555 1_555   5_565
	O3        O3        Fe4        131.8(5)   9_555 1_555   1_555
	O3        O3        Fe2        30.000000(10)   9_555 1_555   1_555
	Fe3       O4        Fe1        134.9(10)   1_555 1_555   1_555
	Fe5       O4        Fe3        117.1(8)  19_556 1_555   1_555
	Fe5       O4        Fe1        94.7(8)  19_556 1_555   1_555
	Fe5       O4        Fe5        86.4(9)  13_556 1_555  19_556
	Fe5       O4        Fe3        117.1(8)  13_556 1_555   1_555
	Fe5       O4        Fe1        94.7(8)  13_556 1_555   1_555
	O4        O4        Fe5        94.3(6)  13_555 1_555  13_556
	O4        O4        Fe5        139.9(6)  13_555 1_555  19_556
	O4        O4        Fe3        98.2(8)  13_555 1_555   1_555
	O4        O4        Fe1        45.2(3)  13_555 1_555   1_555
	O4        O4        O4         60.5(8)  19_555 1_555  13_555
	O4        O4        Fe5        139.9(6)  19_555 1_555  13_556
	O4        O4        Fe5        94.3(6)  19_555 1_555  19_556
	O4        O4        Fe3        98.2(8)  19_555 1_555   1_555
	O4        O4        Fe1        45.2(3)  19_555 1_555   1_555
	O4        O4        O4         90.000     6_555 1_555  19_555
	O4        O4        O4         59.7(4)   6_555 1_555  13_555
	O4        O4        Fe5        49.9(6)   6_555 1_555  13_556
	O4        O4        Fe5        92.3(6)   6_555 1_555  19_556
	O4        O4        Fe3        148.5(2)   6_555 1_555   1_555
	O4        O4        Fe1        44.8(3)   6_555 1_555   1_555
	O4        O4        O4         60.000    10_555 1_555   6_555
	O4        O4        O4         59.7(4)  10_555 1_555  19_555
	O4        O4        O4         90.000    10_555 1_555  13_555
	O4        O4        Fe5        92.3(6)  10_555 1_555  13_556
	O4        O4        Fe5        49.9(6)  10_555 1_555  19_556
	O4        O4        Fe3        148.5(2)  10_555 1_555   1_555
	O4        O4        Fe1        44.8(3)  10_555 1_555   1_555
	O1        O4        O4         62.1(4)   1_555 1_555  10_555
	O1        O4        O4         62.1(4)   1_555 1_555   6_555
	O1        O4        O4         121.9(6)   1_555 1_555  19_555
	O1        O4        O4         121.9(6)   1_555 1_555  13_555
	O1        O4        Fe5        43.4(5)   1_555 1_555  13_556
	O1        O4        Fe5        43.4(5)   1_555 1_555  19_556
	O1        O4        Fe3        132.8(10)   1_555 1_555   1_555
	O1        O4        Fe1        92.3(8)   1_555 1_555   1_555
	O2        O4        O1         87.0(6)   1_455 1_555   1_555
	O2        O4        O4         63.5(4)   1_455 1_555  10_555
	O2        O4        O4         123.2(4)   1_455 1_555   6_555
	O2        O4        O4         66.3(7)   1_455 1_555  19_555
	O2        O4        O4         126.8(8)   1_455 1_555  13_555
	O2        O4        Fe5        129.5(9)   1_455 1_555  13_556
	O2        O4        Fe5        43.6(6)   1_455 1_555  19_556
	O2        O4        Fe3        87.7(4)   1_455 1_555   1_555
	O2        O4        Fe1        96.1(5)   1_455 1_555   1_555
	O2        O4        O2         166.6(11)   1_555 1_555   1_455
	O2        O4        O1         87.0(6)   1_555 1_555   1_555
	O2        O4        O4         123.2(4)   1_555 1_555  10_555
	O2        O4        O4         63.5(4)   1_555 1_555   6_555
	O2        O4        O4         126.8(8)   1_555 1_555  19_555
	O2        O4        O4         66.3(7)   1_555 1_555  13_555
	O2        O4        Fe5        43.6(6)   1_555 1_555  13_556
	O2        O4        Fe5        129.5(9)   1_555 1_555  19_556
	O2        O4        Fe3        87.7(4)   1_555 1_555   1_555
	O2        O4        Fe1        96.1(5)   1_555 1_555   1_555
	O2        O4        O2         92.5(6)   3_665 1_555   1_555
	O2        O4        O2         92.5(6)   3_665 1_555   1_455
	O2        O4        O1         175.0(8)   3_665 1_555   1_555
	O2        O4        O4         121.9(4)   3_665 1_555  10_555
	O2        O4        O4         121.9(4)   3_665 1_555   6_555
	O2        O4        O4         62.2(5)   3_665 1_555  19_555
	O2        O4        O4         62.2(5)   3_665 1_555  13_555
	O2        O4        Fe5        136.0(5)   3_665 1_555  13_556
	O2        O4        Fe5        136.0(5)   3_665 1_555  19_556
	O2        O4        Fe3        42.2(8)   3_665 1_555   1_555
	O2        O4        Fe1        92.7(6)   3_665 1_555   1_555
	O5        O4        O2         115.5(7)  10_665 1_555   3_665
	O5        O4        O2         105.1(7)  10_665 1_555   1_555
	O5        O4        O2         61.6(6)  10_665 1_555   1_455
	O5        O4        O1         60.0(5)  10_665 1_555   1_555
	O5        O4        O4         98.7(4)  10_665 1_555  10_555
	O5        O4        O4         121.5(4)  10_665 1_555   6_555
	O5        O4        O4         127.8(4)  10_665 1_555  19_555
	O5        O4        O4         170.4(3)  10_665 1_555  13_555
	O5        O4        Fe5        81.3(6)  10_665 1_555  13_556
	O5        O4        Fe5        48.8(4)  10_665 1_555  19_556
	O5        O4        Fe3        76.5(8)  10_665 1_555   1_555
	O5        O4        Fe1        143.3(7)  10_665 1_555   1_555
	O5        O4        O5         43.5(5)   6_565 1_555  10_665
	O5        O4        O2         115.5(7)   6_565 1_555   3_665
	O5        O4        O2         61.6(6)   6_565 1_555   1_555
	O5        O4        O2         105.1(7)   6_565 1_555   1_455
	O5        O4        O1         60.0(5)   6_565 1_555   1_555
	O5        O4        O4         121.5(4)   6_565 1_555  10_555
	O5        O4        O4         98.7(4)   6_565 1_555   6_555
	O5        O4        O4         170.4(3)   6_565 1_555  19_555
	O5        O4        O4         127.8(4)   6_565 1_555  13_555
	O5        O4        Fe5        48.8(4)   6_565 1_555  13_556
	O5        O4        Fe5        81.3(6)   6_565 1_555  19_556
	O5        O4        Fe3        76.5(8)   6_565 1_555   1_555
	O5        O4        Fe1        143.3(7)   6_565 1_555   1_555
	O5        O5        Fe4        40.5(6)   6_565 1_555   1_555
	O5        O5        O5         60.000    10_665 1_555   6_565
	O5        O5        Fe4        40.5(6)  10_665 1_555   1_555
	Fe5       O5        O5         96.2(4)  13_566 1_555  10_665
	Fe5       O5        O5         140.0(4)  13_566 1_555   6_565
	Fe5       O5        Fe4        135.3(6)  13_566 1_555   1_555
	Fe5       O5        Fe5        82.3(8)  19_666 1_555  13_566
	Fe5       O5        O5         140.0(4)  19_666 1_555  10_665
	Fe5       O5        O5         96.2(4)  19_666 1_555   6_565
	Fe5       O5        Fe4        135.3(6)  19_666 1_555   1_555
	O3        O5        Fe5        156.5(7)   5_565 1_555  19_666
	O3        O5        Fe5        101.2(7)   5_565 1_555  13_566
	O3        O5        O5         63.3(3)   5_565 1_555  10_665
	O3        O5        O5         95.7(6)   5_565 1_555   6_565
	O3        O5        Fe4        55.5(8)   5_565 1_555   1_555
	O3        O5        O3         66.6(11)   9_665 1_555   5_565
	O3        O5        Fe5        101.2(7)   9_665 1_555  19_666
	O3        O5        Fe5        156.5(7)   9_665 1_555  13_566
	O3        O5        O5         95.7(6)   9_665 1_555  10_665
	O3        O5        O5         63.3(3)   9_665 1_555   6_565
	O3        O5        Fe4        55.5(8)   9_665 1_555   1_555
	Sr1       O5        O3         64.4(4)   1_565 1_555   9_665
	Sr1       O5        O3         64.4(4)   1_565 1_555   5_565
	Sr1       O5        Fe5        92.4(5)   1_565 1_555  19_666
	Sr1       O5        Fe5        92.4(5)   1_565 1_555  13_566
	Sr1       O5        O5         127.6(3)   1_565 1_555  10_665
	Sr1       O5        O5         127.6(3)   1_565 1_555   6_565
	Sr1       O5        Fe4        106.2(11)   1_565 1_555   1_555
	O1        O5        Sr1        88.3(5)   1_665 1_555   1_565
	O1        O5        O3         63.1(8)   1_665 1_555   9_665
	O1        O5        O3         129.4(10)   1_665 1_555   5_565
	O1        O5        Fe5        40.6(6)   1_665 1_555  19_666
	O1        O5        Fe5        122.9(8)   1_665 1_555  13_566
	O1        O5        O5         127.0(3)   1_665 1_555  10_665
	O1        O5        O5         67.2(3)   1_665 1_555   6_565
	O1        O5        Fe4        98.5(4)   1_665 1_555   1_555
	O1        O5        O1         162.9(8)   1_565 1_555   1_665
	O1        O5        Sr1        88.3(5)   1_565 1_555   1_565
	O1        O5        O3         129.4(10)   1_565 1_555   9_665
	O1        O5        O3         63.1(8)   1_565 1_555   5_565
	O1        O5        Fe5        122.9(8)   1_565 1_555  19_666
	O1        O5        Fe5        40.6(6)   1_565 1_555  13_566
	O1        O5        O5         67.2(3)   1_565 1_555  10_665
	O1        O5        O5         127.0(3)   1_565 1_555   6_565
	O1        O5        Fe4        98.5(4)   1_565 1_555   1_555
	O4        O5        O1         117.6(9)  10_665 1_555   1_565
	O4        O5        O1         55.3(7)  10_665 1_555   1_665
	O4        O5        Sr1        133.4(5)  10_665 1_555   1_565
	O4        O5        O3         111.8(5)  10_665 1_555   9_665
	O4        O5        O3         160.9(7)  10_665 1_555   5_565
	O4        O5        Fe5        41.3(5)  10_665 1_555  19_666
	O4        O5        Fe5        86.3(6)  10_665 1_555  13_566
	O4        O5        O5         98.7(4)  10_665 1_555  10_665
	O4        O5        O5         68.2(3)  10_665 1_555   6_565
	O4        O5        Fe4        107.1(8)  10_665 1_555   1_555
	O4        O5        O4         62.9(8)   6_565 1_555  10_665
	O4        O5        O1         55.3(7)   6_565 1_555   1_565
	O4        O5        O1         117.6(9)   6_565 1_555   1_665
	O4        O5        Sr1        133.4(5)   6_565 1_555   1_565
	O4        O5        O3         160.9(7)   6_565 1_555   9_665
	O4        O5        O3         111.8(5)   6_565 1_555   5_565
	O4        O5        Fe5        86.3(6)   6_565 1_555  19_666
	O4        O5        Fe5        41.3(5)   6_565 1_555  13_566
	O4        O5        O5         68.2(3)   6_565 1_555  10_665
	O4        O5        O5         98.7(4)   6_565 1_555   6_565
	O4        O5        Fe4        107.1(8)   6_565 1_555   1_555
	O2        O5        O4         56.9(4)   1_565 1_555   6_565
	O2        O5        O4         56.9(4)   1_565 1_555  10_665
	O2        O5        O1         81.8(6)   1_565 1_555   1_565
	O2        O5        O1         81.8(6)   1_565 1_555   1_665
	O2        O5        Sr1        93.5(5)   1_565 1_555   1_565
	O2        O5        O3         137.7(7)   1_565 1_555   9_665
	O2        O5        O3         137.7(7)   1_565 1_555   5_565
	O2        O5        Fe5        41.1(4)   1_565 1_555  19_666
	O2        O5        Fe5        41.1(4)   1_565 1_555  13_566
	O2        O5        O5         125.2(4)   1_565 1_555  10_665
	O2        O5        O5         125.2(4)   1_565 1_555   6_565
	O2        O5        Fe4        160.3(12)   1_565 1_555   1_555
loop_
_pd_block_diffractogram_id	
	POL126525-b_1-TOF.dat_0
	POL126525-b_2-TOF.dat_0
	POL126525-b_3-TOF.dat_0
	POL126525-b_4-TOF.dat_0
	POL126525-b_5-TOF.dat_0
#######	End powder crystal structure	#######


#######	Begin powder crystal structure	#######
data_magnetic_LSF551_0
_pd_block_id	magnetic_LSF551_0
# The diffractogram block id loop is at the end of the datablock.
_diffrn_measurement_device_type	POLARIS_Diffractometer_at_ISIS
_pd_phase_name magnetic_LSF551
_cell_length_a  5.51408(3)
_cell_length_b  5.51408(3)
_cell_length_c  13.41778(11)
_cell_angle_alpha 90
_cell_angle_beta  90
_cell_angle_gamma 120
_cell_volume 353.311(4)
_exptl_crystal_density_diffrn	6.26693(8)
_space_group_magn.number_BNS	167.103
loop_
	_space_group_symop_magn_operation.id
	_space_group_symop_magn_operation.xyz
	_space_group_symop_magn_operation.mxmymz
	_space_group_symop_magn_operation.timereversal
	  1 -x,-x+y,-z+1/2  -mx,-mx+my,-mz +1
	  2 -x,-y,-z  mx,my,mz +1
	  3 -x+1/3,-x+y-1/3,-z+1/6  -mx,-mx+my,-mz +1
	  4 -x+1/3,-y-1/3,-z-1/3  mx,my,mz +1
	  5 -x-1/3,-x+y+1/3,-z-1/6  -mx,-mx+my,-mz +1
	  6 -x-1/3,-y+1/3,-z+1/3  mx,my,mz +1
	  7 -x+y,-x,z  -mx+my,-mx,mz +1
	  8 -x+y,y,z+1/2  mx-my,-my,-mz +1
	  9 -x+y+1/3,-x-1/3,z-1/3  -mx+my,-mx,mz +1
	 10 -x+y+1/3,y-1/3,z+1/6  mx-my,-my,-mz +1
	 11 -x+y-1/3,-x+1/3,z+1/3  -mx+my,-mx,mz +1
	 12 -x+y-1/3,y+1/3,z-1/6  mx-my,-my,-mz +1
	 13 -y,-x,z+1/2  my,mx,-mz +1
	 14 -y,x-y,z  -my,mx-my,mz +1
	 15 -y+1/3,-x-1/3,z+1/6  my,mx,-mz +1
	 16 -y+1/3,x-y-1/3,z-1/3  -my,mx-my,mz +1
	 17 -y-1/3,-x+1/3,z-1/6  my,mx,-mz +1
	 18 -y-1/3,x-y+1/3,z+1/3  -my,mx-my,mz +1
	 19 y,-x+y,-z  -my,mx-my,mz +1
	 20 y,x,-z+1/2  my,mx,-mz +1
	 21 y+1/3,-x+y-1/3,-z-1/3  -my,mx-my,mz +1
	 22 y+1/3,x-1/3,-z+1/6  my,mx,-mz +1
	 23 y-1/3,-x+y+1/3,-z+1/3  -my,mx-my,mz +1
	 24 y-1/3,x+1/3,-z-1/6  my,mx,-mz +1
	 25 x-y,-y,-z+1/2  mx-my,-my,-mz +1
	 26 x-y,x,-z  -mx+my,-mx,mz +1
	 27 x-y+1/3,-y-1/3,-z+1/6  mx-my,-my,-mz +1
	 28 x-y+1/3,x-1/3,-z-1/3  -mx+my,-mx,mz +1
	 29 x-y-1/3,-y+1/3,-z-1/6  mx-my,-my,-mz +1
	 30 x-y-1/3,x+1/3,-z+1/3  -mx+my,-mx,mz +1
	 31 x,y,z  mx,my,mz +1
	 32 x,x-y,z+1/2  -mx,-mx+my,-mz +1
	 33 x+1/3,y-1/3,z-1/3  mx,my,mz +1
	 34 x+1/3,x-y-1/3,z+1/6  -mx,-mx+my,-mz +1
	 35 x-1/3,y+1/3,z+1/3  mx,my,mz +1
	 36 x-1/3,x-y+1/3,z-1/6  -mx,-mx+my,-mz +1
loop_
	_atom_site_label
	_atom_site_type_symbol
	_atom_site_site_symmetry_multiplicity
	_atom_site_fract_x
	_atom_site_fract_y
	_atom_site_fract_z
	_atom_site_occupancy
	_atom_site_B_iso_or_equiv
La1 La+3   6 0 0 0.25 0.6 6(3)
Sr1 Sr+2   6 0 0 0.25 0.4 6(3)
Fe1 Fe+3   6 0 0 0 1 6(3)
O1 O-2  18 0.46259(4) 0 0.25 1 6(3)
loop_
	_geom_bond_atom_site_label_1
	_geom_bond_atom_site_label_2
	_geom_bond_distance
	_geom_bond_site_symmetry_1
	_geom_bond_site_symmetry_2
	La1       Sr1       0.00000 1_555   1_555
	La1       O1        2.5508(2) 1_555  25_555
	La1       O1        2.5508(2) 1_555  14_555
	La1       O1        2.5508(2) 1_555   1_555
	La1       O1        2.75269(3) 1_555   6_555
	La1       O1        2.75269(5) 1_555   4_545
	La1       O1        2.75269(3) 1_555  30_445
	La1       O1        2.75269(5) 1_555  28_445
	La1       O1        2.75269(3) 1_555  17_454
	La1       O1        2.75269(5) 1_555  15_555
	La1       O1        2.9633(2) 1_555  14_545
	La1       O1        2.9633(2) 1_555  25_455
	La1       O1        2.9633(2) 1_555   1_665
	Sr1       La1       0.00000 1_555   1_555
	Sr1       O1        2.5508(2) 1_555  25_555
	Sr1       O1        2.5508(2) 1_555  14_555
	Sr1       O1        2.5508(2) 1_555   1_555
	Sr1       O1        2.75269(3) 1_555   6_555
	Sr1       O1        2.75269(5) 1_555   4_545
	Sr1       O1        2.75269(3) 1_555  30_445
	Sr1       O1        2.75269(5) 1_555  28_445
	Sr1       O1        2.75269(3) 1_555  17_454
	Sr1       O1        2.75269(5) 1_555  15_555
	Sr1       O1        2.9633(2) 1_555  14_545
	Sr1       O1        2.9633(2) 1_555  25_455
	Sr1       O1        2.9633(2) 1_555   1_665
	Fe1       O1        1.95616(5) 1_555  15_555
	Fe1       O1        1.95616(5) 1_555  18_445
	Fe1       O1        1.95616(5) 1_555  28_445
	Fe1       O1        1.95616(5) 1_555   5_555
	Fe1       O1        1.95616(5) 1_555   4_545
	Fe1       O1        1.95616(5) 1_555  29_455
	O1        Fe1       1.95616(3) 1_555   3_445
	O1        Fe1       1.95616(3) 1_555   6_445
	O1        Sr1       2.5508(2) 1_555   1_555
	O1        La1       2.5508(2) 1_555   1_555
	O1        O1        2.75269(2) 1_555  17_454
	O1        O1        2.75269(2) 1_555  15_445
	O1        Sr1       2.75269(5) 1_555   4_445
	O1        La1       2.75269(5) 1_555   4_445
	O1        La1       2.75269(3) 1_555   6_445
	O1        Sr1       2.75269(3) 1_555   6_445
	O1        O1        2.75269(2) 1_555   6_445
	O1        O1        2.75269(2) 1_555   4_545
	O1        O1        2.78009(4) 1_555  14_545
	O1        O1        2.78009(4) 1_555  25_455
	O1        O1        2.78009(4) 1_555  14_445
	O1        O1        2.78009(4) 1_555  25_445
	O1        Sr1       2.9633(2) 1_555   1_445
	O1        La1       2.9633(2) 1_555   1_445
	loop_
		_geom_angle_atom_site_label_1
		_geom_angle_atom_site_label_2
		_geom_angle_atom_site_label_3
		_geom_angle
		_geom_angle_site_symmetry_1
		_geom_angle_site_symmetry_2
		_geom_angle_site_symmetry_3
	O1        La1       Sr1        Invalid   25_555 1_555   1_555
	O1        La1       O1         120.0000000(2)  14_555 1_555  25_555
	O1        La1       Sr1        Invalid   14_555 1_555   1_555
	O1        La1       O1         120.0000000(2)   1_555 1_555  14_555
	O1        La1       O1         120.0000000(2)   1_555 1_555  25_555
	O1        La1       Sr1        Invalid    1_555 1_555   1_555
	O1        La1       O1         122.565(3)   6_555 1_555   1_555
	O1        La1       O1         62.398(3)   6_555 1_555  14_555
	O1        La1       O1         85.702(5)   6_555 1_555  25_555
	O1        La1       Sr1        Invalid    6_555 1_555   1_555
	O1        La1       O1         171.405(10)   4_545 1_555   6_555
	O1        La1       O1         62.398(3)   4_545 1_555   1_555
	O1        La1       O1         122.565(3)   4_545 1_555  14_555
	O1        La1       O1         85.702(5)   4_545 1_555  25_555
	O1        La1       Sr1        Invalid    4_545 1_555   1_555
	O1        La1       O1         114.870(5)  30_445 1_555   4_545
	O1        La1       O1         60.6596(9)  30_445 1_555   6_555
	O1        La1       O1         85.702(5)  30_445 1_555   1_555
	O1        La1       O1         122.565(3)  30_445 1_555  14_555
	O1        La1       O1         62.398(3)  30_445 1_555  25_555
	O1        La1       Sr1        Invalid   30_445 1_555   1_555
	O1        La1       O1         171.405(10)  28_445 1_555  30_445
	O1        La1       O1         60.6596(13)  28_445 1_555   4_545
	O1        La1       O1         124.797(6)  28_445 1_555   6_555
	O1        La1       O1         85.702(5)  28_445 1_555   1_555
	O1        La1       O1         62.398(3)  28_445 1_555  14_555
	O1        La1       O1         122.565(3)  28_445 1_555  25_555
	O1        La1       Sr1        Invalid   28_445 1_555   1_555
	O1        La1       O1         114.870(5)  17_454 1_555  28_445
	O1        La1       O1         60.6596(9)  17_454 1_555  30_445
	O1        La1       O1         124.797(6)  17_454 1_555   4_545
	O1        La1       O1         60.6596(9)  17_454 1_555   6_555
	O1        La1       O1         62.398(3)  17_454 1_555   1_555
	O1        La1       O1         85.702(5)  17_454 1_555  14_555
	O1        La1       O1         122.565(3)  17_454 1_555  25_555
	O1        La1       Sr1        Invalid   17_454 1_555   1_555
	O1        La1       O1         171.405(10)  15_555 1_555  17_454
	O1        La1       O1         60.6596(13)  15_555 1_555  28_445
	O1        La1       O1         124.797(6)  15_555 1_555  30_445
	O1        La1       O1         60.6596(13)  15_555 1_555   4_545
	O1        La1       O1         114.870(5)  15_555 1_555   6_555
	O1        La1       O1         122.565(3)  15_555 1_555   1_555
	O1        La1       O1         85.702(5)  15_555 1_555  14_555
	O1        La1       O1         62.398(3)  15_555 1_555  25_555
	O1        La1       Sr1        Invalid   15_555 1_555   1_555
	O1        La1       O1         94.298(5)  14_545 1_555  15_555
	O1        La1       O1         94.298(5)  14_545 1_555  17_454
	O1        La1       O1         117.602(3)  14_545 1_555  28_445
	O1        La1       O1         57.435(3)  14_545 1_555  30_445
	O1        La1       O1         57.435(3)  14_545 1_555   4_545
	O1        La1       O1         117.602(3)  14_545 1_555   6_555
	O1        La1       O1         60.00000000(6)  14_545 1_555   1_555
	O1        La1       O1         180.0000(17)  14_545 1_555  14_555
	O1        La1       O1         60.00000000(6)  14_545 1_555  25_555
	O1        La1       Sr1        Invalid   14_545 1_555   1_555
	O1        La1       O1         120.00000000(15)  25_455 1_555  14_545
	O1        La1       O1         117.602(3)  25_455 1_555  15_555
	O1        La1       O1         57.435(3)  25_455 1_555  17_454
	O1        La1       O1         57.435(3)  25_455 1_555  28_445
	O1        La1       O1         117.602(3)  25_455 1_555  30_445
	O1        La1       O1         94.298(5)  25_455 1_555   4_545
	O1        La1       O1         94.298(5)  25_455 1_555   6_555
	O1        La1       O1         60.00000000(6)  25_455 1_555   1_555
	O1        La1       O1         60.00000000(6)  25_455 1_555  14_555
	O1        La1       O1         180.0000(17)  25_455 1_555  25_555
	O1        La1       Sr1        Invalid   25_455 1_555   1_555
	O1        La1       O1         120.00000000(15)   1_665 1_555  25_455
	O1        La1       O1         120.00000000(15)   1_665 1_555  14_545
	O1        La1       O1         57.435(3)   1_665 1_555  15_555
	O1        La1       O1         117.602(3)   1_665 1_555  17_454
	O1        La1       O1         94.298(5)   1_665 1_555  28_445
	O1        La1       O1         94.298(5)   1_665 1_555  30_445
	O1        La1       O1         117.602(3)   1_665 1_555   4_545
	O1        La1       O1         57.435(3)   1_665 1_555   6_555
	O1        La1       O1         180.0000(17)   1_665 1_555   1_555
	O1        La1       O1         60.00000000(6)   1_665 1_555  14_555
	O1        La1       O1         60.00000000(6)   1_665 1_555  25_555
	O1        La1       Sr1        Invalid    1_665 1_555   1_555
	O1        Sr1       La1        Invalid   25_555 1_555   1_555
	O1        Sr1       O1         120.0000000(2)  14_555 1_555  25_555
	O1        Sr1       La1        Invalid   14_555 1_555   1_555
	O1        Sr1       O1         120.0000000(2)   1_555 1_555  14_555
	O1        Sr1       O1         120.0000000(2)   1_555 1_555  25_555
	O1        Sr1       La1        Invalid    1_555 1_555   1_555
	O1        Sr1       O1         122.565(3)   6_555 1_555   1_555
	O1        Sr1       O1         62.398(3)   6_555 1_555  14_555
	O1        Sr1       O1         85.702(5)   6_555 1_555  25_555
	O1        Sr1       La1        Invalid    6_555 1_555   1_555
	O1        Sr1       O1         171.405(10)   4_545 1_555   6_555
	O1        Sr1       O1         62.398(3)   4_545 1_555   1_555
	O1        Sr1       O1         122.565(3)   4_545 1_555  14_555
	O1        Sr1       O1         85.702(5)   4_545 1_555  25_555
	O1        Sr1       La1        Invalid    4_545 1_555   1_555
	O1        Sr1       O1         114.870(5)  30_445 1_555   4_545
	O1        Sr1       O1         60.6596(9)  30_445 1_555   6_555
	O1        Sr1       O1         85.702(5)  30_445 1_555   1_555
	O1        Sr1       O1         122.565(3)  30_445 1_555  14_555
	O1        Sr1       O1         62.398(3)  30_445 1_555  25_555
	O1        Sr1       La1        Invalid   30_445 1_555   1_555
	O1        Sr1       O1         171.405(10)  28_445 1_555  30_445
	O1        Sr1       O1         60.6596(13)  28_445 1_555   4_545
	O1        Sr1       O1         124.797(6)  28_445 1_555   6_555
	O1        Sr1       O1         85.702(5)  28_445 1_555   1_555
	O1        Sr1       O1         62.398(3)  28_445 1_555  14_555
	O1        Sr1       O1         122.565(3)  28_445 1_555  25_555
	O1        Sr1       La1        Invalid   28_445 1_555   1_555
	O1        Sr1       O1         114.870(5)  17_454 1_555  28_445
	O1        Sr1       O1         60.6596(9)  17_454 1_555  30_445
	O1        Sr1       O1         124.797(6)  17_454 1_555   4_545
	O1        Sr1       O1         60.6596(9)  17_454 1_555   6_555
	O1        Sr1       O1         62.398(3)  17_454 1_555   1_555
	O1        Sr1       O1         85.702(5)  17_454 1_555  14_555
	O1        Sr1       O1         122.565(3)  17_454 1_555  25_555
	O1        Sr1       La1        Invalid   17_454 1_555   1_555
	O1        Sr1       O1         171.405(10)  15_555 1_555  17_454
	O1        Sr1       O1         60.6596(13)  15_555 1_555  28_445
	O1        Sr1       O1         124.797(6)  15_555 1_555  30_445
	O1        Sr1       O1         60.6596(13)  15_555 1_555   4_545
	O1        Sr1       O1         114.870(5)  15_555 1_555   6_555
	O1        Sr1       O1         122.565(3)  15_555 1_555   1_555
	O1        Sr1       O1         85.702(5)  15_555 1_555  14_555
	O1        Sr1       O1         62.398(3)  15_555 1_555  25_555
	O1        Sr1       La1        Invalid   15_555 1_555   1_555
	O1        Sr1       O1         94.298(5)  14_545 1_555  15_555
	O1        Sr1       O1         94.298(5)  14_545 1_555  17_454
	O1        Sr1       O1         117.602(3)  14_545 1_555  28_445
	O1        Sr1       O1         57.435(3)  14_545 1_555  30_445
	O1        Sr1       O1         57.435(3)  14_545 1_555   4_545
	O1        Sr1       O1         117.602(3)  14_545 1_555   6_555
	O1        Sr1       O1         60.00000000(6)  14_545 1_555   1_555
	O1        Sr1       O1         180.0000(17)  14_545 1_555  14_555
	O1        Sr1       O1         60.00000000(6)  14_545 1_555  25_555
	O1        Sr1       La1        Invalid   14_545 1_555   1_555
	O1        Sr1       O1         120.00000000(15)  25_455 1_555  14_545
	O1        Sr1       O1         117.602(3)  25_455 1_555  15_555
	O1        Sr1       O1         57.435(3)  25_455 1_555  17_454
	O1        Sr1       O1         57.435(3)  25_455 1_555  28_445
	O1        Sr1       O1         117.602(3)  25_455 1_555  30_445
	O1        Sr1       O1         94.298(5)  25_455 1_555   4_545
	O1        Sr1       O1         94.298(5)  25_455 1_555   6_555
	O1        Sr1       O1         60.00000000(6)  25_455 1_555   1_555
	O1        Sr1       O1         60.00000000(6)  25_455 1_555  14_555
	O1        Sr1       O1         180.0000(17)  25_455 1_555  25_555
	O1        Sr1       La1        Invalid   25_455 1_555   1_555
	O1        Sr1       O1         120.00000000(15)   1_665 1_555  25_455
	O1        Sr1       O1         120.00000000(15)   1_665 1_555  14_545
	O1        Sr1       O1         57.435(3)   1_665 1_555  15_555
	O1        Sr1       O1         117.602(3)   1_665 1_555  17_454
	O1        Sr1       O1         94.298(5)   1_665 1_555  28_445
	O1        Sr1       O1         94.298(5)   1_665 1_555  30_445
	O1        Sr1       O1         117.602(3)   1_665 1_555   4_545
	O1        Sr1       O1         57.435(3)   1_665 1_555   6_555
	O1        Sr1       O1         180.0000(17)   1_665 1_555   1_555
	O1        Sr1       O1         60.00000000(6)   1_665 1_555  14_555
	O1        Sr1       O1         60.00000000(6)   1_665 1_555  25_555
	O1        Sr1       La1        Invalid    1_665 1_555   1_555
	O1        Fe1       O1         180.000(4)  18_445 1_555  15_555
	O1        Fe1       O1         89.4325(7)  28_445 1_555  18_445
	O1        Fe1       O1         90.567(3)  28_445 1_555  15_555
	O1        Fe1       O1         180.000(4)   5_555 1_555  28_445
	O1        Fe1       O1         90.567(3)   5_555 1_555  18_445
	O1        Fe1       O1         89.4325(7)   5_555 1_555  15_555
	O1        Fe1       O1         89.4325(7)   4_545 1_555   5_555
	O1        Fe1       O1         90.567(3)   4_545 1_555  28_445
	O1        Fe1       O1         89.4325(7)   4_545 1_555  18_445
	O1        Fe1       O1         90.567(3)   4_545 1_555  15_555
	O1        Fe1       O1         180.000(4)  29_455 1_555   4_545
	O1        Fe1       O1         90.567(3)  29_455 1_555   5_555
	O1        Fe1       O1         89.4325(7)  29_455 1_555  28_445
	O1        Fe1       O1         90.567(3)  29_455 1_555  18_445
	O1        Fe1       O1         89.4325(7)  29_455 1_555  15_555
	Fe1       O1        Fe1        167.894(14)   6_445 1_555   3_445
	Sr1       O1        Fe1        96.053(7)   1_555 1_555   6_445
	Sr1       O1        Fe1        96.053(7)   1_555 1_555   3_445
	La1       O1        Sr1        0.000      1_555 1_555   1_555
	La1       O1        Fe1        96.053(7)   1_555 1_555   6_445
	La1       O1        Fe1        96.053(7)   1_555 1_555   3_445
	O1        O1        La1        62.398(3)  17_454 1_555   1_555
	O1        O1        Sr1        62.398(3)  17_454 1_555   1_555
	O1        O1        Fe1        143.256(10)  17_454 1_555   6_445
	O1        O1        Fe1        45.2837(7)  17_454 1_555   3_445
	O1        O1        O1         171.405(10)  15_445 1_555  17_454
	O1        O1        La1        122.565(3)  15_445 1_555   1_555
	O1        O1        Sr1        122.565(3)  15_445 1_555   1_555
	O1        O1        Fe1        45.2837(10)  15_445 1_555   6_445
	O1        O1        Fe1        126.162(10)  15_445 1_555   3_445
	Sr1       O1        O1         55.203(6)   4_445 1_555  15_445
	Sr1       O1        O1         119.3404(8)   4_445 1_555  17_454
	Sr1       O1        La1        94.298(5)   4_445 1_555   1_555
	Sr1       O1        Sr1        94.298(5)   4_445 1_555   1_555
	Sr1       O1        Fe1        89.901(2)   4_445 1_555   6_445
	Sr1       O1        Fe1        89.1935(9)   4_445 1_555   3_445
	La1       O1        Sr1        0.000      4_445 1_555   4_445
	La1       O1        O1         55.203(6)   4_445 1_555  15_445
	La1       O1        O1         119.3404(8)   4_445 1_555  17_454
	La1       O1        La1        94.298(5)   4_445 1_555   1_555
	La1       O1        Sr1        94.298(5)   4_445 1_555   1_555
	La1       O1        Fe1        89.901(2)   4_445 1_555   6_445
	La1       O1        Fe1        89.1935(9)   4_445 1_555   3_445
	La1       O1        La1        171.405(10)   6_445 1_555   4_445
	La1       O1        Sr1        171.405(10)   6_445 1_555   4_445
	La1       O1        O1         119.3404(9)   6_445 1_555  15_445
	La1       O1        O1         65.130(5)   6_445 1_555  17_454
	La1       O1        La1        94.298(5)   6_445 1_555   1_555
	La1       O1        Sr1        94.298(5)   6_445 1_555   1_555
	La1       O1        Fe1        89.1935(12)   6_445 1_555   6_445
	La1       O1        Fe1        89.9009(14)   6_445 1_555   3_445
	Sr1       O1        La1        0.000      6_445 1_555   6_445
	Sr1       O1        La1        171.405(10)   6_445 1_555   4_445
	Sr1       O1        Sr1        171.405(10)   6_445 1_555   4_445
	Sr1       O1        O1         119.3404(9)   6_445 1_555  15_445
	Sr1       O1        O1         65.130(5)   6_445 1_555  17_454
	Sr1       O1        La1        94.298(5)   6_445 1_555   1_555
	Sr1       O1        Sr1        94.298(5)   6_445 1_555   1_555
	Sr1       O1        Fe1        89.1935(12)   6_445 1_555   6_445
	Sr1       O1        Fe1        89.9009(14)   6_445 1_555   3_445
	O1        O1        Sr1        55.203(6)   6_445 1_555   6_445
	O1        O1        La1        55.203(6)   6_445 1_555   6_445
	O1        O1        La1        119.3404(9)   6_445 1_555   4_445
	O1        O1        Sr1        119.3404(9)   6_445 1_555   4_445
	O1        O1        O1         114.870(5)   6_445 1_555  15_445
	O1        O1        O1         60.6596(8)   6_445 1_555  17_454
	O1        O1        La1        122.565(3)   6_445 1_555   1_555
	O1        O1        Sr1        122.565(3)   6_445 1_555   1_555
	O1        O1        Fe1        126.162(10)   6_445 1_555   6_445
	O1        O1        Fe1        45.2837(8)   6_445 1_555   3_445
	O1        O1        O1         171.405(10)   4_545 1_555   6_445
	O1        O1        Sr1        119.3404(8)   4_545 1_555   6_445
	O1        O1        La1        119.3404(8)   4_545 1_555   6_445
	O1        O1        La1        65.130(5)   4_545 1_555   4_445
	O1        O1        Sr1        65.130(5)   4_545 1_555   4_445
	O1        O1        O1         60.6596(8)   4_545 1_555  15_445
	O1        O1        O1         124.797(6)   4_545 1_555  17_454
	O1        O1        La1        62.398(3)   4_545 1_555   1_555
	O1        O1        Sr1        62.398(3)   4_545 1_555   1_555
	O1        O1        Fe1        45.2837(9)   4_545 1_555   6_445
	O1        O1        Fe1        143.256(10)   4_545 1_555   3_445
	O1        O1        O1         59.6702(4)  14_545 1_555   4_545
	O1        O1        O1         114.455(7)  14_545 1_555   6_445
	O1        O1        Sr1        59.6702(5)  14_545 1_555   6_445
	O1        O1        La1        59.6702(5)  14_545 1_555   6_445
	O1        O1        La1        124.237(4)  14_545 1_555   4_445
	O1        O1        Sr1        124.237(4)  14_545 1_555   4_445
	O1        O1        O1         90.000    14_545 1_555  15_445
	O1        O1        O1         98.548(10)  14_545 1_555  17_454
	O1        O1        La1        67.384(8)  14_545 1_555   1_555
	O1        O1        Sr1        67.384(8)  14_545 1_555   1_555
	O1        O1        Fe1        44.7163(10)  14_545 1_555   6_445
	O1        O1        Fe1        142.345(7)  14_545 1_555   3_445
	O1        O1        O1         134.768(17)  25_455 1_555  14_545
	O1        O1        O1         98.548(10)  25_455 1_555   4_545
	O1        O1        O1         90.000    25_455 1_555   6_445
	O1        O1        Sr1        124.237(4)  25_455 1_555   6_445
	O1        O1        La1        124.237(4)  25_455 1_555   6_445
	O1        O1        La1        59.6702(7)  25_455 1_555   4_445
	O1        O1        Sr1        59.6702(7)  25_455 1_555   4_445
	O1        O1        O1         114.455(7)  25_455 1_555  15_445
	O1        O1        O1         59.6702(4)  25_455 1_555  17_454
	O1        O1        La1        67.384(8)  25_455 1_555   1_555
	O1        O1        Sr1        67.384(8)  25_455 1_555   1_555
	O1        O1        Fe1        142.345(7)  25_455 1_555   6_445
	O1        O1        Fe1        44.7163(8)  25_455 1_555   3_445
	O1        O1        O1         60.000    14_445 1_555  25_455
	O1        O1        O1         165.232(17)  14_445 1_555  14_545
	O1        O1        O1         124.237(4)  14_445 1_555   4_545
	O1        O1        O1         59.6702(4)  14_445 1_555   6_445
	O1        O1        Sr1        114.455(7)  14_445 1_555   6_445
	O1        O1        La1        114.455(7)  14_445 1_555   6_445
	O1        O1        La1        59.6702(7)  14_445 1_555   4_445
	O1        O1        Sr1        59.6702(7)  14_445 1_555   4_445
	O1        O1        O1         81.452(10)  14_445 1_555  15_445
	O1        O1        O1         90.000    14_445 1_555  17_454
	O1        O1        La1        127.384(8)  14_445 1_555   1_555
	O1        O1        Sr1        127.384(8)  14_445 1_555   1_555
	O1        O1        Fe1        125.630(11)  14_445 1_555   6_445
	O1        O1        Fe1        44.7163(7)  14_445 1_555   3_445
	O1        O1        O1         105.232(17)  25_445 1_555  14_445
	O1        O1        O1         165.232(17)  25_445 1_555  25_455
	O1        O1        O1         60.000    25_445 1_555  14_545
	O1        O1        O1         90.000    25_445 1_555   4_545
	O1        O1        O1         81.452(10)  25_445 1_555   6_445
	O1        O1        Sr1        59.6702(5)  25_445 1_555   6_445
	O1        O1        La1        59.6702(5)  25_445 1_555   6_445
	O1        O1        La1        114.455(7)  25_445 1_555   4_445
	O1        O1        Sr1        114.455(7)  25_445 1_555   4_445
	O1        O1        O1         59.6702(4)  25_445 1_555  15_445
	O1        O1        O1         124.237(4)  25_445 1_555  17_454
	O1        O1        La1        127.384(8)  25_445 1_555   1_555
	O1        O1        Sr1        127.384(8)  25_445 1_555   1_555
	O1        O1        Fe1        44.7163(9)  25_445 1_555   6_445
	O1        O1        Fe1        125.630(11)  25_445 1_555   3_445
	Sr1       O1        O1         52.616(8)   1_445 1_555  25_445
	Sr1       O1        O1         52.616(8)   1_445 1_555  14_445
	Sr1       O1        O1         112.616(8)   1_445 1_555  25_455
	Sr1       O1        O1         112.616(8)   1_445 1_555  14_545
	Sr1       O1        O1         117.602(3)   1_445 1_555   4_545
	Sr1       O1        O1         57.435(3)   1_445 1_555   6_445
	Sr1       O1        Sr1        85.702(5)   1_445 1_555   6_445
	Sr1       O1        La1        85.702(5)   1_445 1_555   6_445
	Sr1       O1        La1        85.702(5)   1_445 1_555   4_445
	Sr1       O1        Sr1        85.702(5)   1_445 1_555   4_445
	Sr1       O1        O1         57.435(3)   1_445 1_555  15_445
	Sr1       O1        O1         117.602(3)   1_445 1_555  17_454
	Sr1       O1        La1        180.0000(17)   1_445 1_555   1_555
	Sr1       O1        Sr1        180.0000(17)   1_445 1_555   1_555
	Sr1       O1        Fe1        83.947(7)   1_445 1_555   6_445
	Sr1       O1        Fe1        83.947(7)   1_445 1_555   3_445
	La1       O1        Sr1        0.000      1_445 1_555   1_445
	La1       O1        O1         52.616(8)   1_445 1_555  25_445
	La1       O1        O1         52.616(8)   1_445 1_555  14_445
	La1       O1        O1         112.616(8)   1_445 1_555  25_455
	La1       O1        O1         112.616(8)   1_445 1_555  14_545
	La1       O1        O1         117.602(3)   1_445 1_555   4_545
	La1       O1        O1         57.435(3)   1_445 1_555   6_445
	La1       O1        Sr1        85.702(5)   1_445 1_555   6_445
	La1       O1        La1        85.702(5)   1_445 1_555   6_445
	La1       O1        La1        85.702(5)   1_445 1_555   4_445
	La1       O1        Sr1        85.702(5)   1_445 1_555   4_445
	La1       O1        O1         57.435(3)   1_445 1_555  15_445
	La1       O1        O1         117.602(3)   1_445 1_555  17_454
	La1       O1        La1        180.0000(17)   1_445 1_555   1_555
	La1       O1        Sr1        180.0000(17)   1_445 1_555   1_555
	La1       O1        Fe1        83.947(7)   1_445 1_555   6_445
	La1       O1        Fe1        83.947(7)   1_445 1_555   3_445
loop_
_pd_block_diffractogram_id	
	POL126525-b_1-TOF.dat_0
	POL126525-b_2-TOF.dat_0
	POL126525-b_3-TOF.dat_0
	POL126525-b_4-TOF.dat_0
	POL126525-b_5-TOF.dat_0
#######	End powder crystal structure	#######


#######	Begin powder diffraction data	#######
data_POL126525-b_1-TOF.dat_0
_pd_block_id	POL126525-b_1-TOF.dat_0
_pd_calc_method	Rietveld
_diffrn_radiation_probe	neutron
_pd_instr_special_details	POLARIS_Diffractometer_at_ISIS
_pd_meas_scan_method	tof
_refine_ls_goodness_of_fit_all	3.81551
_pd_proc_ls_prof_R_factor	0.03034
_pd_proc_ls_prof_wR_factor	0.03592
_pd_proc_ls_prof_wR_expected	0.00941
loop_
	_pd_phase_id
	_pd_phase_block_id
	_pd_phase_mass_%
1	LSF551_0	94.18(16)
2	Strontium_hexaferrite_0	5.82(16)
3	magnetic_LSF551_0	0
loop_
	_refln_index_h
	_refln_index_k
	_refln_index_l
	_pd_refln_phase_id
	_refln_d_spacing
	_refln_F_squared_calc
	_refln_F_squared_meas
   0    0    6 1    2.236297     8.104354     8.234168
   0    0   12 1    1.118148    35.392524    36.408134
   1    0   -8 1    1.582454    15.053445    14.458772
   1    0   -2 1    3.890431     5.601046     5.524093
   1    0    4 1    2.744902    14.260630    14.447626
   1    0   10 1    1.291754     5.689556     5.560530
   2   -1    0 1    2.757039    12.816526    12.965825
   2   -1    3 1    2.346960     5.714381     6.040754
   2   -1    6 1    1.736791    13.103545    12.754434
   2   -1    9 1    1.311409     4.944559     4.833043
   2   -1   12 1    1.036176    24.997166    26.557947
   2    0  -10 1    1.169730    15.668081    15.909349
   2    0   -4 1    1.945216   111.396784   111.367668
   2    0    2 1    2.249452    19.991453    20.335285
   2    0    8 1    1.372451   104.013719   103.943048
   3   -1   -8 1    1.228637    28.537868    28.164792
   3   -1   -5 1    1.497672     4.148393     3.997026
   3   -1   -2 1    1.742932     9.515643     9.251880
   3   -1    1 1    1.788795     4.696418     4.548061
   3   -1    4 1    1.589431    32.691676    31.427097
   3   -1    7 1    1.314047     4.586319     4.483244
   3   -1   10 1    1.076821     7.066735     7.348049
   3    0   -6 1    1.296810     1.772232     1.732094
   3    0    0 1    1.591777    21.037956    20.229292
   3    0    6 1    1.296810     2.711832     2.650414
   4   -2    0 1    1.378519    88.085215    88.167745
   4   -2    3 1    1.317366     0.105068     0.102725
   4   -2    6 1    1.173480    20.338407    20.606659
   4   -2    9 1    1.012150     0.094285     0.101434
   4   -1   -7 1    1.089633    13.643818    14.098811
   4   -1   -4 1    1.231894    21.861694    21.562797
   4   -1   -1 1    1.318033    15.511058    15.165816
   4   -1    2 1    1.299361    13.945116    13.629416
   4   -1    5 1    1.187668    15.283389    15.330453
   4   -1    8 1    1.039434    23.337718    24.761457
   4    0   -2 1    1.175369     8.182364     8.280328
   4    0    4 1    1.124726    75.796456    77.899720
   5   -2   -5 1    1.014272     2.599817     2.793657
   5   -2   -2 1    1.081215     1.984496     2.058710
   5   -2    1 1    1.091903     2.269439     2.343139
   5   -2    4 1    1.041404    44.550152    47.228330
   5   -1   -3 1    1.014881     9.051683     9.723189
   5   -1    0 1    1.042063    30.845533    32.690340
   5   -1    3 1    1.014881    10.185705    10.941340
   0    0    4 2    5.759991     0.003580     0.003491
   0    0    6 2    3.839994     0.021418     0.021135
   0    0    8 2    2.879996     0.009036     0.009240
   0    0   10 2    2.303997     0.099282     0.103134
   0    0   12 2    1.919997     0.028582     0.028459
   0    0   14 2    1.645712     0.400254     0.389264
   0    0   16 2    1.439998     0.018414     0.018333
   0    0   18 2    1.279998     0.014494     0.014164
   0    0   20 2    1.151998     0.352731     0.360504
   0    0   22 2    1.047271     0.015428     0.016306
   1    0    0 2    5.091931     0.048433     0.050668
   1    0    1 2    4.971957     0.118128     0.122178
   1    0    2 2    4.657266     0.035019     0.035618
   1    0    3 2    4.243886     0.072671     0.071662
   1    0    4 2    3.814971     0.000458     0.000451
   1    0    5 2    3.416655     0.000743     0.000732
   1    0    6 2    3.065902     0.118542     0.117673
   1    0    7 2    2.764212     1.009369     1.020548
   1    0    8 2    2.506806     0.478015     0.497008
   1    0    9 2    2.287204     0.079677     0.082063
   1    0   10 2    2.099111     0.001959     0.001999
   1    0   11 2    1.937063     0.025563     0.025532
   1    0   12 2    1.796526     0.039126     0.037914
   1    0   13 2    1.673814     0.015001     0.014662
   1    0   14 2    1.565955     0.000814     0.000780
   1    0   15 2    1.470548     0.000001     0.000001
   1    0   16 2    1.385654     0.009201     0.009218
   1    0   17 2    1.309694     0.013187     0.012890
   1    0   18 2    1.241377     0.018101     0.017817
   1    0   19 2    1.179640     0.089550     0.090351
   1    0   20 2    1.123602     0.187933     0.193189
   1    0   21 2    1.072527     0.053318     0.055569
   1    0   22 2    1.025800     0.028496     0.030417
   2   -1    0 2    2.939828     0.381925     0.384991
   2   -1    2 2    2.848537     0.004421     0.004522
   2   -1    4 2    2.618492     0.610908     0.621451
   2   -1    6 2    2.334289     0.262257     0.276230
   2   -1    8 2    2.057292     0.013995     0.014434
   2   -1   10 2    1.813432     0.064272     0.062439
   2   -1   12 2    1.607530     0.001636     0.001576
   2   -1   14 2    1.436017     0.026885     0.026805
   2   -1   16 2    1.293194     0.179892     0.175824
   2   -1   18 2    1.173583     0.244911     0.248096
   2   -1   20 2    1.072588     0.000371     0.000387
   2    0    0 2    2.545966     0.087445     0.089995
   2    0    1 2    2.530563     0.088144     0.091037
   2    0    2 2    2.485978     0.318307     0.333108
   2    0    3 2    2.416636     0.442718     0.470592
   2    0    4 2    2.328633     0.039373     0.041382
   2    0    5 2    2.228449     0.938434     0.953212
   2    0    6 2    2.121943     1.282081     1.300524
   2    0    7 2    2.013817     0.215924     0.220962
   2    0    8 2    1.907486     0.102403     0.101575
   2    0    9 2    1.805210     0.712003     0.690878
   2    0   10 2    1.708328     0.256145     0.250270
   2    0   11 2    1.617506     1.641477     1.584090
   2    0   12 2    1.532951     0.671072     0.640764
   2    0   13 2    1.454573     0.589507     0.582876
   2    0   14 2    1.382106     0.757590     0.758684
   2    0   15 2    1.315185     0.130158     0.127251
   2    0   16 2    1.253403     0.027264     0.026760
   2    0   17 2    1.196344     0.088947     0.088694
   2    0   18 2    1.143602     0.017137     0.017543
   2    0   19 2    1.094791     0.000239     0.000247
   2    0   20 2    1.049556     0.010973     0.011583
   3   -1    0 2    1.924569     0.000527     0.000525
   3   -1    1 2    1.917890     0.042040     0.041836
   3   -1    2 2    1.898261     0.039403     0.038954
   3   -1    3 2    1.866845     0.121646     0.119125
   3   -1    4 2    1.825372     0.012341     0.012010
   3   -1    5 2    1.775899     0.453968     0.439518
   3   -1    6 2    1.720567     0.033443     0.032634
   3   -1    7 2    1.661397     0.949376     0.926541
   3   -1    8 2    1.600165     0.822176     0.791297
   3   -1    9 2    1.538336     0.039522     0.037730
   3   -1   10 2    1.477052     0.000051     0.000050
   3   -1   11 2    1.417162     0.381544     0.381996
   3   -1   12 2    1.359257     0.266226     0.264536
   3   -1   13 2    1.303720     0.054161     0.052939
   3   -1   14 2    1.250775     0.062774     0.061654
   3   -1   15 2    1.200525     0.087168     0.086709
   3   -1   16 2    1.152984     0.038125     0.038957
   3   -1   17 2    1.108105     0.197559     0.203374
   3   -1   18 2    1.065801     0.000064     0.000067
   3   -1   19 2    1.025959     0.182436     0.194717
   3    0    0 2    1.697310     0.118021     0.115397
   3    0    1 2    1.692724     0.060926     0.059580
   3    0    2 2    1.679183     0.000183     0.000179
   3    0    3 2    1.657319     0.011913     0.011617
   3    0    4 2    1.628096     0.464390     0.449423
   3    0    5 2    1.592701     0.032367     0.031127
   3    0    6 2    1.552422     0.090376     0.086352
   3    0    7 2    1.508543     0.365140     0.350352
   3    0    8 2    1.462260     0.004171     0.004106
   3    0    9 2    1.414629     0.056636     0.056717
   3    0   10 2    1.366535     0.006005     0.005988
   3    0   11 2    1.318693     0.140376     0.137274
   3    0   12 2    1.271657     0.001909     0.001867
   3    0   13 2    1.225835     0.008111     0.008008
   3    0   14 2    1.181515     0.022860     0.023034
   3    0   15 2    1.138885     0.006437     0.006595
   3    0   16 2    1.098058     0.167456     0.172612
   3    0   17 2    1.059083     0.073205     0.076874
   3    0   18 2    1.021967     0.200031     0.213963
   4   -2    0 2    1.469914     3.691920     3.616686
   4   -2    2 2    1.458092     0.062334     0.061503
   4   -2    4 2    1.424268     0.001209     0.001209
   4   -2    6 2    1.372775     0.157064     0.156952
   4   -2    8 2    1.309246     0.036629     0.035804
   4   -2   10 2    1.239199     0.069225     0.068174
   4   -2   12 2    1.167144     0.014597     0.014843
   4   -2   14 2    1.096289     0.828367     0.854150
   4   -2   16 2    1.028646     0.004516     0.004814
   4   -1    0 2    1.412248     0.144465     0.144747
   4   -1    1 2    1.409602     0.058572     0.058695
   4   -1    2 2    1.401754     0.000750     0.000752
   4   -1    3 2    1.388960     0.081164     0.081338
   4   -1    4 2    1.371622     0.033317     0.033280
   4   -1    5 2    1.350257     0.000130     0.000129
   4   -1    6 2    1.325451     0.000041     0.000040
   4   -1    7 2    1.297827     0.542875     0.530613
   4   -1    8 2    1.268002     0.333253     0.326079
   4   -1    9 2    1.236566     0.037092     0.036550
   4   -1   10 2    1.204056     0.024713     0.024540
   4   -1   11 2    1.170946     0.042280     0.042897
   4   -1   12 2    1.137642     0.178783     0.183235
   4   -1   13 2    1.104479     0.017306     0.017821
   4   -1   14 2    1.071731     0.004504     0.004696
   4   -1   15 2    1.039610     0.000001     0.000001
   4    0    0 2    1.272983     0.084411     0.082539
   4    0    1 2    1.271044     0.015155     0.014822
   4    0    2 2    1.265281     0.068335     0.066896
   4    0    3 2    1.255848     0.162911     0.159804
   4    0    4 2    1.242989     0.000004     0.000004
   4    0    5 2    1.227022     0.201619     0.199039
   4    0    6 2    1.208318     0.260525     0.258327
   4    0    7 2    1.187279     0.089968     0.090272
   4    0    8 2    1.164317     0.051658     0.052598
   4    0    9 2    1.139837     0.257228     0.263520
   4    0   10 2    1.114224     0.039522     0.040670
   4    0   11 2    1.087831     0.697142     0.720932
   4    0   12 2    1.060972     0.140797     0.147698
   4    0   13 2    1.033920     0.175020     0.186065
   5   -2    0 2    1.168169     0.104977     0.106696
   5   -2    1 2    1.166671     0.228392     0.232304
   5   -2    2 2    1.162209     0.111844     0.113975
   5   -2    3 2    1.154886     0.038632     0.039457
   5   -2    4 2    1.144862     0.001523     0.001559
   5   -2    5 2    1.132349     0.066801     0.068551
   5   -2    6 2    1.117599     0.121090     0.124574
   5   -2    7 2    1.100889     0.413162     0.425655
   5   -2    8 2    1.082509     0.162913     0.168894
   5   -2    9 2    1.062752     0.055055     0.057696
   5   -2   10 2    1.041901     0.001669     0.001768
   5   -2   11 2    1.020225     0.002354     0.002521
   5   -1    0 2    1.111151     0.229316     0.236022
   5   -1    1 2    1.109861     0.007018     0.007224
   5   -1    2 2    1.106018     0.000810     0.000834
   5   -1    3 2    1.099700     0.004059     0.004182
   5   -1    4 2    1.091035     0.222072     0.229358
   5   -1    5 2    1.080190     0.001330     0.001381
   5   -1    6 2    1.067363     0.170922     0.178637
   5   -1    7 2    1.052778     0.169682     0.178816
   5   -1    8 2    1.036670     0.014292     0.015177
   5   -1    9 2    1.019278     0.022301     0.023892
   5    0    0 2    1.018386     0.017226     0.018465
   5    0    1 2    1.017393     0.026622     0.028553
   5    0    2 2    1.014430     0.021360     0.022949
   0    0    2 3    6.708890     0.000000     0.000000
   0    0    3 3    4.472593     0.000000     0.000000
   0    0    4 3    3.354445     0.000000     0.000000
   0    0    5 3    2.683556     0.000000     0.000000
   0    0    6 3    2.236297     0.000000     0.000000
   0    0    7 3    1.916826     0.000000     0.000000
   0    0    8 3    1.677223     0.000000     0.000000
   0    0    9 3    1.490864     0.000000     0.000000
   0    0   10 3    1.341778     0.000000     0.000000
   0    0   11 3    1.219798     0.000000     0.000000
   0    0   12 3    1.118148     0.000000     0.000000
   0    0   13 3    1.032137     0.000000     0.000000
   1    0  -12 3    1.088702     0.000000     0.000000
   1    0  -11 3    1.181851     0.000000     0.000000
   1    0  -10 3    1.291754     0.000000     0.000000
   1    0   -9 3    1.423121     0.000000     0.000000
   1    0   -8 3    1.582454     0.000000     0.000000
   1    0   -7 3    1.778867     0.000000     0.000000
   1    0   -6 3    2.025223     0.000000     0.000000
   1    0   -5 3    2.339459     0.000000     0.000000
   1    0   -4 3    2.744902     0.000000     0.000000
   1    0   -3 3    3.264383     0.000000     0.000000
   1    0   -2 3    3.890431     0.000000     0.000000
   1    0   -1 3    4.498904     0.000000     0.000000
   1    0    0 3    4.775332     0.000000     0.000000
   1    0    1 3    4.498904     0.000000     0.000000
   1    0    2 3    3.890431     0.000000     0.000000
   1    0    3 3    3.264383     0.000000     0.000000
   1    0    4 3    2.744902     0.000000     0.000000
   1    0    5 3    2.339459     0.000000     0.000000
   1    0    6 3    2.025223     0.000000     0.000000
   1    0    7 3    1.778867     0.000000     0.000000
   1    0    8 3    1.582454     0.000000     0.000000
   1    0    9 3    1.423121     0.000000     0.000000
   1    0   10 3    1.291754     0.000000     0.000000
   1    0   11 3    1.181851     0.000000     0.000000
   1    0   12 3    1.088702     0.000000     0.000000
   2   -1    0 3    2.757039     0.000000     0.000000
   2   -1    1 3    2.700618     0.000000     0.000000
   2   -1    2 3    2.550102     0.000000     0.000000
   2   -1    3 3    2.346960     0.000000     0.000000
   2   -1    4 3    2.129937     0.000000     0.000000
   2   -1    5 3    1.923015     0.000000     0.000000
   2   -1    6 3    1.736791     0.000000     0.000000
   2   -1    7 3    1.573830     0.000000     0.000000
   2   -1    8 3    1.432906     0.000000     0.000000
   2   -1    9 3    1.311409     0.000000     0.000000
   2   -1   10 3    1.206485     0.000000     0.000000
   2   -1   11 3    1.115498     0.000000     0.000000
   2   -1   12 3    1.036176     0.000000     0.000000
   2    0  -12 3    1.012612     0.000000     0.000000
   2    0  -11 3    1.086255     0.000000     0.000000
   2    0  -10 3    1.169730     0.000000     0.000000
   2    0   -9 3    1.264590     0.000000     0.000000
   2    0   -8 3    1.372451     0.000000     0.000000
   2    0   -7 3    1.494743     0.000000     0.000000
   2    0   -6 3    1.632191     0.000000     0.000000
   2    0   -5 3    1.783810     0.000000     0.000000
   2    0   -4 3    1.945216     0.000000     0.000000
   2    0   -3 3    2.106317     0.000000     0.000000
   2    0   -2 3    2.249452     0.000000     0.000000
   2    0   -1 3    2.350737     0.000000     0.000000
   2    0    0 3    2.387666     0.000000     0.000000
   2    0    1 3    2.350737     0.000000     0.000000
   2    0    2 3    2.249452     0.000000     0.000000
   2    0    3 3    2.106317     0.000000     0.000000
   2    0    4 3    1.945216     0.000000     0.000000
   2    0    5 3    1.783810     0.000000     0.000000
   2    0    6 3    1.632191     0.000000     0.000000
   2    0    7 3    1.494743     0.000000     0.000000
   2    0    8 3    1.372451     0.000000     0.000000
   2    0    9 3    1.264590     0.000000     0.000000
   2    0   10 3    1.169730     0.000000     0.000000
   2    0   11 3    1.086255     0.000000     0.000000
   2    0   12 3    1.012612     0.000000     0.000000
   3   -1  -10 3    1.076821     0.000000     0.000000
   3   -1   -9 3    1.149445     0.000000     0.000000
   3   -1   -8 3    1.228637     0.000000     0.000000
   3   -1   -7 3    1.314047     0.000000     0.000000
   3   -1   -6 3    1.404520     0.000000     0.000000
   3   -1   -5 3    1.497672     0.000000     0.000000
   3   -1   -4 3    1.589431     0.000000     0.000000
   3   -1   -3 3    1.673757     0.000000     0.000000
   3   -1   -2 3    1.742932     0.000000     0.000000
   3   -1   -1 3    1.788795     0.000000     0.000000
   3   -1    0 3    1.804906     0.000000     0.000000
   3   -1    1 3    1.788795     0.000000     0.000000
   3   -1    2 3    1.742932     0.000000     0.000000
   3   -1    3 3    1.673757     0.000000     0.000000
   3   -1    4 3    1.589431     0.000000     0.000000
   3   -1    5 3    1.497672     0.000000     0.000000
   3   -1    6 3    1.404520     0.000000     0.000000
   3   -1    7 3    1.314047     0.000000     0.000000
   3   -1    8 3    1.228637     0.000000     0.000000
   3   -1    9 3    1.149445     0.000000     0.000000
   3   -1   10 3    1.076821     0.000000     0.000000
   3    0  -10 3    1.025917     0.000000     0.000000
   3    0   -9 3    1.088128     0.000000     0.000000
   3    0   -8 3    1.154582     0.000000     0.000000
   3    0   -7 3    1.224588     0.000000     0.000000
   3    0   -6 3    1.296810     0.000000     0.000000
   3    0   -5 3    1.369052     0.000000     0.000000
   3    0   -4 3    1.438080     0.000000     0.000000
   3    0   -3 3    1.499635     0.000000     0.000000
   3    0   -2 3    1.548780     0.000000     0.000000
   3    0   -1 3    1.580693     0.000000     0.000000
   3    0    0 3    1.591777     0.000000     0.000000
   3    0    1 3    1.580693     0.000000     0.000000
   3    0    2 3    1.548780     0.000000     0.000000
   3    0    3 3    1.499635     0.000000     0.000000
   3    0    4 3    1.438080     0.000000     0.000000
   3    0    5 3    1.369052     0.000000     0.000000
   3    0    6 3    1.296810     0.000000     0.000000
   3    0    7 3    1.224588     0.000000     0.000000
   3    0    8 3    1.154582     0.000000     0.000000
   3    0    9 3    1.088128     0.000000     0.000000
   3    0   10 3    1.025917     0.000000     0.000000
   4   -2    0 3    1.378519     0.000000     0.000000
   4   -2    1 3    1.371301     0.000000     0.000000
   4   -2    2 3    1.350309     0.000000     0.000000
   4   -2    3 3    1.317366     0.000000     0.000000
   4   -2    4 3    1.275051     0.000000     0.000000
   4   -2    5 3    1.226197     0.000000     0.000000
   4   -2    6 3    1.173480     0.000000     0.000000
   4   -2    7 3    1.119157     0.000000     0.000000
   4   -2    8 3    1.064969     0.000000     0.000000
   4   -2    9 3    1.012150     0.000000     0.000000
   4   -1   -8 3    1.039434     0.000000     0.000000
   4   -1   -7 3    1.089633     0.000000     0.000000
   4   -1   -6 3    1.139576     0.000000     0.000000
   4   -1   -5 3    1.187668     0.000000     0.000000
   4   -1   -4 3    1.231894     0.000000     0.000000
   4   -1   -3 3    1.269929     0.000000     0.000000
   4   -1   -2 3    1.299361     0.000000     0.000000
   4   -1   -1 3    1.318033     0.000000     0.000000
   4   -1    0 3    1.324439     0.000000     0.000000
   4   -1    1 3    1.318033     0.000000     0.000000
   4   -1    2 3    1.299361     0.000000     0.000000
   4   -1    3 3    1.269929     0.000000     0.000000
   4   -1    4 3    1.231894     0.000000     0.000000
   4   -1    5 3    1.187668     0.000000     0.000000
   4   -1    6 3    1.139576     0.000000     0.000000
   4   -1    7 3    1.089633     0.000000     0.000000
   4   -1    8 3    1.039434     0.000000     0.000000
   4    0   -7 3    1.013361     0.000000     0.000000
   4    0   -6 3    1.053159     0.000000     0.000000
   4    0   -5 3    1.090766     0.000000     0.000000
   4    0   -4 3    1.124726     0.000000     0.000000
   4    0   -3 3    1.153450     0.000000     0.000000
   4    0   -2 3    1.175369     0.000000     0.000000
   4    0   -1 3    1.189135     0.000000     0.000000
   4    0    0 3    1.193833     0.000000     0.000000
   4    0    1 3    1.189135     0.000000     0.000000
   4    0    2 3    1.175369     0.000000     0.000000
   4    0    3 3    1.153450     0.000000     0.000000
   4    0    4 3    1.124726     0.000000     0.000000
   4    0    5 3    1.090766     0.000000     0.000000
   4    0    6 3    1.053159     0.000000     0.000000
   4    0    7 3    1.013361     0.000000     0.000000
   5   -2   -5 3    1.014272     0.000000     0.000000
   5   -2   -4 3    1.041404     0.000000     0.000000
   5   -2   -3 3    1.064080     0.000000     0.000000
   5   -2   -2 3    1.081215     0.000000     0.000000
   5   -2   -1 3    1.091903     0.000000     0.000000
   5   -2    0 3    1.095536     0.000000     0.000000
   5   -2    1 3    1.091903     0.000000     0.000000
   5   -2    2 3    1.081215     0.000000     0.000000
   5   -2    3 3    1.064080     0.000000     0.000000
   5   -2    4 3    1.041404     0.000000     0.000000
   5   -2    5 3    1.014272     0.000000     0.000000
   5   -1   -3 3    1.014881     0.000000     0.000000
   5   -1   -2 3    1.029715     0.000000     0.000000
   5   -1   -1 3    1.038934     0.000000     0.000000
   5   -1    0 3    1.042063     0.000000     0.000000
   5   -1    1 3    1.038934     0.000000     0.000000
   5   -1    2 3    1.029715     0.000000     0.000000
   5   -1    3 3    1.014881     0.000000     0.000000
loop_
	_pd_meas_time_of_flight
	_pd_proc_d_spacing
	_pd_proc_intensity_total
	_pd_proc_ls_weight
	_pd_calc_intensity_total
	_pd_proc_intensity_bkg_calc
 749.025740     1.012280     4.023958   157.116005     3.404375     1.835071 
 752.770870     1.017291     4.234002   152.021480     3.687450     1.834335 
 756.534730     1.022327     4.353799   151.889797     4.004120     1.833582 
 760.317400     1.027388     4.624128   144.924007     4.351990     1.832812 
 764.118990     1.032475     4.942394   138.436902     4.724741     1.832026 
 767.939580     1.037587     5.449988   129.521828     5.087201     1.831223 
 771.779280     1.042725     5.663465   125.982833     5.360080     1.830404 
 775.638170     1.047888     5.927600   123.555615     5.453277     1.829568 
 779.516370     1.053077     5.793464   127.968719     5.337237     1.828716 
 783.413950     1.058293     5.419605   138.435241     5.073400     1.827848 
 787.331020     1.063534     5.046407   150.060820     4.766514     1.826964 
 791.267670     1.068802     4.577828   167.069959     4.503024     1.826064 
 795.224010     1.074096     4.618327   168.311842     4.326942     1.825148 
 799.200130     1.079416     4.472766   175.577659     4.247577     1.824216 
 803.196130     1.084763     4.444207   178.328887     4.254487     1.823268 
 807.212110     1.090137     4.552837   176.380534     4.331136     1.822305 
 811.248170     1.095538     4.447469   181.145047     4.463684     1.821326 
 815.304410     1.100966     4.759194   171.512600     4.648625     1.820333 
 819.380940     1.106421     5.008732   164.285798     4.893712     1.819324 
 823.477840     1.111904     5.224305   159.310046     5.202373     1.818300 
 827.595230     1.117414     5.631947   148.512972     5.546525     1.817261 
 831.733210     1.122951     6.262967   134.284696     5.850054     1.816208 
 835.891870     1.128517     6.368140   132.443521     6.010262     1.815140 
 840.071330     1.134110     6.106142   139.525876     5.962820     1.814057 
 844.271690     1.139731     5.906294   145.968423     5.735682     1.812961 
 848.493050     1.145380     5.444177   160.154903     5.429764     1.811850 
 852.735510     1.151058     5.284372   165.028381     5.151922     1.810726 
 856.999190     1.156764     5.121524   172.124609     4.969594     1.809588 
 861.284180     1.162499     5.060359   175.131358     4.902479     1.808437 
 865.590610     1.168262     5.120348   175.489006     4.929335     1.807272 
 869.918560     1.174054     5.188195   175.107674     4.996551     1.806094 
 874.268150     1.179875     5.281902   172.715337     5.039140     1.804904 
 878.639490     1.185726     5.126395   181.724589     5.016040     1.803701 
 883.032690     1.191606     4.883456   191.843841     4.928931     1.802486 
 887.447850     1.197515     4.844620   193.028076     4.811090     1.801259 
 891.885090     1.203454     4.567134   205.891128     4.708859     1.800020 
 896.344520     1.209422     4.565696   207.630762     4.665135     1.798769 
 900.826240     1.215421     4.481014   211.336806     4.704340     1.797507 
 905.330370     1.221449     4.689301   203.775738     4.820626     1.796234 
 909.857020     1.227508     4.960823   195.690741     4.968827     1.794950 
 914.406310     1.233597     4.958609   197.228590     5.070929     1.793655 
 918.978340     1.239717     5.053809   195.599012     5.056033     1.792351 
 923.573230     1.245867     4.853911   204.402711     4.914678     1.791036 
 928.191100     1.252048     4.608218   213.922713     4.703935     1.789712 
 932.832050     1.258260     4.371173   227.609600     4.500152     1.788379 
 937.496210     1.264503     4.300273   232.353680     4.358902     1.787037 
 942.183700     1.270778     4.130854   241.294657     4.308246     1.785686 
 946.894610     1.277083     4.226881   239.876923     4.357829     1.784326 
 951.629090     1.283421     4.283837   238.260554     4.505959     1.782959 
 956.387230     1.289790     4.575442   224.205990     4.739179     1.781584 
 961.169170     1.296191     4.897353   211.539724     5.027487     1.780202 
 965.975010     1.302625     5.246486   201.015512     5.328358     1.778813 
 970.804890     1.309090     5.488278   193.200526     5.604185     1.777418 
 975.658910     1.315588     5.644750   189.209686     5.838649     1.776016 
 980.537210     1.322118     5.810934   185.166600     6.039408     1.774609 
 985.439890     1.328681     6.144688   176.176353     6.241791     1.773196 
 990.367090     1.335277     6.162808   175.472502     6.516419     1.771779 
 995.318930     1.341907     6.657100   164.483112     6.953282     1.770357 
1000.295520     1.348569     7.240951   152.038276     7.629812     1.768931 
1005.297000     1.355265     8.412393   132.972846     8.581887     1.767502 
1010.323490     1.361994     9.732816   116.913744     9.770764     1.766069 
1015.375100     1.368757    11.186163   103.199631    11.030780     1.764634 
1020.451980     1.375554    12.315532    94.909535    12.036745     1.763196 
1025.554240     1.382385    12.858000    91.753656    12.405739     1.761757 
1030.682010     1.389250    12.185396    97.484014    11.950367     1.760316 
1035.835420     1.396149    11.064569   108.406284    10.830764     1.758875 
1041.014600     1.403083     9.469004   127.042549     9.412343     1.757434 
1046.219670     1.410052     7.936300   152.354955     8.018556     1.755992 
1051.450770     1.417056     6.927183   174.755948     6.821167     1.754552 
1056.708020     1.424095     5.925306   204.462749     5.869536     1.753113 
1061.991560     1.431169     5.353334   226.230668     5.150506     1.751675 
1067.301520     1.438279     4.730593   258.360837     4.628936     1.750240 
1072.638030     1.445424     4.286153   284.564474     4.264025     1.748809 
1078.001220     1.452605     4.006955   302.488820     4.019446     1.747380 
1083.391220     1.459822     3.928787   309.535311     3.862641     1.745956 
1088.808180     1.467076     3.710759   327.399937     3.767204     1.744537 
1094.252220     1.474365     3.704098   330.808234     3.710691     1.743122 
1099.723480     1.481691     3.573515   346.976895     3.675056     1.741714 
1105.222100     1.489054     3.516064   355.110915     3.654148     1.740313 
1110.748210     1.496454     3.514310   356.711643     3.646992     1.738918 
1116.301950     1.503891     3.407548   368.869053     3.651583     1.737532 
1121.883460     1.511365     3.410296   373.167434     3.668714     1.736154 
1127.492880     1.518877     3.525093   367.699783     3.709532     1.734785 
1133.130340     1.526426     3.544343   367.568250     3.794229     1.733427 
1138.795990     1.534013     3.721332   354.464696     3.945397     1.732078 
1144.489970     1.541638     3.905991   342.457189     4.184911     1.730741 
1150.212420     1.549302     4.248411   319.444884     4.534872     1.729416 
1155.963490     1.557004     4.661285   293.439274     5.016255     1.728104 
1161.743300     1.564744     5.325930   259.247407     5.640005     1.726805 
1167.552020     1.572523     6.015752   233.283564     6.385269     1.725520 
1173.389780     1.580341     6.925371   204.682841     7.163997     1.724250 
1179.256730     1.588199     7.545349   189.048685     7.796135     1.722996 
1185.153010     1.596096     7.783510   183.935364     8.062255     1.721759 
1191.078780     1.604032     7.555190   191.026613     7.852103     1.720538 
1197.034170     1.612008     6.878277   210.206577     7.260989     1.719336 
1203.019340     1.620024     6.085374   237.281703     6.502183     1.718152 
1209.034440     1.628081     5.478420   263.809268     5.756935     1.716988 
1215.079610     1.636177     4.915972   293.490352     5.118736     1.715845 
1221.155010     1.644315     4.462320   323.464070     4.616443     1.714723 
1227.260790     1.652493     4.207138   343.762224     4.246605     1.713623 
1233.397090     1.660712     3.879006   372.430503     3.991798     1.712546 
1239.564070     1.668972     3.795323   382.638271     3.832109     1.711493 
1245.761890     1.677274     3.724359   390.763735     3.752966     1.710465 
1251.990700     1.685617     3.660973   398.007951     3.748776     1.709463 
1258.250660     1.694003     3.791398   387.122705     3.820461     1.708487 
1264.541910     1.702430     3.887195   379.744384     3.971069     1.707539 
1270.864620     1.710899     4.155182   357.742499     4.201345     1.706619 
1277.218940     1.719411     4.337396   344.259780     4.504197     1.705729 
1283.605040     1.727966     4.796587   314.641573     4.848195     1.704869 
1290.023060     1.736564     5.067659   299.014096     5.162417     1.704040 
1296.473180     1.745204     5.246858   290.148627     5.353030     1.703243 
1302.955550     1.753888     5.128307   297.477973     5.358949     1.702480 
1309.470320     1.762616     5.036217   303.687447     5.210108     1.701751 
1316.017670     1.771387     4.787254   319.839315     4.997041     1.701057 
1322.597760     1.780203     4.571637   335.467912     4.796053     1.700399 
1329.210750     1.789062     4.340359   353.252819     4.633002     1.699779 
1335.856810     1.797966     4.282641   358.351844     4.498984     1.699196 
1342.536090     1.806915     4.185323   367.902084     4.384711     1.698654 
1349.248770     1.815908     4.156647   372.314239     4.298241     1.698151 
1355.995010     1.824947     4.176785   371.358317     4.258818     1.697690 
1362.774990     1.834031     4.153186   375.115460     4.285473     1.697271 
1369.588860     1.843160     4.278259   366.025311     4.395202     1.696896 
1376.436810     1.852336     4.461652   353.026790     4.604643     1.696566 
1383.318990     1.861557     4.740028   334.706940     4.936178     1.696281 
1390.235590     1.870824     5.283684   302.759203     5.422495     1.696043 
1397.186760     1.880138     5.898859   273.404728     6.108965     1.695854 
1404.172700     1.889499     6.736950   241.191840     7.053322     1.695713 
1411.193560     1.898907     8.027560   204.148530     8.325673     1.695622 
1418.249530     1.908362     9.760326   169.404035     9.985945     1.695583 
1425.340780     1.917864    12.260617   135.934117    12.049204     1.695596 
1432.467480     1.927414    14.934028   112.276682    14.410527     1.695663 
1439.629820     1.937012    16.879790    99.862821    16.714540     1.695785 
1446.827970     1.946658    18.430229    91.850164    18.300145     1.695962 
1454.062110     1.956352    18.404769    92.274993    18.498115     1.696197 
1461.332420     1.966095    17.016227   100.074802    17.198838     1.696490 
1468.639080     1.975887    14.489404   117.636072    14.961976     1.696843 
1475.982280     1.985728    12.154495   140.382425    12.506763     1.697256 
1483.362190     1.995619    10.283988   166.096511    10.292489     1.697731 
1490.779000     2.005559     8.600354   198.717110     8.487554     1.698269 
1498.232890     2.015549     7.321636   233.081810     7.095644     1.698872 
1505.724060     2.025589     6.422560   265.444645     6.057549     1.699540 
1513.252680     2.035679     5.654878   301.443032     5.299318     1.700274 
1520.818940     2.045820     5.022930   339.262735     4.752814     1.701077 
1528.423040     2.056012     4.668753   364.128675     4.363578     1.701949 
1536.065150     2.066255     4.424677   384.297951     4.089010     1.702891 
1543.745480     2.076550     4.125482   411.955579     3.901468     1.703905 
1551.464200     2.086896     3.904628   435.273218     3.782956     1.704992 
1559.221530     2.097294     3.835178   442.867326     3.721040     1.706153 
1567.017630     2.107744     3.779662   449.134519     3.704944     1.707389 
1574.852720     2.118246     3.736252   453.639305     3.722373     1.708702 
1582.726980     2.128802     3.673358   461.526302     3.760514     1.710093 
1590.640620     2.139410     3.787946   448.117019     3.814726     1.711563 
1598.593820     2.150071     3.868425   439.181737     3.898824     1.713113 
1606.586790     2.160786     4.154506   410.855263     4.041044     1.714745 
1614.619730     2.171555     4.270598   400.396935     4.273526     1.716459 
1622.692820     2.182378     4.616687   373.878359     4.627955     1.718258 
1630.806290     2.193255     5.238156   333.635221     5.133280     1.720142 
1638.960320     2.204187     5.863200   300.783938     5.810783     1.722112 
1647.155120     2.215173     6.843958   260.839305     6.654893     1.724170 
1655.390900     2.226215     7.862591   229.472788     7.598062     1.726318 
1663.667850     2.237312     8.517145   213.178492     8.469508     1.728555 
1671.986190     2.248465     8.912057   205.360734     9.009711     1.730884 
1680.346120     2.259674     8.898776   206.668356     9.007215     1.733305 
1688.747850     2.270939     8.366333   220.671429     8.476186     1.735821 
1697.191590     2.282260     7.618134   242.942583     7.655535     1.738431 
1705.677550     2.293639     6.809364   272.333129     6.818174     1.741138 
1714.205940     2.305074     6.288756   295.386783     6.125014     1.743942 
1722.776970     2.316567     6.010532   309.571366     5.634659     1.746845 
1731.390850     2.328118     5.752463   324.008930     5.330474     1.749847 
1740.047810     2.339726     5.621509   332.477928     5.139857     1.752951 
1748.748050     2.351393     5.330994   349.958338     4.963107     1.756156 
1757.491790     2.363119     5.103751   365.042572     4.723386     1.759465 
1766.279240     2.374903     4.843293   383.498980     4.416431     1.762878 
1775.110640     2.386746     4.385612   421.592131     4.093950     1.766397 
1783.986190     2.398649     4.153287   443.183813     3.805742     1.770022 
1792.906120     2.410612     3.891786   470.925548     3.572686     1.773754 
1801.870660     2.422635     3.662005   498.486041     3.393316     1.777596 
1810.880010     2.434718     3.524284   514.752903     3.258765     1.781547 
1819.934410     2.446861     3.465015   524.206921     3.162875     1.785609 
1829.034080     2.459066     3.399495   534.723909     3.103264     1.789783 
1838.179250     2.471332     3.276580   553.933735     3.076235     1.794069 
1847.370150     2.483660     3.242501   561.274703     3.074708     1.798469 
1856.607000     2.496049     3.216678   567.458039     3.087839     1.802984 
1865.890030     2.508501     3.328868   552.406845     3.104735     1.807614 
1875.219480     2.521015     3.176554   578.859917     3.120244     1.812361 
1884.595580     2.533592     3.214276   576.623046     3.136907     1.817225 
1894.018560     2.546232     3.225878   576.116877     3.162581     1.822208 
1903.488650     2.558936     3.270283   569.763851     3.206570     1.827309 
1913.006090     2.571703     3.386404   551.636437     3.277334     1.832530 
1922.571130     2.584535     3.468637   540.727247     3.382667     1.837872 
1932.183980     2.597431     3.652794   523.685463     3.528444     1.843335 
1941.844900     2.610391     3.660535   528.010531     3.718764     1.848920 
1951.554130     2.623417     3.941486   500.430711     3.957845     1.854628 
1961.311900     2.636509     4.296006   467.802158     4.259664     1.860459 
1971.118460     2.649666     4.687116   435.786941     4.656336     1.866413 
1980.974050     2.662889     5.278284   392.104288     5.196698     1.872493 
1990.878920     2.676178     5.970618   350.942550     5.944857     1.878697 
2000.833310     2.689534     7.164872   295.879235     6.954128     1.885027 
2010.837480     2.702958     8.435111   253.732071     8.264063     1.891482 
2020.891670     2.716448    10.184293   211.616786     9.859537     1.898064 
2030.996120     2.730007    12.099512   179.396139    11.591149     1.904772 
2041.151110     2.743634    13.436493   162.421288    13.089319     1.911607 
2051.356860     2.757329    13.886999   157.861222    13.830114     1.918570 
2061.613650     2.771092    13.389798   164.418496    13.477745     1.925660 
2071.921710     2.784925    11.874013   185.955755    12.191108     1.932877 
2082.281320     2.798828    10.144427   218.221399    10.466480     1.940222 
2092.692730     2.812800     8.529415   260.157011     8.752883     1.947695 
2103.156190     2.826843     7.407438   300.404221     7.282889     1.955295 
2113.671970     2.840956     6.375541   349.507573     6.119272     1.963023 
2124.240330     2.855140     5.635271   396.431890     5.242610     1.970879 
2134.861530     2.869395     4.895107   457.338546     4.601990     1.978862 
2145.535840     2.883722     4.413479   508.578143     4.143294     1.986972 
2156.263520     2.898121     4.018747   559.816710     3.818118     1.995209 
2167.044840     2.912592     3.629509   621.070811     3.586456     2.003573 
2177.880060     2.927136     3.511316   643.089045     3.419406     2.012063 
2188.769460     2.941753     3.354990   676.494806     3.287287     2.020678 
2199.713310     2.956443     3.151431   722.676236     3.169027     2.029418 
2210.711880     2.971207     2.991086   763.239931     3.056613     2.038283 
2221.765440     2.986046     2.907217   788.827726     2.953330     2.047271 
2232.874260     3.000959     2.822357   817.703430     2.865342     2.056382 
2244.038640     3.015947     2.758268   839.705884     2.794824     2.065616 
2255.258830     3.031010     2.694805   862.012409     2.740644     2.074970 
2266.535120     3.046149     2.637295   886.304788     2.699871     2.084445 
2277.867800     3.061364     2.600645   903.157745     2.667731     2.094039 
2289.257140     3.076655     2.659169   888.345838     2.638772     2.103750 
2300.703420     3.092024     2.566880   923.484802     2.609806     2.113578 
2312.206940     3.107469     2.533865   941.435930     2.581348     2.123522 
2323.767980     3.122993     2.523794   950.689897     2.555638     2.133579 
2335.386820     3.138594     2.534705   953.153438     2.534217     2.143749 
2347.063750     3.154274     2.503104   969.037302     2.517531     2.154029 
2358.799070     3.170032     2.442886   997.128312     2.505293     2.164418 
2370.593060     3.185870     2.430707  1008.324552     2.496935     2.174915 
2382.446030     3.201787     2.535979   975.985363     2.491894     2.185517 
2394.358260     3.217784     2.515061   989.013688     2.489628     2.196222 
2406.330050     3.233862     2.497334   999.887218     2.489324     2.207028 
2418.361700     3.250021     2.478661  1015.971519     2.477723     2.217933 
2430.453510     3.266261     2.524401  1003.598654     2.481389     2.228935 
2442.605780     3.282582     2.538595  1004.411793     2.487116     2.240031 
2454.818810     3.298986     2.510798  1021.086603     2.494275     2.251219 
2467.092900     3.315472     2.514855  1027.424959     2.502793     2.262495 
2479.428360     3.332040     2.543791  1022.850157     2.512611     2.273858 
2491.825510     3.348693     2.552458  1025.143905     2.523704     2.285305 
2504.284630     3.365429     2.501579  1052.751122     2.536069     2.296832 
2516.806060     3.382249     2.499805  1060.731727     2.549755     2.308436 
2529.390090     3.399153     2.535309  1052.785280     2.564786     2.320115 
2542.037040     3.416143     2.518109  1067.710582     2.581189     2.331864 
2554.747220     3.433218     2.580099  1049.133607     2.599054     2.343681 
2567.520960     3.450379     2.631548  1035.842513     2.618487     2.355562 
2580.358560     3.467626     2.606595  1052.334522     2.639691     2.367502 
2593.260360     3.484961     2.591006  1065.037582     2.662909     2.379499 
2606.226660     3.502382     2.627104  1057.813717     2.688401     2.391548 
2619.257790     3.519891     2.633822  1062.594178     2.716362     2.403646 
2632.354080     3.537488     2.655345  1061.627056     2.747553     2.415787 
2645.515850     3.555173     2.707710  1047.433190     2.782353     2.427968 
2658.743430     3.572947     2.664861  1071.972700     2.821526     2.440184 
2672.037150     3.590811     2.659603  1080.956159     2.865866     2.452431 
2685.397330     3.608765     2.699019  1072.741748     2.916549     2.464703 
2698.824320     3.626809     2.746608  1061.921138     2.975260     2.476997 
2712.318440     3.644943     2.845871  1033.286223     3.044049     2.489306 
2725.880030     3.663169     2.955886  1001.682339     3.125974     2.501626 
2739.509430     3.681487     3.053335   976.867747     3.225539     2.513951 
2753.206980     3.699897     3.126793   961.239238     3.349747     2.526277 
2766.973020     3.718399     3.293172   919.880225     3.507116     2.538597 
2780.807880     3.736995     3.489927   875.177075     3.711474     2.550905 
2794.711920     3.755684     3.853742   799.309816     3.989981     2.563196 
2808.685480     3.774467     4.251090   730.438474     4.365613     2.575464 
2822.728910     3.793345     4.702257   665.450099     4.870386     2.587703 
2836.842550     3.812317     5.418874   582.499143     5.536762     2.599907 
2851.026760     3.831386     6.500998   489.736862     6.384910     2.612068 
2865.281900     3.850550     7.603097   422.026326     7.389218     2.624181 
2879.608310     3.869810     8.629381   374.673111     8.418280     2.636239 
2894.006350     3.889168     9.120684   356.915731     9.188467     2.648234 
2908.476380     3.908623     9.221049   355.191364     9.377895     2.660161 
2923.018760     3.928175     8.559869   384.933065     8.907321     2.672012 
2937.633860     3.947827     7.815218   423.902462     8.009753     2.683779 
2952.322030     3.967577     6.864294   485.278914     6.998543     2.695456 
2967.083640     3.987426     5.933670   564.133593     6.075163     2.707034 
2981.919050     4.007376     5.252851   640.462686     5.318393     2.718507 
2996.828650     4.027426     4.701459   719.265243     4.736344     2.729867 
3011.812790     4.047576     4.273824   794.985435     4.306070     2.741105 
3026.871860     4.067829     3.924672   870.326256     3.995452     2.752214 
3042.006220     4.088183     3.708800   925.584733     3.773723     2.763186 
3057.216250     4.108640     3.528375   978.416944     3.616033     2.774012 
3072.502330     4.129199     3.403843  1019.757322     3.503095     2.784684 
3087.864840     4.149863     3.277381  1065.670449     3.422438     2.795194 
3103.304160     4.170630     3.252245  1079.136701     3.366023     2.805533 
3118.820680     4.191502     3.185399  1107.633370     3.328180     2.815693 
3134.414790     4.212479     3.161587  1122.377555     3.303590     2.825664 
3150.086860     4.233561     3.186527  1121.046133     3.285898     2.835439 
3165.837300     4.254750     3.145363  1143.069585     3.267498     2.845009 
3181.666480     4.276045     3.171821  1139.562400     3.243078     2.854363 
3197.574810     4.297448     3.144653  1155.994867     3.213548     2.863494 
3213.562690     4.318959     3.184193  1148.479887     3.183383     2.872393 
3229.630500     4.340577     3.136823  1172.255375     3.156223     2.881050 
3245.778650     4.362305     3.163078  1168.831272     3.134150     2.889456 
3262.007550     4.384142     3.158761  1177.001766     3.117136     2.897602 
3278.317590     4.406089     3.188331  1172.348496     3.104679     2.905478 
3294.709170     4.428147     3.205170  1173.075380     3.096039     2.913077 
3311.182720     4.450316     3.244968  1165.181087     3.090553     2.920388 
3327.738630     4.472596     3.198101  1188.586800     3.087714     2.927402 
3344.377330     4.494989     3.263761  1170.984902     3.087209     2.934110 
3361.099210     4.517495     3.289612  1168.084374     3.088963     2.940504 
3377.904710     4.540114     3.281551  1176.722386     3.086702     2.946573 
3394.794230     4.562847     3.326544  1166.724226     3.089585     2.952309 
3411.768200     4.585694     3.234927  1204.928901     3.098990     2.957703 
3428.827040     4.608657     3.179376  1231.671774     3.111051     2.962747 
3445.971180     4.631735     3.158277  1245.532599     3.124282     2.967430 
3463.201040     4.654929     3.200485  1235.134525     3.135604     2.971746 
3480.517040     4.678241     3.185661  1246.741430     3.141336     2.975685 
3497.919630     4.701670     3.164283  1260.949478     3.140416     2.979239 
3515.409220     4.725217     3.157757  1268.320444     3.135546     2.982400 
3532.986270     4.748883     3.119344  1290.148491     3.130637     2.985160 
3550.651200     4.772668     3.156745  1279.808574     3.128624     2.987511 
3568.404460     4.796573     3.086408  1314.258481     3.131344     2.989446 
3586.246480     4.820598     3.116113  1306.789175     3.139976     2.990958 
3604.177710     4.844744     3.147421  1299.049936     3.156176     2.992040 
3622.198600     4.869013     3.186971  1289.146270     3.181219     2.992685 
3640.309590     4.893403     3.295995  1251.592621     3.216330     2.992887 
3658.511140     4.917917     3.344476  1238.323373     3.261307     2.992640 
3676.803700     4.942554     3.367669  1233.890519     3.311803     2.991940 
3695.187720     4.967315     3.460332  1204.729836     3.356223     2.990780 
3713.663660     4.992201     3.548907  1179.915327     3.379151     2.989156 
3732.231970     5.017213     3.492005  1202.228170     3.374544     2.987065 
3750.893130     5.042351     3.617181  1164.351862     3.351335     2.984503 
3769.647600     5.067616     3.508361  1203.803745     3.321663     2.981467 
3788.495840     5.093007     3.611122  1173.614756     3.289321     2.977955 
3807.438320     5.118528     3.553627  1195.792938     3.251060     2.973964 
3826.475510     5.144176     3.480247  1223.736900     3.206242     2.969496 
3845.607890     5.169954     3.385936  1260.979926     3.159803     2.964548 
3864.835920     5.195863     3.246296  1317.539759     3.117090     2.959122 
3884.160100     5.221901     3.212411  1334.960742     3.080638     2.953220 
3903.580900     5.248072     3.127034  1373.323522     3.050550     2.946843 
3923.098810     5.274374     3.073623  1399.841208     3.025817     2.939995 
3942.714300     5.300809     3.034433  1421.937386     3.005122     2.932681 
3962.427870     5.327377     2.994474  1443.249586     2.987300     2.924905 
3982.240010     5.354079     2.954828  1465.206059     2.971429     2.916674 
4002.151210     5.380916     2.928137  1481.543308     2.956795     2.907995 
4022.161970     5.407889     2.883897  1505.703571     2.942934     2.898879 
4042.272780     5.434997     2.890638  1505.980550     2.929547     2.889334 
4062.484140     5.462242     2.829023  1541.398133     2.916426     2.879372 
4082.796560     5.489625     2.799006  1560.757423     2.903457     2.869006 
4103.210550     5.517146     2.806113  1558.944968     2.890568     2.858251 
4123.726600     5.544806     2.820414  1553.340376     2.877735     2.847123 
4144.345230     5.572606     2.789892  1570.987497     2.864967     2.835638 
4165.066960     5.600545     2.741825  1600.469863     2.852307     2.823818 
4185.892290     5.628626     2.759287  1593.107787     2.839824     2.811683 
4206.821760     5.656849     2.753285  1596.470490     2.827593     2.799256 
4227.855860     5.685214     2.670622  1648.039065     2.815657     2.786563 
4248.995140     5.713722     2.692169  1636.337374     2.803921     2.773631 
4270.240120     5.742374     2.726937  1617.404070     2.791971     2.760489 
4291.591320     5.771171     2.646821  1666.586031     2.779040     2.747169 
4313.049280     5.800114     2.714468  1625.521148     2.764515     2.733706 
4334.614520     5.829202     2.665026  1657.003121     2.748578     2.720136 
4356.287600     5.858437     2.640159  1672.798745     2.731992     2.706500 
4378.069030     5.887820     2.641568  1672.438929     2.715449     2.692838 
4399.959380     5.917351     2.619859  1685.816034     2.699313     2.679196 
4421.959180     5.947032     2.601902  1697.463031     2.683709     2.665623 
4444.068970     5.976862     2.569407  1718.433322     2.668643     2.652169 
4466.289320     6.006843     2.590157  1704.990705     2.654087     2.638889 
4488.620760     6.036976     2.584261  1707.979660     2.640013     2.625841 
4511.063870     6.067260     2.603755  1695.704810     2.626414     2.613087 
4533.619190     6.097698     2.581889  1710.045493     2.613304     2.600692 
4556.287280     6.128289     2.582085  1708.770508     2.600717     2.588726 
4579.068720     6.159035     2.552013  1727.791882     2.588702     2.577260 
4601.964060     6.189937     2.569133  1712.826565     2.577321     2.566374 
4624.973880     6.220994     2.598368  1694.583939     2.566644     2.556148 
4648.098750     6.252209     2.582059  1704.042086     2.556735     2.546669 
4671.339250     6.283581     2.605820  1685.626394     2.547708     2.538029 
4694.695940     6.315111     2.636051  1665.084801     2.539646     2.530323 
4718.169420     6.346801     2.598314  1687.478480     2.528505     2.523654 
4741.760270     6.378652     2.633167  1662.820483     2.521156     2.518127 
4765.469070     6.410663     2.571429  1700.955417     2.516506     2.513855 
4789.296420     6.442836     2.591245  1685.454777     2.513433     2.510957 
4813.242900     6.475171     2.578946  1689.523885     2.511903     2.509556 
4837.309110     6.507670     2.569205  1694.850446     2.512018     2.509783 
4861.495660     6.540334     2.503962  1735.497848     2.513907     2.511775 
4885.803140     6.573162     2.517897  1722.282241     2.517711     2.515676 
4910.232150     6.606157     2.525260  1715.480841     2.523582     2.521637 
4934.783310     6.639318     2.530590  1707.550573     2.531677     2.529816 
4959.457230     6.672647     2.498726  1726.983488     2.542161     2.540378 
4984.254520     6.706145     2.569996  1673.962445     2.555208     2.553499 
5009.175790     6.739812     2.551033  1683.807757     2.570999     2.569360 
#######	End powder diffraction data	#######


#######	Begin powder diffraction data	#######
data_POL126525-b_2-TOF.dat_0
_pd_block_id	POL126525-b_2-TOF.dat_0
_pd_calc_method	Rietveld
_diffrn_radiation_probe	neutron
_pd_instr_special_details	POLARIS_Diffractometer_at_ISIS
_pd_meas_scan_method	tof
_refine_ls_goodness_of_fit_all	4.72468
_pd_proc_ls_prof_R_factor	0.03262
_pd_proc_ls_prof_wR_factor	0.04572
_pd_proc_ls_prof_wR_expected	0.00968
loop_
	_pd_phase_id
	_pd_phase_block_id
	_pd_phase_mass_%
1	LSF551_0	94.18(16)
2	Strontium_hexaferrite_0	5.82(16)
3	magnetic_LSF551_0	0
loop_
	_refln_index_h
	_refln_index_k
	_refln_index_l
	_pd_refln_phase_id
	_refln_d_spacing
	_refln_F_squared_calc
	_refln_F_squared_meas
   0    0    6 1    2.236297    17.280705    17.457974
   0    0   12 1    1.118148    75.466570    74.802585
   0    0   18 1    0.745432     8.039430     8.056426
   1    0  -14 1    0.939674     9.104640     8.912817
   1    0   -8 1    1.582454    32.098073    32.116619
   1    0   -2 1    3.890431    11.942966    11.758561
   1    0    4 1    2.744902    30.407574    30.348923
   1    0   10 1    1.291754    12.131693    11.814125
   1    0   16 1    0.825971    26.987731    27.002330
   2   -1    0 1    2.757039    27.328348    27.238311
   2   -1    3 1    2.346960    12.184629    13.040450
   2   -1    6 1    1.736791    27.940352    28.215543
   2   -1    9 1    1.311409    10.543155    10.195130
   2   -1   12 1    1.036176    53.300815    52.521494
   2   -1   15 1    0.850855     7.893817     7.889127
   2   -1   18 1    0.719594    21.475306    21.654745
   2    0  -16 1    0.791227   172.387737   173.912692
   2    0  -10 1    1.169730    33.408647    33.134232
   2    0   -4 1    1.945216   237.528498   238.427917
   2    0    2 1    2.249452    42.627262    43.106794
   2    0    8 1    1.372451   221.785778   221.150493
   2    0   14 1    0.889433    25.402418    25.423123
   3   -1  -17 1    0.723159     4.424742     4.466372
   3   -1  -14 1    0.846476    21.123440    21.148816
   3   -1  -11 1    1.010642     6.737944     6.550997
   3   -1   -8 1    1.228637    60.850562    60.215703
   3   -1   -5 1    1.497672     8.845511     8.615974
   3   -1   -2 1    1.742932    20.289961    20.442028
   3   -1    1 1    1.788795    10.014051     9.976551
   3   -1    4 1    1.589431    69.707619    69.896986
   3   -1    7 1    1.314047     9.779289     9.467117
   3   -1   10 1    1.076821    15.068216    14.887130
   3   -1   13 1    0.895983     8.239879     8.163867
   3   -1   16 1    0.760528    69.507749    69.268123
   3    0  -18 1    0.675074     2.448997     2.978301
   3    0  -12 1    0.914967    46.881512    45.650523
   3    0   -6 1    1.296810     3.778885     3.665348
   3    0    0 1    1.591777    44.858692    45.002967
   3    0    6 1    1.296810     5.782370     5.608638
   3    0   12 1    0.914967    36.240215    35.288639
   3    0   18 1    0.675074     6.764808     8.226892
   4   -2    0 1    1.378519   187.821840   187.316154
   4   -2    3 1    1.317366     0.224034     0.217334
   4   -2    6 1    1.173480    43.367062    42.922554
   4   -2    9 1    1.012150     0.201042     0.195607
   4   -2   12 1    0.868396   312.446465   311.782701
   4   -2   15 1    0.750381     0.161586     0.160789
   4   -1  -16 1    0.708523    41.995601    42.593245
   4   -1  -13 1    0.814118    22.181915    22.493632
   4   -1  -10 1    0.942590    29.741174    29.112709
   4   -1   -7 1    1.089633    29.092362    28.678186
   4   -1   -4 1    1.231894    46.615128    46.144437
   4   -1   -1 1    1.318033    33.073831    32.100618
   4   -1    2 1    1.299361    29.734811    28.794701
   4   -1    5 1    1.187668    32.588377    32.206128
   4   -1    8 1    1.039434    49.762415    49.190833
   4   -1   11 1    0.897243    27.826712    27.502252
   4   -1   14 1    0.776444    22.821001    23.080581
   4   -1   17 1    0.678016    20.588833    24.280214
   4    0  -14 1    0.747372    10.723666    10.715307
   4    0   -8 1    0.972608   155.870339   152.570270
   4    0   -2 1    1.175369    17.447045    17.254042
   4    0    4 1    1.124726   161.618835   160.951758
   4    0   10 1    0.891905    12.233447    12.206481
   4    0   16 1    0.686225   117.863089   129.153283
   5   -2  -14 1    0.721338     2.339209     2.359620
   5   -2  -11 1    0.815063     5.408383     5.478829
   5   -2   -8 1    0.917208   106.026753   103.342051
   5   -2   -5 1    1.014272     5.543522     5.398340
   5   -2   -2 1    1.081215     4.231490     4.173983
   5   -2    1 1    1.091903     4.839066     4.769924
   5   -2    4 1    1.041404    94.993143    94.060826
   5   -2    7 1    0.951148     3.582824     3.500372
   5   -2   10 1    0.848605     7.739381     7.744487
   5   -2   13 1    0.751245     2.237453     2.224243
   5   -1  -15 1    0.678744     9.679408    11.328280
   5   -1  -12 1    0.762330    53.017876    52.977754
   5   -1   -9 1    0.854106    14.747838    14.702545
   5   -1   -6 1    0.944549    18.659671    18.260393
   5   -1   -3 1    1.014881    19.300670    18.799094
   5   -1    0 1    1.042063    65.771136    65.159119
   5   -1    3 1    1.014881    21.718717    21.154302
   5   -1    6 1    0.944549    13.655395    13.363198
   5   -1    9 1    0.854106    21.032282    20.967689
   5   -1   12 1    0.762330    70.631677    70.578226
   5   -1   15 1    0.678744    17.540362    20.528334
   5    0  -10 1    0.778086     0.012603     0.012740
   5    0   -4 1    0.918561    67.695108    66.015366
   5    0    2 1    0.945533     0.246891     0.241562
   5    0    8 1    0.829942    56.983036    56.906733
   5    0   14 1    0.676514     1.329331     1.592935
   6   -3    0 1    0.919013    18.990316    18.521975
   6   -3    3 1    0.900206    44.461850    43.689261
   6   -3    6 1    0.850034    32.495177    32.494024
   6   -3    9 1    0.782320    38.731376    39.064523
   6   -3   12 1    0.709979    37.420339    37.889604
   6   -2  -13 1    0.679383     0.939719     1.092560
   6   -2  -10 1    0.748836     9.159239     9.132738
   6   -2   -7 1    0.816488     1.116006     1.128632
   6   -2   -4 1    0.871466   232.913636   232.964377
   6   -2   -1 1    0.900419     1.191019     1.169855
   6   -2    2 1    0.894397    11.123435    11.053300
   6   -2    5 1    0.855380     1.143890     1.139215
   6   -2    8 1    0.794716   214.384278   216.874874
   6   -2   11 1    0.725486     0.988065     0.998343
   6   -1  -11 1    0.701602    24.977787    25.673093
   6   -1   -8 1    0.763625    39.058838    39.109167
   6   -1   -5 1    0.816964    32.030028    32.373046
   6   -1   -2 1    0.850751    28.126940    28.112133
   6   -1    1 1    0.855928    35.698611    35.538049
   6   -1    4 1    0.830944    45.460191    45.389927
   6   -1    7 1    0.782879    34.564172    34.851176
   6   -1   10 1    0.722655    21.735769    21.935942
   6    0   -6 1    0.749817     2.520263     2.509621
   6    0    0 1    0.795889    95.349948    96.552271
   6    0    6 1    0.749817     1.488537     1.482252
   7   -3   -8 1    0.711025    80.321477    81.247559
   7   -3   -5 1    0.753479     5.887726     5.842778
   7   -3   -2 1    0.779739     4.514011     4.559401
   7   -3    1 1    0.783719     8.301432     8.367005
   7   -3    4 1    0.764405    96.227257    96.467400
   7   -3    7 1    0.726490     9.747875     9.853266
   7   -3   10 1    0.677600     2.361735     2.797367
   7   -2   -9 1    0.680390     2.321235     2.671432
   7   -2   -6 1    0.723537     0.077502     0.078243
   7   -2   -3 1    0.753729     1.887409     1.872796
   7   -2    0 1    0.764665   134.718311   135.107969
   7   -2    3 1    0.753729     1.235157     1.225593
   7   -2    6 1    0.723537     0.147666     0.149078
   7   -2    9 1    0.680390     0.622432     0.716336
   7   -1   -7 1    0.680758    12.191327    13.979848
   7   -1   -4 1    0.711654    53.852527    54.444559
   7   -1   -1 1    0.727161    16.039882    16.217315
   7   -1    2 1    0.723979    13.947595    14.083606
   7   -1    5 1    0.702813    18.047966    18.494199
   7    0   -2 1    0.678691     0.877507     1.027555
   8   -4    0 1    0.689260    70.615860    75.990582
   8   -4    3 1    0.681218     4.258430     4.861438
   8   -3   -1 1    0.681310    34.438760    39.280834
   8   -3    2 1    0.678691    27.360696    32.039197
   0    0    4 2    5.759991     0.007633     0.007382
   0    0    6 2    3.839994     0.045668     0.044850
   0    0    8 2    2.879996     0.019268     0.018874
   0    0   10 2    2.303997     0.211696     0.223674
   0    0   12 2    1.919997     0.060944     0.060896
   0    0   14 2    1.645712     0.853451     0.851215
   0    0   16 2    1.439998     0.039264     0.038049
   0    0   18 2    1.279998     0.030904     0.030419
   0    0   20 2    1.151998     0.752119     0.757035
   0    0   22 2    1.047271     0.032898     0.032693
   0    0   24 2    0.959999     0.000335     0.000327
   0    0   26 2    0.886153     0.000914     0.000917
   0    0   28 2    0.822856     0.011489     0.011528
   0    0   30 2    0.767999     0.001236     0.001246
   0    0   32 2    0.719999     0.009125     0.009202
   0    0   34 2    0.677646     0.024502     0.029011
   1    0    0 2    5.091931     0.103273     0.118425
   1    0    1 2    4.971957     0.251882     0.270703
   1    0    2 2    4.657266     0.074671     0.077115
   1    0    3 2    4.243886     0.154954     0.155880
   1    0    4 2    3.814971     0.000978     0.000952
   1    0    5 2    3.416655     0.001583     0.001567
   1    0    6 2    3.065902     0.252764     0.247894
   1    0    7 2    2.764212     2.152251     2.145292
   1    0    8 2    2.506806     1.019259     1.066639
   1    0    9 2    2.287204     0.169893     0.176742
   1    0   10 2    2.099111     0.004177     0.004244
   1    0   11 2    1.937063     0.054507     0.054707
   1    0   12 2    1.796526     0.083427     0.082861
   1    0   13 2    1.673814     0.031986     0.031798
   1    0   14 2    1.565955     0.001735     0.001725
   1    0   15 2    1.470548     0.000003     0.000003
   1    0   16 2    1.385654     0.019618     0.019560
   1    0   17 2    1.309694     0.028117     0.027176
   1    0   18 2    1.241377     0.038596     0.038228
   1    0   19 2    1.179640     0.190946     0.188617
   1    0   20 2    1.123602     0.400724     0.398768
   1    0   21 2    1.072527     0.113689     0.112596
   1    0   22 2    1.025800     0.060762     0.059354
   1    0   23 2    0.982898     0.122467     0.118994
   1    0   24 2    0.943379     0.009445     0.009244
   1    0   25 2    0.906865     0.024974     0.024318
   1    0   26 2    0.873031     0.004110     0.004115
   1    0   27 2    0.841596     0.066713     0.066753
   1    0   28 2    0.812318     0.082010     0.083300
   1    0   29 2    0.784984     0.000039     0.000040
   1    0   30 2    0.759410     0.012593     0.012530
   1    0   31 2    0.735432     0.005073     0.005131
   1    0   32 2    0.712907     0.007932     0.008013
   1    0   33 2    0.691709     0.008447     0.008983
   2   -1    0 2    2.939828     0.814369     0.767056
   2   -1    2 2    2.848537     0.009428     0.009613
   2   -1    4 2    2.618492     1.302624     1.263369
   2   -1    6 2    2.334289     0.559205     0.596798
   2   -1    8 2    2.057292     0.029842     0.030287
   2   -1   10 2    1.813432     0.137045     0.134495
   2   -1   12 2    1.607530     0.003489     0.003513
   2   -1   14 2    1.436017     0.057325     0.055756
   2   -1   16 2    1.293194     0.383578     0.373087
   2   -1   18 2    1.173583     0.522218     0.516842
   2   -1   20 2    1.072588     0.000792     0.000784
   2   -1   22 2    0.986542     0.008192     0.007939
   2   -1   24 2    0.912575     0.009097     0.008851
   2   -1   26 2    0.848445     0.038962     0.038991
   2   -1   28 2    0.792401     0.005495     0.005548
   2   -1   30 2    0.743062     0.000002     0.000002
   2   -1   32 2    0.699331     0.066320     0.068600
   2    0    0 2    2.545966     0.186457     0.191876
   2    0    1 2    2.530563     0.187947     0.194211
   2    0    2 2    2.485978     0.678718     0.726050
   2    0    3 2    2.416636     0.943996     1.044491
   2    0    4 2    2.328633     0.083954     0.089502
   2    0    5 2    2.228449     2.000999     2.022748
   2    0    6 2    2.121943     2.733748     2.769869
   2    0    7 2    2.013817     0.460410     0.470002
   2    0    8 2    1.907486     0.218351     0.216712
   2    0    9 2    1.805210     1.518185     1.500149
   2    0   10 2    1.708328     0.546171     0.552768
   2    0   11 2    1.617506     3.500079     3.537618
   2    0   12 2    1.532951     1.430909     1.403376
   2    0   13 2    1.454573     1.256990     1.216852
   2    0   14 2    1.382106     1.615390     1.610646
   2    0   15 2    1.315185     0.277533     0.268837
   2    0   16 2    1.253403     0.058134     0.057799
   2    0   17 2    1.196344     0.189659     0.187800
   2    0   18 2    1.143602     0.036541     0.036837
   2    0   19 2    1.094791     0.000510     0.000502
   2    0   20 2    1.049556     0.023397     0.023274
   2    0   21 2    1.007568     0.005766     0.005597
   2    0   22 2    0.968532     0.096318     0.094323
   2    0   23 2    0.932177     0.064649     0.063204
   2    0   24 2    0.898263     0.114886     0.113318
   2    0   25 2    0.866571     0.583297     0.581197
   2    0   26 2    0.836907     0.056091     0.056037
   2    0   27 2    0.809095     0.099515     0.101263
   2    0   28 2    0.782977     0.027508     0.027735
   2    0   29 2    0.758413     0.061933     0.061558
   2    0   30 2    0.735274     0.003457     0.003496
   2    0   31 2    0.713447     0.041866     0.042276
   2    0   32 2    0.692827     0.016309     0.017263
   2    0   33 2    0.673322     0.013756     0.017014
   3   -1    0 2    1.924569     0.001123     0.001124
   3   -1    1 2    1.917890     0.089640     0.089493
   3   -1    2 2    1.898261     0.084018     0.082589
   3   -1    3 2    1.866845     0.259384     0.242609
   3   -1    4 2    1.825372     0.026315     0.025489
   3   -1    5 2    1.775899     0.967984     0.966352
   3   -1    6 2    1.720567     0.071311     0.072188
   3   -1    7 2    1.661397     2.024331     2.003964
   3   -1    8 2    1.600165     1.753105     1.761480
   3   -1    9 2    1.538336     0.084272     0.082968
   3   -1   10 2    1.477052     0.000109     0.000106
   3   -1   11 2    1.417162     0.813555     0.811920
   3   -1   12 2    1.359257     0.567666     0.563833
   3   -1   13 2    1.303720     0.115486     0.111648
   3   -1   14 2    1.250775     0.133851     0.132953
   3   -1   15 2    1.200525     0.185867     0.184041
   3   -1   16 2    1.152984     0.081294     0.081770
   3   -1   17 2    1.108105     0.421249     0.415059
   3   -1   18 2    1.065801     0.000137     0.000136
   3   -1   19 2    1.025959     0.389004     0.380018
   3   -1   20 2    0.988451     0.204259     0.197765
   3   -1   21 2    0.953142     0.595173     0.581237
   3   -1   22 2    0.919895     0.001894     0.001848
   3   -1   23 2    0.888577     0.009205     0.009219
   3   -1   24 2    0.859057     0.021810     0.021676
   3   -1   25 2    0.831212     0.010990     0.010972
   3   -1   26 2    0.804926     0.006470     0.006585
   3   -1   27 2    0.780090     0.035835     0.036188
   3   -1   28 2    0.756603     0.083919     0.083297
   3   -1   29 2    0.734369     0.023723     0.023999
   3   -1   30 2    0.713303     0.015344     0.015496
   3   -1   31 2    0.693322     0.002011     0.002124
   3   -1   32 2    0.674353     0.000036     0.000045
   3    0    0 2    1.697310     0.251653     0.254101
   3    0    1 2    1.692724     0.129911     0.130886
   3    0    2 2    1.679183     0.000390     0.000389
   3    0    3 2    1.657319     0.025402     0.025155
   3    0    4 2    1.628096     0.990206     1.000868
   3    0    5 2    1.592701     0.069016     0.069249
   3    0    6 2    1.552422     0.192706     0.191058
   3    0    7 2    1.508543     0.778579     0.757377
   3    0    8 2    1.462260     0.008894     0.008644
   3    0    9 2    1.414629     0.120763     0.120812
   3    0   10 2    1.366535     0.012803     0.012748
   3    0   11 2    1.318693     0.299321     0.290713
   3    0   12 2    1.271657     0.004071     0.004035
   3    0   13 2    1.225835     0.017294     0.017105
   3    0   14 2    1.181515     0.048744     0.048139
   3    0   15 2    1.138885     0.013725     0.013803
   3    0   16 2    1.098058     0.357063     0.351763
   3    0   17 2    1.059083     0.156093     0.155562
   3    0   18 2    1.021967     0.426521     0.416091
   3    0   19 2    0.986685     0.000429     0.000416
   3    0   20 2    0.953185     0.001772     0.001731
   3    0   21 2    0.921404     0.002387     0.002329
   3    0   22 2    0.891267     0.000051     0.000051
   3    0   23 2    0.862694     0.029760     0.029584
   3    0   24 2    0.835602     0.014497     0.014479
   3    0   25 2    0.809910     0.007164     0.007287
   3    0   26 2    0.785536     0.015886     0.016002
   3    0   27 2    0.762401     0.071777     0.071732
   3    0   28 2    0.740431     0.009651     0.009731
   3    0   29 2    0.719555     0.001735     0.001750
   3    0   30 2    0.699704     0.000007     0.000007
   3    0   31 2    0.680815     0.000705     0.000808
   4   -2    0 2    1.469914     7.872185     7.674592
   4   -2    2 2    1.458092     0.132912     0.128885
   4   -2    4 2    1.424268     0.002577     0.002548
   4   -2    6 2    1.372775     0.334904     0.333968
   4   -2    8 2    1.309246     0.078102     0.075482
   4   -2   10 2    1.239199     0.147607     0.146164
   4   -2   12 2    1.167144     0.031124     0.030922
   4   -2   14 2    1.096289     1.766305     1.740466
   4   -2   16 2    1.028646     0.009630     0.009422
   4   -2   18 2    0.965304     0.012043     0.011785
   4   -2   20 2    0.906716     1.416187     1.379144
   4   -2   22 2    0.852931     0.025547     0.025493
   4   -2   24 2    0.803765     0.011328     0.011526
   4   -2   26 2    0.758910     0.000022     0.000022
   4   -2   28 2    0.718008     0.053596     0.054040
   4   -2   30 2    0.680690     0.002080     0.002386
   4   -1    0 2    1.412248     0.308040     0.308684
   4   -1    1 2    1.409602     0.124891     0.125298
   4   -1    2 2    1.401754     0.001600     0.001605
   4   -1    3 2    1.388960     0.173063     0.172619
   4   -1    4 2    1.371622     0.071040     0.070829
   4   -1    5 2    1.350257     0.000278     0.000276
   4   -1    6 2    1.325451     0.000088     0.000086
   4   -1    7 2    1.297827     1.157558     1.122019
   4   -1    8 2    1.268002     0.710588     0.705807
   4   -1    9 2    1.236566     0.079091     0.078307
   4   -1   10 2    1.204056     0.052696     0.052142
   4   -1   11 2    1.170946     0.090153     0.089348
   4   -1   12 2    1.137642     0.381213     0.383082
   4   -1   13 2    1.104479     0.036901     0.036337
   4   -1   14 2    1.071731     0.009604     0.009516
   4   -1   15 2    1.039610     0.000002     0.000002
   4   -1   16 2    1.008278     0.017107     0.016611
   4   -1   17 2    0.977852     0.061225     0.059741
   4   -1   18 2    0.948412     0.101878     0.099608
   4   -1   19 2    0.920011     0.135015     0.131725
   4   -1   20 2    0.892674     0.340067     0.338918
   4   -1   21 2    0.866409     0.092245     0.091902
   4   -1   22 2    0.841211     0.000017     0.000017
   4   -1   23 2    0.817061     0.076674     0.077484
   4   -1   24 2    0.793934     0.023543     0.023801
   4   -1   25 2    0.771799     0.026410     0.026691
   4   -1   26 2    0.750619     0.000087     0.000086
   4   -1   27 2    0.730357     0.028114     0.028446
   4   -1   28 2    0.710975     0.022587     0.022849
   4   -1   29 2    0.692431     0.000024     0.000026
   4   -1   30 2    0.674688     0.004765     0.005817
   4    0    0 2    1.272983     0.179988     0.178192
   4    0    1 2    1.271044     0.032315     0.032040
   4    0    2 2    1.265281     0.145709     0.144900
   4    0    3 2    1.255848     0.347370     0.345616
   4    0    4 2    1.242989     0.000009     0.000009
   4    0    5 2    1.227022     0.429907     0.425309
   4    0    6 2    1.208318     0.555510     0.549048
   4    0    7 2    1.187279     0.191837     0.189566
   4    0    8 2    1.164317     0.110150     0.109672
   4    0    9 2    1.139837     0.548481     0.551939
   4    0   10 2    1.114224     0.084272     0.083294
   4    0   11 2    1.087831     1.486497     1.465362
   4    0   12 2    1.060972     0.300219     0.299130
   4    0   13 2    1.033920     0.373190     0.366889
   4    0   14 2    1.006908     0.549300     0.532974
   4    0   15 2    0.980130     0.048890     0.047614
   4    0   16 2    0.953743     0.000051     0.000050
   4    0   17 2    0.927869     0.043655     0.042642
   4    0   18 2    0.902605     0.000295     0.000289
   4    0   19 2    0.878020     0.003499     0.003511
   4    0   20 2    0.854164     0.013302     0.013260
   4    0   21 2    0.831069     0.000022     0.000022
   4    0   22 2    0.808753     0.006710     0.006828
   4    0   23 2    0.787223     0.038447     0.038724
   4    0   24 2    0.766476     0.028028     0.028182
   4    0   25 2    0.746502     0.195578     0.195682
   4    0   26 2    0.727287     0.010812     0.010932
   4    0   27 2    0.708811     0.041211     0.041783
   4    0   28 2    0.691053     0.001779     0.001897
   4    0   29 2    0.673988     0.014144     0.017388
   5   -2    0 2    1.168169     0.223840     0.222226
   5   -2    1 2    1.166671     0.486994     0.483995
   5   -2    2 2    1.162209     0.238482     0.237877
   5   -2    3 2    1.154886     0.082374     0.082729
   5   -2    4 2    1.144862     0.003247     0.003275
   5   -2    5 2    1.132349     0.142438     0.142585
   5   -2    6 2    1.117599     0.258197     0.255818
   5   -2    7 2    1.100889     0.880974     0.867623
   5   -2    8 2    1.082509     0.347376     0.342568
   5   -2    9 2    1.062752     0.117393     0.116913
   5   -2   10 2    1.041901     0.003558     0.003525
   5   -2   11 2    1.020225     0.005020     0.004895
   5   -2   12 2    0.997970     0.000301     0.000291
   5   -2   13 2    0.975358     0.149245     0.145888
   5   -2   14 2    0.952583     0.028066     0.027412
   5   -2   15 2    0.929816     0.018338     0.017918
   5   -2   16 2    0.907196     0.000190     0.000185
   5   -2   17 2    0.884843     0.000393     0.000394
   5   -2   18 2    0.862852     0.069874     0.069463
   5   -2   19 2    0.841299     0.067564     0.067599
   5   -2   20 2    0.820243     0.339413     0.341591
   5   -2   21 2    0.799728     0.003158     0.003206
   5   -2   22 2    0.779784     0.079034     0.079827
   5   -2   23 2    0.760431     0.119552     0.119127
   5   -2   24 2    0.741682     0.002098     0.002113
   5   -2   25 2    0.723540     0.018802     0.018981
   5   -2   26 2    0.706003     0.001493     0.001520
   5   -2   27 2    0.689065     0.031947     0.034417
   5   -2   28 2    0.672717     0.043770     0.054422
   5   -1    0 2    1.111151     0.488965     0.482410
   5   -1    1 2    1.109861     0.014965     0.014755
   5   -1    2 2    1.106018     0.001727     0.001701
   5   -1    3 2    1.099700     0.008654     0.008524
   5   -1    4 2    1.091035     0.473519     0.466766
   5   -1    5 2    1.080190     0.002836     0.002799
   5   -1    6 2    1.067363     0.364453     0.362148
   5   -1    7 2    1.052778     0.361808     0.360296
   5   -1    8 2    1.036670     0.030475     0.030045
   5   -1    9 2    1.019278     0.047551     0.046365
   5   -1   10 2    1.000839     0.099437     0.096209
   5   -1   11 2    0.981580     0.088680     0.086259
   5   -1   12 2    0.961712     0.003350     0.003274
   5   -1   13 2    0.941427     0.030154     0.029519
   5   -1   14 2    0.920899     0.025448     0.024834
   5   -1   15 2    0.900280     0.001034     0.001016
   5   -1   16 2    0.879702     0.119067     0.119501
   5   -1   17 2    0.859276     0.043003     0.042737
   5   -1   18 2    0.839094     0.182084     0.182041
   5   -1   19 2    0.819233     0.000001     0.000001
   5   -1   20 2    0.799753     0.002192     0.002226
   5   -1   21 2    0.780702     0.000654     0.000661
   5   -1   22 2    0.762115     0.005974     0.005968
   5   -1   23 2    0.744019     0.006889     0.006918
   5   -1   24 2    0.726430     0.002467     0.002493
   5   -1   25 2    0.709359     0.004587     0.004648
   5   -1   26 2    0.692810     0.023467     0.024841
   5   -1   27 2    0.676783     0.031286     0.037381
   5    0    0 2    1.018386     0.036732     0.035809
   5    0    1 2    1.017393     0.056765     0.055327
   5    0    2 2    1.014430     0.045545     0.044354
   5    0    3 2    1.009549     0.031987     0.031081
   5    0    4 2    1.002833     0.037034     0.035861
   5    0    5 2    0.994391     0.333550     0.322464
   5    0    6 2    0.984358     0.017114     0.016610
   5    0    7 2    0.972882     0.292672     0.286441
   5    0    8 2    0.960128     0.275959     0.269581
   5    0    9 2    0.946262     0.015566     0.015228
   5    0   10 2    0.931453     0.001550     0.001515
   5    0   11 2    0.915868     0.141212     0.137557
   5    0   12 2    0.899666     0.085710     0.084308
   5    0   13 2    0.882994     0.064659     0.064911
   5    0   14 2    0.865990     0.038673     0.038517
   5    0   15 2    0.848777     0.064231     0.064269
   5    0   16 2    0.831467     0.044834     0.044761
   5    0   17 2    0.814156     0.079968     0.081090
   5    0   18 2    0.796928     0.014329     0.014522
   5    0   19 2    0.779854     0.065136     0.065787
   5    0   20 2    0.762994     0.005562     0.005564
   5    0   21 2    0.746398     0.119529     0.119611
   5    0   22 2    0.730106     0.000000     0.000000
   5    0   23 2    0.714149     0.000139     0.000140
   5    0   24 2    0.698551     0.002552     0.002646
   5    0   25 2    0.683331     0.000000     0.000000
   6   -3    0 2    0.979943     0.400328     0.389939
   6   -3    2 2    0.976416     0.004057     0.003963
   6   -3    4 2    0.966062     0.055241     0.054069
   6   -3    6 2    0.949512     0.279929     0.273610
   6   -3    8 2    0.927710     0.028261     0.027604
   6   -3   10 2    0.901767     0.144837     0.141929
   6   -3   12 2    0.872831     0.021893     0.021916
   6   -3   14 2    0.841979     0.002990     0.002992
   6   -3   16 2    0.810146     0.001647     0.001675
   6   -3   18 2    0.778096     0.013604     0.013752
   6   -3   20 2    0.746419     0.010620     0.010627
   6   -3   22 2    0.715543     0.012775     0.012887
   6   -3   24 2    0.685764     0.000625     0.000687
   6   -2    0 2    0.962285     0.182855     0.178748
   6   -2    1 2    0.961446     0.121525     0.118762
   6   -2    2 2    0.958945     0.049369     0.048215
   6   -2    3 2    0.954819     0.283730     0.277024
   6   -2    4 2    0.949131     0.014246     0.013926
   6   -2    5 2    0.941964     0.497509     0.487017
   6   -2    6 2    0.933422     0.224437     0.219486
   6   -2    7 2    0.923621     0.048265     0.047121
   6   -2    8 2    0.912686     0.086543     0.084198
   6   -2    9 2    0.900750     0.290150     0.284833
   6   -2   10 2    0.887950     0.032748     0.032820
   6   -2   11 2    0.874417     0.753924     0.755376
   6   -2   12 2    0.860283     0.113278     0.112556
   6   -2   13 2    0.845672     0.342185     0.342617
   6   -2   14 2    0.830698     0.357118     0.356573
   6   -2   15 2    0.815470     0.059075     0.059815
   6   -2   16 2    0.800082     0.008841     0.008979
   6   -2   17 2    0.784623     0.089830     0.090510
   6   -2   18 2    0.769168     0.001009     0.001018
   6   -2   19 2    0.753783     0.002010     0.001995
   6   -2   20 2    0.738526     0.008610     0.008694
   6   -2   21 2    0.723445     0.003661     0.003696
   6   -2   22 2    0.708581     0.000073     0.000074
   6   -2   23 2    0.693967     0.010060     0.010599
   6   -2   24 2    0.679628     0.016528     0.019167
   6   -1    0 2    0.914538     0.035409     0.034473
   6   -1    1 2    0.913818     0.000646     0.000629
   6   -1    2 2    0.911670     0.082420     0.080168
   6   -1    3 2    0.908122     0.054087     0.052627
   6   -1    4 2    0.903224     0.018578     0.018163
   6   -1    5 2    0.897042     0.017753     0.017552
   6   -1    6 2    0.889655     0.042440     0.042464
   6   -1    7 2    0.881156     0.251339     0.252315
   6   -1    8 2    0.871646     0.216390     0.216460
   6   -1    9 2    0.861232     0.012400     0.012321
   6   -1   10 2    0.850022     0.042159     0.042156
   6   -1   11 2    0.838128     0.053058     0.053028
   6   -1   12 2    0.825658     0.275538     0.275756
   6   -1   13 2    0.812715     0.000001     0.000001
   6   -1   14 2    0.799398     0.030629     0.031097
   6   -1   15 2    0.785799     0.002483     0.002501
   6   -1   16 2    0.772003     0.004655     0.004705
   6   -1   17 2    0.758087     0.039738     0.039485
   6   -1   18 2    0.744120     0.010499     0.010541
   6   -1   19 2    0.730164     0.035488     0.035907
   6   -1   20 2    0.716271     0.039577     0.039917
   6   -1   21 2    0.702488     0.045850     0.047021
   6   -1   22 2    0.688854     0.014892     0.016062
   6   -1   23 2    0.675404     0.008781     0.010642
   6    0    0 2    0.848655     0.751286     0.751773
   6    0    1 2    0.848080     0.013234     0.013245
   6    0    2 2    0.846362     0.028221     0.028255
   6    0    3 2    0.843521     0.000905     0.000906
   6    0    4 2    0.839591     0.009373     0.009372
   6    0    5 2    0.834619     0.010270     0.010255
   6    0    6 2    0.828659     0.103549     0.103452
   6    0    7 2    0.821779     0.010501     0.010548
   6    0    8 2    0.814048     0.020117     0.020402
   6    0    9 2    0.805545     0.002685     0.002732
   6    0   10 2    0.796351     0.000060     0.000061
   6    0   11 2    0.786545     0.011342     0.011423
   6    0   12 2    0.776211     0.000145     0.000146
   6    0   13 2    0.765428     0.001131     0.001136
   6    0   14 2    0.754272     0.207910     0.206284
   6    0   15 2    0.742816     0.001566     0.001575
   6    0   16 2    0.731130     0.003074     0.003111
   6    0   17 2    0.719277     0.006971     0.007029
   6    0   18 2    0.707314     0.001213     0.001232
   6    0   19 2    0.695295     0.000080     0.000084
   6    0   20 2    0.683267     0.146409     0.164079
   7   -3    0 2    0.837108     0.012841     0.012830
   7   -3    1 2    0.836556     0.004459     0.004454
   7   -3    2 2    0.834907     0.048385     0.048316
   7   -3    3 2    0.832180     0.025341     0.025299
   7   -3    4 2    0.828406     0.015287     0.015274
   7   -3    5 2    0.823628     0.095142     0.095382
   7   -3    6 2    0.817899     0.001761     0.001778
   7   -3    7 2    0.811281     0.267269     0.271670
   7   -3    8 2    0.803841     0.195655     0.199072
   7   -3    9 2    0.795650     0.019349     0.019589
   7   -3   10 2    0.786787     0.000484     0.000488
   7   -3   11 2    0.777326     0.041246     0.041706
   7   -3   12 2    0.767347     0.092679     0.093292
   7   -3   13 2    0.756923     0.017761     0.017632
   7   -3   14 2    0.746130     0.031113     0.031147
   7   -3   15 2    0.735036     0.017665     0.017868
   7   -3   16 2    0.723708     0.020080     0.020273
   7   -3   17 2    0.712206     0.029388     0.029699
   7   -3   18 2    0.700587     0.005845     0.006024
   7   -3   19 2    0.688903     0.035943     0.038756
   7   -3   20 2    0.677198     0.005552     0.006605
   7   -2    0 2    0.815362     0.033971     0.034401
   7   -2    1 2    0.814851     0.004495     0.004554
   7   -2    2 2    0.813327     0.000018     0.000018
   7   -2    3 2    0.810805     0.005702     0.005798
   7   -2    4 2    0.807313     0.146075     0.148689
   7   -2    5 2    0.802889     0.000082     0.000084
   7   -2    6 2    0.797580     0.048523     0.049201
   7   -2    7 2    0.791439     0.281111     0.283638
   7   -2    8 2    0.784527     0.002923     0.002945
   7   -2    9 2    0.776907     0.034356     0.034743
   7   -2   10 2    0.768649     0.000904     0.000911
   7   -2   11 2    0.759821     0.056951     0.056699
   7   -2   12 2    0.750492     0.000592     0.000589
   7   -2   13 2    0.740732     0.032398     0.032656
   7   -2   14 2    0.730608     0.013900     0.014065
   7   -2   15 2    0.720182     0.000218     0.000220
   7   -2   16 2    0.709517     0.054424     0.055135
   7   -2   17 2    0.698669     0.026249     0.027206
   7   -2   18 2    0.687690     0.069267     0.075198
   7   -2   19 2    0.676629     0.000005     0.000006
   7   -1    0 2    0.776512     0.051673     0.052260
   7   -1    1 2    0.776072     0.014016     0.014176
   7   -1    2 2    0.774754     0.005016     0.005073
   7   -1    3 2    0.772573     0.022219     0.022464
   7   -1    4 2    0.769551     0.012402     0.012514
   7   -1    5 2    0.765716     0.000314     0.000316
   7   -1    6 2    0.761107     0.002558     0.002552
   7   -1    7 2    0.755765     0.036164     0.035882
   7   -1    8 2    0.749739     0.052920     0.052702
   7   -1    9 2    0.743080     0.002772     0.002787
   7   -1   10 2    0.735844     0.001679     0.001698
   7   -1   11 2    0.728088     0.014521     0.014686
   7   -1   12 2    0.719868     0.015442     0.015571
   7   -1   13 2    0.711241     0.013596     0.013751
   7   -1   14 2    0.702264     0.000638     0.000655
   7   -1   15 2    0.692990     0.000005     0.000006
   7   -1   16 2    0.683473     0.003968     0.004439
   7   -1   17 2    0.673760     0.010657     0.013129
   7    0    0 2    0.727419     0.026516     0.026812
   7    0    1 2    0.727057     0.025120     0.025396
   7    0    2 2    0.725973     0.022481     0.022719
   7    0    3 2    0.724178     0.004578     0.004623
   7    0    4 2    0.721687     0.001711     0.001726
   7    0    5 2    0.718521     0.003798     0.003829
   7    0    6 2    0.714708     0.015358     0.015498
   7    0    7 2    0.710280     0.024080     0.024375
   7    0    8 2    0.705270     0.010998     0.011211
   7    0    9 2    0.699719     0.005236     0.005410
   7    0   10 2    0.693668     0.000041     0.000043
   7    0   11 2    0.687158     0.000075     0.000082
   7    0   12 2    0.680235     0.000895     0.001032
   7    0   13 2    0.672942     0.009840     0.012212
   8   -4    0 2    0.734957     0.249233     0.252106
   8   -4    2 2    0.733466     0.009863     0.009980
   8   -4    4 2    0.729046     0.004166     0.004214
   8   -4    6 2    0.721854     0.040473     0.040833
   8   -4    8 2    0.712134     0.008614     0.008705
   8   -4   10 2    0.700195     0.000745     0.000768
   8   -4   12 2    0.686388     0.000112     0.000123
   8   -3    0 2    0.727419     0.039981     0.040426
   8   -3    1 2    0.727057     0.002963     0.002996
   8   -3    2 2    0.725973     0.014337     0.014489
   8   -3    3 2    0.724178     0.017181     0.017350
   8   -3    4 2    0.721687     0.025376     0.025601
   8   -3    5 2    0.718521     0.000620     0.000625
   8   -3    6 2    0.714708     0.024703     0.024928
   8   -3    7 2    0.710280     0.022399     0.022673
   8   -3    8 2    0.705270     0.037183     0.037904
   8   -3    9 2    0.699719     0.000580     0.000599
   8   -3   10 2    0.693668     0.018969     0.020010
   8   -3   11 2    0.687158     0.011889     0.012949
   8   -3   12 2    0.680235     0.076641     0.088337
   8   -3   13 2    0.672942     0.005705     0.007080
   8   -2    0 2    0.706124     0.039786     0.040495
   8   -2    1 2    0.705792     0.000623     0.000634
   8   -2    2 2    0.704801     0.003881     0.003959
   8   -2    3 2    0.703158     0.037448     0.038343
   8   -2    4 2    0.700877     0.007561     0.007787
   8   -2    5 2    0.697976     0.006755     0.007017
   8   -2    6 2    0.694480     0.012136     0.012761
   8   -2    7 2    0.690414     0.015716     0.016815
   8   -2    8 2    0.685811     0.016718     0.018371
   8   -2    9 2    0.680704     0.045452     0.052146
   8   -2   10 2    0.675128     0.000614     0.000746
   8   -1    0 2    0.674443     0.073668     0.090167
   8   -1    1 2    0.674154     0.001227     0.001506
   8   -1    2 2    0.673290     0.000022     0.000027
   0    0    2 3    6.708890     0.000000     0.000000
   0    0    3 3    4.472593     0.000000     0.000000
   0    0    4 3    3.354445     0.000000     0.000000
   0    0    5 3    2.683556     0.000000     0.000000
   0    0    6 3    2.236297     0.000000     0.000000
   0    0    7 3    1.916826     0.000000     0.000000
   0    0    8 3    1.677223     0.000000     0.000000
   0    0    9 3    1.490864     0.000000     0.000000
   0    0   10 3    1.341778     0.000000     0.000000
   0    0   11 3    1.219798     0.000000     0.000000
   0    0   12 3    1.118148     0.000000     0.000000
   0    0   13 3    1.032137     0.000000     0.000000
   0    0   14 3    0.958413     0.000000     0.000000
   0    0   15 3    0.894519     0.000000     0.000000
   0    0   16 3    0.838611     0.000000     0.000000
   0    0   17 3    0.789281     0.000000     0.000000
   0    0   18 3    0.745432     0.000000     0.000000
   0    0   19 3    0.706199     0.000000     0.000000
   1    0  -19 3    0.698601     0.000000     0.000000
   1    0  -18 3    0.736513     0.000000     0.000000
   1    0  -17 3    0.778716     0.000000     0.000000
   1    0  -16 3    0.825971     0.000000     0.000000
   1    0  -15 3    0.879226     0.000000     0.000000
   1    0  -14 3    0.939674     0.000000     0.000000
   1    0  -13 3    1.008841     0.000000     0.000000
   1    0  -12 3    1.088702     0.000000     0.000000
   1    0  -11 3    1.181851     0.000000     0.000000
   1    0  -10 3    1.291754     0.000000     0.000000
   1    0   -9 3    1.423121     0.000000     0.000000
   1    0   -8 3    1.582454     0.000000     0.000000
   1    0   -7 3    1.778867     0.000000     0.000000
   1    0   -6 3    2.025223     0.000000     0.000000
   1    0   -5 3    2.339459     0.000000     0.000000
   1    0   -4 3    2.744902     0.000000     0.000000
   1    0   -3 3    3.264383     0.000000     0.000000
   1    0   -2 3    3.890431     0.000000     0.000000
   1    0   -1 3    4.498904     0.000000     0.000000
   1    0    0 3    4.775332     0.000000     0.000000
   1    0    1 3    4.498904     0.000000     0.000000
   1    0    2 3    3.890431     0.000000     0.000000
   1    0    3 3    3.264383     0.000000     0.000000
   1    0    4 3    2.744902     0.000000     0.000000
   1    0    5 3    2.339459     0.000000     0.000000
   1    0    6 3    2.025223     0.000000     0.000000
   1    0    7 3    1.778867     0.000000     0.000000
   1    0    8 3    1.582454     0.000000     0.000000
   1    0    9 3    1.423121     0.000000     0.000000
   1    0   10 3    1.291754     0.000000     0.000000
   1    0   11 3    1.181851     0.000000     0.000000
   1    0   12 3    1.088702     0.000000     0.000000
   1    0   13 3    1.008841     0.000000     0.000000
   1    0   14 3    0.939674     0.000000     0.000000
   1    0   15 3    0.879226     0.000000     0.000000
   1    0   16 3    0.825971     0.000000     0.000000
   1    0   17 3    0.778716     0.000000     0.000000
   1    0   18 3    0.736513     0.000000     0.000000
   1    0   19 3    0.698601     0.000000     0.000000
   2   -1    0 3    2.757039     0.000000     0.000000
   2   -1    1 3    2.700618     0.000000     0.000000
   2   -1    2 3    2.550102     0.000000     0.000000
   2   -1    3 3    2.346960     0.000000     0.000000
   2   -1    4 3    2.129937     0.000000     0.000000
   2   -1    5 3    1.923015     0.000000     0.000000
   2   -1    6 3    1.736791     0.000000     0.000000
   2   -1    7 3    1.573830     0.000000     0.000000
   2   -1    8 3    1.432906     0.000000     0.000000
   2   -1    9 3    1.311409     0.000000     0.000000
   2   -1   10 3    1.206485     0.000000     0.000000
   2   -1   11 3    1.115498     0.000000     0.000000
   2   -1   12 3    1.036176     0.000000     0.000000
   2   -1   13 3    0.966622     0.000000     0.000000
   2   -1   14 3    0.905275     0.000000     0.000000
   2   -1   15 3    0.850855     0.000000     0.000000
   2   -1   16 3    0.802317     0.000000     0.000000
   2   -1   17 3    0.758800     0.000000     0.000000
   2   -1   18 3    0.719594     0.000000     0.000000
   2   -1   19 3    0.684113     0.000000     0.000000
   2    0  -19 3    0.677199     0.000000     0.000000
   2    0  -18 3    0.711561     0.000000     0.000000
   2    0  -17 3    0.749398     0.000000     0.000000
   2    0  -16 3    0.791227     0.000000     0.000000
   2    0  -15 3    0.837663     0.000000     0.000000
   2    0  -14 3    0.889433     0.000000     0.000000
   2    0  -13 3    0.947407     0.000000     0.000000
   2    0  -12 3    1.012612     0.000000     0.000000
   2    0  -11 3    1.086255     0.000000     0.000000
   2    0  -10 3    1.169730     0.000000     0.000000
   2    0   -9 3    1.264590     0.000000     0.000000
   2    0   -8 3    1.372451     0.000000     0.000000
   2    0   -7 3    1.494743     0.000000     0.000000
   2    0   -6 3    1.632191     0.000000     0.000000
   2    0   -5 3    1.783810     0.000000     0.000000
   2    0   -4 3    1.945216     0.000000     0.000000
   2    0   -3 3    2.106317     0.000000     0.000000
   2    0   -2 3    2.249452     0.000000     0.000000
   2    0   -1 3    2.350737     0.000000     0.000000
   2    0    0 3    2.387666     0.000000     0.000000
   2    0    1 3    2.350737     0.000000     0.000000
   2    0    2 3    2.249452     0.000000     0.000000
   2    0    3 3    2.106317     0.000000     0.000000
   2    0    4 3    1.945216     0.000000     0.000000
   2    0    5 3    1.783810     0.000000     0.000000
   2    0    6 3    1.632191     0.000000     0.000000
   2    0    7 3    1.494743     0.000000     0.000000
   2    0    8 3    1.372451     0.000000     0.000000
   2    0    9 3    1.264590     0.000000     0.000000
   2    0   10 3    1.169730     0.000000     0.000000
   2    0   11 3    1.086255     0.000000     0.000000
   2    0   12 3    1.012612     0.000000     0.000000
   2    0   13 3    0.947407     0.000000     0.000000
   2    0   14 3    0.889433     0.000000     0.000000
   2    0   15 3    0.837663     0.000000     0.000000
   2    0   16 3    0.791227     0.000000     0.000000
   2    0   17 3    0.749398     0.000000     0.000000
   2    0   18 3    0.711561     0.000000     0.000000
   2    0   19 3    0.677199     0.000000     0.000000
   3   -1  -18 3    0.688984     0.000000     0.000000
   3   -1  -17 3    0.723159     0.000000     0.000000
   3   -1  -16 3    0.760528     0.000000     0.000000
   3   -1  -15 3    0.801486     0.000000     0.000000
   3   -1  -14 3    0.846476     0.000000     0.000000
   3   -1  -13 3    0.895983     0.000000     0.000000
   3   -1  -12 3    0.950528     0.000000     0.000000
   3   -1  -11 3    1.010642     0.000000     0.000000
   3   -1  -10 3    1.076821     0.000000     0.000000
   3   -1   -9 3    1.149445     0.000000     0.000000
   3   -1   -8 3    1.228637     0.000000     0.000000
   3   -1   -7 3    1.314047     0.000000     0.000000
   3   -1   -6 3    1.404520     0.000000     0.000000
   3   -1   -5 3    1.497672     0.000000     0.000000
   3   -1   -4 3    1.589431     0.000000     0.000000
   3   -1   -3 3    1.673757     0.000000     0.000000
   3   -1   -2 3    1.742932     0.000000     0.000000
   3   -1   -1 3    1.788795     0.000000     0.000000
   3   -1    0 3    1.804906     0.000000     0.000000
   3   -1    1 3    1.788795     0.000000     0.000000
   3   -1    2 3    1.742932     0.000000     0.000000
   3   -1    3 3    1.673757     0.000000     0.000000
   3   -1    4 3    1.589431     0.000000     0.000000
   3   -1    5 3    1.497672     0.000000     0.000000
   3   -1    6 3    1.404520     0.000000     0.000000
   3   -1    7 3    1.314047     0.000000     0.000000
   3   -1    8 3    1.228637     0.000000     0.000000
   3   -1    9 3    1.149445     0.000000     0.000000
   3   -1   10 3    1.076821     0.000000     0.000000
   3   -1   11 3    1.010642     0.000000     0.000000
   3   -1   12 3    0.950528     0.000000     0.000000
   3   -1   13 3    0.895983     0.000000     0.000000
   3   -1   14 3    0.846476     0.000000     0.000000
   3   -1   15 3    0.801486     0.000000     0.000000
   3   -1   16 3    0.760528     0.000000     0.000000
   3   -1   17 3    0.723159     0.000000     0.000000
   3   -1   18 3    0.688984     0.000000     0.000000
   3    0  -18 3    0.675074     0.000000     0.000000
   3    0  -17 3    0.707125     0.000000     0.000000
   3    0  -16 3    0.741942     0.000000     0.000000
   3    0  -15 3    0.779820     0.000000     0.000000
   3    0  -14 3    0.821070     0.000000     0.000000
   3    0  -13 3    0.866014     0.000000     0.000000
   3    0  -12 3    0.914967     0.000000     0.000000
   3    0  -11 3    0.968205     0.000000     0.000000
   3    0  -10 3    1.025917     0.000000     0.000000
   3    0   -9 3    1.088128     0.000000     0.000000
   3    0   -8 3    1.154582     0.000000     0.000000
   3    0   -7 3    1.224588     0.000000     0.000000
   3    0   -6 3    1.296810     0.000000     0.000000
   3    0   -5 3    1.369052     0.000000     0.000000
   3    0   -4 3    1.438080     0.000000     0.000000
   3    0   -3 3    1.499635     0.000000     0.000000
   3    0   -2 3    1.548780     0.000000     0.000000
   3    0   -1 3    1.580693     0.000000     0.000000
   3    0    0 3    1.591777     0.000000     0.000000
   3    0    1 3    1.580693     0.000000     0.000000
   3    0    2 3    1.548780     0.000000     0.000000
   3    0    3 3    1.499635     0.000000     0.000000
   3    0    4 3    1.438080     0.000000     0.000000
   3    0    5 3    1.369052     0.000000     0.000000
   3    0    6 3    1.296810     0.000000     0.000000
   3    0    7 3    1.224588     0.000000     0.000000
   3    0    8 3    1.154582     0.000000     0.000000
   3    0    9 3    1.088128     0.000000     0.000000
   3    0   10 3    1.025917     0.000000     0.000000
   3    0   11 3    0.968205     0.000000     0.000000
   3    0   12 3    0.914967     0.000000     0.000000
   3    0   13 3    0.866014     0.000000     0.000000
   3    0   14 3    0.821070     0.000000     0.000000
   3    0   15 3    0.779820     0.000000     0.000000
   3    0   16 3    0.741942     0.000000     0.000000
   3    0   17 3    0.707125     0.000000     0.000000
   3    0   18 3    0.675074     0.000000     0.000000
   4   -2    0 3    1.378519     0.000000     0.000000
   4   -2    1 3    1.371301     0.000000     0.000000
   4   -2    2 3    1.350309     0.000000     0.000000
   4   -2    3 3    1.317366     0.000000     0.000000
   4   -2    4 3    1.275051     0.000000     0.000000
   4   -2    5 3    1.226197     0.000000     0.000000
   4   -2    6 3    1.173480     0.000000     0.000000
   4   -2    7 3    1.119157     0.000000     0.000000
   4   -2    8 3    1.064969     0.000000     0.000000
   4   -2    9 3    1.012150     0.000000     0.000000
   4   -2   10 3    0.961507     0.000000     0.000000
   4   -2   11 3    0.913513     0.000000     0.000000
   4   -2   12 3    0.868396     0.000000     0.000000
   4   -2   13 3    0.826213     0.000000     0.000000
   4   -2   14 3    0.786915     0.000000     0.000000
   4   -2   15 3    0.750381     0.000000     0.000000
   4   -2   16 3    0.716453     0.000000     0.000000
   4   -2   17 3    0.684955     0.000000     0.000000
   4   -1  -17 3    0.678016     0.000000     0.000000
   4   -1  -16 3    0.708523     0.000000     0.000000
   4   -1  -15 3    0.741285     0.000000     0.000000
   4   -1  -14 3    0.776444     0.000000     0.000000
   4   -1  -13 3    0.814118     0.000000     0.000000
   4   -1  -12 3    0.854384     0.000000     0.000000
   4   -1  -11 3    0.897243     0.000000     0.000000
   4   -1  -10 3    0.942590     0.000000     0.000000
   4   -1   -9 3    0.990153     0.000000     0.000000
   4   -1   -8 3    1.039434     0.000000     0.000000
   4   -1   -7 3    1.089633     0.000000     0.000000
   4   -1   -6 3    1.139576     0.000000     0.000000
   4   -1   -5 3    1.187668     0.000000     0.000000
   4   -1   -4 3    1.231894     0.000000     0.000000
   4   -1   -3 3    1.269929     0.000000     0.000000
   4   -1   -2 3    1.299361     0.000000     0.000000
   4   -1   -1 3    1.318033     0.000000     0.000000
   4   -1    0 3    1.324439     0.000000     0.000000
   4   -1    1 3    1.318033     0.000000     0.000000
   4   -1    2 3    1.299361     0.000000     0.000000
   4   -1    3 3    1.269929     0.000000     0.000000
   4   -1    4 3    1.231894     0.000000     0.000000
   4   -1    5 3    1.187668     0.000000     0.000000
   4   -1    6 3    1.139576     0.000000     0.000000
   4   -1    7 3    1.089633     0.000000     0.000000
   4   -1    8 3    1.039434     0.000000     0.000000
   4   -1    9 3    0.990153     0.000000     0.000000
   4   -1   10 3    0.942590     0.000000     0.000000
   4   -1   11 3    0.897243     0.000000     0.000000
   4   -1   12 3    0.854384     0.000000     0.000000
   4   -1   13 3    0.814118     0.000000     0.000000
   4   -1   14 3    0.776444     0.000000     0.000000
   4   -1   15 3    0.741285     0.000000     0.000000
   4   -1   16 3    0.708523     0.000000     0.000000
   4   -1   17 3    0.678016     0.000000     0.000000
   4    0  -16 3    0.686225     0.000000     0.000000
   4    0  -15 3    0.715861     0.000000     0.000000
   4    0  -14 3    0.747372     0.000000     0.000000
   4    0  -13 3    0.780789     0.000000     0.000000
   4    0  -12 3    0.816096     0.000000     0.000000
   4    0  -11 3    0.853199     0.000000     0.000000
   4    0  -10 3    0.891905     0.000000     0.000000
   4    0   -9 3    0.931879     0.000000     0.000000
   4    0   -8 3    0.972608     0.000000     0.000000
   4    0   -7 3    1.013361     0.000000     0.000000
   4    0   -6 3    1.053159     0.000000     0.000000
   4    0   -5 3    1.090766     0.000000     0.000000
   4    0   -4 3    1.124726     0.000000     0.000000
   4    0   -3 3    1.153450     0.000000     0.000000
   4    0   -2 3    1.175369     0.000000     0.000000
   4    0   -1 3    1.189135     0.000000     0.000000
   4    0    0 3    1.193833     0.000000     0.000000
   4    0    1 3    1.189135     0.000000     0.000000
   4    0    2 3    1.175369     0.000000     0.000000
   4    0    3 3    1.153450     0.000000     0.000000
   4    0    4 3    1.124726     0.000000     0.000000
   4    0    5 3    1.090766     0.000000     0.000000
   4    0    6 3    1.053159     0.000000     0.000000
   4    0    7 3    1.013361     0.000000     0.000000
   4    0    8 3    0.972608     0.000000     0.000000
   4    0    9 3    0.931879     0.000000     0.000000
   4    0   10 3    0.891905     0.000000     0.000000
   4    0   11 3    0.853199     0.000000     0.000000
   4    0   12 3    0.816096     0.000000     0.000000
   4    0   13 3    0.780789     0.000000     0.000000
   4    0   14 3    0.747372     0.000000     0.000000
   4    0   15 3    0.715861     0.000000     0.000000
   4    0   16 3    0.686225     0.000000     0.000000
   5   -2  -15 3    0.692886     0.000000     0.000000
   5   -2  -14 3    0.721338     0.000000     0.000000
   5   -2  -13 3    0.751245     0.000000     0.000000
   5   -2  -12 3    0.782533     0.000000     0.000000
   5   -2  -11 3    0.815063     0.000000     0.000000
   5   -2  -10 3    0.848605     0.000000     0.000000
   5   -2   -9 3    0.882814     0.000000     0.000000
   5   -2   -8 3    0.917208     0.000000     0.000000
   5   -2   -7 3    0.951148     0.000000     0.000000
   5   -2   -6 3    0.983824     0.000000     0.000000
   5   -2   -5 3    1.014272     0.000000     0.000000
   5   -2   -4 3    1.041404     0.000000     0.000000
   5   -2   -3 3    1.064080     0.000000     0.000000
   5   -2   -2 3    1.081215     0.000000     0.000000
   5   -2   -1 3    1.091903     0.000000     0.000000
   5   -2    0 3    1.095536     0.000000     0.000000
   5   -2    1 3    1.091903     0.000000     0.000000
   5   -2    2 3    1.081215     0.000000     0.000000
   5   -2    3 3    1.064080     0.000000     0.000000
   5   -2    4 3    1.041404     0.000000     0.000000
   5   -2    5 3    1.014272     0.000000     0.000000
   5   -2    6 3    0.983824     0.000000     0.000000
   5   -2    7 3    0.951148     0.000000     0.000000
   5   -2    8 3    0.917208     0.000000     0.000000
   5   -2    9 3    0.882814     0.000000     0.000000
   5   -2   10 3    0.848605     0.000000     0.000000
   5   -2   11 3    0.815063     0.000000     0.000000
   5   -2   12 3    0.782533     0.000000     0.000000
   5   -2   13 3    0.751245     0.000000     0.000000
   5   -2   14 3    0.721338     0.000000     0.000000
   5   -2   15 3    0.692886     0.000000     0.000000
   5   -1  -15 3    0.678744     0.000000     0.000000
   5   -1  -14 3    0.705422     0.000000     0.000000
   5   -1  -13 3    0.733315     0.000000     0.000000
   5   -1  -12 3    0.762330     0.000000     0.000000
   5   -1  -11 3    0.792308     0.000000     0.000000
   5   -1  -10 3    0.823013     0.000000     0.000000
   5   -1   -9 3    0.854106     0.000000     0.000000
   5   -1   -8 3    0.885135     0.000000     0.000000
   5   -1   -7 3    0.915520     0.000000     0.000000
   5   -1   -6 3    0.944549     0.000000     0.000000
   5   -1   -5 3    0.971396     0.000000     0.000000
   5   -1   -4 3    0.995150     0.000000     0.000000
   5   -1   -3 3    1.014881     0.000000     0.000000
   5   -1   -2 3    1.029715     0.000000     0.000000
   5   -1   -1 3    1.038934     0.000000     0.000000
   5   -1    0 3    1.042063     0.000000     0.000000
   5   -1    1 3    1.038934     0.000000     0.000000
   5   -1    2 3    1.029715     0.000000     0.000000
   5   -1    3 3    1.014881     0.000000     0.000000
   5   -1    4 3    0.995150     0.000000     0.000000
   5   -1    5 3    0.971396     0.000000     0.000000
   5   -1    6 3    0.944549     0.000000     0.000000
   5   -1    7 3    0.915520     0.000000     0.000000
   5   -1    8 3    0.885135     0.000000     0.000000
   5   -1    9 3    0.854106     0.000000     0.000000
   5   -1   10 3    0.823013     0.000000     0.000000
   5   -1   11 3    0.792308     0.000000     0.000000
   5   -1   12 3    0.762330     0.000000     0.000000
   5   -1   13 3    0.733315     0.000000     0.000000
   5   -1   14 3    0.705422     0.000000     0.000000
   5   -1   15 3    0.678744     0.000000     0.000000
   5    0  -14 3    0.676514     0.000000     0.000000
   5    0  -13 3    0.700999     0.000000     0.000000
   5    0  -12 3    0.726213     0.000000     0.000000
   5    0  -11 3    0.751987     0.000000     0.000000
   5    0  -10 3    0.778086     0.000000     0.000000
   5    0   -9 3    0.804201     0.000000     0.000000
   5    0   -8 3    0.829942     0.000000     0.000000
   5    0   -7 3    0.854833     0.000000     0.000000
   5    0   -6 3    0.878320     0.000000     0.000000
   5    0   -5 3    0.899781     0.000000     0.000000
   5    0   -4 3    0.918561     0.000000     0.000000
   5    0   -3 3    0.934009     0.000000     0.000000
   5    0   -2 3    0.945533     0.000000     0.000000
   5    0   -1 3    0.952656     0.000000     0.000000
   5    0    0 3    0.955066     0.000000     0.000000
   5    0    1 3    0.952656     0.000000     0.000000
   5    0    2 3    0.945533     0.000000     0.000000
   5    0    3 3    0.934009     0.000000     0.000000
   5    0    4 3    0.918561     0.000000     0.000000
   5    0    5 3    0.899781     0.000000     0.000000
   5    0    6 3    0.878320     0.000000     0.000000
   5    0    7 3    0.854833     0.000000     0.000000
   5    0    8 3    0.829942     0.000000     0.000000
   5    0    9 3    0.804201     0.000000     0.000000
   5    0   10 3    0.778086     0.000000     0.000000
   5    0   11 3    0.751987     0.000000     0.000000
   5    0   12 3    0.726213     0.000000     0.000000
   5    0   13 3    0.700999     0.000000     0.000000
   5    0   14 3    0.676514     0.000000     0.000000
   6   -3    0 3    0.919013     0.000000     0.000000
   6   -3    1 3    0.916865     0.000000     0.000000
   6   -3    2 3    0.910510     0.000000     0.000000
   6   -3    3 3    0.900206     0.000000     0.000000
   6   -3    4 3    0.886351     0.000000     0.000000
   6   -3    5 3    0.869442     0.000000     0.000000
   6   -3    6 3    0.850034     0.000000     0.000000
   6   -3    7 3    0.828691     0.000000     0.000000
   6   -3    8 3    0.805955     0.000000     0.000000
   6   -3    9 3    0.782320     0.000000     0.000000
   6   -3   10 3    0.758217     0.000000     0.000000
   6   -3   11 3    0.734006     0.000000     0.000000
   6   -3   12 3    0.709979     0.000000     0.000000
   6   -3   13 3    0.686364     0.000000     0.000000
   6   -2  -13 3    0.679383     0.000000     0.000000
   6   -2  -12 3    0.702260     0.000000     0.000000
   6   -2  -11 3    0.725486     0.000000     0.000000
   6   -2  -10 3    0.748836     0.000000     0.000000
   6   -2   -9 3    0.772028     0.000000     0.000000
   6   -2   -8 3    0.794716     0.000000     0.000000
   6   -2   -7 3    0.816488     0.000000     0.000000
   6   -2   -6 3    0.836879     0.000000     0.000000
   6   -2   -5 3    0.855380     0.000000     0.000000
   6   -2   -4 3    0.871466     0.000000     0.000000
   6   -2   -3 3    0.884625     0.000000     0.000000
   6   -2   -2 3    0.894397     0.000000     0.000000
   6   -2   -1 3    0.900419     0.000000     0.000000
   6   -2    0 3    0.902453     0.000000     0.000000
   6   -2    1 3    0.900419     0.000000     0.000000
   6   -2    2 3    0.894397     0.000000     0.000000
   6   -2    3 3    0.884625     0.000000     0.000000
   6   -2    4 3    0.871466     0.000000     0.000000
   6   -2    5 3    0.855380     0.000000     0.000000
   6   -2    6 3    0.836879     0.000000     0.000000
   6   -2    7 3    0.816488     0.000000     0.000000
   6   -2    8 3    0.794716     0.000000     0.000000
   6   -2    9 3    0.772028     0.000000     0.000000
   6   -2   10 3    0.748836     0.000000     0.000000
   6   -2   11 3    0.725486     0.000000     0.000000
   6   -2   12 3    0.702260     0.000000     0.000000
   6   -2   13 3    0.679383     0.000000     0.000000
   6   -1  -12 3    0.680530     0.000000     0.000000
   6   -1  -11 3    0.701602     0.000000     0.000000
   6   -1  -10 3    0.722655     0.000000     0.000000
   6   -1   -9 3    0.743432     0.000000     0.000000
   6   -1   -8 3    0.763625     0.000000     0.000000
   6   -1   -7 3    0.782879     0.000000     0.000000
   6   -1   -6 3    0.800799     0.000000     0.000000
   6   -1   -5 3    0.816964     0.000000     0.000000
   6   -1   -4 3    0.830944     0.000000     0.000000
   6   -1   -3 3    0.842327     0.000000     0.000000
   6   -1   -2 3    0.850751     0.000000     0.000000
   6   -1   -1 3    0.855928     0.000000     0.000000
   6   -1    0 3    0.857675     0.000000     0.000000
   6   -1    1 3    0.855928     0.000000     0.000000
   6   -1    2 3    0.850751     0.000000     0.000000
   6   -1    3 3    0.842327     0.000000     0.000000
   6   -1    4 3    0.830944     0.000000     0.000000
   6   -1    5 3    0.816964     0.000000     0.000000
   6   -1    6 3    0.800799     0.000000     0.000000
   6   -1    7 3    0.782879     0.000000     0.000000
   6   -1    8 3    0.763625     0.000000     0.000000
   6   -1    9 3    0.743432     0.000000     0.000000
   6   -1   10 3    0.722655     0.000000     0.000000
   6   -1   11 3    0.701602     0.000000     0.000000
   6   -1   12 3    0.680530     0.000000     0.000000
   6    0  -10 3    0.684526     0.000000     0.000000
   6    0   -9 3    0.702106     0.000000     0.000000
   6    0   -8 3    0.719040     0.000000     0.000000
   6    0   -7 3    0.735046     0.000000     0.000000
   6    0   -6 3    0.749817     0.000000     0.000000
   6    0   -5 3    0.763038     0.000000     0.000000
   6    0   -4 3    0.774390     0.000000     0.000000
   6    0   -3 3    0.783579     0.000000     0.000000
   6    0   -2 3    0.790347     0.000000     0.000000
   6    0   -1 3    0.794492     0.000000     0.000000
   6    0    0 3    0.795889     0.000000     0.000000
   6    0    1 3    0.794492     0.000000     0.000000
   6    0    2 3    0.790347     0.000000     0.000000
   6    0    3 3    0.783579     0.000000     0.000000
   6    0    4 3    0.774390     0.000000     0.000000
   6    0    5 3    0.763038     0.000000     0.000000
   6    0    6 3    0.749817     0.000000     0.000000
   6    0    7 3    0.735046     0.000000     0.000000
   6    0    8 3    0.719040     0.000000     0.000000
   6    0    9 3    0.702106     0.000000     0.000000
   6    0   10 3    0.684526     0.000000     0.000000
   7   -3  -10 3    0.677600     0.000000     0.000000
   7   -3   -9 3    0.694638     0.000000     0.000000
   7   -3   -8 3    0.711025     0.000000     0.000000
   7   -3   -7 3    0.726490     0.000000     0.000000
   7   -3   -6 3    0.740742     0.000000     0.000000
   7   -3   -5 3    0.753479     0.000000     0.000000
   7   -3   -4 3    0.764405     0.000000     0.000000
   7   -3   -3 3    0.773238     0.000000     0.000000
   7   -3   -2 3    0.779739     0.000000     0.000000
   7   -3   -1 3    0.783719     0.000000     0.000000
   7   -3    0 3    0.785060     0.000000     0.000000
   7   -3    1 3    0.783719     0.000000     0.000000
   7   -3    2 3    0.779739     0.000000     0.000000
   7   -3    3 3    0.773238     0.000000     0.000000
   7   -3    4 3    0.764405     0.000000     0.000000
   7   -3    5 3    0.753479     0.000000     0.000000
   7   -3    6 3    0.740742     0.000000     0.000000
   7   -3    7 3    0.726490     0.000000     0.000000
   7   -3    8 3    0.711025     0.000000     0.000000
   7   -3    9 3    0.694638     0.000000     0.000000
   7   -3   10 3    0.677600     0.000000     0.000000
   7   -2   -9 3    0.680390     0.000000     0.000000
   7   -2   -8 3    0.695767     0.000000     0.000000
   7   -2   -7 3    0.710237     0.000000     0.000000
   7   -2   -6 3    0.723537     0.000000     0.000000
   7   -2   -5 3    0.735393     0.000000     0.000000
   7   -2   -4 3    0.745540     0.000000     0.000000
   7   -2   -3 3    0.753729     0.000000     0.000000
   7   -2   -2 3    0.759746     0.000000     0.000000
   7   -2   -1 3    0.763426     0.000000     0.000000
   7   -2    0 3    0.764665     0.000000     0.000000
   7   -2    1 3    0.763426     0.000000     0.000000
   7   -2    2 3    0.759746     0.000000     0.000000
   7   -2    3 3    0.753729     0.000000     0.000000
   7   -2    4 3    0.745540     0.000000     0.000000
   7   -2    5 3    0.735393     0.000000     0.000000
   7   -2    6 3    0.723537     0.000000     0.000000
   7   -2    7 3    0.710237     0.000000     0.000000
   7   -2    8 3    0.695767     0.000000     0.000000
   7   -2    9 3    0.680390     0.000000     0.000000
   7   -1   -7 3    0.680758     0.000000     0.000000
   7   -1   -6 3    0.692442     0.000000     0.000000
   7   -1   -5 3    0.702813     0.000000     0.000000
   7   -1   -4 3    0.711654     0.000000     0.000000
   7   -1   -3 3    0.718766     0.000000     0.000000
   7   -1   -2 3    0.723979     0.000000     0.000000
   7   -1   -1 3    0.727161     0.000000     0.000000
   7   -1    0 3    0.728231     0.000000     0.000000
   7   -1    1 3    0.727161     0.000000     0.000000
   7   -1    2 3    0.723979     0.000000     0.000000
   7   -1    3 3    0.718766     0.000000     0.000000
   7   -1    4 3    0.711654     0.000000     0.000000
   7   -1    5 3    0.702813     0.000000     0.000000
   7   -1    6 3    0.692442     0.000000     0.000000
   7   -1    7 3    0.680758     0.000000     0.000000
   7    0   -3 3    0.674391     0.000000     0.000000
   7    0   -2 3    0.678691     0.000000     0.000000
   7    0   -1 3    0.681310     0.000000     0.000000
   7    0    0 3    0.682190     0.000000     0.000000
   7    0    1 3    0.681310     0.000000     0.000000
   7    0    2 3    0.678691     0.000000     0.000000
   7    0    3 3    0.674391     0.000000     0.000000
   8   -4    0 3    0.689260     0.000000     0.000000
   8   -4    1 3    0.688352     0.000000     0.000000
   8   -4    2 3    0.685651     0.000000     0.000000
   8   -4    3 3    0.681218     0.000000     0.000000
   8   -4    4 3    0.675154     0.000000     0.000000
   8   -3   -3 3    0.674391     0.000000     0.000000
   8   -3   -2 3    0.678691     0.000000     0.000000
   8   -3   -1 3    0.681310     0.000000     0.000000
   8   -3    0 3    0.682190     0.000000     0.000000
   8   -3    1 3    0.681310     0.000000     0.000000
   8   -3    2 3    0.678691     0.000000     0.000000
   8   -3    3 3    0.674391     0.000000     0.000000
loop_
	_pd_meas_time_of_flight
	_pd_proc_d_spacing
	_pd_proc_intensity_total
	_pd_proc_ls_weight
	_pd_calc_intensity_total
	_pd_proc_intensity_bkg_calc
1200.997790     0.672445     5.344886   237.523635     3.393031     2.876823 
1202.198790     0.673115     5.228165   242.701931     3.440468     2.875446 
1203.400990     0.673785     5.232967   242.617561     3.492096     2.874069 
1204.604390     0.674456     5.174865   245.667217     3.547851     2.872691 
1205.809000     0.675128     5.178434   245.390905     3.607557     2.871313 
1207.014810     0.675800     5.127842   248.190570     3.670909     2.869935 
1208.221820     0.676473     5.093697   250.005164     3.737467     2.868556 
1209.430040     0.677147     4.934724   258.163360     3.806648     2.867178 
1210.639470     0.677821     4.774451   266.802702     3.877736     2.865799 
1211.850110     0.678496     5.006326   255.017422     3.949900     2.864419 
1213.061960     0.679172     5.065321   252.151673     4.022195     2.863040 
1214.275020     0.679848     4.879853   261.731645     4.093593     2.861660 
1215.489300     0.680525     5.027437   254.218337     4.163052     2.860281 
1216.704790     0.681203     4.967534   257.441296     4.229579     2.858900 
1217.921490     0.681881     4.847069   264.152905     4.292279     2.857520 
1219.139410     0.682560     4.909244   261.017593     4.350378     2.856140 
1220.358550     0.683240     4.957131   258.765960     4.403235     2.854759 
1221.578910     0.683920     4.964102   258.810589     4.450318     2.853378 
1222.800490     0.684601     5.004893   257.139034     4.491174     2.851997 
1224.023290     0.685283     5.005799   257.115698     4.525400     2.850615 
1225.247310     0.685966     5.030705   255.930218     4.552589     2.849233 
1226.472560     0.686649     4.990312   258.189827     4.572321     2.847852 
1227.699030     0.687333     4.925497   261.632336     4.584176     2.846469 
1228.926730     0.688017     4.910800   262.437237     4.587777     2.845087 
1230.155660     0.688702     4.948435   260.851185     4.582857     2.843705 
1231.385820     0.689388     4.880837   264.591273     4.569335     2.842322 
1232.617200     0.690075     4.863634   265.578417     4.547373     2.840939 
1233.849820     0.690762     4.851091   266.484332     4.517438     2.839556 
1235.083670     0.691450     4.750634   272.258810     4.480334     2.838172 
1236.318750     0.692138     4.713830   274.845641     4.437143     2.836789 
1237.555070     0.692828     4.635605   279.407507     4.389185     2.835405 
1238.792630     0.693518     4.677232   276.855728     4.337979     2.834021 
1240.031420     0.694208     4.573481   283.503791     4.285195     2.832637 
1241.271450     0.694900     4.522439   287.050413     4.232579     2.831253 
1242.512720     0.695592     4.399723   294.837231     4.181801     2.829868 
1243.755230     0.696285     4.403829   294.878343     4.134447     2.828483 
1244.998990     0.696978     4.229664   306.759638     4.092002     2.827098 
1246.243990     0.697672     4.241129   306.372307     4.055694     2.825713 
1247.490230     0.698367     4.234373   306.952288     4.026466     2.824328 
1248.737720     0.699063     4.080232   318.494105     4.005026     2.822942 
1249.986460     0.699759     4.101719   317.299522     3.991871     2.821557 
1251.236450     0.700456     4.091350   318.328539     3.987264     2.820171 
1252.487680     0.701154     4.112981   316.971168     3.991251     2.818785 
1253.740170     0.701852     4.129623   316.366964     4.003661     2.817398 
1254.993910     0.702551     4.119507   317.399360     4.024129     2.816012 
1256.248910     0.703251     4.175709   313.125428     4.052114     2.814625 
1257.505150     0.703951     4.283131   305.891100     4.086940     2.813239 
1258.762660     0.704652     4.221352   310.271484     4.127820     2.811852 
1260.021420     0.705354     4.179441   313.535855     4.173885     2.810465 
1261.281440     0.706057     4.304694   305.002061     4.224158     2.809077 
1262.542730     0.706760     4.270331   307.562072     4.277573     2.807690 
1263.805270     0.707464     4.260198   308.523889     4.332920     2.806302 
1265.069070     0.708168     4.380556   300.363717     4.388848     2.804914 
1266.334140     0.708874     4.521208   291.782706     4.443835     2.803526 
1267.600480     0.709580     4.512245   292.569393     4.496206     2.802138 
1268.868080     0.710287     4.550288   290.119074     4.544177     2.800750 
1270.136940     0.710994     4.538547   291.386175     4.585948     2.799361 
1271.407080     0.711702     4.566496   289.783636     4.619817     2.797973 
1272.678490     0.712411     4.612118   287.005967     4.644330     2.796584 
1273.951170     0.713121     4.682233   283.154121     4.658426     2.795195 
1275.225120     0.713831     4.718356   281.192082     4.661556     2.793806 
1276.500340     0.714542     4.754263   279.393216     4.653730     2.792417 
1277.776840     0.715254     4.711019   282.185759     4.635520     2.791027 
1279.054620     0.715966     4.616222   287.962517     4.607975     2.789638 
1280.333680     0.716679     4.603042   288.965017     4.572523     2.788248 
1281.614010     0.717393     4.554932   292.493943     4.530789     2.786858 
1282.895620     0.718108     4.475877   298.065905     4.484464     2.785468 
1284.178520     0.718823     4.497144   296.247036     4.435153     2.784078 
1285.462700     0.719539     4.410609   302.133913     4.384264     2.782688 
1286.748160     0.720256     4.260094   312.876238     4.332950     2.781298 
1288.034910     0.720973     4.240642   314.218057     4.282087     2.779907 
1289.322940     0.721691     4.211850   316.925688     4.232278     2.778516 
1290.612270     0.722410     4.072286   327.743090     4.183865     2.777126 
1291.902880     0.723130     4.134104   323.577658     4.136969     2.775735 
1293.194780     0.723850     4.149210   321.893955     4.091536     2.774344 
1294.487980     0.724571     3.983074   335.747409     4.047393     2.772952 
1295.782460     0.725293     3.973810   336.558978     4.004305     2.771561 
1297.078250     0.726015     3.888881   344.186208     3.962016     2.770170 
1298.375320     0.726739     4.045752   331.410975     3.920313     2.768778 
1299.673700     0.727462     3.985933   336.659149     3.879017     2.767387 
1300.973370     0.728187     3.835185   349.838825     3.838011     2.765995 
1302.274350     0.728913     3.829604   350.432541     3.797270     2.764603 
1303.576620     0.729639     3.791995   353.928349     3.756885     2.763211 
1304.880200     0.730365     3.803838   353.204622     3.717030     2.761819 
1306.185080     0.731093     3.806753   353.067653     3.677981     2.760426 
1307.491260     0.731821     3.787154   355.099271     3.640089     2.759034 
1308.798750     0.732550     3.706243   362.963183     3.603755     2.757642 
1310.107550     0.733280     3.567908   377.351464     3.569400     2.756249 
1311.417660     0.734010     3.512710   382.871006     3.537444     2.754856 
1312.729080     0.734742     3.466689   388.396016     3.508290     2.753464 
1314.041810     0.735474     3.547836   380.012410     3.482309     2.752071 
1315.355850     0.736206     3.573889   377.678606     3.459822     2.750678 
1316.671210     0.736940     3.446035   391.654191     3.441113     2.749285 
1317.987880     0.737674     3.393448   397.596486     3.426428     2.747891 
1319.305860     0.738409     3.412949   395.441418     3.415961     2.746498 
1320.625170     0.739144     3.546181   381.641893     3.409879     2.745105 
1321.945800     0.739881     3.515908   385.529935     3.408321     2.743711 
1323.267740     0.740618     3.476490   390.112909     3.411398     2.742318 
1324.591010     0.741355     3.542554   383.257869     3.419205     2.740924 
1325.915600     0.742094     3.427674   395.841035     3.431841     2.739530 
1327.241520     0.742833     3.421635   396.923462     3.449395     2.738137 
1328.568760     0.743573     3.552647   383.013837     3.471965     2.736743 
1329.897330     0.744314     3.589908   379.662405     3.499661     2.735349 
1331.227220     0.745056     3.575785   381.250476     3.532623     2.733955 
1332.558450     0.745798     3.579196   380.783710     3.571074     2.732561 
1333.891010     0.746541     3.628042   376.612635     3.615232     2.731166 
1335.224900     0.747285     3.692057   370.420188     3.665292     2.729772 
1336.560120     0.748029     3.800031   360.700160     3.721519     2.728378 
1337.896680     0.748774     3.834923   357.635073     3.784276     2.726984 
1339.234580     0.749520     3.880732   353.821172     3.854018     2.725589 
1340.573820     0.750267     3.986074   345.228885     3.931287     2.724195 
1341.914390     0.751014     4.090057   336.572809     4.016696     2.722800 
1343.256300     0.751763     4.078428   337.836249     4.110927     2.721405 
1344.599560     0.752512     4.094290   336.603067     4.214757     2.720011 
1345.944160     0.753261     4.244118   325.432588     4.328761     2.718616 
1347.290100     0.754012     4.376200   316.046686     4.453300     2.717221 
1348.637390     0.754763     4.460744   310.609843     4.588592     2.715826 
1349.986030     0.755515     4.575920   303.337614     4.734650     2.714431 
1351.336020     0.756268     4.810160   289.067609     4.891187     2.713036 
1352.687350     0.757021     4.908390   283.547903     5.057513     2.711641 
1354.040040     0.757775     4.906371   283.849232     5.232460     2.710246 
1355.394080     0.758530     5.224924   267.334297     5.414284     2.708851 
1356.749480     0.759286     5.369720   260.272276     5.600614     2.707456 
1358.106220     0.760042     5.564663   251.467506     5.788404     2.706061 
1359.464330     0.760800     5.765589   242.957882     5.973945     2.704666 
1360.823800     0.761558     5.865552   238.962928     6.152913     2.703270 
1362.184620     0.762316     6.158150   228.003290     6.320514     2.701875 
1363.546800     0.763076     6.317029   222.556049     6.471713     2.700480 
1364.910350     0.763836     6.601842   213.213730     6.601531     2.699084 
1366.275260     0.764597     6.703234   210.213709     6.705410     2.697689 
1367.641540     0.765359     6.774892   208.127218     6.779605     2.696294 
1369.009180     0.766122     6.913067   204.210673     6.821550     2.694898 
1370.378190     0.766885     7.025156   201.206883     6.830143     2.693503 
1371.748570     0.767649     6.918334   204.452750     6.805881     2.692107 
1373.120310     0.768414     6.924418   204.282480     6.750850     2.690712 
1374.493430     0.769180     6.768751   209.144359     6.668545     2.689316 
1375.867930     0.769946     6.512864   217.414960     6.563562     2.687921 
1377.243800     0.770713     6.476927   218.699022     6.441231     2.686525 
1378.621040     0.771481     6.405371   221.364666     6.307212     2.685130 
1379.999660     0.772250     6.257826   226.725555     6.167161     2.683734 
1381.379660     0.773019     6.203735   228.938883     6.026457     2.682339 
1382.761040     0.773789     6.045874   235.011437     5.889981     2.680943 
1384.143800     0.774560     5.879153   241.624686     5.762007     2.679548 
1385.527940     0.775332     5.706590   248.921789     5.646143     2.678152 
1386.913470     0.776105     5.579505   254.812620     5.545330     2.676756 
1388.300390     0.776878     5.540660   256.621674     5.461849     2.675361 
1389.688690     0.777652     5.459422   260.757598     5.397369     2.673965 
1391.078370     0.778427     5.450136   261.353253     5.353028     2.672570 
1392.469450     0.779202     5.539735   257.371337     5.329468     2.671174 
1393.861920     0.779979     5.440220   262.220802     5.326925     2.669779 
1395.255780     0.780756     5.521508   258.504167     5.345229     2.668383 
1396.651040     0.781534     5.544135   257.899913     5.383788     2.666988 
1398.047690     0.782313     5.630319   254.151795     5.441721     2.665592 
1399.445740     0.783092     5.693530   251.499570     5.517922     2.664197 
1400.845180     0.783873     5.745613   249.316087     5.611126     2.662801 
1402.246030     0.784654     5.769145   248.561654     5.719846     2.661406 
1403.648280     0.785435     5.798435   247.726400     5.842489     2.660011 
1405.051920     0.786218     5.928666   242.563605     5.977393     2.658615 
1406.456980     0.787002     6.072023   237.053937     6.122792     2.657220 
1407.863430     0.787786     6.236229   231.060817     6.276680     2.655825 
1409.271300     0.788571     6.342112   227.478483     6.436760     2.654429 
1410.680570     0.789357     6.497115   222.249252     6.600282     2.653034 
1412.091250     0.790143     6.652263   217.325226     6.763934     2.651639 
1413.503340     0.790930     6.827814   211.999395     6.923782     2.650244 
1414.916840     0.791719     6.931866   208.977440     7.075329     2.648849 
1416.331760     0.792508     7.254409   199.860282     7.213624     2.647454 
1417.748090     0.793297     7.262434   199.809094     7.333430     2.646059 
1419.165840     0.794088     7.370052   197.073128     7.429578     2.644664 
1420.585010     0.794879     7.488390   194.157552     7.497293     2.643269 
1422.005590     0.795671     7.583254   191.921720     7.532603     2.641874 
1423.427600     0.796464     7.724390   188.638245     7.532618     2.640479 
1424.851020     0.797258     7.636302   190.915878     7.495819     2.639085 
1426.275870     0.798052     7.550846   193.189892     7.422250     2.637690 
1427.702150     0.798847     7.488423   194.855909     7.313565     2.636295 
1429.129850     0.799643     7.431481   196.562473     7.172930     2.634901 
1430.558980     0.800440     7.326841   199.475051     7.004771     2.633506 
1431.989540     0.801238     6.934031   210.869549     6.814421     2.632112 
1433.421530     0.802036     6.732071   217.282045     6.607716     2.630718 
1434.854950     0.802836     6.484195   225.701860     6.390614     2.629324 
1436.289810     0.803636     6.218105   235.434898     6.168852     2.627929 
1437.726100     0.804437     6.023220   243.205515     5.947715     2.626535 
1439.163820     0.805238     5.831283   251.198233     5.731849     2.625141 
1440.602990     0.806041     5.692045   257.402803     5.525188     2.623747 
1442.043590     0.806844     5.422893   270.236641     5.330926     2.622353 
1443.485630     0.807648     5.288582   277.201454     5.151519     2.620960 
1444.929120     0.808453     5.097342   287.873212     4.988734     2.619566 
1446.374050     0.809258     4.938993   297.059949     4.843719     2.618172 
1447.820420     0.810065     4.779317   307.171390     4.717001     2.616779 
1449.268240     0.810872     4.717300   311.202783     4.608604     2.615385 
1450.717510     0.811680     4.705861   312.154164     4.518118     2.613992 
1452.168230     0.812489     4.553654   322.819869     4.444675     2.612599 
1453.620400     0.813299     4.544832   323.706215     4.387105     2.611206 
1455.074020     0.814109     4.540585   324.140662     4.343984     2.609813 
1456.529090     0.814921     4.464709   330.014127     4.313711     2.608420 
1457.985620     0.815733     4.410526   334.046219     4.294592     2.607027 
1459.443610     0.816546     4.416944   333.638268     4.284940     2.605634 
1460.903050     0.817360     4.424989   333.385017     4.283142     2.604242 
1462.363950     0.818174     4.395683   336.029720     4.287775     2.602849 
1463.826320     0.818990     4.434936   333.197975     4.297727     2.601457 
1465.290140     0.819806     4.424295   334.350106     4.312089     2.600065 
1466.755430     0.820623     4.344538   340.783061     4.330120     2.598673 
1468.222190     0.821441     4.414218   335.567227     4.351330     2.597281 
1469.690410     0.822259     4.370529   338.895847     4.375480     2.595889 
1471.160100     0.823079     4.371350   339.220121     4.402347     2.594497 
1472.631260     0.823899     4.427747   335.196006     4.431650     2.593106 
1474.103890     0.824720     4.448911   333.822144     4.463022     2.591714 
1475.578000     0.825542     4.431171   335.481185     4.495952     2.590323 
1477.053570     0.826365     4.447965   334.570062     4.529723     2.588932 
1478.530630     0.827188     4.500916   330.962438     4.563413     2.587541 
1480.009160     0.828013     4.573795   325.917582     4.595901     2.586150 
1481.489170     0.828838     4.620524   323.087539     4.625932     2.584759 
1482.970660     0.829664     4.546084   328.382333     4.652185     2.583368 
1484.453630     0.830491     4.647885   321.602158     4.673388     2.581978 
1485.938080     0.831319     4.736810   315.886842     4.688441     2.580588 
1487.424020     0.832147     4.677140   320.039953     4.696539     2.579197 
1488.911440     0.832977     4.588579   326.055779     4.697322     2.577807 
1490.400360     0.833807     4.671329   320.830030     4.690963     2.576418 
1491.890760     0.834638     4.584737   327.042181     4.678202     2.575028 
1493.382650     0.835470     4.661408   322.003944     4.660323     2.573638 
1494.876030     0.836302     4.656829   322.652425     4.639038     2.572249 
1496.370900     0.837136     4.568232   329.091019     4.616372     2.570860 
1497.867280     0.837970     4.573615   328.928338     4.594506     2.569471 
1499.365140     0.838806     4.563077   329.900489     4.575629     2.568082 
1500.864510     0.839642     4.508526   333.999213     4.561819     2.566693 
1502.365370     0.840478     4.519768   333.685198     4.554925     2.565305 
1503.867740     0.841316     4.523141   333.650700     4.556535     2.563916 
1505.371610     0.842155     4.566566   330.662916     4.567920     2.562528 
1506.876980     0.842994     4.584011   329.809429     4.589996     2.561140 
1508.383850     0.843834     4.580370   330.334861     4.623325     2.559752 
1509.892240     0.844675     4.628084   327.020181     4.668120     2.558365 
1511.402130     0.845517     4.718287   320.856467     4.724252     2.556977 
1512.913530     0.846360     4.859605   312.309307     4.791268     2.555590 
1514.426450     0.847204     4.895650   310.173569     4.868431     2.554203 
1515.940870     0.848048     4.993793   304.457342     4.954784     2.552816 
1517.456810     0.848893     5.049576   301.479986     5.049207     2.551430 
1518.974270     0.849739     5.162860   294.886648     5.150532     2.550043 
1520.493240     0.850586     5.376330   283.535203     5.257614     2.548657 
1522.013740     0.851434     5.523447   276.434061     5.369444     2.547271 
1523.535750     0.852283     5.641884   270.789677     5.485291     2.545885 
1525.059290     0.853132     5.786629   264.308904     5.604768     2.544500 
1526.584350     0.853983     5.859433   261.113177     5.727900     2.543114 
1528.110930     0.854834     5.898880   259.676461     5.855155     2.541729 
1529.639040     0.855686     6.017993   254.784312     5.987436     2.540344 
1531.168680     0.856539     6.206862   247.379438     6.126024     2.538960 
1532.699850     0.857393     6.327621   242.926756     6.272509     2.537575 
1534.232550     0.858247     6.424280   239.391860     6.428667     2.536191 
1535.766780     0.859103     6.499761   236.752239     6.596350     2.534807 
1537.302550     0.859959     6.599249   233.507058     6.777282     2.533423 
1538.839850     0.860816     6.786881   227.220628     6.972877     2.532039 
1540.378690     0.861674     6.868177   224.631206     7.183958     2.530656 
1541.919070     0.862533     7.097134   217.666383     7.410524     2.529273 
1543.460990     0.863393     7.366458   209.878848     7.651541     2.527890 
1545.004450     0.864254     7.651448   202.391389     7.904736     2.526508 
1546.549450     0.865115     7.777815   199.200029     8.166409     2.525125 
1548.096000     0.865977     8.130323   190.751325     8.431345     2.523743 
1549.644100     0.866841     8.415720   184.455738     8.692773     2.522361 
1551.193740     0.867705     8.837557   175.778515     8.942535     2.520980 
1552.744940     0.868570     9.116089   170.590416     9.171468     2.519598 
1554.297680     0.869436     9.290669   167.536082     9.369848     2.518217 
1555.851980     0.870302     9.526838   163.626677     9.528134     2.516836 
1557.407830     0.871170     9.847109   158.369446     9.637832     2.515456 
1558.965240     0.872038     9.844031   158.529525     9.692295     2.514075 
1560.524210     0.872907     9.885124   158.045205     9.687372     2.512695 
1562.084730     0.873778     9.846188   158.785926     9.621824     2.511316 
1563.646810     0.874649     9.707033   161.166789     9.497387     2.509936 
1565.210460     0.875520     9.464709   165.334639     9.318566     2.508557 
1566.775670     0.876393     9.193878   170.267446     9.092169     2.507178 
1568.342450     0.877267     8.918008   175.633927     8.826672     2.505799 
1569.910790     0.878141     8.603549   182.168117     8.531571     2.504421 
1571.480700     0.879017     8.325818   188.362621     8.216604     2.503043 
1573.052180     0.879893     7.970744   196.824207     7.891236     2.501665 
1574.625230     0.880770     7.559700   207.705638     7.564250     2.500287 
1576.199860     0.881648     7.141746   219.890115     7.243339     2.498910 
1577.776060     0.882527     6.943023   226.316918     6.935030     2.497533 
1579.353830     0.883407     6.463147   243.063120     6.644649     2.496157 
1580.933190     0.884287     6.341016   247.893754     6.376322     2.494780 
1582.514120     0.885169     6.196667   253.707580     6.133032     2.493404 
1584.096640     0.886051     5.927122   265.362840     5.916670     2.492029 
1585.680730     0.886935     5.769942   272.799414     5.728140     2.490653 
1587.266410     0.887819     5.695727   276.455113     5.567487     2.489278 
1588.853680     0.888704     5.642483   279.256339     5.433923     2.487903 
1590.442530     0.889590     5.442886   289.438930     5.326014     2.486529 
1592.032980     0.890477     5.348520   294.685310     5.241831     2.485155 
1593.625010     0.891364     5.286057   298.539797     5.179035     2.483781 
1595.218630     0.892253     5.264056   299.868549     5.135111     2.482407 
1596.813850     0.893143     5.308353   297.631442     5.107464     2.481034 
1598.410670     0.894033     5.160059   306.411136     5.093547     2.479661 
1600.009080     0.894924     5.163665   306.354075     5.090930     2.478289 
1601.609090     0.895816     5.204862   304.253237     5.097401     2.476917 
1603.210700     0.896709     5.243375   302.298568     5.110974     2.475545 
1604.813910     0.897603     5.183846   305.881791     5.129940     2.474173 
1606.418720     0.898498     5.100219   310.748606     5.152896     2.472802 
1608.025140     0.899394     5.110994   310.651342     5.178818     2.471431 
1609.633160     0.900291     5.193414   306.151274     5.207103     2.470061 
1611.242800     0.901188     5.123060   310.544710     5.237593     2.468691 
1612.854040     0.902087     5.201290   306.011616     5.270604     2.467321 
1614.466890     0.902986     5.208712   305.712703     5.306904     2.465951 
1616.081360     0.903886     5.126621   310.843834     5.347655     2.464582 
1617.697440     0.904787     5.286299   301.746187     5.394292     2.463214 
1619.315140     0.905689     5.307453   300.956470     5.448378     2.461845 
1620.934450     0.906592     5.291290   302.183495     5.511459     2.460477 
1622.555390     0.907496     5.317810   300.859800     5.584874     2.459110 
1624.177940     0.908401     5.334772   300.142809     5.669528     2.457743 
1625.802120     0.909307     5.472758   292.930738     5.765743     2.456376 
1627.427920     0.910213     5.570948   288.024293     5.873145     2.455009 
1629.055350     0.911121     5.544605   289.437059     5.990518     2.453643 
1630.684410     0.912029     5.650947   284.229419     6.115730     2.452277 
1632.315090     0.912938     5.793222   277.627746     6.245696     2.450912 
1633.947410     0.913848     6.037700   266.657118     6.376680     2.449547 
1635.581350     0.914759     6.211661   259.288903     6.504002     2.448182 
1637.216940     0.915671     6.407678   251.735215     6.621763     2.446818 
1638.854150     0.916584     6.593058   244.902520     6.723732     2.445455 
1640.493010     0.917498     6.514740   247.942392     6.803995     2.444091 
1642.133500     0.918413     6.785468   238.166432     6.857246     2.442728 
1643.775630     0.919329     6.773745   238.784018     6.879300     2.441366 
1645.419410     0.920245     6.839596   236.726523     6.867809     2.440003 
1647.064830     0.921163     6.818850   237.623603     6.821738     2.438642 
1648.711890     0.922081     6.724845   241.090361     6.741666     2.437280 
1650.360610     0.923001     6.558972   247.389165     6.630118     2.435919 
1652.010970     0.923921     6.445548   251.834856     6.491187     2.434559 
1653.662980     0.924842     6.256842   259.576228     6.330079     2.433199 
1655.316640     0.925764     6.075484   267.556833     6.152602     2.431839 
1656.971960     0.926687     5.815144   279.388359     5.964679     2.430480 
1658.628930     0.927611     5.565340   292.069904     5.772039     2.429121 
1660.287560     0.928536     5.370256   302.922894     5.579909     2.427763 
1661.947840     0.929462     5.177341   314.329596     5.392882     2.426405 
1663.609790     0.930388     4.981607   326.770528     5.214824     2.425047 
1665.273400     0.931316     4.829131   337.287250     5.048855     2.423690 
1666.938680     0.932245     4.768134   341.829639     4.897353     2.422333 
1668.605610     0.933174     4.533259   359.593214     4.761983     2.420977 
1670.274220     0.934105     4.467254   365.060149     4.643751     2.419621 
1671.944490     0.935036     4.413826   369.841404     4.543048     2.418266 
1673.616440     0.935968     4.379320   372.808701     4.459638     2.416911 
1675.290060     0.936901     4.324232   377.808407     4.392782     2.415557 
1676.965350     0.937836     4.271400   382.794603     4.341241     2.414203 
1678.642310     0.938771     4.307047   379.840752     4.303377     2.412850 
1680.320950     0.939707     4.257105   384.562818     4.277182     2.411497 
1682.001270     0.940644     4.196032   390.237301     4.260347     2.410144 
1683.683280     0.941582     4.138570   396.038944     4.250352     2.408792 
1685.366960     0.942520     4.168534   393.536521     4.244592     2.407440 
1687.052330     0.943460     4.173012   393.255624     4.240539     2.406089 
1688.739380     0.944401     4.131711   397.404223     4.235821     2.404739 
1690.428120     0.945343     4.133442   397.684026     4.228427     2.403388 
1692.118550     0.946285     4.095086   401.551539     4.216856     2.402039 
1693.810660     0.947229     4.184458   393.393694     4.200243     2.400689 
1695.504470     0.948173     4.141667   397.433061     4.178348     2.399341 
1697.199980     0.949119     4.073150   404.442750     4.151577     2.397993 
1698.897180     0.950065     4.012514   410.851599     4.120960     2.396645 
1700.596080     0.951012     4.024167   410.099472     4.087919     2.395298 
1702.296670     0.951961     3.957123   417.258659     4.054148     2.393951 
1703.998970     0.952910     3.966319   416.719486     4.021507     2.392605 
1705.702970     0.953860     4.003613   413.060154     3.991914     2.391259 
1707.408670     0.954811     3.931896   420.416111     3.967260     2.389914 
1709.116080     0.955763     3.790568   436.699920     3.949349     2.388569 
1710.825200     0.956716     3.706858   446.690690     3.939837     2.387225 
1712.536020     0.957670     3.765498   440.122953     3.940192     2.385881 
1714.248560     0.958625     3.860187   429.472836     3.951677     2.384538 
1715.962810     0.959581     3.822096   433.903022     3.975282     2.383195 
1717.678770     0.960538     3.825001   434.248674     4.011675     2.381853 
1719.396450     0.961496     3.962462   419.569678     4.061234     2.380512 
1721.115840     0.962455     4.030037   412.737640     4.123972     2.379171 
1722.836960     0.963414     3.997766   416.450462     4.199521     2.377830 
1724.559800     0.964375     4.152439   401.629441     4.287094     2.376490 
1726.284360     0.965337     4.245638   393.224743     4.385424     2.375151 
1728.010640     0.966299     4.292368   388.946494     4.492774     2.373812 
1729.738650     0.967263     4.521043   369.756211     4.606885     2.372474 
1731.468390     0.968227     4.570337   366.030914     4.724934     2.371136 
1733.199860     0.969193     4.776945   350.616688     4.843498     2.369799 
1734.933060     0.970159     4.887096   342.868475     4.958597     2.368462 
1736.667990     0.971127     5.056912   331.872517     5.065797     2.367126 
1738.404660     0.972095     5.207351   322.448978     5.160403     2.365790 
1740.143060     0.973065     5.225131   321.659609     5.237729     2.364455 
1741.883210     0.974035     5.296953   317.772786     5.293532     2.363121 
1743.625090     0.975006     5.294662   318.108287     5.324431     2.361787 
1745.368710     0.975979     5.337833   315.546776     5.328294     2.360454 
1747.114080     0.976952     5.319275   316.980198     5.304466     2.359121 
1748.861200     0.977926     5.251543   321.274706     5.253823     2.357789 
1750.610060     0.978901     5.063685   333.267930     5.178608     2.356457 
1752.360670     0.979877     4.957659   340.525278     5.082093     2.355126 
1754.113030     0.980855     4.915026   343.853640     4.968207     2.353796 
1755.867140     0.981833     4.726028   357.678768     4.841184     2.352466 
1757.623010     0.982812     4.630607   365.137584     4.705237     2.351137 
1759.380630     0.983792     4.377363   386.223662     4.564336     2.349809 
1761.140010     0.984773     4.320288   391.647061     4.422050     2.348481 
1762.901150     0.985755     4.092987   413.300019     4.281485     2.347153 
1764.664050     0.986738     3.914109   432.508341     4.145254     2.345826 
1766.428720     0.987722     3.797613   445.924138     4.015513     2.344500 
1768.195150     0.988707     3.689289   459.315094     3.893964     2.343175 
1769.963340     0.989693     3.585491   472.571916     3.781893     2.341850 
1771.733310     0.990680     3.551621   477.476757     3.680239     2.340525 
1773.505040     0.991668     3.464953   489.450001     3.589628     2.339202 
1775.278540     0.992657     3.379913   502.256412     3.510420     2.337879 
1777.053820     0.993647     3.321787   511.215050     3.442751     2.336556 
1778.830880     0.994638     3.264743   519.846142     3.386575     2.335234 
1780.609710     0.995630     3.221736   527.518038     3.341702     2.333913 
1782.390320     0.996623     3.200943   531.695045     3.307857     2.332593 
1784.172710     0.997617     3.134927   543.039671     3.284674     2.331273 
1785.956880     0.998612     3.192958   533.483388     3.271722     2.329953 
1787.742840     0.999607     3.134725   543.922263     3.268551     2.328635 
1789.530580     1.000604     3.144719   542.780092     3.274648     2.327317 
1791.320110     1.001602     3.106602   549.301129     3.289513     2.326000 
1793.111430     1.002601     3.194073   534.848817     3.312637     2.324683 
1794.904540     1.003601     3.215961   531.616344     3.343497     2.323367 
1796.699450     1.004602     3.182949   537.476057     3.381530     2.322051 
1798.496150     1.005604     3.300750   518.574803     3.426141     2.320737 
1800.294640     1.006607     3.343877   513.023903     3.476678     2.319423 
1802.094940     1.007611     3.363558   510.247352     3.532432     2.318109 
1803.897030     1.008615     3.443871   498.945343     3.592593     2.316797 
1805.700930     1.009621     3.518211   489.048300     3.656277     2.315485 
1807.506630     1.010628     3.611623   476.818462     3.722512     2.314173 
1809.314140     1.011636     3.626226   475.147593     3.790263     2.312863 
1811.123450     1.012645     3.673529   469.430940     3.858468     2.311553 
1812.934570     1.013655     3.798923   454.463434     3.926107     2.310244 
1814.747510     1.014666     3.922691   440.839784     3.992279     2.308935 
1816.562260     1.015678     3.994294   432.898800     4.056320     2.307627 
1818.378820     1.016691     4.089157   423.496568     4.117999     2.306320 
1820.197200     1.017705     4.174320   415.358002     4.177581     2.305013 
1822.017390     1.018720     4.246665   408.524433     4.236041     2.303708 
1823.839410     1.019736     4.264204   407.015925     4.294889     2.302402 
1825.663250     1.020753     4.282214   405.826081     4.356043     2.301098 
1827.488910     1.021771     4.298950   404.749400     4.422010     2.299794 
1829.316400     1.022790     4.428796   393.055746     4.495595     2.298492 
1831.145720     1.023810     4.499364   387.359696     4.579567     2.297189 
1832.976870     1.024831     4.511908   386.608018     4.676516     2.295888 
1834.809840     1.025853     4.626648   377.282862     4.788698     2.294587 
1836.644650     1.026877     4.735896   369.059274     4.917936     2.293287 
1838.481300     1.027901     4.850750   360.432593     5.065498     2.291988 
1840.319780     1.028926     5.005777   349.680137     5.231997     2.290689 
1842.160100     1.029952     5.182717   338.224679     5.417298     2.289391 
1844.002260     1.030979     5.286669   331.711756     5.620432     2.288094 
1845.846260     1.032008     5.535435   317.081353     5.839496     2.286798 
1847.692110     1.033037     5.786038   303.722908     6.071597     2.285502 
1849.539800     1.034067     6.075394   289.616578     6.312799     2.284207 
1851.389340     1.035099     6.398907   275.342428     6.558105     2.282913 
1853.240730     1.036131     6.691174   263.366516     6.801503     2.281620 
1855.093970     1.037165     6.907122   255.382215     7.036102     2.280327 
1856.949060     1.038199     7.162650   246.555472     7.254340     2.279036 
1858.806010     1.039235     7.447445   237.379031     7.448312     2.277744 
1860.664820     1.040271     7.510350   235.528417     7.610174     2.276454 
1862.525480     1.041309     7.669349   230.892741     7.732669     2.275165 
1864.388010     1.042347     7.855880   225.666600     7.809670     2.273876 
1866.252400     1.043387     7.926125   223.791421     7.836813     2.272588 
1868.118650     1.044428     7.913116   224.312114     7.811878     2.271301 
1869.986770     1.045469     7.730643   229.710114     7.735136     2.270014 
1871.856750     1.046512     7.648044   232.413052     7.609353     2.268729 
1873.728610     1.047556     7.603116   233.916942     7.439448     2.267444 
1875.602340     1.048601     7.293748   243.939486     7.231981     2.266160 
1877.477940     1.049647     6.992677   254.611721     6.994532     2.264877 
1879.355420     1.050694     6.620627   269.101822     6.735086     2.263594 
1881.234770     1.051742     6.400054   278.524186     6.461495     2.262313 
1883.116010     1.052791     6.102050   292.249881     6.181155     2.261032 
1884.999130     1.053841     5.809428   307.202833     5.900618     2.259752 
1886.884120     1.054892     5.609978   318.198063     5.625394     2.258473 
1888.771010     1.055944     5.306543   336.610478     5.359985     2.257195 
1890.659780     1.056998     5.038044   354.585920     5.108031     2.255917 
1892.550440     1.058052     4.857711   367.989178     4.872499     2.254640 
1894.442990     1.059107     4.655599   384.111938     4.655546     2.253365 
1896.337430     1.060164     4.423365   404.251676     4.458745     2.252089 
1898.233770     1.061221     4.341450   412.239510     4.282621     2.250815 
1900.132000     1.062280     4.178995   428.320616     4.127208     2.249542 
1902.032140     1.063339     4.046804   442.554530     3.992311     2.248269 
1903.934170     1.064400     3.994226   448.844538     3.877350     2.246998 
1905.838100     1.065462     3.872001   463.493766     3.781430     2.245727 
1907.743940     1.066524     3.793434   473.046892     3.703486     2.244457 
1909.651680     1.067588     3.685058   487.169966     3.642287     2.243188 
1911.561340     1.068653     3.606746   498.030485     3.596538     2.241920 
1913.472900     1.069719     3.577137   502.543340     3.564913     2.240652 
1915.386370     1.070786     3.549187   506.883330     3.546058     2.239386 
1917.301760     1.071854     3.467510   518.877721     3.538609     2.238120 
1919.219060     1.072923     3.507413   513.544178     3.541221     2.236855 
1921.138280     1.073994     3.537883   509.810344     3.552556     2.235591 
1923.059420     1.075065     3.519679   512.791117     3.571281     2.234328 
1924.982480     1.076137     3.562429   506.927612     3.596088     2.233066 
1926.907460     1.077211     3.524267   513.015769     3.625689     2.231805 
1928.834370     1.078285     3.612954   500.937997     3.658865     2.230544 
1930.763200     1.079361     3.636524   497.700331     3.694501     2.229285 
1932.693960     1.080438     3.692672   490.652644     3.731635     2.228026 
1934.626660     1.081515     3.678956   492.992007     3.769460     2.226769 
1936.561280     1.082594     3.704224   490.061509     3.807312     2.225512 
1938.497840     1.083674     3.768021   482.544843     3.844658     2.224256 
1940.436340     1.084755     3.745360   485.660781     3.881029     2.223001 
1942.376780     1.085837     3.831703   474.915055     3.915982     2.221747 
1944.319160     1.086920     3.796340   479.766970     3.949051     2.220494 
1946.263470     1.088005     3.864410   471.905486     3.979743     2.219241 
1948.209740     1.089090     3.955071   461.366909     4.007570     2.217990 
1950.157950     1.090176     3.912843   466.898922     4.032081     2.216740 
1952.108110     1.091264     3.982876   458.952267     4.053033     2.215490 
1954.060210     1.092353     4.083808   448.127454     4.070458     2.214242 
1956.014270     1.093442     4.095281   447.142493     4.084787     2.212994 
1957.970290     1.094533     4.104563   446.417786     4.096904     2.211747 
1959.928260     1.095625     4.076924   449.747179     4.108189     2.210502 
1961.888190     1.096718     4.019216   456.697235     4.120478     2.209257 
1963.850080     1.097812     4.121541   445.638577     4.135966     2.208013 
1965.813930     1.098907     4.127112   445.177779     4.157124     2.206770 
1967.779740     1.100003     4.176312   440.663234     4.186518     2.205528 
1969.747520     1.101101     4.151489   443.774610     4.226751     2.204287 
1971.717270     1.102199     4.246909   433.949483     4.280336     2.203047 
1973.688980     1.103299     4.350420   424.012976     4.349609     2.201808 
1975.662670     1.104399     4.383146   421.146333     4.436725     2.200570 
1977.638340     1.105501     4.487418   411.850247     4.543525     2.199333 
1979.615970     1.106604     4.550491   406.445177     4.671469     2.198097 
1981.595590     1.107708     4.670181   396.455887     4.821559     2.196862 
1983.577190     1.108813     4.801020   386.110440     4.994223     2.195628 
1985.560760     1.109919     5.011462   370.227916     5.189347     2.194394 
1987.546320     1.111026     5.179107   358.729313     5.406195     2.193162 
1989.533870     1.112135     5.410735   343.561543     5.643200     2.191931 
1991.523400     1.113244     5.726665   325.025660     5.897872     2.190701 
1993.514930     1.114355     5.982819   311.419418     6.166765     2.189472 
1995.508440     1.115466     6.205720   300.507860     6.445435     2.188243 
1997.503950     1.116579     6.503256   287.017345     6.728465     2.187016 
1999.501450     1.117693     6.861303   272.348410     7.009548     2.185790 
2001.500960     1.118808     7.243666   258.144363     7.281629     2.184565 
2003.502460     1.119924     7.527767   248.705536     7.537167     2.183341 
2005.505960     1.121041     7.747497   241.796797     7.768432     2.182118 
2007.511460     1.122160     7.966975   235.412286     7.967814     2.180895 
2009.518980     1.123279     8.150936   230.321784     8.128164     2.179674 
2011.528500     1.124400     8.291312   226.607889     8.243154     2.178454 
2013.540020     1.125522     8.412628   223.542148     8.307688     2.177235 
2015.553560     1.126645     8.455607   222.582081     8.318339     2.176017 
2017.569120     1.127769     8.405105   224.174235     8.273754     2.174800 
2019.586690     1.128894     8.099018   232.732691     8.174925     2.173585 
2021.606270     1.130020     8.072803   233.656210     8.025211     2.172370 
2023.627880     1.131147     7.901453   238.907159     7.830110     2.171156 
2025.651510     1.132276     7.499858   251.937916     7.596773     2.169943 
2027.677160     1.133405     7.149338   264.448957     7.333322     2.168732 
2029.704840     1.134536     6.973530   271.361219     7.048234     2.167521 
2031.734540     1.135668     6.723918   281.590850     6.749823     2.166311 
2033.766280     1.136801     6.329101   299.370977     6.445745     2.165103 
2035.800040     1.137935     6.124476   309.481404     6.142800     2.163896 
2037.835840     1.139071     5.781813   328.054813     5.846893     2.162689 
2039.873680     1.140207     5.531796   343.266764     5.562840     2.161484 
2041.913550     1.141345     5.265028   360.761548     5.294523     2.160280 
2043.955460     1.142483     5.069323   374.962502     5.044978     2.159077 
2045.999420     1.143623     4.867021   390.804678     4.816525     2.157875 
2048.045420     1.144764     4.682667   406.408797     4.610768     2.156674 
2050.093470     1.145906     4.563362   417.236158     4.428748     2.155474 
2052.143560     1.147049     4.423931   430.871451     4.271009     2.154275 
2054.195700     1.148194     4.266359   447.039260     4.137718     2.153078 
2056.249900     1.149339     4.212702   453.115500     4.028732     2.151881 
2058.306150     1.150486     4.148929   460.280723     3.943735     2.150686 
2060.364450     1.151634     4.123440   463.490573     3.882072     2.149492 
2062.424820     1.152783     4.026826   475.259677     3.843047     2.148299 
2064.487240     1.153933     3.974893   481.870330     3.825906     2.147107 
2066.551730     1.155084     3.938391   486.657249     3.829891     2.145916 
2068.618280     1.156237     4.001035   479.326752     3.854102     2.144726 
2070.686900     1.157390     3.957823   484.967765     3.897493     2.143537 
2072.757590     1.158545     4.008089   479.381326     3.958958     2.142350 
2074.830340     1.159701     4.010264   479.451867     4.037051     2.141164 
2076.905180     1.160858     4.055496   474.512711     4.130832     2.139978 
2078.982080     1.162016     4.196811   459.092310     4.239034     2.138794 
2081.061060     1.163176     4.258783   452.812599     4.359768     2.137611 
2083.142120     1.164336     4.434222   435.318627     4.491188     2.136430 
2085.225270     1.165498     4.574963   422.560720     4.630972     2.135249 
2087.310490     1.166661     4.697911   412.037365     4.776246     2.134070 
2089.397800     1.167825     4.855906   398.984657     4.923653     2.132891 
2091.487200     1.168990     5.032764   385.370412     5.069470     2.131714 
2093.578690     1.170156     5.159847   376.114381     5.209657     2.130538 
2095.672270     1.171324     5.250464   369.946834     5.340039     2.129364 
2097.767940     1.172493     5.435416   357.659016     5.456538     2.128190 
2099.865710     1.173663     5.537674   351.606318     5.555421     2.127018 
2101.965570     1.174834     5.562888   350.294427     5.633621     2.125847 
2104.067540     1.176006     5.697327   342.324777     5.688977     2.124676 
2106.171600     1.177179     5.742782   339.916063     5.720417     2.123508 
2108.277780     1.178354     5.703732   342.598176     5.728012     2.122340 
2110.386050     1.179529     5.612294   348.509998     5.712882     2.121174 
2112.496440     1.180706     5.602369   349.283692     5.677004     2.120008 
2114.608940     1.181884     5.517949   355.075451     5.622906     2.118844 
2116.723550     1.183064     5.358141   365.901115     5.553335     2.117682 
2118.840270     1.184244     5.330873   368.172361     5.470965     2.116520 
2120.959110     1.185426     5.194420   378.008084     5.378196     2.115360 
2123.080070     1.186609     5.110755   384.605355     5.277018     2.114201 
2125.203150     1.187793     4.963693   396.365280     5.168997     2.113043 
2127.328350     1.188978     4.871874   404.206327     5.055479     2.111886 
2129.455680     1.190164     4.828635   408.187257     4.937643     2.110731 
2131.585140     1.191352     4.765594   413.971508     4.816622     2.109577 
2133.716720     1.192540     4.609899   428.169959     4.693724     2.108424 
2135.850440     1.193730     4.436427   445.113914     4.570485     2.107272 
2137.986290     1.194921     4.342768   454.988802     4.448625     2.106121 
2140.124270     1.196114     4.276933   462.461718     4.330018     2.104972 
2142.264400     1.197307     4.250179   465.991056     4.216538     2.103824 
2144.406660     1.198502     4.262990   464.760434     4.110040     2.102678 
2146.551070     1.199698     4.113658   481.964697     4.012291     2.101532 
2148.697620     1.200895     3.934435   504.370657     3.924822     2.100388 
2150.846320     1.202093     3.832415   518.437372     3.849059     2.099245 
2152.997160     1.203293     3.775271   526.522552     3.786276     2.098104 
2155.150160     1.204493     3.734775   532.745082     3.737556     2.096963 
2157.305310     1.205695     3.756224   530.255208     3.703861     2.095824 
2159.462620     1.206898     3.760117   530.262779     3.686021     2.094686 
2161.622080     1.208103     3.652699   546.172002     3.684759     2.093550 
2163.783700     1.209308     3.623143   551.000835     3.700700     2.092415 
2165.947490     1.210515     3.707999   538.936917     3.734358     2.091281 
2168.113430     1.211723     3.753015   533.355016     3.786096     2.090148 
2170.281550     1.212932     3.764842   532.157062     3.856083     2.089017 
2172.451830     1.214142     3.867629   518.428637     3.944281     2.087887 
2174.624280     1.215354     3.928349   511.049109     4.050394     2.086758 
2176.798900     1.216566     4.040414   497.360744     4.173796     2.085631 
2178.975700     1.217780     4.199482   479.032002     4.313491     2.084505 
2181.154680     1.218995     4.290780   469.315421     4.468056     2.083380 
2183.335830     1.220212     4.401347   458.000615     4.635530     2.082257 
2185.519170     1.221429     4.663538   432.843863     4.813317     2.081135 
2187.704690     1.222648     4.889159   413.213825     4.998201     2.080014 
2189.892390     1.223868     5.038643   401.465937     5.186298     2.078895 
2192.082290     1.225090     5.268207   384.499176     5.372939     2.077777 
2194.274370     1.226312     5.515967   367.546687     5.552883     2.076660 
2196.468640     1.227536     5.717647   354.971364     5.720368     2.075545 
2198.665110     1.228761     5.913016   343.541420     5.869189     2.074431 
2200.863780     1.229987     6.047421   336.325955     5.993159     2.073318 
2203.064640     1.231214     6.137716   331.695807     6.086681     2.072207 
2205.267700     1.232443     6.151778   331.212451     6.145287     2.071097 
2207.472970     1.233673     6.237102   327.144997     6.166090     2.069988 
2209.680440     1.234904     6.175394   330.649929     6.148077     2.068881 
2211.890130     1.236136     6.088542   335.653180     6.092176     2.067775 
2214.102020     1.237370     5.984208   341.873883     6.001090     2.066671 
2216.316120     1.238604     5.849705   350.024076     5.878948     2.065568 
2218.532430     1.239840     5.801741   353.234893     5.730825     2.064466 
2220.750970     1.241078     5.519173   371.649035     5.562333     2.063366 
2222.971720     1.242316     5.241730   391.714966     5.379120     2.062267 
2225.194690     1.243556     5.015968   409.728495     5.186573     2.061170 
2227.419880     1.244797     4.849187   424.029391     4.989602     2.060074 
2229.647300     1.246039     4.612640   446.206580     4.792522     2.058979 
2231.876950     1.247283     4.418091   466.245459     4.599001     2.057886 
2234.108830     1.248527     4.282478   481.285487     4.412058     2.056794 
2236.342940     1.249773     4.135895   498.586000     4.234098     2.055703 
2238.579280     1.251020     3.970523   519.859655     4.066951     2.054614 
2240.817860     1.252269     3.908189   528.654891     3.911926     2.053527 
2243.058680     1.253518     3.740495   552.991042     3.769891     2.052441 
2245.301730     1.254769     3.624645   571.111014     3.641280     2.051356 
2247.547040     1.256022     3.495556   592.715859     3.526202     2.050273 
2249.794580     1.257275     3.454504   600.404636     3.424490     2.049191 
2252.044380     1.258530     3.427387   605.582906     3.335770     2.048110 
2254.296420     1.259786     3.285163   632.231848     3.259558     2.047031 
2256.550720     1.261043     3.222675   644.954186     3.195218     2.045954 
2258.807270     1.262301     3.133063   663.972155     3.142052     2.044878 
2261.066080     1.263561     3.155286   660.292658     3.099443     2.043803 
2263.327140     1.264822     3.147851   662.384214     3.066774     2.042730 
2265.590470     1.266084     3.107364   671.808679     3.043483     2.041658 
2267.856060     1.267348     3.069609   680.639145     3.029067     2.040588 
2270.123920     1.268613     3.076316   679.656814     3.023128     2.039519 
2272.394040     1.269879     2.996411   698.330882     3.025421     2.038452 
2274.666430     1.271146     3.095795   676.649319     3.035797     2.037386 
2276.941100     1.272414     3.015472   695.248225     3.054227     2.036322 
2279.218040     1.273684     3.042914   689.644868     3.080789     2.035259 
2281.497260     1.274955     3.119962   673.759319     3.115657     2.034198 
2283.778760     1.276228     3.143181   669.678948     3.159071     2.033138 
2286.062540     1.277501     3.153309   668.043221     3.211297     2.032080 
2288.348600     1.278776     3.288286   641.263484     3.272621     2.031023 
2290.636950     1.280053     3.363709   627.769168     3.343283     2.029968 
2292.927580     1.281330     3.373192   626.507095     3.423472     2.028914 
2295.220510     1.282609     3.469873   610.143046     3.513261     2.027862 
2297.515730     1.283889     3.509463   603.954073     3.612578     2.026811 
2299.813250     1.285170     3.653223   580.832843     3.721170     2.025762 
2302.113060     1.286453     3.763873   564.431437     3.838557     2.024714 
2304.415170     1.287737     3.834105   554.650437     3.963992     2.023668 
2306.719590     1.289022     4.032628   528.199612     4.096440     2.022623 
2309.026310     1.290308     4.196803   508.213157     4.234565     2.021580 
2311.335340     1.291596     4.293972   497.195959     4.377303     2.020538 
2313.646670     1.292885     4.443477   480.955175     4.523873     2.019498 
2315.960320     1.294175     4.539201   471.395791     4.670969     2.018460 
2318.276280     1.295467     4.646604   461.014912     4.815321     2.017423 
2320.594550     1.296760     4.854854   441.920828     4.954425     2.016387 
2322.915150     1.298054     4.900106   438.200420     5.086080     2.015354 
2325.238060     1.299350     5.040044   426.496831     5.208180     2.014321 
2327.563300     1.300646     5.090919   422.723374     5.319496     2.013291 
2329.890870     1.301944     5.215001   413.195850     5.419141     2.012261 
2332.220760     1.303244     5.258215   410.270938     5.506568     2.011234 
2334.552980     1.304544     5.301944   407.183489     5.581822     2.010208 
2336.887530     1.305846     5.446475   396.860364     5.645433     2.009184 
2339.224420     1.307150     5.402374   400.600515     5.698221     2.008161 
2341.563640     1.308454     5.402005   400.881615     5.741075     2.007140 
2343.905210     1.309760     5.431567   399.181578     5.774699     2.006120 
2346.249110     1.311067     5.411507   401.338068     5.799429     2.005102 
2348.595360     1.312376     5.534601   392.806969     5.815150     2.004086 
2350.943960     1.313686     5.490440   396.393848     5.821288     2.003071 
2353.294900     1.314997     5.506267   395.695693     5.816904     2.002058 
2355.648190     1.316309     5.526681   394.441491     5.800871     2.001046 
2358.003840     1.317623     5.439940   401.359777     5.772089     2.000036 
2360.361850     1.318938     5.480916   398.855582     5.729725     1.999028 
2362.722210     1.320255     5.499338   397.895064     5.673441     1.998021 
2365.084930     1.321572     5.427979   403.667752     5.603571     1.997016 
2367.450010     1.322891     5.300487   413.908513     5.521223     1.996012 
2369.817460     1.324212     5.233926   419.604056     5.428264     1.995011 
2372.187280     1.325533     5.136986   427.891189     5.327185     1.994010 
2374.559470     1.326856     5.045803   436.060170     5.220932     1.993012 
2376.934030     1.328181     4.939960   445.956344     5.112739     1.992015 
2379.310960     1.329506     4.861429   453.643750     5.005912     1.991020 
2381.690270     1.330833     4.705425   469.127792     4.903711     1.990026 
2384.071960     1.332161     4.638824   476.480879     4.809280     1.989034 
2386.456040     1.333491     4.565441   484.578181     4.725614     1.988044 
2388.842490     1.334822     4.565110   485.309490     4.655587     1.987056 
2391.231330     1.336154     4.530319   489.522776     4.602011     1.986069 
2393.622570     1.337488     4.502320   493.169382     4.567599     1.985083 
2396.016190     1.338823     4.483775   495.871787     4.555125     1.984100 
2398.412210     1.340159     4.535556   490.775044     4.567452     1.983118 
2400.810620     1.341497     4.701594   474.080116     4.607545     1.982138 
2403.211430     1.342836     4.760177   468.893161     4.678553     1.981159 
2405.614640     1.344176     4.907645   455.283010     4.783826     1.980182 
2408.020250     1.345518     5.147156   434.606336     4.926895     1.979207 
2410.428270     1.346861     5.216733   429.453790     5.111467     1.978234 
2412.838700     1.348205     5.414903   414.259886     5.341380     1.977262 
2415.251540     1.349551     5.732122   391.831593     5.620507     1.976292 
2417.666790     1.350898     5.978392   376.215938     5.952670     1.975324 
2420.084460     1.352246     6.383564   352.904906     6.341640     1.974357 
2422.504540     1.353596     6.829294   330.326215     6.790488     1.973393 
2424.927050     1.354947     7.175028   314.755013     7.301862     1.972430 
2427.351980     1.356299     7.683026   294.334147     7.877761     1.971468 
2429.779330     1.357653     8.193797   276.321584     8.519056     1.970509 
2432.209110     1.359008     8.921846   254.126919     9.225285     1.969551 
2434.641320     1.360365     9.614802   236.087656     9.994353     1.968594 
2437.075960     1.361722    10.284210   220.995857    10.822166     1.967640 
2439.513030     1.363082    11.197652   203.240742    11.702378     1.966687 
2441.952550     1.364442    12.251711   186.005112    12.626017     1.965736 
2444.394500     1.365804    13.279480   171.806777    13.581102     1.964787 
2446.838890     1.367167    14.334567   159.337758    14.552387     1.963840 
2449.285730     1.368532    15.474724   147.796263    15.521214     1.962894 
2451.735020     1.369898    16.613521   137.817813    16.465655     1.961950 
2454.186750     1.371265    17.633890   129.999591    17.361046     1.961008 
2456.640940     1.372634    18.509199   124.003013    18.181035     1.960068 
2459.097580     1.374004    19.490346   117.889693    18.899042     1.959129 
2461.556680     1.375376    20.062891   114.659646    19.490079     1.958193 
2464.018230     1.376749    20.393580   112.946894    19.932612     1.957258 
2466.482250     1.378123    20.827873   110.715620    20.210234     1.956325 
2468.948740     1.379499    20.993665   109.971576    20.312909     1.955393 
2471.417680     1.380876    20.664302   111.868615    20.237694     1.954464 
2473.889100     1.382254    20.236906   114.375138    19.988850     1.953536 
2476.362990     1.383634    19.752044   117.328423    19.577290     1.952610 
2478.839350     1.385015    19.087932   121.563378    19.019739     1.951686 
2481.318190     1.386397    18.223139   127.497491    18.337268     1.950763 
2483.799510     1.387781    17.312708   134.367830    17.553377     1.949843 
2486.283310     1.389166    16.286043   143.008657    16.692692     1.948924 
2488.769590     1.390553    15.388389   151.540870    15.779392     1.948007 
2491.258360     1.391941    14.399268   162.162066    14.836427     1.947092 
2493.749620     1.393331    13.307891   175.677648    13.884138     1.946179 
2496.243370     1.394721    12.405352   188.689399    12.940083     1.945268 
2498.739620     1.396114    11.602186   201.996236    12.018854     1.944358 
2501.238350     1.397507    10.787316   217.511935    11.132333     1.943450 
2503.739590     1.398902    10.002210   234.866817    10.289750     1.942545 
2506.243330     1.400299     9.434178   249.288218     9.497902     1.941641 
2508.749580     1.401696     8.696066   270.759646     8.761361     1.940738 
2511.258330     1.403096     8.104328   290.823837     8.082741     1.939838 
2513.769580     1.404496     7.655243   308.297925     7.462943     1.938940 
2516.283350     1.405898     7.073675   334.024729     6.901417     1.938043 
2518.799640     1.407302     6.591950   358.858714     6.396585     1.937149 
2521.318440     1.408706     6.194095   382.308852     5.945679     1.936256 
2523.839760     1.410113     5.789242   409.447817     5.545359     1.935365 
2526.363590     1.411520     5.415873   438.172536     5.191754     1.934476 
2528.889960     1.412929     5.076037   468.025036     4.880676     1.933589 
2531.418850     1.414340     4.843905   491.017588     4.607925     1.932703 
2533.950270     1.415752     4.573344   520.646877     4.369339     1.931820 
2536.484220     1.417165     4.279591   557.064153     4.160917     1.930939 
2539.020700     1.418579     4.113992   580.154238     3.978946     1.930059 
2541.559720     1.419996     3.893306   613.851402     3.820025     1.929182 
2544.101280     1.421413     3.764940   635.382272     3.681002     1.928306 
2546.645380     1.422832     3.612879   662.997674     3.559136     1.927432 
2549.192030     1.424252     3.520882   681.002249     3.452035     1.926560 
2551.741220     1.425674     3.397114   706.627207     3.357672     1.925690 
2554.292960     1.427097     3.310327   725.969913     3.274329     1.924822 
2556.847250     1.428522     3.191640   753.931765     3.200588     1.923956 
2559.404100     1.429948     3.100481   777.194972     3.135243     1.923092 
2561.963510     1.431375     2.988581   806.728965     3.077294     1.922230 
2564.525470     1.432804     2.936209   822.531241     3.025904     1.921369 
2567.090000     1.434235     2.917751   828.651891     2.980410     1.920511 
2569.657090     1.435666     2.837093   853.015838     2.940274     1.919654 
2572.226740     1.437100     2.784127   870.298014     2.905073     1.918800 
2574.798970     1.438534     2.730319   888.675307     2.874407     1.917948 
2577.373770     1.439970     2.695344   901.404201     2.848002     1.917097 
2579.951140     1.441408     2.703390   899.538118     2.825656     1.916248 
2582.531090     1.442847     2.657230   916.525859     2.807168     1.915402 
2585.113620     1.444287     2.665026   914.817921     2.792375     1.914557 
2587.698740     1.445729     2.588553   943.059103     2.781135     1.913715 
2590.286440     1.447172     2.565469   953.009851     2.773298     1.912874 
2592.876720     1.448617     2.600888   941.288629     2.768715     1.912035 
2595.469600     1.450063     2.594324   944.608667     2.767224     1.911199 
2598.065070     1.451511     2.628228   933.423645     2.768655     1.910364 
2600.663130     1.452960     2.636101   932.378485     2.772802     1.909531 
2603.263800     1.454410     2.621874   938.566048     2.779427     1.908700 
2605.867060     1.455862     2.587999   951.798893     2.788208     1.907872 
2608.472930     1.457315     2.637079   935.603374     2.798951     1.907045 
2611.081400     1.458770     2.695782   916.637413     2.811435     1.906220 
2613.692480     1.460227     2.675258   924.578572     2.825370     1.905398 
2616.306180     1.461684     2.745712   902.363003     2.840422     1.904577 
2618.922480     1.463144     2.768144   896.745811     2.856226     1.903758 
2621.541400     1.464604     2.782308   892.919632     2.872363     1.902942 
2624.162950     1.466066     2.849375   873.257079     2.888378     1.902127 
2626.787110     1.467530     2.862980   869.967420     2.903773     1.901315 
2629.413900     1.468995     2.880584   865.793271     2.918037     1.900504 
2632.043310     1.470462     2.925372   853.649992     2.930674     1.899696 
2634.675350     1.471930     2.875226   870.099327     2.941271     1.898889 
2637.310030     1.473399     2.889739   866.871888     2.949569     1.898085 
2639.947340     1.474870     2.920407   858.786531     2.955500     1.897283 
2642.587290     1.476342     2.947221   852.272406     2.959195     1.896483 
2645.229870     1.477816     2.900857   866.758066     2.960994     1.895684 
2647.875100     1.479292     2.944321   855.114934     2.961392     1.894888 
2650.522980     1.480768     2.909398   866.735611     2.960941     1.894094 
2653.173500     1.482247     2.884609   875.239734     2.960238     1.893302 
2655.826670     1.483727     2.905046   870.481359     2.959991     1.892512 
2658.482500     1.485208     2.868475   882.244781     2.960580     1.891725 
2661.140980     1.486691     2.861250   885.600700     2.962193     1.890939 
2663.802120     1.488175     2.865263   885.691894     2.964974     1.890155 
2666.465930     1.489661     2.905017   874.627933     2.968940     1.889374 
2669.132390     1.491148     2.879946   883.291290     2.973930     1.888594 
2671.801520     1.492637     2.898193   878.966272     2.979571     1.887817 
2674.473330     1.494127     2.858641   892.603268     2.985123     1.887041 
2677.147800     1.495618     2.909804   878.044508     2.990266     1.886268 
2679.824950     1.497112     2.941365   869.903274     2.994819     1.885497 
2682.504770     1.498606     2.898114   883.864378     2.997717     1.884728 
2685.187280     1.500102     2.927510   876.362519     2.997562     1.883962 
2687.872460     1.501600     2.934960   875.197270     2.993742     1.883197 
2690.560340     1.503099     2.934845   876.307522     2.986594     1.882434 
2693.250900     1.504600     2.917769   882.721905     2.976208     1.881674 
2695.944150     1.506102     2.880961   895.409992     2.962681     1.880916 
2698.640090     1.507606     2.855489   904.469055     2.946334     1.880159 
2701.338730     1.509111     2.826677   914.386429     2.927665     1.879405 
2704.040070     1.510618     2.853033   907.581283     2.907275     1.878654 
2706.744110     1.512126     2.809383   923.139715     2.885792     1.877904 
2709.450850     1.513635     2.813192   922.915933     2.863846     1.877156 
2712.160310     1.515147     2.745115   947.092312     2.842043     1.876411 
2714.872470     1.516659     2.718483   957.554402     2.820944     1.875668 
2717.587340     1.518174     2.670630   976.208592     2.801050     1.874926 
2720.304930     1.519689     2.643846   986.891524     2.782805     1.874188 
2723.025230     1.521207     2.625651   994.933544     2.766579     1.873451 
2725.748260     1.522725     2.632010   993.432637     2.752673     1.872716 
2728.474000     1.524246     2.648909   989.165488     2.741320     1.871984 
2731.202480     1.525768     2.606734  1006.581169     2.732694     1.871254 
2733.933680     1.527291     2.666187   985.414340     2.726906     1.870526 
2736.667610     1.528816     2.639405   996.486924     2.724019     1.869800 
2739.404280     1.530342     2.579416  1020.716699     2.724068     1.869076 
2742.143690     1.531870     2.623425  1005.225283     2.727061     1.868355 
2744.885830     1.533400     2.591642  1018.587958     2.733032     1.867635 
2747.630720     1.534931     2.623275  1007.669773     2.742050     1.866918 
2750.378350     1.536463     2.656282   996.887168     2.754264     1.866203 
2753.128720     1.537997     2.697531   983.280311     2.769935     1.865491 
2755.881850     1.539533     2.689072   987.403894     2.789432     1.864780 
2758.637740     1.541070     2.802187   948.823661     2.813292     1.864072 
2761.396370     1.542608     2.829722   941.309422     2.842229     1.863366 
2764.157770     1.544149     2.838882   939.585918     2.877106     1.862663 
2766.921930     1.545690     2.911914   917.182152     2.918974     1.861961 
2769.688850     1.547234     2.941871   909.447230     2.969067     1.861262 
2772.458540     1.548778     3.057961   876.211030     3.028814     1.860565 
2775.231000     1.550325     3.158499   849.522266     3.099837     1.859870 
2778.006230     1.551873     3.176659   845.815883     3.183937     1.859177 
2780.784230     1.553422     3.298677   815.590003     3.283116     1.858487 
2783.565020     1.554973     3.450531   781.232428     3.399527     1.857799 
2786.348580     1.556526     3.617927   746.152077     3.535582     1.857113 
2789.134930     1.558080     3.747707   721.463162     3.693565     1.856430 
2791.924070     1.559636     3.911975   692.216167     3.875778     1.855748 
2794.715990     1.561193     4.042801   670.639372     4.084599     1.855069 
2797.510710     1.562752     4.306537   630.669850     4.322144     1.854393 
2800.308220     1.564312     4.542800   598.750336     4.590464     1.853718 
2803.108530     1.565874     4.815128   565.787174     4.891243     1.853046 
2805.911630     1.567437     5.079262   537.081523     5.225507     1.852376 
2808.717550     1.569002     5.426407   503.641746     5.593880     1.851709 
2811.526260     1.570569     5.878768   465.549166     5.996162     1.851043 
2814.337790     1.572137     6.241193   439.115293     6.431084     1.850380 
2817.152130     1.573707     6.724716   408.140254     6.896186     1.849719 
2819.969280     1.575278     7.100963   387.122857     7.387707     1.849061 
2822.789250     1.576851     7.694219   357.751431     7.900423     1.848405 
2825.612040     1.578426     8.260001   333.714092     8.427502     1.847751 
2828.437650     1.580002     8.920416   309.459519     8.960439     1.847100 
2831.266090     1.581579     9.534756   289.916181     9.489077     1.846450 
2834.097350     1.583159    10.074445   274.728758    10.001748     1.845804 
2836.931450     1.584739    10.629562   260.736798    10.485587     1.845159 
2839.768380     1.586322    11.128404   249.424144    10.926909     1.844517 
2842.608150     1.587906    11.484664   241.989645    11.311956     1.843877 
2845.450760     1.589491    11.876331   234.321234    11.627865     1.843239 
2848.296210     1.591078    12.155097   229.272138    11.863280     1.842604 
2851.144510     1.592667    12.446526   224.198672    12.009423     1.841971 
2853.995650     1.594257    12.459496   224.279597    12.061029     1.841341 
2856.849650     1.595849    12.299474   227.519316    12.016921     1.840712 
2859.706500     1.597443    12.112638   231.351276    11.880131     1.840087 
2862.566200     1.599038    11.825891   237.294204    11.657517     1.839463 
2865.428770     1.600634    11.475949   244.846421    11.358987     1.838842 
2868.294200     1.602233    10.976395   256.338747    10.996495     1.838223 
2871.162490     1.603832    10.479024   268.862631    10.582982     1.837607 
2874.033650     1.605434     9.987313   282.538861    10.131458     1.836993 
2876.907690     1.607037     9.466162   298.492863     9.654426     1.836381 
2879.784600     1.608642     8.920229   317.163691     9.163386     1.835772 
2882.664380     1.610248     8.440464   335.627969     8.668461     1.835165 
2885.547040     1.611856     8.019176   353.801074     8.178313     1.834560 
2888.432590     1.613465     7.571048   375.255718     7.700126     1.833958 
2891.321020     1.615076     7.139302   398.476526     7.239675     1.833359 
2894.212350     1.616689     6.833912   416.808482     6.801316     1.832761 
2897.106560     1.618303     6.406772   445.140961     6.388207     1.832166 
2900.003660     1.619919     6.079616   469.731735     6.002405     1.831574 
2902.903670     1.621537     5.783610   494.482297     5.645033     1.830984 
2905.806570     1.623156     5.525888   518.241238     5.316437     1.830396 
2908.712380     1.624777     5.247518   546.380629     5.016341     1.829811 
2911.621090     1.626399     4.950326   580.054757     4.744051     1.829228 
2914.532710     1.628023     4.685860   613.483514     4.498281     1.828647 
2917.447240     1.629649     4.510424   638.154704     4.277534     1.828069 
2920.364690     1.631276     4.287849   672.295806     4.080166     1.827493 
2923.285060     1.632905     4.111768   701.971276     3.904379     1.826920 
2926.208340     1.634536     3.940474   733.279610     3.748362     1.826349 
2929.134550     1.636168     3.810816   759.312935     3.610321     1.825781 
2932.063680     1.637802     3.627821   798.531201     3.488516     1.825215 
2934.995750     1.639437     3.473737   834.981036     3.381358     1.824652 
2937.930740     1.641074     3.376506   860.268757     3.287086     1.824091 
2940.868670     1.642713     3.263662   891.163349     3.204096     1.823532 
2943.809540     1.644354     3.121264   932.966385     3.131313     1.822976 
2946.753350     1.645996     3.043724   957.814615     3.067478     1.822422 
2949.700110     1.647639     2.983521   978.551005     3.011690     1.821871 
2952.649810     1.649285     2.932920   996.763167     2.962954     1.821322 
2955.602460     1.650931     2.906982  1007.096166     2.920293     1.820776 
2958.558060     1.652580     2.815398  1040.859375     2.882829     1.820232 
2961.516620     1.654230     2.801316  1047.822461     2.849816     1.819691 
2964.478130     1.655882     2.730042  1076.367734     2.820587     1.819152 
2967.442610     1.657536     2.695227  1091.951404     2.794539     1.818616 
2970.410050     1.659191     2.699546  1091.606530     2.771136     1.818082 
2973.380460     1.660848     2.676655  1102.272345     2.749853     1.817551 
2976.353840     1.662506     2.680872  1102.456812     2.730238     1.817022 
2979.330200     1.664167     2.629894  1124.872448     2.711910     1.816495 
2982.309530     1.665828     2.599093  1140.020315     2.694582     1.815971 
2985.291840     1.667492     2.545786  1165.134952     2.678077     1.815450 
2988.277130     1.669157     2.548800  1165.684779     2.662310     1.814931 
2991.265410     1.670824     2.553085  1165.403053     2.647265     1.814415 
2994.256670     1.672492     2.534137  1175.598607     2.633013     1.813901 
2997.250930     1.674163     2.530277  1178.919731     2.619697     1.813389 
3000.248180     1.675834     2.586069  1154.942247     2.607502     1.812881 
3003.248430     1.677508     2.577951  1160.075937     2.596633     1.812374 
3006.251680     1.679183     2.540147  1179.106765     2.587317     1.811870 
3009.257930     1.680860     2.527797  1186.641117     2.579791     1.811369 
3012.267190     1.682539     2.525025  1188.893371     2.574307     1.810870 
3015.279450     1.684219     2.555690  1176.690902     2.571115     1.810374 
3018.294730     1.685901     2.517361  1196.158563     2.570488     1.809881 
3021.313030     1.687584     2.559765  1177.823524     2.572722     1.809389 
3024.334340     1.689270     2.584539  1168.155439     2.578143     1.808901 
3027.358670     1.690956     2.628607  1150.245825     2.587110     1.808415 
3030.386030     1.692645     2.655444  1140.155048     2.600031     1.807931 
3033.416420     1.694335     2.682024  1130.593253     2.617366     1.807450 
3036.449840     1.696028     2.685238  1130.795522     2.639652     1.806972 
3039.486290     1.697721     2.695026  1128.098257     2.667482     1.806496 
3042.525770     1.699417     2.781483  1094.115276     2.701521     1.806023 
3045.568300     1.701114     2.818236  1081.415477     2.742520     1.805552 
3048.613870     1.702813     2.850191  1071.037614     2.791296     1.805084 
3051.662480     1.704513     2.979418  1026.079342     2.848729     1.804618 
3054.714140     1.706215     3.042385  1006.125924     2.915749     1.804156 
3057.768860     1.707919     3.119288   982.511787     2.993298     1.803695 
3060.826630     1.709625     3.177616   966.013967     3.082313     1.803237 
3063.887450     1.711332     3.264194   941.643365     3.183685     1.802782 
3066.951340     1.713041     3.351983   918.227455     3.298221     1.802329 
3070.018290     1.714752     3.458141   891.377278     3.426590     1.801879 
3073.088310     1.716464     3.572849   863.632423     3.569289     1.801432 
3076.161400     1.718179     3.730595   828.480647     3.726524     1.800987 
3079.237560     1.719895     3.888708   795.782214     3.898192     1.800545 
3082.316800     1.721612     4.121420   751.881557     4.083795     1.800105 
3085.399110     1.723331     4.277359   725.385019     4.282353     1.799668 
3088.484510     1.725053     4.542994   683.973369     4.492287     1.799234 
3091.573000     1.726775     4.732151   657.481077     4.711345     1.798802 
3094.664570     1.728500     4.964294   627.649016     4.936671     1.798373 
3097.759230     1.730226     5.247817   594.487220     5.164562     1.797946 
3100.856990     1.731954     5.545440   563.399775     5.390435     1.797522 
3103.957850     1.733684     5.745700   544.433338     5.608952     1.797101 
3107.061810     1.735415     5.938539   527.502046     5.814300     1.796682 
3110.168870     1.737148     6.227850   503.657571     6.000447     1.796266 
3113.279040     1.738883     6.357856   494.017943     6.161282     1.795853 
3116.392320     1.740620     6.536287   481.146356     6.291246     1.795442 
3119.508710     1.742358     6.627929   475.157329     6.385840     1.795034 
3122.628220     1.744098     6.609428   477.080741     6.442027     1.794628 
3125.750850     1.745840     6.626156   476.463614     6.458484     1.794226 
3128.876600     1.747584     6.654198   475.034719     6.435689     1.793825 
3132.005470     1.749329     6.520920   485.405512     6.375827     1.793428 
3135.137480     1.751076     6.403645   494.865173     6.282513     1.793033 
3138.272620     1.752825     6.144819   516.362268     6.160388     1.792641 
3141.410890     1.754575     6.078132   522.730440     6.014904     1.792251 
3144.552300     1.756328     5.852472   543.511487     5.851783     1.791864 
3147.696850     1.758082     5.628861   565.851509     5.676719     1.791480 
3150.844550     1.759838     5.441795   586.059562     5.494915     1.791099 
3153.995390     1.761595     5.280850   604.602914     5.311527     1.790720 
3157.149390     1.763354     5.048906   633.215746     5.130986     1.790344 
3160.306540     1.765116     4.817850   664.381592     4.956976     1.789970 
3163.466850     1.766878     4.682657   684.426157     4.792530     1.789599 
3166.630310     1.768643     4.561592   703.500711     4.640034     1.789231 
3169.796940     1.770409     4.415192   727.674273     4.501232     1.788866 
3172.966740     1.772178     4.276486   752.025896     4.377239     1.788503 
3176.139710     1.773948     4.208371   765.114961     4.268571     1.788143 
3179.315850     1.775719     4.202734   767.263775     4.175182     1.787786 
3182.495160     1.777493     4.124412   782.897668     4.096508     1.787431 
3185.677660     1.779268     4.094044   789.489693     4.031536     1.787079 
3188.863340     1.781045     4.001945   808.809402     3.978802     1.786730 
3192.052200     1.782824     3.944080   821.473071     3.936499     1.786383 
3195.244250     1.784604     3.915178   828.499247     3.902500     1.786039 
3198.439500     1.786387     3.905691   831.633532     3.874489     1.785698 
3201.637930     1.788171     3.879571   838.284228     3.850078     1.785360 
3204.839570     1.789957     3.872069   840.984324     3.826946     1.785024 
3208.044410     1.791745     3.890607   837.932410     3.803001     1.784691 
3211.252460     1.793534     3.851378   847.567079     3.776528     1.784361 
3214.463710     1.795325     3.789276   862.637368     3.746300     1.784034 
3217.678170     1.797118     3.752254   871.933213     3.711582     1.783709 
3220.895850     1.798913     3.700121   885.252921     3.672127     1.783387 
3224.116750     1.800710     3.614307   907.611360     3.628073     1.783068 
3227.340860     1.802509     3.572764   919.177560     3.579862     1.782751 
3230.568200     1.804309     3.506369   937.685647     3.528124     1.782437 
3233.798770     1.806111     3.438084   957.254608     3.473583     1.782126 
3237.032570     1.807915     3.429044   961.165333     3.417014     1.781818 
3240.269600     1.809721     3.339722   988.127224     3.359195     1.781513 
3243.509870     1.811528     3.299947  1001.021983     3.300896     1.781210 
3246.753380     1.813337     3.207745  1030.740707     3.242863     1.780910 
3250.000140     1.815148     3.125050  1059.560868     3.185918     1.780613 
3253.250140     1.816961     3.083035  1075.081358     3.131310     1.780318 
3256.503390     1.818776     3.020487  1098.874598     3.079224     1.780026 
3259.759890     1.820593     2.973486  1117.524669     3.029778     1.779737 
3263.019650     1.822411     2.968009  1120.613856     2.983363     1.779451 
3266.282670     1.824231     2.921083  1140.185848     2.940397     1.779168 
3269.548950     1.826053     2.875542  1159.720410     2.901191     1.778887 
3272.818500     1.827877     2.864189  1165.607573     2.866219     1.778609 
3276.091320     1.829703     2.794407  1195.706933     2.835968     1.778334 
3279.367410     1.831530     2.773986  1205.976060     2.809908     1.778062 
3282.646780     1.833360     2.732655  1225.866412     2.787396     1.777793 
3285.929430     1.835191     2.737243  1225.534275     2.767223     1.777526 
3289.215360     1.837024     2.683320  1251.628044     2.751143     1.777262 
3292.504570     1.838859     2.616782  1284.438915     2.739501     1.777001 
3295.797070     1.840695     2.609070  1289.789892     2.730721     1.776742 
3299.092870     1.842534     2.624515  1283.847134     2.725248     1.776487 
3302.391960     1.844374     2.598271  1298.235637     2.723871     1.776234 
3305.694360     1.846216     2.586228  1305.859991     2.726220     1.775984 
3309.000050     1.848060     2.538791  1331.782357     2.731867     1.775737 
3312.309050     1.849906     2.506320  1350.314800     2.740593     1.775493 
3315.621360     1.851754     2.544590  1331.932062     2.752234     1.775251 
3318.936980     1.853604     2.554515  1328.340279     2.766677     1.775013 
3322.255920     1.855455     2.541328  1336.570817     2.783841     1.774777 
3325.578170     1.857308     2.521495  1348.590686     2.803678     1.774544 
3328.903750     1.859163     2.499801  1361.840245     2.826174     1.774314 
3332.232660     1.861020     2.533663  1345.218461     2.851315     1.774086 
3335.564890     1.862879     2.510645  1358.919040     2.879119     1.773862 
3338.900450     1.864740     2.532117  1349.023635     2.909645     1.773640 
3342.239350     1.866603     2.602518  1314.391899     2.942992     1.773421 
3345.581590     1.868467     2.615278  1309.430099     2.979312     1.773205 
3348.927180     1.870333     2.621487  1308.009762     3.018842     1.772992 
3352.276100     1.872201     2.682928  1279.467091     3.061870     1.772781 
3355.628380     1.874072     2.720865  1262.807050     3.108779     1.772574 
3358.984010     1.875943     2.762789  1245.003520     3.160076     1.772369 
3362.342990     1.877817     2.815540  1223.403061     3.216404     1.772167 
3365.705330     1.879693     2.923028  1179.841566     3.278565     1.771968 
3369.071040     1.881570     2.962145  1165.427720     3.347548     1.771772 
3372.440110     1.883450     3.091164  1118.120397     3.424604     1.771579 
3375.812550     1.885331     3.175452  1089.868779     3.511227     1.771388 
3379.188360     1.887214     3.358883  1031.411480     3.609176     1.771201 
3382.567550     1.889099     3.521413   984.878173     3.720598     1.771016 
3385.950120     1.890986     3.665574   947.468415     3.848056     1.770834 
3389.336070     1.892875     3.830038   907.701052     3.994574     1.770655 
3392.725410     1.894766     4.030564   863.606536     4.163687     1.770479 
3396.118130     1.896658     4.341395   802.593465     4.359490     1.770306 
3399.514250     1.898553     4.636437   752.301081     4.586659     1.770135 
3402.913760     1.900449     4.936625   707.411900     4.850516     1.769968 
3406.316680     1.902348     5.301203   659.612130     5.157068     1.769803 
3409.722990     1.904248     5.703987   613.685963     5.512525     1.769641 
3413.132720     1.906150     6.127744   571.899614     5.923711     1.769483 
3416.545850     1.908054     6.650961   527.442928     6.397763     1.769327 
3419.962400     1.909960     7.210716   486.974755     6.941972     1.769173 
3423.382360     1.911868     7.776296   452.050232     7.563556     1.769023 
3426.805740     1.913778     8.411127   418.371809     8.269400     1.768876 
3430.232550     1.915689     9.072853   388.244197     9.065738     1.768731 
3433.662780     1.917603     9.873981   357.126068     9.957806     1.768590 
3437.096440     1.919518    10.808703   326.570728    10.949450     1.768451 
3440.533540     1.921436    11.788774   299.709195    12.042714     1.768315 
3443.974070     1.923355    12.969614   272.671316    13.237386     1.768182 
3447.418040     1.925276    14.171102   249.784497    14.530532     1.768053 
3450.865460     1.927199    15.461282   229.147836    15.915992     1.767925 
3454.316330     1.929124    17.081477   207.598992    17.383823     1.767801 
3457.770640     1.931051    18.672323   190.076890    18.919714     1.767680 
3461.228420     1.932980    20.414462   173.996164    20.504393     1.767562 
3464.689640     1.934911    22.143198   160.545816    22.113000     1.767446 
3468.154330     1.936844    24.043495   147.976681    23.714715     1.767334 
3471.622490     1.938779    25.874253   137.615311    25.272618     1.767224 
3475.094110     1.940715    27.569659   129.256758    26.744450     1.767117 
3478.569200     1.942654    29.129289   122.436193    28.084146     1.767014 
3482.047770     1.944595    30.287813   117.855038    29.244551     1.766913 
3485.529820     1.946537    31.291222   114.170015    30.181190     1.766815 
3489.015350     1.948481    32.130218   111.285757    30.856607     1.766720 
3492.504370     1.950428    32.409632   110.429176    31.244358     1.766628 
3495.996870     1.952376    32.162811   111.383073    31.331488     1.766538 
3499.492870     1.954326    31.804366   112.753764    31.120142     1.766452 
3502.992360     1.956279    31.163230   115.188277    30.625902     1.766369 
3506.495350     1.958233    30.038677   119.630271    29.875277     1.766289 
3510.001850     1.960189    28.887757   124.533272    28.902372     1.766211 
3513.511850     1.962147    27.505396   130.937576    27.745512     1.766137 
3517.025360     1.964107    25.678734   140.413134    26.444318     1.766065 
3520.542390     1.966069    24.269585   148.732245    25.037520     1.765996 
3524.062930     1.968033    22.704758   159.167015    23.561617     1.765931 
3527.586990     1.969999    20.986581   172.390663    22.049751     1.765868 
3531.114580     1.971967    19.472863   185.998871    20.531255     1.765808 
3534.645690     1.973937    18.065854   200.711307    19.031471     1.765751 
3538.180340     1.975909    16.785100   216.252926    17.571683     1.765697 
3541.718520     1.977883    15.529400   233.987795    16.169221     1.765646 
3545.260240     1.979858    14.452306   251.707258    14.837600     1.765598 
3548.805500     1.981836    13.412098   271.512731    13.586770     1.765553 
3552.354300     1.983816    12.411956   293.676675    12.423400     1.765511 
3555.906660     1.985798    11.478249   317.906288    11.351216     1.765472 
3559.462570     1.987781    10.656780   342.755875    10.371380     1.765436 
3563.022030     1.989767     9.851072   371.168605     9.483336     1.765403 
3566.585050     1.991755     9.167069   399.271397     8.683835     1.765372 
3570.151640     1.993745     8.535978   429.188169     7.968634     1.765345 
3573.721790     1.995736     7.922748   462.839868     7.332516     1.765321 
3577.295510     1.997730     7.295900   503.057453     6.769582     1.765299 
3580.872800     1.999726     6.829353   537.961102     6.273553     1.765281 
3584.453680     2.001723     6.358906   578.338282     5.837973     1.765266 
3588.038130     2.003723     5.942298   619.402568     5.456487     1.765253 
3591.626170     2.005725     5.551883   663.538825     5.123072     1.765244 
3595.217790     2.007728     5.212443   707.405503     4.832200     1.765237 
3598.813010     2.009734     4.882335   755.942980     4.578257     1.765234 
3602.411830     2.011742     4.649380   794.478650     4.356309     1.765233 
3606.014240     2.013751     4.391888   841.706683     4.161975     1.765235 
3609.620250     2.015763     4.236996   873.214759     3.991361     1.765241 
3613.229870     2.017777     4.006482   924.321668     3.841054     1.765249 
3616.843100     2.019792     3.810959   972.474428     3.708110     1.765260 
3620.459950     2.021810     3.682779  1007.283478     3.590103     1.765275 
3624.080400     2.023830     3.552882  1045.000760     3.484773     1.765292 
3627.704490     2.025852     3.407149  1090.688866     3.390303     1.765312 
3631.332190     2.027876     3.297562  1127.855803     3.305183     1.765336 
3634.963520     2.029901     3.183295  1169.361325     3.228152     1.765362 
3638.598490     2.031929     3.101333  1201.100966     3.158161     1.765391 
3642.237080     2.033959     2.988291  1247.919398     3.094395     1.765423 
3645.879320     2.035991     2.895516  1288.911167     3.036059     1.765459 
3649.525200     2.038025     2.918496  1279.559543     2.982544     1.765497 
3653.174730     2.040061     2.880627  1297.336120     2.933339     1.765538 
3656.827900     2.042099     2.799544  1335.822536     2.888012     1.765582 
3660.484730     2.044139     2.768371  1352.110832     2.846222     1.765629 
3664.145210     2.046181     2.759155  1357.645530     2.807632     1.765680 
3667.809360     2.048226     2.699286  1389.241523     2.771962     1.765733 
3671.477170     2.050272     2.750090  1364.567212     2.738969     1.765789 
3675.148640     2.052320     2.679278  1401.812561     2.708471     1.765848 
3678.823790     2.054370     2.710725  1386.391771     2.680316     1.765910 
3682.502620     2.056423     2.677920  1404.451025     2.654327     1.765976 
3686.185120     2.058477     2.702026  1393.588838     2.630375     1.766044 
3689.871300     2.060534     2.647110  1423.139218     2.608353     1.766115 
3693.561180     2.062592     2.590032  1455.675701     2.588188     1.766189 
3697.254740     2.064653     2.618869  1440.770118     2.569804     1.766266 
3700.951990     2.066715     2.611618  1445.511205     2.553154     1.766347 
3704.652940     2.068780     2.578122  1465.605467     2.538213     1.766430 
3708.357600     2.070847     2.639602  1432.651702     2.524989     1.766516 
3712.065950     2.072916     2.622342  1442.936014     2.513487     1.766605 
3715.778020     2.074987     2.613265  1449.132042     2.503741     1.766698 
3719.493800     2.077060     2.590124  1463.699652     2.495796     1.766793 
3723.213290     2.079135     2.593431  1462.846605     2.489729     1.766891 
3726.936510     2.081212     2.561350  1481.786268     2.485605     1.766992 
3730.663440     2.083291     2.580261  1472.350410     2.483507     1.767097 
3734.394110     2.085372     2.594857  1464.843816     2.483531     1.767204 
3738.128500     2.087456     2.566132  1482.365963     2.485764     1.767314 
3741.866630     2.089541     2.536754  1500.672844     2.490286     1.767428 
3745.608490     2.091629     2.563906  1485.386325     2.497171     1.767544 
3749.354100     2.093718     2.602650  1464.482828     2.506479     1.767663 
3753.103460     2.095810     2.547761  1497.273151     2.518233     1.767786 
3756.856560     2.097904     2.601627  1467.305899     2.532430     1.767911 
3760.613420     2.100000     2.584094  1478.051529     2.549031     1.768040 
3764.374030     2.102098     2.617496  1460.112263     2.567937     1.768171 
3768.138400     2.104198     2.654754  1440.895908     2.588994     1.768306 
3771.906540     2.106300     2.641730  1448.777949     2.611986     1.768443 
3775.678450     2.108405     2.664461  1437.515145     2.636604     1.768584 
3779.454130     2.110511     2.710669  1413.923173     2.662458     1.768727 
3783.233580     2.112620     2.710299  1414.991363     2.689061     1.768874 
3787.016820     2.114730     2.710593  1416.230232     2.715749     1.769023 
3790.803830     2.116843     2.717665  1413.143011     2.741573     1.769176 
3794.594640     2.118958     2.764507  1390.335774     2.766192     1.769331 
3798.389230     2.121075     2.797328  1374.960690     2.788858     1.769490 
3802.187620     2.123194     2.835836  1356.709563     2.808048     1.769652 
3805.989810     2.125315     2.848383  1351.549187     2.823201     1.769817 
3809.795800     2.127439     2.849190  1352.047194     2.834483     1.769984 
3813.605590     2.129564     2.826040  1364.068317     2.841819     1.770155 
3817.419200     2.131692     2.866199  1345.749505     2.844882     1.770329 
3821.236620     2.133822     2.849787  1354.528402     2.843652     1.770506 
3825.057860     2.135954     2.844264  1357.961738     2.838405     1.770685 
3828.882910     2.138088     2.869410  1346.783869     2.829590     1.770868 
3832.711800     2.140224     2.871755  1346.528872     2.817838     1.771054 
3836.544510     2.142362     2.818148  1372.503492     2.803837     1.771243 
3840.381050     2.144502     2.784720  1390.091113     2.788288     1.771435 
3844.221430     2.146645     2.794366  1385.985085     2.771898     1.771630 
3848.065650     2.148790     2.790529  1388.734212     2.755345     1.771828 
3851.913720     2.150937     2.740219  1415.302259     2.739267     1.772029 
3855.765630     2.153086     2.731529  1420.135349     2.724252     1.772233 
3859.621400     2.155237     2.737654  1417.644721     2.710842     1.772440 
3863.481020     2.157390     2.767475  1403.235986     2.699532     1.772650 
3867.344500     2.159546     2.746857  1414.341155     2.690769     1.772863 
3871.211850     2.161703     2.747921  1414.966879     2.684965     1.773080 
3875.083060     2.163863     2.794777  1391.984770     2.682489     1.773299 
3878.958140     2.166025     2.740153  1420.401903     2.683774     1.773521 
3882.837100     2.168189     2.742690  1419.896691     2.689232     1.773746 
3886.719940     2.170355     2.730237  1426.918795     2.699283     1.773974 
3890.606660     2.172524     2.796833  1393.556584     2.714399     1.774206 
3894.497260     2.174694     2.867173  1360.334815     2.735112     1.774440 
3898.391760     2.176867     2.887555  1351.319660     2.762072     1.774678 
3902.290150     2.179042     2.881007  1355.102879     2.796035     1.774918 
3906.192440     2.181219     2.952231  1323.102982     2.837902     1.775161 
3910.098640     2.183399     2.992777  1305.911901     2.888721     1.775408 
3914.008730     2.185580     3.087708  1266.615668     2.949712     1.775657 
3917.922740     2.187764     3.208379  1219.411025     3.022291     1.775910 
3921.840670     2.189950     3.311933  1181.668985     3.108078     1.776165 
3925.762510     2.192138     3.411585  1147.868292     3.208880     1.776424 
3929.688270     2.194328     3.512987  1115.306659     3.326709     1.776686 
3933.617960     2.196521     3.635169  1078.181607     3.463765     1.776950 
3937.551570     2.198715     3.822904  1025.784252     3.622335     1.777218 
3941.489130     2.200912     3.981558   985.499103     3.804820     1.777488 
3945.430620     2.203111     4.172147   940.700925     4.013674     1.777762 
3949.376050     2.205312     4.362965   899.871134     4.251316     1.778039 
3953.325420     2.207516     4.658457   843.128735     4.520024     1.778319 
3957.278750     2.209721     4.866386   807.485643     4.821839     1.778601 
3961.236030     2.211929     5.204396   755.280400     5.158502     1.778887 
3965.197260     2.214139     5.512167   713.353271     5.531126     1.779176 
3969.162460     2.216352     5.913982   665.114799     5.940216     1.779468 
3973.131620     2.218566     6.301967   624.303083     6.385439     1.779763 
3977.104750     2.220783     6.852902   574.214690     6.865449     1.780061 
3981.081860     2.223002     7.298883   539.288160     7.377702     1.780362 
3985.062940     2.225223     7.780724   505.982072     7.918275     1.780666 
3989.048000     2.227446     8.397037   468.913265     8.481751     1.780973 
3993.037050     2.229672     8.987635   438.156943     9.061156     1.781283 
3997.030090     2.231900     9.625022   409.220734     9.647890     1.781596 
4001.027120     2.234130    10.280289   383.186301    10.231857     1.781912 
4005.028150     2.236362    10.846127   363.249219    10.801675     1.782231 
4009.033170     2.238597    11.408064   345.433598    11.344979     1.782553 
4013.042210     2.240833    11.910812   330.942329    11.848794     1.782878 
4017.055250     2.243072    12.456743   316.480324    12.299959     1.783206 
4021.072300     2.245314    12.869606   306.413710    12.685618     1.783537 
4025.093380     2.247557    13.197989   298.881051    12.993795     1.783871 
4029.118470     2.249803    13.444479   293.527260    13.214095     1.784208 
4033.147590     2.252051    13.510550   292.229897    13.338532     1.784549 
4037.180740     2.254301    13.526854   292.019097    13.362324     1.784892 
4041.217920     2.256554    13.330016   296.503782    13.284517     1.785238 
4045.259130     2.258808    13.039055   303.305601    13.108210     1.785587 
4049.304390     2.261065    12.809579   308.928774    12.840313     1.785939 
4053.353700     2.263324    12.365150   320.253847    12.490693     1.786295 
4057.407050     2.265586    11.888634   333.311617    12.071887     1.786653 
4061.464460     2.267850    11.408099   347.573446    11.597440     1.787014 
4065.525920     2.270116    10.855925   365.507520    11.081231     1.787378 
4069.591450     2.272384    10.315384   384.937143    10.536769     1.787746 
4073.661040     2.274655     9.711841   409.107677     9.976679     1.788116 
4077.734700     2.276928     9.182814   432.941677     9.412386     1.788489 
4081.812440     2.279203     8.691819   457.671261     8.853982     1.788865 
4085.894250     2.281480     8.189471   486.022740     8.310035     1.789245 
4089.980140     2.283760     7.672856   519.012726     7.787704     1.789627 
4094.070120     2.286042     7.279734   547.324901     7.292753     1.790012 
4098.164190     2.288326     6.888923   578.685589     6.829632     1.790400 
4102.262360     2.290613     6.563562   607.614751     6.401603     1.790792 
4106.364620     2.292901     6.206114   642.808961     6.010925     1.791186 
4110.470980     2.295193     5.929320   673.171035     5.658886     1.791583 
4114.581460     2.297486     5.704701   699.932862     5.345842     1.791983 
4118.696040     2.299782     5.395801   740.273891     5.071574     1.792387 
4122.814730     2.302080     5.260876   759.492907     4.835355     1.792793 
4126.937550     2.304380     5.087500   785.698138     4.636014     1.793202 
4131.064490     2.306683     4.920661   812.565814     4.472069     1.793614 
4135.195550     2.308987     4.762629   839.778887     4.341842     1.794029 
4139.330750     2.311295     4.645578   861.173279     4.243524     1.794448 
4143.470080     2.313604     4.581485   873.503832     4.175329     1.794869 
4147.613550     2.315916     4.514976   886.587714     4.135101     1.795293 
4151.761160     2.318230     4.494935   890.788360     4.120793     1.795720 
4155.912920     2.320547     4.446513   900.700969     4.130296     1.796150 
4160.068830     2.322865     4.453186   899.562939     4.161056     1.796583 
4164.228900     2.325187     4.451014   900.304817     4.210932     1.797019 
4168.393130     2.327510     4.524449   885.884871     4.277673     1.797458 
4172.561520     2.329836     4.608649   869.896090     4.358186     1.797900 
4176.734090     2.332164     4.762724   841.905007     4.449632     1.798345 
4180.910820     2.334494     4.864272   824.507867     4.548677     1.798793 
4185.091730     2.336827     4.899675   818.707001     4.651469     1.799244 
4189.276820     2.339162     5.082539   789.521637     4.753834     1.799698 
4193.466100     2.341500     5.205700   771.023134     4.851331     1.800155 
4197.659570     2.343839     5.308576   756.166668     4.939317     1.800614 
4201.857230     2.346181     5.409042   742.234712     5.013212     1.801077 
4206.059080     2.348526     5.408545   742.478237     5.068810     1.801543 
4210.265140     2.350873     5.460612   735.555693     5.102619     1.802011 
4214.475410     2.353222     5.482049   732.781861     5.112199     1.802483 
4218.689880     2.355573     5.431143   739.778260     5.096350     1.802958 
4222.908570     2.357927     5.424595   740.772440     5.055192     1.803435 
4227.131480     2.360283     5.318944   755.600988     4.990066     1.803916 
4231.358610     2.362642     5.217674   770.447121     4.903302     1.804399 
4235.589970     2.365003     5.103090   787.805157     4.797940     1.804885 
4239.825560     2.367366     4.977137   807.906173     4.677402     1.805375 
4244.065390     2.369732     4.868719   826.005699     4.545270     1.805867 
4248.309450     2.372100     4.713383   853.252068     4.405071     1.806362 
4252.557760     2.374470     4.510064   891.851177     4.260138     1.806860 
4256.810320     2.376843     4.354497   923.854231     4.113506     1.807361 
4261.067130     2.379218     4.241178   948.596319     3.967895     1.807865 
4265.328200     2.381596     4.058626   991.218220     3.825644     1.808372 
4269.593520     2.383976     3.965143  1014.739481     3.688715     1.808882 
4273.863120     2.386358     3.836093  1049.164192     3.558670     1.809395 
4278.136980     2.388743     3.775838  1065.892434     3.436710     1.809910 
4282.415120     2.391130     3.681113  1093.519101     3.323673     1.810429 
4286.697530     2.393519     3.595361  1119.615922     3.219951     1.810950 
4290.984230     2.395911     3.466702  1161.097602     3.125948     1.811475 
4295.275210     2.398305     3.377560  1191.966445     3.041675     1.812002 
4299.570490     2.400702     3.295032  1221.723099     2.966829     1.812532 
4303.870060     2.403101     3.250011  1238.806340     2.900922     1.813066 
4308.173930     2.405502     3.205222  1256.363517     2.843309     1.813602 
4312.482100     2.407906     3.174217  1268.699048     2.793219     1.814141 
4316.794590     2.410312     3.111839  1294.288282     2.749807     1.814683 
4321.111380     2.412721     3.064795  1314.316611     2.712093     1.815227 
4325.432490     2.415132     3.045612  1322.463123     2.679141     1.815775 
4329.757930     2.417546     3.018608  1334.378552     2.650029     1.816325 
4334.087680     2.419961     2.938899  1370.673794     2.623894     1.816879 
4338.421770     2.422380     2.920127  1379.276950     2.599990     1.817435 
4342.760190     2.424800     2.869504  1403.686050     2.577716     1.817994 
4347.102950     2.427224     2.854979  1411.073506     2.556632     1.818557 
4351.450060     2.429649     2.866482  1405.365183     2.536463     1.819122 
4355.801510     2.432077     2.831566  1422.708744     2.517060     1.819689 
4360.157310     2.434508     2.782756  1447.660264     2.498392     1.820260 
4364.517460     2.436941     2.750860  1464.684606     2.480525     1.820834 
4368.881980     2.439376     2.724746  1478.434600     2.463585     1.821410 
4373.250860     2.441814     2.731305  1474.920944     2.447740     1.821990 
4377.624110     2.444254     2.741915  1469.135420     2.433183     1.822572 
4382.001740     2.446696     2.715076  1483.900142     2.420114     1.823157 
4386.383740     2.449141     2.731857  1474.707986     2.408722     1.823745 
4390.770120     2.451589     2.691136  1497.105150     2.399193     1.824335 
4395.160890     2.454039     2.693730  1495.720505     2.391693     1.824929 
4399.556060     2.456491     2.711421  1485.686349     2.386366     1.825526 
4403.955610     2.458946     2.645285  1522.994561     2.383328     1.826125 
4408.359570     2.461404     2.706762  1488.336687     2.382663     1.826727 
4412.767930     2.463863     2.747692  1466.142008     2.384411     1.827332 
4417.180690     2.466326     2.754799  1462.227997     2.388575     1.827940 
4421.597880     2.468790     2.747828  1465.745748     2.395109     1.828550 
4426.019470     2.471258     2.769718  1454.101896     2.403919     1.829164 
4430.445490     2.473727     2.775274  1451.156501     2.414850     1.829780 
4434.875940     2.476199     2.771492  1452.867283     2.427692     1.830399 
4439.310810     2.478674     2.740877  1468.925966     2.442174     1.831021 
4443.750120     2.481151     2.742267  1468.624250     2.457969     1.831646 
4448.193880     2.483631     2.758170  1460.135697     2.474705     1.832273 
4452.642070     2.486113     2.745983  1465.869211     2.491976     1.832904 
4457.094710     2.488597     2.703438  1489.256958     2.509364     1.833537 
4461.551810     2.491084     2.740938  1468.653517     2.526454     1.834173 
4466.013360     2.493574     2.695348  1493.401255     2.542858     1.834812 
4470.479370     2.496066     2.739385  1469.216511     2.558212     1.835453 
4474.949850     2.498560     2.733802  1471.811588     2.572182     1.836098 
4479.424800     2.501057     2.723776  1477.319903     2.584468     1.836745 
4483.904220     2.503557     2.699972  1490.232158     2.594788     1.837395 
4488.388130     2.506059     2.704964  1487.403502     2.602886     1.838047 
4492.876520     2.508563     2.731996  1472.545906     2.608552     1.838703 
4497.369390     2.511070     2.690543  1494.899426     2.611639     1.839361 
4501.866760     2.513580     2.671082  1505.584388     2.612093     1.840022 
4506.368630     2.516092     2.637944  1524.429163     2.609961     1.840686 
4510.875000     2.518606     2.661174  1510.980452     2.605397     1.841352 
4515.385870     2.521123     2.641843  1521.798231     2.598646     1.842022 
4519.901260     2.523643     2.605418  1543.026099     2.590013     1.842694 
4524.421160     2.526165     2.627883  1529.216270     2.579841     1.843369 
4528.945580     2.528690     2.604225  1543.132782     2.568477     1.844046 
4533.474530     2.531217     2.615791  1535.790308     2.556265     1.844726 
4538.008000     2.533747     2.594912  1548.223960     2.543517     1.845409 
4542.546010     2.536279     2.617801  1534.101669     2.530518     1.846095 
4547.088560     2.538814     2.576163  1558.864953     2.517517     1.846784 
4551.635640     2.541351     2.593228  1548.325090     2.504733     1.847475 
4556.187280     2.543891     2.544036  1577.878151     2.492362     1.848169 
4560.743470     2.546433     2.548088  1575.191477     2.480582     1.848865 
4565.304210     2.548978     2.539870  1579.737547     2.469548     1.849565 
4569.869520     2.551525     2.532921  1583.817871     2.459416     1.850267 
4574.439380     2.554075     2.562837  1565.021912     2.450345     1.850971 
4579.013820     2.556628     2.562248  1564.930285     2.442491     1.851679 
4583.592840     2.559183     2.561531  1565.352579     2.436150     1.852389 
4588.176430     2.561741     2.543867  1576.074592     2.432206     1.853102 
4592.764610     2.564301     2.503793  1600.774681     2.430170     1.853817 
4597.357370     2.566864     2.547578  1572.837218     2.429713     1.854536 
4601.954730     2.569429     2.516439  1591.746628     2.430988     1.855257 
4606.556680     2.571997     2.538955  1577.202706     2.434203     1.855980 
4611.163240     2.574568     2.539985  1576.373719     2.439517     1.856706 
4615.774400     2.577141     2.537713  1577.404417     2.447078     1.857435 
4620.390180     2.579716     2.546718  1571.590417     2.456980     1.858167 
4625.010570     2.582295     2.536029  1577.716456     2.469296     1.858901 
4629.635580     2.584875     2.539713  1574.776445     2.484074     1.859638 
4634.265210     2.587459     2.532483  1578.789873     2.501324     1.860377 
4638.899480     2.590045     2.622137  1524.273233     2.521017     1.861119 
4643.538380     2.592633     2.609818  1531.057389     2.543086     1.861864 
4648.181920     2.595225     2.598970  1537.507056     2.567416     1.862611 
4652.830100     2.597818     2.596515  1538.351426     2.593834     1.863362 
4657.482930     2.600415     2.625413  1520.851196     2.622097     1.864114 
4662.140410     2.603014     2.651585  1505.703571     2.648500     1.864869 
4666.802550     2.605615     2.659907  1500.283423     2.674448     1.865627 
4671.469360     2.608219     2.638313  1511.563260     2.703399     1.866388 
4676.140820     2.610826     2.717548  1467.543116     2.733879     1.867151 
4680.816970     2.613436     2.689343  1482.684484     2.764628     1.867916 
4685.497780     2.616048     2.738904  1455.406930     2.794767     1.868685 
4690.183280     2.618662     2.701101  1475.194006     2.823604     1.869456 
4694.873460     2.621279     2.672057  1490.801850     2.850580     1.870229 
4699.568340     2.623899     2.740707  1452.965862     2.875264     1.871005 
4704.267910     2.626522     2.732750  1456.772658     2.897414     1.871784 
4708.972170     2.629147     2.710694  1468.153849     2.916987     1.872565 
4713.681150     2.631775     2.743604  1449.976432     2.934152     1.873348 
4718.394830     2.634405     2.703828  1470.812668     2.949269     1.874135 
4723.113220     2.637038     2.734681  1453.653973     2.962861     1.874923 
4727.836330     2.639674     2.715512  1463.402904     2.975547     1.875715 
4732.564170     2.642312     2.729069  1455.540196     2.988039     1.876509 
4737.296740     2.644953     2.749185  1444.352285     3.001090     1.877305 
4742.034030     2.647596     2.760291  1438.193399     3.015495     1.878104 
4746.776070     2.650243     2.767143  1433.924701     3.032075     1.878905 
4751.522840     2.652891     2.792379  1420.237037     3.051694     1.879709 
4756.274360     2.655543     2.802954  1414.335836     3.075268     1.880516 
4761.030640     2.658197     2.856363  1387.402035     3.103745     1.881325 
4765.791670     2.660854     2.875717  1377.585028     3.138186     1.882136 
4770.557460     2.663513     2.967134  1334.675938     3.179744     1.882950 
4775.328020     2.666175     3.036562  1303.620433     3.229728     1.883767 
4780.103350     2.668840     3.130753  1263.850594     3.289628     1.884586 
4784.883450     2.671508     3.228540  1225.073626     3.361155     1.885407 
4789.668330     2.674178     3.350922  1179.918570     3.446276     1.886231 
4794.458000     2.676851     3.461413  1141.870172     3.547288     1.887058 
4799.252460     2.679526     3.646004  1083.438958     3.666792     1.887886 
4804.051710     2.682204     3.863192  1021.938733     3.807690     1.888718 
4808.855760     2.684885     4.074301   968.574729     3.973299     1.889551 
4813.664620     2.687569     4.269667   923.935108     4.167294     1.890388 
4818.478280     2.690255     4.509112   874.539994     4.393640     1.891226 
4823.296760     2.692944     4.761879   827.539991     4.656628     1.892067 
4828.120060     2.695635     5.051244   779.821997     4.960760     1.892911 
4832.948180     2.698330     5.434067   724.466102     5.310693     1.893757 
4837.781130     2.701027     5.875070   669.736141     5.711085     1.894605 
4842.618910     2.703726     6.242214   629.991893     6.166439     1.895456 
4847.461530     2.706429     6.647094   591.309985     6.680929     1.896309 
4852.308990     2.709134     7.211102   544.788188     7.258186     1.897164 
4857.161300     2.711842     7.862212   499.274952     7.901055     1.898022 
4862.018460     2.714552     8.457474   463.878177     8.611381     1.898882 
4866.880480     2.717265     9.194696   426.407357     9.389614     1.899745 
4871.747360     2.719981    10.027669   390.686656    10.234507     1.900610 
4876.619110     2.722700    10.962620   357.114056    11.142877     1.901477 
4881.495730     2.725421    11.936930   327.716984    12.109199     1.902347 
4886.377220     2.728146    12.946523   301.946515    13.125205     1.903219 
4891.263600     2.730872    14.180400   275.413350    14.179548     1.904094 
4896.154860     2.733602    15.205568   256.630472    15.257486     1.904970 
4901.051020     2.736334    16.444044   237.103947    16.340738     1.905849 
4905.952070     2.739069    17.777410   219.112164    17.407563     1.906731 
4910.858020     2.741807    18.930083   205.575322    18.433229     1.907614 
4915.768880     2.744548    19.885580   195.535617    19.390910     1.908500 
4920.684650     2.747291    20.887135   186.001357    20.253012     1.909389 
4925.605330     2.750037    21.529718   180.282346    20.992818     1.910279 
4930.530940     2.752786    22.051278   175.886001    21.586251     1.911172 
4935.461470     2.755537    22.341976   173.478528    22.013514     1.912067 
4940.396930     2.758291    22.539869   171.830516    22.260458     1.912965 
4945.337330     2.761048    22.504746   171.981618    22.319523     1.913865 
4950.282660     2.763808    22.136926   174.747863    22.190202     1.914767 
4955.232950     2.766571    21.692693   178.239428    21.878952     1.915671 
4960.188180     2.769336    21.132309   182.857476    21.398568     1.916577 
4965.148370     2.772104    20.208223   191.153936    20.767066     1.917486 
4970.113520     2.774875    19.413008   198.908855    20.006226     1.918397 
4975.083630     2.777649    18.317838   210.727600    19.140167     1.919310 
4980.058710     2.780425    17.330081   222.656551    18.193777     1.920226 
4985.038770     2.783204    16.263284   237.199339    17.191452     1.921143 
4990.023810     2.785986    15.436283   249.814661    16.156184     1.922063 
4995.013830     2.788771    14.228253   270.925013    15.108909     1.922985 
5000.008850     2.791558    13.334721   288.985944    14.068067     1.923909 
5005.008860     2.794349    12.488919   308.455510    13.049415     1.924836 
5010.013870     2.797142    11.602320   331.906255    12.065985     1.925764 
5015.023880     2.799938    10.801020   356.357398    11.128135     1.926695 
5020.038900     2.802737    10.049967   382.867560    10.243684     1.927628 
5025.058940     2.805538     9.468565   406.202248     9.418212     1.928563 
5030.084000     2.808342     8.684118   442.653978     8.655039     1.929500 
5035.114090     2.811150     8.197706   468.712483     7.955602     1.930440 
5040.149200     2.813959     7.683715   499.831210     7.319902     1.931381 
5045.189350     2.816772     7.083123   541.946956     6.746414     1.932325 
5050.234540     2.819588     6.643986   577.394512     6.232583     1.933270 
5055.284770     2.822406     6.229434   615.525046     5.775115     1.934218 
5060.340060     2.825227     5.837613   656.489558     5.370146     1.935168 
5065.400400     2.828051     5.505627   695.607672     5.013465     1.936120 
5070.465800     2.830878     5.201719   735.837056     4.700746     1.937074 
5075.536260     2.833708     4.916935   778.005945     4.427611     1.938030 
5080.611800     2.836541     4.648517   822.444908     4.189658     1.938988 
5085.692410     2.839376     4.381786   871.915705     3.982813     1.939949 
5090.778100     2.842214     4.198254   909.424741     3.803117     1.940911 
5095.868880     2.845055     3.997780   954.309788     3.647138     1.941875 
5100.964750     2.847899     3.823134   997.212702     3.511691     1.942842 
5106.065720     2.850746     3.663058  1040.125021     3.393934     1.943810 
5111.171780     2.853595     3.503350  1086.780358     3.291404     1.944781 
5116.282950     2.856448     3.372281  1128.172525     3.201885     1.945753 
5121.399240     2.859303     3.276517  1160.327274     3.123499     1.946728 
5126.520640     2.862161     3.198396  1187.942075     3.054644     1.947704 
5131.647160     2.865022     3.110962  1220.481387     2.993975     1.948683 
5136.778800     2.867886     3.005198  1262.361110     2.940385     1.949663 
5141.915580     2.870753     2.862699  1324.276140     2.892951     1.950645 
5147.057500     2.873623     2.826072  1340.455146     2.850900     1.951630 
5152.204550     2.876495     2.798763  1352.382336     2.813599     1.952616 
5157.356760     2.879370     2.693753  1403.822795     2.780542     1.953604 
5162.514120     2.882249     2.689294  1405.411547     2.751328     1.954595 
5167.676630     2.885130     2.679886  1409.230707     2.725650     1.955587 
5172.844310     2.888014     2.660223  1418.318574     2.703243     1.956581 
5178.017150     2.890901     2.613386  1442.722273     2.683902     1.957577 
5183.195170     2.893791     2.530596  1488.894952     2.667468     1.958575 
5188.378360     2.896683     2.489230  1512.548690     2.653814     1.959574 
5193.566740     2.899579     2.564474  1466.948495     2.642828     1.960576 
5198.760310     2.902477     2.480602  1515.343228     2.634401     1.961579 
5203.959070     2.905379     2.476966  1516.313463     2.628414     1.962585 
5209.163030     2.908283     2.406642  1559.284794     2.624743     1.963592 
5214.372190     2.911190     2.433525  1540.900809     2.623246     1.964601 
5219.586560     2.914100     2.445429  1532.069142     2.623742     1.965612 
5224.806150     2.917013     2.441971  1533.117916     2.626006     1.966625 
5230.030960     2.919929     2.425924  1541.886010     2.629770     1.967639 
5235.260990     2.922848     2.404165  1554.336307     2.634715     1.968656 
5240.496250     2.925770     2.418254  1544.131046     2.640454     1.969674 
5245.736740     2.928695     2.411593  1546.812830     2.646527     1.970694 
5250.982480     2.931622     2.441758  1526.613501     2.652422     1.971716 
5256.233460     2.934553     2.435182  1529.831203     2.657577     1.972739 
5261.489700     2.937486     2.419165  1538.601251     2.661407     1.973765 
5266.751190     2.940423     2.449704  1517.868724     2.663339     1.974792 
5272.017940     2.943362     2.433677  1526.364204     2.662872     1.975821 
5277.289960     2.946305     2.400147  1546.691166     2.659615     1.976851 
5282.567250     2.949250     2.413367  1536.757357     2.653323     1.977884 
5287.849810     2.952198     2.439876  1518.724190     2.643927     1.978918 
5293.137660     2.955149     2.391328  1548.202030     2.631522     1.979953 
5298.430800     2.958103     2.403582  1538.772664     2.616348     1.980991 
5303.729230     2.961060     2.402666  1538.030483     2.598757     1.982030 
5309.032960     2.964020     2.376135  1553.738388     2.579174     1.983071 
5314.341990     2.966983     2.394791  1540.568185     2.558055     1.984113 
5319.656340     2.969949     2.362390  1560.153331     2.535860     1.985157 
5324.975990     2.972918     2.363587  1557.922468     2.513036     1.986203 
5330.300970     2.975890     2.332661  1577.171388     2.489993     1.987251 
5335.631270     2.978865     2.281844  1610.510380     2.467102     1.988300 
5340.966900     2.981843     2.289360  1603.624707     2.444684     1.989351 
5346.307870     2.984824     2.276095  1611.889212     2.422963     1.990403 
5351.654170     2.987808     2.265196  1618.403656     2.402241     1.991457 
5357.005830     2.990795     2.257196  1622.297580     2.382716     1.992512 
5362.362830     2.993784     2.273855  1609.107498     2.364196     1.993570 
5367.725200     2.996777     2.253566  1621.991820     2.346858     1.994628 
5373.092920     2.999773     2.260889  1615.370017     2.331253     1.995689 
5378.466020     3.002772     2.264184  1611.588978     2.317317     1.996750 
5383.844480     3.005774     2.206013  1652.517350     2.304746     1.997814 
5389.228330     3.008778     2.228059  1634.789567     2.292512     1.998879 
5394.617550     3.011786     2.243811  1621.438015     2.282247     1.999945 
5400.012170     3.014797     2.219204  1637.558648     2.273941     2.001013 
5405.412180     3.017811     2.198469  1651.667220     2.267283     2.002083 
5410.817600     3.020828     2.216000  1636.950489     2.262105     2.003153 
5416.228410     3.023848     2.210058  1639.912325     2.258294     2.004226 
5421.644640     3.026871     2.205719  1641.423523     2.255750     2.005300 
5427.066290     3.029897     2.225321  1625.544742     2.254375     2.006375 
5432.493350     3.032926     2.241161  1612.429068     2.254069     2.007452 
5437.925850     3.035958     2.228039  1620.126470     2.254732     2.008530 
5443.363770     3.038993     2.210203  1631.861369     2.256252     2.009610 
5448.807140     3.042031     2.162107  1667.002492     2.258510     2.010691 
5454.255940     3.045072     2.177896  1652.651712     2.261377     2.011774 
5459.710200     3.048116     2.195811  1637.379743     2.264709     2.012858 
5465.169910     3.051163     2.222539  1616.398911     2.268344     2.013943 
5470.635080     3.054213     2.219737  1616.557490     2.272112     2.015030 
5476.105710     3.057267     2.204720  1625.981318     2.275812     2.016118 
5481.581820     3.060323     2.203270  1625.497555     2.279225     2.017207 
5487.063400     3.063383     2.211329  1617.764491     2.282129     2.018298 
5492.550470     3.066445     2.222826  1607.613625     2.284322     2.019390 
5498.043020     3.069511     2.221627  1606.335553     2.285626     2.020484 
5503.541060     3.072579     2.248281  1586.073024     2.285899     2.021579 
5509.044600     3.075651     2.224457  1601.443536     2.285054     2.022675 
5514.553640     3.078726     2.234810  1592.558538     2.283065     2.023772 
5520.068200     3.081804     2.228694  1595.429973     2.279959     2.024871 
5525.588270     3.084885     2.209989  1606.898387     2.275833     2.025971 
5531.113850     3.087969     2.197034  1614.274651     2.270810     2.027072 
5536.644970     3.091056     2.189893  1618.268242     2.265042     2.028174 
5542.181610     3.094146     2.210529  1601.414057     2.258688     2.029278 
5547.723800     3.097239     2.199176  1607.774780     2.251913     2.030383 
5553.271520     3.100336     2.182974  1617.539377     2.244874     2.031489 
5558.824790     3.103435     2.192556  1609.221107     2.237714     2.032596 
5564.383620     3.106538     2.202888  1599.892485     2.230565     2.033705 
5569.948000     3.109644     2.190886  1606.734787     2.223537     2.034814 
5575.517950     3.112752     2.191763  1604.431585     2.216725     2.035925 
5581.093460     3.115864     2.214580  1586.234741     2.210206     2.037037 
5586.674560     3.118979     2.203939  1591.930810     2.204039     2.038151 
5592.261230     3.122098     2.227332  1573.468665     2.198268     2.039265 
5597.853490     3.125219     2.180033  1605.523379     2.192906     2.040380 
5603.451350     3.128343     2.206087  1584.864713     2.187992     2.041497 
5609.054800     3.131471     2.231906  1564.529202     2.183533     2.042614 
5614.663850     3.134601     2.209886  1578.444906     2.179520     2.043733 
5620.278520     3.137735     2.199229  1584.421886     2.175940     2.044853 
5625.898800     3.140872     2.215924  1570.714802     2.172757     2.045974 
5631.524690     3.144012     2.227572  1560.645208     2.169569     2.047096 
5637.156220     3.147156     2.228100  1558.044229     2.166750     2.048219 
5642.793380     3.150302     2.225823  1558.225052     2.164438     2.049343 
5648.436170     3.153452     2.192270  1580.130674     2.162514     2.050468 
5654.084610     3.156604     2.207783  1567.057112     2.160906     2.051594 
5659.738690     3.159760     2.224934  1553.466499     2.159569     2.052721 
5665.398430     3.162919     2.204181  1566.102230     2.158468     2.053849 
5671.063830     3.166081     2.196958  1569.578717     2.157571     2.054978 
5676.734890     3.169247     2.185617  1575.694236     2.156853     2.056108 
5682.411630     3.172415     2.191643  1569.507830     2.156290     2.057239 
5688.094040     3.175587     2.198263  1562.921469     2.155862     2.058371 
5693.782130     3.178762     2.190869  1566.122063     2.155551     2.059503 
5699.475910     3.181940     2.176958  1574.537750     2.155343     2.060637 
5705.175390     3.185121     2.168728  1578.788619     2.155225     2.061772 
5710.880560     3.188305     2.190205  1561.049733     2.155187     2.062907 
5716.591450     3.191493     2.158206  1582.044394     2.155218     2.064043 
5722.308040     3.194684     2.183258  1562.582924     2.155313     2.065180 
5728.030340     3.197878     2.174131  1566.838776     2.155464     2.066318 
5733.758380     3.201075     2.211932  1538.060643     2.155666     2.067457 
5739.492130     3.204275     2.191577  1550.954288     2.155916     2.068597 
5745.231630     3.207479     2.161750  1570.351320     2.156209     2.069737 
5750.976860     3.210686     2.176144  1557.746615     2.156541     2.070879 
5756.727830     3.213896     2.193021  1544.118910     2.156911     2.072021 
5762.484560     3.217109     2.192668  1542.484369     2.157317     2.073164 
5768.247050     3.220325     2.192603  1540.128076     2.157756     2.074307 
5774.015290     3.223545     2.181547  1546.016194     2.158226     2.075452 
5779.789310     3.226768     2.171955  1551.403933     2.158726     2.076597 
5785.569100     3.229994     2.159323  1558.496962     2.159254     2.077742 
5791.354670     3.233223     2.207204  1522.602361     2.159811     2.078889 
5797.146020     3.236456     2.187017  1534.844616     2.160370     2.080036 
5802.943170     3.239692     2.187303  1533.109512     2.160941     2.081184 
5808.746110     3.242931     2.161065  1549.412559     2.161552     2.082333 
5814.554860     3.246173     2.178692  1534.931208     2.162196     2.083482 
5820.369410     3.249419     2.173214  1536.739284     2.162868     2.084632 
5826.189780     3.252667     2.186901  1524.783963     2.163567     2.085782 
5832.015970     3.255919     2.182764  1526.136431     2.164319     2.086933 
5837.847990     3.259175     2.160767  1539.830747     2.165126     2.088085 
5843.685840     3.262433     2.158250  1539.440482     2.165944     2.089237 
5849.529520     3.265695     2.184731  1518.565585     2.166771     2.090390 
5855.379050     3.268960     2.165917  1529.713930     2.167607     2.091544 
5861.234430     3.272229     2.171155  1524.179211     2.168457     2.092698 
5867.095660     3.275500     2.191745  1507.796247     2.169321     2.093852 
5872.962760     3.278775     2.180778  1513.325483     2.170201     2.095007 
5878.835720     3.282053     2.161251  1524.830405     2.171097     2.096163 
5884.714560     3.285335     2.178651  1510.874736     2.172010     2.097319 
5890.599270     3.288620     2.158309  1523.195473     2.172939     2.098476 
5896.489870     3.291908     2.188633  1499.868595     2.173885     2.099633 
5902.386360     3.295199     2.177558  1505.382277     2.174848     2.100790 
5908.288750     3.298494     2.207747  1482.734726     2.175828     2.101948 
5914.197040     3.301792     2.177973  1500.875171     2.176824     2.103107 
5920.111230     3.305093     2.157254  1513.455006     2.177838     2.104265 
5926.031350     3.308397     2.199082  1482.442444     2.178869     2.105425 
5931.957380     3.311705     2.178980  1494.151791     2.179917     2.106584 
5937.889330     3.315016     2.177895  1492.984663     2.180981     2.107744 
5943.827220     3.318331     2.179355  1489.669691     2.182063     2.108904 
5949.771050     3.321649     2.187173  1482.336286     2.183161     2.110065 
5955.720820     3.324970     2.221968  1456.945038     2.184277     2.111226 
5961.676540     3.328294     2.189847  1476.441308     2.185408     2.112387 
5967.638220     3.331622     2.210527  1460.950634     2.186536     2.113549 
5973.605860     3.334953     2.206957  1461.022114     2.187704     2.114711 
5979.579460     3.338288     2.152666  1495.641837     2.188899     2.115873 
5985.559040     3.341625     2.156941  1490.941158     2.190112     2.117036 
5991.544600     3.344967     2.180256  1473.031987     2.191340     2.118198 
5997.536150     3.348311     2.234177  1434.911275     2.192584     2.119361 
6003.533680     3.351659     2.235578  1432.220157     2.193809     2.120525 
6009.537220     3.355010     2.144551  1491.078182     2.195046     2.121688 
6015.546750     3.358365     2.187403  1459.449669     2.196320     2.122852 
6021.562300     3.361722     2.206154  1444.947499     2.197623     2.124015 
6027.583860     3.365084     2.205976  1443.282484     2.198950     2.125179 
6033.611450     3.368448     2.205456  1441.740773     2.200300     2.126343 
6039.645060     3.371816     2.195774  1445.515601     2.201672     2.127508 
6045.684700     3.375188     2.149693  1474.482618     2.203066     2.128672 
6051.730390     3.378562     2.177650  1453.436739     2.204481     2.129836 
6057.782120     3.381941     2.198518  1437.535856     2.205917     2.131001 
6063.839900     3.385322     2.226328  1417.431239     2.207375     2.132166 
6069.903740     3.388707     2.222464  1418.216024     2.208850     2.133330 
6075.973640     3.392095     2.154287  1460.716130     2.210338     2.134495 
6082.049620     3.395487     2.205553  1424.460844     2.211849     2.135660 
6088.131670     3.398882     2.187262  1434.263585     2.213380     2.136825 
6094.219800     3.402281     2.183689  1434.527607     2.214930     2.137990 
6100.314020     3.405682     2.169388  1442.014528     2.216492     2.139154 
6106.414330     3.409088     2.213395  1411.110611     2.218066     2.140319 
6112.520750     3.412496     2.206848  1413.696711     2.219658     2.141484 
6118.633270     3.415909     2.178551  1429.858793     2.221264     2.142649 
6124.751900     3.419324     2.190570  1419.736193     2.222883     2.143813 
6130.876650     3.422743     2.206597  1407.035720     2.224512     2.144978 
6137.007530     3.426165     2.233000  1388.611050     2.226152     2.146142 
6143.144540     3.429591     2.198501  1408.071807     2.227802     2.147307 
6149.287680     3.433020     2.213903  1396.022572     2.229463     2.148471 
6155.436970     3.436453     2.214750  1393.609648     2.231136     2.149635 
6161.592410     3.439889     2.202352  1399.153263     2.232822     2.150799 
6167.754000     3.443329     2.242378  1372.198458     2.234523     2.151963 
6173.921750     3.446772     2.201713  1395.335356     2.236241     2.153126 
6180.095670     3.450218     2.223467  1379.837516     2.237978     2.154290 
6186.275770     3.453668     2.227057  1375.110596     2.239736     2.155453 
6192.462050     3.457121     2.220580  1376.766287     2.241516     2.156616 
6198.654510     3.460578     2.244321  1360.396027     2.243322     2.157778 
6204.853160     3.464038     2.207257  1381.295356     2.245154     2.158941 
6211.058020     3.467502     2.224984  1367.740322     2.247013     2.160103 
6217.269070     3.470969     2.259402  1344.900775     2.248902     2.161265 
6223.486340     3.474440     2.249077  1348.881938     2.250822     2.162426 
6229.709830     3.477914     2.194461  1380.444583     2.252773     2.163587 
6235.939540     3.481392     2.219051  1363.036123     2.254758     2.164748 
6242.175480     3.484873     2.234240  1351.237203     2.256777     2.165909 
6248.417650     3.488358     2.203500  1368.173416     2.258830     2.167069 
6254.666070     3.491846     2.245502  1340.393311     2.260920     2.168229 
6260.920740     3.495337     2.219937  1353.503031     2.263046     2.169388 
6267.181660     3.498832     2.241227  1338.574531     2.265210     2.170547 
6273.448840     3.502331     2.220771  1348.604553     2.267413     2.171706 
6279.722290     3.505833     2.216486  1348.971115     2.269655     2.172864 
6286.002010     3.509339     2.261874  1319.910240     2.271885     2.174021 
6292.288010     3.512848     2.284476  1304.846009     2.274147     2.175178 
6298.580300     3.516360     2.220801  1339.907614     2.276478     2.176335 
6304.878880     3.519876     2.236896  1328.360613     2.278866     2.177491 
6311.183760     3.523396     2.200228  1348.181707     2.281307     2.178647 
6317.494940     3.526919     2.177620  1359.668764     2.283799     2.179802 
6323.812440     3.530446     2.251647  1312.597233     2.286342     2.180956 
6330.136250     3.533976     2.237814  1319.068586     2.288937     2.182110 
6336.466390     3.537510     2.239976  1315.716691     2.291584     2.183264 
6342.802850     3.541047     2.232465  1317.425946     2.294285     2.184416 
6349.145660     3.544588     2.234101  1314.550120     2.297041     2.185568 
6355.494800     3.548132     2.200652  1332.505842     2.299854     2.186720 
6361.850300     3.551680     2.229252  1313.209005     2.302726     2.187871 
6368.212150     3.555232     2.233392  1308.726270     2.305659     2.189021 
6374.580360     3.558787     2.215258  1317.180197     2.308655     2.190170 
6380.954940     3.562346     2.267721  1284.629513     2.311717     2.191319 
6387.335890     3.565908     2.227824  1305.305220     2.314848     2.192467 
6393.723230     3.569474     2.237026  1297.767061     2.318049     2.193615 
6400.116950     3.573043     2.207224  1313.383196     2.321325     2.194761 
6406.517070     3.576616     2.204775  1312.355686     2.324678     2.195907 
6412.923590     3.580192     2.228432  1296.175237     2.328111     2.197052 
6419.336510     3.583772     2.230214  1292.966888     2.331629     2.198196 
6425.755850     3.587356     2.240617  1284.765813     2.335235     2.199340 
6432.181600     3.590943     2.184863  1315.438023     2.338932     2.200482 
6438.613790     3.594534     2.203700  1301.930451     2.342726     2.201624 
6445.052400     3.598129     2.228058  1285.707606     2.346621     2.202765 
6451.497450     3.601727     2.200387  1299.775025     2.350621     2.203905 
6457.948950     3.605328     2.173696  1313.448884     2.354730     2.205044 
6464.406900     3.608933     2.204729  1292.563429     2.358957     2.206182 
6470.871310     3.612542     2.243099  1268.370132     2.363305     2.207320 
6477.342180     3.616155     2.209748  1285.063352     2.367779     2.208456 
6483.819520     3.619771     2.190074  1294.448475     2.372388     2.209591 
6490.303340     3.623391     2.216866  1276.814958     2.377139     2.210726 
6496.793640     3.627014     2.200621  1283.797454     2.382036     2.211859 
6503.290440     3.630641     2.166061  1301.789532     2.387089     2.212991 
6509.793730     3.634271     2.158410  1304.167537     2.392309     2.214123 
6516.303520     3.637906     2.182176  1288.213643     2.397701     2.215253 
6522.819820     3.641543     2.228729  1258.779744     2.403275     2.216382 
6529.342640     3.645185     2.165647  1293.182640     2.409041     2.217511 
6535.871990     3.648830     2.212249  1263.787693     2.415014     2.218638 
6542.407860     3.652479     2.220350  1256.699356     2.421201     2.219764 
6548.950260     3.656131     2.263093  1230.721359     2.427616     2.220888 
6555.499220     3.659788     2.229864  1246.873504     2.434271     2.222012 
6562.054710     3.663447     2.200189  1261.585539     2.441185     2.223135 
6568.616770     3.667111     2.244900  1234.079515     2.448370     2.224256 
6575.185390     3.670778     2.242499  1233.233708     2.455843     2.225376 
6581.760570     3.674449     2.243878  1230.237933     2.463622     2.226495 
6588.342330     3.678123     2.293550  1201.499014     2.471041     2.227613 
6594.930670     3.681801     2.270109  1211.601740     2.477567     2.228729 
6601.525600     3.685483     2.282768  1202.618437     2.485216     2.229845 
6608.127130     3.689169     2.251863  1217.324637     2.493546     2.230959 
6614.735260     3.692858     2.239504  1221.349960     2.501007     2.232071 
6621.349990     3.696551     2.270057  1202.983025     2.509527     2.233183 
6627.971340     3.700247     2.281010  1194.839132     2.519184     2.234293 
6634.599310     3.703948     2.273791  1196.353852     2.529665     2.235401 
6641.233910     3.707652     2.277592  1192.354196     2.540820     2.236509 
6647.875150     3.711359     2.218844  1221.911014     2.552778     2.237615 
6654.523020     3.715071     2.277418  1188.256589     2.565530     2.238719 
6661.177550     3.718786     2.263514  1193.178898     2.579088     2.239822 
6667.838720     3.722505     2.268907  1188.081297     2.593486     2.240924 
6674.506560     3.726228     2.350714  1144.910601     2.608780     2.242024 
6681.181070     3.729954     2.350751  1142.718756     2.625049     2.243123 
6687.862250     3.733684     2.330658  1150.410469     2.642387     2.244220 
6694.550110     3.737418     2.338168  1144.430379     2.660919     2.245316 
6701.244660     3.741155     2.362951  1130.579567     2.680792     2.246410 
6707.945910     3.744897     2.443678  1091.134939     2.702177     2.247503 
6714.653850     3.748642     2.470343  1077.286474     2.725290     2.248594 
6721.368510     3.752390     2.466403  1076.970436     2.750396     2.249684 
6728.089870     3.756143     2.477017  1070.369144     2.777816     2.250772 
6734.817960     3.759899     2.553995  1035.959873     2.807945     2.251858 
6741.552780     3.763659     2.558559  1032.157846     2.841277     2.252943 
6748.294340     3.767423     2.623377  1004.978010     2.878396     2.254026 
6755.042630     3.771191     2.695413   976.059155     2.919991     2.255107 
6761.797670     3.774962     2.761222   951.074012     2.966904     2.256187 
6768.559470     3.778737     2.782806   941.966499     3.020138     2.257265 
6775.328030     3.782516     2.909953   899.075333     3.080873     2.258342 
6782.103360     3.786299     2.996382   871.548167     3.150487     2.259417 
6788.885460     3.790085     3.086893   844.446412     3.230571     2.260489 
6795.674350     3.793876     3.224432   806.965943     3.322936     2.261561 
6802.470020     3.797670     3.359513   772.870639     3.429695     2.262630 
6809.272490     3.801468     3.461128   748.800989     3.553081     2.263698 
6816.081760     3.805269     3.669965   704.761911     3.695529     2.264763 
6822.897850     3.809075     3.822664   675.368356     3.859667     2.265827 
6829.720740     3.812884     4.047760   636.544380     4.048239     2.266890 
6836.550460     3.816697     4.290563   599.386111     4.264046     2.267950 
6843.387010     3.820514     4.574671   561.037289     4.509860     2.269008 
6850.230400     3.824335     4.813456   532.051749     4.788324     2.270065 
6857.080630     3.828160     5.064081   504.736273     5.101834     2.271119 
6863.937710     3.831988     5.345376   477.267740     5.452412     2.272172 
6870.801650     3.835820     5.692575   447.191853     5.841560     2.273222 
6877.672450     3.839656     6.014492   422.367083     6.270112     2.274271 
6884.550120     3.843496     6.486948   390.787064     6.738072     2.275318 
6891.434670     3.847340     6.996524   361.595121     7.244448     2.276363 
6898.326110     3.851188     7.564045   333.681297     7.787069     2.277405 
6905.224430     3.855039     8.133625   309.643276     8.362425     2.278446 
6912.129660     3.858895     8.806437   285.362523     8.965353     2.279484 
6919.041790     3.862754     9.477731   264.548153     9.588868     2.280521 
6925.960830     3.866617    10.204827   245.104622    10.223978     2.281555 
6932.886790     3.870484    10.891722   229.138402    10.859454     2.282588 
6939.819680     3.874355    11.610926   214.464406    11.481728     2.283618 
6946.759500     3.878229    12.395503   200.388275    12.074998     2.284646 
6953.706260     3.882108    13.031749   190.157000    12.621639     2.285672 
6960.659960     3.885990    13.503949   183.111487    13.103040     2.286695 
6967.620620     3.889877    13.921566   177.225067    13.500875     2.287717 
6974.588240     3.893767    14.136960   174.120857    13.798721     2.288736 
6981.562830     3.897661    14.370550   170.946173    13.983744     2.289753 
6988.544400     3.901559    14.275398   171.753779    14.048124     2.290768 
6995.532940     3.905461    14.045364   174.200428    13.989859     2.291780 
7002.528470     3.909367    13.753119   177.568469    13.812814     2.292790 
7009.531000     3.913277    13.418610   181.664488    13.526025     2.293798 
7016.540530     3.917191    12.908224   188.509028    13.142499     2.294804 
7023.557070     3.921108    12.314267   197.240224    12.677806     2.295807 
7030.580630     3.925030    11.711671   207.038512    12.148667     2.296808 
7037.611210     3.928955    11.056617   218.937450    11.571964     2.297806 
7044.648820     3.932885    10.381192   232.736596    10.963837     2.298802 
7051.693470     3.936818     9.761310   247.076074    10.339012     2.299796 
7058.745160     3.940755     9.204483   261.595015     9.710540     2.300787 
7065.803910     3.944696     8.569014   280.487254     9.089633     2.301776 
7072.869710     3.948642     7.976267   300.725834     8.485768     2.302762 
7079.942580     3.952591     7.507937   318.939627     7.906537     2.303746 
7087.022530     3.956544     7.003285   341.310477     7.357817     2.304727 
7094.109550     3.960501     6.558366   363.726143     6.843903     2.305706 
7101.203660     3.964462     6.136390   388.000279     6.367641     2.306682 
7108.304860     3.968427     5.878033   404.230707     5.930594     2.307655 
7115.413170     3.972396     5.518533   429.722687     5.533199     2.308627 
7122.528580     3.976369     5.153124   459.193251     5.174947     2.309595 
7129.651110     3.980346     4.856762   486.323322     4.854549     2.310561 
7136.780760     3.984326     4.644036   507.560283     4.570203     2.311524 
7143.917540     3.988311     4.395803   535.127484     4.319557     2.312485 
7151.061460     3.992300     4.154294   565.035623     4.099850     2.313443 
7158.212520     3.996293     3.885860   602.906077     3.908265     2.314398 
7165.370730     4.000290     3.723753   627.745890     3.741931     2.315350 
7172.536100     4.004291     3.594447   648.835145     3.598018     2.316300 
7179.708640     4.008296     3.448504   674.971168     3.473810     2.317247 
7186.888350     4.012304     3.267502   711.004930     3.366760     2.318192 
7194.075230     4.016317     3.177878   729.333034     3.274526     2.319133 
7201.269310     4.020334     3.077811   751.479688     3.195056     2.320072 
7208.470580     4.024355     2.981091   774.095519     3.126399     2.321008 
7215.679050     4.028380     2.888950   797.168659     3.066885     2.321941 
7222.894730     4.032409     2.780828   826.352407     3.015090     2.322871 
7230.117620     4.036442     2.759997   830.878591     2.969792     2.323798 
7237.347740     4.040479     2.717213   842.207023     2.929957     2.324723 
7244.585090     4.044520     2.672819   854.174501     2.894719     2.325645 
7251.829670     4.048566     2.604937   874.635693     2.863384     2.326563 
7259.081500     4.052615     2.559594   888.141469     2.835316     2.327479 
7266.340590     4.056668     2.545039   891.242100     2.810024     2.328392 
7273.606930     4.060725     2.482464   911.445502     2.787104     2.329302 
7280.880530     4.064787     2.484927   908.754291     2.766227     2.330209 
7288.161410     4.068852     2.453670   918.486277     2.747126     2.331112 
7295.449570     4.072922     2.446568   918.805362     2.729587     2.332013 
7302.745020     4.076995     2.447836   916.531964     2.713414     2.332911 
7310.047770     4.081073     2.376008   942.325668     2.698457     2.333806 
7317.357820     4.085155     2.383982   937.140329     2.684593     2.334697 
7324.675180     4.089241     2.434561   915.346084     2.671719     2.335586 
7331.999850     4.093331     2.377679   935.258338     2.659755     2.336471 
7339.331850     4.097425     2.401324   924.027793     2.648621     2.337353 
7346.671180     4.101523     2.420758   914.623712     2.638254     2.338233 
7354.017850     4.105625     2.421074   912.675641     2.628605     2.339109 
7361.371870     4.109732     2.435076   905.355382     2.619633     2.339981 
7368.733240     4.113842     2.358364   932.646162     2.611286     2.340851 
7376.101980     4.117957     2.336345   939.432140     2.603555     2.341717 
7383.478080     4.122075     2.418204   905.717256     2.596426     2.342580 
7390.861560     4.126198     2.402982   909.510863     2.589883     2.343440 
7398.252420     4.130325     2.351983   927.178361     2.583918     2.344297 
7405.650670     4.134456     2.404717   904.645346     2.578528     2.345150 
7413.056320     4.138592     2.431165   892.890283     2.573715     2.346000 
7420.469380     4.142731     2.456436   881.786897     2.569492     2.346847 
7427.889850     4.146875     2.408606   897.029454     2.565879     2.347690 
7435.317740     4.151022     2.377903   906.611970     2.562893     2.348530 
7442.753050     4.155174     2.429498   885.668171     2.560560     2.349366 
7450.195810     4.159330     2.411368   890.484288     2.558912     2.350199 
7457.646000     4.163490     2.390415   896.103816     2.557980     2.351029 
7465.103650     4.167655     2.432425   878.777635     2.557797     2.351856 
7472.568750     4.171823     2.473482   862.466627     2.558391     2.352678 
7480.041320     4.175996     2.490758   854.168010     2.559793     2.353498 
7487.521360     4.180173     2.415328   878.894874     2.562021     2.354314 
7495.008880     4.184354     2.472443   856.859487     2.565089     2.355126 
7502.503890     4.188539     2.449531   862.795995     2.569001     2.355935 
7510.006400     4.192729     2.485558   848.444718     2.573745     2.356740 
7517.516400     4.196922     2.523274   833.604088     2.579293     2.357542 
7525.033920     4.201120     2.547385   824.058224     2.585597     2.358340 
7532.558950     4.205322     2.589069   808.915223     2.592587     2.359135 
7540.091510     4.209528     2.534123   824.646621     2.600164     2.359926 
7547.631600     4.213739     2.565499   812.598706     2.608201     2.360713 
7555.179240     4.217954     2.547854   816.281285     2.616536     2.361497 
7562.734410     4.222173     2.577050   805.032381     2.624966     2.362277 
7570.297150     4.226396     2.674043   774.287237     2.633256     2.363053 
7577.867450     4.230623     2.661611   776.271922     2.641128     2.363826 
7585.445310     4.234855     2.604897   791.044795     2.648277     2.364595 
7593.030760     4.239090     2.602459   789.912226     2.654386     2.365360 
7600.623790     4.243331     2.592232   791.273114     2.659142     2.366121 
7608.224410     4.247575     2.637766   775.784219     2.662268     2.366879 
7615.832640     4.251823     2.668812   764.974877     2.663552     2.367633 
7623.448470     4.256076     2.692580   756.604352     2.662868     2.368383 
7631.071920     4.260333     2.612095   778.001604     2.660189     2.369129 
7638.702990     4.264595     2.707259   748.732146     2.655589     2.369872 
7646.341690     4.268860     2.696958   750.077940     2.649228     2.370610 
7653.988040     4.273130     2.671320   755.549896     2.641331     2.371345 
7661.642020     4.277405     2.645749   760.959765     2.632165     2.372076 
7669.303670     4.281683     2.580929   778.221695     2.622013     2.372803 
7676.972970     4.285966     2.635324   760.347185     2.611159     2.373526 
7684.649940     4.290253     2.646834   755.449805     2.599870     2.374245 
7692.334590     4.294544     2.649107   753.075047     2.588391     2.374960 
7700.026930     4.298840     2.619664   759.608459     2.576936     2.375671 
7707.726950     4.303140     2.665710   744.993707     2.565688     2.376378 
7715.434680     4.307444     2.649661   747.684286     2.554798     2.377082 
7723.150120     4.311753     2.655574   744.131064     2.544388     2.377781 
7730.873270     4.316066     2.671830   738.017992     2.534552     2.378476 
7738.604140     4.320383     2.640275   745.103931     2.525354     2.379167 
7746.342740     4.324704     2.635351   744.812765     2.516841     2.379854 
7754.089090     4.329030     2.651795   738.494194     2.509029     2.380537 
7761.843170     4.333360     2.670751   731.434452     2.501923     2.381215 
7769.605020     4.337695     2.701873   721.351555     2.495509     2.381890 
7777.374620     4.342034     2.658576   731.331994     2.489762     2.382561 
7785.152000     4.346377     2.709973   715.730497     2.484646     2.383227 
7792.937150     4.350725     2.669334   725.144386     2.480120     2.383889 
7800.730090     4.355076     2.614859   738.238985     2.476137     2.384547 
7808.530820     4.359433     2.695043   714.673931     2.472647     2.385201 
7816.339350     4.363793     2.702859   711.119076     2.469602     2.385850 
7824.155690     4.368158     2.706412   708.315140     2.466953     2.386496 
7831.979840     4.372528     2.709945   705.490652     2.464655     2.387137 
7839.811820     4.376902     2.736027   697.323643     2.462661     2.387773 
7847.651630     4.381280     2.668661   713.336885     2.460934     2.388406 
7855.499290     4.385662     2.682443   707.793250     2.459437     2.389034 
7863.354790     4.390049     2.704145   700.425319     2.458138     2.389658 
7871.218140     4.394441     2.634793   717.304376     2.457010     2.390277 
7879.089360     4.398836     2.730770   690.289703     2.456029     2.390892 
7886.968450     4.403236     2.729040   688.862061     2.455175     2.391503 
7894.855420     4.407641     2.730359   687.045008     2.454430     2.392110 
7902.750270     4.412050     2.739559   683.252343     2.453779     2.392712 
7910.653020     4.416463     2.691026   693.557074     2.453210     2.393309 
7918.563670     4.420881     2.714319   686.151218     2.452714     2.393902 
7926.482240     4.425303     2.651380   700.638916     2.452282     2.394491 
7934.408720     4.429730     2.642835   701.197473     2.451908     2.395075 
7942.343130     4.434161     2.767157   668.144760     2.451586     2.395655 
7950.285470     4.438597     2.717512   678.760775     2.451312     2.396230 
7958.235760     4.443037     2.631178   699.373965     2.451083     2.396801 
7966.193990     4.447481     2.642067   694.647326     2.450894     2.397367 
7974.160190     4.451930     2.683249   682.487167     2.450745     2.397929 
7982.134350     4.456383     2.679025   681.754960     2.450634     2.398486 
7990.116480     4.460841     2.772830   657.123818     2.450558     2.399038 
7998.106600     4.465303     2.758737   658.778419     2.450518     2.399586 
8006.104710     4.469770     2.806470   646.203769     2.450513     2.400129 
8014.110810     4.474241     2.791298   648.110865     2.450543     2.400668 
8022.124920     4.478717     2.849009   633.394564     2.450608     2.401202 
8030.147050     4.483197     2.826752   636.774741     2.450708     2.401731 
8038.177190     4.487682     2.910766   616.997980     2.450846     2.402256 
8046.215370     4.492171     2.911564   615.457554     2.451024     2.402776 
8054.261590     4.496665     2.860963   624.707603     2.451244     2.403291 
8062.315850     4.501163     2.935171   607.278194     2.451509     2.403802 
8070.378160     4.505665     2.956864   601.477681     2.451826     2.404308 
8078.448540     4.510173     2.907766   610.023398     2.452198     2.404809 
8086.526990     4.514684     2.894124   611.544363     2.452634     2.405305 
8094.613520     4.519200     2.944160   599.848622     2.453142     2.405797 
8102.708130     4.523721     2.895875   608.386233     2.453733     2.406284 
8110.810840     4.528246     2.910999   603.721707     2.454421     2.406766 
8118.921650     4.532776     2.944234   595.416558     2.455220     2.407243 
8127.040570     4.537311     3.004986   581.986904     2.456147     2.407715 
8135.167610     4.541849     2.922045   597.115996     2.457222     2.408183 
8143.302780     4.546393     2.905564   598.906840     2.458467     2.408645 
8151.446080     4.550941     2.874070   604.109949     2.459906     2.409103 
8159.597530     4.555493     2.820754   614.072293     2.461567     2.409556 
8167.757130     4.560051     2.818915   612.888602     2.463476     2.410004 
8175.924880     4.564612     2.766596   622.932021     2.465664     2.410447 
8184.100810     4.569178     2.762240   622.328284     2.468161     2.410885 
8192.284910     4.573749     2.756075   622.168718     2.470994     2.411318 
8200.477190     4.578325     2.732830   625.924775     2.474193     2.411746 
8208.677670     4.582905     2.747787   620.942674     2.477781     2.412169 
8216.886350     4.587489     2.757597   617.204012     2.481779     2.412587 
8225.103230     4.592078     2.663398   637.243883     2.486200     2.413001 
8233.328340     4.596672     2.622445   645.587218     2.491051     2.413409 
8241.561670     4.601270     2.716125   622.002078     2.496328     2.413812 
8249.803230     4.605873     2.670650   630.864070     2.502017     2.414210 
8258.053030     4.610481     2.668497   629.714316     2.508091     2.414603 
8266.311080     4.615093     2.626861   638.135359     2.514507     2.414991 
8274.577390     4.619710     2.672056   625.818616     2.521205     2.415374 
8282.851970     4.624331     2.629336   634.345709     2.528105     2.415751 
8291.134820     4.628958     2.619728   635.225986     2.535103     2.416124 
8299.425960     4.633588     2.659960   623.958179     2.542076     2.416491 
8307.725390     4.638224     2.673632   619.251523     2.548870     2.416854 
8316.033110     4.642864     2.658359   620.967432     2.555313     2.417211 
8324.349140     4.647508     2.620641   628.366666     2.561214     2.417563 
8332.673490     4.652158     2.565487   640.263693     2.566372     2.417910 
8341.006170     4.656812     2.640856   620.449377     2.570595     2.418251 
8349.347170     4.661470     2.617281   624.617051     2.573715     2.418588 
8357.696520     4.666133     2.593660   628.631688     2.575607     2.418919 
8366.054220     4.670801     2.591772   627.514751     2.576201     2.419245 
8374.420270     4.675474     2.604149   623.056731     2.575494     2.419566 
8382.794690     4.680151     2.546161   635.621939     2.573543     2.419881 
8391.177490     4.684833     2.539855   635.542142     2.570463     2.420191 
8399.568660     4.689520     2.538682   634.154670     2.566405     2.420496 
8407.968230     4.694211     2.619131   613.211308     2.561546     2.420796 
8416.376200     4.698908     2.605297   615.034529     2.556072     2.421090 
8424.792580     4.703608     2.581875   619.068185     2.550166     2.421379 
8433.217370     4.708314     2.574485   619.101149     2.543999     2.421663 
8441.650590     4.713024     2.543679   625.063442     2.537727     2.421941 
8450.092240     4.717739     2.568750   617.360751     2.531485     2.422214 
8458.542330     4.722459     2.517912   628.094884     2.525388     2.422482 
8467.000870     4.727183     2.542146   620.581690     2.519532     2.422744 
8475.467870     4.731912     2.549439   617.193892     2.513993     2.423001 
8483.943340     4.736646     2.536189   618.806416     2.508830     2.423252 
8492.427280     4.741385     2.576582   607.619244     2.504084     2.423498 
8500.919710     4.746128     2.504935   623.406180     2.499780     2.423738 
8509.420630     4.750876     2.536095   614.337764     2.495934     2.423974 
8517.930050     4.755629     2.503220   620.540569     2.492548     2.424203 
8526.447980     4.760387     2.530331   612.345769     2.489616     2.424427 
8534.974430     4.765149     2.521129   612.988453     2.487125     2.424646 
8543.509400     4.769916     2.531622   608.705989     2.485057     2.424859 
8552.052910     4.774688     2.547739   603.308647     2.483391     2.425067 
8560.604970     4.779465     2.523176   607.673468     2.482104     2.425269 
8569.165570     4.784247     2.502071   611.010865     2.481173     2.425466 
8577.734740     4.789033     2.509455   607.770848     2.480577     2.425657 
8586.312470     4.793824     2.450010   620.746213     2.480298     2.425843 
8594.898780     4.798620     2.505790   605.244463     2.480320     2.426023 
8603.493680     4.803421     2.571265   588.245460     2.480634     2.426197 
8612.097180     4.808226     2.562321   588.792273     2.481238     2.426366 
8620.709270     4.813037     2.516108   598.024890     2.482136     2.426530 
8629.329980     4.817852     2.525853   594.246389     2.483339     2.426687 
8637.959310     4.822672     2.492710   600.397280     2.484868     2.426840 
8646.597270     4.827497     2.470472   604.088865     2.486754     2.426986 
8655.243870     4.832326     2.505848   594.135731     2.489035     2.427127 
8663.899110     4.837161     2.518111   589.492678     2.491762     2.427262 
8672.563010     4.842000     2.515517   588.604872     2.494997     2.427392 
8681.235570     4.846844     2.581985   571.978947     2.498816     2.427516 
8689.916810     4.851693     2.580401   570.750868     2.503301     2.427634 
8698.606730     4.856547     2.558682   573.906045     2.508548     2.427747 
8707.305330     4.861406     2.581725   567.357482     2.514658     2.427854 
8716.012640     4.866270     2.589117   564.435996     2.521746     2.427955 
8724.728650     4.871138     2.569130   567.307753     2.529927     2.428051 
8733.453380     4.876012     2.622210   554.092563     2.539325     2.428141 
8742.186830     4.880890     2.609209   555.447590     2.550057     2.428225 
8750.929020     4.885773     2.615003   552.828787     2.562240     2.428304 
8759.679950     4.890661     2.624340   549.226724     2.575978     2.428376 
8768.439630     4.895554     2.682370   536.000528     2.591360     2.428443 
8777.208070     4.900452     2.774136   516.964259     2.608453     2.428505 
8785.985280     4.905355     2.744701   520.852461     2.627296     2.428560 
8794.771260     4.910262     2.748273   518.656768     2.647892     2.428610 
8803.566030     4.915175     2.777924   511.997540     2.670207     2.428654 
8812.369600     4.920093     2.763785   513.223593     2.694147     2.428692 
8821.181970     4.925015     2.927155   483.064875     2.719565     2.428725 
8830.003150     4.929942     2.864158   492.405819     2.746248     2.428751 
8838.833150     4.934875     2.917803   482.167491     2.773907     2.428772 
8847.671990     4.939812     2.987854   469.566446     2.802169     2.428787 
8856.519660     4.944754     2.965353   471.720401     2.830568     2.428796 
8865.376180     4.949701     2.966218   470.306654     2.858543     2.428800 
8874.241560     4.954654     2.966581   469.015432     2.885439     2.428797 
8883.115800     4.959611     3.062290   452.936152     2.910522     2.428789 
8891.998910     4.964573     3.153889   438.705368     2.933018     2.428775 
8900.890910     4.969540     3.201251   430.989891     2.952162     2.428755 
8909.791800     4.974512     3.140410   438.164648     2.967269     2.428729 
8918.701590     4.979489     3.092200   443.650675     2.977807     2.428697 
8927.620300     4.984471     3.150048   434.201984     2.983468     2.428659 
8936.547920     4.989458     3.207212   425.472205     2.984202     2.428616 
8945.484460     4.994450     3.123762   435.493793     2.980224     2.428567 
8954.429950     4.999447     3.151533   430.403714     2.971986     2.428511 
8963.384380     5.004449     3.129348   432.364640     2.960123     2.428450 
8972.347760     5.009456     3.160135   426.850249     2.945379     2.428383 
8981.320110     5.014468     3.141525   428.243683     2.928550     2.428310 
8990.301430     5.019485     3.170663   423.188394     2.910419     2.428231 
8999.291730     5.024507     3.158586   423.658367     2.891716     2.428146 
9008.291020     5.029534     3.135813   425.474136     2.873090     2.428056 
9017.299320     5.034566     3.123494   425.995398     2.855095     2.427959 
9026.316610     5.039603     3.214865   412.743006     2.838175     2.427856 
9035.342930     5.044645     3.209281   412.276508     2.822660     2.427748 
9044.378270     5.049693     3.224874   409.204675     2.808771     2.427633 
9053.422650     5.054745     3.267564   402.755596     2.796615     2.427513 
9062.476070     5.059802     3.270893   401.334691     2.786193     2.427387 
9071.538550     5.064865     3.195397   409.592679     2.777399     2.427254 
9080.610090     5.069932     3.252169   401.516619     2.770028     2.427116 
9089.690700     5.075005     3.351276   388.577796     2.763784     2.426972 
9098.780390     5.080083     3.343302   388.400915     2.758299     2.426821 
9107.879170     5.085166     3.346344   386.933725     2.753153     2.426665 
9116.987050     5.090253     3.409787   378.714025     2.747908     2.426503 
9126.104040     5.095346     3.423747   376.245420     2.742152     2.426335 
9135.230140     5.100445     3.428178   374.599438     2.735527     2.426161 
9144.365370     5.105548     3.388688   377.919760     2.727764     2.425980 
9153.509740     5.110656     3.327762   383.809035     2.718713     2.425794 
9162.663250     5.115770     3.322422   383.338014     2.708342     2.425602 
9171.825910     5.120888     3.232432   392.955552     2.696726     2.425404 
9180.997740     5.126012     3.258494   388.717701     2.684021     2.425200 
9190.178730     5.131141     3.209109   393.665835     2.670443     2.424990 
9199.368910     5.136275     3.198413   393.805528     2.656233     2.424773 
9208.568280     5.141414     3.112802   403.513539     2.641646     2.424551 
9217.776850     5.146558     3.058944   409.515432     2.626917     2.424323 
9226.994630     5.151707     3.046526   409.922801     2.612261     2.424089 
9236.221620     5.156862     2.961405   420.484909     2.597874     2.423849 
9245.457840     5.162022     2.889846   429.687948     2.583928     2.423602 
9254.703300     5.167187     2.892041   428.188920     2.570556     2.423350 
9263.958000     5.172357     2.873804   429.516273     2.557863     2.423092 
9273.221960     5.177532     2.816725   437.096070     2.545926     2.422828 
9282.495180     5.182712     2.838168   432.559256     2.534796     2.422557 
9291.777680     5.187898     2.796041   437.905383     2.524503     2.422281 
9301.069460     5.193089     2.728597   447.399784     2.515054     2.421999 
9310.370530     5.198285     2.644624   460.324571     2.506439     2.421710 
9319.680900     5.203486     2.719852   446.259933     2.498634     2.421416 
9329.000580     5.208693     2.675055   452.404711     2.491601     2.421116 
9338.329580     5.213904     2.690113   448.559018     2.485295     2.420809 
9347.667910     5.219121     2.634588   456.742329     2.479661     2.420497 
9357.015580     5.224344     2.694271   445.515176     2.474621     2.420178 
9366.372590     5.229571     2.630115   454.901662     2.468147     2.419854 
9375.738960     5.234804     2.605885   457.880078     2.462308     2.419523 
9385.114700     5.240041     2.549227   466.871280     2.457741     2.419187 
9394.499820     5.245285     2.570690   461.471377     2.453998     2.418844 
9403.894320     5.250533     2.517005   470.060335     2.450841     2.418496 
9413.298210     5.255787     2.568939   458.991402     2.448129     2.418141 
9422.711510     5.261045     2.481888   473.995484     2.445758     2.417780 
9432.134220     5.266310     2.456462   477.423969     2.443656     2.417414 
9441.566350     5.271579     2.459815   475.370144     2.441769     2.417041 
9451.007920     5.276854     2.512752   464.194852     2.440055     2.416662 
9460.458930     5.282134     2.400819   484.171595     2.438480     2.416278 
9469.919390     5.287419     2.477112   467.985347     2.437021     2.415887 
9479.389310     5.292710     2.522020   458.270868     2.435657     2.415490 
9488.868700     5.298006     2.474535   465.806021     2.434373     2.415087 
9498.357570     5.303307     2.490812   461.141640     2.433155     2.414679 
9507.855920     5.308613     2.437312   470.083980     2.431996     2.414264 
9517.363780     5.313925     2.450371   466.153657     2.430884     2.413843 
9526.881140     5.319242     2.436176   467.460358     2.429814     2.413417 
9536.408020     5.324565     2.399804   473.182936     2.428780     2.412984 
9545.944430     5.329893     2.419460   468.185865     2.427777     2.412545 
9555.490380     5.335226     2.496032   452.516546     2.426802     2.412101 
9565.045870     5.340564     2.465374   456.395611     2.425851     2.411650 
9574.610910     5.345908     2.444872   459.060637     2.424923     2.411193 
9584.185520     5.351258     2.459128   454.998119     2.424014     2.410731 
9593.769710     5.356612     2.434268   458.423947     2.423123     2.410262 
9603.363480     5.361972     2.384336   466.508735     2.422248     2.409788 
9612.966840     5.367337     2.381988   465.779884     2.421387     2.409307 
9622.579810     5.372708     2.427186   455.619902     2.420539     2.408821 
9632.202390     5.378084     2.384867   462.131317     2.419703     2.408328 
9641.834590     5.383466     2.384960   460.939297     2.418878     2.407830 
9651.476430     5.388853     2.439590   449.441740     2.418063     2.407326 
9661.127900     5.394245     2.442939   447.418711     2.417257     2.406816 
9670.789030     5.399643     2.486355   438.392198     2.416458     2.406300 
9680.459820     5.405046     2.452120   443.301952     2.415667     2.405778 
9690.140280     5.410454     2.464065   439.970826     2.414882     2.405250 
9699.830420     5.415868     2.413624   447.754870     2.414103     2.404716 
9709.530250     5.421287     2.413121   446.545525     2.413330     2.404176 
9719.239780     5.426712     2.359523   455.476196     2.412561     2.403630 
9728.959020     5.432142     2.369517   452.241749     2.411796     2.403079 
9738.687980     5.437578     2.381018   448.883148     2.411035     2.402521 
9748.426670     5.443019     2.449011   435.190772     2.410278     2.401958 
9758.175090     5.448466     2.410857   440.972915     2.409523     2.401389 
9767.933270     5.453918     2.433237   435.493430     2.408771     2.400814 
9777.701200     5.459375     2.451655   431.080095     2.408021     2.400233 
9787.478900     5.464838     2.388416   441.211183     2.407273     2.399647 
9797.266380     5.470307     2.412349   435.601234     2.406527     2.399054 
9807.063650     5.475781     2.351046   445.553357     2.405782     2.398456 
9816.870710     5.481260     2.316240   450.888936     2.405038     2.397852 
9826.687580     5.486745     2.339733   445.121991     2.404296     2.397242 
9836.514270     5.492235     2.311005   449.509589     2.403554     2.396626 
9846.350780     5.497731     2.299070   450.353448     2.402813     2.396004 
9856.197140     5.503233     2.368431   435.684160     2.402072     2.395377 
9866.053330     5.508740     2.262882   454.924173     2.401332     2.394744 
9875.919390     5.514252     2.267526   452.564873     2.400593     2.394105 
9885.795310     5.519770     2.283019   448.187034     2.399854     2.393461 
9895.681100     5.525294     2.308831   441.903734     2.399115     2.392810 
9905.576780     5.530823     2.329860   436.458185     2.398377     2.392154 
9915.482360     5.536357     2.330012   435.343515     2.397640     2.391492 
9925.397840     5.541897     2.277066   444.220123     2.396904     2.390825 
9935.323240     5.547443     2.290624   439.963813     2.396169     2.390152 
9945.258560     5.552994     2.289181   438.975460     2.395436     2.389473 
9955.203820     5.558551     2.306545   434.369596     2.394705     2.388788 
9965.159020     5.564113     2.285292   437.082180     2.393978     2.388098 
9975.124180     5.569681     2.265945   439.368265     2.393254     2.387402 
9985.099310     5.575255     2.358550   421.016204     2.392535     2.386701 
9995.084410     5.580834     2.342207   422.687047     2.391823     2.385994 
10005.079490     5.586419     2.344062   420.806017     2.391119     2.385281 
10015.084570     5.592009     2.321005   423.667262     2.390425     2.384563 
10025.099660     5.597605     2.236717   438.278217     2.389744     2.383839 
10035.124750     5.603206     2.355454   415.009289     2.389079     2.383109 
10045.159880     5.608814     2.334047   417.213660     2.388431     2.382374 
10055.205040     5.614426     2.345717   413.866075     2.387807     2.381634 
10065.260240     5.620045     2.284472   423.514521     2.387208     2.380888 
10075.325500     5.625669     2.240657   430.409071     2.386641     2.380136 
10085.400830     5.631298     2.304667   417.067973     2.386110     2.379379 
10095.486230     5.636934     2.249313   425.872156     2.385620     2.378616 
10105.581720     5.642575     2.242917   425.842803     2.385177     2.377848 
10115.687300     5.648221     2.308776   412.437447     2.384786     2.377075 
10125.802990     5.653874     2.299658   412.516361     2.384453     2.376296 
10135.928790     5.659532     2.298476   411.348549     2.384182     2.375511 
10146.064720     5.665195     2.308291   408.271553     2.383979     2.374721 
10156.210780     5.670864     2.308675   407.012805     2.383848     2.373926 
10166.366990     5.676539     2.307748   406.038889     2.383790     2.373126 
10176.533360     5.682220     2.293791   407.074068     2.383807     2.372320 
10186.709890     5.687906     2.303558   403.693706     2.383899     2.371508 
10196.896600     5.693599     2.299346   403.344832     2.384063     2.370692 
10207.093500     5.699296     2.282636   405.027705     2.384295     2.369870 
10217.300590     5.705000     2.250074   409.511620     2.384579     2.369042 
10227.517890     5.710709     2.316745   395.976057     2.384878     2.368210 
10237.745410     5.716424     2.344814   390.104741     2.385227     2.367372 
10247.983160     5.722144     2.233944   408.204741     2.385603     2.366529 
10258.231140     5.727871     2.357182   385.337582     2.385980     2.365681 
10268.489370     5.733603     2.257010   401.142281     2.386325     2.364827 
10278.757860     5.739341     2.305734   391.494881     2.386607     2.363969 
10289.036620     5.745084     2.317613   388.284592     2.386787     2.363105 
10299.325660     5.750834     2.291963   391.388934     2.386830     2.362236 
10309.624980     5.756589     2.260006   395.537686     2.386695     2.361362 
10319.934610     5.762350     2.291919   388.916887     2.386351     2.360482 
10330.254540     5.768117     2.318295   383.336363     2.385770     2.359598 
10340.584800     5.773889     2.291862   386.389791     2.384936     2.358709 
10350.925380     5.779667     2.362231   373.951964     2.383846     2.357814 
10361.276310     5.785451     2.360768   372.943922     2.382508     2.356915 
10371.637580     5.791241     2.334364   375.887779     2.380941     2.356010 
10382.009220     5.797037     2.272912   384.953457     2.379175     2.355101 
10392.391230     5.802838     2.262303   385.792743     2.377243     2.354186 
10402.783620     5.808646     2.295511   378.884920     2.375180     2.353267 
10413.186400     5.814459     2.313268   374.744629     2.373023     2.352342 
10423.599590     5.820278     2.313340   373.951386     2.370804     2.351413 
10434.023190     5.826102     2.239618   384.951040     2.368554     2.350479 
10444.457210     5.831933     2.289264   375.540253     2.366300     2.349540 
10454.901670     5.837769     2.265185   378.212480     2.364063     2.348596 
10465.356570     5.843612     2.284815   374.221263     2.361862     2.347648 
10475.821930     5.849460     2.191628   388.704520     2.359711     2.346694 
10486.297750     5.855314     2.241459   379.160895     2.357622     2.345736 
10496.784050     5.861174     2.229907   379.985742     2.355603     2.344773 
10507.280830     5.867040     2.307141   366.179420     2.353658     2.343805 
10517.788110     5.872911     2.322898   362.706910     2.351789     2.342833 
10528.305900     5.878789     2.305721   364.382144     2.349998     2.341856 
10538.834210     5.884672     2.193070   381.807313     2.348282     2.340874 
10549.373040     5.890561     2.265857   368.338573     2.346639     2.339888 
10559.922410     5.896457     2.320098   358.834786     2.345064     2.338897 
10570.482340     5.902358     2.240562   370.389962     2.343553     2.337901 
10581.052820     5.908265     2.230335   370.904165     2.342099     2.336901 
10591.633870     5.914178     2.282773   361.440049     2.340698     2.335897 
10602.225510     5.920097     2.294844   358.565217     2.339342     2.334887 
10612.827730     5.926022     2.266454   361.832184     2.338026     2.333874 
10623.440560     5.931952     2.191900   372.810141     2.336746     2.332856 
10634.064000     5.937889     2.184569   372.921164     2.335494     2.331833 
10644.698060     5.943832     2.176970   373.012352     2.334268     2.330807 
10655.342760     5.949780     2.239694   361.461490     2.333062     2.329775 
10665.998100     5.955735     2.224063   362.888098     2.331873     2.328740 
10676.664100     5.961696     2.193785   366.609617     2.330698     2.327700 
10687.340770     5.967662     2.164178   370.568235     2.329534     2.326656 
10698.028110     5.973635     2.242923   356.426294     2.328378     2.325607 
10708.726140     5.979613     2.272290   350.608941     2.327228     2.324555 
10719.434860     5.985598     2.234315   355.495339     2.326083     2.323498 
10730.154300     5.991588     2.219159   356.673648     2.324942     2.322437 
10740.884450     5.997585     2.201632   358.250517     2.323803     2.321372 
10751.625340     6.003587     2.161243   363.774845     2.322665     2.320303 
10762.376960     6.009596     2.198246   356.538292     2.321528     2.319229 
10773.139340     6.015610     2.179925   358.281168     2.320391     2.318152 
10783.912480     6.021631     2.216613   351.028821     2.319253     2.317071 
10794.696390     6.027658     2.225526   348.639767     2.318115     2.315985 
10805.491090     6.033690     2.146580   360.200323     2.316975     2.314896 
10816.296580     6.039729     2.187108   352.243277     2.315834     2.313803 
10827.112870     6.045774     2.184145   351.491627     2.314692     2.312705 
10837.939990     6.051825     2.223081   344.284181     2.313548     2.311604 
10848.777930     6.057881     2.222160   343.186771     2.312402     2.310500 
10859.626700     6.063944     2.276316   333.785795     2.311253     2.309391 
10870.486330     6.070013     2.265224   334.198172     2.310103     2.308278 
10881.356820     6.076089     2.218845   340.238665     2.308951     2.307162 
10892.238170     6.082170     2.159569   347.955168     2.307796     2.306042 
10903.130410     6.088257     2.164315   346.267674     2.306639     2.304919 
10914.033540     6.094351     2.201243   339.296731     2.305480     2.303792 
10924.947580     6.100450     2.203069   337.857859     2.304318     2.302661 
10935.872520     6.106556     2.150949   344.705547     2.303153     2.301526 
10946.808400     6.112668     2.197127   336.453298     2.301987     2.300389 
10957.755200     6.118786     2.208305   333.683735     2.300817     2.299247 
10968.712960     6.124910     2.195905   334.495292     2.299645     2.298102 
10979.681670     6.131040     2.235255   327.499602     2.298471     2.296954 
10990.661350     6.137176     2.269923   321.176142     2.297294     2.295802 
11001.652020     6.143319     2.213991   328.196987     2.296115     2.294647 
11012.653670     6.149467     2.174737   333.114301     2.294932     2.293489 
11023.666320     6.155622     2.112249   341.812955     2.293748     2.292327 
11034.689990     6.161783     2.165427   332.128041     2.292561     2.291162 
11045.724680     6.167950     2.252922   318.289354     2.291371     2.289994 
11056.770400     6.174124     2.188616   326.685838     2.290178     2.288822 
11067.827170     6.180303     2.170727   328.340444     2.288983     2.287648 
11078.895000     6.186489     2.287548   310.837258     2.287786     2.286470 
11089.973900     6.192681     2.173732   325.947121     2.286586     2.285289 
11101.063870     6.198879     2.087028   338.171689     2.285383     2.284106 
11112.164930     6.205083     2.185934   321.932422     2.284178     2.282919 
11123.277100     6.211294     2.205035   318.127124     2.282971     2.281729 
11134.400370     6.217511     2.095704   333.751404     2.281761     2.280537 
11145.534780     6.223734     2.178938   320.017167     2.280548     2.279341 
11156.680310     6.229963     2.176356   319.411543     2.279333     2.278143 
11167.836990     6.236199     2.273476   304.899921     2.278116     2.276942 
11179.004830     6.242440     2.205680   313.282072     2.276896     2.275738 
11190.183830     6.248688     2.184462   315.300961     2.275674     2.274531 
11201.374020     6.254943     2.212174   310.097761     2.274450     2.273322 
11212.575390     6.261203     2.156794   316.973538     2.273223     2.272110 
11223.787970     6.267470     2.146522   317.750242     2.271986     2.270895 
11235.011750     6.273743     2.188233   310.644443     2.270728     2.269678 
11246.246770     6.280023     2.289566   296.075989     2.269479     2.268458 
11257.493010     6.286308     2.278976   296.455591     2.268235     2.267236 
11268.750500     6.292600     2.302432   292.510052     2.266993     2.266011 
11280.019260     6.298899     2.187169   306.929058     2.265751     2.264784 
11291.299270     6.305203     2.206616   303.205580     2.264508     2.263555 
11302.590570     6.311514     2.215937   301.165838     2.263264     2.262323 
11313.893160     6.317832     2.222474   299.011821     2.262018     2.261089 
11325.207060     6.324155     2.264137   292.753539     2.260770     2.259853 
11336.532260     6.330485     2.217876   298.031739     2.259520     2.258614 
11347.868800     6.336822     2.239732   294.273661     2.258269     2.257374
[truncated: 4,790,955 more chars]
