# Supplementary material for: Average and Local Structure of La1–xSrxFe1–yMnyO3−δ Chemical Looping Oxygen Carrier Materials
Source: Chem Mater. 2025 May 2;37(9):3471–82. doi: 10.1021/acs.chemmater.5c00388 (PMC12079801; doi:10.1021/acs.chemmater.5c00388)
Supplement: Supplementary file 2 — cm5c00388_si_002.zip [file cm5c00388_si_002.zip › 4c_pol126524_LSFM_pdcif.cif]

#######	Begin powder crystal structure	#######
data_LSFM_0
_pd_block_id	LSFM_0
# The diffractogram block id loop is at the end of the datablock.
_diffrn_measurement_device_type	POLARIS_Diffractometer_at_ISIS
_pd_phase_name LSFM
_cell_length_a  5.50831(5)
_cell_length_b  5.50831(5)
_cell_length_c  13.4023(2)
_cell_angle_alpha 90
_cell_angle_beta  90
_cell_angle_gamma 120
_cell_volume 352.164(8)
_exptl_crystal_density_diffrn	6.2782(14)
_space_group_magn.number_BNS	167.103
loop_
	_space_group_symop_magn_operation.id
	_space_group_symop_magn_operation.xyz
	_space_group_symop_magn_operation.mxmymz
	_space_group_symop_magn_operation.timereversal
	  1 -x,-x+y,-z+1/2  -mx,-mx+my,-mz +1
	  2 -x,-y,-z  mx,my,mz +1
	  3 -x+1/3,-x+y-1/3,-z+1/6  -mx,-mx+my,-mz +1
	  4 -x+1/3,-y-1/3,-z-1/3  mx,my,mz +1
	  5 -x-1/3,-x+y+1/3,-z-1/6  -mx,-mx+my,-mz +1
	  6 -x-1/3,-y+1/3,-z+1/3  mx,my,mz +1
	  7 -x+y,-x,z  -mx+my,-mx,mz +1
	  8 -x+y,y,z+1/2  mx-my,-my,-mz +1
	  9 -x+y+1/3,-x-1/3,z-1/3  -mx+my,-mx,mz +1
	 10 -x+y+1/3,y-1/3,z+1/6  mx-my,-my,-mz +1
	 11 -x+y-1/3,-x+1/3,z+1/3  -mx+my,-mx,mz +1
	 12 -x+y-1/3,y+1/3,z-1/6  mx-my,-my,-mz +1
	 13 -y,-x,z+1/2  my,mx,-mz +1
	 14 -y,x-y,z  -my,mx-my,mz +1
	 15 -y+1/3,-x-1/3,z+1/6  my,mx,-mz +1
	 16 -y+1/3,x-y-1/3,z-1/3  -my,mx-my,mz +1
	 17 -y-1/3,-x+1/3,z-1/6  my,mx,-mz +1
	 18 -y-1/3,x-y+1/3,z+1/3  -my,mx-my,mz +1
	 19 y,-x+y,-z  -my,mx-my,mz +1
	 20 y,x,-z+1/2  my,mx,-mz +1
	 21 y+1/3,-x+y-1/3,-z-1/3  -my,mx-my,mz +1
	 22 y+1/3,x-1/3,-z+1/6  my,mx,-mz +1
	 23 y-1/3,-x+y+1/3,-z+1/3  -my,mx-my,mz +1
	 24 y-1/3,x+1/3,-z-1/6  my,mx,-mz +1
	 25 x-y,-y,-z+1/2  mx-my,-my,-mz +1
	 26 x-y,x,-z  -mx+my,-mx,mz +1
	 27 x-y+1/3,-y-1/3,-z+1/6  mx-my,-my,-mz +1
	 28 x-y+1/3,x-1/3,-z-1/3  -mx+my,-mx,mz +1
	 29 x-y-1/3,-y+1/3,-z-1/6  mx-my,-my,-mz +1
	 30 x-y-1/3,x+1/3,-z+1/3  -mx+my,-mx,mz +1
	 31 x,y,z  mx,my,mz +1
	 32 x,x-y,z+1/2  -mx,-mx+my,-mz +1
	 33 x+1/3,y-1/3,z-1/3  mx,my,mz +1
	 34 x+1/3,x-y-1/3,z+1/6  -mx,-mx+my,-mz +1
	 35 x-1/3,y+1/3,z+1/3  mx,my,mz +1
	 36 x-1/3,x-y+1/3,z-1/6  -mx,-mx+my,-mz +1
loop_
	_atom_site_label
	_atom_site_type_symbol
	_atom_site_site_symmetry_multiplicity
	_atom_site_fract_x
	_atom_site_fract_y
	_atom_site_fract_z
	_atom_site_occupancy
	_atom_site_B_iso_or_equiv
La1 La+3   6 0 0 0.25 0.6 0
Sr1 Sr+2   6 0 0 0.25 0.4 0
Fe1 Fe+3   6 0 0 0 0.67 0
Mn1 Mn+3   6 0 0 0 0.33 0
O1 O-2  18 0.45947(5) 0 0.25 0.9995(11) 0
loop_
	_atom_site_aniso_label
	_atom_site_aniso_U_11
	_atom_site_aniso_U_22
	_atom_site_aniso_U_33
	_atom_site_aniso_U_12
	_atom_site_aniso_U_13
	_atom_site_aniso_U_23
La1 0.00688(17) 0.00688(17) 0.0071(3) 0.00344(8) 0 0
Sr1 0.00688(17) 0.00688(17) 0.0071(3) 0.00344(8) 0 0
Fe1 0.00106(17) 0.00106(17) 0.0086(3) 0.00053(9) 0 0
Mn1 0.00106(17) 0.00106(17) 0.0086(3) 0.00053(9) 0 0
O1 0.01473(13) 0.0127(3) 0.00496(16) 0.00637(13) -0.00277(9) -0.00554(17)
loop_
	_geom_bond_atom_site_label_1
	_geom_bond_atom_site_label_2
	_geom_bond_distance
	_geom_bond_site_symmetry_1
	_geom_bond_site_symmetry_2
	La1       Sr1       0.00000 1_555   1_555
	La1       O1        2.5309(3) 1_555  14_555
	La1       O1        2.5309(3) 1_555  25_555
	La1       O1        2.5309(3) 1_555   1_555
	La1       O1        2.75096(5) 1_555   6_555
	La1       O1        2.75096(8) 1_555   4_545
	La1       O1        2.75096(5) 1_555  30_445
	La1       O1        2.75096(8) 1_555  28_445
	La1       O1        2.75096(5) 1_555  17_454
	La1       O1        2.75096(8) 1_555  15_555
	La1       O1        2.9774(3) 1_555  14_545
	La1       O1        2.9774(3) 1_555  25_455
	La1       O1        2.9774(3) 1_555   1_665
	Sr1       La1       0.00000 1_555   1_555
	Sr1       O1        2.5309(3) 1_555  14_555
	Sr1       O1        2.5309(3) 1_555  25_555
	Sr1       O1        2.5309(3) 1_555   1_555
	Sr1       O1        2.75096(5) 1_555   6_555
	Sr1       O1        2.75096(8) 1_555   4_545
	Sr1       O1        2.75096(5) 1_555  30_445
	Sr1       O1        2.75096(8) 1_555  28_445
	Sr1       O1        2.75096(5) 1_555  17_454
	Sr1       O1        2.75096(8) 1_555  15_555
	Sr1       O1        2.9774(3) 1_555  14_545
	Sr1       O1        2.9774(3) 1_555  25_455
	Sr1       O1        2.9774(3) 1_555   1_665
	Fe1       Mn1       0.00000 1_555   1_555
	Fe1       O1        1.95593(10) 1_555  18_445
	Fe1       O1        1.95593(8) 1_555  15_555
	Fe1       O1        1.95593(10) 1_555   5_555
	Fe1       O1        1.95593(8) 1_555  28_445
	Fe1       O1        1.95593(8) 1_555   4_545
	Fe1       O1        1.95593(10) 1_555  29_455
	Mn1       Fe1       0.00000 1_555   1_555
	Mn1       O1        1.95593(10) 1_555  18_445
	Mn1       O1        1.95593(8) 1_555  15_555
	Mn1       O1        1.95593(10) 1_555   5_555
	Mn1       O1        1.95593(8) 1_555  28_445
	Mn1       O1        1.95593(8) 1_555   4_545
	Mn1       O1        1.95593(10) 1_555  29_455
	O1        Fe1       1.95593(6) 1_555   6_445
	O1        Mn1       1.95593(6) 1_555   6_445
	O1        Mn1       1.95593(5) 1_555   3_445
	O1        Fe1       1.95593(5) 1_555   3_445
	O1        La1       2.5309(3) 1_555   1_555
	O1        Sr1       2.5309(3) 1_555   1_555
	O1        O1        2.75096(3) 1_555  17_454
	O1        O1        2.75096(3) 1_555  15_445
	O1        Sr1       2.75096(8) 1_555   4_445
	O1        La1       2.75096(8) 1_555   4_445
	O1        Sr1       2.75096(5) 1_555   6_445
	O1        La1       2.75096(5) 1_555   6_445
	O1        O1        2.75096(3) 1_555   6_445
	O1        O1        2.75096(3) 1_555   4_545
	O1        O1        2.78117(6) 1_555  25_455
	O1        O1        2.78117(6) 1_555  14_445
	O1        O1        2.78117(6) 1_555  25_445
	O1        O1        2.78117(6) 1_555  14_545
	O1        Sr1       2.9774(3) 1_555   1_445
	O1        La1       2.9774(3) 1_555   1_445
	loop_
		_geom_angle_atom_site_label_1
		_geom_angle_atom_site_label_2
		_geom_angle_atom_site_label_3
		_geom_angle
		_geom_angle_site_symmetry_1
		_geom_angle_site_symmetry_2
		_geom_angle_site_symmetry_3
	O1        La1       Sr1        Invalid   14_555 1_555   1_555
	O1        La1       O1         120.0000000(4)  25_555 1_555  14_555
	O1        La1       Sr1        Invalid   25_555 1_555   1_555
	O1        La1       O1         120.0000000(4)   1_555 1_555  25_555
	O1        La1       O1         120.0000000(4)   1_555 1_555  14_555
	O1        La1       Sr1        Invalid    1_555 1_555   1_555
	O1        La1       O1         122.763(4)   6_555 1_555   1_555
	O1        La1       O1         85.345(6)   6_555 1_555  25_555
	O1        La1       O1         62.613(4)   6_555 1_555  14_555
	O1        La1       Sr1        Invalid    6_555 1_555   1_555
	O1        La1       O1         170.690(12)   4_545 1_555   6_555
	O1        La1       O1         62.613(4)   4_545 1_555   1_555
	O1        La1       O1         85.345(6)   4_545 1_555  25_555
	O1        La1       O1         122.763(4)   4_545 1_555  14_555
	O1        La1       Sr1        Invalid    4_545 1_555   1_555
	O1        La1       O1         114.475(7)  30_445 1_555   4_545
	O1        La1       O1         60.7279(15)  30_445 1_555   6_555
	O1        La1       O1         85.345(6)  30_445 1_555   1_555
	O1        La1       O1         62.613(4)  30_445 1_555  25_555
	O1        La1       O1         122.763(4)  30_445 1_555  14_555
	O1        La1       Sr1        Invalid   30_445 1_555   1_555
	O1        La1       O1         170.690(12)  28_445 1_555  30_445
	O1        La1       O1         60.728(2)  28_445 1_555   4_545
	O1        La1       O1         125.225(7)  28_445 1_555   6_555
	O1        La1       O1         85.345(6)  28_445 1_555   1_555
	O1        La1       O1         122.763(4)  28_445 1_555  25_555
	O1        La1       O1         62.613(4)  28_445 1_555  14_555
	O1        La1       Sr1        Invalid   28_445 1_555   1_555
	O1        La1       O1         114.475(7)  17_454 1_555  28_445
	O1        La1       O1         60.7279(15)  17_454 1_555  30_445
	O1        La1       O1         125.225(7)  17_454 1_555   4_545
	O1        La1       O1         60.7279(15)  17_454 1_555   6_555
	O1        La1       O1         62.613(4)  17_454 1_555   1_555
	O1        La1       O1         122.763(4)  17_454 1_555  25_555
	O1        La1       O1         85.345(6)  17_454 1_555  14_555
	O1        La1       Sr1        Invalid   17_454 1_555   1_555
	O1        La1       O1         170.690(12)  15_555 1_555  17_454
	O1        La1       O1         60.728(2)  15_555 1_555  28_445
	O1        La1       O1         125.225(7)  15_555 1_555  30_445
	O1        La1       O1         60.728(2)  15_555 1_555   4_545
	O1        La1       O1         114.475(7)  15_555 1_555   6_555
	O1        La1       O1         122.763(4)  15_555 1_555   1_555
	O1        La1       O1         62.613(4)  15_555 1_555  25_555
	O1        La1       O1         85.345(6)  15_555 1_555  14_555
	O1        La1       Sr1        Invalid   15_555 1_555   1_555
	O1        La1       O1         94.655(6)  14_545 1_555  15_555
	O1        La1       O1         94.655(6)  14_545 1_555  17_454
	O1        La1       O1         117.387(4)  14_545 1_555  28_445
	O1        La1       O1         57.237(4)  14_545 1_555  30_445
	O1        La1       O1         57.237(3)  14_545 1_555   4_545
	O1        La1       O1         117.387(4)  14_545 1_555   6_555
	O1        La1       O1         60.00000000(11)  14_545 1_555   1_555
	O1        La1       O1         60.00000000(11)  14_545 1_555  25_555
	O1        La1       O1         180.000(3)  14_545 1_555  14_555
	O1        La1       Sr1        Invalid   14_545 1_555   1_555
	O1        La1       O1         120.0000000(3)  25_455 1_555  14_545
	O1        La1       O1         117.387(4)  25_455 1_555  15_555
	O1        La1       O1         57.237(4)  25_455 1_555  17_454
	O1        La1       O1         57.237(3)  25_455 1_555  28_445
	O1        La1       O1         117.387(4)  25_455 1_555  30_445
	O1        La1       O1         94.655(6)  25_455 1_555   4_545
	O1        La1       O1         94.655(6)  25_455 1_555   6_555
	O1        La1       O1         60.00000000(11)  25_455 1_555   1_555
	O1        La1       O1         180.000(3)  25_455 1_555  25_555
	O1        La1       O1         60.00000000(11)  25_455 1_555  14_555
	O1        La1       Sr1        Invalid   25_455 1_555   1_555
	O1        La1       O1         120.0000000(3)   1_665 1_555  25_455
	O1        La1       O1         120.0000000(3)   1_665 1_555  14_545
	O1        La1       O1         57.237(3)   1_665 1_555  15_555
	O1        La1       O1         117.387(4)   1_665 1_555  17_454
	O1        La1       O1         94.655(6)   1_665 1_555  28_445
	O1        La1       O1         94.655(6)   1_665 1_555  30_445
	O1        La1       O1         117.387(4)   1_665 1_555   4_545
	O1        La1       O1         57.237(4)   1_665 1_555   6_555
	O1        La1       O1         180.000(3)   1_665 1_555   1_555
	O1        La1       O1         60.00000000(11)   1_665 1_555  25_555
	O1        La1       O1         60.00000000(11)   1_665 1_555  14_555
	O1        La1       Sr1        Invalid    1_665 1_555   1_555
	O1        Sr1       La1        Invalid   14_555 1_555   1_555
	O1        Sr1       O1         120.0000000(4)  25_555 1_555  14_555
	O1        Sr1       La1        Invalid   25_555 1_555   1_555
	O1        Sr1       O1         120.0000000(4)   1_555 1_555  25_555
	O1        Sr1       O1         120.0000000(4)   1_555 1_555  14_555
	O1        Sr1       La1        Invalid    1_555 1_555   1_555
	O1        Sr1       O1         122.763(4)   6_555 1_555   1_555
	O1        Sr1       O1         85.345(6)   6_555 1_555  25_555
	O1        Sr1       O1         62.613(4)   6_555 1_555  14_555
	O1        Sr1       La1        Invalid    6_555 1_555   1_555
	O1        Sr1       O1         170.690(12)   4_545 1_555   6_555
	O1        Sr1       O1         62.613(4)   4_545 1_555   1_555
	O1        Sr1       O1         85.345(6)   4_545 1_555  25_555
	O1        Sr1       O1         122.763(4)   4_545 1_555  14_555
	O1        Sr1       La1        Invalid    4_545 1_555   1_555
	O1        Sr1       O1         114.475(7)  30_445 1_555   4_545
	O1        Sr1       O1         60.7279(15)  30_445 1_555   6_555
	O1        Sr1       O1         85.345(6)  30_445 1_555   1_555
	O1        Sr1       O1         62.613(4)  30_445 1_555  25_555
	O1        Sr1       O1         122.763(4)  30_445 1_555  14_555
	O1        Sr1       La1        Invalid   30_445 1_555   1_555
	O1        Sr1       O1         170.690(12)  28_445 1_555  30_445
	O1        Sr1       O1         60.728(2)  28_445 1_555   4_545
	O1        Sr1       O1         125.225(7)  28_445 1_555   6_555
	O1        Sr1       O1         85.345(6)  28_445 1_555   1_555
	O1        Sr1       O1         122.763(4)  28_445 1_555  25_555
	O1        Sr1       O1         62.613(4)  28_445 1_555  14_555
	O1        Sr1       La1        Invalid   28_445 1_555   1_555
	O1        Sr1       O1         114.475(7)  17_454 1_555  28_445
	O1        Sr1       O1         60.7279(15)  17_454 1_555  30_445
	O1        Sr1       O1         125.225(7)  17_454 1_555   4_545
	O1        Sr1       O1         60.7279(15)  17_454 1_555   6_555
	O1        Sr1       O1         62.613(4)  17_454 1_555   1_555
	O1        Sr1       O1         122.763(4)  17_454 1_555  25_555
	O1        Sr1       O1         85.345(6)  17_454 1_555  14_555
	O1        Sr1       La1        Invalid   17_454 1_555   1_555
	O1        Sr1       O1         170.690(12)  15_555 1_555  17_454
	O1        Sr1       O1         60.728(2)  15_555 1_555  28_445
	O1        Sr1       O1         125.225(7)  15_555 1_555  30_445
	O1        Sr1       O1         60.728(2)  15_555 1_555   4_545
	O1        Sr1       O1         114.475(7)  15_555 1_555   6_555
	O1        Sr1       O1         122.763(4)  15_555 1_555   1_555
	O1        Sr1       O1         62.613(4)  15_555 1_555  25_555
	O1        Sr1       O1         85.345(6)  15_555 1_555  14_555
	O1        Sr1       La1        Invalid   15_555 1_555   1_555
	O1        Sr1       O1         94.655(6)  14_545 1_555  15_555
	O1        Sr1       O1         94.655(6)  14_545 1_555  17_454
	O1        Sr1       O1         117.387(4)  14_545 1_555  28_445
	O1        Sr1       O1         57.237(4)  14_545 1_555  30_445
	O1        Sr1       O1         57.237(3)  14_545 1_555   4_545
	O1        Sr1       O1         117.387(4)  14_545 1_555   6_555
	O1        Sr1       O1         60.00000000(11)  14_545 1_555   1_555
	O1        Sr1       O1         60.00000000(11)  14_545 1_555  25_555
	O1        Sr1       O1         180.000(3)  14_545 1_555  14_555
	O1        Sr1       La1        Invalid   14_545 1_555   1_555
	O1        Sr1       O1         120.0000000(3)  25_455 1_555  14_545
	O1        Sr1       O1         117.387(4)  25_455 1_555  15_555
	O1        Sr1       O1         57.237(4)  25_455 1_555  17_454
	O1        Sr1       O1         57.237(3)  25_455 1_555  28_445
	O1        Sr1       O1         117.387(4)  25_455 1_555  30_445
	O1        Sr1       O1         94.655(6)  25_455 1_555   4_545
	O1        Sr1       O1         94.655(6)  25_455 1_555   6_555
	O1        Sr1       O1         60.00000000(11)  25_455 1_555   1_555
	O1        Sr1       O1         180.000(3)  25_455 1_555  25_555
	O1        Sr1       O1         60.00000000(11)  25_455 1_555  14_555
	O1        Sr1       La1        Invalid   25_455 1_555   1_555
	O1        Sr1       O1         120.0000000(3)   1_665 1_555  25_455
	O1        Sr1       O1         120.0000000(3)   1_665 1_555  14_545
	O1        Sr1       O1         57.237(3)   1_665 1_555  15_555
	O1        Sr1       O1         117.387(4)   1_665 1_555  17_454
	O1        Sr1       O1         94.655(6)   1_665 1_555  28_445
	O1        Sr1       O1         94.655(6)   1_665 1_555  30_445
	O1        Sr1       O1         117.387(4)   1_665 1_555   4_545
	O1        Sr1       O1         57.237(4)   1_665 1_555   6_555
	O1        Sr1       O1         180.000(3)   1_665 1_555   1_555
	O1        Sr1       O1         60.00000000(11)   1_665 1_555  25_555
	O1        Sr1       O1         60.00000000(11)   1_665 1_555  14_555
	O1        Sr1       La1        Invalid    1_665 1_555   1_555
	O1        Fe1       Mn1        Invalid   18_445 1_555   1_555
	O1        Fe1       O1         180.000(7)  15_555 1_555  18_445
	O1        Fe1       Mn1        Invalid   15_555 1_555   1_555
	O1        Fe1       O1         89.3742(10)   5_555 1_555  15_555
	O1        Fe1       O1         90.626(5)   5_555 1_555  18_445
	O1        Fe1       Mn1        Invalid    5_555 1_555   1_555
	O1        Fe1       O1         180.000(7)  28_445 1_555   5_555
	O1        Fe1       O1         90.626(5)  28_445 1_555  15_555
	O1        Fe1       O1         89.3742(10)  28_445 1_555  18_445
	O1        Fe1       Mn1        Invalid   28_445 1_555   1_555
	O1        Fe1       O1         90.626(5)   4_545 1_555  28_445
	O1        Fe1       O1         89.3742(10)   4_545 1_555   5_555
	O1        Fe1       O1         90.626(5)   4_545 1_555  15_555
	O1        Fe1       O1         89.3742(10)   4_545 1_555  18_445
	O1        Fe1       Mn1        Invalid    4_545 1_555   1_555
	O1        Fe1       O1         180.000(7)  29_455 1_555   4_545
	O1        Fe1       O1         89.3742(10)  29_455 1_555  28_445
	O1        Fe1       O1         90.626(5)  29_455 1_555   5_555
	O1        Fe1       O1         89.3742(10)  29_455 1_555  15_555
	O1        Fe1       O1         90.626(5)  29_455 1_555  18_445
	O1        Fe1       Mn1        Invalid   29_455 1_555   1_555
	O1        Mn1       Fe1        Invalid   18_445 1_555   1_555
	O1        Mn1       O1         180.000(7)  15_555 1_555  18_445
	O1        Mn1       Fe1        Invalid   15_555 1_555   1_555
	O1        Mn1       O1         89.3742(10)   5_555 1_555  15_555
	O1        Mn1       O1         90.626(5)   5_555 1_555  18_445
	O1        Mn1       Fe1        Invalid    5_555 1_555   1_555
	O1        Mn1       O1         180.000(7)  28_445 1_555   5_555
	O1        Mn1       O1         90.626(5)  28_445 1_555  15_555
	O1        Mn1       O1         89.3742(10)  28_445 1_555  18_445
	O1        Mn1       Fe1        Invalid   28_445 1_555   1_555
	O1        Mn1       O1         90.626(5)   4_545 1_555  28_445
	O1        Mn1       O1         89.3742(10)   4_545 1_555   5_555
	O1        Mn1       O1         90.626(5)   4_545 1_555  15_555
	O1        Mn1       O1         89.3742(10)   4_545 1_555  18_445
	O1        Mn1       Fe1        Invalid    4_545 1_555   1_555
	O1        Mn1       O1         180.000(7)  29_455 1_555   4_545
	O1        Mn1       O1         89.3742(10)  29_455 1_555  28_445
	O1        Mn1       O1         90.626(5)  29_455 1_555   5_555
	O1        Mn1       O1         89.3742(10)  29_455 1_555  15_555
	O1        Mn1       O1         90.626(5)  29_455 1_555  18_445
	O1        Mn1       Fe1        Invalid   29_455 1_555   1_555
	Mn1       O1        Fe1        0.000      6_445 1_555   6_445
	Mn1       O1        Mn1        166.892(17)   3_445 1_555   6_445
	Mn1       O1        Fe1        166.892(17)   3_445 1_555   6_445
	Fe1       O1        Mn1        0.000      3_445 1_555   3_445
	Fe1       O1        Mn1        166.892(17)   3_445 1_555   6_445
	Fe1       O1        Fe1        166.892(17)   3_445 1_555   6_445
	La1       O1        Fe1        96.554(9)   1_555 1_555   3_445
	La1       O1        Mn1        96.554(9)   1_555 1_555   3_445
	La1       O1        Mn1        96.554(9)   1_555 1_555   6_445
	La1       O1        Fe1        96.554(9)   1_555 1_555   6_445
	Sr1       O1        La1        0.000      1_555 1_555   1_555
	Sr1       O1        Fe1        96.554(9)   1_555 1_555   3_445
	Sr1       O1        Mn1        96.554(9)   1_555 1_555   3_445
	Sr1       O1        Mn1        96.554(9)   1_555 1_555   6_445
	Sr1       O1        Fe1        96.554(9)   1_555 1_555   6_445
	O1        O1        Sr1        62.613(4)  17_454 1_555   1_555
	O1        O1        La1        62.613(4)  17_454 1_555   1_555
	O1        O1        Fe1        45.3129(13)  17_454 1_555   3_445
	O1        O1        Mn1        45.3129(13)  17_454 1_555   3_445
	O1        O1        Mn1        143.925(12)  17_454 1_555   6_445
	O1        O1        Fe1        143.925(12)  17_454 1_555   6_445
	O1        O1        O1         170.690(12)  15_445 1_555  17_454
	O1        O1        Sr1        122.763(4)  15_445 1_555   1_555
	O1        O1        La1        122.763(4)  15_445 1_555   1_555
	O1        O1        Fe1        125.429(13)  15_445 1_555   3_445
	O1        O1        Mn1        125.429(13)  15_445 1_555   3_445
	O1        O1        Mn1        45.3129(17)  15_445 1_555   6_445
	O1        O1        Fe1        45.3129(17)  15_445 1_555   6_445
	Sr1       O1        O1         54.775(7)   4_445 1_555  15_445
	Sr1       O1        O1         119.2721(13)   4_445 1_555  17_454
	Sr1       O1        Sr1        94.655(6)   4_445 1_555   1_555
	Sr1       O1        La1        94.655(6)   4_445 1_555   1_555
	Sr1       O1        Fe1        89.1101(13)   4_445 1_555   3_445
	Sr1       O1        Mn1        89.1101(13)   4_445 1_555   3_445
	Sr1       O1        Mn1        89.828(3)   4_445 1_555   6_445
	Sr1       O1        Fe1        89.828(3)   4_445 1_555   6_445
	La1       O1        Sr1        0.000      4_445 1_555   4_445
	La1       O1        O1         54.775(7)   4_445 1_555  15_445
	La1       O1        O1         119.2721(13)   4_445 1_555  17_454
	La1       O1        Sr1        94.655(6)   4_445 1_555   1_555
	La1       O1        La1        94.655(6)   4_445 1_555   1_555
	La1       O1        Fe1        89.1101(13)   4_445 1_555   3_445
	La1       O1        Mn1        89.1101(13)   4_445 1_555   3_445
	La1       O1        Mn1        89.828(3)   4_445 1_555   6_445
	La1       O1        Fe1        89.828(3)   4_445 1_555   6_445
	Sr1       O1        La1        170.690(12)   6_445 1_555   4_445
	Sr1       O1        Sr1        170.690(12)   6_445 1_555   4_445
	Sr1       O1        O1         119.2721(14)   6_445 1_555  15_445
	Sr1       O1        O1         65.525(7)   6_445 1_555  17_454
	Sr1       O1        Sr1        94.655(6)   6_445 1_555   1_555
	Sr1       O1        La1        94.655(6)   6_445 1_555   1_555
	Sr1       O1        Fe1        89.828(2)   6_445 1_555   3_445
	Sr1       O1        Mn1        89.828(2)   6_445 1_555   3_445
	Sr1       O1        Mn1        89.110(2)   6_445 1_555   6_445
	Sr1       O1        Fe1        89.110(2)   6_445 1_555   6_445
	La1       O1        Sr1        0.000      6_445 1_555   6_445
	La1       O1        La1        170.690(12)   6_445 1_555   4_445
	La1       O1        Sr1        170.690(12)   6_445 1_555   4_445
	La1       O1        O1         119.2721(14)   6_445 1_555  15_445
	La1       O1        O1         65.525(7)   6_445 1_555  17_454
	La1       O1        Sr1        94.655(6)   6_445 1_555   1_555
	La1       O1        La1        94.655(6)   6_445 1_555   1_555
	La1       O1        Fe1        89.828(2)   6_445 1_555   3_445
	La1       O1        Mn1        89.828(2)   6_445 1_555   3_445
	La1       O1        Mn1        89.110(2)   6_445 1_555   6_445
	La1       O1        Fe1        89.110(2)   6_445 1_555   6_445
	O1        O1        La1        54.775(7)   6_445 1_555   6_445
	O1        O1        Sr1        54.775(7)   6_445 1_555   6_445
	O1        O1        La1        119.2721(14)   6_445 1_555   4_445
	O1        O1        Sr1        119.2721(14)   6_445 1_555   4_445
	O1        O1        O1         114.475(7)   6_445 1_555  15_445
	O1        O1        O1         60.7279(12)   6_445 1_555  17_454
	O1        O1        Sr1        122.763(4)   6_445 1_555   1_555
	O1        O1        La1        122.763(4)   6_445 1_555   1_555
	O1        O1        Fe1        45.3129(14)   6_445 1_555   3_445
	O1        O1        Mn1        45.3129(14)   6_445 1_555   3_445
	O1        O1        Mn1        125.429(13)   6_445 1_555   6_445
	O1        O1        Fe1        125.429(13)   6_445 1_555   6_445
	O1        O1        O1         170.690(12)   4_545 1_555   6_445
	O1        O1        La1        119.2721(13)   4_545 1_555   6_445
	O1        O1        Sr1        119.2721(13)   4_545 1_555   6_445
	O1        O1        La1        65.525(7)   4_545 1_555   4_445
	O1        O1        Sr1        65.525(7)   4_545 1_555   4_445
	O1        O1        O1         60.7279(12)   4_545 1_555  15_445
	O1        O1        O1         125.225(7)   4_545 1_555  17_454
	O1        O1        Sr1        62.613(4)   4_545 1_555   1_555
	O1        O1        La1        62.613(4)   4_545 1_555   1_555
	O1        O1        Fe1        143.925(12)   4_545 1_555   3_445
	O1        O1        Mn1        143.925(12)   4_545 1_555   3_445
	O1        O1        Mn1        45.3129(17)   4_545 1_555   6_445
	O1        O1        Fe1        45.3129(17)   4_545 1_555   6_445
	O1        O1        O1         99.249(12)  25_455 1_555   4_545
	O1        O1        O1         90.000    25_455 1_555   6_445
	O1        O1        La1        124.494(5)  25_455 1_555   6_445
	O1        O1        Sr1        124.494(5)  25_455 1_555   6_445
	O1        O1        La1        59.6361(12)  25_455 1_555   4_445
	O1        O1        Sr1        59.6361(12)  25_455 1_555   4_445
	O1        O1        O1         113.928(9)  25_455 1_555  15_445
	O1        O1        O1         59.6361(6)  25_455 1_555  17_454
	O1        O1        Sr1        67.992(11)  25_455 1_555   1_555
	O1        O1        La1        67.992(11)  25_455 1_555   1_555
	O1        O1        Fe1        44.6871(14)  25_455 1_555   3_445
	O1        O1        Mn1        44.6871(14)  25_455 1_555   3_445
	O1        O1        Mn1        142.797(9)  25_455 1_555   6_445
	O1        O1        Fe1        142.797(9)  25_455 1_555   6_445
	O1        O1        O1         60.000    14_445 1_555  25_455
	O1        O1        O1         124.494(5)  14_445 1_555   4_545
	O1        O1        O1         59.6361(6)  14_445 1_555   6_445
	O1        O1        La1        113.928(9)  14_445 1_555   6_445
	O1        O1        Sr1        113.928(9)  14_445 1_555   6_445
	O1        O1        La1        59.6361(12)  14_445 1_555   4_445
	O1        O1        Sr1        59.6361(12)  14_445 1_555   4_445
	O1        O1        O1         80.751(12)  14_445 1_555  15_445
	O1        O1        O1         90.000    14_445 1_555  17_454
	O1        O1        Sr1        127.992(11)  14_445 1_555   1_555
	O1        O1        La1        127.992(11)  14_445 1_555   1_555
	O1        O1        Fe1        44.6871(13)  14_445 1_555   3_445
	O1        O1        Mn1        44.6871(13)  14_445 1_555   3_445
	O1        O1        Mn1        124.781(14)  14_445 1_555   6_445
	O1        O1        Fe1        124.781(14)  14_445 1_555   6_445
	O1        O1        O1         104.02(2)  25_445 1_555  14_445
	O1        O1        O1         164.02(2)  25_445 1_555  25_455
	O1        O1        O1         90.000    25_445 1_555   4_545
	O1        O1        O1         80.751(12)  25_445 1_555   6_445
	O1        O1        La1        59.6361(8)  25_445 1_555   6_445
	O1        O1        Sr1        59.6361(8)  25_445 1_555   6_445
	O1        O1        La1        113.928(9)  25_445 1_555   4_445
	O1        O1        Sr1        113.928(9)  25_445 1_555   4_445
	O1        O1        O1         59.6361(6)  25_445 1_555  15_445
	O1        O1        O1         124.494(5)  25_445 1_555  17_454
	O1        O1        Sr1        127.992(11)  25_445 1_555   1_555
	O1        O1        La1        127.992(11)  25_445 1_555   1_555
	O1        O1        Fe1        124.781(14)  25_445 1_555   3_445
	O1        O1        Mn1        124.781(14)  25_445 1_555   3_445
	O1        O1        Mn1        44.6871(17)  25_445 1_555   6_445
	O1        O1        Fe1        44.6871(17)  25_445 1_555   6_445
	O1        O1        O1         60.000    14_545 1_555  25_445
	O1        O1        O1         164.02(2)  14_545 1_555  14_445
	O1        O1        O1         135.98(2)  14_545 1_555  25_455
	O1        O1        O1         59.6361(6)  14_545 1_555   4_545
	O1        O1        O1         113.928(9)  14_545 1_555   6_445
	O1        O1        La1        59.6361(9)  14_545 1_555   6_445
	O1        O1        Sr1        59.6361(9)  14_545 1_555   6_445
	O1        O1        La1        124.494(5)  14_545 1_555   4_445
	O1        O1        Sr1        124.494(5)  14_545 1_555   4_445
	O1        O1        O1         90.000    14_545 1_555  15_445
	O1        O1        O1         99.249(12)  14_545 1_555  17_454
	O1        O1        Sr1        67.992(11)  14_545 1_555   1_555
	O1        O1        La1        67.992(11)  14_545 1_555   1_555
	O1        O1        Fe1        142.797(9)  14_545 1_555   3_445
	O1        O1        Mn1        142.797(9)  14_545 1_555   3_445
	O1        O1        Mn1        44.6871(17)  14_545 1_555   6_445
	O1        O1        Fe1        44.6871(17)  14_545 1_555   6_445
	Sr1       O1        O1         112.008(11)   1_445 1_555  14_545
	Sr1       O1        O1         52.008(11)   1_445 1_555  25_445
	Sr1       O1        O1         52.008(11)   1_445 1_555  14_445
	Sr1       O1        O1         112.008(11)   1_445 1_555  25_455
	Sr1       O1        O1         117.387(4)   1_445 1_555   4_545
	Sr1       O1        O1         57.237(4)   1_445 1_555   6_445
	Sr1       O1        La1        85.345(6)   1_445 1_555   6_445
	Sr1       O1        Sr1        85.345(6)   1_445 1_555   6_445
	Sr1       O1        La1        85.345(6)   1_445 1_555   4_445
	Sr1       O1        Sr1        85.345(6)   1_445 1_555   4_445
	Sr1       O1        O1         57.237(4)   1_445 1_555  15_445
	Sr1       O1        O1         117.387(4)   1_445 1_555  17_454
	Sr1       O1        Sr1        180.000(3)   1_445 1_555   1_555
	Sr1       O1        La1        180.000(3)   1_445 1_555   1_555
	Sr1       O1        Fe1        83.446(9)   1_445 1_555   3_445
	Sr1       O1        Mn1        83.446(9)   1_445 1_555   3_445
	Sr1       O1        Mn1        83.446(9)   1_445 1_555   6_445
	Sr1       O1        Fe1        83.446(9)   1_445 1_555   6_445
	La1       O1        Sr1        0.000      1_445 1_555   1_445
	La1       O1        O1         112.008(11)   1_445 1_555  14_545
	La1       O1        O1         52.008(11)   1_445 1_555  25_445
	La1       O1        O1         52.008(11)   1_445 1_555  14_445
	La1       O1        O1         112.008(11)   1_445 1_555  25_455
	La1       O1        O1         117.387(4)   1_445 1_555   4_545
	La1       O1        O1         57.237(4)   1_445 1_555   6_445
	La1       O1        La1        85.345(6)   1_445 1_555   6_445
	La1       O1        Sr1        85.345(6)   1_445 1_555   6_445
	La1       O1        La1        85.345(6)   1_445 1_555   4_445
	La1       O1        Sr1        85.345(6)   1_445 1_555   4_445
	La1       O1        O1         57.237(4)   1_445 1_555  15_445
	La1       O1        O1         117.387(4)   1_445 1_555  17_454
	La1       O1        Sr1        180.000(3)   1_445 1_555   1_555
	La1       O1        La1        180.000(3)   1_445 1_555   1_555
	La1       O1        Fe1        83.446(9)   1_445 1_555   3_445
	La1       O1        Mn1        83.446(9)   1_445 1_555   3_445
	La1       O1        Mn1        83.446(9)   1_445 1_555   6_445
	La1       O1        Fe1        83.446(9)   1_445 1_555   6_445
loop_
_pd_block_diffractogram_id	
	POL126524-b_1-TOF.dat_0
	POL126524-b_2-TOF.dat_0
	POL126524-b_3-TOF.dat_0
	POL126524-b_4-TOF.dat_0
	POL126524-b_5-TOF.dat_0
#######	End powder crystal structure	#######


#######	Begin powder diffraction data	#######
data_POL126524-b_1-TOF.dat_0
_pd_block_id	POL126524-b_1-TOF.dat_0
_pd_calc_method	Rietveld
_diffrn_radiation_probe	neutron
_pd_instr_special_details	POLARIS_Diffractometer_at_ISIS
_pd_meas_scan_method	tof
_refine_ls_goodness_of_fit_all	2.91091
_pd_proc_ls_prof_R_factor	0.02523
_pd_proc_ls_prof_wR_factor	0.02687
_pd_proc_ls_prof_wR_expected	0.00923
loop_
	_pd_phase_id
	_pd_phase_block_id
	_pd_phase_mass_%
1	LSFM_0	100
loop_
	_refln_index_h
	_refln_index_k
	_refln_index_l
	_pd_refln_phase_id
	_refln_d_spacing
	_refln_F_squared_calc
	_refln_F_squared_meas
   0    0    1 1   13.402266     0.000000     0.000000
   0    0    2 1    6.701133     0.000000     0.000000
   0    0    3 1    4.467422     0.000000     0.000000
   0    0    4 1    3.350566     0.000000     0.000000
   0    0    5 1    2.680453     0.000000     0.000000
   0    0    6 1    2.233711    13.897001    13.783101
   0    0    7 1    1.914609     0.000000     0.000000
   0    0    8 1    1.675283     0.000000     0.000000
   0    0    9 1    1.489141     0.000000     0.000000
   0    0   10 1    1.340227     0.000000     0.000000
   0    0   11 1    1.218388     0.000000     0.000000
   0    0   12 1    1.116855    27.101916    28.272191
   0    0   13 1    1.030944     0.000000     0.000000
   1    0  -12 1    1.087449     0.000000     0.000000
   1    0  -11 1    1.180492     0.002684     0.002800
   1    0  -10 1    1.290271     0.000000     0.000000
   1    0   -9 1    1.421490     0.000000     0.000000
   1    0   -8 1    1.580644     5.685241     5.511920
   1    0   -7 1    1.776837     0.000000     0.000000
   1    0   -6 1    2.022922     0.000000     0.000000
   1    0   -5 1    2.336816     0.097400     0.098713
   1    0   -4 1    2.741828     0.000000     0.000000
   1    0   -3 1    3.260776     0.000000     0.000000
   1    0   -2 1    3.886217     0.758562     0.780537
   1    0   -1 1    4.494141     0.000000     0.000000
   1    0    0 1    4.770335     0.000000     0.000000
   1    0    1 1    4.494141     0.669240     0.676619
   1    0    2 1    3.886217     0.000000     0.000000
   1    0    3 1    3.260776     0.000000     0.000000
   1    0    4 1    2.741828     5.548992     5.495018
   1    0    5 1    2.336816     0.000000     0.000000
   1    0    6 1    2.022922     0.000000     0.000000
   1    0    7 1    1.776837     0.031221     0.030725
   1    0    8 1    1.580644     0.000000     0.000000
   1    0    9 1    1.421490     0.000000     0.000000
   1    0   10 1    1.290271     0.927492     0.918329
   1    0   11 1    1.180492     0.000000     0.000000
   1    0   12 1    1.087449     0.000000     0.000000
   2   -1    0 1    2.754154     4.872277     4.825071
   2   -1    1 1    2.697780     0.000000     0.000000
   2   -1    2 1    2.547393     0.000000     0.000000
   2   -1    3 1    2.344433     7.171198     7.280342
   2   -1    4 1    2.127614     0.000000     0.000000
   2   -1    5 1    1.920894     0.000000     0.000000
   2   -1    6 1    1.734859     2.457821     2.426966
   2   -1    7 1    1.572067     0.000000     0.000000
   2   -1    8 1    1.431292     0.000000     0.000000
   2   -1    9 1    1.309925     6.095171     6.092308
   2   -1   10 1    1.205115     0.000000     0.000000
   2   -1   11 1    1.114228     0.000000     0.000000
   2   -1   12 1    1.034994     7.010057     7.084096
   2    0  -12 1    1.011461     0.000000     0.000000
   2    0  -11 1    1.085023     0.000000     0.000000
   2    0  -10 1    1.168408    30.458606    31.930909
   2    0   -9 1    1.263167     0.000000     0.000000
   2    0   -8 1    1.370914     0.000000     0.000000
   2    0   -7 1    1.493079     0.054638     0.053006
   2    0   -6 1    1.630388     0.000000     0.000000
   2    0   -5 1    1.781857     0.000000     0.000000
   2    0   -4 1    1.943108    81.751348    80.771210
   2    0   -3 1    2.104062     0.000000     0.000000
   2    0   -2 1    2.247070     0.000000     0.000000
   2    0   -1 1    2.348270     0.428995     0.435850
   2    0    0 1    2.385167     0.000000     0.000000
   2    0    1 1    2.348270     0.000000     0.000000
   2    0    2 1    2.247070    33.426433    33.136676
   2    0    3 1    2.104062     0.000000     0.000000
   2    0    4 1    1.943108     0.000000     0.000000
   2    0    5 1    1.781857     0.136893     0.134616
   2    0    6 1    1.630388     0.000000     0.000000
   2    0    7 1    1.493079     0.000000     0.000000
   2    0    8 1    1.370914    76.297538    78.693442
   2    0    9 1    1.263167     0.000000     0.000000
   2    0   10 1    1.168408     0.000000     0.000000
   2    0   11 1    1.085023     0.005895     0.006030
   2    0   12 1    1.011461     0.000000     0.000000
   3   -1  -10 1    1.075618     0.000000     0.000000
   3   -1   -9 1    1.148167     0.000000     0.000000
   3   -1   -8 1    1.227279    10.866858    11.019669
   3   -1   -7 1    1.312604     0.000000     0.000000
   3   -1   -6 1    1.402989     0.000000     0.000000
   3   -1   -5 1    1.496054     4.897903     4.742070
   3   -1   -4 1    1.587729     0.000000     0.000000
   3   -1   -3 1    1.671980     0.000000     0.000000
   3   -1   -2 1    1.741096     0.964158     0.952139
   3   -1   -1 1    1.786919     0.000000     0.000000
   3   -1    0 1    1.803017     0.000000     0.000000
   3   -1    1 1    1.786919     5.781892     5.681582
   3   -1    2 1    1.741096     0.000000     0.000000
   3   -1    3 1    1.671980     0.000000     0.000000
   3   -1    4 1    1.587729    14.842092    14.414643
   3   -1    5 1    1.496054     0.000000     0.000000
   3   -1    6 1    1.402989     0.000000     0.000000
   3   -1    7 1    1.312604     5.524439     5.528773
   3   -1    8 1    1.227279     0.000000     0.000000
   3   -1    9 1    1.148167     0.000000     0.000000
   3   -1   10 1    1.075618     0.308810     0.313206
   3    0  -10 1    1.024778     0.000000     0.000000
   3    0   -9 1    1.086925     0.015343     0.015720
   3    0   -8 1    1.153314     0.000000     0.000000
   3    0   -7 1    1.223251     0.000000     0.000000
   3    0   -6 1    1.295406     0.042914     0.042592
   3    0   -5 1    1.367580     0.000000     0.000000
   3    0   -4 1    1.436546     0.000000     0.000000
   3    0   -3 1    1.498047     0.142797     0.138077
   3    0   -2 1    1.547151     0.000000     0.000000
   3    0   -1 1    1.579037     0.000000     0.000000
   3    0    0 1    1.590112    11.186859    10.871029
   3    0    1 1    1.579037     0.000000     0.000000
   3    0    2 1    1.547151     0.000000     0.000000
   3    0    3 1    1.498047     0.142797     0.138077
   3    0    4 1    1.436546     0.000000     0.000000
   3    0    5 1    1.367580     0.000000     0.000000
   3    0    6 1    1.295406     0.022240     0.022074
   3    0    7 1    1.223251     0.000000     0.000000
   3    0    8 1    1.153314     0.000000     0.000000
   3    0    9 1    1.086925     0.015343     0.015720
   3    0   10 1    1.024778     0.000000     0.000000
   4   -2    0 1    1.377077    60.325778    62.267838
   4   -2    1 1    1.369865     0.000000     0.000000
   4   -2    2 1    1.348890     0.000000     0.000000
   4   -2    3 1    1.315975     0.294746     0.295448
   4   -2    4 1    1.273696     0.000000     0.000000
   4   -2    5 1    1.224886     0.000000     0.000000
   4   -2    6 1    1.172216    38.332684    40.123445
   4   -2    7 1    1.117944     0.000000     0.000000
   4   -2    8 1    1.063807     0.000000     0.000000
   4   -1   -8 1    1.038302     0.000000     0.000000
   4   -1   -7 1    1.088454    15.368422    15.765924
   4   -1   -6 1    1.138351     0.000000     0.000000
   4   -1   -5 1    1.186399     0.000000     0.000000
   4   -1   -4 1    1.230587     7.982536     8.074490
   4   -1   -3 1    1.268589     0.000000     0.000000
   4   -1   -2 1    1.297996     0.000000     0.000000
   4   -1   -1 1    1.316653    16.945903    16.991715
   4   -1    0 1    1.323053     0.000000     0.000000
   4   -1    1 1    1.316653     0.000000     0.000000
   4   -1    2 1    1.297996     2.868593     2.850718
   4   -1    3 1    1.268589     0.000000     0.000000
   4   -1    4 1    1.230587     0.000000     0.000000
   4   -1    5 1    1.186399    17.063008    17.751203
   4   -1    6 1    1.138351     0.000000     0.000000
   4   -1    7 1    1.088454     0.000000     0.000000
   4   -1    8 1    1.038302     8.179436     8.238266
   4    0   -7 1    1.012269     0.000000     0.000000
   4    0   -6 1    1.052031     0.000000     0.000000
   4    0   -5 1    1.089605     0.033449     0.034346
   4    0   -4 1    1.123535     0.000000     0.000000
   4    0   -3 1    1.152234     0.000000     0.000000
   4    0   -2 1    1.174135    15.214099    15.914015
   4    0   -1 1    1.187890     0.000000     0.000000
   4    0    0 1    1.192584     0.000000     0.000000
   4    0    1 1    1.187890     0.066654     0.069292
   4    0    2 1    1.174135     0.000000     0.000000
   4    0    3 1    1.152234     0.000000     0.000000
   4    0    4 1    1.123535    49.917214    52.165548
   4    0    5 1    1.089605     0.000000     0.000000
   4    0    6 1    1.052031     0.000000     0.000000
   4    0    7 1    1.012269     0.017350     0.018015
   5   -2   -5 1    1.013195     2.900476     3.008869
   5   -2   -4 1    1.040303     0.000000     0.000000
   5   -2   -3 1    1.062960     0.000000     0.000000
   5   -2   -2 1    1.080081     0.496339     0.505472
   5   -2   -1 1    1.090759     0.000000     0.000000
   5   -2    0 1    1.094390     0.000000     0.000000
   5   -2    1 1    1.090759     2.455585     2.523817
   5   -2    2 1    1.080081     0.000000     0.000000
   5   -2    3 1    1.062960     0.000000     0.000000
   5   -2    4 1    1.040303    25.156728    25.292467
   5   -2    5 1    1.013195     0.000000     0.000000
   5   -1   -3 1    1.013813     9.429743     9.775869
   5   -1   -2 1    1.028635     0.000000     0.000000
   5   -1   -1 1    1.037846     0.000000     0.000000
   5   -1    0 1    1.040972    15.402317    15.476828
   5   -1    1 1    1.037846     0.000000     0.000000
   5   -1    2 1    1.028635     0.000000     0.000000
   5   -1    3 1    1.013813    10.809873    11.206657
loop_
	_pd_meas_time_of_flight
	_pd_proc_d_spacing
	_pd_proc_intensity_total
	_pd_proc_ls_weight
	_pd_calc_intensity_total
	_pd_proc_intensity_bkg_calc
 749.025740     1.011801     4.817484   133.854968     4.308672     2.979038 
 752.770870     1.016824     5.021813   130.541221     4.548275     2.977400 
 756.534730     1.021871     5.087013   132.037309     4.787570     2.975771 
 760.317400     1.026944     5.154897   131.369370     5.025805     2.974151 
 764.118990     1.032042     5.470563   126.255056     5.277279     2.972539 
 767.939580     1.037166     5.645164   125.401217     5.538054     2.970937 
 771.779280     1.042316     5.738302   124.464675     5.758324     2.969344 
 775.638170     1.047491     5.772434   126.629700     5.859567     2.967760 
 779.516370     1.052692     5.682798   130.273998     5.794471     2.966186 
 783.413950     1.057919     5.237321   142.927594     5.589605     2.964622 
 787.331020     1.063172     5.274936   144.034197     5.325935     2.963068 
 791.267670     1.068451     4.800280   159.931783     5.087711     2.961523 
 795.224010     1.073757     4.979615   157.019904     4.929624     2.959989 
 799.200130     1.079090     4.830585   163.533617     4.873781     2.958465 
 803.196130     1.084449     5.076526   157.741730     4.917814     2.956952 
 807.212110     1.089835     5.155793   157.226664     5.041369     2.955449 
 811.248170     1.095247     5.326101   153.366282     5.217669     2.953958 
 815.304410     1.100687     5.660299   146.040438     5.435236     2.952477 
 819.380940     1.106154     5.934532   140.342082     5.707680     2.951007 
 823.477840     1.111649     6.360675   132.597356     6.048616     2.949549 
 827.595230     1.117170     6.687316   126.469601     6.430648     2.948103 
 831.733210     1.122720     7.188249   117.976013     6.765782     2.946667 
 835.891870     1.128297     7.391728   115.101293     6.942022     2.945244 
 840.071330     1.133902     7.345624   117.280526     6.911374     2.943833 
 844.271690     1.139535     7.133410   122.299368     6.743535     2.942434 
 848.493050     1.145197     6.819227   129.707907     6.577475     2.941047 
 852.735510     1.150886     6.799869   130.358883     6.536798     2.939673 
 856.999190     1.156605     6.914708   130.094386     6.685462     2.938311 
 861.284180     1.162351     7.592853   119.802887     7.018716     2.936963 
 865.590610     1.168127     8.142508   113.477708     7.452551     2.935627 
 869.918560     1.173931     8.382992   111.524646     7.821230     2.934304 
 874.268150     1.179764     8.447948   111.047471     7.946844     2.932995 
 878.639490     1.185627     8.145070   117.675225     7.758187     2.931699 
 883.032690     1.191519     7.625986   126.406192     7.323369     2.930417 
 887.447850     1.197440     7.045971   136.109605     6.773631     2.929149 
 891.885090     1.203391     6.526768   147.804745     6.232068     2.927895 
 896.344520     1.209371     5.992284   161.446067     5.784524     2.926655 
 900.826240     1.215382     5.731338   168.384273     5.470476     2.925430 
 905.330370     1.221423     5.454648   177.279863     5.285233     2.924219 
 909.857020     1.227493     5.304700   183.965602     5.186672     2.923023 
 914.406310     1.233595     5.065021   193.404887     5.109228     2.921842 
 918.978340     1.239726     5.083585   194.550431     4.999432     2.920676 
 923.573230     1.245889     4.981759   199.596983     4.849866     2.919525 
 928.191100     1.252082     4.689397   210.555544     4.692212     2.918390 
 932.832050     1.258306     4.466412   223.225439     4.564096     2.917270 
 937.496210     1.264561     4.296417   232.546403     4.490200     2.916167 
 942.183700     1.270848     4.300551   232.783471     4.483236     2.915079 
 946.894610     1.277166     4.389421   231.906006     4.550167     2.914008 
 951.629090     1.283516     4.438913   230.810384     4.695328     2.912953 
 956.387230     1.289897     4.637352   221.523039     4.919994     2.911914 
 961.169170     1.296310     5.078786   204.703107     5.219725     2.910892 
 965.975010     1.302756     5.579600   190.075894     5.579203     2.909888 
 970.804890     1.309233     5.960961   179.140657     5.966960     2.908900 
 975.658910     1.315743     6.418603   168.132973     6.332917     2.907930 
 980.537210     1.322286     6.565790   165.479850     6.630537     2.906977 
 985.439890     1.328861     6.799406   160.445698     6.868902     2.906042 
 990.367090     1.335469     7.077414   154.415954     7.140693     2.905125 
 995.318930     1.342110     7.632293   144.897457     7.577433     2.904226 
1000.295520     1.348785     8.385613   132.640974     8.286295     2.903345 
1005.297000     1.355492     9.596453   117.509351     9.311354     2.902483 
1010.323490     1.362234    11.257269   101.828726    10.593632     2.901639 
1015.375100     1.369009    12.672996    91.579620    11.908988     2.900814 
1020.451980     1.375818    13.420069    87.380569    12.844979     2.900008 
1025.554240     1.382661    13.466940    87.742787    12.981685     2.899222 
1030.682010     1.389538    12.614438    94.282162    12.224575     2.898454 
1035.835420     1.396449    11.328116   105.975223    10.872730     2.897707 
1041.014600     1.403395     9.684079   124.334141     9.347706     2.896979 
1046.219670     1.410376     8.490179   142.844347     7.948723     2.896271 
1051.450770     1.417392     7.212636   168.175537     6.805830     2.895584 
1056.708020     1.424443     6.364588   191.092425     5.938122     2.894916 
1061.991560     1.431529     5.682251   213.905631     5.312270     2.894269 
1067.301520     1.438651     5.155204   238.429524     4.876337     2.893643 
1072.638030     1.445808     4.770504   257.640177     4.581192     2.893038 
1078.001220     1.453001     4.483080   272.760489     4.387751     2.892454 
1083.391220     1.460230     4.332604   282.918321     4.268025     2.891892 
1088.808180     1.467495     4.273059   287.774086     4.204011     2.891351 
1094.252220     1.474796     4.101412   301.396249     4.184727     2.890831 
1099.723480     1.482134     4.001049   313.142384     4.200845     2.890334 
1105.222100     1.489509     4.098246   309.029251     4.239368     2.889859 
1110.748210     1.496921     4.133769   307.871589     4.279455     2.889405 
1116.301950     1.504369     4.038914   316.306312     4.297713     2.888975 
1121.883460     1.511855     4.046259   319.669726     4.287325     2.888567 
1127.492880     1.519378     4.003320   327.579627     4.267214     2.888182 
1133.130340     1.526939     3.941856   333.728602     4.268801     2.887820 
1138.795990     1.534538     3.997239   332.028918     4.320703     2.887481 
1144.489970     1.542175     4.160050   323.203021     4.445331     2.887165 
1150.212420     1.549850     4.410491   308.566705     4.660382     2.886873 
1155.963490     1.557563     4.685359   292.036764     4.978563     2.886605 
1161.743300     1.565315     5.240535   263.189659     5.401118     2.886361 
1167.552020     1.573106     5.627377   248.322703     5.902794     2.886141 
1173.389780     1.580935     6.270919   224.753670     6.406918     2.885946 
1179.256730     1.588804     6.508808   217.381111     6.773536     2.885775 
1185.153010     1.596712     6.638042   213.830880     6.853502     2.885629 
1191.078780     1.604660     6.330938   225.756462     6.603836     2.885507 
1197.034170     1.612647     5.969667   240.251855     6.128901     2.885411 
1203.019340     1.620675     5.425387   264.299795     5.586008     2.885340 
1209.034440     1.628742     5.056553   284.338417     5.088078     2.885295 
1215.079610     1.636850     4.607867   311.729163     4.683467     2.885275 
1221.155010     1.644998     4.341407   331.840355     4.380078     2.885281 
1227.260790     1.653188     4.165164   346.988917     4.166676     2.885313 
1233.397090     1.661418     3.939829   367.085861     4.026044     2.885371 
1239.564070     1.669689     3.868084   375.934570     3.940501     2.885455 
1245.761890     1.678002     3.809689   382.611926     3.897754     2.885567 
1251.990700     1.686356     3.756287   388.610735     3.890235     2.885704 
1258.250660     1.694752     3.817570   384.652425     3.913229     2.885869 
1264.541910     1.703190     3.983453   371.148011     3.965325     2.886061 
1270.864620     1.711670     4.029453   368.216871     4.046453     2.886280 
1277.218940     1.720193     4.129920   360.493913     4.154835     2.886526 
1283.605040     1.728758     4.156990   360.213312     4.282976     2.886800 
1290.023060     1.737366     4.353206   345.247231     4.414723     2.887102 
1296.473180     1.746017     4.490451   336.274767     4.532571     2.887432 
1302.955550     1.754712     4.656532   325.987964     4.634475     2.887789 
1309.470320     1.763450     4.749595   321.049664     4.735968     2.888175 
1316.017670     1.772231     4.835644   316.803404     4.852241     2.888590 
1322.597760     1.781057     4.829808   318.435000     4.976137     2.889033 
1329.210750     1.789926     4.959773   311.317114     5.073272     2.889504 
1335.856810     1.798840     5.030709   307.724276     5.108579     2.890005 
1342.536090     1.807799     4.974211   312.426789     5.085887     2.890535 
1349.248770     1.816802     4.829142   322.996382     5.044493     2.891093 
1355.995010     1.825851     4.881331   320.399468     5.030246     2.891681 
1362.774990     1.834944     4.919384   319.471834     5.075558     2.892299 
1369.588860     1.844084     5.113520   308.970697     5.202620     2.892946 
1376.436810     1.853269     5.309487   299.122294     5.433705     2.893623 
1383.318990     1.862499     5.709608   280.145399     5.800409     2.894330 
1390.235590     1.871776     6.244646   257.877135     6.348724     2.895067 
1397.186760     1.881100     7.082997   229.162892     7.142289     2.895835 
1404.172700     1.890470     8.106896   201.594855     8.257164     2.896632 
1411.193560     1.899887     9.527194   172.797808     9.775519     2.897460 
1418.249530     1.909351    11.613969   142.894177    11.755671     2.898319 
1425.340780     1.918862    14.438240   115.748387    14.182979     2.899208 
1432.467480     1.928421    17.075957    98.379915    16.866301     2.900129 
1439.629820     1.938027    19.351850    87.248542    19.295429     2.901080 
1446.827970     1.947682    20.259687    83.644994    20.657180     2.902062 
1454.062110     1.957385    19.641571    86.529687    20.323770     2.903076 
1461.332420     1.967137    17.683438    96.345497    18.450549     2.904121 
1468.639080     1.976937    15.162867   112.490131    15.812386     2.905197 
1475.982280     1.986786    12.792297   133.506832    13.149599     2.906305 
1483.362190     1.996685    10.672557   160.173186    10.859497     2.907444 
1490.779000     2.006633     9.185433   186.344645     9.057889     2.908616 
1498.232890     2.016631     8.014580   213.466506     7.722415     2.909819 
1505.724060     2.026679     7.118578   240.281127     6.774689     2.911054 
1513.252680     2.036777     6.364711   268.937415     6.123066     2.912321 
1520.818940     2.046925     5.790448   295.891246     5.685533     2.913621 
1528.423040     2.057125     5.445936   314.246020     5.394515     2.914952 
1536.065150     2.067375     5.324088   322.068554     5.205818     2.916316 
1543.745480     2.077677     5.016418   342.026654     5.092226     2.917712 
1551.464200     2.088030     4.985828   345.111146     5.037939     2.919141 
1559.221530     2.098435     4.915677   350.173170     5.035937     2.920602 
1567.017630     2.108892     4.885733   352.572866     5.085664     2.922096 
1574.852720     2.119401     5.044165   342.113203     5.192311     2.923622 
1582.726980     2.129963     5.149744   336.123245     5.370017     2.925181 
1590.640620     2.140578     5.495189   316.140874     5.640353     2.926773 
1598.593820     2.151246     5.804263   300.333319     6.037272     2.928398 
1606.586790     2.161967     6.477321   270.796896     6.607748     2.930056 
1614.619730     2.172742     7.300073   241.910311     7.411430     2.931746 
1622.692820     2.183570     8.242829   216.143000     8.515398     2.933469 
1630.806290     2.194453     9.645161   186.509641     9.978173     2.935226 
1638.960320     2.205390    11.919874   152.358152    11.831790     2.937015 
1647.155120     2.216382    14.320826   127.892145    14.020326     2.938838 
1655.390900     2.227429    16.497464   111.790635    16.311690     2.940693 
1663.667850     2.238532    18.323268   101.179269    18.227188     2.942581 
1671.986190     2.249689    18.808641    99.089663    19.160054     2.944503 
1680.346120     2.260903    18.239479   102.561523    18.742633     2.946458 
1688.747850     2.272172    16.601717   113.043729    17.186026     2.948445 
1697.191590     2.283498    14.380307   130.792781    15.110514     2.950466 
1705.677550     2.294881    12.709046   148.369518    13.094308     2.952519 
1714.205940     2.306321    11.283786   167.408430    11.452685     2.954606 
1722.776970     2.317817    10.520290   179.907201    10.272769     2.956726 
1731.390850     2.329372     9.938206   190.861073     9.493927     2.958878 
1740.047810     2.340984     9.174494   207.095185     8.956352     2.961064 
1748.748050     2.352654     8.774967   216.626118     8.458183     2.963282 
1757.491790     2.364383     8.074727   235.232802     7.865296     2.965533 
1766.279240     2.376170     7.403745   256.043423     7.184402     2.967817 
1775.110640     2.388016     6.751165   280.364971     6.502172     2.970134 
1783.986190     2.399921     6.136350   307.281460     5.892657     2.972483 
1792.906120     2.411886     5.492965   341.730564     5.386330     2.974865 
1801.870660     2.423911     5.188317   361.201725     4.985553     2.977279 
1810.880010     2.435996     4.831559   385.603979     4.678855     2.979725 
1819.934410     2.448142     4.496936   413.333799     4.449431     2.982204 
1829.034080     2.460348     4.432159   420.112499     4.279430     2.984715 
1838.179250     2.472615     4.228888   439.745182     4.154084     2.987259 
1847.370150     2.484943     4.155840   448.513421     4.061571     2.989834 
1856.607000     2.497334     4.014801   464.638021     3.993860     2.992441 
1865.890030     2.509786     3.951171   473.219582     3.945444     2.995079 
1875.219480     2.522300     3.943741   476.281246     3.912978     2.997750 
1884.595580     2.534878     3.887468   485.554412     3.894695     3.000451 
1894.018560     2.547518     3.825242   494.013770     3.889984     3.003184 
1903.488650     2.560221     3.871814   489.341086     3.898898     3.005949 
1913.006090     2.572987     3.803826   496.974748     3.921414     3.008744 
1922.571130     2.585818     3.853924   491.953988     3.962644     3.011570 
1932.183980     2.598713     3.901676   493.208374     4.027649     3.014426 
1941.844900     2.611672     3.976260   489.476640     4.122930     3.017313 
1951.554130     2.624696     4.251714   466.366695     4.259943     3.020230 
1961.311900     2.637786     4.319338   465.422826     4.454753     3.023177 
1971.118460     2.650940     4.656057   438.560589     4.727867     3.026154 
1980.974050     2.664161     4.924510   419.146132     5.103949     3.029161 
1990.878920     2.677448     5.372170   388.770434     5.607450     3.032196 
2000.833310     2.690801     6.007633   351.408478     6.257232     3.035261 
2010.837480     2.704221     6.931388   307.699446     7.053688     3.038355 
2020.891670     2.717708     8.020900   267.748538     7.954450     3.041477 
2030.996120     2.731262     8.911969   242.700948     8.837940     3.044628 
2041.151110     2.744885     9.623653   226.010196     9.487720     3.047807 
2051.356860     2.758575     9.579743   228.004117     9.672000     3.051013 
2061.613650     2.772334     9.152418   239.637843     9.310057     3.054247 
2071.921710     2.786162     8.350092   263.373697     8.541997     3.057508 
2082.281320     2.800059     7.370395   299.076153     7.608165     3.060796 
2092.692730     2.814025     6.495638   340.183946     6.700181     3.064111 
2103.156190     2.828061     5.862907   378.049832     5.916074     3.067452 
2113.671970     2.842168     5.277496   420.646538     5.286397     3.070818 
2124.240330     2.856345     4.851015   459.044310     4.804376     3.074211 
2134.861530     2.870593     4.572972   488.789707     4.447789     3.077628 
2145.535840     2.884912     4.252468   527.352574     4.188493     3.081070 
2156.263520     2.899303     4.039083   557.074671     4.000762     3.084536 
2167.044840     2.913766     3.870065   583.519169     3.862432     3.088027 
2177.880060     2.928301     3.800499   595.600246     3.759169     3.091541 
2188.769460     2.942909     3.664574   620.997143     3.679767     3.095078 
2199.713310     2.957590     3.603664   634.595340     3.616993     3.098639 
2210.711880     2.972345     3.480159   659.234174     3.566275     3.102221 
2221.765440     2.987173     3.496289   659.862586     3.524677     3.105825 
2232.874260     3.002076     3.446525   673.777857     3.490186     3.109451 
2244.038640     3.017053     3.397325   686.331706     3.461338     3.113098 
2255.258830     3.032104     3.427076   683.301281     3.437092     3.116766 
2266.535120     3.047232     3.320566   709.251088     3.416636     3.120453 
2277.867800     3.062435     3.328057   711.477997     3.399313     3.124160 
2289.257140     3.077713     3.298931   721.155142     3.384640     3.127886 
2300.703420     3.093069     3.295966   725.328366     3.372198     3.131631 
2312.206940     3.108501     3.276864   734.182726     3.361672     3.135393 
2323.767980     3.124010     3.305031   732.371024     3.352785     3.139173 
2335.386820     3.139597     3.318471   734.218536     3.345328     3.142970 
2347.063750     3.155262     3.289728   743.947189     3.331783     3.146783 
2358.799070     3.171005     3.348196   735.188369     3.320020     3.150613 
2370.593060     3.186828     3.266027   757.834561     3.316185     3.154457 
2382.446030     3.202729     3.280163   760.478030     3.313244     3.158316 
2394.358260     3.218709     3.317726   756.156272     3.311074     3.162189 
2406.330050     3.234770     3.364123   749.409514     3.309599     3.166075 
2418.361700     3.250911     3.348093   758.962381     3.308758     3.169974 
2430.453510     3.267133     3.341659   764.608132     3.308501     3.173885 
2442.605780     3.283436     3.287658   781.644415     3.308789     3.177807 
2454.818810     3.299820     3.349074   772.219159     3.309585     3.181741 
2467.092900     3.316287     3.301132   788.925661     3.310866     3.185684 
2479.428360     3.332836     3.284993   797.870453     3.312610     3.189637 
2491.825510     3.349467     3.309552   796.606722     3.314805     3.193599 
2504.284630     3.366182     3.260972   813.760468     3.317445     3.197568 
2516.806060     3.382980     3.310645   807.251647     3.320527     3.201545 
2529.390090     3.399863     3.253862   826.069325     3.324058     3.205529 
2542.037040     3.416830     3.286894   823.891240     3.328049     3.209518 
2554.747220     3.433881     3.345903   814.644237     3.332522     3.213513 
2567.520960     3.451019     3.293405   832.622020     3.337502     3.217512 
2580.358560     3.468241     3.334835   827.894812     3.343032     3.221514 
2593.260360     3.485550     3.255878   852.778711     3.349161     3.225519 
2606.226660     3.502946     3.396760   823.613203     3.355950     3.229526 
2619.257790     3.520428     3.364972   836.936390     3.363495     3.233534 
2632.354080     3.537999     3.302977   858.167762     3.371888     3.237542 
2645.515850     3.555656     3.307588   861.900556     3.381275     3.241550 
2658.743430     3.573403     3.355632   856.175155     3.391845     3.245556 
2672.037150     3.591238     3.349481   863.243224     3.403828     3.249560 
2685.397330     3.609162     3.346937   869.637528     3.417565     3.253561 
2698.824320     3.627176     3.350610   874.633106     3.433575     3.257558 
2712.318440     3.645280     3.318935   889.132205     3.452540     3.261550 
2725.880030     3.663475     3.395867   874.652765     3.475503     3.265536 
2739.509430     3.681761     3.451528   866.502942     3.500385     3.269516 
2753.206980     3.700138     3.427699   878.572392     3.527914     3.273488 
2766.973020     3.718607     3.502866   865.896710     3.574985     3.277451 
2780.807880     3.737168     3.563226   857.514004     3.636763     3.281405 
2794.711920     3.755823     3.711653   829.362237     3.717452     3.285348 
2808.685480     3.774570     3.799644   815.706010     3.821740     3.289280 
2822.728910     3.793412     3.902916   799.375354     3.953733     3.293199 
2836.842550     3.812348     4.173928   753.516255     4.115346     3.297105 
2851.026760     3.831378     4.426357   715.972590     4.303288     3.300996 
2865.281900     3.850504     4.682327   681.726479     4.503397     3.304872 
2879.608310     3.869725     4.979576   645.960720     4.682517     3.308731 
2894.006350     3.889043     5.078635   637.669420     4.799028     3.312573 
2908.476380     3.908457     5.147365   632.922660     4.812983     3.316397 
2923.018760     3.927968     5.016846   653.522740     4.722062     3.320201 
2937.633860     3.947577     4.796628   687.213959     4.560744     3.323984 
2952.322030     3.967284     4.539108   730.559701     4.373506     3.327745 
2967.083640     3.987090     4.317497   772.345354     4.193122     3.331484 
2981.919050     4.006994     4.128321   812.386565     4.036785     3.335199 
2996.828650     4.026999     3.952457   853.545747     3.910572     3.338888 
3011.812790     4.047103     3.920699   865.508526     3.814149     3.342552 
3026.871860     4.067308     3.757738   908.399357     3.744021     3.346189 
3042.006220     4.087614     3.767659   911.359656     3.695471     3.349797 
3057.216250     4.108022     3.701747   933.313576     3.663896     3.353376 
3072.502330     4.128531     3.724708   933.269097     3.645156     3.356924 
3087.864840     4.149144     3.687061   949.023017     3.636281     3.360441 
3103.304160     4.169859     3.743212   939.775456     3.635381     3.363924 
3118.820680     4.190678     3.672632   963.029863     3.641572     3.367374 
3134.414790     4.211602     3.728428   954.415927     3.654713     3.370789 
3150.086860     4.232630     3.739779   957.693090     3.675546     3.374167 
3165.837300     4.253763     3.755651   959.962595     3.705725     3.377508 
3181.666480     4.275002     3.764447   962.795006     3.747858     3.380811 
3197.574810     4.296347     3.902778   934.580266     3.805884     3.384073 
3213.562690     4.317799     3.897636   941.178898     3.884519     3.387295 
3229.630500     4.339358     4.026323   916.727336     3.989482     3.390474 
3245.778650     4.361025     4.095481   906.264293     4.126817     3.393610 
3262.007550     4.382801     4.325453   863.483207     4.301811     3.396702 
3278.317590     4.404685     4.593217   818.018252     4.517041     3.399748 
3294.709170     4.426679     4.914519   769.445131     4.768624     3.402747 
3311.182720     4.448784     5.152512   738.189243     5.039684     3.405698 
3327.738630     4.470998     5.432262   704.334031     5.292363     3.408600 
3344.377330     4.493324     5.546642   693.456626     5.468230     3.411451 
3361.099210     4.515762     5.545829   697.155736     5.512050     3.414250 
3377.904710     4.538311     5.357297   725.040904     5.409358     3.416997 
3394.794230     4.560974     5.173670   754.192255     5.196411     3.419690 
3411.768200     4.583750     4.849395   807.929597     4.928352     3.422327 
3428.827040     4.606640     4.617812   852.126622     4.658061     3.424908 
3445.971180     4.629644     4.504347   877.408972     4.415885     3.427431 
3463.201040     4.652764     4.326809   917.248820     4.212227     3.429896 
3480.517040     4.675999     4.098557   972.294922     4.049359     3.432301 
3497.919630     4.699351     4.065701   984.598204     3.923767     3.434644 
3515.409220     4.722819     3.967835  1012.537892     3.829141     3.436926 
3532.986270     4.746405     3.827235  1054.386445     3.758818     3.439143 
3550.651200     4.770109     3.818181  1060.840212     3.706675     3.441297 
3568.404460     4.793931     3.790073  1073.223965     3.667823     3.443384 
3586.246480     4.817873     3.765220  1084.300354     3.638218     3.445405 
3604.177710     4.841935     3.797666  1079.344468     3.615165     3.447358 
3622.198600     4.866116     3.703058  1111.605350     3.596869     3.449241 
3640.309590     4.890419     3.664673  1127.196267     3.582030     3.451055 
3658.511140     4.914844     3.639916  1138.999427     3.569798     3.452797 
3676.803700     4.939390     3.708080  1121.960291     3.559628     3.454467 
3695.187720     4.964060     3.629906  1149.155856     3.551059     3.456063 
3713.663660     4.988853     3.704962  1130.792480     3.543805     3.457585 
3732.231970     5.013770     3.637974  1154.574954     3.537611     3.459031 
3750.893130     5.038811     3.681644  1144.208958     3.532295     3.460401 
3769.647600     5.063978     3.600262  1173.450733     3.527700     3.461694 
3788.495840     5.089271     3.594516  1178.977213     3.523709     3.462907 
3807.438320     5.114691     3.643496  1166.652495     3.520214     3.464042 
3826.475510     5.140237     3.593820  1185.520247     3.517139     3.465096 
3845.607890     5.165912     3.561959  1199.381146     3.514409     3.466068 
3864.835920     5.191715     3.580967  1195.843387     3.511970     3.466958 
3884.160100     5.217647     3.572261  1202.002269     3.509771     3.467765 
3903.580900     5.243709     3.554189  1210.225526     3.507771     3.468488 
3923.098810     5.269901     3.554025  1212.872161     3.505936     3.469127 
3942.714300     5.296224     3.589652  1204.411267     3.504235     3.469679 
3962.427870     5.322679     3.543840  1222.054542     3.502641     3.470145 
3982.240010     5.349267     3.527419  1230.071390     3.501133     3.470524 
4002.151210     5.375987     3.514257  1237.205960     3.499691     3.470815 
4022.161970     5.402842     3.522786  1235.821528     3.498300     3.471017 
4042.272780     5.429830     3.485461  1251.847705     3.496942     3.471130 
4062.484140     5.456954     3.504951  1247.351791     3.495605     3.471153 
4082.796560     5.484213     3.477896  1259.330143     3.494279     3.471086 
4103.210550     5.511609     3.473619  1262.589883     3.492952     3.470928 
4123.726600     5.539142     3.443037  1275.439143     3.491616     3.470677 
4144.345230     5.566812     3.480253  1262.860902     3.490263     3.470335 
4165.066960     5.594622     3.470459  1268.127141     3.488885     3.469901 
4185.892290     5.622570     3.458026  1274.580501     3.487477     3.469373 
4206.821760     5.650658     3.415699  1290.400620     3.486032     3.468752 
4227.855860     5.678887     3.448535  1280.211572     3.484545     3.468037 
4248.995140     5.707257     3.436247  1285.744488     3.483013     3.467229 
4270.240120     5.735769     3.464754  1276.462815     3.481430     3.466326 
4291.591320     5.764423     3.360323  1316.408017     3.479794     3.465329 
4313.049280     5.793221     3.422419  1292.849736     3.478101     3.464238 
4334.614520     5.822164     3.448680  1284.210621     3.476347     3.463052 
4356.287600     5.851251     3.472862  1275.688794     3.474531     3.461771 
4378.069030     5.880483     3.427542  1292.735388     3.472650     3.460396 
4399.959380     5.909862     3.418991  1295.804793     3.470702     3.458926 
4421.959180     5.939388     3.406160  1300.702412     3.468686     3.457361 
4444.068970     5.969062     3.393601  1305.329743     3.466598     3.455703 
4466.289320     5.998884     3.364755  1316.489217     3.464439     3.453950 
4488.620760     6.028855     3.398257  1303.085904     3.462207     3.452104 
4511.063870     6.058977     3.399493  1302.658894     3.459901     3.450164 
4533.619190     6.089249     3.382010  1309.331547     3.457521     3.448131 
4556.287280     6.119672     3.412430  1296.919405     3.455064     3.446006 
4579.068720     6.150248     3.342075  1323.287810     3.452532     3.443789 
4601.964060     6.180977     3.359463  1314.124132     3.449923     3.441480 
4624.973880     6.211860     3.342798  1320.797819     3.447237     3.439081 
4648.098750     6.242897     3.319304  1329.149149     3.444475     3.436592 
4671.339250     6.274090     3.379519  1303.550775     3.441636     3.434013 
4694.695940     6.305439     3.348770  1314.128896     3.438720     3.431347 
4718.169420     6.336944     3.354547  1310.572779     3.435728     3.428593 
4741.760270     6.368608     3.355693  1308.174403     3.432661     3.425753 
4765.469070     6.400429     3.361404  1304.695192     3.429518     3.422828 
4789.296420     6.432410     3.353194  1305.906238     3.426300     3.419820 
4813.242900     6.464551     3.335744  1309.855703     3.423008     3.416728 
4837.309110     6.496853     3.310472  1318.641357     3.419644     3.413555 
4861.495660     6.529317     3.302809  1319.433715     3.416207     3.410302 
4885.803140     6.561943     3.336332  1303.534774     3.412700     3.406971 
4910.232150     6.594733     3.311053  1311.806273     3.409122     3.403564 
4934.783310     6.627686     3.370788  1285.657818     3.405477     3.400081 
4959.457230     6.660805     3.364540  1286.159518     3.400939     3.396525 
4984.254520     6.694089     3.331570  1294.807156     3.396863     3.392897 
5009.175790     6.727540     3.294309  1307.181354     3.393006     3.389200 
5034.221670     6.761158     3.287309  1306.878936     3.389122     3.385436 
5059.392780     6.794945     3.331641  1286.824907     3.385183     3.381607 
5084.689740     6.828900     3.349898  1276.715504     3.381186     3.377714 
5110.113190     6.863026     3.325220  1282.253295     3.377133     3.373761 
5135.663750     6.897322     3.292100  1292.070982     3.373025     3.369749 
5161.342070     6.931790     3.313692  1280.112637     3.368865     3.365681 
5187.148780     6.966431     3.287351  1286.390177     3.364655     3.361561 
5213.084530     7.001245     3.288746  1282.224828     3.360398     3.357389 
5239.149950     7.036233     3.302946  1273.341872     3.356097     3.353170 
5265.345700     7.071396     3.300877  1270.357320     3.351753     3.348907 
5291.672430     7.106736     3.329740  1254.977935     3.347371     3.344601 
5318.130790     7.142252     3.291659  1265.180694     3.342952     3.340257 
5344.721440     7.177946     3.273977  1267.550207     3.338501     3.335877 
5371.445050     7.213819     3.269121  1265.657847     3.334020     3.331465 
5398.302280     7.249871     3.258732  1264.860343     3.329512     3.327024 
5425.293790     7.286104     3.316028  1238.622361     3.324982     3.322558 
5452.420260     7.322518     3.283555  1246.311891     3.320432     3.318070 
5479.682360     7.359114     3.306619  1232.956583     3.315865     3.313564 
5507.080770     7.395894     3.263241  1244.330793     3.311287     3.309044 
5534.616170     7.432858     3.267264  1238.324244     3.306700     3.304513 
5562.289250     7.470006     3.261174  1235.399357     3.302109     3.299976 
5590.100700     7.507341     3.238390  1238.616258     3.297517     3.295437 
5618.051200     7.544863     3.284783  1215.297827     3.292928     3.290900 
5646.141460     7.582572     3.248841  1223.443285     3.288348     3.286369 
5674.372170     7.620470     3.269097  1210.805054     3.283779     3.281848 
5702.744030     7.658558     3.286239  1198.607269     3.279227     3.277343 
5731.257750     7.696836     3.260955  1202.501671     3.274696     3.272857 
5759.914040     7.735307     3.231164  1207.357615     3.270191     3.268395 
5788.713610     7.773969     3.216919  1206.975941     3.265716     3.263962 
5817.657180     7.812826     3.205727  1205.545647     3.259788     3.259563 
5846.745460     7.851876     3.261648  1178.570073     3.255236     3.255203 
5875.979190     7.891123     3.295396  1161.287534     3.250890     3.250886 
5905.359080     7.930565     3.221773  1181.144345     3.246618     3.246618 
5934.885880     7.970205     3.226967  1172.874516     3.242404     3.242404 
5964.560310     8.010044     3.214493  1170.108647     3.238249     3.238249 
5994.383110     8.050082     3.249702  1150.871816     3.234158     3.234158 
6024.355030     8.090321     3.273230  1136.389222     3.230137     3.230137 
6054.476800     8.130761     3.263540  1133.114080     3.226191     3.226191 
6084.749190     8.171403     3.221183  1140.754324     3.222325     3.222325 
6115.172930     8.212249     3.219352  1134.983088     3.218546     3.218546 
6145.748800     8.253299     3.223534  1126.734710     3.214858     3.214858 
6176.477540     8.294555     3.193997  1130.177479     3.211267     3.211267 
6207.359930     8.336018     3.317994  1081.213512     3.207779     3.207779 
6238.396730     8.377688     3.237926  1101.314155     3.204399     3.204399 
6269.588710     8.419566     3.283183  1078.893556     3.201134     3.201134 
6300.936650     8.461654     3.212463  1095.604949     3.197987     3.197987 
6332.441340     8.503953     3.264015  1070.929663     3.194967     3.194967 
6364.103540     8.546464     3.249581  1067.771290     3.192077     3.192077 
6395.924060     8.589188     3.244423  1062.930938     3.189324     3.189324 
6427.903680     8.632125     3.219317  1063.802684     3.186713     3.186713 
6460.043200     8.675278     3.249983  1045.930362     3.184249     3.184249 
6492.343420     8.718646     3.292299  1024.973247     3.181939     3.181939 
6524.805130     8.762232     3.239218  1034.233494     3.179788     3.179788 
6557.429160     8.806036     3.213413  1034.733247     3.177802     3.177802 
6590.216310     8.850059     3.273690  1008.119024     3.175984     3.175984 
6623.167390     8.894303     3.246768  1009.543638     3.174342     3.174342 
6656.283220     8.938768     3.286392   989.427488     3.172880     3.172880 
6689.564640     8.983455     3.197560  1009.540431     3.171602     3.171602 
6723.012460     9.028367     3.274907   977.590533     3.170515     3.170515 
6756.627530     9.073503     3.272707   970.980466     3.169622     3.169622 
6790.410660     9.118866     3.255951   967.498885     3.168928     3.168928 
6824.362720     9.164455     3.256983   959.672372     3.168438     3.168438 
6858.484530     9.210273     3.253250   952.438767     3.168155     3.168155 
6892.776950     9.256320     3.239263   948.589891     3.168084     3.168084 
6927.240840     9.302598     3.246365   938.452768     3.168228     3.168228 
6961.877040     9.349107     3.228180   936.174276     3.168592     3.168592 
6996.686430     9.395850     3.253232   920.272060     3.169177     3.169177 
7031.669860     9.442826     3.254545   913.284744     3.169987     3.169987 
7066.828210     9.490038     3.207081   918.445637     3.171024     3.171024 
7102.162350     9.537486     3.239865   901.185570     3.172291     3.172291 
7137.673160     9.585171     3.282515   881.842411     3.173790     3.173790 
7173.361530     9.633096     3.235308   886.674308     3.175521     3.175521 
7209.228330     9.681260     3.202597   887.493355     3.177485     3.177485 
7245.274480     9.729666     3.275980   860.096196     3.179684     3.179684 
7281.500850     9.778314     3.314714   842.343912     3.182116     3.182116 
7317.908350     9.827205     3.296942   838.849541     3.184783     3.184783 
7354.497890     9.876342     3.200131   855.816021     3.187681     3.187681 
7391.270380     9.925724     3.195044   849.549008     3.190810     3.190810 
7428.226740     9.975354     3.218113   835.567163     3.194167     3.194167 
7465.367870    10.025232     3.256673   818.223709     3.197749     3.197749 
7502.694710    10.075360     3.287149   803.007903     3.201553     3.201553 
7540.208180    10.125739     3.245033   805.392480     3.205573     3.205573 
7577.909220    10.176370     3.248743   796.916636     3.209805     3.209805 
7615.798770    10.227255     3.261742   785.559850     3.214242     3.214242 
7653.877760    10.278395     3.244071   782.123219     3.218877     3.218877 
7692.147150    10.329791     3.305853   760.087691     3.223702     3.223702 
7730.607890    10.381444     3.204523   776.538883     3.228708     3.228708 
7769.260930    10.433356     3.292667   748.536733     3.233885     3.233885 
7808.107230    10.485528     3.282231   743.051117     3.239222     3.239222 
7847.147770    10.537961     3.262354   740.011720     3.244706     3.244706 
7886.383510    10.590657     3.291160   726.405915     3.250323     3.250323 
7925.815420    10.643616     3.170888   745.968676     3.256060     3.256060 
7965.444500    10.696841     3.225328   725.804069     3.261899     3.261899 
8005.271720    10.750333     3.296062   703.291773     3.267823     3.267823 
8045.298080    10.804092     3.278601   699.879164     3.273813     3.273813 
8085.524570    10.858121     3.324666   682.471120     3.279849     3.279849 
8125.952200    10.912420     3.282547   684.068901     3.285906     3.285906 
8166.581960    10.966991     3.270536   679.267168     3.291963     3.291963 
8207.414870    11.021835     3.248818   676.381507     3.297992     3.297992 
8248.451940    11.076954     3.304559   657.402523     3.303967     3.303967 
8289.694200    11.132350     3.211508   668.789071     3.309856     3.309856 
8331.142670    11.188022     3.305534   642.736932     3.315630     3.315630 
8372.798390    11.243974     3.309736   634.901107     3.321253     3.321253 
8414.662380    11.300206     3.242680   640.305169     3.326689     3.326689 
8456.735690    11.356719     3.222693   636.605090     3.331900     3.331900 
8499.019370    11.413515     3.292242   616.260241     3.336845     3.336845 
8541.514460    11.470596     3.256912   615.476182     3.341481     3.341481 
8584.222040    11.527963     3.201325   618.825812     3.345760     3.345760 
8627.143150    11.585617     3.232814   605.776984     3.349635     3.349635 
8670.278860    11.643560     3.287304   588.845710     3.353052     3.353052 
8713.630260    11.701793     3.280070   583.068935     3.355958     3.355958 
8757.198410    11.760318     3.267861   578.734036     3.358293     3.358293 
8800.984400    11.819136     3.356896   557.038910     3.359996     3.359996 
8844.989320    11.878249     3.292576   561.318055     3.361003     3.361003 
8889.214270    11.937658     3.259763   560.205270     3.361244     3.361244 
8933.660340    11.997364     3.182361   567.010330     3.360647     3.360647 
8978.328640    12.057370     3.231655   551.852093     3.359136     3.359136 
9023.220290    12.117676     3.236582   544.561918     3.356631     3.356631 
9068.336390    12.178284     3.227770   539.502128     3.353047     3.353047 
9113.678070    12.239196     3.163780   543.890804     3.348295     3.348295 
9159.246460    12.300412     3.196867   531.329393     3.342282     3.342282 
9205.042690    12.361936     3.243342   517.680830     3.334909     3.334909 
9251.067900    12.423768     3.234607   512.677802     3.326072     3.326072 
9297.323240    12.485909     3.305150   495.756527     3.315664     3.315664 
9343.809860    12.548362     3.276584   493.652502     3.303571     3.303571 
9390.528910    12.611128     3.090137   516.500518     3.289672     3.289672 
9437.481550    12.674208     3.208579   491.404070     3.273844     3.273844 
9484.668960    12.737604     3.163021   491.729941     3.255954     3.255954 
9532.092310    12.801317     3.257045   471.253150     3.235864     3.235864 
9579.752770    12.865350     3.205753   472.411902     3.213432     3.213432 
9627.651530    12.929704     3.190875   468.721210     3.188505     3.188505 
9675.789790    12.994380     3.214745   459.062998     3.160927     3.160927 
9724.168740    13.059380     3.205487   453.897970     3.130531     3.130531 
9772.789580    13.124706     3.229208   444.505071     3.097146     3.097146 
9821.653530    13.190359     3.233603   437.821639     3.060590     3.060590 
9870.761800    13.256341     3.149525   443.477476     3.020675     3.020675 
9920.115610    13.322654     3.120328   441.985865     2.977203     2.977203 
9969.716180    13.389299     3.124950   435.560507     2.929968     2.929968 
10019.564770    13.456277     3.158650   425.139607     2.878756     2.878756 
#######	End powder diffraction data	#######


#######	Begin powder diffraction data	#######
data_POL126524-b_2-TOF.dat_0
_pd_block_id	POL126524-b_2-TOF.dat_0
_pd_calc_method	Rietveld
_diffrn_radiation_probe	neutron
_pd_instr_special_details	POLARIS_Diffractometer_at_ISIS
_pd_meas_scan_method	tof
_refine_ls_goodness_of_fit_all	3.98033
_pd_proc_ls_prof_R_factor	0.02642
_pd_proc_ls_prof_wR_factor	0.03597
_pd_proc_ls_prof_wR_expected	0.00904
loop_
	_pd_phase_id
	_pd_phase_block_id
	_pd_phase_mass_%
1	LSFM_0	100
loop_
	_refln_index_h
	_refln_index_k
	_refln_index_l
	_pd_refln_phase_id
	_refln_d_spacing
	_refln_F_squared_calc
	_refln_F_squared_meas
   0    0    2 1    6.701133     0.000000     0.000000
   0    0    3 1    4.467422     0.000000     0.000000
   0    0    4 1    3.350566     0.000000     0.000000
   0    0    5 1    2.680453     0.000000     0.000000
   0    0    6 1    2.233711    37.184301    37.051057
   0    0    7 1    1.914609     0.000000     0.000000
   0    0    8 1    1.675283     0.000000     0.000000
   0    0    9 1    1.489141     0.000000     0.000000
   0    0   10 1    1.340227     0.000000     0.000000
   0    0   11 1    1.218388     0.000000     0.000000
   0    0   12 1    1.116855    72.516783    72.497846
   0    0   13 1    1.030944     0.000000     0.000000
   0    0   14 1    0.957305     0.000000     0.000000
   0    0   15 1    0.893484     0.000000     0.000000
   0    0   16 1    0.837642     0.000000     0.000000
   0    0   17 1    0.788369     0.000000     0.000000
   0    0   18 1    0.744570    27.301745    26.923734
   0    0   19 1    0.705382     0.000000     0.000000
   1    0  -19 1    0.697795     0.000000     0.000000
   1    0  -18 1    0.735663     0.000000     0.000000
   1    0  -17 1    0.777818     0.000085     0.000087
   1    0  -16 1    0.825019     0.000000     0.000000
   1    0  -15 1    0.878213     0.000000     0.000000
   1    0  -14 1    0.938592     1.078073     1.071218
   1    0  -13 1    1.007680     0.000000     0.000000
   1    0  -12 1    1.087449     0.000000     0.000000
   1    0  -11 1    1.180492     0.007181     0.007213
   1    0  -10 1    1.290271     0.000000     0.000000
   1    0   -9 1    1.421490     0.000000     0.000000
   1    0   -8 1    1.580644    15.212038    15.441940
   1    0   -7 1    1.776837     0.000000     0.000000
   1    0   -6 1    2.022922     0.000000     0.000000
   1    0   -5 1    2.336816     0.260615     0.263460
   1    0   -4 1    2.741828     0.000000     0.000000
   1    0   -3 1    3.260776     0.000000     0.000000
   1    0   -2 1    3.886217     2.029691     2.127566
   1    0   -1 1    4.494141     0.000000     0.000000
   1    0    0 1    4.770335     0.000000     0.000000
   1    0    1 1    4.494141     1.790691     1.787083
   1    0    2 1    3.886217     0.000000     0.000000
   1    0    3 1    3.260776     0.000000     0.000000
   1    0    4 1    2.741828    14.847477    14.913091
   1    0    5 1    2.336816     0.000000     0.000000
   1    0    6 1    2.022922     0.000000     0.000000
   1    0    7 1    1.776837     0.083538     0.087273
   1    0    8 1    1.580644     0.000000     0.000000
   1    0    9 1    1.421490     0.000000     0.000000
   1    0   10 1    1.290271     2.481697     2.364848
   1    0   11 1    1.180492     0.000000     0.000000
   1    0   12 1    1.087449     0.000000     0.000000
   1    0   13 1    1.007680     0.001877     0.001847
   1    0   14 1    0.938592     0.000000     0.000000
   1    0   15 1    0.878213     0.000000     0.000000
   1    0   16 1    0.825019     7.594781     7.437442
   1    0   17 1    0.777818     0.000000     0.000000
   1    0   18 1    0.735663     0.000000     0.000000
   1    0   19 1    0.697795     0.000012     0.000012
   2   -1    0 1    2.754154    13.036785    13.139400
   2   -1    1 1    2.697780     0.000000     0.000000
   2   -1    2 1    2.547393     0.000000     0.000000
   2   -1    3 1    2.344433    19.188023    19.399671
   2   -1    4 1    2.127614     0.000000     0.000000
   2   -1    5 1    1.920894     0.000000     0.000000
   2   -1    6 1    1.734859     6.576408     7.013510
   2   -1    7 1    1.572067     0.000000     0.000000
   2   -1    8 1    1.431292     0.000000     0.000000
   2   -1    9 1    1.309925    16.308890    15.754151
   2   -1   10 1    1.205115     0.000000     0.000000
   2   -1   11 1    1.114228     0.000000     0.000000
   2   -1   12 1    1.034994    18.756857    18.691404
   2   -1   13 1    0.965517     0.000000     0.000000
   2   -1   14 1    0.904239     0.000000     0.000000
   2   -1   15 1    0.849881    13.886797    13.907371
   2   -1   16 1    0.801397     0.000000     0.000000
   2   -1   17 1    0.757929     0.000000     0.000000
   2   -1   18 1    0.718768     4.758052     4.748708
   2   -1   19 1    0.683327     0.000000     0.000000
   2    0  -19 1    0.676422     0.000024     0.000027
   2    0  -18 1    0.710745     0.000000     0.000000
   2    0  -17 1    0.748539     0.000000     0.000000
   2    0  -16 1    0.790322   159.251673   159.974682
   2    0  -15 1    0.836705     0.000000     0.000000
   2    0  -14 1    0.888419     0.000000     0.000000
   2    0  -13 1    0.946328     0.004350     0.004294
   2    0  -12 1    1.011461     0.000000     0.000000
   2    0  -11 1    1.085023     0.000000     0.000000
   2    0  -10 1    1.168408    81.498301    82.902805
   2    0   -9 1    1.263167     0.000000     0.000000
   2    0   -8 1    1.370914     0.000000     0.000000
   2    0   -7 1    1.493079     0.146195     0.142858
   2    0   -6 1    1.630388     0.000000     0.000000
   2    0   -5 1    1.781857     0.000000     0.000000
   2    0   -4 1    1.943108   218.742643   217.440505
   2    0   -3 1    2.104062     0.000000     0.000000
   2    0   -2 1    2.247070     0.000000     0.000000
   2    0   -1 1    2.348270     1.147864     1.161234
   2    0    0 1    2.385167     0.000000     0.000000
   2    0    1 1    2.348270     0.000000     0.000000
   2    0    2 1    2.247070    89.439337    88.729418
   2    0    3 1    2.104062     0.000000     0.000000
   2    0    4 1    1.943108     0.000000     0.000000
   2    0    5 1    1.781857     0.366285     0.380873
   2    0    6 1    1.630388     0.000000     0.000000
   2    0    7 1    1.493079     0.000000     0.000000
   2    0    8 1    1.370914   204.149846   205.421454
   2    0    9 1    1.263167     0.000000     0.000000
   2    0   10 1    1.168408     0.000000     0.000000
   2    0   11 1    1.085023     0.015772     0.015754
   2    0   12 1    1.011461     0.000000     0.000000
   2    0   13 1    0.946328     0.000000     0.000000
   2    0   14 1    0.888419    72.715885    74.114738
   2    0   15 1    0.836705     0.000000     0.000000
   2    0   16 1    0.790322     0.000000     0.000000
   2    0   17 1    0.748539     0.000197     0.000195
   2    0   18 1    0.710745     0.000000     0.000000
   2    0   19 1    0.676422     0.000000     0.000000
   3   -1  -18 1    0.688198     0.000000     0.000000
   3   -1  -17 1    0.722336     7.797077     7.777003
   3   -1  -16 1    0.759664     0.000000     0.000000
   3   -1  -15 1    0.800577     0.000000     0.000000
   3   -1  -14 1    0.845517     3.981555     3.973116
   3   -1  -13 1    0.894971     0.000000     0.000000
   3   -1  -12 1    0.949458     0.000000     0.000000
   3   -1  -11 1    1.009508    10.338712    10.185059
   3   -1  -10 1    1.075618     0.000000     0.000000
   3   -1   -9 1    1.148167     0.000000     0.000000
   3   -1   -8 1    1.227279    29.076528    28.294453
   3   -1   -7 1    1.312604     0.000000     0.000000
   3   -1   -6 1    1.402989     0.000000     0.000000
   3   -1   -5 1    1.496054    13.105354    12.812887
   3   -1   -4 1    1.587729     0.000000     0.000000
   3   -1   -3 1    1.671980     0.000000     0.000000
   3   -1   -2 1    1.741096     2.579803     2.757553
   3   -1   -1 1    1.786919     0.000000     0.000000
   3   -1    0 1    1.803017     0.000000     0.000000
   3   -1    1 1    1.786919    15.470649    16.011561
   3   -1    2 1    1.741096     0.000000     0.000000
   3   -1    3 1    1.671980     0.000000     0.000000
   3   -1    4 1    1.587729    39.713089    40.615673
   3   -1    5 1    1.496054     0.000000     0.000000
   3   -1    6 1    1.402989     0.000000     0.000000
   3   -1    7 1    1.312604    14.781779    14.311623
   3   -1    8 1    1.227279     0.000000     0.000000
   3   -1    9 1    1.148167     0.000000     0.000000
   3   -1   10 1    1.075618     0.826284     0.826830
   3   -1   11 1    1.009508     0.000000     0.000000
   3   -1   12 1    0.949458     0.000000     0.000000
   3   -1   13 1    0.894971    13.849664    14.013898
   3   -1   14 1    0.845517     0.000000     0.000000
   3   -1   15 1    0.800577     0.000000     0.000000
   3   -1   16 1    0.759664    30.254703    30.348642
   3   -1   17 1    0.722336     0.000000     0.000000
   3   -1   18 1    0.688198     0.000000     0.000000
   3    0  -18 1    0.674307     0.715621     0.815617
   3    0  -17 1    0.706322     0.000000     0.000000
   3    0  -16 1    0.741102     0.000000     0.000000
   3    0  -15 1    0.778939     0.000963     0.000981
   3    0  -14 1    0.820144     0.000000     0.000000
   3    0  -13 1    0.865041     0.000000     0.000000
   3    0  -12 1    0.913943    28.737425    28.718111
   3    0  -11 1    0.967125     0.000000     0.000000
   3    0  -10 1    1.024778     0.000000     0.000000
   3    0   -9 1    1.086925     0.041053     0.041015
   3    0   -8 1    1.153314     0.000000     0.000000
   3    0   -7 1    1.223251     0.000000     0.000000
   3    0   -6 1    1.295406     0.114826     0.109792
   3    0   -5 1    1.367580     0.000000     0.000000
   3    0   -4 1    1.436546     0.000000     0.000000
   3    0   -3 1    1.498047     0.382082     0.373659
   3    0   -2 1    1.547151     0.000000     0.000000
   3    0   -1 1    1.579037     0.000000     0.000000
   3    0    0 1    1.590112    29.932757    30.685774
   3    0    1 1    1.579037     0.000000     0.000000
   3    0    2 1    1.547151     0.000000     0.000000
   3    0    3 1    1.498047     0.382082     0.373659
   3    0    4 1    1.436546     0.000000     0.000000
   3    0    5 1    1.367580     0.000000     0.000000
   3    0    6 1    1.295406     0.059509     0.056900
   3    0    7 1    1.223251     0.000000     0.000000
   3    0    8 1    1.153314     0.000000     0.000000
   3    0    9 1    1.086925     0.041053     0.041015
   3    0   10 1    1.024778     0.000000     0.000000
   3    0   11 1    0.967125     0.000000     0.000000
   3    0   12 1    0.913943    18.150357    18.138159
   3    0   13 1    0.865041     0.000000     0.000000
   3    0   14 1    0.820144     0.000000     0.000000
   3    0   15 1    0.778939     0.000963     0.000981
   3    0   16 1    0.741102     0.000000     0.000000
   3    0   17 1    0.706322     0.000000     0.000000
   3    0   18 1    0.674307     0.427279     0.486985
   4   -2    0 1    1.377077   161.414098   162.483729
   4   -2    1 1    1.369865     0.000000     0.000000
   4   -2    2 1    1.348890     0.000000     0.000000
   4   -2    3 1    1.315975     0.788655     0.765999
   4   -2    4 1    1.273696     0.000000     0.000000
   4   -2    5 1    1.224886     0.000000     0.000000
   4   -2    6 1    1.172216   102.567025   103.931037
   4   -2    7 1    1.117944     0.000000     0.000000
   4   -2    8 1    1.063807     0.000000     0.000000
   4   -2    9 1    1.011039     0.345970     0.341211
   4   -2   10 1    0.960447     0.000000     0.000000
   4   -2   11 1    0.912501     0.000000     0.000000
   4   -2   12 1    0.867429   265.476387   269.383766
   4   -2   13 1    0.825291     0.000000     0.000000
   4   -2   14 1    0.786033     0.000000     0.000000
   4   -2   15 1    0.749538     0.269591     0.266807
   4   -2   16 1    0.715646     0.000000     0.000000
   4   -2   17 1    0.684181     0.000000     0.000000
   4   -1  -17 1    0.677251     0.000000     0.000000
   4   -1  -16 1    0.707726     9.810755     9.850011
   4   -1  -15 1    0.740453     0.000000     0.000000
   4   -1  -14 1    0.775575     0.000000     0.000000
   4   -1  -13 1    0.813211    34.802829    34.465220
   4   -1  -12 1    0.853435     0.000000     0.000000
   4   -1  -11 1    0.896251     0.000000     0.000000
   4   -1  -10 1    0.941553     8.718242     8.643803
   4   -1   -9 1    0.989069     0.000000     0.000000
   4   -1   -8 1    1.038302     0.000000     0.000000
   4   -1   -7 1    1.088454    41.121391    41.090259
   4   -1   -6 1    1.138351     0.000000     0.000000
   4   -1   -5 1    1.186399     0.000000     0.000000
   4   -1   -4 1    1.230587    21.358927    20.735914
   4   -1   -3 1    1.268589     0.000000     0.000000
   4   -1   -2 1    1.297996     0.000000     0.000000
   4   -1   -1 1    1.316653    45.342269    44.076257
   4   -1    0 1    1.323053     0.000000     0.000000
   4   -1    1 1    1.316653     0.000000     0.000000
   4   -1    2 1    1.297996     7.675514     7.351201
   4   -1    3 1    1.268589     0.000000     0.000000
   4   -1    4 1    1.230587     0.000000     0.000000
   4   -1    5 1    1.186399    45.655607    45.673233
   4   -1    6 1    1.138351     0.000000     0.000000
   4   -1    7 1    1.088454     0.000000     0.000000
   4   -1    8 1    1.038302    21.885773    21.826726
   4   -1    9 1    0.989069     0.000000     0.000000
   4   -1   10 1    0.941553     0.000000     0.000000
   4   -1   11 1    0.896251    42.676149    43.107777
   4   -1   12 1    0.853435     0.000000     0.000000
   4   -1   13 1    0.813211     0.000000     0.000000
   4   -1   14 1    0.775575     4.909231     5.015247
   4   -1   15 1    0.740453     0.000000     0.000000
   4   -1   16 1    0.707726     0.000000     0.000000
   4   -1   17 1    0.677251    37.166319    41.486132
   4    0  -16 1    0.685457     0.000000     0.000000
   4    0  -15 1    0.715062     0.000000     0.000000
   4    0  -14 1    0.746540    36.258308    35.804353
   4    0  -13 1    0.779923     0.000000     0.000000
   4    0  -12 1    0.815194     0.000000     0.000000
   4    0  -11 1    0.852261     0.007177     0.007197
   4    0  -10 1    0.890928     0.000000     0.000000
   4    0   -9 1    0.930864     0.000000     0.000000
   4    0   -8 1    0.971554   129.650949   126.841367
   4    0   -7 1    1.012269     0.000000     0.000000
   4    0   -6 1    1.052031     0.000000     0.000000
   4    0   -5 1    1.089605     0.089499     0.089443
   4    0   -4 1    1.123535     0.000000     0.000000
   4    0   -3 1    1.152234     0.000000     0.000000
   4    0   -2 1    1.174135    40.708469    41.161707
   4    0   -1 1    1.187890     0.000000     0.000000
   4    0    0 1    1.192584     0.000000     0.000000
   4    0    1 1    1.187890     0.178347     0.178288
   4    0    2 1    1.174135     0.000000     0.000000
   4    0    3 1    1.152234     0.000000     0.000000
   4    0    4 1    1.123535   133.563833   133.980670
   4    0    5 1    1.089605     0.000000     0.000000
   4    0    6 1    1.052031     0.000000     0.000000
   4    0    7 1    1.012269     0.046423     0.045825
   4    0    8 1    0.971554     0.000000     0.000000
   4    0    9 1    0.930864     0.000000     0.000000
   4    0   10 1    0.890928    34.817341    35.405303
   4    0   11 1    0.852261     0.000000     0.000000
   4    0   12 1    0.815194     0.000000     0.000000
   4    0   13 1    0.779923     0.002097     0.002133
   4    0   14 1    0.746540     0.000000     0.000000
   4    0   15 1    0.715062     0.000000     0.000000
   4    0   16 1    0.685457    92.682732    98.070966
   5   -2  -15 1    0.692115     0.000000     0.000000
   5   -2  -14 1    0.720539     3.653537     3.645443
   5   -2  -13 1    0.750415     0.000000     0.000000
   5   -2  -12 1    0.781672     0.000000     0.000000
   5   -2  -11 1    0.814171     8.357431     8.264825
   5   -2  -10 1    0.847680     0.000000     0.000000
   5   -2   -9 1    0.881856     0.000000     0.000000
   5   -2   -8 1    0.916218    76.319920    76.294981
   5   -2   -7 1    0.950126     0.000000     0.000000
   5   -2   -6 1    0.982774     0.000000     0.000000
   5   -2   -5 1    1.013195     7.760823     7.666111
   5   -2   -4 1    1.040303     0.000000     0.000000
   5   -2   -3 1    1.062960     0.000000     0.000000
   5   -2   -2 1    1.080081     1.328057     1.326794
   5   -2   -1 1    1.090759     0.000000     0.000000
   5   -2    0 1    1.094390     0.000000     0.000000
   5   -2    1 1    1.090759     6.570426     6.566866
   5   -2    2 1    1.080081     0.000000     0.000000
   5   -2    3 1    1.062960     0.000000     0.000000
   5   -2    4 1    1.040303    67.312029    67.162876
   5   -2    5 1    1.013195     0.000000     0.000000
   5   -2    6 1    0.982774     0.000000     0.000000
   5   -2    7 1    0.950126     4.799442     4.720005
   5   -2    8 1    0.916218     0.000000     0.000000
   5   -2    9 1    0.881856     0.000000     0.000000
   5   -2   10 1    0.847680     0.079147     0.079135
   5   -2   11 1    0.814171     0.000000     0.000000
   5   -2   12 1    0.781672     0.000000     0.000000
   5   -2   13 1    0.750415     3.160437     3.129937
   5   -2   14 1    0.720539     0.000000     0.000000
   5   -2   15 1    0.692115     0.000000     0.000000
   5   -1  -15 1    0.677990    14.698551    16.318760
   5   -1  -14 1    0.704642     0.000000     0.000000
   5   -1  -13 1    0.732507     0.000000     0.000000
   5   -1  -12 1    0.761493    23.147859    23.306242
   5   -1  -11 1    0.791443     0.000000     0.000000
   5   -1  -10 1    0.822118     0.000000     0.000000
   5   -1   -9 1    0.853181    20.087729    20.153902
   5   -1   -8 1    0.884182     0.000000     0.000000
   5   -1   -7 1    0.914539     0.000000     0.000000
   5   -1   -6 1    0.943542     2.370899     2.346637
   5   -1   -5 1    0.970365     0.000000     0.000000
   5   -1   -4 1    0.994099     0.000000     0.000000
   5   -1   -3 1    1.013813    25.231229    24.934203
   5   -1   -2 1    1.028635     0.000000     0.000000
   5   -1   -1 1    1.037846     0.000000     0.000000
   5   -1    0 1    1.040972    41.212085    41.127762
   5   -1    1 1    1.037846     0.000000     0.000000
   5   -1    2 1    1.028635     0.000000     0.000000
   5   -1    3 1    1.013813    28.924052    28.583553
   5   -1    4 1    0.994099     0.000000     0.000000
   5   -1    5 1    0.970365     0.000000     0.000000
   5   -1    6 1    0.943542     0.595504     0.589410
   5   -1    7 1    0.914539     0.000000     0.000000
   5   -1    8 1    0.884182     0.000000     0.000000
   5   -1    9 1    0.853181    30.356634    30.456635
   5   -1   10 1    0.822118     0.000000     0.000000
   5   -1   11 1    0.791443     0.000000     0.000000
   5   -1   12 1    0.761493    39.252872    39.521450
   5   -1   13 1    0.732507     0.000000     0.000000
   5   -1   14 1    0.704642     0.000000     0.000000
   5   -1   15 1    0.677990    29.403304    32.644406
   5    0  -14 1    0.675769     0.000000     0.000000
   5    0  -13 1    0.700230     0.000593     0.000601
   5    0  -12 1    0.725420     0.000000     0.000000
   5    0  -11 1    0.751169     0.000000     0.000000
   5    0  -10 1    0.777243     5.681498     5.797071
   5    0   -9 1    0.803334     0.000000     0.000000
   5    0   -8 1    0.829051     0.000000     0.000000
   5    0   -7 1    0.853920     0.014543     0.014596
   5    0   -6 1    0.877386     0.000000     0.000000
   5    0   -5 1    0.898828     0.000000     0.000000
   5    0   -4 1    0.917592    54.972604    54.963506
   5    0   -3 1    0.933027     0.000000     0.000000
   5    0   -2 1    0.944542     0.000000     0.000000
   5    0   -1 1    0.951659     0.049925     0.049025
   5    0    0 1    0.954067     0.000000     0.000000
   5    0    1 1    0.951659     0.000000     0.000000
   5    0    2 1    0.944542     3.383725     3.346062
   5    0    3 1    0.933027     0.000000     0.000000
   5    0    4 1    0.917592     0.000000     0.000000
   5    0    5 1    0.898828     0.026847     0.027025
   5    0    6 1    0.877386     0.000000     0.000000
   5    0    7 1    0.853920     0.000000     0.000000
   5    0    8 1    0.829051    42.885586    42.066661
   5    0    9 1    0.803334     0.000000     0.000000
   5    0   10 1    0.777243     0.000000     0.000000
   5    0   11 1    0.751169     0.002262     0.002242
   5    0   12 1    0.725420     0.000000     0.000000
   5    0   13 1    0.700230     0.000000     0.000000
   5    0   14 1    0.675769     1.397764     1.576923
   6   -3    0 1    0.918051     9.129128     9.127981
   6   -3    1 1    0.915905     0.000000     0.000000
   6   -3    2 1    0.909555     0.000000     0.000000
   6   -3    3 1    0.899260    56.136416    56.478402
   6   -3    4 1    0.885416     0.000000     0.000000
   6   -3    5 1    0.868522     0.000000     0.000000
   6   -3    6 1    0.849131    10.411697    10.421791
   6   -3    7 1    0.827807     0.000000     0.000000
   6   -3    8 1    0.805091     0.000000     0.000000
   6   -3    9 1    0.781478    52.377225    53.155812
   6   -3   10 1    0.757397     0.000000     0.000000
   6   -3   11 1    0.733209     0.000000     0.000000
   6   -3   12 1    0.709205    12.455734    12.487930
   6   -3   13 1    0.685613     0.000000     0.000000
   6   -2  -13 1    0.678639     1.390905     1.536944
   6   -2  -12 1    0.701495     0.000000     0.000000
   6   -2  -11 1    0.724698     0.000000     0.000000
   6   -2  -10 1    0.748027    33.686340    33.301116
   6   -2   -9 1    0.771198     0.000000     0.000000
   6   -2   -8 1    0.793864     0.000000     0.000000
   6   -2   -7 1    0.815617     1.462123     1.442868
   6   -2   -6 1    0.835990     0.000000     0.000000
   6   -2   -5 1    0.854476     0.000000     0.000000
   6   -2   -4 1    0.870548   176.542228   179.643316
   6   -2   -3 1    0.883695     0.000000     0.000000
   6   -2   -2 1    0.893460     0.000000     0.000000
   6   -2   -1 1    0.899476     1.524033     1.532903
   6   -2    0 1    0.901509     0.000000     0.000000
   6   -2    1 1    0.899476     0.000000     0.000000
   6   -2    2 1    0.893460    32.822402    33.278182
   6   -2    3 1    0.883695     0.000000     0.000000
   6   -2    4 1    0.870548     0.000000     0.000000
   6   -2    5 1    0.854476     1.475030     1.480800
   6   -2    6 1    0.835990     0.000000     0.000000
   6   -2    7 1    0.815617     0.000000     0.000000
   6   -2    8 1    0.793864   157.712797   158.212675
   6   -2    9 1    0.771198     0.000000     0.000000
   6   -2   10 1    0.748027     0.000000     0.000000
   6   -2   11 1    0.724698     1.388480     1.383614
   6   -2   12 1    0.701495     0.000000     0.000000
   6   -2   13 1    0.678639     0.000000     0.000000
   6   -1  -12 1    0.679791     0.000000     0.000000
   6   -1  -11 1    0.700842    33.689773    34.125403
   6   -1  -10 1    0.721876     0.000000     0.000000
   6   -1   -9 1    0.742633     0.000000     0.000000
   6   -1   -8 1    0.762808    17.237586    17.402421
   6   -1   -7 1    0.782045     0.000000     0.000000
   6   -1   -6 1    0.799950     0.000000     0.000000
   6   -1   -5 1    0.816101    39.852749    39.300580
   6   -1   -4 1    0.830069     0.000000     0.000000
   6   -1   -3 1    0.841443     0.000000     0.000000
   6   -1   -2 1    0.849859     7.475424     7.486394
   6   -1   -1 1    0.855032     0.000000     0.000000
   6   -1    0 1    0.856777     0.000000     0.000000
   6   -1    1 1    0.855032    43.888025    44.071451
   6   -1    2 1    0.849859     0.000000     0.000000
   6   -1    3 1    0.841443     0.000000     0.000000
   6   -1    4 1    0.830069    24.773631    24.319050
   6   -1    5 1    0.816101     0.000000     0.000000
   6   -1    6 1    0.799950     0.000000     0.000000
   6   -1    7 1    0.782045    44.917307    45.546649
   6   -1    8 1    0.762808     0.000000     0.000000
   6   -1    9 1    0.742633     0.000000     0.000000
   6   -1   10 1    0.721876     4.316431     4.305801
   6   -1   11 1    0.700842     0.000000     0.000000
   6   -1   12 1    0.679791     0.000000     0.000000
   6    0  -10 1    0.683790     0.000000     0.000000
   6    0   -9 1    0.701354     0.001179     0.001193
   6    0   -8 1    0.718273     0.000000     0.000000
   6    0   -7 1    0.734264     0.000000     0.000000
   6    0   -6 1    0.749023    10.110695    10.002407
   6    0   -5 1    0.762232     0.000000     0.000000
   6    0   -4 1    0.773575     0.000000     0.000000
   6    0   -3 1    0.782757     0.008415     0.008523
   6    0   -2 1    0.789518     0.000000     0.000000
   6    0   -1 1    0.793660     0.000000     0.000000
   6    0    0 1    0.795056    68.353560    68.552148
   6    0    1 1    0.793660     0.000000     0.000000
   6    0    2 1    0.789518     0.000000     0.000000
   6    0    3 1    0.782757     0.008415     0.008523
   6    0    4 1    0.773575     0.000000     0.000000
   6    0    5 1    0.762232     0.000000     0.000000
   6    0    6 1    0.749023     7.255046     7.177342
   6    0    7 1    0.734264     0.000000     0.000000
   6    0    8 1    0.718273     0.000000     0.000000
   6    0    9 1    0.701354     0.001179     0.001193
   6    0   10 1    0.683790     0.000000     0.000000
   7   -3  -10 1    0.676872     0.000000     0.000000
   7   -3   -9 1    0.693894     0.000000     0.000000
   7   -3   -8 1    0.710267    55.881563    55.975240
   7   -3   -7 1    0.725718     0.000000     0.000000
   7   -3   -6 1    0.739957     0.000000     0.000000
   7   -3   -5 1    0.752684     6.799312     6.747295
   7   -3   -4 1    0.763600     0.000000     0.000000
   7   -3   -3 1    0.772427     0.000000     0.000000
   7   -3   -2 1    0.778922     0.676321     0.688783
   7   -3   -1 1    0.782899     0.000000     0.000000
   7   -3    0 1    0.784238     0.000000     0.000000
   7   -3    1 1    0.782899     9.882840    10.008538
   7   -3    2 1    0.778922     0.000000     0.000000
   7   -3    3 1    0.772427     0.000000     0.000000
   7   -3    4 1    0.763600    73.708462    74.531757
   7   -3    5 1    0.752684     0.000000     0.000000
   7   -3    6 1    0.739957     0.000000     0.000000
   7   -3    7 1    0.725718    12.599800    12.548016
   7   -3    8 1    0.710267     0.000000     0.000000
   7   -3    9 1    0.693894     0.000000     0.000000
   7   -3   10 1    0.676872     2.406471     2.693588
   7   -2   -9 1    0.679663     3.102831     3.403222
   7   -2   -8 1    0.695026     0.000000     0.000000
   7   -2   -7 1    0.709483     0.000000     0.000000
   7   -2   -6 1    0.722771    12.134904    12.102023
   7   -2   -5 1    0.734617     0.000000     0.000000
   7   -2   -4 1    0.744756     0.000000     0.000000
   7   -2   -3 1    0.752938     2.248722     2.232095
   7   -2   -2 1    0.758950     0.000000     0.000000
   7   -2   -1 1    0.762627     0.000000     0.000000
   7   -2    0 1    0.763865   113.034164   114.356307
   7   -2    1 1    0.762627     0.000000     0.000000
   7   -2    2 1    0.758950     0.000000     0.000000
   7   -2    3 1    0.752938     1.365216     1.355121
   7   -2    4 1    0.744756     0.000000     0.000000
   7   -2    5 1    0.734617     0.000000     0.000000
   7   -2    6 1    0.722771     7.674177     7.653382
   7   -2    7 1    0.709483     0.000000     0.000000
   7   -2    8 1    0.695026     0.000000     0.000000
   7   -2    9 1    0.679663     0.639101     0.700973
   7   -1   -7 1    0.680036    14.044190    15.363354
   7   -1   -6 1    0.691710     0.000000     0.000000
   7   -1   -5 1    0.702072     0.000000     0.000000
   7   -1   -4 1    0.710906    34.910341    34.951364
   7   -1   -3 1    0.718012     0.000000     0.000000
   7   -1   -2 1    0.723220     0.000000     0.000000
   7   -1   -1 1    0.726400    18.229962    18.146267
   7   -1    0 1    0.727469     0.000000     0.000000
   7   -1    1 1    0.726400     0.000000     0.000000
   7   -1    2 1    0.723220     1.089766     1.086652
   7   -1    3 1    0.718012     0.000000     0.000000
   7   -1    4 1    0.710906     0.000000     0.000000
   7   -1    5 1    0.702072    21.541375    21.779211
   7   -1    6 1    0.691710     0.000000     0.000000
   7   -1    7 1    0.680036     0.000000     0.000000
   7    0   -3 1    0.673683     0.000000     0.000000
   7    0   -2 1    0.677980     9.413499    10.451966
   7    0   -1 1    0.680597     0.000000     0.000000
   7    0    0 1    0.681476     0.000000     0.000000
   7    0    1 1    0.680597     0.001130     0.001231
   7    0    2 1    0.677980     0.000000     0.000000
   7    0    3 1    0.673683     0.000000     0.000000
   8   -4    0 1    0.688538    47.305777    49.369523
   8   -4    1 1    0.687632     0.000000     0.000000
   8   -4    2 1    0.684932     0.000000     0.000000
   8   -4    3 1    0.680503     4.917354     5.361765
   8   -4    4 1    0.674445     0.000000     0.000000
   8   -3   -3 1    0.673683     0.000000     0.000000
   8   -3   -2 1    0.677980     0.000000     0.000000
   8   -3   -1 1    0.680597    37.542628    40.909136
   8   -3    0 1    0.681476     0.000000     0.000000
   8   -3    1 1    0.680597     0.000000     0.000000
   8   -3    2 1    0.677980     8.006214     8.889434
   8   -3    3 1    0.673683     0.000000     0.000000
loop_
	_pd_meas_time_of_flight
	_pd_proc_d_spacing
	_pd_proc_intensity_total
	_pd_proc_ls_weight
	_pd_calc_intensity_total
	_pd_proc_intensity_bkg_calc
1200.997790     0.672554     6.128437   207.753122     4.518130     3.953033 
1202.198790     0.673224     6.017636   211.520834     4.577803     3.951338 
1203.400990     0.673895     5.928320   214.763025     4.642553     3.949643 
1204.604390     0.674566     5.984678   213.098646     4.712060     3.947947 
1205.809000     0.675238     6.014943   211.986431     4.785801     3.946252 
1207.014810     0.675911     5.912327   215.939454     4.863027     3.944556 
1208.221820     0.676584     5.943905   214.979661     4.942745     3.942861 
1209.430040     0.677258     6.044550   211.703192     5.023729     3.941165 
1210.639470     0.677933     6.006413   213.174321     5.104550     3.939469 
1211.850110     0.678608     5.911294   216.759198     5.183639     3.937773 
1213.061960     0.679285     5.979616   214.379568     5.259380     3.936076 
1214.275020     0.679961     5.994706   214.036524     5.330214     3.934380 
1215.489300     0.680639     6.068070   211.516773     5.394750     3.932683 
1216.704790     0.681317     6.056486   212.099441     5.451849     3.930986 
1217.921490     0.681996     5.980359   215.088701     5.500676     3.929289 
1219.139410     0.682675     6.046097   212.911562     5.540714     3.927592 
1220.358550     0.683355     5.932483   217.079831     5.571725     3.925895 
1221.578910     0.684036     6.094592   211.714097     5.593685     3.924197 
1222.800490     0.684718     6.022444   214.499147     5.606704     3.922500 
1224.023290     0.685400     5.929812   217.827554     5.610950     3.920802 
1225.247310     0.686083     5.998307   215.454518     5.606605     3.919104 
1226.472560     0.686766     5.869520   220.283096     5.593853     3.917406 
1227.699030     0.687451     5.815494   222.404462     5.572913     3.915708 
1228.926730     0.688136     5.777251   223.900667     5.544090     3.914010 
1230.155660     0.688821     5.699569   227.183505     5.507836     3.912312 
1231.385820     0.689508     5.633360   229.981844     5.464791     3.910613 
1232.617200     0.690195     5.667480   228.704342     5.415822     3.908915 
1233.849820     0.690882     5.580571   232.391865     5.362020     3.907216 
1235.083670     0.691571     5.483936   236.632362     5.304674     3.905517 
1236.318750     0.692260     5.486778   236.918587     5.245225     3.903818 
1237.555070     0.692949     5.333062   243.654749     5.185195     3.902119 
1238.792630     0.693640     5.278827   246.024320     5.126112     3.900420 
1240.031420     0.694331     5.298555   245.552281     5.069439     3.898721 
1241.271450     0.695023     5.131995   253.700063     5.016522     3.897021 
1242.512720     0.695715     5.067964   256.846937     4.968547     3.895322 
1243.755230     0.696409     4.941809   263.517883     4.926505     3.893622 
1244.998990     0.697102     4.934394   263.980402     4.891114     3.891923 
1246.243990     0.697797     4.861759   268.176653     4.862827     3.890223 
1247.490230     0.698492     4.845365   269.166726     4.841849     3.888523 
1248.737720     0.699188     4.954814   263.578723     4.828140     3.886823 
1249.986460     0.699885     4.924379   265.501654     4.821428     3.885123 
1251.236450     0.700582     5.002741   261.636907     4.821230     3.883423 
1252.487680     0.701280     4.869113   268.877444     4.826888     3.881723 
1253.740170     0.701979     4.911919   267.073015     4.837611     3.880022 
1254.993910     0.702679     4.919468   266.898778     4.852535     3.878322 
1256.248910     0.703379     4.922375   266.693176     4.870800     3.876621 
1257.505150     0.704080     4.956299   265.247633     4.891598     3.874921 
1258.762660     0.704781     4.980216   264.043376     4.914215     3.873220 
1260.021420     0.705484     5.001541   263.139198     4.938046     3.871519 
1261.281440     0.706187     4.951156   266.052709     4.962560     3.869819 
1262.542730     0.706890     4.982713   264.555296     4.987253     3.868118 
1263.805270     0.707595     4.912402   268.472986     5.011605     3.866417 
1265.069070     0.708300     4.991961   264.392458     5.035028     3.864716 
1266.334140     0.709006     5.097227   259.494696     5.056820     3.863015 
1267.600480     0.709712     5.068498   261.130814     5.076146     3.861314 
1268.868080     0.710419     5.028281   263.143893     5.092084     3.859612 
1270.136940     0.711127     5.260411   252.198527     5.103715     3.857911 
1271.407080     0.711836     5.199698   255.215702     5.110227     3.856210 
1272.678490     0.712545     5.026180   263.876296     5.111016     3.854509 
1273.951170     0.713255     5.045859   263.181461     5.105801     3.852807 
1275.225120     0.713966     5.084876   261.353338     5.094735     3.851106 
1276.500340     0.714677     5.101518   260.772420     5.078318     3.849404 
1277.776840     0.715390     5.011975   265.597461     5.057326     3.847703 
1279.054620     0.716102     4.942213   269.378732     5.032782     3.846001 
1280.333680     0.716816     5.002035   266.408307     5.005871     3.844299 
1281.614010     0.717530     4.980270   268.024941     4.977795     3.842598 
1282.895620     0.718245     4.845093   275.808862     4.949674     3.840896 
1284.178520     0.718961     4.917587   271.470324     4.922458     3.839194 
1285.462700     0.719678     4.821703   276.947330     4.896870     3.837493 
1286.748160     0.720395     4.786516   279.226849     4.873376     3.835791 
1288.034910     0.721113     4.853149   275.457142     4.852175     3.834089 
1289.322940     0.721831     4.770096   280.649295     4.833214     3.832387 
1290.612270     0.722551     4.753356   281.817706     4.816211     3.830685 
1291.902880     0.723271     4.815271   278.755444     4.800710     3.828984 
1293.194780     0.723991     4.753333   281.927024     4.786133     3.827282 
1294.487980     0.724713     4.744366   283.045422     4.771845     3.825580 
1295.782460     0.725435     4.765557   281.882910     4.757228     3.823878 
1297.078250     0.726158     4.791278   280.756993     4.741721     3.822176 
1298.375320     0.726882     4.760320   282.741854     4.724889     3.820474 
1299.673700     0.727606     4.747483   283.808682     4.706460     3.818772 
1300.973370     0.728331     4.766066   282.958679     4.686368     3.817070 
1302.274350     0.729057     4.724753   285.482785     4.664734     3.815368 
1303.576620     0.729784     4.565908   295.307703     4.641894     3.813666 
1304.880200     0.730511     4.587273   294.241255     4.618370     3.811965 
1306.185080     0.731239     4.632387   291.561338     4.594837     3.810263 
1307.491260     0.731968     4.508380   299.611984     4.572083     3.808561 
1308.798750     0.732697     4.447473   303.885686     4.550955     3.806859 
1310.107550     0.733427     4.495964   301.189881     4.532316     3.805157 
1311.417660     0.734158     4.532522   298.713913     4.517016     3.803455 
1312.729080     0.734890     4.479325   302.589961     4.505848     3.801753 
1314.041810     0.735622     4.527176   299.662296     4.499533     3.800052 
1315.355850     0.736355     4.426947   306.568350     4.498704     3.798350 
1316.671210     0.737089     4.399719   308.701498     4.503888     3.796648 
1317.987880     0.737824     4.409559   308.110821     4.515494     3.794946 
1319.305860     0.738559     4.403229   308.622650     4.533811     3.793245 
1320.625170     0.739295     4.416442   308.168373     4.558990     3.791543 
1321.945800     0.740032     4.430276   307.716934     4.591044     3.789841 
1323.267740     0.740770     4.501540   303.203151     4.629829     3.788140 
1324.591010     0.741508     4.503368   303.265883     4.675045     3.786438 
1325.915600     0.742247     4.595163   297.448627     4.726221     3.784737 
1327.241520     0.742987     4.640299   294.896168     4.782715     3.783035 
1328.568760     0.743727     4.582232   298.798394     4.843708     3.781334 
1329.897330     0.744468     4.714597   290.933872     4.908233     3.779632 
1331.227220     0.745210     4.821366   284.743226     4.975209     3.777931 
1332.558450     0.745953     4.959358   276.970560     5.043424     3.776230 
1333.891010     0.746696     4.934803   278.818843     5.111635     3.774529 
1335.224900     0.747441     5.189162   265.543277     5.178680     3.772828 
1336.560120     0.748186     5.180650   266.316581     5.243592     3.771126 
1337.896680     0.748931     5.200126   265.461858     5.305696     3.769425 
1339.234580     0.749678     5.367538   257.538972     5.364699     3.767725 
1340.573820     0.750425     5.457212   253.719138     5.420741     3.766024 
1341.914390     0.751173     5.500245   251.771724     5.474414     3.764323 
1343.256300     0.751922     5.497684   252.114120     5.526725     3.762622 
1344.599560     0.752671     5.523570   251.024500     5.579009     3.760922 
1345.944160     0.753421     5.555316   249.918854     5.632818     3.759221 
1347.290100     0.754172     5.607105   247.826324     5.689768     3.757521 
1348.637390     0.754924     5.702029   244.069077     5.751384     3.755820 
1349.986030     0.755676     5.705781   244.199535     5.818966     3.754120 
1351.336020     0.756429     5.784591   241.112374     5.893449     3.752420 
1352.687350     0.757183     5.736059   243.265300     5.975285     3.750720 
1354.040040     0.757938     5.913395   236.236745     6.064337     3.749020 
1355.394080     0.758693     6.040520   231.733127     6.159799     3.747320 
1356.749480     0.759450     6.095332   229.724667     6.260146     3.745620 
1358.106220     0.760207     6.228141   225.047910     6.363111     3.743920 
1359.464330     0.760964     6.412516   218.779188     6.465730     3.742220 
1360.823800     0.761723     6.534914   214.819877     6.564423     3.740521 
1362.184620     0.762482     6.601464   212.894103     6.655186     3.738822 
1363.546800     0.763242     6.755930   208.281215     6.733873     3.737122 
1364.910350     0.764003     6.863130   205.198676     6.796513     3.735423 
1366.275260     0.764764     6.887275   204.666443     6.839559     3.733724 
1367.641540     0.765526     6.991432   201.761087     6.860363     3.732025 
1369.009180     0.766289     6.972970   202.478660     6.857498     3.730326 
1370.378190     0.767053     6.950223   203.351412     6.831055     3.728628 
1371.748570     0.767818     6.912992   204.609711     6.782605     3.726929 
1373.120310     0.768583     6.865830   206.004798     6.714859     3.725231 
1374.493430     0.769349     6.905113   205.064821     6.631524     3.723533 
1375.867930     0.770116     6.805435   208.184399     6.537035     3.721834 
1377.243800     0.770884     6.534648   216.793731     6.436182     3.720136 
1378.621040     0.771652     6.540657   216.845196     6.333810     3.718439 
1379.999660     0.772421     6.445895   220.195763     6.234497     3.716741 
1381.379660     0.773191     6.359282   223.410455     6.142408     3.715043 
1382.761040     0.773962     6.325623   224.750031     6.061139     3.713346 
1384.143800     0.774733     6.192236   229.573629     5.993696     3.711649 
1385.527940     0.775506     6.121635   232.281798     5.942458     3.709951 
1386.913470     0.776279     6.161126   231.082454     5.909189     3.708254 
1388.300390     0.777052     6.078400   234.240693     5.895054     3.706558 
1389.688690     0.777827     6.099581   233.760107     5.900646     3.704861 
1391.078370     0.778602     6.100392   233.873802     5.925990     3.703165 
1392.469450     0.779378     6.273077   227.681386     5.970607     3.701468 
1393.861920     0.780155     6.344238   225.341849     6.033549     3.699772 
1395.255780     0.780933     6.419409   222.823563     6.113444     3.698076 
1396.651040     0.781711     6.444384   222.315930     6.208569     3.696380 
1398.047690     0.782491     6.552971   218.805338     6.316941     3.694685 
1399.445740     0.783271     6.532222   219.611135     6.436489     3.692989 
1400.845180     0.784051     6.751084   212.645816     6.565176     3.691294 
1402.246030     0.784833     6.787311   211.727282     6.701116     3.689599 
1403.648280     0.785615     6.888083   208.976594     6.842600     3.687904 
1405.051920     0.786398     7.063066   204.026425     6.988039     3.686210 
1406.456980     0.787182     7.197516   200.380673     7.135851     3.684515 
1407.863430     0.787967     7.253507   198.997645     7.284244     3.682821 
1409.271300     0.788752     7.364684   196.214160     7.430990     3.681127 
1410.680570     0.789539     7.563267   191.232030     7.573288     3.679433 
1412.091250     0.790326     7.618187   190.037745     7.707684     3.677739 
1413.503340     0.791114     7.755019   186.888364     7.830126     3.676046 
1414.916840     0.791902     7.908225   183.414904     7.936138     3.674353 
1416.331760     0.792692     7.911076   183.428169     8.021115     3.672659 
1417.748090     0.793482     8.077700   179.827982     8.080658     3.670967 
1419.165840     0.794273     8.094876   179.588230     8.110937     3.669274 
1420.585010     0.795065     8.104330   179.533852     8.109029     3.667582 
1422.005590     0.795857     8.127866   179.175477     8.073215     3.665890 
1423.427600     0.796651     7.967577   182.931481     8.003241     3.664198 
1424.851020     0.797445     7.857627   185.586991     7.900437     3.662506 
1426.275870     0.798240     7.830519   186.352684     7.767498     3.660814 
1427.702150     0.799035     7.744717   188.469434     7.608410     3.659123 
1429.129850     0.799832     7.579168   192.768576     7.428240     3.657432 
1430.558980     0.800629     7.275877   200.859708     7.232810     3.655741 
1431.989540     0.801427     7.079326   206.584776     7.028116     3.654051 
1433.421530     0.802226     6.790616   215.429157     6.819941     3.652361 
1434.854950     0.803026     6.607271   221.542493     6.613657     3.650671 
1436.289810     0.803827     6.445775   227.209326     6.413999     3.648981 
1437.726100     0.804628     6.193614   236.588906     6.224985     3.647291 
1439.163820     0.805430     6.111127   239.828856     6.049865     3.645602 
1440.602990     0.806233     5.905114   248.228970     5.891080     3.643913 
1442.043590     0.807037     5.854800   250.544905     5.750339     3.642224 
1443.485630     0.807841     5.668109   258.876220     5.628553     3.640536 
1444.929120     0.808647     5.498947   267.110118     5.525971     3.638848 
1446.374050     0.809453     5.442346   269.941376     5.442223     3.637160 
1447.820420     0.810260     5.318149   276.452355     5.376431     3.635472 
1449.268240     0.811068     5.302651   277.313638     5.327200     3.633785 
1450.717510     0.811876     5.328756   276.158228     5.292665     3.632098 
1452.168230     0.812686     5.314469   277.210685     5.270589     3.630411 
1453.620400     0.813496     5.253435   280.619301     5.258510     3.628724 
1455.074020     0.814307     5.346241   275.938995     5.253880     3.627038 
1456.529090     0.815119     5.300855   278.623500     5.254154     3.625352 
1457.985620     0.815931     5.194345   284.323075     5.256954     3.623667 
1459.443610     0.816745     5.190231   284.626888     5.260229     3.621981 
1460.903050     0.817559     5.240152   282.230133     5.262373     3.620296 
1462.363950     0.818374     5.227367   283.268508     5.262312     3.618611 
1463.826320     0.819190     5.216192   283.968347     5.259484     3.616927 
1465.290140     0.820007     5.087194   291.373342     5.253872     3.615243 
1466.755430     0.820824     5.081282   292.025884     5.245880     3.613559 
1468.222190     0.821642     5.019095   295.684405     5.236219     3.611875 
1469.690410     0.822462     5.081678   292.142494     5.225742     3.610192 
1471.160100     0.823281     5.055490   293.953269     5.215307     3.608509 
1472.631260     0.824102     4.957796   299.868860     5.205650     3.606827 
1474.103890     0.824924     5.022576   296.233677     5.197271     3.605145 
1475.578000     0.825746     5.000610   297.811856     5.190390     3.603463 
1477.053570     0.826570     4.923702   302.693469     5.184905     3.601781 
1478.530630     0.827394     4.958663   300.830475     5.180397     3.600100 
1480.009160     0.828219     4.944565   301.821785     5.176162     3.598419 
1481.489170     0.829044     5.076610   294.442542     5.171283     3.596738 
1482.970660     0.829871     5.005748   298.642576     5.164737     3.595058 
1484.453630     0.830698     4.956705   301.840138     5.155541     3.593378 
1485.938080     0.831526     4.959085   301.922486     5.142902     3.591699 
1487.424020     0.832356     4.955816   302.291420     5.126359     3.590020 
1488.911440     0.833185     4.973546   301.186745     5.105907     3.588341 
1490.400360     0.834016     5.010738   299.399365     5.082010     3.586662 
1491.890760     0.834848     5.006458   299.874884     5.055623     3.584984 
1493.382650     0.835680     4.947555   303.639928     5.028058     3.583307 
1494.876030     0.836513     4.892467   307.326927     5.000841     3.581629 
1496.370900     0.837347     4.888450   307.828810     4.975654     3.579952 
1497.867280     0.838182     4.932720   305.308254     4.954255     3.578276 
1499.365140     0.839018     4.887951   308.275949     4.938325     3.576599 
1500.864510     0.839854     4.765830   316.226107     4.929394     3.574923 
1502.365370     0.840692     4.890775   308.707572     4.928846     3.573248 
1503.867740     0.841530     4.895468   308.612674     4.937868     3.571573 
1505.371610     0.842369     4.920328   307.210371     4.957442     3.569898 
1506.876980     0.843209     4.972261   304.390205     4.988321     3.568224 
1508.383850     0.844050     4.963817   305.146251     5.031010     3.566550 
1509.892240     0.844891     4.917954   308.006576     5.085781     3.564876 
1511.402130     0.845733     5.026633   301.448685     5.152669     3.563203 
1512.913530     0.846577     5.198776   292.181945     5.231453     3.561530 
1514.426450     0.847421     5.296199   287.001396     5.321679     3.559858 
1515.940870     0.848266     5.471048   278.205308     5.422692     3.558186 
1517.456810     0.849112     5.521497   275.997217     5.533651     3.556515 
1518.974270     0.849958     5.722519   266.376828     5.653575     3.554843 
1520.493240     0.850806     5.849160   260.870734     5.781391     3.553173 
1522.013740     0.851654     5.997461   254.810830     5.916007     3.551502 
1523.535750     0.852503     6.157651   248.343052     6.056399     3.549833 
1525.059290     0.853353     6.330391   241.831242     6.201713     3.548163 
1526.584350     0.854204     6.437967   237.888364     6.351299     3.546494 
1528.110930     0.855056     6.567898   233.480656     6.504856     3.544826 
1529.639040     0.855908     6.732216   228.006595     6.662514     3.543157 
1531.168680     0.856762     6.916901   222.206715     6.824898     3.541490 
1532.699850     0.857616     7.006134   219.598899     6.993105     3.539823 
1534.232550     0.858471     7.149430   215.318341     7.168615     3.538156 
1535.766780     0.859327     7.327223   210.243215     7.353101     3.536489 
1537.302550     0.860184     7.518016   205.193737     7.548173     3.534823 
1538.839850     0.861042     7.641530   202.007031     7.755053     3.533158 
1540.378690     0.861900     7.996381   193.184898     7.974239     3.531493 
1541.919070     0.862760     8.082886   191.317846     8.205192     3.529828 
1543.460990     0.863620     8.320545   185.989892     8.446048     3.528164 
1545.004450     0.864481     8.674639   178.673307     8.693403     3.526501 
1546.549450     0.865343     8.991379   172.488440     8.942195     3.524838 
1548.096000     0.866206     9.287684   167.130830     9.185734     3.523175 
1549.644100     0.867070     9.526688   163.076422     9.415908     3.521513 
1551.193740     0.867934     9.696257   160.308604     9.623625     3.519851 
1552.744940     0.868800     9.855599   157.866577     9.799495     3.518190 
1554.297680     0.869666    10.175145   153.055194     9.934642     3.516529 
1555.851980     0.870533    10.313858   151.203146    10.021626     3.514869 
1557.407830     0.871401    10.403674   149.942434    10.055245     3.513209 
1558.965240     0.872270    10.363123   150.631634    10.033119     3.511550 
1560.524210     0.873140    10.262293   152.266269     9.955937     3.509891 
1562.084730     0.874011    10.189166   153.468364     9.827407     3.508233 
1563.646810     0.874882    10.018451   156.183029     9.653875     3.506575 
1565.210460     0.875755     9.840654   159.053900     9.443694     3.504918 
1566.775670     0.876628     9.321596   167.949601     9.206527     3.503261 
1568.342450     0.877502     9.122138   171.728481     8.952578     3.501605 
1569.910790     0.878377     8.908133   175.979016     8.691935     3.499949 
1571.480700     0.879253     8.619342   181.989451     8.434053     3.498294 
1573.052180     0.880130     8.308115   188.885605     8.187333     3.496639 
1574.625230     0.881007     8.188132   191.865951     7.958886     3.494985 
1576.199860     0.881886     7.896078   199.026506     7.754406     3.493331 
1577.776060     0.882765     7.788972   201.904858     7.578117     3.491678 
1579.353830     0.883646     7.549527   208.345256     7.432754     3.490025 
1580.933190     0.884527     7.514575   209.466124     7.319618     3.488373 
1582.514120     0.885409     7.441374   211.600102     7.238614     3.486722 
1584.096640     0.886292     7.453034   211.448313     7.188308     3.485071 
1585.680730     0.887176     7.473004   211.088047     7.166067     3.483421 
1587.266410     0.888060     7.507360   210.243581     7.168238     3.481771 
1588.853680     0.888946     7.496202   210.714937     7.190280     3.480121 
1590.442530     0.889832     7.486801   211.043033     7.227111     3.478473 
1592.032980     0.890720     7.488757   211.130929     7.273427     3.476824 
1593.625010     0.891608     7.497000   211.150687     7.323986     3.475177 
1595.218630     0.892497     7.520033   210.598080     7.373946     3.473530 
1596.813850     0.893387     7.682234   206.342105     7.418969     3.471883 
1598.410670     0.894278     7.626040   208.047072     7.455338     3.470237 
1600.009080     0.895170     7.702932   206.102347     7.480129     3.468592 
1601.609090     0.896062     7.658039   207.484897     7.491259     3.466947 
1603.210700     0.896956     7.739002   205.493759     7.487444     3.465303 
1604.813910     0.897850     7.590229   209.610381     7.468139     3.463659 
1606.418720     0.898746     7.543985   210.889822     7.433594     3.462016 
1608.025140     0.899642     7.505759   212.258858     7.384806     3.460374 
1609.633160     0.900539     7.447255   214.144471     7.323597     3.458732 
1611.242800     0.901437     7.241860   220.338033     7.252496     3.457091 
1612.854040     0.902336     7.099666   224.808872     7.174595     3.455450 
1614.466890     0.903236     7.110746   224.574253     7.093459     3.453810 
1616.081360     0.904137     6.959193   229.627624     7.012965     3.452171 
1617.697440     0.905039     6.866780   232.846205     6.937012     3.450532 
1619.315140     0.905941     6.928532   231.059623     6.869285     3.448894 
1620.934450     0.906845     6.713201   238.649174     6.812985     3.447256 
1622.555390     0.907749     6.595606   243.016213     6.770627     3.445620 
1624.177940     0.908654     6.667974   240.578253     6.743870     3.443983 
1625.802120     0.909560     6.654417   241.289335     6.733395     3.442348 
1627.427920     0.910468     6.594734   243.634440     6.738834     3.440712 
1629.055350     0.911376     6.723234   239.077631     6.758702     3.439078 
1630.684410     0.912284     6.748685   238.342882     6.790418     3.437444 
1632.315090     0.913194     6.620847   243.175175     6.830378     3.435811 
1633.947410     0.914105     6.737529   239.156241     6.874032     3.434179 
1635.581350     0.915017     6.893136   233.843761     6.916130     3.432547 
1637.216940     0.915929     7.016922   230.025098     6.951044     3.430916 
1638.854150     0.916843     7.084278   228.032350     6.973128     3.429285 
1640.493010     0.917757     7.082037   228.214963     6.977223     3.427655 
1642.133500     0.918672     6.890663   234.558292     6.959139     3.426026 
1643.775630     0.919588     6.947832   232.844429     6.916047     3.424397 
1645.419410     0.920506     6.990353   231.657160     6.846740     3.422770 
1647.064830     0.921424     6.726764   240.854922     6.751720     3.421142 
1648.711890     0.922343     6.724274   241.111475     6.633048     3.419516 
1650.360610     0.923262     6.601116   245.821851     6.494038     3.417890 
1652.010970     0.924183     6.305481   257.388267     6.338835     3.416265 
1653.662980     0.925105     6.203368   261.798052     6.172013     3.414640 
1655.316640     0.926028     5.967761   272.351286     5.998207     3.413016 
1656.971960     0.926951     5.788097   280.683526     5.821826     3.411393 
1658.628930     0.927876     5.682550   286.099755     5.646842     3.409771 
1660.287560     0.928801     5.380423   302.356498     5.476694     3.408149 
1661.947840     0.929727     5.324803   305.703723     5.314226     3.406528 
1663.609790     0.930655     5.240305   310.787832     5.161802     3.404908 
1665.273400     0.931583     5.005002   325.548860     5.021508     3.403288 
1666.938680     0.932512     4.896497   332.955553     4.894277     3.401669 
1668.605610     0.933442     4.793009   340.299550     4.780389     3.400051 
1670.274220     0.934373     4.666005   349.671506     4.679893     3.398434 
1671.944490     0.935305     4.634327   352.421179     4.592583     3.396817 
1673.616440     0.936238     4.499320   362.974109     4.517987     3.395201 
1675.290060     0.937171     4.410354   370.512742     4.455637     3.393586 
1676.965350     0.938106     4.381284   373.298234     4.404652     3.391971 
1678.642310     0.939042     4.371157   374.332338     4.363571     3.390357 
1680.320950     0.939978     4.356837   375.856444     4.330917     3.388744 
1682.001270     0.940916     4.300382   380.876162     4.305306     3.387132 
1683.683280     0.941854     4.245706   386.157635     4.285443     3.385520 
1685.366960     0.942794     4.214323   389.309572     4.270105     3.383909 
1687.052330     0.943734     4.257788   385.515250     4.258169     3.382299 
1688.739380     0.944675     4.260620   385.517672     4.248705     3.380690 
1690.428120     0.945617     4.240738   387.733838     4.241002     3.379081 
1692.118550     0.946561     4.200953   391.548180     4.234598     3.377473 
1693.810660     0.947505     4.199666   391.986763     4.229285     3.375866 
1695.504470     0.948450     4.183502   393.507481     4.225123     3.374260 
1697.199980     0.949396     4.151074   396.940385     4.222401     3.372655 
1698.897180     0.950343     4.130326   399.268684     4.221593     3.371050 
1700.596080     0.951290     4.154690   397.361287     4.223356     3.369446 
1702.296670     0.952239     4.185495   394.743737     4.228478     3.367843 
1703.998970     0.953189     4.227394   391.259193     4.237855     3.366240 
1705.702970     0.954140     4.179921   395.830482     4.252499     3.364639 
1707.408670     0.955091     4.156812   397.940626     4.273442     3.363038 
1709.116080     0.956044     4.196941   394.872548     4.301736     3.361438 
1710.825200     0.956998     4.226844   392.335612     4.338389     3.359839 
1712.536020     0.957952     4.301781   385.838667     4.384326     3.358240 
1714.248560     0.958908     4.362559   380.564159     4.440330     3.356643 
1715.962810     0.959864     4.367208   380.353107     4.506986     3.355046 
1717.678770     0.960822     4.341362   383.145349     4.584627     3.353450 
1719.396450     0.961780     4.471457   372.306625     4.673277     3.351855 
1721.115840     0.962739     4.565525   364.837607     4.772601     3.350261 
1722.836960     0.963699     4.705919   354.405309     4.881855     3.348667 
1724.559800     0.964661     4.771841   349.979943     4.999832     3.347074 
1726.284360     0.965623     4.962331   336.930983     5.124803     3.345483 
1728.010640     0.966586     5.072611   329.675902     5.254467     3.343892 
1729.738650     0.967550     5.141690   325.527480     5.385910     3.342301 
1731.468390     0.968515     5.328516   314.407407     5.515577     3.340712 
1733.199860     0.969481     5.445547   307.935883     5.639313     3.339124 
1734.933060     0.970448     5.600601   299.567182     5.752472     3.337536 
1736.667990     0.971416     5.760971   291.635929     5.850174     3.335949 
1738.404660     0.972385     5.777587   290.888719     5.927666     3.334363 
1740.143060     0.973355     5.842917   287.922354     5.980801     3.332778 
1741.883210     0.974326     5.906955   285.196769     6.006522     3.331194 
1743.625090     0.975298     5.849476   288.161015     6.003243     3.329611 
1745.368710     0.976271     5.880453   286.664942     5.971045     3.328028 
1747.114080     0.977245     5.848189   288.535196     5.911615     3.326447 
1748.861200     0.978219     5.720831   295.128444     5.827978     3.324866 
1750.610060     0.979195     5.638214   299.586470     5.724125     3.323286 
1752.360670     0.980172     5.473020   308.735237     5.604541     3.321707 
1754.113030     0.981150     5.342169   316.590704     5.473855     3.320129 
1755.867140     0.982128     5.234654   323.226496     5.336496     3.318552 
1757.623010     0.983108     5.096039   332.094632     5.196500     3.316976 
1759.380630     0.984089     5.010274   337.900340     5.057429     3.315400 
1761.140010     0.985070     4.806636   352.404375     4.922303     3.313826 
1762.901150     0.986053     4.656194   363.825638     4.793600     3.312252 
1764.664050     0.987036     4.509367   375.999159     4.673282     3.310680 
1766.428720     0.988021     4.517262   375.608817     4.562851     3.309108 
1768.195150     0.989007     4.406515   385.319428     4.463403     3.307537 
1769.963340     0.989993     4.300595   394.845713     4.375685     3.305967 
1771.733310     0.990981     4.275263   397.524510     4.300143     3.304398 
1773.505040     0.991969     4.148367   409.728495     4.236982     3.302830 
1775.278540     0.992959     4.068096   418.229107     4.186218     3.301263 
1777.053820     0.993949     4.158205   409.505819     4.147754     3.299697 
1778.830880     0.994941     4.131207   412.101273     4.121369     3.298132 
1780.609710     0.995933     4.011174   424.885684     4.106747     3.296568 
1782.390320     0.996927     4.016752   424.872548     4.103569     3.295004 
1784.172710     0.997921     4.035971   423.121542     4.111486     3.293442 
1785.956880     0.998916     4.006522   426.370025     4.130122     3.291881 
1787.742840     0.999913     4.019851   425.446229     4.159088     3.290320 
1789.530580     1.000910     4.090379   418.591308     4.197959     3.288761 
1791.320110     1.001909     4.124058   415.249500     4.246261     3.287202 
1793.111430     1.002908     4.170270   410.988375     4.303352     3.285644 
1794.904540     1.003909     4.120221   416.208698     4.368632     3.284088 
1796.699450     1.004910     4.354723   394.326202     4.441350     3.282532 
1798.496150     1.005913     4.378850   392.253716     4.520487     3.280978 
1800.294640     1.006916     4.456817   386.120910     4.604767     3.279424 
1802.094940     1.007921     4.583891   375.685847     4.692660     3.277871 
1803.897030     1.008926     4.696575   367.063778     4.782381     3.276320 
1805.700930     1.009932     4.774145   361.500527     4.871871     3.274769 
1807.506630     1.010940     4.795772   360.103405     4.958866     3.273219 
1809.314140     1.011948     4.916210   351.543429     5.040960     3.271670 
1811.123450     1.012958     4.969768   348.030601     5.115746     3.270123 
1812.934570     1.013968     5.130259   337.488039     5.181045     3.268576 
1814.747510     1.014980     5.207179   332.920682     5.235044     3.267030 
1816.562260     1.015992     5.231341   331.379967     5.276580     3.265486 
1818.378820     1.017006     5.288213   328.216728     5.305396     3.263942 
1820.197200     1.018021     5.314437   326.917070     5.322255     3.262400 
1822.017390     1.019036     5.325267   326.415690     5.328934     3.260858 
1823.839410     1.020053     5.322743   326.713592     5.328083     3.259317 
1825.663250     1.021070     5.328156   326.757179     5.322993     3.257778 
1827.488910     1.022089     5.270281   330.688172     5.317320     3.256239 
1829.316400     1.023109     5.263294   331.210642     5.314807     3.254702 
1831.145720     1.024129     5.360226   325.594093     5.319051     3.253166 
1832.976870     1.025151     5.300154   329.522477     5.333306     3.251630 
1834.809840     1.026174     5.261835   332.075993     5.360303     3.250096 
1836.644650     1.027197     5.360570   326.347764     5.402202     3.248563 
1838.481300     1.028222     5.467668   320.059764     5.460600     3.247030 
1840.319780     1.029248     5.520794   317.287653     5.536347     3.245499 
1842.160100     1.030275     5.632474   311.390403     5.629505     3.243969 
1844.002260     1.031302     5.702024   307.710673     5.739282     3.242440 
1845.846260     1.032331     5.685139   308.790360     5.864035     3.240912 
1847.692110     1.033361     5.907694   297.509478     6.001240     3.239386 
1849.539800     1.034392     6.099940   288.459243     6.147484     3.237860 
1851.389340     1.035424     6.243023   282.182725     6.298502     3.236335 
1853.240730     1.036457     6.543633   269.271416     6.449235     3.234812 
1855.093970     1.037491     6.681351   263.965734     6.593940     3.233289 
1856.949060     1.038526     6.667715   264.762824     6.726351     3.231768 
1858.806010     1.039562     6.883222   256.744306     6.840279     3.230248 
1860.664820     1.040599     6.969602   253.713237     6.929785     3.228728 
1862.525480     1.041637     7.027734   251.877304     6.989615     3.227210 
1864.388010     1.042676     7.009214   252.812587     7.015689     3.225693 
1866.252400     1.043717     6.949943   255.085853     7.005558     3.224178 
1868.118650     1.044758     6.934707   255.818971     6.958865     3.222663 
1869.986770     1.045800     6.862434   258.634889     6.877227     3.221149 
1871.856750     1.046844     6.668761   266.386392     6.763871     3.219637 
1873.728610     1.047888     6.622116   268.403848     6.623245     3.218125 
1875.602340     1.048933     6.430060   276.538790     6.460559     3.216615 
1877.477940     1.049980     6.227234   285.746432     6.281359     3.215106 
1879.355420     1.051027     6.082653   292.780589     6.091144     3.213598 
1881.234770     1.052076     5.858886   304.112755     5.895089     3.212092 
1883.116010     1.053126     5.682981   313.679362     5.697868     3.210586 
1884.999130     1.054176     5.487594   325.119084     5.503560     3.209081 
1886.884120     1.055228     5.270325   338.578391     5.315594     3.207578 
1888.771010     1.056281     5.107729   349.632931     5.136747     3.206076 
1890.659780     1.057335     5.003554   357.014333     4.969177     3.204575 
1892.550440     1.058390     4.893290   365.333584     4.814460     3.203075 
1894.442990     1.059446     4.670155   382.924502     4.673681     3.201577 
1896.337430     1.060503     4.637735   385.709252     4.547401     3.200079 
1898.233770     1.061561     4.466159   400.817732     4.435833     3.198583 
1900.132000     1.062620     4.300846   416.287338     4.338879     3.197088 
1902.032140     1.063680     4.375664   409.561347     4.256199     3.195594 
1903.934170     1.064741     4.274590   419.637408     4.187279     3.194101 
1905.838100     1.065803     4.210766   426.483091     4.131518     3.192610 
1907.743940     1.066867     4.204731   427.148836     4.088228     3.191119 
1909.651680     1.067931     4.196491   428.280019     4.056737     3.189630 
1911.561340     1.068997     4.208071   427.438369     4.036425     3.188142 
1913.472900     1.070063     4.186404   429.993441     4.026758     3.186656 
1915.386370     1.071131     4.155581   433.509579     4.027240     3.185170 
1917.301760     1.072199     4.096071   439.929854     4.037250     3.183686 
1919.219060     1.073269     4.043052   446.078421     4.056342     3.182203 
1921.138280     1.074340     4.051436   445.698603     4.084004     3.180721 
1923.059420     1.075412     4.128742   437.732058     4.119735     3.179240 
1924.982480     1.076485     4.139256   436.848162     4.163062     3.177761 
1926.907460     1.077559     4.219038   429.159007     4.213483     3.176283 
1928.834370     1.078634     4.180776   433.404174     4.270423     3.174806 
1930.763200     1.079710     4.282532   423.213990     4.333196     3.173330 
1932.693960     1.080788     4.333468   418.651092     4.400988     3.171856 
1934.626660     1.081866     4.450093   408.172743     4.472811     3.170383 
1936.561280     1.082945     4.416945   411.548517     4.547489     3.168911 
1938.497840     1.084026     4.540125   400.999790     4.623635     3.167440 
1940.436340     1.085107     4.632656   393.239559     4.699633     3.165971 
1942.376780     1.086190     4.705781   387.294292     4.773678     3.164503 
1944.319160     1.087274     4.838086   377.118616     4.843819     3.163036 
1946.263470     1.088359     4.918111   371.403979     4.908089     3.161571 
1948.209740     1.089445     4.879275   374.525351     4.964673     3.160106 
1950.157950     1.090532     5.015203   364.856005     5.012119     3.158643 
1952.108110     1.091620     5.024937   364.339302     5.049674     3.157182 
1954.060210     1.092709     5.104057   359.057027     5.077450     3.155721 
1956.014270     1.093799     5.196148   352.946411     5.096454     3.154262 
1957.970290     1.094890     5.120430   358.370025     5.108580     3.152804 
1959.928260     1.095983     5.221311   351.742569     5.116465     3.151348 
1961.888190     1.097076     5.217337   352.393526     5.123317     3.149893 
1963.850080     1.098171     5.150705   357.109602     5.132708     3.148439 
1965.813930     1.099267     5.218237   352.656296     5.148372     3.146986 
1967.779740     1.100364     5.260118   350.356325     5.173948     3.145535 
1969.747520     1.101462     5.213812   353.820640     5.212914     3.144085 
1971.717270     1.102561     5.307778   347.693744     5.268459     3.142637 
1973.688980     1.103661     5.312552   347.645254     5.343388     3.141189 
1975.662670     1.104762     5.385781   343.177235     5.440050     3.139743 
1977.638340     1.105864     5.545995   333.641924     5.560260     3.138299 
1979.615970     1.106968     5.680494   326.002679     5.705224     3.136856 
1981.595590     1.108072     5.832805   317.812216     5.875466     3.135414 
1983.577190     1.109178     5.929587   312.954064     6.070726     3.133973 
1985.560760     1.110285     6.094071   304.749415     6.289841     3.132534 
1987.546320     1.111392     6.396698   290.710197     6.530695     3.131096 
1989.533870     1.112501     6.720195   276.883093     6.790104     3.129660 
1991.523400     1.113611     7.044656   264.431326     7.063776     3.128225 
1993.514930     1.114723     7.228604   257.930813     7.346298     3.126791 
1995.508440     1.115835     7.552658   247.087027     7.631185     3.125358 
1997.503950     1.116948     7.780986   240.032443     7.911070     3.123927 
1999.501450     1.118063     8.113517   230.431720     8.178036     3.122498 
2001.500960     1.119178     8.474419   220.760291     8.423941     3.121070 
2003.502460     1.120295     8.728370   214.579529     8.640735     3.119643 
2005.505960     1.121413     8.822905   212.401800     8.820840     3.118217 
2007.511460     1.122532     9.065837   206.942739     8.957511     3.116793 
2009.518980     1.123652     9.092621   206.519349     9.045213     3.115371 
2011.528500     1.124773     9.114726   206.180424     9.079947     3.113949 
2013.540020     1.125896     9.094106   206.825793     9.059649     3.112530 
2015.553560     1.127019     9.049741   208.000507     8.984428     3.111111 
2017.569120     1.128144     8.919293   211.275251     8.856815     3.109694 
2019.586690     1.129269     8.759039   215.235964     8.681647     3.108279 
2021.606270     1.130396     8.484584   222.345170     8.465696     3.106864 
2023.627880     1.131524     8.129561   232.222193     8.217077     3.105452 
2025.651510     1.132653     7.862673   240.343191     7.944574     3.104040 
2027.677160     1.133783     7.588513   249.188274     7.657016     3.102631 
2029.704840     1.134915     7.348081   257.569063     7.362780     3.101222 
2031.734540     1.136047     7.032152   269.288296     7.069507     3.099815 
2033.766280     1.137181     6.722723   281.901369     6.783847     3.098410 
2035.800040     1.138316     6.448419   293.995305     6.511449     3.097005 
2037.835840     1.139452     6.346799   298.965292     6.256947     3.095603 
2039.873680     1.140589     6.113824   310.707855     6.023886     3.094202 
2041.913550     1.141727     5.954809   319.143753     5.815587     3.092802 
2043.955460     1.142866     5.816526   326.995108     5.634684     3.091404 
2045.999420     1.144006     5.649272   336.923932     5.483068     3.090007 
2048.045420     1.145148     5.595830   340.384438     5.361960     3.088612 
2050.093470     1.146291     5.507683   346.037757     5.272526     3.087218 
2052.143560     1.147435     5.486861   347.768963     5.215864     3.085826 
2054.195700     1.148580     5.371744   355.469468     5.192790     3.084435 
2056.249900     1.149726     5.427733   352.136204     5.204021     3.083045 
2058.306150     1.150873     5.484847   348.695367     5.250014     3.081657 
2060.364450     1.152021     5.578246   343.168716     5.331257     3.080271 
2062.424820     1.153171     5.697518   336.459840     5.448170     3.078886 
2064.487240     1.154322     5.802269   330.703326     5.601035     3.077503 
2066.551730     1.155474     5.935192   323.570441     5.789910     3.076121 
2068.618280     1.156627     6.166833   311.654215     6.014539     3.074741 
2070.686900     1.157781     6.481045   296.861292     6.274214     3.073362 
2072.757590     1.158936     6.683967   288.142525     6.567660     3.071985 
2074.830340     1.160093     6.941425   277.699183     6.892863     3.070609 
2076.905180     1.161250     7.471538   258.263855     7.246883     3.069235 
2078.982080     1.162409     7.816790   247.119500     7.625728     3.067862 
2081.061060     1.163569     8.159543   236.960821     8.024185     3.066491 
2083.142120     1.164730     8.696011   222.552397     8.435657     3.065121 
2085.225270     1.165893     9.180722   211.057321     8.852116     3.063753 
2087.310490     1.167056     9.675609   200.483166     9.264058     3.062387 
2089.397800     1.168221    10.074469   192.712063     9.660732     3.061022 
2091.487200     1.169387    10.525869   184.620087    10.030480     3.059658 
2093.578690     1.170554    10.792782   180.186624    10.361454     3.058296 
2095.672270     1.171722    11.077932   175.701681    10.642496     3.056936 
2097.767940     1.172891    11.301676   172.362238    10.863815     3.055577 
2099.865710     1.174061    11.520178   169.295078    11.017944     3.054220 
2101.965570     1.175233    11.518361   169.463671    11.100380     3.052865 
2104.067540     1.176406    11.366347   171.870390    11.110081     3.051511 
2106.171600     1.177580    11.142498   175.471247    11.049417     3.050158 
2108.277780     1.178755    10.998091   177.946716    10.923737     3.048808 
2110.386050     1.179931    10.735761   182.463670    10.740682     3.047458 
2112.496440     1.181109    10.472557   187.166699    10.509356     3.046111 
2114.608940     1.182288    10.064972   194.954465    10.239273     3.044765 
2116.723550     1.183467     9.897560   198.410224     9.939472     3.043420 
2118.840270     1.184648     9.513830   206.609780     9.617986     3.042078 
2120.959110     1.185831     9.158277   214.766173     9.281742     3.040736 
2123.080070     1.187014     8.775631   224.345108     8.936415     3.039397 
2125.203150     1.188199     8.442027   233.423442     8.586578     3.038059 
2127.328350     1.189384     8.078204   244.148712     8.236062     3.036723 
2129.455680     1.190571     7.747253   254.789030     7.888259     3.035388 
2131.585140     1.191760     7.504424   263.266617     7.546374     3.034055 
2133.716720     1.192949     7.201087   274.534058     7.213533     3.032723 
2135.850440     1.194139     6.932302   285.358474     6.892731     3.031394 
2137.986290     1.195331     6.615447   299.218749     6.586738     3.030065 
2140.124270     1.196524     6.335879   312.701651     6.297965     3.028739 
2142.264400     1.197718     6.098498   325.229674     6.028385     3.027414 
2144.406660     1.198913     5.881658   337.350690     5.779445     3.026091 
2146.551070     1.200110     5.640950   352.005800     5.552098     3.024769 
2148.697620     1.201308     5.427366   366.201283     5.346914     3.023450 
2150.846320     1.202506     5.273454   377.320972     5.164123     3.022131 
2152.997160     1.203707     5.073479   392.383486     5.003505     3.020815 
2155.150160     1.204908     4.893054   407.197129     4.864673     3.019500 
2157.305310     1.206110     4.817993   413.921986     4.747056     3.018187 
2159.462620     1.207314     4.636815   430.461402     4.650084     3.016876 
2161.622080     1.208519     4.561753   437.853888     4.573243     3.015566 
2163.783700     1.209725     4.439845   450.162556     4.515886     3.014258 
2165.947490     1.210932     4.405475   454.054862     4.477244     3.012951 
2168.113430     1.212141     4.319823   463.703985     4.456443     3.011647 
2170.281550     1.213351     4.320720   464.019681     4.452528     3.010344 
2172.451830     1.214561     4.311424   465.332471     4.464478     3.009042 
2174.624280     1.215774     4.328020   464.082659     4.491167     3.007743 
2176.798900     1.216987     4.366429   460.405765     4.531278     3.006445 
2178.975700     1.218202     4.425526   454.682857     4.583331     3.005149 
2181.154680     1.219417     4.511110   446.502121     4.645628     3.003855 
2183.335830     1.220634     4.551194   442.992985     4.716187     3.002562 
2185.519170     1.221853     4.668528   432.385499     4.792735     3.001271 
2187.704690     1.223072     4.679709   431.624968     4.872660     2.999982 
2189.892390     1.224293     4.773276   423.692029     4.953022     2.998694 
2192.082290     1.225515     4.878939   415.060697     5.030541     2.997409 
2194.274370     1.226738     4.998890   405.416149     5.101723     2.996125 
2196.468640     1.227962     5.056168   401.233887     5.163020     2.994842 
2198.665110     1.229187     5.112959   397.084990     5.211066     2.993562 
2200.863780     1.230414     5.130198   396.237158     5.242955     2.992283 
2203.064640     1.231642     5.254017   387.285451     5.256516     2.991006 
2205.267700     1.232871     5.198332   391.731712     5.250520     2.989731 
2207.472970     1.234102     5.159747   395.227456     5.224794     2.988458 
2209.680440     1.235334     5.116180   398.858290     5.180206     2.987186 
2211.890130     1.236567     4.984575   409.709255     5.118521     2.985916 
2214.102020     1.237801     4.921656   415.410491     5.042174     2.984648 
2216.316120     1.239036     4.891777   418.306095     4.953990     2.983382 
2218.532430     1.240273     4.764542   429.824257     4.856977     2.982118 
2220.750970     1.241511     4.615231   444.142985     4.754095     2.980855 
2222.971720     1.242750     4.477592   458.295002     4.648092     2.979594 
2225.194690     1.243990     4.329188   474.461653     4.541419     2.978335 
2227.419880     1.245232     4.253448   483.145151     4.436195     2.977078 
2229.647300     1.246474     4.139484   496.976299     4.334184     2.975822 
2231.876950     1.247718     3.936854   522.963090     4.236794     2.974569 
2234.108830     1.248964     3.877583   531.277957     4.145104     2.973317 
2236.342940     1.250210     3.871391   532.460165     4.059897     2.972067 
2238.579280     1.251458     3.763667   548.272907     3.981671     2.970819 
2240.817860     1.252707     3.641714   567.115658     3.910699     2.969572 
2243.058680     1.253957     3.620974   571.146775     3.847057     2.968328 
2245.301730     1.255209     3.525078   587.152977     3.790643     2.967085 
2247.547040     1.256462     3.464326   598.030740     3.741218     2.965845 
2249.794580     1.257716     3.475727   596.761590     3.698456     2.964606 
2252.044380     1.258971     3.477658   596.882315     3.661947     2.963369 
2254.296420     1.260228     3.357957   618.613429     3.631259     2.962133 
2256.550720     1.261486     3.349677   620.658995     3.605937     2.960900 
2258.807270     1.262745     3.311523   628.422114     3.585539     2.959668 
2261.066080     1.264005     3.302463   631.044746     3.569666     2.958439 
2263.327140     1.265267     3.376578   617.787714     3.557961     2.957211 
2265.590470     1.266529     3.314253   630.122525     3.550123     2.955985 
2267.856060     1.267794     3.214953   650.062879     3.545916     2.954761 
2270.123920     1.269059     3.281177   637.495227     3.545172     2.953539 
2272.394040     1.270326     3.245036   645.177657     3.547793     2.952319 
2274.666430     1.271594     3.306350   633.842421     3.553744     2.951100 
2276.941100     1.272863     3.328617   630.269337     3.563056     2.949884 
2279.218040     1.274133     3.319293   632.605274     3.575837     2.948669 
2281.497260     1.275405     3.307791   635.739899     3.592247     2.947456 
2283.778760     1.276678     3.332027   631.950248     3.612508     2.946246 
2286.062540     1.277952     3.316398   635.397328     3.636759     2.945037 
2288.348600     1.279228     3.394122   621.396284     3.665248     2.943830 
2290.636950     1.280505     3.461008   610.228358     3.698634     2.942625 
2292.927580     1.281783     3.479810   607.432365     3.737430     2.941422 
2295.220510     1.283062     3.554089   595.766568     3.782073     2.940221 
2297.515730     1.284343     3.600672   588.739129     3.833024     2.939021 
2299.813250     1.285625     3.656580   580.304905     3.890747     2.937824 
2302.113060     1.286908     3.700660   574.023752     3.955737     2.936629 
2304.415170     1.288192     3.813849   557.583333     4.028492     2.935435 
2306.719590     1.289478     3.966120   537.017552     4.109469     2.934244 
2309.026310     1.290765     4.047019   526.940826     4.199086     2.933054 
2311.335340     1.292054     4.086017   522.386411     4.297704     2.931867 
2313.646670     1.293343     4.171573   512.159771     4.405597     2.930681 
2315.960320     1.294634     4.305579   496.863533     4.522941     2.929497 
2318.276280     1.295926     4.435950   482.815681     4.649773     2.928316 
2320.594550     1.297220     4.544719   471.964745     4.786160     2.927136 
2322.915150     1.298515     4.734639   453.456556     4.933115     2.925958 
2325.238060     1.299811     4.836970   444.334744     5.089787     2.924782 
2327.563300     1.301108     4.965511   433.361590     5.254169     2.923609 
2329.890870     1.302407     5.154407   418.038439     5.424848     2.922437 
2332.220760     1.303707     5.384804   400.659053     5.600616     2.921267 
2334.552980     1.305008     5.553185   388.826705     5.779973     2.920099 
2336.887530     1.306311     5.615646   384.946811     5.960936     2.918933 
2339.224420     1.307615     5.817339   372.114031     6.140910     2.917770 
2341.563640     1.308920     6.069127   356.964690     6.316643     2.916608 
2343.905210     1.310227     6.222158   348.622582     6.484310     2.915448 
2346.249110     1.311534     6.330916   343.205590     6.639621     2.914290 
2348.595360     1.312844     6.516859   333.757380     6.778016     2.913134 
2350.943960     1.314154     6.676558   326.154241     6.894963     2.911981 
2353.294900     1.315466     6.690738   325.825460     6.986305     2.910829 
2355.648190     1.316779     6.787467   321.394748     7.048601     2.909679 
2358.003840     1.318093     6.827335   320.012358     7.079477     2.908531 
2360.361850     1.319409     6.875225   318.170366     7.077918     2.907386 
2362.722210     1.320726     6.878502   318.328766     7.044422     2.906242 
2365.084930     1.322044     6.768935   323.902925     6.981010     2.905101 
2367.450010     1.323364     6.649663   330.134422     6.891069     2.903961 
2369.817460     1.324685     6.509397   337.597680     6.779072     2.902824 
2372.187280     1.326007     6.341969   346.824671     6.650174     2.901688 
2374.559470     1.327331     6.204900   354.849408     6.509860     2.900555 
2376.934030     1.328656     6.151109   358.405712     6.363646     2.899424 
2379.310960     1.329982     6.130694   360.003247     6.216819     2.898294 
2381.690270     1.331310     5.905249   374.116461     6.074380     2.897167 
2384.071960     1.332638     5.802605   381.215342     5.940954     2.896042 
2386.456040     1.333969     5.722875   386.900542     5.820691     2.894919 
2388.842490     1.335300     5.673034   390.828629     5.717558     2.893798 
2391.231330     1.336633     5.560518   399.131975     5.635451     2.892679 
2393.622570     1.337967     5.503696   403.737185     5.577953     2.891563 
2396.016190     1.339303     5.631209   395.142297     5.548494     2.890448 
2398.412210     1.340640     5.655243   393.908392     5.550541     2.889335 
2400.810620     1.341978     5.679248   392.718389     5.587651     2.888225 
2403.211430     1.343318     5.807083   384.599321     5.663516     2.887117 
2405.614640     1.344659     5.981912   373.756937     5.781986     2.886010 
2408.020250     1.346001     6.231948   359.171629     5.947066     2.884906 
2410.428270     1.347345     6.491288   345.341166     6.162887     2.883804 
2412.838700     1.348690     6.582147   340.977283     6.433633     2.882704 
2415.251540     1.350036     6.984088   321.754355     6.763425     2.881607 
2417.666790     1.351384     7.264630   309.744210     7.156122     2.880511 
2420.084460     1.352733     7.632402   295.258891     7.615176     2.879417 
2422.504540     1.354083     8.188188   275.584464     8.143378     2.878326 
2424.927050     1.355435     8.724124   258.944293     8.742589     2.877237 
2427.351980     1.356788     9.357966   241.714928     9.413424     2.876150 
2429.779330     1.358142     9.980950   226.896893    10.154964     2.875065 
2432.209110     1.359498    10.660724   212.709212    10.964278     2.873982 
2434.641320     1.360855    11.687179   194.251572    11.836120     2.872901 
2437.075960     1.362213    12.638862   179.842500    12.762535     2.871823 
2439.513030     1.363573    13.620255   167.097474    13.732476     2.870747 
2441.952550     1.364934    14.744489   154.554549    14.731405     2.869672 
2444.394500     1.366297    15.693272   145.374584    15.741146     2.868600 
2446.838890     1.367661    16.828834   135.713234    16.739734     2.867531 
2449.285730     1.369026    17.930402   127.541353    17.701804     2.866463 
2451.735020     1.370393    19.081913   119.976192    18.599340     2.865398 
2454.186750     1.371761    19.929868   115.009129    19.403608     2.864334 
2456.640940     1.373130    20.695486   110.888890    20.086665     2.863273 
2459.097580     1.374501    21.245064   108.141658    20.623239     2.862214 
2461.556680     1.375873    21.558304   106.696800    20.992896     2.861158 
2464.018230     1.377246    21.725377   106.014137    21.181487     2.860103 
2466.482250     1.378621    21.794650   105.798295    21.182676     2.859051 
2468.948740     1.379998    21.434761   107.705991    20.997683     2.858001 
2471.417680     1.381375    20.958809   110.295081    20.635344     2.856953 
2473.889100     1.382754    20.358513   113.691586    20.111339     2.855907 
2476.362990     1.384135    19.527519   118.679463    19.446567     2.854864 
2478.839350     1.385516    18.604415   124.726389    18.665526     2.853823 
2481.318190     1.386899    17.657151   131.588695    17.794485     2.852784 
2483.799510     1.388284    16.670055   139.552348    16.859806     2.851747 
2486.283310     1.389670    15.667588   148.657251    15.886567     2.850712 
2488.769590     1.391057    14.692833   158.717958    14.897593     2.849680 
2491.258360     1.392446    13.709829   170.319581    13.912874     2.848650 
2493.749620     1.393836    12.685888   184.292458    12.949309     2.847622 
2496.243370     1.395227    11.867941   197.233354    12.020665     2.846597 
2498.739620     1.396620    11.168706   209.834706    11.137685     2.845573 
2501.238350     1.398014    10.338773   226.944476    10.308306     2.844552 
2503.739590     1.399410     9.701987   242.130721     9.537902     2.843533 
2506.243330     1.400807     9.021390   260.685105     8.829727     2.842517 
2508.749580     1.402206     8.505752   276.812431     8.184855     2.841503 
2511.258330     1.403605     8.000026   294.611265     7.602560     2.840491 
2513.769580     1.405007     7.483364   315.370061     7.080905     2.839481 
2516.283350     1.406409     7.054886   334.914500     6.616897     2.838473 
2518.799640     1.407813     6.618077   357.446181     6.206783     2.837468 
2521.318440     1.409219     6.254667   378.615729     5.846305     2.836465 
2523.839760     1.410626     5.942708   398.900034     5.530927     2.835465 
2526.363590     1.412034     5.585813   424.876751     5.256053     2.834467 
2528.889960     1.413444     5.304530   447.919394     5.017242     2.833471 
2531.418850     1.414855     5.013142   474.489558     4.810103     2.832477 
2533.950270     1.416267     4.733881   503.044816     4.630469     2.831485 
2536.484220     1.417681     4.573927   521.325410     4.474641     2.830496 
2539.020700     1.419096     4.392262   543.513515     4.339289     2.829510 
2541.559720     1.420513     4.215155   567.124571     4.221469     2.828525 
2544.101280     1.421931     4.157730   575.553652     4.118621     2.827543 
2546.645380     1.423351     3.955438   605.767442     4.028561     2.826563 
2549.192030     1.424772     3.795291   631.942622     3.949353     2.825586 
2551.741220     1.426194     3.715627   646.274738     3.879354     2.824610 
2554.292960     1.427618     3.589753   669.678948     3.817213     2.823637 
2556.847250     1.429043     3.563311   675.586397     3.761797     2.822667 
2559.404100     1.430470     3.470883   694.553231     3.712167     2.821699 
2561.963510     1.431898     3.352153   719.604483     3.667550     2.820733 
2564.525470     1.433327     3.335020   724.545667     3.627262     2.819769 
2567.090000     1.434758     3.383875   714.946838     3.590637     2.818808 
2569.657090     1.436191     3.233330   748.922717     3.557253     2.817849 
2572.226740     1.437625     3.236371   749.196200     3.526855     2.816893 
2574.798970     1.439060     3.196285   759.651588     3.499139     2.815939 
2577.373770     1.440497     3.186487   763.023636     3.473777     2.814987 
2579.951140     1.441935     3.147402   773.193894     3.450533     2.814038 
2582.531090     1.443374     3.139407   776.341137     3.429217     2.813091 
2585.113620     1.444815     3.121936   781.515498     3.409669     2.812146 
2587.698740     1.446258     3.154788   774.501011     3.391753     2.811204 
2590.286440     1.447702     3.099289   789.524300     3.375347     2.810264 
2592.876720     1.449147     3.076934   796.248005     3.360367     2.809327 
2595.469600     1.450594     3.079257   796.484875     3.346753     2.808392 
2598.065070     1.452042     3.116120   787.928556     3.334474     2.807459 
2600.663130     1.453492     3.077542   799.177859     3.323508     2.806529 
2603.263800     1.454943     3.084100   798.472535     3.313862     2.805601 
2605.867060     1.456395     3.114586   791.555423     3.305571     2.804675 
2608.472930     1.457849     3.122227   790.805899     3.298699     2.803752 
2611.081400     1.459305     3.078718   803.073897     3.293329     2.802831 
2613.692480     1.460762     3.079687   803.667298     3.289571     2.801913 
2616.306180     1.462220     3.094622   801.022338     3.287567     2.800997 
2618.922480     1.463680     3.131432   793.062585     3.287486     2.800084 
2621.541400     1.465141     3.133535   793.214923     3.289512     2.799173 
2624.162950     1.466604     3.161314   787.400221     3.293858     2.798264 
2626.787110     1.468068     3.155711   789.585532     3.300757     2.797358 
2629.413900     1.469534     3.197235   780.377601     3.310442     2.796454 
2632.043310     1.471001     3.234609   772.355228     3.323152     2.795553 
2634.675350     1.472470     3.290471   760.658837     3.339027     2.794654 
2637.310030     1.473940     3.227428   776.478729     3.358117     2.793758 
2639.947340     1.475412     3.295925   761.278516     3.380875     2.792864 
2642.587290     1.476885     3.326822   755.341014     3.407519     2.791972 
2645.229870     1.478359     3.380462   744.205769     3.438063     2.791083 
2647.875100     1.479835     3.331621   756.055643     3.472548     2.790197 
2650.522980     1.481313     3.380807   746.265005     3.511121     2.789313 
2653.173500     1.482792     3.424516   737.691296     3.552829     2.788431 
2655.826670     1.484272     3.508080   721.279488     3.597235     2.787552 
2658.482500     1.485754     3.535567   716.332125     3.644165     2.786675 
2661.140980     1.487237     3.615999   701.350496     3.692927     2.785801 
2663.802120     1.488722     3.628655   699.937306     3.742538     2.784929 
2666.465930     1.490209     3.694915   688.240530     3.791827     2.784059 
2669.132390     1.491697     3.755492   678.017606     3.839447     2.783193 
2671.801520     1.493186     3.811396   669.015354     3.884351     2.782328 
2674.473330     1.494677     3.869191   660.118611     3.925570     2.781466 
2677.147800     1.496169     3.907476   654.486781     3.960526     2.780607 
2679.824950     1.497663     3.946303   648.973666     3.987254     2.779750 
2682.504770     1.499158     3.921165   653.916863     4.004548     2.778896 
2685.187280     1.500655     3.981225   645.031831     4.011798     2.778044 
2687.872460     1.502153     3.914389   656.828120     4.008896     2.777195 
2690.560340     1.503653     3.905836   659.090664     3.996230     2.776348 
2693.250900     1.505154     3.891460   662.480373     3.974628     2.775503 
2695.944150     1.506657     3.828116   674.462214     3.945269     2.774661 
2698.640090     1.508162     3.781425   683.620757     3.909527     2.773822 
2701.338730     1.509667     3.768908   686.533851     3.868859     2.772985 
2704.040070     1.511175     3.718762   696.927172     3.824707     2.772151 
2706.744110     1.512684     3.686084   704.193485     3.778431     2.771319 
2709.450850     1.514194     3.639214   714.069048     3.731260     2.770490 
2712.160310     1.515706     3.567532   729.427192     3.684280     2.769663 
2714.872470     1.517219     3.538720   736.298762     3.638422     2.768839 
2717.587340     1.518734     3.461148   753.919759     3.594466     2.768018 
2720.304930     1.520250     3.483019   749.927589     3.553056     2.767199 
2723.025230     1.521768     3.391905   770.982030     3.514690     2.766382 
2725.748260     1.523288     3.413170   766.963773     3.479732     2.765568 
2728.474000     1.524809     3.397681   771.916675     3.448443     2.764757 
2731.202480     1.526331     3.354287   783.008961     3.420987     2.763948 
2733.933680     1.527855     3.314152   793.434796     3.397452     2.763142 
2736.667610     1.529381     3.288528   800.532873     3.377868     2.762338 
2739.404280     1.530908     3.269335   806.177033     3.362226     2.761537 
2742.143690     1.532436     3.244891   813.450885     3.350498     2.760738 
2744.885830     1.533966     3.289161   803.455001     3.342655     2.759942 
2747.630720     1.535498     3.309734   799.524089     3.338709     2.759149 
2750.378350     1.537031     3.299986   803.180415     3.338687     2.758358 
2753.128720     1.538566     3.326120   798.126536     3.342689     2.757569 
2755.881850     1.540102     3.292266   807.203943     3.350904     2.756784 
2758.637740     1.541640     3.333776   798.136909     3.363588     2.756001 
2761.396370     1.543179     3.363692   792.427349     3.380819     2.755220 
2764.157770     1.544720     3.405836   783.736893     3.403411     2.754442 
2766.921930     1.546262     3.392869   787.657027     3.432066     2.753667 
2769.688850     1.547806     3.481047   769.060238     3.467339     2.752894 
2772.458540     1.549352     3.496695   766.643143     3.510490     2.752124 
2775.231000     1.550899     3.557524   754.559407     3.562902     2.751356 
2778.006230     1.552447     3.612476   744.115637     3.626056     2.750591 
2780.784230     1.553997     3.747704   718.204308     3.701181     2.749829 
2783.565020     1.555549     3.856841   699.167602     3.789578     2.749069 
2786.348580     1.557102     3.900593   692.237658     3.892726     2.748312 
2789.134930     1.558657     3.961132   682.699032     4.012235     2.747558 
2791.924070     1.560213     4.170078   649.483169     4.149726     2.746806 
2794.715990     1.561771     4.298386   630.868823     4.306732     2.746057 
2797.510710     1.563331     4.442038   611.478129     4.484612     2.745310 
2800.308220     1.564892     4.540798   599.015022     4.684338     2.744566 
2803.108530     1.566454     4.803653   567.138617     4.906641     2.743825 
2805.911630     1.568018     5.053703   539.794974     5.152016     2.743086 
2808.717550     1.569584     5.287816   516.825588     5.420186     2.742350 
2811.526260     1.571151     5.597692   488.897141     5.710114     2.741617 
2814.337790     1.572720     5.871985   466.692778     6.019964     2.740886 
2817.152130     1.574290     6.242399   439.644131     6.346983     2.740158 
2819.969280     1.575862     6.592863   416.937516     6.687391     2.739433 
2822.789250     1.577436     6.929465   397.208773     7.036306     2.738710 
2825.612040     1.579011     7.360361   374.484911     7.387711     2.737990 
2828.437650     1.580588     7.770421   355.247334     7.734484     2.737272 
2831.266090     1.582166     8.132516   339.899268     8.068523     2.736557 
2834.097350     1.583746     8.512246   325.142886     8.380959     2.735845 
2836.931450     1.585327     8.822095   314.156463     8.662488     2.735136 
2839.768380     1.586910     9.174786   302.549961     8.903819     2.734429 
2842.608150     1.588495     9.341982   297.505168     9.096260     2.733725 
2845.450760     1.590081     9.523640   292.224302     9.232390     2.733023 
2848.296210     1.591669     9.616444   289.821130     9.306757     2.732325 
2851.144510     1.593258     9.670458   288.584116     9.316459     2.731628 
2853.995650     1.594849     9.564345   292.199626     9.261476     2.730935 
2856.849650     1.596442     9.462389   295.767807     9.144662     2.730244 
2859.706500     1.598036     9.340465   300.044764     8.971384     2.729556 
2862.566200     1.599631     9.106263   308.193585     8.748916     2.728871 
2865.428770     1.601229     8.729931   321.881943     8.485723     2.728188 
2868.294200     1.602828     8.444199   333.214762     8.190761     2.727508 
2871.162490     1.604428     8.065607   349.305496     7.872900     2.726831 
2874.033650     1.606030     7.821633   360.774430     7.540509     2.726157 
2876.907690     1.607634     7.453019   379.110104     7.201195     2.725485 
2879.784600     1.609239     7.048068   401.378272     6.861655     2.724816 
2882.664380     1.610846     6.749813   419.646864     6.527617     2.724149 
2885.547040     1.612455     6.461664   439.042608     6.203832     2.723486 
2888.432590     1.614065     6.134945   463.047649     5.894102     2.722825 
2891.321020     1.615677     5.867395   484.795436     5.601335     2.722166 
2894.212350     1.617290     5.626581   506.165593     5.327607     2.721511 
2897.106560     1.618905     5.428102   525.308038     5.074256     2.720858 
2900.003660     1.620521     5.144967   554.959365     4.841906     2.720208 
2902.903670     1.622140     5.004820   571.339283     4.630583     2.719560 
2905.806570     1.623759     4.794384   597.214352     4.439786     2.718916 
2908.712380     1.625381     4.599098   623.299727     4.268897     2.718274 
2911.621090     1.627004     4.438938   646.789290     4.116796     2.717635 
2914.532710     1.628629     4.271283   672.933214     3.982218     2.716998 
2917.447240     1.630255     4.157436   692.244579     3.863762     2.716365 
2920.364690     1.631883     4.036247   714.137746     3.759913     2.715734 
2923.285060     1.633513     3.918320   736.570556     3.669147     2.715106 
2926.208340     1.635144     3.821840   755.997854     3.590002     2.714480 
2929.134550     1.636777     3.743367   772.970775     3.521098     2.713858 
2932.063680     1.638411     3.677704   787.728213     3.461156     2.713238 
2934.995750     1.640047     3.586872   808.706362     3.409022     2.712620 
2937.930740     1.641685     3.530071   822.930530     3.363673     2.712006 
2940.868670     1.643324     3.477016   836.605746     3.324137     2.711394 
2943.809540     1.644965     3.455502   842.929979     3.289604     2.710786 
2946.753350     1.646608     3.440842   847.538950     3.259372     2.710179 
2949.700110     1.648252     3.351395   871.395351     3.232838     2.709576 
2952.649810     1.649898     3.335860   876.648485     3.209486     2.708976 
2955.602460     1.651546     3.220566   909.269534     3.188881     2.708378 
2958.558060     1.653195     3.175692   923.086987     3.170661     2.707783 
2961.516620     1.654846     3.178410   923.807619     3.154496     2.707190 
2964.478130     1.656498     3.184629   923.115034     3.140122     2.706601 
2967.442610     1.658153     3.131504   940.187568     3.127319     2.706014 
2970.410050     1.659808     3.170624   929.814080     3.115899     2.705430 
2973.380460     1.661466     3.206716   920.523926     3.105707     2.704849 
2976.353840     1.663125     3.176078   930.937864     3.096615     2.704271 
2979.330200     1.664786     3.152913   938.743773     3.088502     2.703695 
2982.309530     1.666448     3.111784   952.626915     3.081280     2.703123 
2985.291840     1.668113     3.090668   960.241048     3.074867     2.702553 
2988.277130     1.669778     3.102890   957.988939     3.069201     2.701986 
2991.265410     1.671446     3.094072   962.081999     3.064234     2.701421 
2994.256670     1.673115     3.129523   952.434652     3.059921     2.700860 
2997.250930     1.674786     3.119071   956.867927     3.056230     2.700301 
3000.248180     1.676458     3.094362   965.674180     3.053141     2.699745 
3003.248430     1.678132     3.099334   965.390961     3.050646     2.699192 
3006.251680     1.679808     3.133219   956.409306     3.048744     2.698642 
3009.257930     1.681486     3.091730   970.649546     3.047445     2.698094 
3012.267190     1.683165     3.129999   959.674156     3.046771     2.697550 
3015.279450     1.684846     3.145426   956.551887     3.046758     2.697008 
3018.294730     1.686528     3.114738   967.246749     3.047459     2.696469 
3021.313030     1.688213     3.162276   953.914284     3.048940     2.695932 
3024.334340     1.689898     3.148541   959.368611     3.051282     2.695399 
3027.358670     1.691586     3.109181   972.844512     3.054594     2.694869 
3030.386030     1.693275     3.155221   959.946535     3.058999     2.694341 
3033.416420     1.694966     3.153529   961.888657     3.064640     2.693816 
3036.449840     1.696659     3.149790   964.345571     3.071683     2.693294 
3039.486290     1.698353     3.131575   971.159002     3.080314     2.692775 
3042.525770     1.700049     3.109718   978.908025     3.090741     2.692258 
3045.568300     1.701747     3.235811   942.174110     3.103184     2.691745 
3048.613870     1.703447     3.264530   935.364747     3.117877     2.691234 
3051.662480     1.705148     3.290077   929.375902     3.135060     2.690726 
3054.714140     1.706851     3.244425   943.599162     3.154958     2.690221 
3057.768860     1.708555     3.280897   934.220947     3.177806     2.689719 
3060.826630     1.710261     3.348852   916.711238     3.203821     2.689219 
3063.887450     1.711969     3.380141   909.403350     3.233173     2.688723 
3066.951340     1.713679     3.349006   919.046596     3.265976     2.688229 
3070.018290     1.715391     3.422437   900.664207     3.302261     2.687738 
3073.088310     1.717104     3.468073   889.677021     3.342068     2.687251 
3076.161400     1.718818     3.546580   871.399982     3.385314     2.686765 
3079.237560     1.720535     3.530755   876.322049     3.431783     2.686283 
3082.316800     1.722253     3.573589   866.952036     3.481141     2.685804 
3085.399110     1.723973     3.678857   843.196309     3.532913     2.685327 
3088.484510     1.725695     3.744987   829.493618     3.586478     2.684854 
3091.573000     1.727418     3.840207   809.955207     3.641044     2.684383 
3094.664570     1.729143     3.886236   801.525867     3.695652     2.683915 
3097.759230     1.730870     3.993580   780.933362     3.749181     2.683450 
3100.856990     1.732599     4.033530   774.327744     3.800336     2.682988 
3103.957850     1.734329     4.152522   753.056035     3.847788     2.682528 
3107.061810     1.736061     4.228457   740.615203     3.890300     2.682072 
3110.168870     1.737795     4.250814   737.667654     3.926831     2.681619 
3113.279040     1.739530     4.357071   720.668523     3.956569     2.681168 
3116.392320     1.741268     4.364314   720.381506     3.979010     2.680720 
3119.508710     1.743007     4.470807   704.255156     3.994009     2.680275 
3122.628220     1.744747     4.423948   712.579978     4.001724     2.679833 
3125.750850     1.746490     4.451731   708.996160     4.003281     2.679394 
3128.876600     1.748234     4.429837   713.344506     3.999927     2.678958 
3132.005470     1.749980     4.405124   718.355616     3.993025     2.678524 
3135.137480     1.751728     4.369144   725.069408     3.984115     2.678094 
3138.272620     1.753477     4.339783   730.914867     3.974848     2.677666 
3141.410890     1.755228     4.368437   727.128884     3.966890     2.677242 
3144.552300     1.756981     4.341034   732.547451     3.961858     2.676820 
3147.696850     1.758736     4.326084   736.090222     3.961236     2.676401 
3150.844550     1.760493     4.356109   731.993011     3.966340     2.675985 
3153.995390     1.762251     4.282098   745.464059     3.978292     2.675572 
3157.149390     1.764011     4.296321   744.029173     3.997983     2.675161 
3160.306540     1.765772     4.353460   735.183584     4.026039     2.674754 
3163.466850     1.767536     4.338998   738.582906     4.062809     2.674350 
3166.630310     1.769301     4.398521   729.561567     4.108332     2.673948 
3169.796940     1.771068     4.388218   732.147113     4.162311     2.673549 
3172.966740     1.772837     4.399809   730.976128     4.224102     2.673154 
3176.139710     1.774608     4.556183   706.780509     4.292685     2.672761 
3179.315850     1.776380     4.610663   699.449063     4.366643     2.672371 
3182.495160     1.778154     4.691638   688.324315     4.444159     2.671984 
3185.677660     1.779930     4.800442   673.431700     4.522995     2.671600 
3188.863340     1.781708     4.811268   672.869677     4.600528     2.671219 
3192.052200     1.783487     4.903293   660.931759     4.673838     2.670841 
3195.244250     1.785268     4.944849   656.156973     4.739836     2.670465 
3198.439500     1.787051     5.023775   646.714618     4.795467     2.670093 
3201.637930     1.788836     4.998133   650.844892     4.837974     2.669723 
3204.839570     1.790623     5.115922   636.675449     4.865175     2.669357 
3208.044410     1.792411     5.129091   635.775166     4.875899     2.668993 
3211.252460     1.794201     5.040966   647.716375     4.869719     2.668632 
3214.463710     1.795993     5.013508   652.136288     4.846769     2.668274 
3217.678170     1.797787     4.927121   664.214828     4.808161     2.667919 
3220.895850     1.799582     4.937338   663.634894     4.755750     2.667567 
3224.116750     1.801380     4.857887   675.445589     4.691809     2.667218 
3227.340860     1.803179     4.736394   693.548306     4.618790     2.666872 
3230.568200     1.804980     4.672142   703.925217     4.539372     2.666529 
3233.798770     1.806782     4.535671   725.857650     4.455691     2.666189 
3237.032570     1.808587     4.445276   741.634095     4.369672     2.665851 
3240.269600     1.810393     4.371355   755.130557     4.283193     2.665517 
3243.509870     1.812201     4.303164   767.892395     4.197925     2.665185 
3246.753380     1.814011     4.226708   782.563932     4.114160     2.664857 
3250.000140     1.815823     4.096396   808.584028     4.033584     2.664531 
3253.250140     1.817637     4.043304   820.066916     3.958506     2.664208 
3256.503390     1.819452     3.982547   833.705664     3.889209     2.663889 
3259.759890     1.821269     3.916236   848.804167     3.824975     2.663572 
3263.019650     1.823088     3.798250   875.997351     3.767371     2.663258 
3266.282670     1.824909     3.764254   885.102807     3.716792     2.662947 
3269.548950     1.826732     3.705483   900.270241     3.672916     2.662639 
3272.818500     1.828556     3.684016   906.531173     3.635409     2.662334 
3276.091320     1.830382     3.621563   923.016317     3.603946     2.662032 
3279.367410     1.832211     3.587637   932.869503     3.578187     2.661733 
3282.646780     1.834041     3.548486   944.401993     3.557775     2.661436 
3285.929430     1.835872     3.502108   958.187039     3.542348     2.661143 
3289.215360     1.837706     3.457420   971.723987     3.531548     2.660853 
3292.504570     1.839541     3.471705   968.595830     3.525003     2.660565 
3295.797070     1.841379     3.416771   985.329588     3.522361     2.660281 
3299.092870     1.843218     3.399969   991.428590     3.523312     2.659999 
3302.391960     1.845059     3.422097   986.135485     3.527594     2.659720 
3305.694360     1.846902     3.398587   994.143796     3.534959     2.659445 
3309.000050     1.848746     3.374337  1002.456331     3.545207     2.659172 
3312.309050     1.850593     3.344746  1012.345248     3.558192     2.658902 
3315.621360     1.852441     3.382316  1002.467123     3.573782     2.658635 
3318.936980     1.854291     3.337207  1017.197367     3.591909     2.658372 
3322.255920     1.856143     3.349694  1014.469302     3.612523     2.658111 
3325.578170     1.857997     3.347818  1016.193705     3.635612     2.657853 
3328.903750     1.859853     3.349653  1016.806229     3.661210     2.657598 
3332.232660     1.861711     3.388036  1006.454078     3.689389     2.657346 
3335.564890     1.863570     3.327652  1025.776367     3.720256     2.657096 
3338.900450     1.865431     3.402769  1004.343039     3.753995     2.656850 
3342.239350     1.867295     3.512093   974.385969     3.790796     2.656607 
3345.581590     1.869160     3.473060   986.420447     3.830935     2.656367 
3348.927180     1.871027     3.535160   970.317587     3.874765     2.656129 
3352.276100     1.872895     3.623789   947.632922     3.922728     2.655895 
3355.628380     1.874766     3.627863   947.484748     3.975384     2.655664 
3358.984010     1.876639     3.716210   925.985854     4.033452     2.655435 
3362.342990     1.878513     3.809821   904.442942     4.097833     2.655210 
3365.705330     1.880389     3.860322   893.645291     4.169587     2.654987 
3369.071040     1.882267     4.003451   862.598352     4.250061     2.654767 
3372.440110     1.884147     4.117193   839.736545     4.340908     2.654551 
3375.812550     1.886029     4.215250   821.229674     4.444145     2.654337 
3379.188360     1.887913     4.343812   797.735698     4.562211     2.654126 
3382.567550     1.889799     4.581714   757.135741     4.698026     2.653918 
3385.950120     1.891686     4.754528   730.579052     4.855072     2.653714 
3389.336070     1.893576     4.960796   700.916441     5.037569     2.653512 
3392.725410     1.895467     5.281173   659.181029     5.250090     2.653313 
3396.118130     1.897360     5.545500   628.396594     5.497995     2.653117 
3399.514250     1.899256     5.864793   594.796951     5.787304     2.652924 
3402.913760     1.901153     6.273050   556.736913     6.124664     2.652734 
3406.316680     1.903051     6.686599   522.945869     6.517282     2.652547 
3409.722990     1.904952     7.115632   491.929765     6.972804     2.652362 
3413.132720     1.906855     7.583293   462.104694     7.499160     2.652181 
3416.545850     1.908760     8.174328   429.121669     8.104334     2.652003 
3419.962400     1.910666     8.864467   396.096012     8.796105     2.651828 
3423.382360     1.912575     9.544867   368.251213     9.581711     2.651655 
3426.805740     1.914485    10.255409   343.089774    10.467490     2.651486 
3430.232550     1.916397    11.147731   315.933333    11.458745     2.651320 
3433.662780     1.918311    12.156944   290.003279    12.558521     2.651156 
3437.096440     1.920227    13.168000   267.999668    13.767715     2.650996 
3440.533540     1.922145    14.507225   243.482398    15.084593     2.650838 
3443.974070     1.924065    15.923973   222.016510    16.504173     2.650683 
3447.418040     1.925987    17.349465   203.957142    18.017704     2.650532 
3450.865460     1.927911    18.867790   187.707644    19.612096     2.650383 
3454.316330     1.929837    20.767820   170.679797    21.269331     2.650237 
3457.770640     1.931764    22.668884   156.495171    22.965886     2.650095 
3461.228420     1.933694    24.481338   145.024657    24.672276     2.649955 
3464.689640     1.935625    26.261926   135.302664    26.352777     2.649818 
3468.154330     1.937559    28.534938   124.619257    27.965763     2.649684 
3471.622490     1.939494    30.071746   118.347963    29.464755     2.649553 
3475.094110     1.941431    31.302392   113.792513    30.800618     2.649425 
3478.569200     1.943371    32.586890   109.399549    31.924916     2.649300 
3482.047770     1.945312    33.397002   106.842406    32.794122     2.649178 
3485.529820     1.947255    33.904777   105.335583    33.374002     2.649059 
3489.015350     1.949200    34.068194   104.930223    33.643245     2.648942 
3492.504370     1.951147    33.990827   105.271525    33.595457     2.648829 
3495.996870     1.953096    33.326050   107.479816    33.239132     2.648719 
3499.492870     1.955047    32.591220   110.020767    32.595765     2.648611 
3502.992360     1.956999    31.431966   114.199908    31.696769     2.648507 
3506.495350     1.958954    29.892630   120.217490    30.579951     2.648406 
3510.001850     1.960911    28.422857   126.578616    29.286238     2.648307 
3513.511850     1.962870    26.812208   134.335937    27.857023     2.648211 
3517.025360     1.964830    25.161336   143.311223    26.332205     2.648119 
3520.542390     1.966793    23.535237   153.389228    24.748902     2.648029 
3524.062930     1.968758    22.137529   163.259170    23.140670     2.647942 
3527.586990     1.970724    20.552110   176.046549    21.537080     2.647859 
3531.114580     1.972693    19.133669   189.306125    19.963601     2.647778 
3534.645690     1.974663    17.764261   204.128580    18.441269     2.647700 
3538.180340     1.976636    16.530539   219.592065    16.986957     2.647625 
3541.718520     1.978610    15.364323   236.508357    15.613556     2.647553 
3545.260240     1.980586    14.321626   254.009963    14.330210     2.647484 
3548.805500     1.982565    13.302894   273.747088    13.142556     2.647417 
3552.354300     1.984545    12.314789   295.999179    12.053431     2.647354 
3555.906660     1.986528    11.442183   318.911378    11.063011     2.647294 
3559.462570     1.988512    10.705794   341.185787    10.169210     2.647237 
3563.022030     1.990498    10.021349   364.854890     9.368195     2.647182 
3566.585050     1.992486     9.244051   395.943753     8.654828     2.647131 
3570.151640     1.994477     8.723414   419.957890     8.023109     2.647082 
3573.721790     1.996469     8.169926   448.825330     7.466739     2.647037 
3577.295510     1.998463     7.631023   480.950534     6.978370     2.646994 
3580.872800     2.000460     7.187986   511.103181     6.551098     2.646954 
3584.453680     2.002458     6.645093   553.416518     6.178211     2.646917 
3588.038130     2.004458     6.300225   584.198604     5.853340     2.646883 
3591.626170     2.006460     5.962396   617.839926     5.570556     2.646853 
3595.217790     2.008465     5.625497   655.451613     5.324443     2.646824 
3598.813010     2.010471     5.372302   686.984863     5.110119     2.646799 
3602.411830     2.012479     5.134392   719.422290     4.923423     2.646777 
3606.014240     2.014489     4.909658   752.946934     4.760287     2.646758 
3609.620250     2.016502     4.677478   790.996295     4.617382     2.646742 
3613.229870     2.018516     4.503234   822.375097     4.491829     2.646728 
3616.843100     2.020532     4.384421   845.314291     4.381151     2.646718 
3620.459950     2.022551     4.234775   876.016538     4.283231     2.646710 
3624.080400     2.024571     4.123295   900.475568     4.196317     2.646705 
3627.704490     2.026593     3.958800   938.743773     4.118859     2.646704 
3631.332190     2.028618     3.905449   952.357057     4.049521     2.646705 
3634.963520     2.030644     3.840041   969.430177     3.987214     2.646709 
3638.598490     2.032673     3.720972  1001.176557     3.931020     2.646716 
3642.237080     2.034703     3.652107  1021.148599     3.880164     2.646726 
3645.879320     2.036736     3.590298  1039.559682     3.834029     2.646739 
3649.525200     2.038770     3.570726  1045.943216     3.792015     2.646754 
3653.174730     2.040807     3.473522  1076.017510     3.753649     2.646773 
3656.827900     2.042846     3.460655  1080.799802     3.718531     2.646794 
3660.484730     2.044886     3.480312  1075.673806     3.686322     2.646819 
3664.145210     2.046929     3.425924  1093.580577     3.656758     2.646846 
3667.809360     2.048974     3.410629  1099.608604     3.629558     2.646876 
3671.477170     2.051020     3.417236  1098.284720     3.604508     2.646909 
3675.148640     2.053069     3.420023  1098.321119     3.581426     2.646945 
3678.823790     2.055120     3.352284  1121.220315     3.560159     2.646984 
3682.502620     2.057173     3.328276  1130.182038     3.540570     2.647026 
3686.185120     2.059228     3.361679  1120.199825     3.522529     2.647071 
3689.871300     2.061285     3.331520  1130.933187     3.505928     2.647118 
3693.561180     2.063344     3.363574  1121.067153     3.490680     2.647169 
3697.254740     2.065405     3.325448  1134.791163     3.476714     2.647222 
3700.951990     2.067469     3.288734  1148.105558     3.463945     2.647278 
3704.652940     2.069534     3.296114  1146.540185     3.452310     2.647338 
3708.357600     2.071601     3.303823  1144.773474     3.441761     2.647400 
3712.065950     2.073671     3.303443  1145.626073     3.432252     2.647464 
3715.778020     2.075742     3.311854  1143.637898     3.423731     2.647532 
3719.493800     2.077816     3.329153  1138.870279     3.416161     2.647603 
3723.213290     2.079891     3.319080  1143.127556     3.409519     2.647676 
3726.936510     2.081969     3.317286  1144.313467     3.403769     2.647753 
3730.663440     2.084049     3.290376  1154.718554     3.398884     2.647832 
3734.394110     2.086131     3.270468  1162.400362     3.394846     2.647914 
3738.128500     2.088215     3.276496  1161.142707     3.391645     2.647999 
3741.866630     2.090301     3.313210  1149.150402     3.389255     2.648087 
3745.608490     2.092389     3.323712  1146.050401     3.387667     2.648177 
3749.354100     2.094479     3.305426  1153.296290     3.386864     2.648271 
3753.103460     2.096572     3.305943  1154.055706     3.386680     2.648367 
3756.856560     2.098666     3.326402  1147.746965     3.387293     2.648466 
3760.613420     2.100762     3.334168  1145.726897     3.388783     2.648569 
3764.374030     2.102861     3.323450  1150.150645     3.391113     2.648673 
3768.138400     2.104962     3.311324  1155.323852     3.394264     2.648781 
3771.906540     2.107065     3.368658  1136.304183     3.398233     2.648892 
3775.678450     2.109169     3.270094  1171.408965     3.402677     2.649005 
3779.454130     2.111277     3.330276  1150.978800     3.407591     2.649122 
3783.233580     2.113386     3.372848  1137.164208     3.413363     2.649241 
3787.016820     2.115497     3.361683  1141.986710     3.420327     2.649363 
3790.803830     2.117610     3.309922  1160.381030     3.428393     2.649488 
3794.594640     2.119726     3.343635  1149.575911     3.437487     2.649615 
3798.389230     2.121843     3.379879  1138.006782     3.447587     2.649746 
3802.187620     2.123963     3.388261  1135.596659     3.458721     2.649879 
3805.989810     2.126085     3.371628  1141.884835     3.470917     2.650015 
3809.795800     2.128209     3.419721  1126.556216     3.484215     2.650154 
3813.605590     2.130335     3.387599  1138.011389     3.498667     2.650296 
3817.419200     2.132463     3.399734  1134.614573     3.514332     2.650440 
3821.236620     2.134593     3.435178  1123.732444     3.531280     2.650588 
3825.057860     2.136726     3.419037  1129.701179     3.549588     2.650738 
3828.882910     2.138860     3.381899  1142.729572     3.569334     2.650891 
3832.711800     2.140997     3.440374  1123.999948     3.590617     2.651046 
3836.544510     2.143136     3.470451  1114.623119     3.613551     2.651205 
3840.381050     2.145277     3.523897  1098.545373     3.638267     2.651366 
3844.221430     2.147420     3.545744  1092.335430     3.664934     2.651531 
3848.065650     2.149565     3.597533  1077.253237     3.693729     2.651698 
3851.913720     2.151713     3.581857  1082.736044     3.724864     2.651867 
3855.765630     2.153862     3.619114  1071.920758     3.758599     2.652040 
3859.621400     2.156014     3.583516  1083.110941     3.795251     2.652215 
3863.481020     2.158168     3.672845  1057.389294     3.835201     2.652393 
3867.344500     2.160324     3.698913  1050.391384     3.878914     2.652574 
3871.211850     2.162482     3.741697  1039.159596     3.926985     2.652758 
3875.083060     2.164642     3.789199  1026.664640     3.980100     2.652944 
3878.958140     2.166805     3.855027  1009.611002     4.039099     2.653133 
3882.837100     2.168970     3.915886   994.459206     4.105009     2.653325 
3886.719940     2.171136     4.009569   971.623428     4.179076     2.653520 
3890.606660     2.173305     4.122899   945.323261     4.262800     2.653717 
3894.497260     2.175477     4.236281   920.574758     4.357973     2.653918 
3898.391760     2.177650     4.426486   881.379083     4.466722     2.654121 
3902.290150     2.179825     4.567938   854.500628     4.591546     2.654326 
3906.192440     2.182003     4.703448   830.258632     4.735435     2.654535 
3910.098640     2.184183     4.917892   794.423117     4.901742     2.654746 
3914.008730     2.186365     5.101456   766.248472     5.094243     2.654960 
3917.922740     2.188549     5.375710   727.379530     5.317229     2.655176 
3921.840670     2.190736     5.715952   684.251074     5.575454     2.655396 
3925.762510     2.192924     5.962362   656.278678     5.874101     2.655618 
3929.688270     2.195115     6.301576   621.171430     6.218728     2.655843 
3933.617960     2.197308     6.774006   577.956551     6.615178     2.656070 
3937.551570     2.199503     7.216026   542.721169     7.069459     2.656301 
3941.489130     2.201701     7.696528   509.001854     7.587595     2.656534 
3945.430620     2.203900     8.223951   476.409538     8.175416     2.656769 
3949.376050     2.206102     8.906578   439.924318     8.838341     2.657008 
3953.325420     2.208306     9.560762   409.880808     9.581096     2.657249 
3957.278750     2.210512    10.242547   382.651595    10.407422     2.657493 
3961.236030     2.212721    11.201828   349.853614    11.319714     2.657739 
3965.197260     2.214931    12.241120   320.116802    12.318658     2.657989 
3969.162460     2.217144    13.155254   297.870660    13.402839     2.658240 
3973.131620     2.219359    14.278867   274.379193    14.568279     2.658495 
3977.104750     2.221576    15.592771   251.186688    15.808097     2.658752 
3981.081860     2.223796    16.959867   230.878778    17.111966     2.659012 
3985.062940     2.226017    18.333122   213.523406    18.465894     2.659275 
3989.048000     2.228241    19.950501   196.130578    19.852084     2.659540 
3993.037050     2.230467    21.477689   182.119641    21.248925     2.659808 
3997.030090     2.232696    22.833281   171.274932    22.631294     2.660079 
4001.027120     2.234926    24.347899   160.573241    23.971143     2.660352 
4005.028150     2.237159    25.659915   152.335362    25.238324     2.660628 
4009.033170     2.239394    27.008678   144.708886    26.401572     2.660907 
4013.042210     2.241632    28.177396   138.706216    27.429644     2.661188 
4017.055250     2.243871    28.985164   134.860057    28.292564     2.661472 
4021.072300     2.246113    29.633635   131.946384    28.963040     2.661758 
4025.093380     2.248357    29.977449   130.491717    29.418217     2.662047 
4029.118470     2.250603    30.059842   130.215077    29.641959     2.662339 
4033.147590     2.252852    29.751238   131.670184    29.626153     2.662633 
4037.180740     2.255102    29.280237   133.905561    29.371792     2.662930 
4041.217920     2.257355    28.587607   137.283515    28.889103     2.663230 
4045.259130     2.259611    27.556268   142.579581    28.196597     2.663532 
4049.304390     2.261868    26.501963   148.417855    27.319323     2.663837 
4053.353700     2.264128    25.198257   156.285436    26.286712     2.664145 
4057.407050     2.266390    23.991172   164.334240    25.130413     2.664455 
4061.464460     2.268654    22.489738   175.516209    23.882399     2.664767 
4065.525920     2.270921    21.142202   186.916676    22.573549     2.665083 
4069.591450     2.273190    19.857448   199.230396    21.232604     2.665400 
4073.661040     2.275461    18.560658   213.365491    19.885542     2.665721 
4077.734700     2.277734    17.384296   228.022089    18.555206     2.666044 
4081.812440     2.280010    16.285807   243.625390    17.261155     2.666369 
4085.894250     2.282288    15.233929   260.671468    16.019673     2.666697 
4089.980140     2.284568    14.142868   281.006959    14.843906     2.667028 
4094.070120     2.286850    13.287915   299.310590    13.744299     2.667361 
4098.164190     2.289135    12.545732   317.240862    12.727799     2.667697 
4102.262360     2.291422    11.702936   340.305074    11.799169     2.668035 
4106.364620     2.293711    10.992834   362.480719    10.960976     2.668376 
4110.470980     2.296003    10.403025   383.272576    10.213902     2.668720 
4114.581460     2.298297     9.916821   402.264449     9.557065     2.669066 
4118.696040     2.300593     9.405363   424.339009     8.988327     2.669414 
4122.814730     2.302892     8.931829   447.037370     8.504571     2.669765 
4126.937550     2.305192     8.510478   469.398395     8.102015     2.670119 
4131.064490     2.307496     8.252536   484.239572     7.776574     2.670475 
4135.195550     2.309801     7.981415   500.871629     7.523076     2.670833 
4139.330750     2.312109     7.722594   517.840349     7.336726     2.671194 
4143.470080     2.314419     7.543066   530.356324     7.212453     2.671558 
4147.613550     2.316731     7.437730   538.015757     7.145113     2.671924 
4151.761160     2.319046     7.393647   541.387978     7.129522     2.672293 
4155.912920     2.321363     7.381699   542.412295     7.160382     2.672664 
4160.068830     2.323682     7.337248   545.836713     7.232305     2.673037 
4164.228900     2.326004     7.410316   540.618877     7.339306     2.673413 
4168.393130     2.328328     7.519134   532.919488     7.475265     2.673792 
4172.561520     2.330654     7.659020   523.306492     7.633616     2.674173 
4176.734090     2.332982     7.861401   509.919947     7.807235     2.674556 
4180.910820     2.335313     8.019927   499.948564     7.988415     2.674942 
4185.091730     2.337647     8.251482   486.010953     8.168834     2.675330 
4189.276820     2.339982     8.368853   479.328851     8.339613     2.675721 
4193.466100     2.342320     8.497872   472.149154     8.491799     2.676114 
4197.659570     2.344660     8.631414   464.911564     8.616744     2.676510 
4201.857230     2.347003     8.639871   464.539284     8.706711     2.676908 
4206.059080     2.349348     8.781071   457.150820     8.755509     2.677308 
4210.265140     2.351695     8.706046   461.191356     8.758914     2.677711 
4214.475410     2.354045     8.664442   463.481592     8.715053     2.678116 
4218.689880     2.356397     8.568191   468.767284     8.624491     2.678524 
4222.908570     2.358751     8.447414   475.542033     8.489933     2.678934 
4227.131480     2.361108     8.229335   488.230198     8.315712     2.679346 
4231.358610     2.363467     8.021460   500.996527     8.107307     2.679761 
4235.589970     2.365828     7.805442   514.910836     7.870862     2.680178 
4239.825560     2.368192     7.502621   535.809724     7.612756     2.680598 
4244.065390     2.370558     7.220838   556.809959     7.339259     2.681020 
4248.309450     2.372927     7.013942   573.272206     7.056278     2.681444 
4252.557760     2.375297     6.654774   604.313124     6.769072     2.681871 
4256.810320     2.377671     6.460443   622.590427     6.482532     2.682300 
4261.067130     2.380046     6.166457   652.344174     6.201099     2.682732 
4265.328200     2.382424     5.982151   672.438769     5.928244     2.683165 
4269.593520     2.384805     5.783896   695.598132     5.666790     2.683601 
4273.863120     2.387187     5.555927   724.317148     5.418950     2.684040 
4278.136980     2.389573     5.388848   746.790843     5.186337     2.684481 
4282.415120     2.391960     5.162384   779.683515     4.970004     2.684924 
4286.697530     2.394350     4.986255   807.265867     4.770590     2.685369 
4290.984230     2.396742     4.799911   838.605668     4.588152     2.685817 
4295.275210     2.399137     4.745866   848.273726     4.422417     2.686267 
4299.570490     2.401534     4.584168   878.186063     4.272827     2.686719 
4303.870060     2.403934     4.437269   907.371880     4.138594     2.687174 
4308.173930     2.406336     4.379248   919.539945     4.018752     2.687630 
4312.482100     2.408740     4.260251   945.275597     3.912223     2.688090 
4316.794590     2.411147     4.148711   970.808028     3.817866     2.688551 
4321.111380     2.413556     4.050243   994.527575     3.734524     2.689015 
4325.432490     2.415967     4.018848  1002.221501     3.661112     2.689480 
4329.757930     2.418381     3.951535  1019.364056     3.596462     2.689949 
4334.087680     2.420797     3.840492  1048.927029     3.539543     2.690419 
4338.421770     2.423216     3.795403  1061.272246     3.489398     2.690892 
4342.760190     2.425637     3.723080  1081.944125     3.445163     2.691366 
4347.102950     2.428061     3.637895  1107.451288     3.406056     2.691844 
4351.450060     2.430487     3.615972  1114.148435     3.371385     2.692323 
4355.801510     2.432915     3.587872  1122.878578     3.340565     2.692804 
4360.157310     2.435346     3.583872  1124.149189     3.313036     2.693288 
4364.517460     2.437780     3.535109  1139.818644     3.288342     2.693774 
4368.881980     2.440215     3.494288  1152.967365     3.266097     2.694262 
4373.250860     2.442654     3.489957  1154.418829     3.245966     2.694752 
4377.624110     2.445094     3.447646  1168.537220     3.227669     2.695245 
4382.001740     2.447537     3.462071  1163.838711     3.210976     2.695739 
4386.383740     2.449983     3.432255  1173.884181     3.195670     2.696236 
4390.770120     2.452431     3.395083  1186.798101     3.181587     2.696735 
4395.160890     2.454881     3.360613  1199.018194     3.168582     2.697236 
4399.556060     2.457334     3.351817  1201.973932     3.156535     2.697740 
4403.955610     2.459789     3.359460  1199.353732     3.145412     2.698245 
4408.359570     2.462247     3.364076  1197.656727     3.135206     2.698752 
4412.767930     2.464707     3.361990  1198.374921     3.125710     2.699262 
4417.180690     2.467170     3.298600  1221.284230     3.116802     2.699774 
4421.597880     2.469635     3.339263  1206.287708     3.108435     2.700288 
4426.019470     2.472103     3.358480  1199.350409     3.100577     2.700804 
4430.445490     2.474573     3.324325  1211.634636     3.093189     2.701322 
4434.875940     2.477046     3.291386  1223.542572     3.086248     2.701842 
4439.310810     2.479521     3.312024  1215.815713     3.079723     2.702364 
4443.750120     2.481998     3.293799  1222.848675     3.073595     2.702888 
4448.193880     2.484478     3.252805  1238.209211     3.067838     2.703415 
4452.642070     2.486961     3.301161  1219.549854     3.062433     2.703943 
4457.094710     2.489445     3.271629  1230.784397     3.057364     2.704473 
4461.551810     2.491933     3.279448  1227.661599     3.052616     2.705006 
4466.013360     2.494423     3.286213  1225.065908     3.048173     2.705540 
4470.479370     2.496915     3.254934  1236.682177     3.044021     2.706077 
4474.949850     2.499410     3.278385  1227.550629     3.040152     2.706616 
4479.424800     2.501908     3.230849  1245.631949     3.036552     2.707156 
4483.904220     2.504407     3.255667  1236.057900     3.033214     2.707699 
4488.388130     2.506910     3.263447  1233.041443     3.030126     2.708243 
4492.876520     2.509415     3.236919  1243.010640     3.027283     2.708790 
4497.369390     2.511922     3.236131  1243.065860     3.024677     2.709339 
4501.866760     2.514432     3.218649  1249.649282     3.022300     2.709889 
4506.368630     2.516945     3.186671  1262.130606     3.020148     2.710442 
4510.875000     2.519460     3.183597  1263.196656     3.018216     2.710996 
4515.385870     2.521977     3.196213  1258.026212     3.016498     2.711553 
4519.901260     2.524497     3.183463  1263.022478     3.014990     2.712111 
4524.421160     2.527020     3.171456  1267.334521     3.013691     2.712671 
4528.945580     2.529545     3.183485  1262.528871     3.012596     2.713233 
4533.474530     2.532072     3.183066  1262.300114     3.011702     2.713798 
4538.008000     2.534602     3.237408  1241.150209     3.011010     2.714364 
4542.546010     2.537135     3.197243  1256.278019     3.010517     2.714932 
4547.088560     2.539670     3.174075  1265.402132     3.010221     2.715502 
4551.635640     2.542208     3.133315  1281.613470     3.010124     2.716073 
4556.187280     2.544748     3.169688  1266.640010     3.010225     2.716647 
4560.743470     2.547291     3.190544  1258.180613     3.010525     2.717222 
4565.304210     2.549836     3.194924  1256.067876     3.011024     2.717800 
4569.869520     2.552384     3.127009  1283.116945     3.011726     2.718379 
4574.439380     2.554934     3.166818  1266.717551     3.012632     2.718960 
4579.013820     2.557487     3.212927  1248.200701     3.013744     2.719543 
4583.592840     2.560043     3.197946  1253.991539     3.015065     2.720128 
4588.176430     2.562601     3.152525  1271.899085     3.016602     2.720714 
4592.764610     2.565161     3.121449  1284.151717     3.018357     2.721303 
4597.357370     2.567725     3.108829  1289.025934     3.020335     2.721893 
4601.954730     2.570290     3.136591  1277.201023     3.022542     2.722485 
4606.556680     2.572859     3.140238  1275.367177     3.024986     2.723079 
4611.163240     2.575430     3.151672  1270.543887     3.027672     2.723674 
4615.774400     2.578003     3.164809  1264.978211     3.030609     2.724272 
4620.390180     2.580579     3.136683  1276.098053     3.033805     2.724871 
4625.010570     2.583158     3.159458  1266.498472     3.037273     2.725472 
4629.635580     2.585739     3.135381  1275.724335     3.041020     2.726074 
4634.265210     2.588323     3.149150  1269.785197     3.045058     2.726679 
4638.899480     2.590909     3.126903  1278.342902     3.048557     2.727285 
4643.538380     2.593498     3.142867  1271.498192     3.047941     2.727893 
4648.181920     2.596089     3.162786  1263.488530     3.048987     2.728502 
4652.830100     2.598684     3.106402  1285.927998     3.052254     2.729113 
4657.482930     2.601280     3.127297  1276.854195     3.056743     2.729726 
4662.140410     2.603880     3.117294  1280.803591     3.062056     2.730341 
4666.802550     2.606482     3.112536  1282.189934     3.068023     2.730957 
4671.469360     2.609086     3.084062  1293.235656     3.074598     2.731575 
4676.140820     2.611693     3.099867  1286.600592     3.081765     2.732195 
4680.816970     2.614303     3.123966  1276.445485     3.089521     2.732816 
4685.497780     2.616915     3.177217  1254.666784     3.097875     2.733439 
4690.183280     2.619530     3.160588  1260.767706     3.106850     2.734064 
4694.873460     2.622148     3.142687  1267.600752     3.116476     2.734690 
4699.568340     2.624768     3.130475  1272.108677     3.126789     2.735318 
4704.267910     2.627391     3.152879  1262.676025     3.137839     2.735947 
4708.972170     2.630016     3.192472  1246.633144     3.149688     2.736578 
4713.681150     2.632644     3.148269  1263.638548     3.162411     2.737211 
4718.394830     2.635275     3.182866  1249.498216     3.176105     2.737845 
4723.113220     2.637909     3.170824  1253.744678     3.190879     2.738481 
4727.836330     2.640544     3.204119  1240.291883     3.206864     2.739118 
4732.564170     2.643183     3.213627  1236.127434     3.224226     2.739757 
4737.296740     2.645824     3.219548  1233.387899     3.243165     2.740397 
4742.034030     2.648468     3.235205  1227.099159     3.263924     2.741039 
4746.776070     2.651115     3.229451  1228.710973     3.286805     2.741683 
4751.522840     2.653764     3.250178  1220.264815     3.312190     2.742328 
4756.274360     2.656416     3.285510  1206.668217     3.340514     2.742974 
4761.030640     2.659070     3.345714  1184.542826     3.372309     2.743622 
4765.791670     2.661727     3.354790  1180.912997     3.408217     2.744272 
4770.557460     2.664387     3.403535  1163.584644     3.449005     2.744922 
4775.328020     2.667050     3.463300  1143.016254     3.495579     2.745575 
4780.103350     2.669715     3.503948  1129.271477     3.549001     2.746229 
4784.883450     2.672383     3.634304  1088.316104     3.610502     2.746884 
4789.668330     2.675053     3.717284  1063.634077     3.681506     2.747541 
4794.458000     2.677726     3.793151  1041.995327     3.763660     2.748199 
4799.252460     2.680402     3.875716  1019.238441     3.858716     2.748859 
4804.051710     2.683080     3.975416   993.098312     3.968638     2.749520 
4808.855760     2.685762     4.062167   971.475042     4.095560     2.750182 
4813.664620     2.688445     4.223172   934.114162     4.241752     2.750846 
4818.478280     2.691132     4.436538   888.858130     4.409585     2.751511 
4823.296760     2.693821     4.586208   859.256839     4.601473     2.752178 
4828.120060     2.696513     4.771895   825.503122     4.819811     2.752846 
4832.948180     2.699208     5.026362   783.264937     5.066889     2.753515 
4837.781130     2.701905     5.182161   759.352272     5.344804     2.754186 
4842.618910     2.704605     5.463594   719.848157     5.655353     2.754857 
4847.461530     2.707308     5.784332   679.591614     5.999909     2.755531 
4852.308990     2.710013     6.073659   646.935384     6.379302     2.756205 
4857.161300     2.712721     6.525117   601.711704     6.793672     2.756881 
4862.018460     2.715432     6.903846   568.425244     7.242383     2.757558 
4866.880480     2.718146     7.384266   531.127612     7.723725     2.758237 
4871.747360     2.720862     7.916308   495.080791     8.234838     2.758917 
4876.619110     2.723581     8.485463   461.598095     8.771588     2.759598 
4881.495730     2.726303     9.046163   432.698914     9.328371     2.760280 
4886.377220     2.729027     9.638482   405.865162     9.897983     2.760963 
4891.263600     2.731754    10.368590   376.982583    10.471537     2.761648 
4896.154860     2.734484    11.003827   354.962670    11.038483     2.762334 
4901.051020     2.737217    11.628818   335.656255    11.586781     2.763021 
4905.952070     2.739952    12.200508   319.693847    12.103249     2.763709 
4910.858020     2.742690    12.943347   301.099159    12.574137     2.764399 
4915.768880     2.745431    13.309976   292.615539    12.985857     2.765090 
4920.684650     2.748174    13.765257   282.742615    13.325816     2.765782 
4925.605330     2.750921    13.926215   279.258766    13.583241     2.766475 
4930.530940     2.753670    14.143109   274.800446    13.749904     2.767169 
4935.461470     2.756421    14.244998   272.669335    13.820664     2.767864 
4940.396930     2.759176    14.165906   274.025485    13.793789     2.768561 
4945.337330     2.761933    13.901490   279.072005    13.671020     2.769258 
4950.282660     2.764693    13.795397   281.057651    13.457379     2.769957 
4955.232950     2.767456    13.348749   290.326534    13.160730     2.770657 
4960.188180     2.770222    12.897102   300.312917    12.791151     2.771357 
4965.148370     2.772990    12.440123   311.199269    12.360144     2.772059 
4970.113520     2.775761    11.952503   323.748968    11.880161     2.772762 
4975.083630     2.778535    11.343417   340.964817    11.363717     2.773466 
4980.058710     2.781312    10.668030   362.389778    10.822869     2.774171 
4985.038770     2.784091    10.110912   382.200933    10.268860     2.774878 
4990.023810     2.786873     9.608803   401.976253     9.711854     2.775585 
4995.013830     2.789658     9.013689   428.277538     9.160777     2.776293 
5000.008850     2.792446     8.566296   450.438136     8.623237     2.777002 
5005.008860     2.795237     8.074833   477.639352     8.105515     2.777712 
5010.013870     2.798030     7.704277   500.359968     7.612592     2.778423 
5015.023880     2.800826     7.228101   532.993557     7.148215     2.779135 
5020.038900     2.803625     6.918235   556.627372     6.714996     2.779848 
5025.058940     2.806427     6.582976   584.674180     6.314656     2.780562 
5030.084000     2.809232     6.158845   624.522149     5.947873     2.781277 
5035.114090     2.812039     5.941765   647.001537     5.614440     2.781993 
5040.149200     2.814849     5.637224   681.589085     5.313464     2.782710 
5045.189350     2.817662     5.325214   721.112538     5.043583     2.783427 
5050.234540     2.820478     5.103640   751.873310     4.803095     2.784146 
5055.284770     2.823297     4.884496   785.194486     4.590013     2.784865 
5060.340060     2.826118     4.648526   824.578897     4.402164     2.785585 
5065.400400     2.828942     4.417931   867.007176     4.237285     2.786306 
5070.465800     2.831769     4.300313   890.186746     4.093096     2.787028 
5075.536260     2.834599     4.162868   919.022078     3.967388     2.787751 
5080.611800     2.837432     3.985761   959.277689     3.858093     2.788475 
5085.692410     2.840268     3.900061   979.670485     3.763108     2.789199 
5090.778100     2.843106     3.773843  1011.729671     3.680582     2.789924 
5095.868880     2.845947     3.660717  1042.187749     3.608841     2.790650 
5100.964750     2.848791     3.546609  1074.970680     3.546389     2.791377 
5106.065720     2.851638     3.474998  1096.416999     3.491898     2.792104 
5111.171780     2.854488     3.437409  1107.623786     3.444227     2.792833 
5116.282950     2.857341     3.397981  1119.648890     3.402378     2.793562 
5121.399240     2.860196     3.332528  1140.831386     3.365447     2.794291 
5126.520640     2.863055     3.272844  1160.921957     3.332698     2.795022 
5131.647160     2.865916     3.244852  1170.129461     3.303510     2.795753 
5136.778800     2.868780     3.185479  1190.925147     3.277357     2.796485 
5141.915580     2.871647     3.200237  1184.622737     3.253814     2.797217 
5147.057500     2.874517     3.135978  1208.029968     3.232502     2.797950 
5152.204550     2.877389     3.134361  1207.621117     3.213105     2.798684 
5157.356760     2.880265     3.087344  1224.937282     3.195367     2.799419 
5162.514120     2.883144     3.085966  1224.814679     3.179075     2.800154 
5167.676630     2.886025     3.071542  1229.596108     3.164060     2.800890 
5172.844310     2.888909     3.094065  1219.528560     3.150168     2.801626 
5178.017150     2.891796     3.041276  1239.811539     3.137268     2.802363 
5183.195170     2.894686     3.032078  1242.725832     3.125256     2.803100 
5188.378360     2.897579     2.983722  1261.947682     3.114043     2.803838 
5193.566740     2.900475     2.993756  1256.652134     3.103558     2.804577 
5198.760310     2.903373     2.999302  1253.347012     3.093729     2.805316 
5203.959070     2.906275     3.046476  1232.947925     3.084498     2.806056 
5209.163030     2.909179     3.013794  1245.249561     3.075816     2.806796 
5214.372190     2.912087     2.959799  1267.002528     3.067644     2.807537 
5219.586560     2.914997     2.965844  1263.326864     3.059940     2.808278 
5224.806150     2.917910     2.963182  1263.520867     3.052669     2.809020 
5230.030960     2.920826     2.950205  1267.940204     3.045799     2.809762 
5235.260990     2.923745     2.965844  1260.090215     3.039307     2.810505 
5240.496250     2.926667     2.953453  1264.406121     3.033165     2.811248 
5245.736740     2.929592     2.950656  1264.341381     3.027349     2.811992 
5250.982480     2.932520     2.936542  1269.467619     3.021840     2.812736 
5256.233460     2.935451     2.957356  1259.742285     3.016620     2.813480 
5261.489700     2.938384     2.944719  1264.037527     3.011668     2.814225 
5266.751190     2.941321     2.984049  1246.117439     3.006970     2.814971 
5272.017940     2.944261     2.948929  1259.748545     3.002511     2.815716 
5277.289960     2.947203     2.965942  1251.686497     2.998278     2.816462 
5282.567250     2.950148     2.982067  1243.730543     2.994256     2.817209 
5287.849810     2.953097     2.950772  1255.812391     2.990434     2.817955 
5293.137660     2.956048     2.963048  1249.519416     2.986802     2.818702 
5298.430800     2.959002     2.977429  1242.281728     2.983349     2.819450 
5303.729230     2.961960     2.971777  1243.541957     2.980064     2.820197 
5309.032960     2.964920     2.946835  1252.907847     2.976941     2.820945 
5314.341990     2.967883     2.966174  1243.841082     2.973969     2.821694 
5319.656340     2.970849     2.899174  1271.335893     2.971140     2.822442 
5324.975990     2.973818     2.912486  1264.362061     2.968450     2.823191 
5330.300970     2.976790     2.949007  1247.589716     2.965888     2.823940 
5335.631270     2.979765     2.958910  1242.117111     2.963450     2.824689 
5340.966900     2.982743     2.938879  1249.343643     2.961130     2.825438 
5346.307870     2.985724     2.935887  1249.728802     2.958921     2.826188 
5351.654170     2.988708     2.916748  1256.925700     2.956810     2.826938 
5357.005830     2.991695     2.913844  1256.798262     2.953810     2.827688 
5362.362830     2.994685     2.950697  1240.061283     2.950681     2.828438 
5367.725200     2.997678     2.963440  1233.566381     2.948187     2.829189 
5373.092920     3.000674     2.944006  1240.618676     2.946059     2.829939 
5378.466020     3.003673     2.931296  1244.864714     2.943584     2.830690 
5383.844480     3.006675     2.952935  1234.594704     2.938461     2.831440 
5389.228330     3.009680     2.947287  1235.924064     2.934462     2.832191 
5394.617550     3.012688     2.893887  1257.298321     2.931653     2.832942 
5400.012170     3.015698     2.905873  1250.754404     2.929443     2.833693 
5405.412180     3.018712     2.930543  1239.212810     2.927591     2.834444 
5410.817600     3.021729     2.945395  1231.739209     2.925993     2.835195 
5416.228410     3.024749     2.948496  1229.313312     2.924593     2.835946 
5421.644640     3.027772     2.924084  1238.337317     2.923352     2.836698 
5427.066290     3.030798     2.914373  1241.344374     2.922240     2.837449 
5432.493350     3.033827     2.924625  1235.750283     2.921233     2.838200 
5437.925850     3.036860     2.936623  1229.361588     2.920317     2.838951 
5443.363770     3.039895     2.963243  1217.298305     2.919477     2.839702 
5448.807140     3.042933     2.932781  1229.006486     2.918704     2.840453 
5454.255940     3.045974     2.900136  1241.230669     2.917992     2.841204 
5459.710200     3.049018     2.950528  1218.735105     2.917333     2.841955 
5465.169910     3.052066     2.936010  1223.748887     2.916723     2.842706 
5470.635080     3.055116     2.860044  1254.792119     2.916160     2.843457 
5476.105710     3.058169     2.898518  1236.921405     2.915639     2.844208 
5481.581820     3.061226     2.896141  1236.755243     2.915158     2.844959 
5487.063400     3.064285     2.890630  1237.757945     2.914715     2.845709 
5492.550470     3.067348     2.938784  1216.121006     2.914308     2.846459 
5498.043020     3.070413     2.905696  1228.421594     2.913936     2.847210 
5503.541060     3.073482     2.909432  1225.824351     2.913596     2.847960 
5509.044600     3.076554     2.924574  1218.223007     2.913289     2.848709 
5514.553640     3.079629     2.925408  1216.708168     2.913011     2.849459 
5520.068200     3.082707     2.919191  1218.124367     2.912762     2.850208 
5525.588270     3.085788     2.903830  1223.106144     2.912540     2.850958 
5531.113850     3.088872     2.958645  1198.915236     2.912345     2.851707 
5536.644970     3.091959     2.914722  1215.942056     2.912176     2.852455 
5542.181610     3.095049     2.902734  1219.644407     2.912032     2.853204 
5547.723800     3.098142     2.890029  1223.570819     2.911912     2.853952 
5553.271520     3.101239     2.867897  1231.418511     2.911815     2.854700 
5558.824790     3.104338     2.878780  1225.712771     2.911740     2.855447 
5564.383620     3.107441     2.923225  1205.751614     2.911688     2.856195 
5569.948000     3.110547     2.913172  1208.445749     2.911656     2.856941 
5575.517950     3.113656     2.929157  1200.598277     2.911644     2.857688 
5581.093460     3.116768     2.944885  1192.925877     2.911652     2.858434 
5586.674560     3.119883     2.920677  1201.339938     2.911680     2.859180 
5592.261230     3.123001     2.912394  1203.394532     2.911725     2.859926 
5597.853490     3.126122     2.877802  1216.358535     2.911789     2.860671 
5603.451350     3.129247     2.899361  1205.997000     2.911870     2.861415 
5609.054800     3.132374     2.911282  1199.508259     2.911965     2.862160 
5614.663850     3.135505     2.965014  1176.525427     2.912068     2.862903 
5620.278520     3.138639     2.933197  1188.021511     2.912187     2.863647 
5625.898800     3.141776     2.928686  1188.489279     2.911788     2.864390 
5631.524690     3.144916     2.929168  1186.865155     2.911173     2.865132 
5637.156220     3.148059     2.931998  1184.122206     2.910871     2.865874 
5642.793380     3.151205     2.924561  1185.995524     2.910773     2.866615 
5648.436170     3.154355     2.893441  1197.245673     2.910792     2.867356 
5654.084610     3.157507     2.911585  1188.348346     2.910882     2.868096 
5659.738690     3.160663     2.902041  1191.055029     2.911026     2.868836 
5665.398430     3.163822     2.904139  1188.693348     2.911212     2.869576 
5671.063830     3.166984     2.899402  1189.329661     2.911430     2.870314 
5676.734890     3.170150     2.887851  1192.602094     2.911675     2.871052 
5682.411630     3.173318     2.921621  1177.434758     2.911943     2.871790 
5688.094040     3.176490     2.928774  1173.128417     2.912229     2.872527 
5693.782130     3.179665     2.970793  1155.069427     2.912531     2.873263 
5699.475910     3.182843     2.929049  1170.316809     2.912848     2.873998 
5705.175390     3.186024     2.877710  1189.861407     2.913177     2.874733 
5710.880560     3.189208     2.938809  1163.492565     2.913518     2.875468 
5716.591450     3.192396     2.925655  1167.212170     2.913871     2.876201 
5722.308040     3.195587     2.988765  1141.522981     2.914233     2.876934 
5728.030340     3.198781     2.912209  1169.860527     2.914605     2.877666 
5733.758380     3.201978     2.927590  1162.229175     2.914986     2.878398 
5739.492130     3.205178     2.934739  1158.289686     2.915376     2.879128 
5745.231630     3.208382     2.900148  1170.629956     2.915775     2.879858 
5750.976860     3.211588     2.907768  1165.948292     2.916182     2.880588 
5756.727830     3.214798     2.912150  1162.930011     2.916597     2.881316 
5762.484560     3.218011     2.872901  1177.400821     2.917020     2.882044 
5768.247050     3.221228     2.903949  1163.052961     2.917450     2.882770 
5774.015290     3.224447     2.856902  1180.749065     2.917888     2.883496 
5779.789310     3.227670     2.886764  1167.380470     2.918332     2.884222 
5785.569100     3.230896     2.933217  1147.452282     2.918784     2.884946 
5791.354670     3.234125     2.918216  1151.769543     2.919242     2.885669 
5797.146020     3.237358     2.883709  1164.185805     2.919707     2.886392 
5802.943170     3.240594     2.838118  1181.631615     2.920178     2.887114 
5808.746110     3.243833     2.924740  1144.955540     2.920655     2.887834 
5814.554860     3.247075     2.870877  1164.982247     2.921139     2.888554 
5820.369410     3.250320     2.900143  1151.700750     2.921628     2.889273 
5826.189780     3.253569     2.908948  1146.533973     2.922123     2.889991 
5832.015970     3.256821     2.888942  1153.195248     2.922625     2.890708 
5837.847990     3.260076     2.883640  1153.927125     2.923131     2.891424 
5843.685840     3.263335     2.856157  1163.437799     2.923643     2.892139 
5849.529520     3.266596     2.863246  1158.856766     2.924161     2.892853 
5855.379050     3.269861     2.884768  1148.688533     2.924684     2.893566 
5861.234430     3.273130     2.904566  1139.467003     2.925211     2.894278 
5867.095660     3.276401     2.867939  1152.444506     2.925744     2.894989 
5872.962760     3.279676     2.889268  1142.355734     2.926282     2.895699 
5878.835720     3.282954     2.911911  1131.918112     2.926825     2.896408 
5884.714560     3.286235     2.880683  1142.806062     2.927372     2.897116 
5890.599270     3.289520     2.936469  1119.612176     2.927925     2.897822 
5896.489870     3.292808     2.910982  1127.794444     2.928481     2.898528 
5902.386360     3.296099     2.882070  1137.529362     2.929043     2.899232 
5908.288750     3.299394     2.847420  1149.761463     2.929608     2.899936 
5914.197040     3.302691     2.911505  1122.829665     2.930179     2.900638 
5920.111230     3.305992     2.891623  1129.198619     2.930753     2.901339 
5926.031350     3.309297     2.875471  1133.855936     2.931332     2.902038 
5931.957380     3.312605     2.893142  1125.407611     2.931914     2.902737 
5937.889330     3.315916     2.875748  1130.720235     2.932501     2.903434 
5943.827220     3.319230     2.910597  1115.518998     2.933092     2.904131 
5949.771050     3.322548     2.905470  1115.963987     2.933687     2.904825 
5955.720820     3.325869     2.868544  1128.616766     2.934286     2.905519 
5961.676540     3.329193     2.902356  1114.047288     2.934889     2.906211 
5967.638220     3.332520     2.851296  1132.651170     2.935496     2.906903 
5973.605860     3.335851     2.846394  1132.807475     2.936107     2.907592 
5979.579460     3.339186     2.883776  1116.503997     2.936721     2.908281 
5985.559040     3.342523     2.858261  1125.121490     2.937339     2.908968 
5991.544600     3.345864     2.871373  1118.456965     2.937961     2.909654 
5997.536150     3.349209     2.864270  1119.299800     2.938587     2.910338 
6003.533680     3.352556     2.851820  1122.740876     2.939216     2.911021 
6009.537220     3.355907     2.889118  1106.806621     2.939849     2.911703 
6015.546750     3.359262     2.857665  1117.177319     2.940486     2.912384 
6021.562300     3.362619     2.839190  1122.822140     2.941126     2.913063 
6027.583860     3.365980     2.833511  1123.663135     2.941770     2.913740 
6033.611450     3.369345     2.863241  1110.522456     2.942418     2.914416 
6039.645060     3.372713     2.829455  1121.828770     2.943069     2.915091 
6045.684700     3.376084     2.871538  1103.889469     2.943724     2.915764 
6051.730390     3.379458     2.888857  1095.707222     2.944382     2.916436 
6057.782120     3.382836     2.920208  1082.326445     2.945044     2.917106 
6063.839900     3.386217     2.870045  1099.606416     2.945710     2.917775 
6069.903740     3.389602     2.864016  1100.566028     2.946380     2.918442 
6075.973640     3.392990     2.817457  1116.978693     2.947053     2.919108 
6082.049620     3.396382     2.893126  1086.024798     2.947730     2.919772 
6088.131670     3.399776     2.886197  1087.073484     2.948410     2.920434 
6094.219800     3.403175     2.887077  1085.161347     2.949095     2.921095 
6100.314020     3.406576     2.883320  1085.052684     2.949783     2.921755 
6106.414330     3.409981     2.899121  1077.459752     2.950475     2.922413 
6112.520750     3.413390     2.924417  1066.859118     2.951171     2.923069 
6118.633270     3.416802     2.877481  1082.622045     2.951871     2.923723 
6124.751900     3.420217     2.846090  1092.817916     2.952575     2.924376 
6130.876650     3.423636     2.877967  1078.924034     2.953282     2.925028 
6137.007530     3.427058     2.889612  1073.175448     2.953994     2.925677 
6143.144540     3.430483     2.899135  1067.899702     2.954711     2.926325 
6149.287680     3.433912     2.827274  1093.289876     2.955431     2.926971 
6155.436970     3.437345     2.849440  1083.283488     2.956156     2.927616 
6161.592410     3.440781     2.888814  1066.821485     2.956885     2.928259 
6167.754000     3.444220     2.879393  1068.692319     2.957618     2.928900 
6173.921750     3.447663     2.904275  1057.904550     2.958357     2.929539 
6180.095670     3.451109     2.801961  1095.033645     2.959099     2.930177 
6186.275770     3.454558     2.894910  1057.985760     2.959847     2.930812 
6192.462050     3.458011     2.897119  1055.403344     2.960600     2.931446 
6198.654510     3.461468     2.856762  1068.845357     2.961357     2.932078 
6204.853160     3.464928     2.849761  1069.916845     2.962120     2.932709 
6211.058020     3.468391     2.890814  1052.817391     2.962888     2.933337 
6217.269070     3.471858     2.896576  1049.124772     2.963662     2.933964 
6223.486340     3.475329     2.871123  1056.741116     2.964441     2.934589 
6229.709830     3.478802     2.887778  1049.067006     2.965225     2.935212 
6235.939540     3.482280     2.870492  1053.726660     2.966016     2.935833 
6242.175480     3.485760     2.916587  1035.205383     2.966813     2.936452 
6248.417650     3.489245     2.904845  1037.905884     2.967616     2.937069 
6254.666070     3.492733     2.856527  1053.708189     2.968425     2.937685 
6260.920740     3.496224     2.816585  1066.843089     2.969242     2.938298 
6267.181660     3.499719     2.880229  1041.650985     2.970065     2.938909 
6273.448840     3.503217     2.899285  1033.037157     2.970895     2.939519 
6279.722290     3.506719     2.859658  1045.634107     2.971733     2.940126 
6286.002010     3.510224     2.871718  1039.647504     2.972578     2.940732 
6292.288010     3.513733     2.891634  1030.873750     2.973431     2.941335 
6298.580300     3.517245     2.871307  1036.352774     2.974293     2.941937 
6304.878880     3.520761     2.856544  1040.195469     2.975163     2.942536 
6311.183760     3.524280     2.896355  1024.155338     2.976041     2.943133 
6317.494940     3.527803     2.873217  1030.559387     2.976929     2.943729 
6323.812440     3.531329     2.889479  1022.911006     2.977827     2.944322 
6330.136250     3.534859     2.952595   999.731678     2.978734     2.944913 
6336.466390     3.538392     2.922666  1008.380266     2.979652     2.945502 
6342.802850     3.541929     2.825798  1040.864076     2.980580     2.946089 
6349.145660     3.545470     2.873993  1021.894958     2.981520     2.946674 
6355.494800     3.549014     2.878770  1018.638673     2.982471     2.947256 
6361.850300     3.552561     2.884820  1014.810599     2.983434     2.947837 
6368.212150     3.556112     2.840099  1029.143556     2.984410     2.948415 
6374.580360     3.559667     2.876477  1014.416313     2.985398     2.948991 
6380.954940     3.563225     2.920132   997.644264     2.986401     2.949565 
6387.335890     3.566787     2.883667  1008.456481     2.987418     2.950137 
6393.723230     3.570352     2.892088  1003.867682     2.988450     2.950706 
6400.116950     3.573921     2.841079  1020.385456     2.989498     2.951274 
6406.517070     3.577494     2.862118  1011.009849     2.990562     2.951839 
6412.923590     3.581070     2.885321  1001.146780     2.991643     2.952401 
6419.336510     3.584650     2.849417  1012.089548     2.992742     2.952962 
6425.755850     3.588233     2.858147  1007.270051     2.993860     2.953520 
6432.181600     3.591820     2.878694   998.439449     2.994998     2.954076 
6438.613790     3.595410     2.867908  1000.507840     2.996156     2.954630 
6445.052400     3.599004     2.871917   997.528313     2.997337     2.955181 
6451.497450     3.602602     2.845525  1005.136050     2.998539     2.955730 
6457.948950     3.606203     2.874316   993.339335     2.999766     2.956276 
6464.406900     3.609808     2.845471  1001.604989     3.001018     2.956821 
6470.871310     3.613416     2.869774   991.485407     3.002297     2.957362 
6477.342180     3.617028     2.891675   982.097392     3.003603     2.957902 
6483.819520     3.620644     2.900628   977.462169     3.004939     2.958439 
6490.303340     3.624263     2.896818   977.183524     3.006305     2.958974 
6496.793640     3.627886     2.906021   972.276125     3.007705     2.959506 
6503.290440     3.631512     2.893895   974.498517     3.009138     2.960036 
6509.793730     3.635142     2.906711   968.571715     3.010608     2.960563 
6516.303520     3.638776     2.928149   960.076818     3.012116     2.961088 
6522.819820     3.642414     2.935467   955.763063     3.013665     2.961610 
6529.342640     3.646055     2.892154   968.414383     3.015256     2.962130 
6535.871990     3.649699     2.889806   967.551852     3.016894     2.962647 
6542.407860     3.653348     2.874300   970.868527     3.018579     2.963162 
6548.950260     3.657000     2.949722   944.320735     3.020315     2.963675 
6555.499220     3.660655     2.884049   964.128195     3.022105     2.964184 
6562.054710     3.664314     2.916977   951.633300     3.023953     2.964692 
6568.616770     3.667977     2.925279   947.105719     3.025862     2.965196 
6575.185390     3.671644     2.932575   943.079955     3.027835     2.965698 
6581.760570     3.675314     2.874761   960.327346     3.029878     2.966198 
6588.342330     3.678988     2.889435   953.749906     3.031995     2.966695 
6594.930670     3.682666     2.963923   928.001595     3.034192     2.967189 
6601.525600     3.686347     2.906736   944.520416     3.036472     2.967681 
6608.127130     3.690032     2.872828   954.186572     3.038844     2.968170 
6614.735260     3.693721     2.860169   956.348379     3.041304     2.968656 
6621.349990     3.697413     2.893741   943.699459     3.043047     2.969140 
6627.971340     3.701109     2.917481   934.197533     3.044864     2.969621 
6634.599310     3.704809     2.999389   906.947830     3.047182     2.970099 
6641.233910     3.708513     2.927066   927.781130     3.049535     2.970575 
6647.875150     3.712220     2.888212   938.675323     3.051499     2.971048 
6654.523020     3.715931     2.895267   934.685987     3.054051     2.971518 
6661.177550     3.719645     2.877029   938.709834     3.057070     2.971986 
6667.838720     3.723363     2.930004   920.011367     3.060446     2.972451 
6674.506560     3.727086     2.969384   906.338505     3.064147     2.972913 
6681.181070     3.730811     2.940543   913.485706     3.068173     2.973372 
6687.862250     3.734541     2.938460   912.422579     3.072540     2.973828 
6694.550110     3.738274     2.943108   909.197703     3.077279     2.974282 
6701.244660     3.742011     2.940941   908.373622     3.082437     2.974733 
6707.945910     3.745752     2.927239   910.860779     3.088073     2.975181 
6714.653850     3.749496     2.933696   907.124846     3.094259     2.975626 
6721.368510     3.753244     2.930433   906.433467     3.101089     2.976069 
6728.089870     3.756996     2.967960   893.339755     3.108673     2.976508 
6734.817960     3.760752     2.965118   892.338248     3.117146     2.976945 
6741.552780     3.764511     2.997386   881.077723     3.126667     2.977379 
6748.294340     3.768274     3.031485   869.698567     3.137423     2.977810 
6755.042630     3.772041     3.031621   867.829284     3.149642     2.978238 
6761.797670     3.775812     3.063256   857.319176     3.163565     2.978663 
6768.559470     3.779587     3.092981   847.520692     3.179475     2.979085 
6775.328030     3.783365     3.065142   853.572181     3.197692     2.979505 
6782.103360     3.787147     3.148729   829.383734     3.218569     2.979921 
6788.885460     3.790933     3.163485   824.019903     3.242493     2.980335 
6795.674350     3.794723     3.132793   830.585999     3.269880     2.980745 
6802.470020     3.798516     3.190764   813.753504     3.301170     2.981153 
6809.272490     3.802313     3.245326   798.612893     3.336823     2.981557 
6816.081760     3.806114     3.297293   784.435960     3.377308     2.981959 
6822.897850     3.809919     3.342838   772.338915     3.423102     2.982357 
6829.720740     3.813728     3.404323   756.914955     3.474623     2.982753 
6836.550460     3.817540     3.478599   739.378012     3.532274     2.983145 
6843.387010     3.821356     3.466879   740.407648     3.596399     2.983535 
6850.230400     3.825177     3.590570   713.343744     3.667269     2.983921 
6857.080630     3.829000     3.666073   697.367103     3.745053     2.984305 
6863.937710     3.832828     3.724726   685.116763     3.829804     2.984685 
6870.801650     3.836660     3.837662   663.534723     3.921426     2.985062 
6877.672450     3.840495     3.876533   655.581180     4.019656     2.985436 
6884.550120     3.844334     4.045536   626.938560     4.124037     2.985808 
6891.434670     3.848178     4.239862   597.079520     4.233892     2.986176 
6898.326110     3.852024     4.424632   570.880427     4.348296     2.986540 
6905.224430     3.855875     4.574673   551.061371     4.466049     2.986902 
6912.129660     3.859730     4.700572   535.233712     4.585648     2.987261 
6919.041790     3.863588     4.875964   514.890273     4.705268     2.987616 
6925.960830     3.867451     5.045492   496.521040     4.822746     2.987969 
6932.886790     3.871317     5.193100   481.451088     4.935601     2.988318 
6939.819680     3.875187     5.375891   464.150850     5.041076     2.988664 
6946.759500     3.879061     5.543771   449.091498     5.136238     2.989007 
6953.706260     3.882939     5.702166   435.675612     5.218132     2.989346 
6960.659960     3.886821     5.832624   425.080355     5.283975     2.989683 
6967.620620     3.890706     5.933656   416.999671     5.331394     2.990016 
6974.588240     3.894596     5.907310   417.915045     5.358638     2.990346 
6981.562830     3.898489     6.011642   409.899563     5.364746     2.990673 
6988.544400     3.902386     6.016769   408.744326     5.349633     2.990996 
6995.532940     3.906287     5.965287   411.370742     5.314067     2.991316 
7002.528470     3.910192     5.852248   418.500029     5.259565     2.991634 
7009.531000     3.914101     5.689544   429.630058     5.188224     2.991947 
7016.540530     3.918014     5.628972   433.386129     5.102529     2.992258 
7023.557070     3.921931     5.521511   440.955506     5.005164     2.992565 
7030.580630     3.925852     5.292093   459.201123     4.898851     2.992869 
7037.611210     3.929777     5.147390   471.195048     4.786228     2.993170 
7044.648820     3.933705     4.989534   485.050438     4.669759     2.993467 
7051.693470     3.937638     4.823757   500.713611     4.551679     2.993761 
7058.745160     3.941574     4.698576   513.155932     4.433964     2.994052 
7065.803910     3.945515     4.475014   537.708896     4.318316     2.994339 
7072.869710     3.949459     4.362854   550.298939     4.206166     2.994623 
7079.942580     3.953407     4.273603   560.779309     4.098674     2.994904 
7087.022530     3.957359     4.145987   576.929174     3.996749     2.995181 
7094.109550     3.961316     4.062873   587.464397     3.901063     2.995455 
7101.203660     3.965276     3.929174   606.254377     3.812068     2.995725 
7108.304860     3.969240     3.880522   612.518548     3.730054     2.995992 
7115.413170     3.973208     3.838394   617.978472     3.655073     2.996256 
7122.528580     3.977180     3.667912   645.254359     3.587054     2.996517 
7129.651110     3.981156     3.631080   650.586941     3.525803     2.996774 
7136.780760     3.985136     3.592048   656.281705     3.471027     2.997027 
7143.917540     3.989120     3.513541   669.572208     3.422353     2.997277 
7151.061460     3.993108     3.443291   681.749975     3.379358     2.997524 
7158.212520     3.997100     3.335481   702.425300     3.341580     2.997767 
7165.370730     4.001096     3.359053   695.907913     3.308544     2.998007 
7172.536100     4.005096     3.269973   713.234777     3.279778     2.998243 
7179.708640     4.009100     3.217665   723.388584     3.254826     2.998476 
7186.888350     4.013108     3.167331   733.490533     3.233220     2.998706 
7194.075230     4.017120     3.181466   728.506878     3.214542     2.998932 
7201.269310     4.021136     3.158572   732.255687     3.198407     2.999154 
7208.470580     4.025156     3.158919   730.514681     3.184468     2.999373 
7215.679050     4.029180     3.160167   728.741318     3.172414     2.999589 
7222.894730     4.033208     3.059690   751.023802     3.161968     2.999801 
7230.117620     4.037240     3.129930   732.649768     3.152901     3.000009 
7237.347740     4.041276     3.075496   744.079507     3.144994     3.000214 
7244.585090     4.045316     3.037582   751.584761     3.138069     3.000416 
7251.829670     4.049360     3.066016   743.070562     3.131976     3.000614 
7259.081500     4.053409     3.051829   744.865618     3.126590     3.000808 
7266.340590     4.057461     3.037170   746.810027     3.121805     3.000999 
7273.606930     4.061517     2.996169   755.176211     3.117537     3.001186 
7280.880530     4.065578     3.034304   744.191152     3.113710     3.001370 
7288.161410     4.069642     3.005406   749.838468     3.110263     3.001550 
7295.449570     4.073711     3.010907   746.594966     3.107147     3.001727 
7302.745020     4.077783     3.001740   747.362592     3.104322     3.001900 
7310.047770     4.081860     3.011292   743.465704     3.101756     3.002070 
7317.357820     4.085941     3.073179   726.905021     3.099420     3.002236 
7324.675180     4.090026     3.014216   739.296393     3.097290     3.002398 
7331.999850     4.094115     2.996150   742.179308     3.095349     3.002557 
7339.331850     4.098208     3.034677   731.157587     3.093578     3.002712 
7346.671180     4.102305     3.010385   735.471914     3.091967     3.002864 
7354.017850     4.106406     3.033716   728.308322     3.090503     3.003012 
7361.371870     4.110511     3.052334   722.230777     3.089174     3.003156 
7368.733240     4.114621     3.039460   723.671560     3.087973     3.003297 
7376.101980     4.118734     3.008949   729.416160     3.086894     3.003434 
7383.478080     4.122852     3.017226   725.886202     3.085929     3.003567 
7390.861560     4.126974     2.981526   733.002888     3.085071     3.003697 
7398.252420     4.131100     3.034340   718.664156     3.084317     3.003823 
7405.650670     4.135230     2.992669   726.937947     3.083662     3.003946 
7413.056320     4.139364     2.978480   728.822375     3.083103     3.004065 
7420.469380     4.143502     3.073934   704.679596     3.082634     3.004180 
7427.889850     4.147645     3.025741   714.121715     3.082254     3.004292 
7435.317740     4.151791     3.010701   716.127026     3.081961     3.004400 
7442.753050     4.155942     2.985967   720.642987     3.081751     3.004504 
7450.195810     4.160097     3.050699   703.872179     3.081623     3.004605 
7457.646000     4.164256     2.979394   718.981763     3.081576     3.004702 
7465.103650     4.168419     3.021123   707.566962     3.081608     3.004795 
7472.568750     4.172587     2.959614   720.813644     3.081719     3.004885 
7480.041320     4.176758     2.945133   722.410931     3.081907     3.004971 
7487.521360     4.180934     3.005101   706.443537     3.082172     3.005053 
7495.008880     4.185114     3.019287   701.690522     3.082515     3.005131 
7502.503890     4.189298     2.997747   705.034027     3.082935     3.005206 
7510.006400     4.193486     3.053060   690.742606     3.083434     3.005278 
7517.516400     4.197679     3.021057   696.303515     3.084011     3.005345 
7525.033920     4.201875     3.101395   676.868685     3.084668     3.005409 
7532.558950     4.206076     3.041661   688.551552     3.085406     3.005469 
7540.091510     4.210281     2.980808   701.055265     3.086228     3.005525 
7547.631600     4.214491     3.045833   684.472714     3.087134     3.005578 
7555.179240     4.218704     3.033420   685.635673     3.088127     3.005627 
7562.734410     4.222922     3.041494   682.120025     3.089209     3.005672 
7570.297150     4.227144     3.063822   675.779245     3.090384     3.005714 
7577.867450     4.231370     3.032317   681.357461     3.091656     3.005752 
7585.445310     4.235600     3.044160   676.881717     3.093027     3.005786 
7593.030760     4.239835     3.051083   673.759669     3.094501     3.005816 
7600.623790     4.244074     3.026104   677.823446     3.096084     3.005843 
7608.224410     4.248317     3.100009   660.085031     3.097781     3.005866 
7615.832640     4.252564     3.005139   679.354986     3.099598     3.005885 
7623.448470     4.256816     3.031535   671.961938     3.101540     3.005901 
7631.071920     4.261072     3.117850   651.777718     3.103615     3.005912 
7638.702990     4.265332     3.102219   653.399462     3.105832     3.005920 
7646.341690     4.269596     3.017088   670.455663     3.108199     3.005925 
7653.988040     4.273865     3.104849   650.006530     3.110727     3.005925 
7661.642020     4.278138     3.098115   649.821625     3.113429     3.005922 
7669.303670     4.282415     3.069283   654.359547     3.116316     3.005915 
7676.972970     4.286697     3.120306   642.163737     3.119406     3.005905 
7684.649940     4.290982     3.048776   655.833374     3.122717     3.005890 
7692.334590     4.295272     3.132428   636.832271     3.126271     3.005872 
7700.026930     4.299567     3.101187   641.650793     3.130097     3.005850 
7707.726950     4.303865     3.119538   636.576180     3.134223     3.005825 
7715.434680     4.308168     3.138224   631.261026     3.138687     3.005795 
7723.150120     4.312475     3.187400   619.952036     3.143535     3.005762 
7730.873270     4.316787     3.171930   621.643269     3.148820     3.005726 
7738.604140     4.321103     3.140843   626.349996     3.154609     3.005685 
7746.342740     4.325423     3.149450   623.207303     3.160983     3.005641 
7754.089090     4.329748     3.133705   624.901574     3.168039     3.005593 
7761.843170     4.334076     3.200138   610.439152     3.175890     3.005541 
7769.605020     4.338410     3.165645   615.682368     3.184673     3.005486 
7777.374620     4.342747     3.176237   612.125808     3.194551     3.005427 
7785.152000     4.347089     3.275531   592.167318     3.205716     3.005364 
7792.937150     4.351435     3.266168   592.623517     3.218393     3.005297 
7800.730090     4.355786     3.262980   591.625007     3.232844     3.005227 
7808.530820     4.360141     3.233288   595.712767     3.249371     3.005153 
7816.339350     4.364500     3.315516   579.696447     3.268329     3.005075 
7824.155690     4.368864     3.315166   578.250948     3.290104     3.004993 
7831.979840     4.373232     3.401450   562.097113     3.315124     3.004908 
7839.811820     4.377604     3.397331   561.588385     3.343865     3.004819 
7847.651630     4.381981     3.383175   562.675397     3.376844     3.004726 
7855.499290     4.386362     3.486401   544.577676     3.414613     3.004630 
7863.354790     4.390747     3.543428   534.506598     3.457754     3.004530 
7871.218140     4.395137     3.590065   526.416975     3.506865     3.004426 
7879.089360     4.399531     3.583372   526.033346     3.562548     3.004318 
7886.968450     4.403930     3.728961   504.140566     3.625395     3.004207 
7894.855420     4.408333     3.752055   499.919278     3.695965     3.004092 
7902.750270     4.412741     3.907300   478.984196     3.774767     3.003973 
7910.653020     4.417153     3.913538   476.865943     3.862232     3.003851 
7918.563670     4.421569     4.012677   464.037874     3.958690     3.003725 
7926.482240     4.425990     4.158309   446.652362     4.064342     3.003595 
7934.408720     4.430415     4.259959   434.921626     4.179242     3.003462 
7942.343130     4.434844     4.445634   415.728006     4.303233     3.003324 
7950.285470     4.439278     4.511483   408.679711     4.435944     3.003184 
7958.235760     4.443717     4.639005   396.481306     4.576762     3.003039 
7966.193990     4.448160     4.888985   375.196844     4.724791     3.002891 
7974.160190     4.452607     5.029222   363.872832     4.878824     3.002739 
7982.134350     4.457059     5.141033   355.056851     5.037303     3.002584 
7990.116480     4.461515     5.202955   349.985050     5.198287     3.002424 
7998.106600     4.465976     5.473489   331.798528     5.359427     3.002262 
8006.104710     4.470441     5.533894   327.443542     5.517945     3.002095 
8014.110810     4.474911     5.728209   315.557987     5.670648     3.001925 
8022.124920     4.479385     5.887781   306.213315     5.813977     3.001751 
8030.147050     4.483863     6.049542   297.294274     5.944117     3.001574 
8038.177190     4.488346     6.143218   292.087675     6.057176     3.001393 
8046.215370     4.492834     6.207569   288.395760     6.149421     3.001208 
8054.261590     4.497326     6.178600   289.015323     6.217573     3.001020 
8062.315850     4.501823     6.181291   288.181267     6.259093     3.000828 
8070.378160     4.506324     6.182746   287.470388     6.272426     3.000632 
8078.448540     4.510829     6.211899   285.387688     6.257139     3.000433 
8086.526990     4.515339     6.170048   286.675814     6.213892     3.000230 
8094.613520     4.519854     5.982284   295.038217     6.144514     3.000024 
8102.708130     4.524373     5.932085   296.827230     6.051616     2.999814 
8110.810840     4.528897     5.735241   306.267334     5.938407     2.999601 
8118.921650     4.533425     5.620830   311.765272     5.808430     2.999384 
8127.040570     4.537957     5.390002   324.367794     5.665342     2.999163 
8135.167610     4.542495     5.324101   327.588521     5.512725     2.998939 
8143.302780     4.547036     5.200513   334.529675     5.353955     2.998711 
8151.446080     4.551583     4.981625   348.444946     5.192119     2.998480 
8159.597530     4.556134     4.927488   351.431404     5.029962     2.998245 
8167.757130     4.560689     4.743399   364.140488     4.869868     2.998007 
8175.924880     4.565249     4.512446   381.856706     4.713856     2.997765 
8184.100810     4.569814     4.435825   387.489486     4.563588     2.997519 
8192.284910     4.574383     4.273511   401.195312     4.420388     2.997270 
8200.477190     4.578956     4.271011   400.435235     4.285271     2.997018 
8208.677670     4.583535     4.056167   420.615137     4.158980     2.996762 
8216.886350     4.588117     4.011180   424.271185     4.041919     2.996503 
8225.103230     4.592705     3.970783   427.402846     3.934289     2.996240 
8233.328340     4.597297     3.843338   440.493815     3.836084     2.995974 
8241.561670     4.601893     3.858135   437.823105     3.747121     2.995704 
8249.803230     4.606495     3.743022   450.070306     3.667072     2.995431 
8258.053030     4.611100     3.717844   451.923775     3.595494     2.995154 
8266.311080     4.615711     3.663662   457.514057     3.531858     2.994874 
8274.577390     4.620326     3.487831   479.412606     3.475607     2.994590 
8282.851970     4.624945     3.567459   467.465210     3.426105     2.994303 
8291.134820     4.629570     3.445771   482.867245     3.382691     2.994013 
8299.425960     4.634199     3.417826   485.556766     3.344734     2.993719 
8307.725390     4.638832     3.451685   479.584802     3.311626     2.993422 
8316.033110     4.643470     3.432395   480.907081     3.282786     2.993122 
8324.349140     4.648113     3.339387   493.085938     3.257675     2.992818 
8332.673490     4.652761     3.372451   487.043968     3.235819     2.992511 
8341.006170     4.657413     3.282166   499.180139     3.216750     2.992200 
8349.347170     4.662070     3.269823   499.912348     3.200064     2.991886 
8357.696520     4.666731     3.205542   508.626318     3.185411     2.991569 
8366.054220     4.671397     3.308920   491.470308     3.172485     2.991248 
8374.420270     4.676068     3.280581   494.547839     3.161023     2.990925 
8382.794690     4.680743     3.272523   494.502530     3.150813     2.990598 
8391.177490     4.685423     3.248688   496.870621     3.141649     2.990267 
8399.568660     4.690108     3.189727   504.720852     3.133371     2.989934 
8407.968230     4.694798     3.210962   500.176015     3.125847     2.989597 
8416.376200     4.699492     3.172629   505.043035     3.118967     2.989257 
8424.792580     4.704191     3.162259   505.425517     3.112642     2.988913 
8433.217370     4.708894     3.213081   496.060441     3.106792     2.988567 
8441.650590     4.713603     3.178817   500.176239     3.101354     2.988217 
8450.092240     4.718316     3.185166   497.909805     3.096276     2.987864 
8458.542330     4.723033     3.157932   500.809310     3.091516     2.987508 
8467.000870     4.727756     3.146002   501.493218     3.087041     2.987149 
8475.467870     4.732483     3.136302   501.744875     3.082818     2.986786 
8483.943340     4.737215     3.172970   494.651676     3.078821     2.986421 
8492.427280     4.741951     3.144826   497.832709     3.075031     2.986052 
8500.919710     4.746693     3.142659   496.913376     3.071430     2.985680 
8509.420630     4.751439     3.198619   487.090191     3.068002     2.985305 
8517.930050     4.756190     3.075488   505.081627     3.064731     2.984927 
8526.447980     4.760945     3.114203   497.543368     3.061607     2.984546 
8534.974430     4.765706     3.077080   502.249208     3.058621     2.984162 
8543.509400     4.770471     3.106988   495.994157     3.055760     2.983775 
8552.052910     4.775241     3.141228   489.317489     3.053016     2.983385 
8560.604970     4.780016     3.147683   487.090406     3.050382     2.982991 
8569.165570     4.784795     3.186676   479.770753     3.047851     2.982595 
8577.734740     4.789579     3.061114   498.197687     3.045416     2.982196 
8586.312470     4.794368     3.069333   495.489066     3.043070     2.981794 
8594.898780     4.799162     3.093580   490.247508     3.040810     2.981389 
8603.493680     4.803961     3.153166   479.675558     3.038629     2.980981 
8612.097180     4.808764     3.083466   489.256231     3.036521     2.980570 
8620.709270     4.813573     3.058407   491.961626     3.034485     2.980156 
8629.329980     4.818386     3.095397   484.866534     3.032515     2.979739 
8637.959310     4.823203     3.094359   483.627864     3.030606     2.979320 
8646.597270     4.828026     3.083280   484.006292     3.028757     2.978897 
8655.243870     4.832854     3.047359   488.533911     3.026963     2.978472 
8663.899110     4.837686     3.069706   483.541088     3.025221     2.978044 
8672.563010     4.842523     3.079077   480.846974     3.023528     2.977613 
8681.235570     4.847365     3.071587   480.783504     3.021883     2.977179 
8689.916810     4.852212     3.066692   480.233261     3.020281     2.976742 
8698.606730     4.857064     2.999466   489.571301     3.018722     2.976303 
8707.305330     4.861920     3.038937   481.988188     3.017202     2.975861 
8716.012640     4.866782     3.051477   478.886301     3.015719     2.975416 
8724.728650     4.871648     3.027561   481.389189     3.014272     2.974969 
8733.453380     4.876519     3.089289   470.311958     3.012859     2.974519 
8742.186830     4.881395     3.121077   464.350509     3.011478     2.974066 
8750.929020     4.886276     3.117100   463.785076     3.010127     2.973610 
8759.679950     4.891162     3.033066   475.229425     3.008806     2.973152 
8768.439630     4.896053     3.098924   463.948322     3.007511     2.972691 
8777.208070     4.900949     3.113049   460.682105     3.006243     2.972228 
8785.985280     4.905849     3.141144   455.145677     3.004999     2.971762 
8794.771260     4.910754     3.042441   468.521160     3.003780     2.971294 
8803.566030     4.915665     3.093362   459.800387     3.002582     2.970823 
8812.369600     4.920580     2.969535   477.684660     3.001406     2.970349 
8821.181970     4.925500     3.101659   455.882016     3.000250     2.969873 
8830.003150     4.930425     3.132968   450.179366     2.999114     2.969395 
8838.833150     4.935355     3.095160   454.533004     2.997996     2.968914 
8847.671990     4.940290     3.146475   445.907000     2.996896     2.968430 
8856.519660     4.945230     3.075792   454.783123     2.995813     2.967944 
8865.376180     4.950175     3.072880   453.981920     2.994746     2.967456 
8874.241560     4.955125     3.101530   448.613173     2.993694     2.966966 
8883.115800     4.960079     3.130946   443.007530     2.992656     2.966473 
8891.998910     4.965039     3.084783   448.547048     2.991633     2.965977 
8900.890910     4.970004     3.099293   445.173459     2.990623     2.965480 
8909.791800     4.974973     3.086010   445.895513     2.989626     2.964980 
8918.701590     4.979948     3.034227   452.138284     2.988641     2.964477 
8927.620300     4.984928     3.038086   450.210124     2.987668     2.963973 
8936.547920     4.989912     3.089832   441.643187     2.986705     2.963466 
8945.484460     4.994902     3.044393   446.858595     2.985754     2.962957 
8954.429950     4.999896     3.078009   440.695797     2.984812     2.962446 
8963.384380     5.004896     3.006091   450.099143     2.983881     2.961933 
8972.347760     5.009900     3.055310   441.512536     2.982958     2.961417 
8981.320110     5.014910     3.044779   441.851718     2.982045     2.960900 
8990.301430     5.019924     3.067465   437.447375     2.981140     2.960380 
8999.291730     5.024944     3.054446   438.105037     2.980244     2.959858 
9008.291020     5.029969     3.049846   437.467687     2.979355     2.959335 
9017.299320     5.034998     3.036384   438.240233     2.978474     2.958809 
9026.316610     5.040033     3.055504   434.272745     2.977601     2.958281 
9035.342930     5.045073     3.069414   431.063806     2.976734     2.957751 
9044.378270     5.050117     3.058988   431.396752     2.975873     2.957219 
9053.422650     5.055167     3.131455   420.271501     2.975020     2.956685 
9062.476070     5.060222     3.132490   419.075603     2.974172     2.956150 
9071.538550     5.065282     3.108282   421.071151     2.973330     2.955612 
9080.610090     5.070347     3.074959   424.679594     2.972494     2.955073 
9089.690700     5.075417     3.107272   419.108205     2.971663     2.954531 
9098.780390     5.080492     3.105997   418.074853     2.970838     2.953988 
9107.879170     5.085572     3.097746   417.999125     2.970018     2.953443 
9116.987050     5.090658     3.064358   421.419402     2.969202     2.952896 
9126.104040     5.095748     3.053879   421.817635     2.968391     2.952348 
9135.230140     5.100844     3.139828   409.010549     2.967584     2.951798 
9144.365370     5.105944     3.116176   410.975044     2.966782     2.951246 
9153.509740     5.111050     3.081745   414.441900     2.965984     2.950692 
9162.663250     5.116161     3.096509   411.299164     2.965190     2.950137 
9171.825910     5.121277     3.111487   408.231794     2.964400     2.949580 
9180.997740     5.126398     3.036010   417.217409     2.963613     2.949022 
9190.178730     5.131524     3.047757   414.498266     2.962830     2.948462 
9199.368910     5.136655     3.090325   407.577014     2.962051     2.947900 
9208.568280     5.141791     3.083779   407.312190     2.961274     2.947337 
9217.776850     5.146933     3.043294   411.622165     2.960501     2.946772 
9226.994630     5.152080     3.039614   410.858594     2.959731     2.946206 
9236.221620     5.157232     3.014077   413.124467     2.958964     2.945639 
9245.457840     5.162389     3.078438   403.363626     2.958200     2.945070 
9254.703300     5.167551     3.046034   406.536147     2.957439     2.944499 
9263.958000     5.172718     3.030557   407.312518     2.956680     2.943928 
9273.221960     5.177891     2.986778   412.208877     2.955924     2.943355 
9282.495180     5.183068     2.985893   411.144225     2.955170     2.942780 
9291.777680     5.188251     3.064862   399.478590     2.954419     2.942204 
9301.069460     5.193439     3.016570   404.676775     2.953671     2.941628 
9310.370530     5.198632     2.993283   406.680450     2.952924     2.941049 
9319.680900     5.203831     2.951813   411.194583     2.952180     2.940470 
9329.000580     5.209035     3.025738   399.955844     2.951438     2.939889 
9338.329580     5.214243     3.043780   396.419104     2.950698     2.939308 
9347.667910     5.219458     3.109727   386.950318     2.949960     2.938725 
9357.015580     5.224677     2.962094   405.217045     2.949224     2.938141 
9366.372590     5.229901     3.063674   390.510031     2.948490     2.937556 
9375.738960     5.235131     3.018185   395.326791     2.947758     2.936970 
9385.114700     5.240366     2.956302   402.565556     2.947027     2.936383 
9394.499820     5.245606     3.041972   389.973328     2.946299     2.935795 
9403.894320     5.250852     3.011365   392.880316     2.945572     2.935206 
9413.298210     5.256103     2.969147   397.162862     2.944847     2.934616 
9422.711510     5.261359     2.965462   396.703556     2.944123     2.934025 
9432.134220     5.266620     3.007002   390.019230     2.943401     2.933434 
9441.566350     5.271886     2.933391   398.659220     2.942681     2.932841 
9451.007920     5.277158     3.012762   387.155611     2.941963     2.932248 
9460.458930     5.282435     3.058154   380.143712     2.941245     2.931654 
9469.919390     5.287717     3.065610   378.178354     2.940530     2.931059 
9479.389310     5.293005     3.005332   384.607768     2.939816     2.930463 
9488.868700     5.298298     3.009966   382.973063     2.939103     2.929867 
9498.357570     5.303596     2.972469   386.469249     2.938392     2.929270 
9507.855920     5.308900     2.998781   382.097093     2.937682     2.928673 
9517.363780     5.314209     2.993950   381.562578     2.936974     2.928075 
9526.881140     5.319523     2.957179   385.141744     2.935968     2.927476 
9536.408020     5.324842     3.006668   377.703269     2.934864     2.926877 
9545.944430     5.330167     2.963754   382.212141     2.933940     2.926277 
9555.490380     5.335497     2.964620   380.986494     2.933111     2.925677 
9565.045870     5.340832     2.916671   385.805019     2.932336     2.925076 
9574.610910     5.346173     2.926336   383.542092     2.931594     2.924475 
9584.185520     5.351519     2.966469   377.200359     2.930874     2.923873 
9593.769710     5.356871     2.933064   380.452526     2.930166     2.923272 
9603.363480     5.362228     2.867202   387.945104     2.929467     2.922669 
9612.966840     5.367590     3.009074   368.685067     2.928774     2.922067 
9622.579810     5.372957     3.022507   365.894536     2.928085     2.921464 
9632.202390     5.378330     2.952347   373.332279     2.927398     2.920861 
9641.834590     5.383709     2.923763   376.002221     2.926714     2.920258 
9651.476430     5.389092     2.949370   371.750508     2.926032     2.919655 
9661.127900     5.394482     2.903020   376.514132     2.925351     2.919051 
9670.789030     5.399876     2.949537   369.541580     2.924671     2.918448 
9680.459820     5.405276     2.928305   371.201787     2.923993     2.917844 
9690.140280     5.410681     3.001090   361.226439     2.923317     2.917240 
9699.830420     5.416092     2.949569   366.388743     2.922641     2.916636 
9709.530250     5.421508     2.986493   360.824459     2.921967     2.916033 
9719.239780     5.426930     2.918321   368.282591     2.921294     2.915429 
9728.959020     5.432357     2.937978   364.748146     2.920622     2.914825 
9738.687980     5.437789     2.984800   358.082006     2.919951     2.914222 
9748.426670     5.443227     2.949600   361.346340     2.919282     2.913619 
9758.175090     5.448670     2.989090   355.664441     2.918613     2.913016 
9767.933270     5.454119     2.920078   362.900679     2.917947     2.912413 
9777.701200     5.459573     3.061803   345.184758     2.917281     2.911810 
9787.478900     5.465033     2.921176   360.766070     2.916617     2.911207 
9797.266380     5.470498     2.982797   352.321828     2.915953     2.910605 
9807.063650     5.475968     2.984950   350.967402     2.915292     2.910004 
9816.870710     5.481444     2.942650   354.975109     2.914631     2.909402 
9826.687580     5.486926     2.969476   350.779299     2.913972     2.908801 
9836.514270     5.492413     2.978194   348.817291     2.913314     2.908201 
9846.350780     5.497905     2.995235   345.741587     2.912658     2.907600 
9856.197140     5.503403     2.957931   348.937063     2.912003     2.907001 
9866.053330     5.508907     2.945226   349.576714     2.911349     2.906402 
9875.919390     5.514416     2.917717   351.762624     2.910697     2.905803 
9885.795310     5.519930     2.895155   353.477072     2.910046     2.905205 
9895.681100     5.525451     2.926037   348.731963     2.909396     2.904608 
9905.576780     5.530976     2.873382   353.938204     2.908748     2.904011 
9915.482360     5.536507     2.859297   354.762793     2.908102     2.903416 
9925.397840     5.542044     2.902347   348.506225     2.907457     2.902820 
9935.323240     5.547586     2.915044   345.754702     2.906813     2.902226 
9945.258560     5.553134     2.906663   345.723201     2.906171     2.901632 
9955.203820     5.558687     2.918103   343.352129     2.905531     2.901039 
9965.159020     5.564246     2.838386   351.923393     2.904892     2.900448 
9975.124180     5.569810     2.951459   337.329748     2.904255     2.899857 
9985.099310     5.575380     2.880007   344.757776     2.903619     2.899266 
9995.084410     5.580956     2.875232   344.309991     2.902985     2.898677 
10005.079490     5.586537     2.917399   338.105034     2.902352     2.898089 
10015.084570     5.592124     2.914654   337.369527     2.901722     2.897502 
10025.099660     5.597716     2.920633   335.651212     2.901093     2.896916 
10035.124750     5.603314     2.955924   330.693704     2.900465     2.896331 
10045.159880     5.608918     2.898863   335.938820     2.899840     2.895747 
10055.205040     5.614527     2.950576   329.038251     2.899216     2.895164 
10065.260240     5.620141     2.904787   333.122326     2.898593     2.894583 
10075.325500     5.625762     2.876906   335.275677     2.897973     2.894003 
10085.400830     5.631388     2.933534   327.699306     2.897355     2.893424 
10095.486230     5.637019     2.929892   327.024439     2.896738     2.892846 
10105.581720     5.642657     2.877255   332.036420     2.896123     2.892269 
10115.687300     5.648300     2.909647   327.289422     2.895510     2.891694 
10125.802990     5.653948     3.000863   316.192595     2.894899     2.891121 
10135.928790     5.659602     2.945379   321.088094     2.894290     2.890549 
10146.064720     5.665262     2.839180   332.002178     2.893683     2.889978 
10156.210780     5.670928     2.949813   318.585864     2.893078     2.889408 
10166.366990     5.676599     2.903729   322.712129     2.892474     2.888841 
10176.533360     5.682276     2.908575   321.051735     2.891873     2.888274 
10186.709890     5.687958     2.887693   322.087975     2.891274     2.887710 
10196.896600     5.693647     2.877690   322.300917     2.890677     2.887147 
10207.093500     5.699340     2.911635   317.536248     2.890082     2.886585 
10217.300590     5.705040     2.847020   323.654154     2.889489     2.886026 
10227.517890     5.710745     2.904436   315.930975     2.888899     2.885468 
10237.745410     5.716457     2.887504   316.808028     2.888310     2.884912 
10247.983160     5.722173     2.925934   311.679305     2.887724     2.884357 
10258.231140     5.727896     2.851329   318.589390     2.887140     2.883804 
10268.489370     5.733624     2.899569   312.296171     2.886558     2.883254 
10278.757860     5.739358     2.888666   312.519474     2.885979     2.882705 
10289.036620     5.745098     2.920720   308.112444     2.885401     2.882158 
10299.325660     5.750843     2.948209   304.266080     2.884826     2.881613 
10309.624980     5.756594     2.961175   301.902027     2.884254     2.881070 
10319.934610     5.762351     2.917038   305.597812     2.883684     2.880529 
10330.254540     5.768114     2.886599   307.853979     2.883116     2.879989 
10340.584800     5.773883     2.926342   302.641129     2.882551     2.879452 
10350.925380     5.779657     2.933057   301.170333     2.881988     2.878918 
10361.276310     5.785437     2.908032   302.775008     2.881427     2.878385 
10371.637580     5.791223     2.925290   299.983133     2.880869     2.877854 
10382.009220     5.797014     2.928871   298.780008     2.880314     2.877326 
10392.391230     5.802812     2.806683   310.990103     2.879761     2.876800 
10402.783620     5.808615     2.897862   300.170682     2.879211     2.876276 
10413.186400     5.814424     2.913265   297.636988     2.878663     2.875754 
10423.599590     5.820239     2.939163   294.351215     2.878118     2.875235 
10434.023190     5.826059     2.957252   291.599675     2.877576     2.874718 
10444.457210     5.831886     2.899613   296.544223     2.877036     2.874203 
10454.901670     5.837718     2.828033   303.036596     2.876499     2.873691 
10465.356570     5.843556     2.886715   296.234697     2.875965     2.873181 
10475.821930     5.849400     2.848506   299.154475     2.875434     2.872674 
10486.297750     5.855250     2.882694   294.872064     2.874905     2.872169 
10496.784050     5.861106     2.914858   290.766215     2.874379     2.871666 
10507.280830     5.866968     2.869464   294.471545     2.873856     2.871167 
10517.788110     5.872835     2.874659   293.122852     2.873336     2.870669 
10528.305900     5.878708     2.804132   299.642585     2.872819     2.870175 
10538.834210     5.884587     2.762357   303.181928     2.872304     2.869683 
10549.373040     5.890473     2.926753   285.239446     2.871793     2.869194 
10559.922410     5.896364     2.941653   283.036470     2.871284     2.868707 
10570.482340     5.902260     2.941613   282.152106     2.870778     2.868223 
10581.052820     5.908163     2.954515   280.037772     2.870276     2.867742 
10591.633870     5.914072     2.864115   288.089415     2.869776     2.867264 
10602.225510     5.919986     2.873756   286.309699     2.869280     2.866788 
10612.827730     5.925907     2.914773   281.360209     2.868786     2.866315 
10623.440560     5.931833     2.797717   292.116530     2.868296     2.865846 
10634.064000     5.937766     2.851623   285.702868     2.867809     2.865379 
10644.698060     5.943704     2.824313   287.559018     2.867325     2.864915 
10655.342760     5.949648     2.793248   289.869193     2.866844     2.864453 
10665.998100     5.955599     2.788019   289.490739     2.866366     2.863995 
10676.664100     5.961555     2.829851   284.250025     2.865892     2.863540 
10687.340770     5.967517     2.824574   283.952748     2.865420     2.863088 
10698.028110     5.973485     2.869133   278.646012     2.864952     2.862639 
10708.726140     5.979459     2.982159   267.169062     2.864488     2.862193 
10719.434860     5.985439     2.997269   265.034788     2.864026     2.861750 
10730.154300     5.991425     2.820534   280.669607     2.863568     2.861310 
10740.884450     5.997417     2.857937   276.038397     2.863113     2.860873 
10751.625340     6.003415     2.800222   280.829077     2.862662     2.860440 
10762.376960     6.009419     2.907566   269.604888     2.862213     2.860009 
10773.139340     6.015429     2.957308   264.163896     2.861769     2.859582 
10783.912480     6.021445     2.960340   262.916693     2.861328     2.859158 
10794.696390     6.027467     2.988672   259.676042     2.860890     2.858737 
10805.491090     6.033495     2.887438   267.851525     2.860455     2.858320 
10816.296580     6.039530     2.807239   274.491578     2.860024     2.857906 
10827.112870     6.045570     2.816478   272.658259     2.859597     2.857495 
10837.939990     6.051616     2.809458   272.474841     2.859173     2.857087 
10848.777930     6.057668     2.937473   259.663322     2.858753     2.856683 
10859.626700     6.063727     2.947691   257.819666     2.858336     2.856282 
10870.486330     6.069791     2.929484   258.488125     2.857923     2.855885 
10881.356820     6.075861     2.777066   271.875838     2.857513     2.855491 
10892.238170     6.081938     2.839658   264.715786     2.857107     2.855101 
10903.130410     6.088021     2.770843   270.506318     2.856704     2.854714 
10914.033540     6.094109     2.844649   262.590867     2.856306     2.854330 
10924.947580     6.100204     2.849794   261.202227     2.855910     2.853950 
10935.872520     6.106305     2.841947   260.925939     2.855519     2.853573 
10946.808400     6.112412     2.856258   258.836405     2.855131     2.853200 
10957.755200     6.118525     2.801296   263.053933     2.854747     2.852831 
10968.712960     6.124645     2.835554   259.019230     2.854367     2.852465 
10979.681670     6.130770     2.877689   254.366429     2.853990     2.852102 
10990.661350     6.136901     2.814336   259.076767     2.853617     2.851743 
11001.652020     6.143039     2.886893   251.725949     2.853248     2.851388 
11012.653670     6.149183     2.858921   253.405656     2.852882     2.851037 
11023.666320     6.155333     2.794520   258.403948     2.852520     2.850689 
11034.689990     6.161489     2.822076   254.933957     2.852163     2.850344 
11045.724680     6.167651     2.757701   260.062707     2.851808     2.850004 
11056.770400     6.173820     2.824997   253.140112     2.851458     2.849667 
11067.827170     6.179994     2.905732   245.354314     2.851112     2.849333 
11078.895000     6.186175     2.950485   240.989544     2.850745     2.849004 
11089.973900     6.192362     2.852369   248.435831     2.849776     2.848678 
11101.063870     6.198555     2.889829   244.342700     2.848964     2.848355 
11112.164930     6.204755     2.863104   245.882064     2.848380     2.848037 
11123.277100     6.210960     2.766300   253.649317     2.847917     2.847722 
11134.400370     6.217172     2.862824   244.409860     2.847521     2.847411 
11145.534780     6.223390     2.849530   244.797542     2.847166     2.847104 
11156.680310     6.229614     2.765142   251.479709     2.846835     2.846800 
11167.836990     6.235845     2.812453   246.509718     2.846519     2.846500 
11179.004830     6.242082     2.847313   242.744587     2.846215     2.846204 
11190.183830     6.248324     2.810897   245.098252     2.845917     2.845912 
11201.374020     6.254574     2.767450   247.968005     2.845626     2.845624 
11212.575390     6.260829     2.807299   243.644100     2.845340     2.845339 
11223.787970     6.267091     2.853343   239.119778     2.845058     2.845058 
11235.011750     6.273359     2.816932   241.410293     2.844781     2.844781 
11246.246770     6.279633     2.876314   235.719169     2.844508     2.844508 
11257.493010     6.285914     2.774263   243.576495     2.844238     2.844238 
11268.750500     6.292200     2.863859   235.207982     2.843972     2.843972 
11280.019260     6.298494     2.926504   229.434625     2.843710     2.843710 
11291.299270     6.304793     2.785215   240.278297     2.843452     2.843452 
11302.590570     6.311099     2.770850   240.873987     2.843198     2.843198 
11313.893160     6.317411     2.892784   229.786378     2.842947     2.842947 
11325.207060     6.323729     2.964627   223.619240     2.842700     2.842700 
11336.532260     6.330054     2.855976   231.458921     2.842457     2.842457 
11347.868800     6.336385     2.822972   233.486436     2.842218     2.842218 
11359.216670     6.342722     2.904922   226.089249     2.841983     2.841983 
11370.575880     6.349066     2.778410   235.698687     2.841751     2.841751 
11381.946460     6.355416     2.762985   236.228975     2.841523     2.841523 
11393.328400     6.361772     2.852804   228.039100     2.841299     2.841299 
11404.721730     6.368135     2.799032   231.673380     2.841079     2.841079 
11416.126460     6.374504     2.841901   227.406039     2.840862     2.840862 
11427.542580     6.380880     2.831042   227.339525     2.840649     2.840649 
11438.970120     6.387262     2.783645   230.466284     2.840440     2.840440 
11450.409090     6.393650     2.844134   224.905777     2.840234     2.840234 
11461.859500     6.400045     2.758661   231.131501     2.840032     2.840032 
11473.321360     6.406446     2.851982   222.809527     2.839834     2.839834 
11484.794680     6.412853     2.846581   222.466565     2.839640     2.839640 
11496.279480     6.419267     2.857720   220.960708     2.839449     2.839449 
11507.775760     6.425688     2.926418   214.962200     2.839262     2.839262 
11519.283530     6.432114     2.967283   211.263152     2.839078     2.839078 
11530.802820     6.438548     2.843429   219.703787     2.838898     2.838898 
11542.333620     6.444987     2.884998   215.799710     2.838722     2.838722 
11553.875950     6.451433     2.795611   221.947387     2.838549     2.838549 
11565.429830     6.457886     2.828488   218.505162     2.838380     2.838380 
11576.995260     6.464345     2.707044   227.551236     2.838214     2.838214 
11588.572260     6.470810     2.852804   215.258765     2.838052     2.838052 
11600.160830     6.477282     2.783627   219.726976     2.837893     2.837893 
11611.760990     6.483761     2.825914   215.798886     2.837738     2.837738 
11623.372750     6.490246     2.744197   221.473129     2.837586     2.837586 
11634.996120     6.496737     2.824829   214.363184     2.837438     2.837438 
11646.631120     6.503235     2.796360   215.844923     2.837293     2.837293 
11658.277750     6.509739     2.871963   209.416112     2.837151     2.837151 
11669.936030     6.516250     2.825068   212.239501     2.837013     2.837013 
11681.605960     6.522768     2.777161   215.119429     2.836878     2.836878 
11693.287570     6.529292     2.795519   213.090932     2.836746     2.836746 
11704.980860     6.535822     2.899834   204.752905     2.836617     2.836617 
11716.685840     6.542359     2.755680   214.660774     2.836492     2.836492 
11728.402520     6.548903     2.740808   215.005510     2.836370     2.836370 
11740.130930     6.555453     2.801433   209.794650     2.836251     2.836251 
11751.871060     6.562009     2.824750   207.453101     2.836134     2.836134 
11763.622930     6.568573     2.922548   199.823669     2.836021     2.836021 
11775.386550     6.575142     2.864190   203.280385     2.835911     2.835911 
11787.161940     6.581719     2.823334   205.548738     2.835804     2.835804 
11798.949100     6.588302     2.845934   203.214319     2.835700     2.835700 
11810.748050     6.594891     2.891790   199.343041     2.835599     2.835599 
11822.558800     6.601488     2.791335   205.726613     2.835501     2.835501 
11834.381350     6.608090     2.828170   202.414079     2.835405     2.835405 
11846.215740     6.614700     2.779984   205.305595     2.835312     2.835312 
11858.061950     6.621316     2.835781   200.660759     2.835222     2.835222 
11869.920010     6.627938     2.783298   203.751305     2.835135     2.835135 
11881.789930     6.634568     2.815246   200.736788     2.835050     2.835050 
11893.671720     6.641203     2.790848   201.833842     2.834967     2.834967 
11905.565400     6.647846     2.797353   200.610627     2.834887     2.834887 
11917.470960     6.654495     2.846404   196.594114     2.834810     2.834810 
11929.388430     6.661151     2.891959   192.797806     2.834735     2.834735 
11941.317820     6.667813     2.838458   195.637261     2.834662     2.834662 
11953.259140     6.674483     2.642083   209.491653     2.834591     2.834591 
11965.212400     6.681158     2.799433   197.100852     2.834523     2.834523 
11977.177610     6.687841     2.809437   195.808507     2.834457     2.834457 
11989.154790     6.694530     2.779431   197.157590     2.834393     2.834393 
12001.143940     6.701226     2.844669   192.105895     2.834330     2.834330 
12013.145090     6.707929     2.720606   199.909623     2.834270     2.834270 
12025.158230     6.714638     2.804810   193.303956     2.834212     2.834212 
12037.183390     6.721354     2.801428   192.987426     2.834155     2.834155 
12049.220570     6.728077     2.803065   192.265753     2.834100     2.834100 
12061.269790     6.734806     2.813396   190.825587     2.834047     2.834047 
12073.331060     6.741543     2.815595   189.975620     2.833996     2.833996 
12085.404390     6.748286     2.795998   190.822635     2.833945     2.833945 
12097.489800     6.755035     2.689838   197.602829     2.833897     2.833897 
12109.587290     6.761792     2.689515   196.964889     2.833849     2.833849 
12121.696880     6.768555     2.737547   192.729613     2.833803     2.833803 
12133.818570     6.775325     2.754779   190.983585     2.833758     2.833758 
12145.952390     6.782102     2.822031   185.801827     2.833715     2.833715 
12158.098340     6.788885     2.796527   186.836511     2.833672     2.833672 
12170.256440     6.795676     2.785057   186.982318     2.833630     2.833630 
12182.426700     6.802473     2.678676   193.497392     2.833589     2.833589 
12194.609130     6.809277     2.765553   186.938399     2.833548     2.833548 
12206.803730     6.816088     2.769300   185.889082     2.833509     2.833509 
12219.010540     6.822905     2.716714   188.915929     2.833470     2.833470 
12231.229550     6.829730     2.791995   182.975826     2.833431     2.833431 
12243.460780     6.836561     2.840770   179.407145     2.833393     2.833393 
12255.704240     6.843399     2.784422   182.490341     2.833355     2.833355 
12267.959940     6.850244     2.763812   183.026180     2.833317     2.833317 
12280.227900     6.857096     2.835287   177.878561     2.833279     2.833279 
12292.508130     6.863955     2.807525   178.877634     2.833241     2.833241 
12304.800640     6.870820     2.906168   172.423171     2.833203     2.833203 
12317.105440     6.877693     2.871414   173.801241     2.833164     2.833164 
12329.422550     6.884572     2.849632   174.518011     2.833125     2.833125 
12341.751970     6.891458     2.737378   180.921248     2.833086     2.833086 
12354.093720     6.898351     2.804000   176.172939     2.833046     2.833046 
12366.447810     6.905251     2.812402   175.100444     2.833005     2.833005 
12378.814260     6.912158     2.739964   179.182432     2.832964     2.832964 
12391.193080     6.919072     2.792883   175.235883     2.832921     2.832921 
12403.584270     6.925993     2.710925   179.749875     2.832878     2.832878 
12415.987850     6.932920     2.714762   178.835631     2.832833     2.832833 
12428.403840     6.939855     2.786279   173.881051     2.832786     2.832786 
12440.832240     6.946796     2.785539   173.451432     2.832738     2.832738 
12453.273080     6.953745     2.719093   176.926706     2.832689     2.832689 
12465.726350     6.960700     2.826105   169.712433     2.832638     2.832638 
12478.192080     6.967663     2.824604   169.271687     2.832585     2.832585 
12490.670270     6.974632     2.923276   163.011592     2.832529     2.832529 
12503.160940     6.981608     2.706927   175.598088     2.832472     2.832472 
12515.664100     6.988592     2.706375   174.861988     2.832412     2.832412 
12528.179760     6.995582     2.866092   164.590159     2.832350     2.832350 
12540.707940     7.002579     2.847996   164.999468     2.832285     2.832285 
12553.248650     7.009584     2.815339   166.395016     2.832217     2.832217 
12565.801900     7.016595     2.651885   175.959829     2.832147     2.832147 
12578.367700     7.023614     2.721280   171.051985     2.832073     2.832073 
12590.946070     7.030639     2.755208   168.271191     2.831996     2.831996 
12603.537020     7.037671     2.826530   163.295848     2.831916     2.831916 
12616.140550     7.044711     2.876229   160.005875     2.831832     2.831832 
12628.756690     7.051757     2.762320   166.169445     2.831744     2.831744 
12641.385450     7.058811     2.718462   168.280315     2.831652     2.831652 
12654.026840     7.065872     2.831423   160.839187     2.831556     2.831556 
12666.680860     7.072939     2.788828   162.735592     2.831456     2.831456 
12679.347540     7.080014     2.752772   164.317935     2.831351     2.831351 
12692.026890     7.087096     2.784223   161.950567     2.831242     2.831242 
12704.718920     7.094185     2.754044   163.083961     2.831128     2.831128 
12717.423640     7.101281     2.662773   168.065192     2.831009     2.831009 
12730.141060     7.108384     2.721980   163.940542     2.830885     2.830885 
12742.871200     7.115494     2.670729   166.535996     2.830755     2.830755 
12755.614070     7.122612     2.765592   160.076940     2.830620     2.830620 
12768.369690     7.129736     2.864850   154.168645     2.830479     2.830479 
12781.138060     7.136868     2.719982   161.900538     2.830332     2.830332 
12793.919190     7.144007     2.692754   162.813387     2.830178     2.830178 
12806.713110     7.151153     2.678390   163.160463     2.830019     2.830019 
12819.519830     7.158306     2.708068   160.842491     2.829853     2.829853 
12832.339350     7.165466     2.687306   161.424037     2.829680     2.829680 
12845.171690     7.172633     2.812314   153.603438     2.829499     2.829499 
12858.016860     7.179808     2.771874   155.253851     2.829312     2.829312 
12870.874870     7.186990     2.808926   152.666022     2.829117     2.829117 
12883.745750     7.194179     2.829511   151.046940     2.828915     2.828915 
12896.629490     7.201375     2.748416   154.934421     2.828704     2.828704 
12909.526120     7.208578     2.844520   148.957057     2.828486     2.828486 
12922.435650     7.215789     2.703251   156.397996     2.828259     2.828259 
12935.358090     7.223007     2.857943   147.357248     2.828023     2.828023 
12948.293440     7.230232     2.827053   148.485430     2.827778     2.827778 
12961.241740     7.237464     2.702394   154.790385     2.827525     2.827525 
12974.202980     7.244704     2.754964   151.286476     2.827262     2.827262 
12987.177180     7.251950     2.744414   151.218133     2.826989     2.826989 
13000.164360     7.259204     2.718090   152.230351     2.826707     2.826707 
13013.164520     7.266466     2.719272   151.729050     2.826414     2.826414 
13026.177690     7.273734     2.809883   146.339227     2.826111     2.826111 
13039.203870     7.281010     2.768083   147.989391     2.825797     2.825797 
13052.243070     7.288293     2.659619   153.567084     2.825473     2.825473 
13065.295310     7.295584     2.800366   145.316163     2.825137     2.825137 
13078.360610     7.302881     2.760791   147.022067     2.824790     2.824790 
13091.438970     7.310186     2.848107   142.046158     2.824431     2.824431 
13104.530410     7.317499     2.709135   148.749551     2.824059     2.824059 
13117.634940     7.324818     2.713537   147.989283     2.823676     2.823676 
13130.752570     7.332145     2.579777   155.137963     2.823280     2.823280 
13143.883330     7.339480     2.741076   145.691622     2.822871     2.822871 
13157.027210     7.346821     2.719902   146.198061     2.822449     2.822449 
13170.184240     7.354170     2.818910   140.598236     2.822014     2.822014 
13183.354420     7.361527     2.816713   140.275104     2.821564     2.821564 
13196.537770     7.368890     2.805451   140.370683     2.821101     2.821101 
13209.734310     7.376261     2.710780   144.685772     2.820623     2.820623 
13222.944050     7.383640     2.756116   141.879042     2.820130     2.820130 
13236.166990     7.391026     2.731532   142.693239     2.819622     2.819622 
13249.403160     7.398419     2.743283   141.624370     2.819099     2.819099 
13262.652560     7.405820     2.690085   143.953091     2.818560     2.818560 
13275.915210     7.413228     2.754147   140.137443     2.818005     2.818005 
13289.191130     7.420643     2.713207   141.883132     2.817434     2.817434 
13302.480320     7.428066     2.756700   139.047350     2.816846     2.816846 
13315.782800     7.435497     2.794138   136.912026     2.816241     2.816241 
13329.098580     7.442934     2.739811   139.094944     2.815618     2.815618 
13342.427680     7.450380     2.768658   137.148081     2.814978     2.814978 
13355.770110     7.457832     2.774960   136.387601     2.814319     2.814319 
13369.125880     7.465293     2.775939   135.887661     2.813642     2.813642 
13382.495010     7.472760     2.843905   132.174298     2.812947     2.812947 
13395.877500     7.480235     2.831465   132.445258     2.812231     2.812231 
13409.273380     7.487718     2.804535   133.207884     2.811497     2.811497 
13422.682650     7.495208     2.829805   131.676893     2.810742     2.810742 
13436.105330     7.502706     2.806649   132.331349     2.809967     2.809967 
13449.541440     7.510211     2.760278   134.157061     2.809171     2.809171 
13462.990980     7.517723     2.809400   131.365786     2.808353     2.808353 
13476.453970     7.525243     2.788297   131.954569     2.807515     2.807515 
13489.930430     7.532771     2.648852   138.532043     2.806654     2.806654 
13503.420360     7.540306     2.669352   136.860681     2.805771     2.805771 
13516.923780     7.547849     2.676140   136.079884     2.804865     2.804865 
13530.440700     7.555399     2.620101   138.532500     2.803936     2.803936 
13543.971140     7.562957     2.747336   131.566991     2.802983     2.802983 
13557.515110     7.570523     2.785923   129.271866     2.802006     2.802006 
13571.072630     7.578096     2.794192   128.320695     2.801005     2.801005 
13584.643700     7.585676     2.888195   123.730633     2.799978     2.799978 
13598.228340     7.593264     2.751955   129.506322     2.798926     2.798926 
13611.826570     7.600860     2.743246   129.267545     2.797849     2.797849 
13625.438400     7.608464     2.788754   126.740007     2.796745     2.796745 
13639.063840     7.616075     2.654126   132.739102     2.795614     2.795614 
13652.702900     7.623693     2.723901   128.801263     2.794456     2.794456 
13666.355600     7.631319     2.750669   127.139518     2.793270     2.793270 
13680.021960     7.638953     2.689385   129.453783     2.792056     2.792056 
13693.701980     7.646595     2.712150   127.809282     2.790814     2.790814 
13707.395680     7.654244     2.902953   119.100929     2.789542     2.789542 
13721.103080     7.661901     2.805738   122.665824     2.788241     2.788241 
13734.824180     7.669565     2.775378   123.504870     2.786909     2.786909 
13748.559010     7.677238     2.717941   125.790177     2.785547     2.785547 
13762.307570     7.684917     2.642259   128.902565     2.784154     2.784154 
13776.069870     7.692605     2.795703   121.347902     2.782729     2.782729 
13789.845940     7.700300     2.612746   129.342622     2.781271     2.781271 
13803.635790     7.708003     2.637734   127.608992     2.779782     2.779782 
13817.439420     7.715714     2.576108   130.173184     2.778258     2.778258 
13831.256860     7.723432     2.732246   122.232582     2.776701     2.776701 
13845.088120     7.731158     2.760134   120.510672     2.775110     2.775110 
13858.933210     7.738892     2.759883   120.035613     2.773484     2.773484 
13872.792140     7.746634     2.699375   122.213611     2.771822     2.771822 
13886.664930     7.754383     2.764298   118.893001     2.770125     2.770125 
13900.551600     7.762140     2.735985   119.655921     2.768390     2.768390 
13914.452150     7.769905     2.778456   117.422856     2.766619     2.766619 
13928.366600     7.777678     2.708803   119.888744     2.764810     2.764810 
13942.294970     7.785458     2.672132   121.075719     2.762962     2.762962 
13956.237260     7.793246     2.673493   120.542826     2.761076     2.761076 
13970.193500     7.801043     2.722990   117.823518     2.759150     2.759150 
13984.163700     7.808846     2.754483   116.203611     2.757184     2.757184 
13998.147860     7.816658     2.580887   123.622471     2.755177     2.755177 
14012.146010     7.824477     2.644812   120.119299     2.753129     2.753129 
14026.158150     7.832305     2.701567   117.182941     2.751038     2.751038 
14040.184310     7.840140     2.635425   119.592387     2.748906     2.748906 
14054.224500     7.847983     2.676189   117.528130     2.746730     2.746730 
14068.278720     7.855834     2.666110   117.534424     2.744510     2.744510 
14082.347000     7.863692     2.753339   113.379977     2.742245     2.742245 
14096.429350     7.871559     2.678056   116.182669     2.739935     2.739935 
14110.525770     7.879433     2.730595   113.559034     2.737579     2.737579 
14124.636300     7.887316     2.818020   109.749430     2.735177     2.735177 
14138.760940     7.895206     2.676937   115.111518     2.732727     2.732727 
14152.899700     7.903104     2.651456   115.947592     2.730230     2.730230 
14167.052600     7.911010     2.777148   110.137161     2.727684     2.727684 
14181.219650     7.918924     2.837951   107.498873     2.725088     2.725088 
14195.400870     7.926846     2.610035   116.414166     2.722442     2.722442 
14209.596270     7.934776     2.677424   113.123866     2.719746     2.719746 
14223.805870     7.942714     2.808831   107.437019     2.716998     2.716998 
14238.029670     7.950659     2.633498   114.227445     2.714198     2.714198 
14252.267700     7.958613     2.751507   108.877515     2.711344     2.711344 
14266.519970     7.966575     2.720509   109.729956     2.708437     2.708437 
14280.786490     7.974544     2.640926   112.752662     2.705476     2.705476 
14295.067280     7.982522     2.706987   109.649860     2.702459     2.702459 
14309.362340     7.990507     2.748683   107.607001     2.699386     2.699386 
14323.671710     7.998501     2.732786   107.804513     2.696257     2.696257 
14337.995380     8.006502     2.737785   107.267684     2.693069     2.693069 
14352.333370     8.014512     2.662785   109.925415     2.689824     2.689824 
14366.685710     8.022530     2.684746   108.496366     2.686519     2.686519 
14381.052390     8.030555     2.759756   105.231313     2.683154     2.683154 
14395.433440     8.038589     2.822193   102.531388     2.679728     2.679728 
14409.828880     8.046631     2.758473   104.417703     2.676241     2.676241 
14424.238710     8.054680     2.889437    99.248641     2.672691     2.672691 
14438.662950     8.062738     2.767644   103.151213     2.669077     2.669077 
14453.101610     8.070804     2.672153   106.499421     2.665399     2.665399 
14467.554710     8.078878     2.631386   107.621513     2.661657     2.661657 
14482.022260     8.086960     2.648681   106.464941     2.657848     2.657848 
14496.504290     8.095050     2.630826   106.765694     2.653972     2.653972 
14511.000790     8.103149     2.517225   111.373317     2.650029     2.650029 
14525.511790     8.111255     2.645471   105.518482     2.646017     2.646017 
14540.037300     8.119369     2.750301   101.018068     2.641935     2.641935 
14554.577340     8.127492     2.718786   101.713019     2.637783     2.637783 
14569.131920     8.135623     2.751367   100.075483     2.633560     2.633560 
14583.701050     8.143762     2.638974   103.842506     2.629264     2.629264 
14598.284750     8.151909     2.824092    96.602309     2.624895     2.624895 
14612.883040     8.160064     2.795730    97.298018     2.620452     2.620452 
14627.495920     8.168227     2.763337    97.968409     2.615933     2.615933 
14642.123420     8.176399     2.764026    97.497625     2.611338     2.611338 
14656.765540     8.184579     2.807325    95.665949     2.606666     2.606666 
14671.422300     8.192766     2.758466    96.963319     2.601916     2.601916 
14686.093730     8.200963     2.758857    96.519530     2.597087     2.597087 
14700.779820     8.209167     2.680026    99.133058     2.592177     2.592177 
14715.480600     8.217379     2.859138    92.492401     2.587187     2.587187 
14730.196080     8.225600     2.519229   104.561810     2.582114     2.582114 
14744.926280     8.233829     2.660765    98.676386     2.576958     2.576958 
14759.671200     8.242066     2.810879    93.176591     2.571717     2.571717 
14774.430870     8.250312     2.682092    97.181667     2.566391     2.566391 
14789.205310     8.258566     2.740594    94.800598     2.560979     2.560979 
14803.994510     8.266828     2.612827    99.066546     2.555479     2.555479 
14818.798510     8.275098     2.725705    94.619519     2.549890     2.549890 
14833.617300     8.283376     2.718869    94.467250     2.544211     2.544211 
14848.450920     8.291663     2.757160    92.829633     2.538442     2.538442 
14863.299370     8.299958     2.791512    91.365578     2.532581     2.532581 
14878.162670     8.308262     2.806589    90.638143     2.526626     2.526626 
14893.040830     8.316574     2.861741    88.440287     2.520577     2.520577 
14907.933870     8.324894     2.734978    92.308242     2.514433     2.514433 
14922.841810     8.333222     2.568559    97.835852     2.508192     2.508192 
14937.764650     8.341559     2.655433    94.210394     2.501854     2.501854 
14952.702410     8.349904     2.663201    93.728247     2.495416     2.495416 
14967.655120     8.358258     2.634595    94.403726     2.488878     2.488878 
14982.622770     8.366619     2.726194    90.932264     2.482239     2.482239 
14997.605400     8.374990     2.732883    90.333992     2.475497     2.475497 
#######	End powder diffraction data	#######


#######	Begin powder diffraction data	#######
data_POL126524-b_3-TOF.dat_0
_pd_block_id	POL126524-b_3-TOF.dat_0
_pd_calc_method	Rietveld
_diffrn_radiation_probe	neutron
_pd_instr_special_details	POLARIS_Diffractometer_at_ISIS
_pd_meas_scan_method	tof
_refine_ls_goodness_of_fit_all	3.35330
_pd_proc_ls_prof_R_factor	0.02287
_pd_proc_ls_prof_wR_factor	0.02817
_pd_proc_ls_prof_wR_expected	0.00840
loop_
	_pd_phase_id
	_pd_phase_block_id
	_pd_phase_mass_%
1	LSFM_0	100
loop_
	_refln_index_h
	_refln_index_k
	_refln_index_l
	_pd_refln_phase_id
	_refln_d_spacing
	_refln_F_squared_calc
	_refln_F_squared_meas
   0    0    3 1    4.467422     0.000000     0.000000
   0    0    4 1    3.350566     0.000000     0.000000
   0    0    5 1    2.680453     0.000000     0.000000
   0    0    6 1    2.233711    69.763758    71.248133
   0    0    7 1    1.914609     0.000000     0.000000
   0    0    8 1    1.675283     0.000000     0.000000
   0    0    9 1    1.489141     0.000000     0.000000
   0    0   10 1    1.340227     0.000000     0.000000
   0    0   11 1    1.218388     0.000000     0.000000
   0    0   12 1    1.116855   136.053204   136.558513
   0    0   13 1    1.030944     0.000000     0.000000
   0    0   14 1    0.957305     0.000000     0.000000
   0    0   15 1    0.893484     0.000000     0.000000
   0    0   16 1    0.837642     0.000000     0.000000
   0    0   17 1    0.788369     0.000000     0.000000
   0    0   18 1    0.744570    51.222485    50.274811
   0    0   19 1    0.705382     0.000000     0.000000
   0    0   20 1    0.670113     0.000000     0.000000
   0    0   21 1    0.638203     0.000000     0.000000
   0    0   22 1    0.609194     0.000000     0.000000
   0    0   23 1    0.582707     0.000000     0.000000
   0    0   24 1    0.558428    76.707832    75.075017
   0    0   25 1    0.536091     0.000000     0.000000
   0    0   26 1    0.515472     0.000000     0.000000
   0    0   27 1    0.496380     0.000000     0.000000
   0    0   28 1    0.478652     0.000000     0.000000
   0    0   29 1    0.462147     0.000000     0.000000
   0    0   30 1    0.446742    27.399946    27.116020
   0    0   31 1    0.432331     0.000000     0.000000
   0    0   32 1    0.418821     0.000000     0.000000
   0    0   33 1    0.406129     0.000000     0.000000
   0    0   34 1    0.394184     0.000000     0.000000
   0    0   35 1    0.382922     0.000000     0.000000
   0    0   36 1    0.372285    30.079287    30.036330
   0    0   37 1    0.362223     0.000000     0.000000
   1    0  -37 1    0.361184     0.000000     0.000000
   1    0  -36 1    0.371157     0.000000     0.000000
   1    0  -35 1    0.381694     0.000000     0.000000
   1    0  -34 1    0.392845     0.000000     0.000000
   1    0  -33 1    0.404665     0.000000     0.000000
   1    0  -32 1    0.417216     5.102279     5.124977
   1    0  -31 1    0.430567     0.000000     0.000000
   1    0  -30 1    0.444796     0.000000     0.000000
   1    0  -29 1    0.459993     0.000000     0.000000
   1    0  -28 1    0.476261     0.000000     0.000000
   1    0  -27 1    0.493715     0.000000     0.000000
   1    0  -26 1    0.512488     0.689657     0.696241
   1    0  -25 1    0.532737     0.000000     0.000000
   1    0  -24 1    0.554640     0.000000     0.000000
   1    0  -23 1    0.578408     0.000000     0.000000
   1    0  -22 1    0.604286     0.000000     0.000000
   1    0  -21 1    0.632567     0.000000     0.000000
   1    0  -20 1    0.663598    16.158550    16.454508
   1    0  -19 1    0.697795     0.000000     0.000000
   1    0  -18 1    0.735663     0.000000     0.000000
   1    0  -17 1    0.777818     0.000159     0.000161
   1    0  -16 1    0.825019     0.000000     0.000000
   1    0  -15 1    0.878213     0.000000     0.000000
   1    0  -14 1    0.938592     2.022640     2.030098
   1    0  -13 1    1.007680     0.000000     0.000000
   1    0  -12 1    1.087449     0.000000     0.000000
   1    0  -11 1    1.180492     0.013473     0.013353
   1    0  -10 1    1.290271     0.000000     0.000000
   1    0   -9 1    1.421490     0.000000     0.000000
   1    0   -8 1    1.580644    28.540242    28.041899
   1    0   -7 1    1.776837     0.000000     0.000000
   1    0   -6 1    2.022922     0.000000     0.000000
   1    0   -5 1    2.336816     0.488955     0.484641
   1    0   -4 1    2.741828     0.000000     0.000000
   1    0   -3 1    3.260776     0.000000     0.000000
   1    0   -2 1    3.886217     3.808028     4.315754
   1    0   -1 1    4.494141     0.000000     0.000000
   1    0    0 1    4.770335     0.000000     0.000000
   1    0    1 1    4.494141     3.359626     3.292146
   1    0    2 1    3.886217     0.000000     0.000000
   1    0    3 1    3.260776     0.000000     0.000000
   1    0    4 1    2.741828    27.856266    28.281581
   1    0    5 1    2.336816     0.000000     0.000000
   1    0    6 1    2.022922     0.000000     0.000000
   1    0    7 1    1.776837     0.156731     0.158859
   1    0    8 1    1.580644     0.000000     0.000000
   1    0    9 1    1.421490     0.000000     0.000000
   1    0   10 1    1.290271     4.656065     4.565883
   1    0   11 1    1.180492     0.000000     0.000000
   1    0   12 1    1.087449     0.000000     0.000000
   1    0   13 1    1.007680     0.003522     0.003511
   1    0   14 1    0.938592     0.000000     0.000000
   1    0   15 1    0.878213     0.000000     0.000000
   1    0   16 1    0.825019    14.249036    14.090958
   1    0   17 1    0.777818     0.000000     0.000000
   1    0   18 1    0.735663     0.000000     0.000000
   1    0   19 1    0.697795     0.000022     0.000021
   1    0   20 1    0.663598     0.000000     0.000000
   1    0   21 1    0.632567     0.000000     0.000000
   1    0   22 1    0.604286     3.907907     3.988701
   1    0   23 1    0.578408     0.000000     0.000000
   1    0   24 1    0.554640     0.000000     0.000000
   1    0   25 1    0.532737     0.000001     0.000001
   1    0   26 1    0.512488     0.000000     0.000000
   1    0   27 1    0.493715     0.000000     0.000000
   1    0   28 1    0.476261     3.208231     3.222732
   1    0   29 1    0.459993     0.000000     0.000000
   1    0   30 1    0.444796     0.000000     0.000000
   1    0   31 1    0.430567     0.000000     0.000000
   1    0   32 1    0.417216     0.000000     0.000000
   1    0   33 1    0.404665     0.000000     0.000000
   1    0   34 1    0.392845     2.400756     2.400394
   1    0   35 1    0.381694     0.000000     0.000000
   1    0   36 1    0.371157     0.000000     0.000000
   1    0   37 1    0.361184     0.000000     0.000000
   2   -1    0 1    2.754154    24.459116    25.570084
   2   -1    1 1    2.697780     0.000000     0.000000
   2   -1    2 1    2.547393     0.000000     0.000000
   2   -1    3 1    2.344433    35.999831    35.813236
   2   -1    4 1    2.127614     0.000000     0.000000
   2   -1    5 1    1.920894     0.000000     0.000000
   2   -1    6 1    1.734859    12.338404    13.074626
   2   -1    7 1    1.572067     0.000000     0.000000
   2   -1    8 1    1.431292     0.000000     0.000000
   2   -1    9 1    1.309925    30.598114    30.107252
   2   -1   10 1    1.205115     0.000000     0.000000
   2   -1   11 1    1.114228     0.000000     0.000000
   2   -1   12 1    1.034994    35.190896    35.078590
   2   -1   13 1    0.965517     0.000000     0.000000
   2   -1   14 1    0.904239     0.000000     0.000000
   2   -1   15 1    0.849881    26.053875    25.971912
   2   -1   16 1    0.801397     0.000000     0.000000
   2   -1   17 1    0.757929     0.000000     0.000000
   2   -1   18 1    0.718768     8.926874     8.790965
   2   -1   19 1    0.683327     0.000000     0.000000
   2   -1   20 1    0.651117     0.000000     0.000000
   2   -1   21 1    0.621729    20.644673    20.988443
   2   -1   22 1    0.594817     0.000000     0.000000
   2   -1   23 1    0.570087     0.000000     0.000000
   2   -1   24 1    0.547291    12.448876    12.356590
   2   -1   25 1    0.526215     0.000000     0.000000
   2   -1   26 1    0.506674     0.000000     0.000000
   2   -1   27 1    0.488510    15.140201    15.432513
   2   -1   28 1    0.471583     0.000000     0.000000
   2   -1   29 1    0.455775     0.000000     0.000000
   2   -1   30 1    0.440979     4.893036     4.803971
   2   -1   31 1    0.427101     0.000000     0.000000
   2   -1   32 1    0.414061     0.000000     0.000000
   2   -1   33 1    0.401784    10.275064    10.329446
   2   -1   34 1    0.390208     0.000000     0.000000
   2   -1   35 1    0.379274     0.000000     0.000000
   2   -1   36 1    0.368930     1.652607     1.641323
   2   -1   37 1    0.359131     0.000000     0.000000
   2    0  -37 1    0.358117     0.000000     0.000000
   2    0  -36 1    0.367832     0.000000     0.000000
   2    0  -35 1    0.378081     0.000000     0.000000
   2    0  -34 1    0.388909    50.579633    50.545753
   2    0  -33 1    0.400367     0.000000     0.000000
   2    0  -32 1    0.412510     0.000000     0.000000
   2    0  -31 1    0.425399     0.000001     0.000001
   2    0  -30 1    0.439106     0.000000     0.000000
   2    0  -29 1    0.453709     0.000000     0.000000
   2    0  -28 1    0.469296   149.513972   151.655334
   2    0  -27 1    0.485968     0.000000     0.000000
   2    0  -26 1    0.503840     0.000000     0.000000
   2    0  -25 1    0.523042     0.000003     0.000003
   2    0  -24 1    0.543725     0.000000     0.000000
   2    0  -23 1    0.566059     0.000000     0.000000
   2    0  -22 1    0.590246   102.879037   100.883984
   2    0  -21 1    0.616515     0.000000     0.000000
   2    0  -20 1    0.645136     0.000000     0.000000
   2    0  -19 1    0.676422     0.000046     0.000046
   2    0  -18 1    0.710745     0.000000     0.000000
   2    0  -17 1    0.748539     0.000000     0.000000
   2    0  -16 1    0.790322   298.781874   297.830573
   2    0  -15 1    0.836705     0.000000     0.000000
   2    0  -14 1    0.888419     0.000000     0.000000
   2    0  -13 1    0.946328     0.008161     0.008229
   2    0  -12 1    1.011461     0.000000     0.000000
   2    0  -11 1    1.085023     0.000000     0.000000
   2    0  -10 1    1.168408   152.903983   156.707443
   2    0   -9 1    1.263167     0.000000     0.000000
   2    0   -8 1    1.370914     0.000000     0.000000
   2    0   -7 1    1.493079     0.274286     0.271563
   2    0   -6 1    1.630388     0.000000     0.000000
   2    0   -5 1    1.781857     0.000000     0.000000
   2    0   -4 1    1.943108   410.396548   406.898756
   2    0   -3 1    2.104062     0.000000     0.000000
   2    0   -2 1    2.247070     0.000000     0.000000
   2    0   -1 1    2.348270     2.153578     2.153022
   2    0    0 1    2.385167     0.000000     0.000000
   2    0    1 1    2.348270     0.000000     0.000000
   2    0    2 1    2.247070   167.802651   167.766110
   2    0    3 1    2.104062     0.000000     0.000000
   2    0    4 1    1.943108     0.000000     0.000000
   2    0    5 1    1.781857     0.687210     0.691979
   2    0    6 1    1.630388     0.000000     0.000000
   2    0    7 1    1.493079     0.000000     0.000000
   2    0    8 1    1.370914   383.018102   379.144555
   2    0    9 1    1.263167     0.000000     0.000000
   2    0   10 1    1.168408     0.000000     0.000000
   2    0   11 1    1.085023     0.029591     0.030400
   2    0   12 1    1.011461     0.000000     0.000000
   2    0   13 1    0.946328     0.000000     0.000000
   2    0   14 1    0.888419   136.426752   137.685535
   2    0   15 1    0.836705     0.000000     0.000000
   2    0   16 1    0.790322     0.000000     0.000000
   2    0   17 1    0.748539     0.000369     0.000364
   2    0   18 1    0.710745     0.000000     0.000000
   2    0   19 1    0.676422     0.000000     0.000000
   2    0   20 1    0.645136   243.262124   248.464145
   2    0   21 1    0.616515     0.000000     0.000000
   2    0   22 1    0.590246     0.000000     0.000000
   2    0   23 1    0.566059     0.000001     0.000001
   2    0   24 1    0.543725     0.000000     0.000000
   2    0   25 1    0.523042     0.000000     0.000000
   2    0   26 1    0.503840    81.619643    81.578270
   2    0   27 1    0.485968     0.000000     0.000000
   2    0   28 1    0.469296     0.000000     0.000000
   2    0   29 1    0.453709     0.000001     0.000001
   2    0   30 1    0.439106     0.000000     0.000000
   2    0   31 1    0.425399     0.000000     0.000000
   2    0   32 1    0.412510   106.656528   107.071163
   2    0   33 1    0.400367     0.000000     0.000000
   2    0   34 1    0.388909     0.000000     0.000000
   2    0   35 1    0.378081     0.000000     0.000000
   2    0   36 1    0.367832     0.000000     0.000000
   2    0   37 1    0.358117     0.000000     0.000000
   3   -1  -36 1    0.364594     0.000000     0.000000
   3   -1  -35 1    0.374568     3.830455     3.838540
   3   -1  -34 1    0.385089     0.000000     0.000000
   3   -1  -33 1    0.396202     0.000000     0.000000
   3   -1  -32 1    0.407959     2.276768     2.291989
   3   -1  -31 1    0.420414     0.000000     0.000000
   3   -1  -30 1    0.433630     0.000000     0.000000
   3   -1  -29 1    0.447675     6.515177     6.459020
   3   -1  -28 1    0.462628     0.000000     0.000000
   3   -1  -27 1    0.478575     0.000000     0.000000
   3   -1  -26 1    0.495615     7.254470     7.360418
   3   -1  -25 1    0.513858     0.000000     0.000000
   3   -1  -24 1    0.533429     0.000000     0.000000
   3   -1  -23 1    0.554470    10.180828    10.115736
   3   -1  -22 1    0.577141     0.000000     0.000000
   3   -1  -21 1    0.601626     0.000000     0.000000
   3   -1  -20 1    0.628133    19.736780    20.282145
   3   -1  -19 1    0.656900     0.000000     0.000000
   3   -1  -18 1    0.688198     0.000000     0.000000
   3   -1  -17 1    0.722336    14.628576    14.401232
   3   -1  -16 1    0.759664     0.000000     0.000000
   3   -1  -15 1    0.800577     0.000000     0.000000
   3   -1  -14 1    0.845517     7.470041     7.381927
   3   -1  -13 1    0.894971     0.000000     0.000000
   3   -1  -12 1    0.949458     0.000000     0.000000
   3   -1  -11 1    1.009508    19.397095    19.359536
   3   -1  -10 1    1.075618     0.000000     0.000000
   3   -1   -9 1    1.148167     0.000000     0.000000
   3   -1   -8 1    1.227279    54.552265    55.133561
   3   -1   -7 1    1.312604     0.000000     0.000000
   3   -1   -6 1    1.402989     0.000000     0.000000
   3   -1   -5 1    1.496054    24.587762    24.359074
   3   -1   -4 1    1.587729     0.000000     0.000000
   3   -1   -3 1    1.671980     0.000000     0.000000
   3   -1   -2 1    1.741096     4.840127     5.208923
   3   -1   -1 1    1.786919     0.000000     0.000000
   3   -1    0 1    1.803017     0.000000     0.000000
   3   -1    1 1    1.786919    29.025438    29.206248
   3   -1    2 1    1.741096     0.000000     0.000000
   3   -1    3 1    1.671980     0.000000     0.000000
   3   -1    4 1    1.587729    74.508172    74.639636
   3   -1    5 1    1.496054     0.000000     0.000000
   3   -1    6 1    1.402989     0.000000     0.000000
   3   -1    7 1    1.312604    27.733006    27.280429
   3   -1    8 1    1.227279     0.000000     0.000000
   3   -1    9 1    1.148167     0.000000     0.000000
   3   -1   10 1    1.075618     1.550242     1.618058
   3   -1   11 1    1.009508     0.000000     0.000000
   3   -1   12 1    0.949458     0.000000     0.000000
   3   -1   13 1    0.894971    25.984207    25.926031
   3   -1   14 1    0.845517     0.000000     0.000000
   3   -1   15 1    0.800577     0.000000     0.000000
   3   -1   16 1    0.759664    56.762712    56.518508
   3   -1   17 1    0.722336     0.000000     0.000000
   3   -1   18 1    0.688198     0.000000     0.000000
   3   -1   19 1    0.656900    22.808085    23.189030
   3   -1   20 1    0.628133     0.000000     0.000000
   3   -1   21 1    0.601626     0.000000     0.000000
   3   -1   22 1    0.577141     0.091837     0.092055
   3   -1   23 1    0.554470     0.000000     0.000000
   3   -1   24 1    0.533429     0.000000     0.000000
   3   -1   25 1    0.513858    18.479440    18.637736
   3   -1   26 1    0.495615     0.000000     0.000000
   3   -1   27 1    0.478575     0.000000     0.000000
   3   -1   28 1    0.462628    25.572458    25.982351
   3   -1   29 1    0.447675     0.000000     0.000000
   3   -1   30 1    0.433630     0.000000     0.000000
   3   -1   31 1    0.420414    13.814782    13.766287
   3   -1   32 1    0.407959     0.000000     0.000000
   3   -1   33 1    0.396202     0.000000     0.000000
   3   -1   34 1    0.385089     0.061027     0.060984
   3   -1   35 1    0.374568     0.000000     0.000000
   3   -1   36 1    0.364594     0.000000     0.000000
   3    0  -36 1    0.362483    12.757090    12.619063
   3    0  -35 1    0.372279     0.000000     0.000000
   3    0  -34 1    0.382603     0.000000     0.000000
   3    0  -33 1    0.393497     0.000001     0.000001
   3    0  -32 1    0.405008     0.000000     0.000000
   3    0  -31 1    0.417186     0.000000     0.000000
   3    0  -30 1    0.430090     2.046197     2.032757
   3    0  -29 1    0.443784     0.000000     0.000000
   3    0  -28 1    0.458337     0.000000     0.000000
   3    0  -27 1    0.473830     0.000005     0.000005
   3    0  -26 1    0.490350     0.000000     0.000000
   3    0  -25 1    0.507997     0.000000     0.000000
   3    0  -24 1    0.526881    32.201744    32.254282
   3    0  -23 1    0.547127     0.000000     0.000000
   3    0  -22 1    0.568874     0.000000     0.000000
   3    0  -21 1    0.592279     0.000000     0.000000
   3    0  -20 1    0.617518     0.000000     0.000000
   3    0  -19 1    0.644787     0.000000     0.000000
   3    0  -18 1    0.674307     1.342620     1.351641
   3    0  -17 1    0.706322     0.000000     0.000000
   3    0  -16 1    0.741102     0.000000     0.000000
   3    0  -15 1    0.778939     0.001807     0.001826
   3    0  -14 1    0.820144     0.000000     0.000000
   3    0  -13 1    0.865041     0.000000     0.000000
   3    0  -12 1    0.913943    53.916053    53.816430
   3    0  -11 1    0.967125     0.000000     0.000000
   3    0  -10 1    1.024778     0.000000     0.000000
   3    0   -9 1    1.086925     0.077023     0.078875
   3    0   -8 1    1.153314     0.000000     0.000000
   3    0   -7 1    1.223251     0.000000     0.000000
   3    0   -6 1    1.295406     0.215432     0.213028
   3    0   -5 1    1.367580     0.000000     0.000000
   3    0   -4 1    1.436546     0.000000     0.000000
   3    0   -3 1    1.498047     0.716848     0.710593
   3    0   -2 1    1.547151     0.000000     0.000000
   3    0   -1 1    1.579037     0.000000     0.000000
   3    0    0 1    1.590112    56.158689    56.722378
   3    0    1 1    1.579037     0.000000     0.000000
   3    0    2 1    1.547151     0.000000     0.000000
   3    0    3 1    1.498047     0.716848     0.710593
   3    0    4 1    1.436546     0.000000     0.000000
   3    0    5 1    1.367580     0.000000     0.000000
   3    0    6 1    1.295406     0.111648     0.110402
   3    0    7 1    1.223251     0.000000     0.000000
   3    0    8 1    1.153314     0.000000     0.000000
   3    0    9 1    1.086925     0.077023     0.078875
   3    0   10 1    1.024778     0.000000     0.000000
   3    0   11 1    0.967125     0.000000     0.000000
   3    0   12 1    0.913943    34.053003    33.990082
   3    0   13 1    0.865041     0.000000     0.000000
   3    0   14 1    0.820144     0.000000     0.000000
   3    0   15 1    0.778939     0.001807     0.001826
   3    0   16 1    0.741102     0.000000     0.000000
   3    0   17 1    0.706322     0.000000     0.000000
   3    0   18 1    0.674307     0.801645     0.807031
   3    0   19 1    0.644787     0.000000     0.000000
   3    0   20 1    0.617518     0.000000     0.000000
   3    0   21 1    0.592279     0.000000     0.000000
   3    0   22 1    0.568874     0.000000     0.000000
   3    0   23 1    0.547127     0.000000     0.000000
   3    0   24 1    0.526881    10.759290    10.776844
   3    0   25 1    0.507997     0.000000     0.000000
   3    0   26 1    0.490350     0.000000     0.000000
   3    0   27 1    0.473830     0.000005     0.000005
   3    0   28 1    0.458337     0.000000     0.000000
   3    0   29 1    0.443784     0.000000     0.000000
   3    0   30 1    0.430090     1.183665     1.175890
   3    0   31 1    0.417186     0.000000     0.000000
   3    0   32 1    0.405008     0.000000     0.000000
   3    0   33 1    0.393497     0.000001     0.000001
   3    0   34 1    0.382603     0.000000     0.000000
   3    0   35 1    0.372279     0.000000     0.000000
   3    0   36 1    0.362483     1.264905     1.251219
   4   -2    0 1    1.377077   302.838932   300.545376
   4   -2    1 1    1.369865     0.000000     0.000000
   4   -2    2 1    1.348890     0.000000     0.000000
   4   -2    3 1    1.315975     1.479644     1.457696
   4   -2    4 1    1.273696     0.000000     0.000000
   4   -2    5 1    1.224886     0.000000     0.000000
   4   -2    6 1    1.172216   192.432314   195.220095
   4   -2    7 1    1.117944     0.000000     0.000000
   4   -2    8 1    1.063807     0.000000     0.000000
   4   -2    9 1    1.011039     0.649095     0.648838
   4   -2   10 1    0.960447     0.000000     0.000000
   4   -2   11 1    0.912501     0.000000     0.000000
   4   -2   12 1    0.867429   498.076605   504.628614
   4   -2   13 1    0.825291     0.000000     0.000000
   4   -2   14 1    0.786033     0.000000     0.000000
   4   -2   15 1    0.749538     0.505797     0.498702
   4   -2   16 1    0.715646     0.000000     0.000000
   4   -2   17 1    0.684181     0.000000     0.000000
   4   -2   18 1    0.654963   145.014515   147.241269
   4   -2   19 1    0.627812     0.000000     0.000000
   4   -2   20 1    0.602558     0.000000     0.000000
   4   -2   21 1    0.579041     0.457641     0.460329
   4   -2   22 1    0.557114     0.000000     0.000000
   4   -2   23 1    0.536641     0.000000     0.000000
   4   -2   24 1    0.517497   279.186309   279.040389
   4   -2   25 1    0.499570     0.000000     0.000000
   4   -2   26 1    0.482759     0.000000     0.000000
   4   -2   27 1    0.466970     0.398053     0.405083
   4   -2   28 1    0.452119     0.000000     0.000000
   4   -2   29 1    0.438132     0.000000     0.000000
   4   -2   30 1    0.424940    81.309283    80.263460
   4   -2   31 1    0.412481     0.000000     0.000000
   4   -2   32 1    0.400698     0.000000     0.000000
   4   -2   33 1    0.389542     0.328254     0.327984
   4   -2   34 1    0.378964     0.000000     0.000000
   4   -2   35 1    0.368924     0.000000     0.000000
   4   -2   36 1    0.359384   109.132304   108.556399
   4   -1  -36 1    0.358368     0.000000     0.000000
   4   -1  -35 1    0.367826     0.000000     0.000000
   4   -1  -34 1    0.377774     8.841048     8.846899
   4   -1  -33 1    0.388249     0.000000     0.000000
   4   -1  -32 1    0.399292     0.000000     0.000000
   4   -1  -31 1    0.410948    25.505699    25.598037
   4   -1  -30 1    0.423264     0.000000     0.000000
   4   -1  -29 1    0.436296     0.000000     0.000000
   4   -1  -28 1    0.450102     2.640688     2.630828
   4   -1  -27 1    0.464748     0.000000     0.000000
   4   -1  -26 1    0.480305     0.000000     0.000000
   4   -1  -25 1    0.496853    37.590710    38.092486
   4   -1  -24 1    0.514478     0.000000     0.000000
   4   -1  -23 1    0.533277     0.000000     0.000000
   4   -1  -22 1    0.553353    13.735669    13.681263
   4   -1  -21 1    0.574822     0.000000     0.000000
   4   -1  -20 1    0.597808     0.000000     0.000000
   4   -1  -19 1    0.622444    51.424223    52.353413
   4   -1  -18 1    0.648875     0.000000     0.000000
   4   -1  -17 1    0.677251     0.000000     0.000000
   4   -1  -16 1    0.707726    18.406561    18.097144
   4   -1  -15 1    0.740453     0.000000     0.000000
   4   -1  -14 1    0.775575     0.000000     0.000000
   4   -1  -13 1    0.813211    65.295732    63.962174
   4   -1  -12 1    0.853435     0.000000     0.000000
   4   -1  -11 1    0.896251     0.000000     0.000000
   4   -1  -10 1    0.941553    16.356830    16.466486
   4   -1   -9 1    0.989069     0.000000     0.000000
   4   -1   -8 1    1.038302     0.000000     0.000000
   4   -1   -7 1    1.088454    77.150375    78.834586
   4   -1   -6 1    1.138351     0.000000     0.000000
   4   -1   -5 1    1.186399     0.000000     0.000000
   4   -1   -4 1    1.230587    40.072798    40.709597
   4   -1   -3 1    1.268589     0.000000     0.000000
   4   -1   -2 1    1.297996     0.000000     0.000000
   4   -1   -1 1    1.316653    85.069425    83.849296
   4   -1    0 1    1.323053     0.000000     0.000000
   4   -1    1 1    1.316653     0.000000     0.000000
   4   -1    2 1    1.297996    14.400505    14.264928
   4   -1    3 1    1.268589     0.000000     0.000000
   4   -1    4 1    1.230587     0.000000     0.000000
   4   -1    5 1    1.186399    85.657297    84.774697
   4   -1    6 1    1.138351     0.000000     0.000000
   4   -1    7 1    1.088454     0.000000     0.000000
   4   -1    8 1    1.038302    41.061247    40.861280
   4   -1    9 1    0.989069     0.000000     0.000000
   4   -1   10 1    0.941553     0.000000     0.000000
   4   -1   11 1    0.896251    80.067352    79.739024
   4   -1   12 1    0.853435     0.000000     0.000000
   4   -1   13 1    0.813211     0.000000     0.000000
   4   -1   14 1    0.775575     9.210510     9.338660
   4   -1   15 1    0.740453     0.000000     0.000000
   4   -1   16 1    0.707726     0.000000     0.000000
   4   -1   17 1    0.677251    69.730021    70.009731
   4   -1   18 1    0.648875     0.000000     0.000000
   4   -1   19 1    0.622444     0.000000     0.000000
   4   -1   20 1    0.597808    21.307785    21.291313
   4   -1   21 1    0.574822     0.000000     0.000000
   4   -1   22 1    0.553353     0.000000     0.000000
   4   -1   23 1    0.533277    56.317717    57.159471
   4   -1   24 1    0.514478     0.000000     0.000000
   4   -1   25 1    0.496853     0.000000     0.000000
   4   -1   26 1    0.480305     4.438295     4.480090
   4   -1   27 1    0.464748     0.000000     0.000000
   4   -1   28 1    0.450102     0.000000     0.000000
   4   -1   29 1    0.436296    42.156522    41.425673
   4   -1   30 1    0.423264     0.000000     0.000000
   4   -1   31 1    0.410948     0.000000     0.000000
   4   -1   32 1    0.399292     5.273466     5.285578
   4   -1   33 1    0.388249     0.000000     0.000000
   4   -1   34 1    0.377774     0.000000     0.000000
   4   -1   35 1    0.367826    29.242063    29.011798
   4   -1   36 1    0.358368     0.000000     0.000000
   4    0  -35 1    0.364589     0.000001     0.000001
   4    0  -34 1    0.374270     0.000000     0.000000
   4    0  -33 1    0.384448     0.000000     0.000000
   4    0  -32 1    0.395161    73.778540    73.795420
   4    0  -31 1    0.406448     0.000000     0.000000
   4    0  -30 1    0.418353     0.000000     0.000000
   4    0  -29 1    0.430923     0.000005     0.000005
   4    0  -28 1    0.444209     0.000000     0.000000
   4    0  -27 1    0.458269     0.000000     0.000000
   4    0  -26 1    0.473164    45.630706    45.889151
   4    0  -25 1    0.488960     0.000000     0.000000
   4    0  -24 1    0.505730     0.000000     0.000000
   4    0  -23 1    0.523553     0.000015     0.000014
   4    0  -22 1    0.542512     0.000000     0.000000
   4    0  -21 1    0.562697     0.000000     0.000000
   4    0  -20 1    0.584204   160.467225   159.442343
   4    0  -19 1    0.607132     0.000000     0.000000
   4    0  -18 1    0.631583     0.000000     0.000000
   4    0  -17 1    0.657659     0.000114     0.000116
   4    0  -16 1    0.685457     0.000000     0.000000
   4    0  -15 1    0.715062     0.000000     0.000000
   4    0  -14 1    0.746540    68.026445    67.024578
   4    0  -13 1    0.779923     0.000000     0.000000
   4    0  -12 1    0.815194     0.000000     0.000000
   4    0  -11 1    0.852261     0.013465     0.013510
   4    0  -10 1    0.890928     0.000000     0.000000
   4    0   -9 1    0.930864     0.000000     0.000000
   4    0   -8 1    0.971554   243.246132   242.413287
   4    0   -7 1    1.012269     0.000000     0.000000
   4    0   -6 1    1.052031     0.000000     0.000000
   4    0   -5 1    1.089605     0.167915     0.171340
   4    0   -4 1    1.123535     0.000000     0.000000
   4    0   -3 1    1.152234     0.000000     0.000000
   4    0   -2 1    1.174135    76.375666    76.986398
   4    0   -1 1    1.187890     0.000000     0.000000
   4    0    0 1    1.192584     0.000000     0.000000
   4    0    1 1    1.187890     0.334607     0.331604
   4    0    2 1    1.174135     0.000000     0.000000
   4    0    3 1    1.152234     0.000000     0.000000
   4    0    4 1    1.123535   250.587335   252.308114
   4    0    5 1    1.089605     0.000000     0.000000
   4    0    6 1    1.052031     0.000000     0.000000
   4    0    7 1    1.012269     0.087096     0.087191
   4    0    8 1    0.971554     0.000000     0.000000
   4    0    9 1    0.930864     0.000000     0.000000
   4    0   10 1    0.890928    65.322959    65.664216
   4    0   11 1    0.852261     0.000000     0.000000
   4    0   12 1    0.815194     0.000000     0.000000
   4    0   13 1    0.779923     0.003934     0.003970
   4    0   14 1    0.746540     0.000000     0.000000
   4    0   15 1    0.715062     0.000000     0.000000
   4    0   16 1    0.685457   173.887783   172.673365
   4    0   17 1    0.657659     0.000000     0.000000
   4    0   18 1    0.631583     0.000000     0.000000
   4    0   19 1    0.607132     0.000002     0.000002
   4    0   20 1    0.584204     0.000000     0.000000
   4    0   21 1    0.562697     0.000000     0.000000
   4    0   22 1    0.542512    42.342679    41.841267
   4    0   23 1    0.523553     0.000000     0.000000
   4    0   24 1    0.505730     0.000000     0.000000
   4    0   25 1    0.488960     0.000013     0.000013
   4    0   26 1    0.473164     0.000000     0.000000
   4    0   27 1    0.458269     0.000000     0.000000
   4    0   28 1    0.444209    81.919708    80.727164
   4    0   29 1    0.430923     0.000000     0.000000
   4    0   30 1    0.418353     0.000000     0.000000
   4    0   31 1    0.406448     0.000003     0.000003
   4    0   32 1    0.395161     0.000000     0.000000
   4    0   33 1    0.384448     0.000000     0.000000
   4    0   34 1    0.374270    20.409761    20.445546
   4    0   35 1    0.364589     0.000000     0.000000
   5   -2  -35 1    0.361436     9.001426     8.903977
   5   -2  -34 1    0.370861     0.000000     0.000000
   5   -2  -33 1    0.380757     0.000000     0.000000
   5   -2  -32 1    0.391155    47.455369    47.419270
   5   -2  -31 1    0.402093     0.000000     0.000000
   5   -2  -30 1    0.413608     0.000000     0.000000
   5   -2  -29 1    0.425743    11.782722    11.635217
   5   -2  -28 1    0.438542     0.000000     0.000000
   5   -2  -27 1    0.452054     0.000000     0.000000
   5   -2  -26 1    0.466332     9.131128     9.295147
   5   -2  -25 1    0.481432     0.000000     0.000000
   5   -2  -24 1    0.497414     0.000000     0.000000
   5   -2  -23 1    0.514342    14.156005    14.268462
   5   -2  -22 1    0.532283     0.000000     0.000000
   5   -2  -21 1    0.551308     0.000000     0.000000
   5   -2  -20 1    0.571489   101.267903    99.430432
   5   -2  -19 1    0.592897     0.000000     0.000000
   5   -2  -18 1    0.615604     0.000000     0.000000
   5   -2  -17 1    0.639675    15.577989    16.011098
   5   -2  -16 1    0.665166     0.000000     0.000000
   5   -2  -15 1    0.692115     0.000000     0.000000
   5   -2  -14 1    0.720539     6.854626     6.750891
   5   -2  -13 1    0.750415     0.000000     0.000000
   5   -2  -12 1    0.781672     0.000000     0.000000
   5   -2  -11 1    0.814171    15.679891    15.365934
   5   -2  -10 1    0.847680     0.000000     0.000000
   5   -2   -9 1    0.881856     0.000000     0.000000
   5   -2   -8 1    0.916218   143.188504   143.513409
   5   -2   -7 1    0.950126     0.000000     0.000000
   5   -2   -6 1    0.982774     0.000000     0.000000
   5   -2   -5 1    1.013195    14.560558    14.594149
   5   -2   -4 1    1.040303     0.000000     0.000000
   5   -2   -3 1    1.062960     0.000000     0.000000
   5   -2   -2 1    1.080081     2.491649     2.584333
   5   -2   -1 1    1.090759     0.000000     0.000000
   5   -2    0 1    1.094390     0.000000     0.000000
   5   -2    1 1    1.090759    12.327181    12.563165
   5   -2    2 1    1.080081     0.000000     0.000000
   5   -2    3 1    1.062960     0.000000     0.000000
   5   -2    4 1    1.040303   126.288245   125.674174
   5   -2    5 1    1.013195     0.000000     0.000000
   5   -2    6 1    0.982774     0.000000     0.000000
   5   -2    7 1    0.950126     9.004529     9.053241
   5   -2    8 1    0.916218     0.000000     0.000000
   5   -2    9 1    0.881856     0.000000     0.000000
   5   -2   10 1    0.847680     0.148492     0.147249
   5   -2   11 1    0.814171     0.000000     0.000000
   5   -2   12 1    0.781672     0.000000     0.000000
   5   -2   13 1    0.750415     5.929490     5.843297
   5   -2   14 1    0.720539     0.000000     0.000000
   5   -2   15 1    0.692115     0.000000     0.000000
   5   -2   16 1    0.665166    65.059330    66.255324
   5   -2   17 1    0.639675     0.000000     0.000000
   5   -2   18 1    0.615604     0.000000     0.000000
   5   -2   19 1    0.592897     3.476242     3.430023
   5   -2   20 1    0.571489     0.000000     0.000000
   5   -2   21 1    0.551308     0.000000     0.000000
   5   -2   22 1    0.532283     0.267649     0.271479
   5   -2   23 1    0.514342     0.000000     0.000000
   5   -2   24 1    0.497414     0.000000     0.000000
   5   -2   25 1    0.481432     1.754635     1.775751
   5   -2   26 1    0.466332     0.000000     0.000000
   5   -2   27 1    0.452054     0.000000     0.000000
   5   -2   28 1    0.438542    17.427437    17.091825
   5   -2   29 1    0.425743     0.000000     0.000000
   5   -2   30 1    0.413608     0.000000     0.000000
   5   -2   31 1    0.402093     0.730631     0.734604
   5   -2   32 1    0.391155     0.000000     0.000000
   5   -2   33 1    0.380757     0.000000     0.000000
   5   -2   34 1    0.370861     0.911952     0.908350
   5   -2   35 1    0.361436     0.000000     0.000000
   5   -1  -35 1    0.359379     0.000000     0.000000
   5   -1  -34 1    0.368640     0.000000     0.000000
   5   -1  -33 1    0.378354     6.238419     6.235831
   5   -1  -32 1    0.388552     0.000000     0.000000
   5   -1  -31 1    0.399266     0.000000     0.000000
   5   -1  -30 1    0.410534     7.754399     7.784382
   5   -1  -29 1    0.422392     0.000000     0.000000
   5   -1  -28 1    0.434882     0.000000     0.000000
   5   -1  -27 1    0.448049    11.262477    11.173603
   5   -1  -26 1    0.461939     0.000000     0.000000
   5   -1  -25 1    0.476602     0.000000     0.000000
   5   -1  -24 1    0.492092    10.287577    10.463507
   5   -1  -23 1    0.508465     0.000000     0.000000
   5   -1  -22 1    0.525777     0.000000     0.000000
   5   -1  -21 1    0.544089    18.460457    18.230001
   5   -1  -20 1    0.563459     0.000000     0.000000
   5   -1  -19 1    0.583945     0.000000     0.000000
   5   -1  -18 1    0.605601     7.487419     7.680658
   5   -1  -17 1    0.628474     0.000000     0.000000
   5   -1  -16 1    0.652598     0.000000     0.000000
   5   -1  -15 1    0.677990    27.576856    27.680340
   5   -1  -14 1    0.704642     0.000000     0.000000
   5   -1  -13 1    0.732507     0.000000     0.000000
   5   -1  -12 1    0.761493    43.429124    43.505483
   5   -1  -11 1    0.791443     0.000000     0.000000
   5   -1  -10 1    0.822118     0.000000     0.000000
   5   -1   -9 1    0.853181    37.687827    37.900391
   5   -1   -8 1    0.884182     0.000000     0.000000
   5   -1   -7 1    0.914539     0.000000     0.000000
   5   -1   -6 1    0.943542     4.448190     4.484523
   5   -1   -5 1    0.970365     0.000000     0.000000
   5   -1   -4 1    0.994099     0.000000     0.000000
   5   -1   -3 1    1.013813    47.337864    47.486750
   5   -1   -2 1    1.028635     0.000000     0.000000
   5   -1   -1 1    1.037846     0.000000     0.000000
   5   -1    0 1    1.040972    77.320531    76.955953
   5   -1    1 1    1.037846     0.000000     0.000000
   5   -1    2 1    1.028635     0.000000     0.000000
   5   -1    3 1    1.013813    54.266196    54.436873
   5   -1    4 1    0.994099     0.000000     0.000000
   5   -1    5 1    0.970365     0.000000     0.000000
   5   -1    6 1    0.943542     1.117262     1.126388
   5   -1    7 1    0.914539     0.000000     0.000000
   5   -1    8 1    0.884182     0.000000     0.000000
   5   -1    9 1    0.853181    56.953952    57.275180
   5   -1   10 1    0.822118     0.000000     0.000000
   5   -1   11 1    0.791443     0.000000     0.000000
   5   -1   12 1    0.761493    73.644732    73.774217
   5   -1   13 1    0.732507     0.000000     0.000000
   5   -1   14 1    0.704642     0.000000     0.000000
   5   -1   15 1    0.677990    55.165349    55.372361
   5   -1   16 1    0.652598     0.000000     0.000000
   5   -1   17 1    0.628474     0.000000     0.000000
   5   -1   18 1    0.605601     0.000112     0.000114
   5   -1   19 1    0.583945     0.000000     0.000000
   5   -1   20 1    0.563459     0.000000     0.000000
   5   -1   21 1    0.544089    49.219540    48.605094
   5   -1   22 1    0.525777     0.000000     0.000000
   5   -1   23 1    0.508465     0.000000     0.000000
   5   -1   24 1    0.492092    41.011908    41.713261
   5   -1   25 1    0.476602     0.000000     0.000000
   5   -1   26 1    0.461939     0.000000     0.000000
   5   -1   27 1    0.448049    40.453939    40.134714
   5   -1   28 1    0.434882     0.000000     0.000000
   5   -1   29 1    0.422392     0.000000     0.000000
   5   -1   30 1    0.410534     0.363836     0.365243
   5   -1   31 1    0.399266     0.000000     0.000000
   5   -1   32 1    0.388552     0.000000     0.000000
   5   -1   33 1    0.378354    30.647363    30.634649
   5   -1   34 1    0.368640     0.000000     0.000000
   5   -1   35 1    0.359379     0.000000     0.000000
   5    0  -34 1    0.364314     9.797407     9.703979
   5    0  -33 1    0.373682     0.000000     0.000000
   5    0  -32 1    0.383496     0.000000     0.000000
   5    0  -31 1    0.393787     0.000003     0.000003
   5    0  -30 1    0.404584     0.000000     0.000000
   5    0  -29 1    0.415920     0.000000     0.000000
   5    0  -28 1    0.427829    47.509762    47.043336
   5    0  -27 1    0.440347     0.000000     0.000000
   5    0  -26 1    0.453512     0.000000     0.000000
   5    0  -25 1    0.467363     0.000020     0.000020
   5    0  -24 1    0.481942     0.000000     0.000000
   5    0  -23 1    0.497291     0.000000     0.000000
   5    0  -22 1    0.513451    12.365601    12.476965
   5    0  -21 1    0.530463     0.000000     0.000000
   5    0  -20 1    0.548366     0.000000     0.000000
   5    0  -19 1    0.567194     0.000012     0.000012
   5    0  -18 1    0.586977     0.000000     0.000000
   5    0  -17 1    0.607731     0.000000     0.000000
   5    0  -16 1    0.629462    85.112321    87.608279
   5    0  -15 1    0.652155     0.000000     0.000000
   5    0  -14 1    0.675769     0.000000     0.000000
   5    0  -13 1    0.700230     0.001113     0.001086
   5    0  -12 1    0.725420     0.000000     0.000000
   5    0  -11 1    0.751169     0.000000     0.000000
   5    0  -10 1    0.777243    10.659408    10.789159
   5    0   -9 1    0.803334     0.000000     0.000000
   5    0   -8 1    0.829051     0.000000     0.000000
   5    0   -7 1    0.853920     0.027285     0.027485
   5    0   -6 1    0.877386     0.000000     0.000000
   5    0   -5 1    0.898828     0.000000     0.000000
   5    0   -4 1    0.917592   103.137488   103.633773
   5    0   -3 1    0.933027     0.000000     0.000000
   5    0   -2 1    0.944542     0.000000     0.000000
   5    0   -1 1    0.951659     0.093668     0.094014
   5    0    0 1    0.954067     0.000000     0.000000
   5    0    1 1    0.951659     0.000000     0.000000
   5    0    2 1    0.944542     6.348415     6.402478
   5    0    3 1    0.933027     0.000000     0.000000
   5    0    4 1    0.917592     0.000000     0.000000
   5    0    5 1    0.898828     0.050369     0.050042
   5    0    6 1    0.877386     0.000000     0.000000
   5    0    7 1    0.853920     0.000000     0.000000
   5    0    8 1    0.829051    80.460289    79.687056
   5    0    9 1    0.803334     0.000000     0.000000
   5    0   10 1    0.777243     0.000000     0.000000
   5    0   11 1    0.751169     0.004244     0.004181
   5    0   12 1    0.725420     0.000000     0.000000
   5    0   13 1    0.700230     0.000000     0.000000
   5    0   14 1    0.675769     2.622430     2.635472
   5    0   15 1    0.652155     0.000000     0.000000
   5    0   16 1    0.629462     0.000000     0.000000
   5    0   17 1    0.607731     0.000004     0.000004
   5    0   18 1    0.586977     0.000000     0.000000
   5    0   19 1    0.567194     0.000000     0.000000
   5    0   20 1    0.548366    38.758618    38.551314
   5    0   21 1    0.530463     0.000000     0.000000
   5    0   22 1    0.513451     0.000000     0.000000
   5    0   23 1    0.497291     0.000027     0.000028
   5    0   24 1    0.481942     0.000000     0.000000
   5    0   25 1    0.467363     0.000000     0.000000
   5    0   26 1    0.453512     0.695890     0.697538
   5    0   27 1    0.440347     0.000000     0.000000
   5    0   28 1    0.427829     0.000000     0.000000
   5    0   29 1    0.415920     0.000007     0.000007
   5    0   30 1    0.404584     0.000000     0.000000
   5    0   31 1    0.393787     0.000000     0.000000
   5    0   32 1    0.383496    10.977917    10.959512
   5    0   33 1    0.373682     0.000000     0.000000
   5    0   34 1    0.364314     0.000000     0.000000
   6   -3    0 1    0.918051    17.127719    17.224021
   6   -3    1 1    0.915905     0.000000     0.000000
   6   -3    2 1    0.909555     0.000000     0.000000
   6   -3    3 1    0.899260   105.320988   104.613290
   6   -3    4 1    0.885416     0.000000     0.000000
   6   -3    5 1    0.868522     0.000000     0.000000
   6   -3    6 1    0.849131    19.534025    19.434902
   6   -3    7 1    0.827807     0.000000     0.000000
   6   -3    8 1    0.805091     0.000000     0.000000
   6   -3    9 1    0.781478    98.268138    98.986009
   6   -3   10 1    0.757397     0.000000     0.000000
   6   -3   11 1    0.733209     0.000000     0.000000
   6   -3   12 1    0.709205    23.368971    23.008154
   6   -3   13 1    0.685613     0.000000     0.000000
   6   -3   14 1    0.662603     0.000000     0.000000
   6   -3   15 1    0.640298    85.682016    87.989089
   6   -3   16 1    0.618781     0.000000     0.000000
   6   -3   17 1    0.598101     0.000000     0.000000
   6   -3   18 1    0.578286    14.932387    15.007005
   6   -3   19 1    0.559342     0.000000     0.000000
   6   -3   20 1    0.541260     0.000000     0.000000
   6   -3   21 1    0.524022    69.767434    69.187586
   6   -3   22 1    0.507604     0.000000     0.000000
   6   -3   23 1    0.491973     0.000000     0.000000
   6   -3   24 1    0.477097     6.502180     6.534493
   6   -3   25 1    0.462941     0.000000     0.000000
   6   -3   26 1    0.449467     0.000000     0.000000
   6   -3   27 1    0.436642    53.032272    52.081854
   6   -3   28 1    0.424429     0.000000     0.000000
   6   -3   29 1    0.412794     0.000000     0.000000
   6   -3   30 1    0.401705     9.060206     9.107738
   6   -3   31 1    0.391131     0.000000     0.000000
   6   -3   32 1    0.381042     0.000000     0.000000
   6   -3   33 1    0.371409    37.622220    37.509706
   6   -3   34 1    0.362208     0.000000     0.000000
   6   -2  -34 1    0.361168    30.708775    30.383826
   6   -2  -33 1    0.370289     0.000000     0.000000
   6   -2  -32 1    0.379832     0.000000     0.000000
   6   -2  -31 1    0.389823     1.861443     1.859851
   6   -2  -30 1    0.400288     0.000000     0.000000
   6   -2  -29 1    0.411257     0.000000     0.000000
   6   -2  -28 1    0.422759   128.287672   126.941672
   6   -2  -27 1    0.434824     0.000000     0.000000
   6   -2  -26 1    0.447486     0.000000     0.000000
   6   -2  -25 1    0.460776     2.180656     2.211101
   6   -2  -24 1    0.474729     0.000000     0.000000
   6   -2  -23 1    0.489377     0.000000     0.000000
   6   -2  -22 1    0.504754    50.670187    50.677882
   6   -2  -21 1    0.520889     0.000000     0.000000
   6   -2  -20 1    0.537809     0.000000     0.000000
   6   -2  -19 1    0.555536     2.433281     2.409786
   6   -2  -18 1    0.574083     0.000000     0.000000
   6   -2  -17 1    0.593455     0.000000     0.000000
   6   -2  -16 1    0.613640   248.553368   255.044282
   6   -2  -15 1    0.634607     0.000000     0.000000
   6   -2  -14 1    0.656302     0.000000     0.000000
   6   -2  -13 1    0.678639     2.609563     2.618820
   6   -2  -12 1    0.701495     0.000000     0.000000
   6   -2  -11 1    0.724698     0.000000     0.000000
   6   -2  -10 1    0.748027    63.201018    62.333682
   6   -2   -9 1    0.771198     0.000000     0.000000
   6   -2   -8 1    0.793864     0.000000     0.000000
   6   -2   -7 1    0.815617     2.743178     2.690738
   6   -2   -6 1    0.835990     0.000000     0.000000
   6   -2   -5 1    0.854476     0.000000     0.000000
   6   -2   -4 1    0.870548   331.221749   334.546225
   6   -2   -3 1    0.883695     0.000000     0.000000
   6   -2   -2 1    0.893460     0.000000     0.000000
   6   -2   -1 1    0.899476     2.859332     2.839809
   6   -2    0 1    0.901509     0.000000     0.000000
   6   -2    1 1    0.899476     0.000000     0.000000
   6   -2    2 1    0.893460    61.580131    61.605195
   6   -2    3 1    0.883695     0.000000     0.000000
   6   -2    4 1    0.870548     0.000000     0.000000
   6   -2    5 1    0.854476     2.767395     2.791018
   6   -2    6 1    0.835990     0.000000     0.000000
   6   -2    7 1    0.815617     0.000000     0.000000
   6   -2    8 1    0.793864   295.894694   293.413469
   6   -2    9 1    0.771198     0.000000     0.000000
   6   -2   10 1    0.748027     0.000000     0.000000
   6   -2   11 1    0.724698     2.605012     2.558807
   6   -2   12 1    0.701495     0.000000     0.000000
   6   -2   13 1    0.678639     0.000000     0.000000
   6   -2   14 1    0.656302    47.668958    48.446501
   6   -2   15 1    0.634607     0.000000     0.000000
   6   -2   16 1    0.613640     0.000000     0.000000
   6   -2   17 1    0.593455     2.428447     2.400415
   6   -2   18 1    0.574083     0.000000     0.000000
   6   -2   19 1    0.555536     0.000000     0.000000
   6   -2   20 1    0.537809   176.263752   177.159858
   6   -2   21 1    0.520889     0.000000     0.000000
   6   -2   22 1    0.504754     0.000000     0.000000
   6   -2   23 1    0.489377     2.185564     2.226816
   6   -2   24 1    0.474729     0.000000     0.000000
   6   -2   25 1    0.460776     0.000000     0.000000
   6   -2   26 1    0.447486    28.868226    28.609040
   6   -2   27 1    0.434824     0.000000     0.000000
   6   -2   28 1    0.422759     0.000000     0.000000
   6   -2   29 1    0.411257     1.878900     1.885531
   6   -2   30 1    0.400288     0.000000     0.000000
   6   -2   31 1    0.389823     0.000000     0.000000
   6   -2   32 1    0.379832    71.076593    70.895223
   6   -2   33 1    0.370289     0.000000     0.000000
   6   -2   34 1    0.361168     0.000000     0.000000
   6   -1  -34 1    0.358102     0.000000     0.000000
   6   -1  -33 1    0.366987     0.000000     0.000000
   6   -1  -32 1    0.376270     0.072835     0.073029
   6   -1  -31 1    0.385976     0.000000     0.000000
   6   -1  -30 1    0.396126     0.000000     0.000000
   6   -1  -29 1    0.406747    25.124497    25.299159
   6   -1  -28 1    0.417864     0.000000     0.000000
   6   -1  -27 1    0.429504     0.000000     0.000000
   6   -1  -26 1    0.441693    15.496914    15.224359
   6   -1  -25 1    0.454460     0.000000     0.000000
   6   -1  -24 1    0.467830     0.000000     0.000000
   6   -1  -23 1    0.481830    36.617039    37.092948
   6   -1  -22 1    0.496485     0.000000     0.000000
   6   -1  -21 1    0.511816     0.000000     0.000000
   6   -1  -20 1    0.527840     8.741626     8.782050
   6   -1  -19 1    0.544568     0.000000     0.000000
   6   -1  -18 1    0.562004     0.000000     0.000000
   6   -1  -17 1    0.580140    49.814784    50.101966
   6   -1  -16 1    0.598953     0.000000     0.000000
   6   -1  -15 1    0.618403     0.000000     0.000000
   6   -1  -14 1    0.638426    17.153619    17.661454
   6   -1  -13 1    0.658930     0.000000     0.000000
   6   -1  -12 1    0.679791     0.000000     0.000000
   6   -1  -11 1    0.700842    63.207459    61.745116
   6   -1  -10 1    0.721876     0.000000     0.000000
   6   -1   -9 1    0.742633     0.000000     0.000000
   6   -1   -8 1    0.762808    32.340496    32.541763
   6   -1   -7 1    0.782045     0.000000     0.000000
   6   -1   -6 1    0.799950     0.000000     0.000000
   6   -1   -5 1    0.816101    74.770198    73.369088
   6   -1   -4 1    0.830069     0.000000     0.000000
   6   -1   -3 1    0.841443     0.000000     0.000000
   6   -1   -2 1    0.849859    14.025104    13.980193
   6   -1   -1 1    0.855032     0.000000     0.000000
   6   -1    0 1    0.856777     0.000000     0.000000
   6   -1    1 1    0.855032    82.341028    83.131660
   6   -1    2 1    0.849859     0.000000     0.000000
   6   -1    3 1    0.841443     0.000000     0.000000
   6   -1    4 1    0.830069    46.479335    46.039705
   6   -1    5 1    0.816101     0.000000     0.000000
   6   -1    6 1    0.799950     0.000000     0.000000
   6   -1    7 1    0.782045    84.272128    84.823758
   6   -1    8 1    0.762808     0.000000     0.000000
   6   -1    9 1    0.742633     0.000000     0.000000
   6   -1   10 1    0.721876     8.098323     7.973976
   6   -1   11 1    0.700842     0.000000     0.000000
   6   -1   12 1    0.679791     0.000000     0.000000
   6   -1   13 1    0.658930    80.220195    81.636000
   6   -1   14 1    0.638426     0.000000     0.000000
   6   -1   15 1    0.618403     0.000000     0.000000
   6   -1   16 1    0.598953    33.381283    33.440839
   6   -1   17 1    0.580140     0.000000     0.000000
   6   -1   18 1    0.562004     0.000000     0.000000
   6   -1   19 1    0.544568    70.967994    70.107846
   6   -1   20 1    0.527840     0.000000     0.000000
   6   -1   21 1    0.511816     0.000000     0.000000
   6   -1   22 1    0.496485     3.281617     3.326854
   6   -1   23 1    0.481830     0.000000     0.000000
   6   -1   24 1    0.467830     0.000000     0.000000
   6   -1   25 1    0.454460    58.298248    58.522414
   6   -1   26 1    0.441693     0.000000     0.000000
   6   -1   27 1    0.429504     0.000000     0.000000
   6   -1   28 1    0.417864    12.586678    12.630149
   6   -1   29 1    0.406747     0.000000     0.000000
   6   -1   30 1    0.396126     0.000000     0.000000
   6   -1   31 1    0.385976    44.445931    44.430677
   6   -1   32 1    0.376270     0.000000     0.000000
   6   -1   33 1    0.366987     0.000000     0.000000
   6   -1   34 1    0.358102     1.016316     1.018101
   6    0  -33 1    0.361674     0.000002     0.000002
   6    0  -32 1    0.370551     0.000000     0.000000
   6    0  -31 1    0.379810     0.000000     0.000000
   6    0  -30 1    0.389469    16.702974    16.689483
   6    0  -29 1    0.399550     0.000000     0.000000
   6    0  -28 1    0.410072     0.000000     0.000000
   6    0  -27 1    0.421056     0.000015     0.000015
   6    0  -26 1    0.432520     0.000000     0.000000
   6    0  -25 1    0.444486     0.000000     0.000000
   6    0  -24 1    0.456971    74.015824    74.614977
   6    0  -23 1    0.469992     0.000000     0.000000
   6    0  -22 1    0.483563     0.000000     0.000000
   6    0  -21 1    0.497693     0.000053     0.000053
   6    0  -20 1    0.512389     0.000000     0.000000
   6    0  -19 1    0.527649     0.000000     0.000000
   6    0  -18 1    0.543463    20.607655    20.348138
   6    0  -17 1    0.559810     0.000000     0.000000
   6    0  -16 1    0.576657     0.000000     0.000000
   6    0  -15 1    0.593952     0.000000     0.000000
   6    0  -14 1    0.611626     0.000000     0.000000
   6    0  -13 1    0.629583     0.000000     0.000000
   6    0  -12 1    0.647703   117.881632   120.015627
   6    0  -11 1    0.665833     0.000000     0.000000
   6    0  -10 1    0.683790     0.000000     0.000000
   6    0   -9 1    0.701354     0.002211     0.002162
   6    0   -8 1    0.718273     0.000000     0.000000
   6    0   -7 1    0.734264     0.000000     0.000000
   6    0   -6 1    0.749023    18.969298    18.707237
   6    0   -5 1    0.762232     0.000000     0.000000
   6    0   -4 1    0.773575     0.000000     0.000000
   6    0   -3 1    0.782757     0.015787     0.015875
   6    0   -2 1    0.789518     0.000000     0.000000
   6    0   -1 1    0.793660     0.000000     0.000000
   6    0    0 1    0.795056   128.242324   126.889433
   6    0    1 1    0.793660     0.000000     0.000000
   6    0    2 1    0.789518     0.000000     0.000000
   6    0    3 1    0.782757     0.015787     0.015875
   6    0    4 1    0.773575     0.000000     0.000000
   6    0    5 1    0.762232     0.000000     0.000000
   6    0    6 1    0.749023    13.611638    13.423593
   6    0    7 1    0.734264     0.000000     0.000000
   6    0    8 1    0.718273     0.000000     0.000000
   6    0    9 1    0.701354     0.002211     0.002162
   6    0   10 1    0.683790     0.000000     0.000000
   6    0   11 1    0.665833     0.000000     0.000000
   6    0   12 1    0.647703    92.000359    93.665829
   6    0   13 1    0.629583     0.000000     0.000000
   6    0   14 1    0.611626     0.000000     0.000000
   6    0   15 1    0.593952     0.000000     0.000000
   6    0   16 1    0.576657     0.000000     0.000000
   6    0   17 1    0.559810     0.000000     0.000000
   6    0   18 1    0.543463     7.818096     7.719641
   6    0   19 1    0.527649     0.000000     0.000000
   6    0   20 1    0.512389     0.000000     0.000000
   6    0   21 1    0.497693     0.000053     0.000053
   6    0   22 1    0.483563     0.000000     0.000000
   6    0   23 1    0.469992     0.000000     0.000000
   6    0   24 1    0.456971    42.773321    43.119568
   6    0   25 1    0.444486     0.000000     0.000000
   6    0   26 1    0.432520     0.000000     0.000000
   6    0   27 1    0.421056     0.000015     0.000015
   6    0   28 1    0.410072     0.000000     0.000000
   6    0   29 1    0.399550     0.000000     0.000000
   6    0   30 1    0.389469     3.516833     3.513992
   6    0   31 1    0.379810     0.000000     0.000000
   6    0   32 1    0.370551     0.000000     0.000000
   6    0   33 1    0.361674     0.000002     0.000002
   7   -3  -33 1    0.360639     0.000000     0.000000
   7   -3  -32 1    0.369438     8.909595     8.854515
   7   -3  -31 1    0.378611     0.000000     0.000000
   7   -3  -30 1    0.388178     0.000000     0.000000
   7   -3  -29 1    0.398156     0.216935     0.217114
   7   -3  -28 1    0.408565     0.000000     0.000000
   7   -3  -27 1    0.419425     0.000000     0.000000
   7   -3  -26 1    0.430754     0.461159     0.458328
   7   -3  -25 1    0.442569     0.000000     0.000000
   7   -3  -24 1    0.454889     0.000000     0.000000
   7   -3  -23 1    0.467727     1.252843     1.274117
   7   -3  -22 1    0.481097     0.000000     0.000000
   7   -3  -21 1    0.495006     0.000000     0.000000
   7   -3  -20 1    0.509458    44.663572    45.046191
   7   -3  -19 1    0.524450     0.000000     0.000000
   7   -3  -18 1    0.539970     0.000000     0.000000
   7   -3  -17 1    0.555995     3.597801     3.556945
   7   -3  -16 1    0.572489     0.000000     0.000000
   7   -3  -15 1    0.589401     0.000000     0.000000
   7   -3  -14 1    0.606660     0.007170     0.007380
   7   -3  -13 1    0.624170     0.000000     0.000000
   7   -3  -12 1    0.641814     0.000000     0.000000
   7   -3  -11 1    0.659441     7.504378     7.637902
   7   -3  -10 1    0.676872     0.000000     0.000000
   7   -3   -9 1    0.693894     0.000000     0.000000
   7   -3   -8 1    0.710267   104.842843   103.301688
   7   -3   -7 1    0.725718     0.000000     0.000000
   7   -3   -6 1    0.739957     0.000000     0.000000
   7   -3   -5 1    0.752684    12.756608    12.557041
   7   -3   -4 1    0.763600     0.000000     0.000000
   7   -3   -3 1    0.772427     0.000000     0.000000
   7   -3   -2 1    0.778922     1.268887     1.282084
   7   -3   -1 1    0.782899     0.000000     0.000000
   7   -3    0 1    0.784238     0.000000     0.000000
   7   -3    1 1    0.782899    18.541805    18.641595
   7   -3    2 1    0.778922     0.000000     0.000000
   7   -3    3 1    0.772427     0.000000     0.000000
   7   -3    4 1    0.763600   138.288986   139.505155
   7   -3    5 1    0.752684     0.000000     0.000000
   7   -3    6 1    0.739957     0.000000     0.000000
   7   -3    7 1    0.725718    23.639262    23.180734
   7   -3    8 1    0.710267     0.000000     0.000000
   7   -3    9 1    0.693894     0.000000     0.000000
   7   -3   10 1    0.676872     4.514928     4.533855
   7   -3   11 1    0.659441     0.000000     0.000000
   7   -3   12 1    0.641814     0.000000     0.000000
   7   -3   13 1    0.624170    26.929679    27.510560
   7   -3   14 1    0.606660     0.000000     0.000000
   7   -3   15 1    0.589401     0.000000     0.000000
   7   -3   16 1    0.572489   110.699303   109.055521
   7   -3   17 1    0.555995     0.000000     0.000000
   7   -3   18 1    0.539970     0.000000     0.000000
   7   -3   19 1    0.524450    27.672252    27.479947
   7   -3   20 1    0.509458     0.000000     0.000000
   7   -3   21 1    0.495006     0.000000     0.000000
   7   -3   22 1    0.481097     7.036959     7.116000
   7   -3   23 1    0.467727     0.000000     0.000000
   7   -3   24 1    0.454889     0.000000     0.000000
   7   -3   25 1    0.442569    25.815250    25.384769
   7   -3   26 1    0.430754     0.000000     0.000000
   7   -3   27 1    0.419425     0.000000     0.000000
   7   -3   28 1    0.408565    56.938342    57.287717
   7   -3   29 1    0.398156     0.000000     0.000000
   7   -3   30 1    0.388178     0.000000     0.000000
   7   -3   31 1    0.378611    21.970120    21.950740
   7   -3   32 1    0.369438     0.000000     0.000000
   7   -3   33 1    0.360639     0.000000     0.000000
   7   -2  -33 1    0.358596     6.317555     6.310543
   7   -2  -32 1    0.367242     0.000000     0.000000
   7   -2  -31 1    0.376249     0.000000     0.000000
   7   -2  -30 1    0.385633    23.175311    23.164687
   7   -2  -29 1    0.395411     0.000000     0.000000
   7   -2  -28 1    0.405601     0.000000     0.000000
   7   -2  -27 1    0.416220     7.232704     7.271195
   7   -2  -26 1    0.427284     0.000000     0.000000
   7   -2  -25 1    0.438808     0.000000     0.000000
   7   -2  -24 1    0.450808   122.121705   121.840866
   7   -2  -23 1    0.463295     0.000000     0.000000
   7   -2  -22 1    0.476277     0.000000     0.000000
   7   -2  -21 1    0.489761     7.510768     7.650828
   7   -2  -20 1    0.503745     0.000000     0.000000
   7   -2  -19 1    0.518224     0.000000     0.000000
   7   -2  -18 1    0.533182    27.044994    27.448641
   7   -2  -17 1    0.548592     0.000000     0.000000
   7   -2  -16 1    0.564418     0.000000     0.000000
   7   -2  -15 1    0.580604     7.015139     7.050967
   7   -2  -14 1    0.597080     0.000000     0.000000
   7   -2  -13 1    0.613751     0.000000     0.000000
   7   -2  -12 1    0.630502   196.337872   202.348207
   7   -2  -11 1    0.647189     0.000000     0.000000
   7   -2  -10 1    0.663642     0.000000     0.000000
   7   -2   -9 1    0.679663     5.821412     5.840286
   7   -2   -8 1    0.695026     0.000000     0.000000
   7   -2   -7 1    0.709483     0.000000     0.000000
   7   -2   -6 1    0.722771    22.767041    22.407735
   7   -2   -5 1    0.734617     0.000000     0.000000
   7   -2   -4 1    0.744756     0.000000     0.000000
   7   -2   -3 1    0.752938     4.218967     4.153392
   7   -2   -2 1    0.758950     0.000000     0.000000
   7   -2   -1 1    0.762627     0.000000     0.000000
   7   -2    0 1    0.763865   212.070358   214.109592
   7   -2    1 1    0.762627     0.000000     0.000000
   7   -2    2 1    0.758950     0.000000     0.000000
   7   -2    3 1    0.752938     2.561365     2.521554
   7   -2    4 1    0.744756     0.000000     0.000000
   7   -2    5 1    0.734617     0.000000     0.000000
   7   -2    6 1    0.722771    14.397996    14.170769
   7   -2    7 1    0.709483     0.000000     0.000000
   7   -2    8 1    0.695026     0.000000     0.000000
   7   -2    9 1    0.679663     1.199056     1.202943
   7   -2   10 1    0.663642     0.000000     0.000000
   7   -2   11 1    0.647189     0.000000     0.000000
   7   -2   12 1    0.630502   147.777916   152.301723
   7   -2   13 1    0.613751     0.000000     0.000000
   7   -2   14 1    0.597080     0.000000     0.000000
   7   -2   15 1    0.580604     0.358342     0.360172
   7   -2   16 1    0.564418     0.000000     0.000000
   7   -2   17 1    0.548592     0.000000     0.000000
   7   -2   18 1    0.533182     7.004887     7.109435
   7   -2   19 1    0.518224     0.000000     0.000000
   7   -2   20 1    0.503745     0.000000     0.000000
   7   -2   21 1    0.489761     0.023955     0.024401
   7   -2   22 1    0.476277     0.000000     0.000000
   7   -2   23 1    0.463295     0.000000     0.000000
   7   -2   24 1    0.450808    64.526913    64.378523
   7   -2   25 1    0.438808     0.000000     0.000000
   7   -2   26 1    0.427284     0.000000     0.000000
   7   -2   27 1    0.416220     0.041747     0.041969
   7   -2   28 1    0.405601     0.000000     0.000000
   7   -2   29 1    0.395411     0.000000     0.000000
   7   -2   30 1    0.385633     2.509826     2.508676
   7   -2   31 1    0.376249     0.000000     0.000000
   7   -2   32 1    0.367242     0.000000     0.000000
   7   -2   33 1    0.358596     0.210272     0.210038
   7   -1  -32 1    0.362965     0.000000     0.000000
   7   -1  -31 1    0.371653     3.177656     3.169540
   7   -1  -30 1    0.380689     0.000000     0.000000
   7   -1  -29 1    0.390087     0.000000     0.000000
   7   -1  -28 1    0.399861     3.448188     3.459080
   7   -1  -27 1    0.410024     0.000000     0.000000
   7   -1  -26 1    0.420588     0.000000     0.000000
   7   -1  -25 1    0.431566     6.476530     6.436147
   7   -1  -24 1    0.442966     0.000000     0.000000
   7   -1  -23 1    0.454795     0.000000     0.000000
   7   -1  -22 1    0.467057     8.629348     8.781253
   7   -1  -21 1    0.479751     0.000000     0.000000
   7   -1  -20 1    0.492873     0.000000     0.000000
   7   -1  -19 1    0.506409    11.566731    11.602653
   7   -1  -18 1    0.520339     0.000000     0.000000
   7   -1  -17 1    0.534633     0.000000     0.000000
   7   -1  -16 1    0.549249    27.803500    27.693919
   7   -1  -15 1    0.564131     0.000000     0.000000
   7   -1  -14 1    0.579207     0.000000     0.000000
   7   -1  -13 1    0.594388    18.400398    18.239035
   7   -1  -12 1    0.609564     0.000000     0.000000
   7   -1  -11 1    0.624604     0.000000     0.000000
   7   -1  -10 1    0.639355     5.757032     5.919744
   7   -1   -9 1    0.653643     0.000000     0.000000
   7   -1   -8 1    0.667273     0.000000     0.000000
   7   -1   -7 1    0.680036    26.349169    26.430582
   7   -1   -6 1    0.691710     0.000000     0.000000
   7   -1   -5 1    0.702072     0.000000     0.000000
   7   -1   -4 1    0.710906    65.497440    64.554494
   7   -1   -3 1    0.718012     0.000000     0.000000
   7   -1   -2 1    0.723220     0.000000     0.000000
   7   -1   -1 1    0.726400    34.202355    33.493249
   7   -1    0 1    0.727469     0.000000     0.000000
   7   -1    1 1    0.726400     0.000000     0.000000
   7   -1    2 1    0.723220     2.044578     2.011653
   7   -1    3 1    0.718012     0.000000     0.000000
   7   -1    4 1    0.710906     0.000000     0.000000
   7   -1    5 1    0.702072    40.415100    39.533544
   7   -1    6 1    0.691710     0.000000     0.000000
   7   -1    7 1    0.680036     0.000000     0.000000
   7   -1    8 1    0.667273    76.005251    77.355989
   7   -1    9 1    0.653643     0.000000     0.000000
   7   -1   10 1    0.639355     0.000000     0.000000
   7   -1   11 1    0.624604    43.650381    44.627334
   7   -1   12 1    0.609564     0.000000     0.000000
   7   -1   13 1    0.594388     0.000000     0.000000
   7   -1   14 1    0.579207     0.135021     0.135826
   7   -1   15 1    0.564131     0.000000     0.000000
   7   -1   16 1    0.549249     0.000000     0.000000
   7   -1   17 1    0.534633    43.207945    43.820593
   7   -1   18 1    0.520339     0.000000     0.000000
   7   -1   19 1    0.506409     0.000000     0.000000
   7   -1   20 1    0.492873    49.686376    50.506836
   7   -1   21 1    0.479751     0.000000     0.000000
   7   -1   22 1    0.467057     0.000000     0.000000
   7   -1   23 1    0.454795    39.269651    39.441654
   7   -1   24 1    0.442966     0.000000     0.000000
   7   -1   25 1    0.431566     0.000000     0.000000
   7   -1   26 1    0.420588     0.134183     0.133635
   7   -1   27 1    0.410024     0.000000     0.000000
   7   -1   28 1    0.399861     0.000000     0.000000
   7   -1   29 1    0.390087    32.818941    32.790259
   7   -1   30 1    0.380689     0.000000     0.000000
   7   -1   31 1    0.371653     0.000000     0.000000
   7   -1   32 1    0.362965    19.480962    19.275747
   7    0  -31 1    0.365065     0.000000     0.000000
   7    0  -30 1    0.373618     0.000000     0.000000
   7    0  -29 1    0.382489     0.000008     0.000008
   7    0  -28 1    0.391690     0.000000     0.000000
   7    0  -27 1    0.401227     0.000000     0.000000
   7    0  -26 1    0.411110    18.578271    18.644450
   7    0  -25 1    0.421344     0.000000     0.000000
   7    0  -24 1    0.431933     0.000000     0.000000
   7    0  -23 1    0.442878     0.000047     0.000046
   7    0  -22 1    0.454178     0.000000     0.000000
   7    0  -21 1    0.465825     0.000000     0.000000
   7    0  -20 1    0.477808    88.453736    88.946003
   7    0  -19 1    0.490110     0.000000     0.000000
   7    0  -18 1    0.502705     0.000000     0.000000
   7    0  -17 1    0.515559     0.000107     0.000107
   7    0  -16 1    0.528628     0.000000     0.000000
   7    0  -15 1    0.541856     0.000000     0.000000
   7    0  -14 1    0.555174    20.456029    20.283084
   7    0  -13 1    0.568499     0.000000     0.000000
   7    0  -12 1    0.581734     0.000000     0.000000
   7    0  -11 1    0.594763     0.000000     0.000000
   7    0  -10 1    0.607457     0.000000     0.000000
   7    0   -9 1    0.619671     0.000000     0.000000
   7    0   -8 1    0.631248   124.756272   128.683042
   7    0   -7 1    0.642020     0.000000     0.000000
   7    0   -6 1    0.651816     0.000000     0.000000
   7    0   -5 1    0.660465     0.000944     0.000960
   7    0   -4 1    0.667803     0.000000     0.000000
   7    0   -3 1    0.673683     0.000000     0.000000
   7    0   -2 1    0.677980    17.661245    17.727573
   7    0   -1 1    0.680597     0.000000     0.000000
   7    0    0 1    0.681476     0.000000     0.000000
   7    0    1 1    0.680597     0.002119     0.002125
   7    0    2 1    0.677980     0.000000     0.000000
   7    0    3 1    0.673683     0.000000     0.000000
   7    0    4 1    0.667803   120.305217   122.400673
   7    0    5 1    0.660465     0.000000     0.000000
   7    0    6 1    0.651816     0.000000     0.000000
   7    0    7 1    0.642020     0.000369     0.000378
   7    0    8 1    0.631248     0.000000     0.000000
   7    0    9 1    0.619671     0.000000     0.000000
   7    0   10 1    0.607457    12.591965    12.986962
   7    0   11 1    0.594763     0.000000     0.000000
   7    0   12 1    0.581734     0.000000     0.000000
   7    0   13 1    0.568499     0.000041     0.000040
   7    0   14 1    0.555174     0.000000     0.000000
   7    0   15 1    0.541856     0.000000     0.000000
   7    0   16 1    0.528628    77.182679    77.710224
   7    0   17 1    0.515559     0.000000     0.000000
   7    0   18 1    0.502705     0.000000     0.000000
   7    0   19 1    0.490110     0.000095     0.000097
   7    0   20 1    0.477808     0.000000     0.000000
   7    0   21 1    0.465825     0.000000     0.000000
   7    0   22 1    0.454178     7.489015     7.514497
   7    0   23 1    0.442878     0.000000     0.000000
   7    0   24 1    0.431933     0.000000     0.000000
   7    0   25 1    0.421344     0.000028     0.000028
   7    0   26 1    0.411110     0.000000     0.000000
   7    0   27 1    0.401227     0.000000     0.000000
   7    0   28 1    0.391690    32.790161    32.770326
   7    0   29 1    0.382489     0.000000     0.000000
   7    0   30 1    0.373618     0.000000     0.000000
   7    0   31 1    0.365065     0.000004     0.000004
   8   -4    0 1    0.688538    88.753282    87.178626
   8   -4    1 1    0.687632     0.000000     0.000000
   8   -4    2 1    0.684932     0.000000     0.000000
   8   -4    3 1    0.680503     9.225750     9.251985
   8   -4    4 1    0.674445     0.000000     0.000000
   8   -4    5 1    0.666888     0.000000     0.000000
   8   -4    6 1    0.657988     9.975164    10.147606
   8   -4    7 1    0.647915     0.000000     0.000000
   8   -4    8 1    0.636848     0.000000     0.000000
   8   -4    9 1    0.624966     9.032905     9.240898
   8   -4   10 1    0.612443     0.000000     0.000000
   8   -4   11 1    0.599440     0.000000     0.000000
   8   -4   12 1    0.586108   143.352852   141.357619
   8   -4   13 1    0.572580     0.000000     0.000000
   8   -4   14 1    0.558972     0.000000     0.000000
   8   -4   15 1    0.545385     8.632091     8.537030
   8   -4   16 1    0.531904     0.000000     0.000000
   8   -4   17 1    0.518596     0.000000     0.000000
   8   -4   18 1    0.505520     9.103767     9.115728
   8   -4   19 1    0.492718     0.000000     0.000000
   8   -4   20 1    0.480223     0.000000     0.000000
   8   -4   21 1    0.468062     7.991996     8.124280
   8   -4   22 1    0.456251     0.000000     0.000000
   8   -4   23 1    0.444800     0.000000     0.000000
   8   -4   24 1    0.433715    76.469358    75.672624
   8   -4   25 1    0.422997     0.000000     0.000000
   8   -4   26 1    0.412645     0.000000     0.000000
   8   -4   27 1    0.402654     7.107399     7.146974
   8   -4   28 1    0.393017     0.000000     0.000000
   8   -4   29 1    0.383725     0.000000     0.000000
   8   -4   30 1    0.374769     6.848434     6.864321
   8   -4   31 1    0.366139     0.000000     0.000000
   8   -4   32 1    0.357823     0.000000     0.000000
   8   -3  -31 1    0.365065    28.934738    28.671641
   8   -3  -30 1    0.373618     0.000000     0.000000
   8   -3  -29 1    0.382489     0.000000     0.000000
   8   -3  -28 1    0.391690     2.070865     2.069613
   8   -3  -27 1    0.401227     0.000000     0.000000
   8   -3  -26 1    0.411110     0.000000     0.000000
   8   -3  -25 1    0.421344    38.772657    38.518503
   8   -3  -24 1    0.431933     0.000000     0.000000
   8   -3  -23 1    0.442878     0.000000     0.000000
   8   -3  -22 1    0.454178    13.776842    13.823718
   8   -3  -21 1    0.465825     0.000000     0.000000
   8   -3  -20 1    0.477808     0.000000     0.000000
   8   -3  -19 1    0.490110    49.053915    49.958633
   8   -3  -18 1    0.502705     0.000000     0.000000
   8   -3  -17 1    0.515559     0.000000     0.000000
   8   -3  -16 1    0.528628    16.143441    16.253782
   8   -3  -15 1    0.541856     0.000000     0.000000
   8   -3  -14 1    0.555174     0.000000     0.000000
   8   -3  -13 1    0.568499    58.611342    57.116804
   8   -3  -12 1    0.581734     0.000000     0.000000
   8   -3  -11 1    0.594763     0.000000     0.000000
   8   -3  -10 1    0.607457    16.516612    17.034722
   8   -3   -9 1    0.619671     0.000000     0.000000
   8   -3   -8 1    0.631248     0.000000     0.000000
   8   -3   -7 1    0.642020    66.132787    67.769206
   8   -3   -6 1    0.651816     0.000000     0.000000
   8   -3   -5 1    0.660465     0.000000     0.000000
   8   -3   -4 1    0.667803    35.363104    35.979053
   8   -3   -3 1    0.673683     0.000000     0.000000
   8   -3   -2 1    0.677980     0.000000     0.000000
   8   -3   -1 1    0.680597    70.436037    70.632232
   8   -3    0 1    0.681476     0.000000     0.000000
   8   -3    1 1    0.680597     0.000000     0.000000
   8   -3    2 1    0.677980    15.020952    15.077364
   8   -3    3 1    0.673683     0.000000     0.000000
   8   -3    4 1    0.667803     0.000000     0.000000
   8   -3    5 1    0.660465    70.750111    72.022554
   8   -3    6 1    0.651816     0.000000     0.000000
   8   -3    7 1    0.642020     0.000000     0.000000
   8   -3    8 1    0.631248    35.681586    36.804683
   8   -3    9 1    0.619671     0.000000     0.000000
   8   -3   10 1    0.607457     0.000000     0.000000
   8   -3   11 1    0.594763    66.957712    66.440681
   8   -3   12 1    0.581734     0.000000     0.000000
   8   -3   13 1    0.568499     0.000000     0.000000
   8   -3   14 1    0.555174    10.071892     9.986739
   8   -3   15 1    0.541856     0.000000     0.000000
   8   -3   16 1    0.528628     0.000000     0.000000
   8   -3   17 1    0.515559    59.633167    59.965471
   8   -3   18 1    0.502705     0.000000     0.000000
   8   -3   19 1    0.490110     0.000000     0.000000
   8   -3   20 1    0.477808    17.872400    17.971865
   8   -3   21 1    0.465825     0.000000     0.000000
   8   -3   22 1    0.454178     0.000000     0.000000
   8   -3   23 1    0.442878    49.909211    49.094904
   8   -3   24 1    0.431933     0.000000     0.000000
   8   -3   25 1    0.421344     0.000000     0.000000
   8   -3   26 1    0.411110     5.139121     5.157427
   8   -3   27 1    0.401227     0.000000     0.000000
   8   -3   28 1    0.391690     0.000000     0.000000
   8   -3   29 1    0.382489    39.197921    39.104927
   8   -3   30 1    0.373618     0.000000     0.000000
   8   -3   31 1    0.365065     0.000000     0.000000
   8   -2  -31 1    0.361899     0.000000     0.000000
   8   -2  -30 1    0.370227     0.000000     0.000000
   8   -2  -29 1    0.378853     3.615934     3.611246
   8   -2  -28 1    0.387788     0.000000     0.000000
   8   -2  -27 1    0.397036     0.000000     0.000000
   8   -2  -26 1    0.406605    15.145815    15.250475
   8   -2  -25 1    0.416498     0.000000     0.000000
   8   -2  -24 1    0.426717     0.000000     0.000000
   8   -2  -23 1    0.437261     4.044520     3.968940
   8   -2  -22 1    0.448126     0.000000     0.000000
   8   -2  -21 1    0.459302     0.000000     0.000000
   8   -2  -20 1    0.470776   115.327586   116.561614
   8   -2  -19 1    0.482529     0.000000     0.000000
   8   -2  -18 1    0.494535     0.000000     0.000000
   8   -2  -17 1    0.506757     4.333344     4.350085
   8   -2  -16 1    0.519151     0.000000     0.000000
   8   -2  -15 1    0.531664     0.000000     0.000000
   8   -2  -14 1    0.544227    12.633761    12.477078
   8   -2  -13 1    0.556762     0.000000     0.000000
   8   -2  -12 1    0.569176     0.000000     0.000000
   8   -2  -11 1    0.581362     4.486150     4.502498
   8   -2  -10 1    0.593200     0.000000     0.000000
   8   -2   -9 1    0.604558     0.000000     0.000000
   8   -2   -8 1    0.615293   161.141088   164.449127
   8   -2   -7 1    0.625257     0.000000     0.000000
   8   -2   -6 1    0.634295     0.000000     0.000000
   8   -2   -5 1    0.642256     4.524178     4.634826
   8   -2   -4 1    0.648998     0.000000     0.000000
   8   -2   -3 1    0.654391     0.000000     0.000000
   8   -2   -2 1    0.658326     7.414811     7.544070
   8   -2   -1 1    0.660722     0.000000     0.000000
   8   -2    0 1    0.661526     0.000000     0.000000
   8   -2    1 1    0.660722     4.467552     4.548071
   8   -2    2 1    0.658326     0.000000     0.000000
   8   -2    3 1    0.654391     0.000000     0.000000
   8   -2    4 1    0.648998   149.430517   151.877034
   8   -2    5 1    0.642256     0.000000     0.000000
   8   -2    6 1    0.634295     0.000000     0.000000
   8   -2    7 1    0.625257     4.322904     4.424577
   8   -2    8 1    0.615293     0.000000     0.000000
   8   -2    9 1    0.604558     0.000000     0.000000
   8   -2   10 1    0.593200     3.348409     3.306977
   8   -2   11 1    0.581362     0.000000     0.000000
   8   -2   12 1    0.569176     0.000000     0.000000
   8   -2   13 1    0.556762     4.093008     4.034343
   8   -2   14 1    0.544227     0.000000     0.000000
   8   -2   15 1    0.531664     0.000000     0.000000
   8   -2   16 1    0.519151    88.192330    87.609402
   8   -2   17 1    0.506757     0.000000     0.000000
   8   -2   18 1    0.494535     0.000000     0.000000
   8   -2   19 1    0.482529     3.767683     3.822864
   8   -2   20 1    0.470776     0.000000     0.000000
   8   -2   21 1    0.459302     0.000000     0.000000
   8   -2   22 1    0.448126     1.266362     1.256558
   8   -2   23 1    0.437261     0.000000     0.000000
   8   -2   24 1    0.426717     0.000000     0.000000
   8   -2   25 1    0.416498     3.343762     3.360944
   8   -2   26 1    0.406605     0.000000     0.000000
   8   -2   27 1    0.397036     0.000000     0.000000
   8   -2   28 1    0.387788    32.165306    32.154458
   8   -2   29 1    0.378853     0.000000     0.000000
   8   -2   30 1    0.370227     0.000000     0.000000
   8   -2   31 1    0.361899     2.835670     2.804600
   8   -1  -30 1    0.364775    14.030093    13.900347
   8   -1  -29 1    0.373017     0.000000     0.000000
   8   -1  -28 1    0.381536     0.000000     0.000000
   8   -1  -27 1    0.390334    13.507391    13.495583
   8   -1  -26 1    0.399415     0.000000     0.000000
   8   -1  -25 1    0.408781     0.000000     0.000000
   8   -1  -24 1    0.418429     3.861485     3.870346
   8   -1  -23 1    0.428356     0.000000     0.000000
   8   -1  -22 1    0.438555     0.000000     0.000000
   8   -1  -21 1    0.449013    19.017706    18.904013
   8   -1  -20 1    0.459716     0.000000     0.000000
   8   -1  -19 1    0.470641     0.000000     0.000000
   8   -1  -18 1    0.481760    15.066392    15.259648
   8   -1  -17 1    0.493038     0.000000     0.000000
   8   -1  -16 1    0.504430     0.000000     0.000000
   8   -1  -15 1    0.515885    25.263163    25.382734
   8   -1  -14 1    0.527338     0.000000     0.000000
   8   -1  -13 1    0.538718     0.000000     0.000000
   8   -1  -12 1    0.549939    25.389520    25.311120
   8   -1  -11 1    0.560908     0.000000     0.000000
   8   -1  -10 1    0.571517     0.000000     0.000000
   8   -1   -9 1    0.581654    31.590834    31.682524
   8   -1   -8 1    0.591196     0.000000     0.000000
   8   -1   -7 1    0.600017     0.000000     0.000000
   8   -1   -6 1    0.607990    12.074591    12.466291
   8   -1   -5 1    0.614991     0.000000     0.000000
   8   -1   -4 1    0.620902     0.000000     0.000000
   8   -1   -3 1    0.625620    37.101720    37.996305
   8   -1   -2 1    0.629056     0.000000     0.000000
   8   -1   -1 1    0.631145     0.000000     0.000000
   8   -1    0 1    0.631846    48.922096    50.491018
   8   -1    1 1    0.631145     0.000000     0.000000
   8   -1    2 1    0.629056     0.000000     0.000000
   8   -1    3 1    0.625620    40.833584    41.818150
   8   -1    4 1    0.620902     0.000000     0.000000
   8   -1    5 1    0.614991     0.000000     0.000000
   8   -1    6 1    0.607990     6.644630     6.860182
   8   -1    7 1    0.600017     0.000000     0.000000
   8   -1    8 1    0.591196     0.000000     0.000000
   8   -1    9 1    0.581654    42.028937    42.150922
   8   -1   10 1    0.571517     0.000000     0.000000
   8   -1   11 1    0.560908     0.000000     0.000000
   8   -1   12 1    0.549939    45.588197    45.447424
   8   -1   13 1    0.538718     0.000000     0.000000
   8   -1   14 1    0.527338     0.000000     0.000000
   8   -1   15 1    0.515885    40.383431    40.574567
   8   -1   16 1    0.504430     0.000000     0.000000
   8   -1   17 1    0.493038     0.000000     0.000000
   8   -1   18 1    0.481760     2.259165     2.288143
   8   -1   19 1    0.470641     0.000000     0.000000
   8   -1   20 1    0.459716     0.000000     0.000000
   8   -1   21 1    0.449013    36.164159    35.947960
   8   -1   22 1    0.438555     0.000000     0.000000
   8   -1   23 1    0.428356     0.000000     0.000000
   8   -1   24 1    0.418429    23.138079    23.191174
   8   -1   25 1    0.408781     0.000000     0.000000
   8   -1   26 1    0.399415     0.000000     0.000000
   8   -1   27 1    0.390334    30.142773    30.116423
   8   -1   28 1    0.381536     0.000000     0.000000
   8   -1   29 1    0.373017     0.000000     0.000000
   8   -1   30 1    0.364775     0.427806     0.423850
   8    0  -30 1    0.357531     0.000000     0.000000
   8    0  -29 1    0.365282     0.000000     0.000000
   8    0  -28 1    0.373270    36.005114    36.014742
   8    0  -27 1    0.381496     0.000000     0.000000
   8    0  -26 1    0.389962     0.000000     0.000000
   8    0  -25 1    0.398663     0.000028     0.000028
   8    0  -24 1    0.407597     0.000000     0.000000
   8    0  -23 1    0.416756     0.000000     0.000000
   8    0  -22 1    0.426130     5.855463     5.784328
   8    0  -21 1    0.435706     0.000000     0.000000
   8    0  -20 1    0.445464     0.000000     0.000000
   8    0  -19 1    0.455382     0.000116     0.000116
   8    0  -18 1    0.465432     0.000000     0.000000
   8    0  -17 1    0.475577     0.000000     0.000000
   8    0  -16 1    0.485777    58.014777    59.142594
   8    0  -15 1    0.495982     0.000000     0.000000
   8    0  -14 1    0.506135     0.000000     0.000000
   8    0  -13 1    0.516170     0.000207     0.000207
   8    0  -12 1    0.526016     0.000000     0.000000
   8    0  -11 1    0.535589     0.000000     0.000000
   8    0  -10 1    0.544802     2.566481     2.536029
   8    0   -9 1    0.553562     0.000000     0.000000
   8    0   -8 1    0.561768     0.000000     0.000000
   8    0   -7 1    0.569320     0.000076     0.000074
   8    0   -6 1    0.576117     0.000000     0.000000
   8    0   -5 1    0.582063     0.000000     0.000000
   8    0   -4 1    0.587067    65.016254    63.917245
   8    0   -3 1    0.591050     0.000000     0.000000
   8    0   -2 1    0.593945     0.000000     0.000000
   8    0   -1 1    0.595703     0.000000     0.000000
   8    0    0 1    0.596292     0.000000     0.000000
   8    0    1 1    0.595703     0.000000     0.000000
   8    0    2 1    0.593945     0.366503     0.362814
   8    0    3 1    0.591050     0.000000     0.000000
   8    0    4 1    0.587067     0.000000     0.000000
   8    0    5 1    0.582063     0.000028     0.000028
   8    0    6 1    0.576117     0.000000     0.000000
   8    0    7 1    0.569320     0.000000     0.000000
   8    0    8 1    0.561768    46.764171    45.288291
   8    0    9 1    0.553562     0.000000     0.000000
   8    0   10 1    0.544802     0.000000     0.000000
   8    0   11 1    0.535589     0.000188     0.000190
   8    0   12 1    0.526016     0.000000     0.000000
   8    0   13 1    0.516170     0.000000     0.000000
   8    0   14 1    0.506135     0.023201     0.023259
   8    0   15 1    0.495982     0.000000     0.000000
   8    0   16 1    0.485777     0.000000     0.000000
   8    0   17 1    0.475577     0.000158     0.000158
   8    0   18 1    0.465432     0.000000     0.000000
   8    0   19 1    0.455382     0.000000     0.000000
   8    0   20 1    0.445464    19.917092    19.665968
   8    0   21 1    0.435706     0.000000     0.000000
   8    0   22 1    0.426130     0.000000     0.000000
   8    0   23 1    0.416756     0.000048     0.000048
   8    0   24 1    0.407597     0.000000     0.000000
   8    0   25 1    0.398663     0.000000     0.000000
   8    0   26 1    0.389962     0.274432     0.274194
   8    0   27 1    0.381496     0.000000     0.000000
   8    0   28 1    0.373270     0.000000     0.000000
   8    0   29 1    0.365282     0.000008     0.000008
   8    0   30 1    0.357531     0.000000     0.000000
   9   -4  -30 1    0.360582     0.000000     0.000000
   9   -4  -29 1    0.368538    12.236116    12.147309
   9   -4  -28 1    0.376746     0.000000     0.000000
   9   -4  -27 1    0.385210     0.000000     0.000000
   9   -4  -26 1    0.393930    12.398872    12.401316
   9   -4  -25 1    0.402906     0.000000     0.000000
   9   -4  -24 1    0.412135     0.000000     0.000000
   9   -4  -23 1    0.421611    12.192426    12.102336
   9   -4  -22 1    0.431324     0.000000     0.000000
   9   -4  -21 1    0.441263     0.000000     0.000000
   9   -4  -20 1    0.451408   110.365632   110.239172
   9   -4  -19 1    0.461738     0.000000     0.000000
   9   -4  -18 1    0.472224     0.000000     0.000000
   9   -4  -17 1    0.482830    10.798225    10.963617
   9   -4  -16 1    0.493514     0.000000     0.000000
   9   -4  -15 1    0.504225     0.000000     0.000000
   9   -4  -14 1    0.514904    12.924722    13.015168
   9   -4  -13 1    0.525481     0.000000     0.000000
   9   -4  -12 1    0.535880     0.000000     0.000000
   9   -4  -11 1    0.546013     8.311557     8.228993
   9   -4  -10 1    0.555785     0.000000     0.000000
   9   -4   -9 1    0.565093     0.000000     0.000000
   9   -4   -8 1    0.573831   165.643731   164.002138
   9   -4   -7 1    0.581887     0.000000     0.000000
   9   -4   -6 1    0.589151     0.000000     0.000000
   9   -4   -5 1    0.595514     5.336300     5.305475
   9   -4   -4 1    0.600877     0.000000     0.000000
   9   -4   -3 1    0.605149     0.000000     0.000000
   9   -4   -2 1    0.608257     9.995837    10.324412
   9   -4   -1 1    0.610145     0.000000     0.000000
   9   -4    0 1    0.610779     0.000000     0.000000
   9   -4    1 1    0.610145     2.617249     2.705571
   9   -4    2 1    0.608257     0.000000     0.000000
   9   -4    3 1    0.605149     0.000000     0.000000
   9   -4    4 1    0.600877   161.620527   162.798719
   9   -4    5 1    0.595514     0.000000     0.000000
   9   -4    6 1    0.589151     0.000000     0.000000
   9   -4    7 1    0.581887     0.760893     0.762601
   9   -4    8 1    0.573831     0.000000     0.000000
   9   -4    9 1    0.565093     0.000000     0.000000
   9   -4   10 1    0.555785     6.094216     6.030042
   9   -4   11 1    0.546013     0.000000     0.000000
   9   -4   12 1    0.535880     0.000000     0.000000
   9   -4   13 1    0.525481     0.021437     0.021366
   9   -4   14 1    0.514904     0.000000     0.000000
   9   -4   15 1    0.504225     0.000000     0.000000
   9   -4   16 1    0.493514    99.321391   100.915243
   9   -4   17 1    0.482830     0.000000     0.000000
   9   -4   18 1    0.472224     0.000000     0.000000
   9   -4   19 1    0.461738     0.247735     0.251476
   9   -4   20 1    0.451408     0.000000     0.000000
   9   -4   21 1    0.441263     0.000000     0.000000
   9   -4   22 1    0.431324     2.923370     2.905476
   9   -4   23 1    0.421611     0.000000     0.000000
   9   -4   24 1    0.412135     0.000000     0.000000
   9   -4   25 1    0.402906     1.010950     1.016605
   9   -4   26 1    0.393930     0.000000     0.000000
   9   -4   27 1    0.385210     0.000000     0.000000
   9   -4   28 1    0.376746    37.444390    37.528702
   9   -4   29 1    0.368538     0.000000     0.000000
   9   -4   30 1    0.360582     0.000000     0.000000
   9   -3  -30 1    0.358539     1.606794     1.605527
   9   -3  -29 1    0.366357     0.000000     0.000000
   9   -3  -28 1    0.374418     0.000000     0.000000
   9   -3  -27 1    0.382722     0.262949     0.262367
   9   -3  -26 1    0.391271     0.000000     0.000000
   9   -3  -25 1    0.400063     0.000000     0.000000
   9   -3  -24 1    0.409093    22.291233    22.413831
   9   -3  -23 1    0.418356     0.000000     0.000000
   9   -3  -22 1    0.427841     0.000000     0.000000
   9   -3  -21 1    0.437535     0.004875     0.004782
   9   -3  -20 1    0.447419     0.000000     0.000000
   9   -3  -19 1    0.457472     0.000000     0.000000
   9   -3  -18 1    0.467663     0.699271     0.711196
   9   -3  -17 1    0.477958     0.000000     0.000000
   9   -3  -16 1    0.488316     0.000000     0.000000
   9   -3  -15 1    0.498685     0.611624     0.617685
   9   -3  -14 1    0.509008     0.000000     0.000000
   9   -3  -13 1    0.519219     0.000000     0.000000
   9   -3  -12 1    0.529243    67.542758    68.112314
   9   -3  -11 1    0.538997     0.000000     0.000000
   9   -3  -10 1    0.548391     0.000000     0.000000
   9   -3   -9 1    0.557327     2.468758     2.427634
[truncated: 2,460,488 more chars]
