# Supplementary material for: Average and Local Structure of La1–xSrxFe1–yMnyO3−δ Chemical Looping Oxygen Carrier Materials
Source: Chem Mater. 2025 May 2;37(9):3471–82. doi: 10.1021/acs.chemmater.5c00388 (PMC12079801; doi:10.1021/acs.chemmater.5c00388)
Supplement: Supplementary file 2 — cm5c00388_si_002.zip [file cm5c00388_si_002.zip › 5d_pol126526_LSF641_reduced_pdcif.cif]

#######	Begin powder crystal structure	#######
data_LSF641_reduced_cubic_0
_pd_block_id	LSF641_reduced_cubic_0
# The diffractogram block id loop is at the end of the datablock.
_diffrn_measurement_device_type	POLARIS_Diffractometer_at_ISIS
_pd_phase_name LSF641_reduced_cubic
_cell_length_a  3.914623(12)
_cell_length_b  3.914623(12)
_cell_length_c  3.914623(12)
_cell_angle_alpha 90
_cell_angle_beta  90
_cell_angle_gamma 90
_cell_volume 59.9888(6)
_exptl_crystal_density_diffrn	6.078(2)
_space_group_name_H-M_alt 221
loop_
	_space_group_symop_id
	_space_group_symop_operation_xyz
	  1 'x, y, z '
	  2 '-x, -y, z '
	  3 '-x, -z, -y '
	  4 '-x, -z, y '
	  5 '-x, z, -y '
	  6 '-x, z, y '
	  7 '-x, y, -z '
	  8 '-x, y, z '
	  9 '-y, -x, -z '
	 10 '-y, -x, z '
	 11 '-y, -z, -x '
	 12 '-y, -z, x '
	 13 '-y, z, -x '
	 14 '-y, z, x '
	 15 '-y, x, -z '
	 16 '-y, x, z '
	 17 '-z, -x, -y '
	 18 '-z, -x, y '
	 19 '-z, -y, -x '
	 20 '-z, -y, x '
	 21 '-z, y, -x '
	 22 '-z, y, x '
	 23 '-z, x, -y '
	 24 '-z, x, y '
	 25 'z, -x, -y '
	 26 'z, -x, y '
	 27 'z, -y, -x '
	 28 'z, -y, x '
	 29 'z, y, -x '
	 30 'z, y, x '
	 31 'z, x, -y '
	 32 'z, x, y '
	 33 'y, -x, -z '
	 34 'y, -x, z '
	 35 'y, -z, -x '
	 36 'y, -z, x '
	 37 'y, z, -x '
	 38 'y, z, x '
	 39 'y, x, -z '
	 40 'y, x, z '
	 41 'x, -y, -z '
	 42 'x, -y, z '
	 43 'x, -z, -y '
	 44 'x, -z, y '
	 45 'x, z, -y '
	 46 'x, z, y '
	 47 'x, y, -z '
	 48 '-x, -y, -z '
loop_
	_atom_site_label
	_atom_site_type_symbol
	_atom_site_site_symmetry_multiplicity
	_atom_site_fract_x
	_atom_site_fract_y
	_atom_site_fract_z
	_atom_site_occupancy
	_atom_site_B_iso_or_equiv
La1 La+3   1 0.5 0.5 0.5 0.6 0
Sr1 Sr+2   1 0.5 0.5 0.5 0.4 0
Fe1 Fe+3   1 0 0 0 1 0
O1 O-2   3 0.5 0 0 0.9447(16) 0
loop_
	_atom_site_aniso_label
	_atom_site_aniso_U_11
	_atom_site_aniso_U_22
	_atom_site_aniso_U_33
	_atom_site_aniso_U_12
	_atom_site_aniso_U_13
	_atom_site_aniso_U_23
La1 0.01368(10) 0.01368(10) 0.01368(10) 0 0 0
Sr1 0.01368(10) 0.01368(10) 0.01368(10) 0 0 0
Fe1 0.00576(8) 0.00576(8) 0.00576(8) 0 0 0
O1 0.0062(2) 0.0667(3) 0.0667(3) 0 0 0
loop_
	_geom_bond_atom_site_label_1
	_geom_bond_atom_site_label_2
	_geom_bond_distance
	_geom_bond_site_symmetry_1
	_geom_bond_site_symmetry_2
	La1       Sr1       0.00000 1_555   1_555
	La1       O1        2.768056(9) 1_555  11_566
	La1       O1        2.768056(9) 1_555  11_656
	La1       O1        2.768056(9) 1_555   1_556
	La1       O1        2.768056(9) 1_555   1_565
	La1       O1        2.768056(9) 1_555   9_566
	La1       O1        2.768056(9) 1_555   9_665
	La1       O1        2.768056(9) 1_555   1_566
	La1       O1        2.768056(9) 1_555   1_555
	La1       O1        2.768056(9) 1_555   9_666
	La1       O1        2.768056(9) 1_555  11_556
	La1       O1        2.768056(9) 1_555   9_565
	La1       O1        2.768056(9) 1_555  11_666
	Sr1       La1       0.00000 1_555   1_555
	Sr1       O1        2.768056(9) 1_555  11_566
	Sr1       O1        2.768056(9) 1_555  11_656
	Sr1       O1        2.768056(9) 1_555   1_556
	Sr1       O1        2.768056(9) 1_555   1_565
	Sr1       O1        2.768056(9) 1_555   9_566
	Sr1       O1        2.768056(9) 1_555   9_665
	Sr1       O1        2.768056(9) 1_555   1_566
	Sr1       O1        2.768056(9) 1_555   1_555
	Sr1       O1        2.768056(9) 1_555   9_666
	Sr1       O1        2.768056(9) 1_555  11_556
	Sr1       O1        2.768056(9) 1_555   9_565
	Sr1       O1        2.768056(9) 1_555  11_666
	Fe1       O1        1.957311(6) 1_555   1_455
	Fe1       O1        1.957311(6) 1_555   9_565
	Fe1       O1        1.957311(6) 1_555   9_555
	Fe1       O1        1.957312(6) 1_555  11_555
	Fe1       O1        1.957312(6) 1_555   1_555
	Fe1       O1        1.957312(6) 1_555  11_556
	O1        Fe1       1.957312(6) 1_555   1_555
	O1        Fe1       1.957312(6) 1_555   1_655
	O1        O1        2.768056(9) 1_555   9_565
	O1        O1        2.768056(9) 1_555   9_655
	O1        Sr1       2.768056(9) 1_555   1_545
	O1        La1       2.768056(9) 1_555   1_545
	O1        Sr1       2.768056(9) 1_555   1_554
	O1        La1       2.768056(9) 1_555   1_554
	O1        O1        2.768056(9) 1_555  11_556
	O1        O1        2.768056(9) 1_555  11_655
	O1        Sr1       2.768056(9) 1_555   1_544
	O1        La1       2.768056(9) 1_555   1_544
	O1        Sr1       2.768056(9) 1_555   1_555
	O1        La1       2.768056(9) 1_555   1_555
	O1        O1        2.768056(9) 1_555  11_555
	O1        O1        2.768056(9) 1_555   9_555
	O1        O1        2.768056(9) 1_555  11_656
	O1        O1        2.768056(9) 1_555   9_665
	loop_
		_geom_angle_atom_site_label_1
		_geom_angle_atom_site_label_2
		_geom_angle_atom_site_label_3
		_geom_angle
		_geom_angle_site_symmetry_1
		_geom_angle_site_symmetry_2
		_geom_angle_site_symmetry_3
	O1        La1       Sr1        Invalid   11_566 1_555   1_555
	O1        La1       O1         180.000   11_656 1_555  11_566
	O1        La1       Sr1        Invalid   11_656 1_555   1_555
	O1        La1       O1         60.000     1_556 1_555  11_656
	O1        La1       O1         120.000    1_556 1_555  11_566
	O1        La1       Sr1        Invalid    1_556 1_555   1_555
	O1        La1       O1         180.000    1_565 1_555   1_556
	O1        La1       O1         120.000    1_565 1_555  11_656
	O1        La1       O1         60.000     1_565 1_555  11_566
	O1        La1       Sr1        Invalid    1_565 1_555   1_555
	O1        La1       O1         120.000    9_566 1_555   1_565
	O1        La1       O1         60.000     9_566 1_555   1_556
	O1        La1       O1         120.000    9_566 1_555  11_656
	O1        La1       O1         60.000     9_566 1_555  11_566
	O1        La1       Sr1        Invalid    9_566 1_555   1_555
	O1        La1       O1         179.99999915(3)   9_665 1_555   9_566
	O1        La1       O1         60.000     9_665 1_555   1_565
	O1        La1       O1         120.000    9_665 1_555   1_556
	O1        La1       O1         60.000     9_665 1_555  11_656
	O1        La1       O1         120.000    9_665 1_555  11_566
	O1        La1       Sr1        Invalid    9_665 1_555   1_555
	O1        La1       O1         120.000    1_566 1_555   9_665
	O1        La1       O1         60.000     1_566 1_555   9_566
	O1        La1       O1         90.000     1_566 1_555   1_565
	O1        La1       O1         90.000     1_566 1_555   1_556
	O1        La1       O1         120.000    1_566 1_555  11_656
	O1        La1       O1         60.000     1_566 1_555  11_566
	O1        La1       Sr1        Invalid    1_566 1_555   1_555
	O1        La1       O1         180.000    1_555 1_555   1_566
	O1        La1       O1         60.000     1_555 1_555   9_665
	O1        La1       O1         120.000    1_555 1_555   9_566
	O1        La1       O1         90.000     1_555 1_555   1_565
	O1        La1       O1         90.000     1_555 1_555   1_556
	O1        La1       O1         60.000     1_555 1_555  11_656
	O1        La1       O1         120.000    1_555 1_555  11_566
	O1        La1       Sr1        Invalid    1_555 1_555   1_555
	O1        La1       O1         120.000    9_666 1_555   1_555
	O1        La1       O1         60.000     9_666 1_555   1_566
	O1        La1       O1         90.000     9_666 1_555   9_665
	O1        La1       O1         90.000     9_666 1_555   9_566
	O1        La1       O1         120.000    9_666 1_555   1_565
	O1        La1       O1         60.000     9_666 1_555   1_556
	O1        La1       O1         60.000     9_666 1_555  11_656
	O1        La1       O1         120.000    9_666 1_555  11_566
	O1        La1       Sr1        Invalid    9_666 1_555   1_555
	O1        La1       O1         120.000   11_556 1_555   9_666
	O1        La1       O1         60.000    11_556 1_555   1_555
	O1        La1       O1         120.000   11_556 1_555   1_566
	O1        La1       O1         120.000   11_556 1_555   9_665
	O1        La1       O1         60.000    11_556 1_555   9_566
	O1        La1       O1         120.000   11_556 1_555   1_565
	O1        La1       O1         60.000    11_556 1_555   1_556
	O1        La1       O1         90.000    11_556 1_555  11_656
	O1        La1       O1         90.000    11_556 1_555  11_566
	O1        La1       Sr1        Invalid   11_556 1_555   1_555
	O1        La1       O1         60.000     9_565 1_555  11_556
	O1        La1       O1         180.000    9_565 1_555   9_666
	O1        La1       O1         60.000     9_565 1_555   1_555
	O1        La1       O1         120.000    9_565 1_555   1_566
	O1        La1       O1         90.000     9_565 1_555   9_665
	O1        La1       O1         90.000     9_565 1_555   9_566
	O1        La1       O1         60.000     9_565 1_555   1_565
	O1        La1       O1         120.000    9_565 1_555   1_556
	O1        La1       O1         120.000    9_565 1_555  11_656
	O1        La1       O1         60.000     9_565 1_555  11_566
	O1        La1       Sr1        Invalid    9_565 1_555   1_555
	O1        La1       O1         120.000   11_666 1_555   9_565
	O1        La1       O1         180.000   11_666 1_555  11_556
	O1        La1       O1         60.000    11_666 1_555   9_666
	O1        La1       O1         120.000   11_666 1_555   1_555
	O1        La1       O1         60.000    11_666 1_555   1_566
	O1        La1       O1         60.000    11_666 1_555   9_665
	O1        La1       O1         120.000   11_666 1_555   9_566
	O1        La1       O1         60.000    11_666 1_555   1_565
	O1        La1       O1         120.000   11_666 1_555   1_556
	O1        La1       O1         90.000    11_666 1_555  11_656
	O1        La1       O1         90.000    11_666 1_555  11_566
	O1        La1       Sr1        Invalid   11_666 1_555   1_555
	O1        Sr1       La1        Invalid   11_566 1_555   1_555
	O1        Sr1       O1         180.000   11_656 1_555  11_566
	O1        Sr1       La1        Invalid   11_656 1_555   1_555
	O1        Sr1       O1         60.000     1_556 1_555  11_656
	O1        Sr1       O1         120.000    1_556 1_555  11_566
	O1        Sr1       La1        Invalid    1_556 1_555   1_555
	O1        Sr1       O1         180.000    1_565 1_555   1_556
	O1        Sr1       O1         120.000    1_565 1_555  11_656
	O1        Sr1       O1         60.000     1_565 1_555  11_566
	O1        Sr1       La1        Invalid    1_565 1_555   1_555
	O1        Sr1       O1         120.000    9_566 1_555   1_565
	O1        Sr1       O1         60.000     9_566 1_555   1_556
	O1        Sr1       O1         120.000    9_566 1_555  11_656
	O1        Sr1       O1         60.000     9_566 1_555  11_566
	O1        Sr1       La1        Invalid    9_566 1_555   1_555
	O1        Sr1       O1         179.99999915(3)   9_665 1_555   9_566
	O1        Sr1       O1         60.000     9_665 1_555   1_565
	O1        Sr1       O1         120.000    9_665 1_555   1_556
	O1        Sr1       O1         60.000     9_665 1_555  11_656
	O1        Sr1       O1         120.000    9_665 1_555  11_566
	O1        Sr1       La1        Invalid    9_665 1_555   1_555
	O1        Sr1       O1         120.000    1_566 1_555   9_665
	O1        Sr1       O1         60.000     1_566 1_555   9_566
	O1        Sr1       O1         90.000     1_566 1_555   1_565
	O1        Sr1       O1         90.000     1_566 1_555   1_556
	O1        Sr1       O1         120.000    1_566 1_555  11_656
	O1        Sr1       O1         60.000     1_566 1_555  11_566
	O1        Sr1       La1        Invalid    1_566 1_555   1_555
	O1        Sr1       O1         180.000    1_555 1_555   1_566
	O1        Sr1       O1         60.000     1_555 1_555   9_665
	O1        Sr1       O1         120.000    1_555 1_555   9_566
	O1        Sr1       O1         90.000     1_555 1_555   1_565
	O1        Sr1       O1         90.000     1_555 1_555   1_556
	O1        Sr1       O1         60.000     1_555 1_555  11_656
	O1        Sr1       O1         120.000    1_555 1_555  11_566
	O1        Sr1       La1        Invalid    1_555 1_555   1_555
	O1        Sr1       O1         120.000    9_666 1_555   1_555
	O1        Sr1       O1         60.000     9_666 1_555   1_566
	O1        Sr1       O1         90.000     9_666 1_555   9_665
	O1        Sr1       O1         90.000     9_666 1_555   9_566
	O1        Sr1       O1         120.000    9_666 1_555   1_565
	O1        Sr1       O1         60.000     9_666 1_555   1_556
	O1        Sr1       O1         60.000     9_666 1_555  11_656
	O1        Sr1       O1         120.000    9_666 1_555  11_566
	O1        Sr1       La1        Invalid    9_666 1_555   1_555
	O1        Sr1       O1         120.000   11_556 1_555   9_666
	O1        Sr1       O1         60.000    11_556 1_555   1_555
	O1        Sr1       O1         120.000   11_556 1_555   1_566
	O1        Sr1       O1         120.000   11_556 1_555   9_665
	O1        Sr1       O1         60.000    11_556 1_555   9_566
	O1        Sr1       O1         120.000   11_556 1_555   1_565
	O1        Sr1       O1         60.000    11_556 1_555   1_556
	O1        Sr1       O1         90.000    11_556 1_555  11_656
	O1        Sr1       O1         90.000    11_556 1_555  11_566
	O1        Sr1       La1        Invalid   11_556 1_555   1_555
	O1        Sr1       O1         60.000     9_565 1_555  11_556
	O1        Sr1       O1         180.000    9_565 1_555   9_666
	O1        Sr1       O1         60.000     9_565 1_555   1_555
	O1        Sr1       O1         120.000    9_565 1_555   1_566
	O1        Sr1       O1         90.000     9_565 1_555   9_665
	O1        Sr1       O1         90.000     9_565 1_555   9_566
	O1        Sr1       O1         60.000     9_565 1_555   1_565
	O1        Sr1       O1         120.000    9_565 1_555   1_556
	O1        Sr1       O1         120.000    9_565 1_555  11_656
	O1        Sr1       O1         60.000     9_565 1_555  11_566
	O1        Sr1       La1        Invalid    9_565 1_555   1_555
	O1        Sr1       O1         120.000   11_666 1_555   9_565
	O1        Sr1       O1         180.000   11_666 1_555  11_556
	O1        Sr1       O1         60.000    11_666 1_555   9_666
	O1        Sr1       O1         120.000   11_666 1_555   1_555
	O1        Sr1       O1         60.000    11_666 1_555   1_566
	O1        Sr1       O1         60.000    11_666 1_555   9_665
	O1        Sr1       O1         120.000   11_666 1_555   9_566
	O1        Sr1       O1         60.000    11_666 1_555   1_565
	O1        Sr1       O1         120.000   11_666 1_555   1_556
	O1        Sr1       O1         90.000    11_666 1_555  11_656
	O1        Sr1       O1         90.000    11_666 1_555  11_566
	O1        Sr1       La1        Invalid   11_666 1_555   1_555
	O1        Fe1       O1         90.000     9_565 1_555   1_455
	O1        Fe1       O1         180.000    9_555 1_555   9_565
	O1        Fe1       O1         90.000     9_555 1_555   1_455
	O1        Fe1       O1         90.000    11_555 1_555   9_555
	O1        Fe1       O1         90.000    11_555 1_555   9_565
	O1        Fe1       O1         90.000    11_555 1_555   1_455
	O1        Fe1       O1         90.000     1_555 1_555  11_555
	O1        Fe1       O1         90.000     1_555 1_555   9_555
	O1        Fe1       O1         90.000     1_555 1_555   9_565
	O1        Fe1       O1         180.000    1_555 1_555   1_455
	O1        Fe1       O1         90.000    11_556 1_555   1_555
	O1        Fe1       O1         180.000   11_556 1_555  11_555
	O1        Fe1       O1         90.000    11_556 1_555   9_555
	O1        Fe1       O1         90.000    11_556 1_555   9_565
	O1        Fe1       O1         90.000    11_556 1_555   1_455
	Fe1       O1        Fe1        180.000    1_655 1_555   1_555
	O1        O1        Fe1        135.000    9_565 1_555   1_655
	O1        O1        Fe1        45.000     9_565 1_555   1_555
	O1        O1        O1         180.000    9_655 1_555   9_565
	O1        O1        Fe1        45.000     9_655 1_555   1_655
	O1        O1        Fe1        135.000    9_655 1_555   1_555
	Sr1       O1        O1         60.000     1_545 1_555   9_655
	Sr1       O1        O1         120.000    1_545 1_555   9_565
	Sr1       O1        Fe1        90.000     1_545 1_555   1_655
	Sr1       O1        Fe1        90.000     1_545 1_555   1_555
	La1       O1        Sr1        0.000      1_545 1_555   1_545
	La1       O1        O1         60.000     1_545 1_555   9_655
	La1       O1        O1         120.000    1_545 1_555   9_565
	La1       O1        Fe1        90.000     1_545 1_555   1_655
	La1       O1        Fe1        90.000     1_545 1_555   1_555
	Sr1       O1        La1        180.000    1_554 1_555   1_545
	Sr1       O1        Sr1        180.000    1_554 1_555   1_545
	Sr1       O1        O1         120.000    1_554 1_555   9_655
	Sr1       O1        O1         60.000     1_554 1_555   9_565
	Sr1       O1        Fe1        90.000     1_554 1_555   1_655
	Sr1       O1        Fe1        90.000     1_554 1_555   1_555
	La1       O1        Sr1        0.000      1_554 1_555   1_554
	La1       O1        La1        180.000    1_554 1_555   1_545
	La1       O1        Sr1        180.000    1_554 1_555   1_545
	La1       O1        O1         120.000    1_554 1_555   9_655
	La1       O1        O1         60.000     1_554 1_555   9_565
	La1       O1        Fe1        90.000     1_554 1_555   1_655
	La1       O1        Fe1        90.000     1_554 1_555   1_555
	O1        O1        La1        120.000   11_556 1_555   1_554
	O1        O1        Sr1        120.000   11_556 1_555   1_554
	O1        O1        La1        60.000    11_556 1_555   1_545
	O1        O1        Sr1        60.000    11_556 1_555   1_545
	O1        O1        O1         120.000   11_556 1_555   9_655
	O1        O1        O1         60.000    11_556 1_555   9_565
	O1        O1        Fe1        135.000   11_556 1_555   1_655
	O1        O1        Fe1        45.000    11_556 1_555   1_555
	O1        O1        O1         180.000   11_655 1_555  11_556
	O1        O1        La1        60.000    11_655 1_555   1_554
	O1        O1        Sr1        60.000    11_655 1_555   1_554
	O1        O1        La1        120.000   11_655 1_555   1_545
	O1        O1        Sr1        120.000   11_655 1_555   1_545
	O1        O1        O1         60.000    11_655 1_555   9_655
	O1        O1        O1         120.000   11_655 1_555   9_565
	O1        O1        Fe1        45.000    11_655 1_555   1_655
	O1        O1        Fe1        135.000   11_655 1_555   1_555
	Sr1       O1        O1         60.000     1_544 1_555  11_655
	Sr1       O1        O1         120.000    1_544 1_555  11_556
	Sr1       O1        La1        90.000     1_544 1_555   1_554
	Sr1       O1        Sr1        90.000     1_544 1_555   1_554
	Sr1       O1        La1        90.000     1_544 1_555   1_545
	Sr1       O1        Sr1        90.000     1_544 1_555   1_545
	Sr1       O1        O1         60.000     1_544 1_555   9_655
	Sr1       O1        O1         120.000    1_544 1_555   9_565
	Sr1       O1        Fe1        90.000     1_544 1_555   1_655
	Sr1       O1        Fe1        90.000     1_544 1_555   1_555
	La1       O1        Sr1        0.000      1_544 1_555   1_544
	La1       O1        O1         60.000     1_544 1_555  11_655
	La1       O1        O1         120.000    1_544 1_555  11_556
	La1       O1        La1        90.000     1_544 1_555   1_554
	La1       O1        Sr1        90.000     1_544 1_555   1_554
	La1       O1        La1        90.000     1_544 1_555   1_545
	La1       O1        Sr1        90.000     1_544 1_555   1_545
	La1       O1        O1         60.000     1_544 1_555   9_655
	La1       O1        O1         120.000    1_544 1_555   9_565
	La1       O1        Fe1        90.000     1_544 1_555   1_655
	La1       O1        Fe1        90.000     1_544 1_555   1_555
	Sr1       O1        La1        180.000    1_555 1_555   1_544
	Sr1       O1        Sr1        180.000    1_555 1_555   1_544
	Sr1       O1        O1         120.000    1_555 1_555  11_655
	Sr1       O1        O1         60.000     1_555 1_555  11_556
	Sr1       O1        La1        90.000     1_555 1_555   1_554
	Sr1       O1        Sr1        90.000     1_555 1_555   1_554
	Sr1       O1        La1        90.000     1_555 1_555   1_545
	Sr1       O1        Sr1        90.000     1_555 1_555   1_545
	Sr1       O1        O1         120.000    1_555 1_555   9_655
	Sr1       O1        O1         60.000     1_555 1_555   9_565
	Sr1       O1        Fe1        90.000     1_555 1_555   1_655
	Sr1       O1        Fe1        90.000     1_555 1_555   1_555
	La1       O1        Sr1        0.000      1_555 1_555   1_555
	La1       O1        La1        180.000    1_555 1_555   1_544
	La1       O1        Sr1        180.000    1_555 1_555   1_544
	La1       O1        O1         120.000    1_555 1_555  11_655
	La1       O1        O1         60.000     1_555 1_555  11_556
	La1       O1        La1        90.000     1_555 1_555   1_554
	La1       O1        Sr1        90.000     1_555 1_555   1_554
	La1       O1        La1        90.000     1_555 1_555   1_545
	La1       O1        Sr1        90.000     1_555 1_555   1_545
	La1       O1        O1         120.000    1_555 1_555   9_655
	La1       O1        O1         60.000     1_555 1_555   9_565
	La1       O1        Fe1        90.000     1_555 1_555   1_655
	La1       O1        Fe1        90.000     1_555 1_555   1_555
	O1        O1        La1        120.000   11_555 1_555   1_555
	O1        O1        Sr1        120.000   11_555 1_555   1_555
	O1        O1        La1        60.000    11_555 1_555   1_544
	O1        O1        Sr1        60.000    11_555 1_555   1_544
	O1        O1        O1         90.000    11_555 1_555  11_655
	O1        O1        O1         90.000    11_555 1_555  11_556
	O1        O1        La1        60.000    11_555 1_555   1_554
	O1        O1        Sr1        60.000    11_555 1_555   1_554
	O1        O1        La1        120.000   11_555 1_555   1_545
	O1        O1        Sr1        120.000   11_555 1_555   1_545
	O1        O1        O1         120.000   11_555 1_555   9_655
	O1        O1        O1         60.000    11_555 1_555   9_565
	O1        O1        Fe1        135.000   11_555 1_555   1_655
	O1        O1        Fe1        45.000    11_555 1_555   1_555
	O1        O1        O1         60.000     9_555 1_555  11_555
	O1        O1        La1        120.000    9_555 1_555   1_555
	O1        O1        Sr1        120.000    9_555 1_555   1_555
	O1        O1        La1        60.000     9_555 1_555   1_544
	O1        O1        Sr1        60.000     9_555 1_555   1_544
	O1        O1        O1         120.000    9_555 1_555  11_655
	O1        O1        O1         60.000     9_555 1_555  11_556
	O1        O1        La1        120.000    9_555 1_555   1_554
	O1        O1        Sr1        120.000    9_555 1_555   1_554
	O1        O1        La1        60.000     9_555 1_555   1_545
	O1        O1        Sr1        60.000     9_555 1_555   1_545
	O1        O1        O1         90.000     9_555 1_555   9_655
	O1        O1        O1         90.000     9_555 1_555   9_565
	O1        O1        Fe1        135.000    9_555 1_555   1_655
	O1        O1        Fe1        45.000     9_555 1_555   1_555
	O1        O1        O1         120.000   11_656 1_555   9_555
	O1        O1        O1         180.000   11_656 1_555  11_555
	O1        O1        La1        60.000    11_656 1_555   1_555
	O1        O1        Sr1        60.000    11_656 1_555   1_555
	O1        O1        La1        120.000   11_656 1_555   1_544
	O1        O1        Sr1        120.000   11_656 1_555   1_544
	O1        O1        O1         90.000    11_656 1_555  11_655
	O1        O1        O1         90.000    11_656 1_555  11_556
	O1        O1        La1        120.000   11_656 1_555   1_554
	O1        O1        Sr1        120.000   11_656 1_555   1_554
	O1        O1        La1        60.000    11_656 1_555   1_545
	O1        O1        Sr1        60.000    11_656 1_555   1_545
	O1        O1        O1         60.000    11_656 1_555   9_655
	O1        O1        O1         120.000   11_656 1_555   9_565
	O1        O1        Fe1        45.000    11_656 1_555   1_655
	O1        O1        Fe1        135.000   11_656 1_555   1_555
	O1        O1        O1         60.000     9_665 1_555  11_656
	O1        O1        O1         180.000    9_665 1_555   9_555
	O1        O1        O1         120.000    9_665 1_555  11_555
	O1        O1        La1        60.000     9_665 1_555   1_555
	O1        O1        Sr1        60.000     9_665 1_555   1_555
	O1        O1        La1        120.000    9_665 1_555   1_544
	O1        O1        Sr1        120.000    9_665 1_555   1_544
	O1        O1        O1         60.000     9_665 1_555  11_655
	O1        O1        O1         120.000    9_665 1_555  11_556
	O1        O1        La1        60.000     9_665 1_555   1_554
	O1        O1        Sr1        60.000     9_665 1_555   1_554
	O1        O1        La1        120.000    9_665 1_555   1_545
	O1        O1        Sr1        120.000    9_665 1_555   1_545
	O1        O1        O1         90.000     9_665 1_555   9_655
	O1        O1        O1         90.000     9_665 1_555   9_565
	O1        O1        Fe1        45.000     9_665 1_555   1_655
	O1        O1        Fe1        135.000    9_665 1_555   1_555
loop_
_pd_block_diffractogram_id	
	POL126526-b_1-TOF.dat_0
	POL126526-b_2-TOF.dat_0
	POL126526-b_3-TOF.dat_0
	POL126526-b_4-TOF.dat_0
	POL126526-b_5-TOF.dat_0
#######	End powder crystal structure	#######


#######	Begin powder crystal structure	#######
data_LSF641_reduced_magnetic_only_0
_pd_block_id	LSF641_reduced_magnetic_only_0
# The diffractogram block id loop is at the end of the datablock.
_diffrn_measurement_device_type	POLARIS_Diffractometer_at_ISIS
_pd_phase_name LSF641_reduced_magnetic_only
_cell_length_a  5.536113(17)
_cell_length_b  5.536113(17)
_cell_length_c  13.56065(4)
_cell_angle_alpha 90
_cell_angle_beta  90
_cell_angle_gamma 120
_cell_volume 359.933(3)
_exptl_crystal_density_diffrn	1.545838(14)
_space_group_magn.number_BNS	167.108
loop_
	_space_group_symop_magn_operation.id
	_space_group_symop_magn_operation.xyz
	_space_group_symop_magn_operation.mxmymz
	_space_group_symop_magn_operation.timereversal
	  1 -x,-x+y,-z  mx,mx-my,mz -1
	  2 -x,-x+y,-z+1/2  -mx,-mx+my,-mz +1
	  3 -x,-y,-z  mx,my,mz +1
	  4 -x,-y,-z+1/2  -mx,-my,-mz -1
	  5 -x+1/3,-x+y-1/3,-z+1/6  -mx,-mx+my,-mz +1
	  6 -x+1/3,-x+y-1/3,-z-1/3  mx,mx-my,mz -1
	  7 -x+1/3,-y-1/3,-z+1/6  -mx,-my,-mz -1
	  8 -x+1/3,-y-1/3,-z-1/3  mx,my,mz +1
	  9 -x-1/3,-x+y+1/3,-z+1/3  mx,mx-my,mz -1
	 10 -x-1/3,-x+y+1/3,-z-1/6  -mx,-mx+my,-mz +1
	 11 -x-1/3,-y+1/3,-z+1/3  mx,my,mz +1
	 12 -x-1/3,-y+1/3,-z-1/6  -mx,-my,-mz -1
	 13 -x+y,-x,z  -mx+my,-mx,mz +1
	 14 -x+y,-x,z+1/2  mx-my,mx,-mz -1
	 15 -x+y,y,z  -mx+my,my,mz -1
	 16 -x+y,y,z+1/2  mx-my,-my,-mz +1
	 17 -x+y+1/3,-x-1/3,z+1/6  mx-my,mx,-mz -1
	 18 -x+y+1/3,-x-1/3,z-1/3  -mx+my,-mx,mz +1
	 19 -x+y+1/3,y-1/3,z+1/6  mx-my,-my,-mz +1
	 20 -x+y+1/3,y-1/3,z-1/3  -mx+my,my,mz -1
	 21 -x+y-1/3,-x+1/3,z+1/3  -mx+my,-mx,mz +1
	 22 -x+y-1/3,-x+1/3,z-1/6  mx-my,mx,-mz -1
	 23 -x+y-1/3,y+1/3,z+1/3  -mx+my,my,mz -1
	 24 -x+y-1/3,y+1/3,z-1/6  mx-my,-my,-mz +1
	 25 -y,-x,z  -my,-mx,mz -1
	 26 -y,-x,z+1/2  my,mx,-mz +1
	 27 -y,x-y,z  -my,mx-my,mz +1
	 28 -y,x-y,z+1/2  my,-mx+my,-mz -1
	 29 -y+1/3,-x-1/3,z+1/6  my,mx,-mz +1
	 30 -y+1/3,-x-1/3,z-1/3  -my,-mx,mz -1
	 31 -y+1/3,x-y-1/3,z+1/6  my,-mx+my,-mz -1
	 32 -y+1/3,x-y-1/3,z-1/3  -my,mx-my,mz +1
	 33 -y-1/3,-x+1/3,z+1/3  -my,-mx,mz -1
	 34 -y-1/3,-x+1/3,z-1/6  my,mx,-mz +1
	 35 -y-1/3,x-y+1/3,z+1/3  -my,mx-my,mz +1
	 36 -y-1/3,x-y+1/3,z-1/6  my,-mx+my,-mz -1
	 37 y,-x+y,-z  -my,mx-my,mz +1
	 38 y,-x+y,-z+1/2  my,-mx+my,-mz -1
	 39 y,x,-z  -my,-mx,mz -1
	 40 y,x,-z+1/2  my,mx,-mz +1
	 41 y+1/3,-x+y-1/3,-z+1/6  my,-mx+my,-mz -1
	 42 y+1/3,-x+y-1/3,-z-1/3  -my,mx-my,mz +1
	 43 y+1/3,x-1/3,-z+1/6  my,mx,-mz +1
	 44 y+1/3,x-1/3,-z-1/3  -my,-mx,mz -1
	 45 y-1/3,-x+y+1/3,-z+1/3  -my,mx-my,mz +1
	 46 y-1/3,-x+y+1/3,-z-1/6  my,-mx+my,-mz -1
	 47 y-1/3,x+1/3,-z+1/3  -my,-mx,mz -1
	 48 y-1/3,x+1/3,-z-1/6  my,mx,-mz +1
	 49 x-y,-y,-z  -mx+my,my,mz -1
	 50 x-y,-y,-z+1/2  mx-my,-my,-mz +1
	 51 x-y,x,-z  -mx+my,-mx,mz +1
	 52 x-y,x,-z+1/2  mx-my,mx,-mz -1
	 53 x-y+1/3,-y-1/3,-z+1/6  mx-my,-my,-mz +1
	 54 x-y+1/3,-y-1/3,-z-1/3  -mx+my,my,mz -1
	 55 x-y+1/3,x-1/3,-z+1/6  mx-my,mx,-mz -1
	 56 x-y+1/3,x-1/3,-z-1/3  -mx+my,-mx,mz +1
	 57 x-y-1/3,-y+1/3,-z+1/3  -mx+my,my,mz -1
	 58 x-y-1/3,-y+1/3,-z-1/6  mx-my,-my,-mz +1
	 59 x-y-1/3,x+1/3,-z+1/3  -mx+my,-mx,mz +1
	 60 x-y-1/3,x+1/3,-z-1/6  mx-my,mx,-mz -1
	 61 x,y,z  mx,my,mz +1
	 62 x,y,z+1/2  -mx,-my,-mz -1
	 63 x,x-y,z  mx,mx-my,mz -1
	 64 x,x-y,z+1/2  -mx,-mx+my,-mz +1
	 65 x+1/3,y-1/3,z+1/6  -mx,-my,-mz -1
	 66 x+1/3,y-1/3,z-1/3  mx,my,mz +1
	 67 x+1/3,x-y-1/3,z+1/6  -mx,-mx+my,-mz +1
	 68 x+1/3,x-y-1/3,z-1/3  mx,mx-my,mz -1
	 69 x-1/3,y+1/3,z+1/3  mx,my,mz +1
	 70 x-1/3,y+1/3,z-1/6  -mx,-my,-mz -1
	 71 x-1/3,x-y+1/3,z+1/3  mx,mx-my,mz -1
	 72 x-1/3,x-y+1/3,z-1/6  -mx,-mx+my,-mz +1
loop_
	_atom_site_label
	_atom_site_type_symbol
	_atom_site_site_symmetry_multiplicity
	_atom_site_fract_x
	_atom_site_fract_y
	_atom_site_fract_z
	_atom_site_occupancy
	_atom_site_B_iso_or_equiv
Fe Fe+3   6 0 0 0 1 0.46185
loop_
	_geom_bond_atom_site_label_1
	_geom_bond_atom_site_label_2
	_geom_bond_distance
	_geom_bond_site_symmetry_1
	_geom_bond_site_symmetry_2
	Fe        Fe        3.914623(12) 1_555  10_454
	Fe        Fe        3.914623(12) 1_555   5_545
	Fe        Fe        3.914623(12) 1_555   5_445
	Fe        Fe        3.914623(12) 1_555  10_554
	Fe        Fe        3.914623(12) 1_555  10_444
	Fe        Fe        3.914623(12) 1_555   5_555
	loop_
		_geom_angle_atom_site_label_1
		_geom_angle_atom_site_label_2
		_geom_angle_atom_site_label_3
		_geom_angle
		_geom_angle_site_symmetry_1
		_geom_angle_site_symmetry_2
		_geom_angle_site_symmetry_3
	Fe        Fe        Fe         180.000    5_545 1_555  10_454
	Fe        Fe        Fe         90.000     5_445 1_555   5_545
	Fe        Fe        Fe         90.000     5_445 1_555  10_454
	Fe        Fe        Fe         180.000   10_554 1_555   5_445
	Fe        Fe        Fe         90.000    10_554 1_555   5_545
	Fe        Fe        Fe         90.000    10_554 1_555  10_454
	Fe        Fe        Fe         90.000    10_444 1_555  10_554
	Fe        Fe        Fe         90.000    10_444 1_555   5_445
	Fe        Fe        Fe         90.000    10_444 1_555   5_545
	Fe        Fe        Fe         90.000    10_444 1_555  10_454
	Fe        Fe        Fe         180.000    5_555 1_555  10_444
	Fe        Fe        Fe         90.000     5_555 1_555  10_554
	Fe        Fe        Fe         90.000     5_555 1_555   5_445
	Fe        Fe        Fe         90.000     5_555 1_555   5_545
	Fe        Fe        Fe         90.000     5_555 1_555  10_454
loop_
_pd_block_diffractogram_id	
	POL126526-b_1-TOF.dat_0
	POL126526-b_2-TOF.dat_0
	POL126526-b_3-TOF.dat_0
	POL126526-b_4-TOF.dat_0
	POL126526-b_5-TOF.dat_0
#######	End powder crystal structure	#######


#######	Begin powder diffraction data	#######
data_POL126526-b_1-TOF.dat_0
_pd_block_id	POL126526-b_1-TOF.dat_0
_pd_calc_method	Rietveld
_diffrn_radiation_probe	neutron
_pd_instr_special_details	POLARIS_Diffractometer_at_ISIS
_pd_meas_scan_method	tof
_refine_ls_goodness_of_fit_all	3.18878
_pd_proc_ls_prof_R_factor	0.03635
_pd_proc_ls_prof_wR_factor	0.04213
_pd_proc_ls_prof_wR_expected	0.01321
loop_
	_pd_phase_id
	_pd_phase_block_id
	_pd_phase_mass_%
1	LSF641_reduced_cubic_0	79.724(6)
2	LSF641_reduced_magnetic_only_0	20.276(6)
loop_
	_refln_index_h
	_refln_index_k
	_refln_index_l
	_pd_refln_phase_id
	_refln_d_spacing
	_refln_F_squared_calc
	_refln_F_squared_meas
   1    0    0 1    3.914623     2.531229     2.607689
   1    1    0 1    2.768056    16.214428    16.716555
   1    1    1 1    2.260109    11.620904    12.087456
   2    0    0 1    1.957312    53.949216    52.762393
   2    1    0 1    1.750673    10.785366    10.094976
   2    1    1 1    1.598138    44.613296    41.379061
   2    2    0 1    1.384028    83.437830    84.704990
   2    2    1 1    1.304874    10.171112    10.635209
   2    2    2 1    1.130054    43.515259    45.405129
   3    0    0 1    1.304874     0.295502     0.308985
   3    1    0 1    1.237912    26.864801    27.235732
   3    1    1 1    1.180303    10.751775    11.120835
   3    2    0 1    1.085721     2.298135     2.388973
   3    2    1 1    1.046227    68.230117    69.615591
   0    0    2 2    6.780326     0.000000     0.000000
   0    0    3 2    4.520217     0.000000     0.000000
   0    0    4 2    3.390163     0.000000     0.000000
   0    0    5 2    2.712130     0.000000     0.000000
   0    0    6 2    2.260109     0.000000     0.000000
   0    0    7 2    1.937236     0.000000     0.000000
   0    0    8 2    1.695081     0.000000     0.000000
   0    0    9 2    1.506739     0.000000     0.000000
   0    0   10 2    1.356065     0.000000     0.000000
   0    0   11 2    1.232787     0.000000     0.000000
   0    0   12 2    1.130054     0.000000     0.000000
   0    0   13 2    1.043127     0.000000     0.000000
   1    0  -13 2    1.019281     0.000000     0.000000
   1    0  -12 2    1.099914     0.000000     0.000000
   1    0  -11 2    1.193949     0.029697     0.030562
   1    0  -10 2    1.304874     0.000000     0.000000
   1    0   -9 2    1.437426     0.000000     0.000000
   1    0   -8 2    1.598138     0.000000     0.000000
   1    0   -7 2    1.796152     0.000000     0.000000
   1    0   -6 2    2.044345     0.000000     0.000000
   1    0   -5 2    2.360606     0.812481     0.871754
   1    0   -4 2    2.768056     0.000000     0.000000
   1    0   -3 2    3.288941     0.000000     0.000000
   1    0   -2 2    3.914623     0.000000     0.000000
   1    0   -1 2    4.520217     0.000000     0.000000
   1    0    0 2    4.794414     0.000000     0.000000
   1    0    1 2    4.520217     5.147847     5.090646
   1    0    2 2    3.914623     0.000000     0.000000
   1    0    3 2    3.288941     0.000000     0.000000
   1    0    4 2    2.768056     0.000000     0.000000
   1    0    5 2    2.360606     0.000000     0.000000
   1    0    6 2    2.044345     0.000000     0.000000
   1    0    7 2    1.796152     0.280017     0.264764
   1    0    8 2    1.598138     0.000000     0.000000
   1    0    9 2    1.437426     0.000000     0.000000
   1    0   10 2    1.304874     0.000000     0.000000
   1    0   11 2    1.193949     0.000000     0.000000
   1    0   12 2    1.099914     0.000000     0.000000
   1    0   13 2    1.019281     0.008921     0.009007
   2   -1    0 2    2.768056     0.000000     0.000000
   2   -1    1 2    2.712130     0.000000     0.000000
   2   -1    2 2    2.562722     0.000000     0.000000
   2   -1    3 2    2.360606     4.874885     5.230522
   2   -1    4 2    2.144127     0.000000     0.000000
   2   -1    5 2    1.937236     0.000000     0.000000
   2   -1    6 2    1.750673     0.000000     0.000000
   2   -1    7 2    1.587154     0.000000     0.000000
   2   -1    8 2    1.445570     0.000000     0.000000
   2   -1    9 2    1.323384     0.346236     0.361475
   2   -1   10 2    1.217782     0.000000     0.000000
   2   -1   11 2    1.126151     0.000000     0.000000
   2   -1   12 2    1.046227     0.000000     0.000000
   2    0  -12 2    1.022173     0.000000     0.000000
   2    0  -11 2    1.096314     0.000000     0.000000
   2    0  -10 2    1.180303     0.000000     0.000000
   2    0   -9 2    1.275679     0.000000     0.000000
   2    0   -8 2    1.384028     0.000000     0.000000
   2    0   -7 2    1.506739     0.480778     0.459195
   2    0   -6 2    1.644471     0.000000     0.000000
   2    0   -5 2    1.796152     0.000000     0.000000
   2    0   -4 2    1.957311     0.000000     0.000000
   2    0   -3 2    2.117818     0.000000     0.000000
   2    0   -2 2    2.260109     0.000000     0.000000
   2    0   -1 2    2.360606     3.249923     3.487014
   2    0    0 2    2.397207     0.000000     0.000000
   2    0    1 2    2.360606     0.000000     0.000000
   2    0    2 2    2.260109     0.000000     0.000000
   2    0    3 2    2.117818     0.000000     0.000000
   2    0    4 2    1.957312     0.000000     0.000000
   2    0    5 2    1.796152     1.120069     1.059056
   2    0    6 2    1.644471     0.000000     0.000000
   2    0    7 2    1.506739     0.000000     0.000000
   2    0    8 2    1.384028     0.000000     0.000000
   2    0    9 2    1.275679     0.000000     0.000000
   2    0   10 2    1.180303     0.000000     0.000000
   2    0   11 2    1.096314     0.064059     0.067000
   2    0   12 2    1.022173     0.000000     0.000000
   3   -1  -11 2    1.019281     0.124896     0.126105
   3   -1  -10 2    1.085721     0.000000     0.000000
   3   -1   -9 2    1.158565     0.000000     0.000000
   3   -1   -8 2    1.237912     0.000000     0.000000
   3   -1   -7 2    1.323384     0.000000     0.000000
   3   -1   -6 2    1.413796     0.000000     0.000000
   3   -1   -5 2    1.506739     1.682722     1.607183
   3   -1   -4 2    1.598138     0.000000     0.000000
   3   -1   -3 2    1.681992     0.000000     0.000000
   3   -1   -2 2    1.750673     0.000000     0.000000
   3   -1   -1 2    1.796152     0.000000     0.000000
   3   -1    0 2    1.812118     0.000000     0.000000
   3   -1    1 2    1.796152     3.920242     3.706695
   3   -1    2 2    1.750673     0.000000     0.000000
   3   -1    3 2    1.681992     0.000000     0.000000
   3   -1    4 2    1.598138     0.000000     0.000000
   3   -1    5 2    1.506739     0.000000     0.000000
   3   -1    6 2    1.413796     0.000000     0.000000
   3   -1    7 2    1.323384     0.807884     0.843441
   3   -1    8 2    1.237912     0.000000     0.000000
   3   -1    9 2    1.158565     0.000000     0.000000
   3   -1   10 2    1.085721     0.000000     0.000000
   3   -1   11 2    1.019281     0.000000     0.000000
   3    0  -10 2    1.033990     0.000000     0.000000
   3    0   -9 2    1.096314     0.144134     0.150751
   3    0   -8 2    1.162816     0.000000     0.000000
   3    0   -7 2    1.232787     0.000000     0.000000
   3    0   -6 2    1.304874     0.000000     0.000000
   3    0   -5 2    1.376876     0.000000     0.000000
   3    0   -4 2    1.445570     0.000000     0.000000
   3    0   -3 2    1.506739     1.081750     1.033189
   3    0   -2 2    1.555513     0.000000     0.000000
   3    0   -1 2    1.587154     0.000000     0.000000
   3    0    0 2    1.598138     0.000000     0.000000
   3    0    1 2    1.587154     0.000000     0.000000
   3    0    2 2    1.555513     0.000000     0.000000
   3    0    3 2    1.506739     1.081750     1.033189
   3    0    4 2    1.445570     0.000000     0.000000
   3    0    5 2    1.376876     0.000000     0.000000
   3    0    6 2    1.304874     0.000000     0.000000
   3    0    7 2    1.232787     0.000000     0.000000
   3    0    8 2    1.162816     0.000000     0.000000
   3    0    9 2    1.096314     0.144134     0.150751
   3    0   10 2    1.033990     0.000000     0.000000
   4   -2    0 2    1.384028     0.000000     0.000000
   4   -2    1 2    1.376876     0.000000     0.000000
   4   -2    2 2    1.356065     0.000000     0.000000
   4   -2    3 2    1.323384     1.384943     1.445899
   4   -2    4 2    1.281361     0.000000     0.000000
   4   -2    5 2    1.232787     0.000000     0.000000
   4   -2    6 2    1.180303     0.000000     0.000000
   4   -2    7 2    1.126151     0.000000     0.000000
   4   -2    8 2    1.072064     0.000000     0.000000
   4   -2    9 2    1.019281     0.214108     0.216180
   4   -1   -8 2    1.046227     0.000000     0.000000
   4   -1   -7 2    1.096314     0.416386     0.435503
   4   -1   -6 2    1.146084     0.000000     0.000000
   4   -1   -5 2    1.193949     0.000000     0.000000
   4   -1   -4 2    1.237912     0.000000     0.000000
   4   -1   -3 2    1.275679     0.000000     0.000000
   4   -1   -2 2    1.304874     0.000000     0.000000
   4   -1   -1 2    1.323384     1.500355     1.566391
   4   -1    0 2    1.329731     0.000000     0.000000
   4   -1    1 2    1.323384     0.000000     0.000000
   4   -1    2 2    1.304874     0.000000     0.000000
   4   -1    3 2    1.275679     0.000000     0.000000
   4   -1    4 2    1.237912     0.000000     0.000000
   4   -1    5 2    1.193949     0.772123     0.794606
   4   -1    6 2    1.146084     0.000000     0.000000
   4   -1    7 2    1.096314     0.000000     0.000000
   4   -1    8 2    1.046227     0.000000     0.000000
   4    0   -7 2    1.019281     0.000000     0.000000
   4    0   -6 2    1.058909     0.000000     0.000000
   4    0   -5 2    1.096314     0.256238     0.268002
   4    0   -4 2    1.130054     0.000000     0.000000
   4    0   -3 2    1.158565     0.000000     0.000000
   4    0   -2 2    1.180303     0.000000     0.000000
   4    0   -1 2    1.193949     0.000000     0.000000
   4    0    0 2    1.198604     0.000000     0.000000
   4    0    1 2    1.193949     0.475152     0.488988
   4    0    2 2    1.180303     0.000000     0.000000
   4    0    3 2    1.158565     0.000000     0.000000
   4    0    4 2    1.130054     0.000000     0.000000
   4    0    5 2    1.096314     0.000000     0.000000
   4    0    6 2    1.058909     0.000000     0.000000
   4    0    7 2    1.019281     0.142739     0.144120
   5   -2   -5 2    1.019281     0.339005     0.342285
   5   -2   -4 2    1.046227     0.000000     0.000000
   5   -2   -3 2    1.068729     0.000000     0.000000
   5   -2   -2 2    1.085721     0.000000     0.000000
   5   -2   -1 2    1.096314     0.000000     0.000000
   5   -2    0 2    1.099914     0.000000     0.000000
   5   -2    1 2    1.096314     0.608564     0.636505
   5   -2    2 2    1.085721     0.000000     0.000000
   5   -2    3 2    1.068729     0.000000     0.000000
   5   -2    4 2    1.046227     0.000000     0.000000
   5   -2    5 2    1.019281     0.000000     0.000000
   5   -1   -3 2    1.019281     0.374689     0.378315
   5   -1   -2 2    1.033990     0.000000     0.000000
   5   -1   -1 2    1.043127     0.000000     0.000000
   5   -1    0 2    1.046227     0.000000     0.000000
   5   -1    1 2    1.043127     0.000000     0.000000
   5   -1    2 2    1.033990     0.000000     0.000000
   5   -1    3 2    1.019281     0.374689     0.378315
loop_
	_pd_meas_time_of_flight
	_pd_proc_d_spacing
	_pd_proc_intensity_total
	_pd_proc_ls_weight
	_pd_calc_intensity_total
	_pd_proc_intensity_bkg_calc
 749.025740     1.011411     2.296035   252.656613     2.185441     1.797011 
 752.770870     1.016432     2.281436   256.780676     2.286581     1.795086 
 756.534730     1.021479     2.511228   244.140244     2.424496     1.793156 
 760.317400     1.026551     2.517236   245.395211     2.604879     1.791222 
 764.118990     1.031648     2.707324   234.004690     2.828646     1.789284 
 767.939580     1.036771     3.129882   212.426010     3.086830     1.787340 
 771.779280     1.041919     3.408853   199.023024     3.352095     1.785393 
 775.638170     1.047093     3.678624   190.548260     3.571979     1.783440 
 779.516370     1.052293     3.845769   185.963616     3.681080     1.781483 
 783.413950     1.057519     3.707090   195.975479     3.641363     1.779521 
 787.331020     1.062771     3.620202   203.323228     3.473077     1.777555 
 791.267670     1.068050     3.296124   224.913670     3.237071     1.775584 
 795.224010     1.073354     2.992854   248.771285     2.995204     1.773609 
 799.200130     1.078686     2.809987   266.611228     2.788856     1.771630 
 803.196130     1.084044     2.570105   290.844867     2.638217     1.769646 
 807.212110     1.089429     2.600550   291.188212     2.547706     1.767657 
 811.248170     1.094841     2.756345   278.053446     2.514543     1.765664 
 815.304410     1.100279     2.773784   278.542501     2.534311     1.763667 
 819.380940     1.105745     2.876277   270.599327     2.604343     1.761665 
 823.477840     1.111239     2.825002   277.253613     2.722923     1.759659 
 827.595230     1.116760     2.971135   264.905221     2.884779     1.757649 
 831.733210     1.122308     3.237193   244.987395     3.074364     1.755634 
 835.891870     1.127885     3.426192   233.522759     3.257936     1.753615 
 840.071330     1.133489     3.551931   229.028835     3.383708     1.751592 
 844.271690     1.139121     3.583088   230.408705     3.405855     1.749565 
 848.493050     1.144782     3.538706   237.308314     3.317176     1.747533 
 852.735510     1.150470     3.249461   256.675042     3.155463     1.745498 
 856.999190     1.156188     3.022122   276.749530     2.975907     1.743458 
 861.284180     1.161933     2.956431   284.154968     2.820803     1.741414 
 865.590610     1.167708     2.774349   304.753033     2.711591     1.739366 
 869.918560     1.173512     2.773531   307.634039     2.650649     1.737314 
 874.268150     1.179344     2.751649   310.381584     2.625721     1.735258 
 878.639490     1.185206     2.728126   320.251211     2.616227     1.733198 
 883.032690     1.191097     2.700139   326.260410     2.604985     1.731134 
 887.447850     1.197017     2.762838   319.287133     2.589682     1.729066 
 891.885090     1.202967     2.684600   330.639347     2.582087     1.726994 
 896.344520     1.208947     2.613074   341.181880     2.599088     1.724918 
 900.826240     1.214957     2.714806   330.331138     2.654000     1.722838 
 905.330370     1.220997     2.713757   331.658235     2.752137     1.720755 
 909.857020     1.227067     2.864464   320.046251     2.886560     1.718668 
 914.406310     1.233168     3.193958   292.969547     3.033703     1.716577 
 918.978340     1.239299     3.187212   296.079250     3.151438     1.714482 
 923.573230     1.245461     3.239846   293.661578     3.193083     1.712384 
 928.191100     1.251653     3.140883   300.827553     3.139259     1.710282 
 932.832050     1.257877     3.001388   317.297374     3.013818     1.708177 
 937.496210     1.264131     2.812687   337.133929     2.863573     1.706067 
 942.183700     1.270417     2.662171   353.093660     2.730089     1.703955 
 946.894610     1.276735     2.704046   353.909440     2.639302     1.701839 
 951.629090     1.283084     2.629681   363.310705     2.602226     1.699719 
 956.387230     1.289465     2.704602   353.909440     2.618686     1.697596 
 961.169170     1.295877     2.809288   343.548425     2.679216     1.695470 
 965.975010     1.302322     3.021226   326.516912     2.765382     1.693340 
 970.804890     1.308799     3.018343   327.477437     2.852533     1.691207 
 975.658910     1.315309     3.154914   317.127544     2.920572     1.689070 
 980.537210     1.321851     3.177712   316.411310     2.967722     1.686931 
 985.439890     1.328426     3.232205   312.362408     3.012631     1.684788 
 990.367090     1.335033     3.354861   301.779316     3.086441     1.682642 
 995.318930     1.341674     3.342713   304.207177     3.227572     1.680493 
1000.295520     1.348348     3.611884   283.478398     3.476274     1.678341 
1005.297000     1.355055     3.868345   268.628778     3.864848     1.676186 
1010.323490     1.361796     4.449968   240.163473     4.404823     1.674028 
1015.375100     1.368571     5.262295   208.646853     5.075409     1.671867 
1020.451980     1.375380     5.924237   189.197038     5.802984     1.669703 
1025.554240     1.382222     6.738293   169.609673     6.439454     1.667536 
1030.682010     1.389099     6.860657   168.479886     6.781687     1.665366 
1035.835420     1.396011     6.785153   172.735722     6.684265     1.663194 
1041.014600     1.402957     6.267018   188.054947     6.179438     1.661019 
1046.219670     1.409937     5.382888   219.829674     5.443461     1.658841 
1051.450770     1.416953     4.595578   256.774011     4.664303     1.656661 
1056.708020     1.424004     3.960371   297.598583     3.964730     1.654478 
1061.991560     1.431090     3.457503   338.579388     3.399512     1.652292 
1067.301520     1.438211     3.065702   384.206509     2.978473     1.650104 
1072.638030     1.445368     2.719250   429.702021     2.686072     1.647914 
1078.001220     1.452561     2.649002   438.966999     2.495960     1.645721 
1083.391220     1.459790     2.528128   459.405080     2.381636     1.643526 
1088.808180     1.467055     2.343426   492.119667     2.320974     1.641329 
1094.252220     1.474357     2.271503   510.447730     2.298725     1.639129 
1099.723480     1.481695     2.214094   528.904645     2.305353     1.636928 
1105.222100     1.489069     2.248641   525.745357     2.334110     1.634724 
1110.748210     1.496481     2.333418   511.289495     2.377648     1.632518 
1116.301950     1.503930     2.319714   516.731840     2.425894     1.630310 
1121.883460     1.511416     2.266874   533.616491     2.466700     1.628100 
1127.492880     1.518939     2.361736   523.772479     2.493466     1.625889 
1133.130340     1.526500     2.384639   521.960430     2.514401     1.623675 
1138.795990     1.534099     2.424609   518.891432     2.551957     1.621460 
1144.489970     1.541736     2.406354   528.111491     2.634235     1.619243 
1150.212420     1.549412     2.547279   506.970301     2.789278     1.617024 
1155.963490     1.557125     2.812019   464.838997     3.042260     1.614803 
1161.743300     1.564878     3.085238   427.370332     3.411565     1.612582 
1167.552020     1.572669     3.469054   386.996297     3.901153     1.610358 
1173.389780     1.580499     4.063159   335.761560     4.487807     1.608133 
1179.256730     1.588368     4.814241   287.892261     5.103806     1.605907 
1185.153010     1.596277     5.276609   265.006572     5.618427     1.603680 
1191.078780     1.604225     5.426901   260.747492     5.861462     1.601451 
1197.034170     1.612213     5.303791   268.341593     5.728099     1.599221 
1203.019340     1.620241     4.844657   293.691976     5.271414     1.596990 
1209.034440     1.628309     4.147554   341.592511     4.651322     1.594758 
1215.079610     1.636417     3.600243   391.251144     4.020041     1.592524 
1221.155010     1.644567     3.147545   445.839024     3.468512     1.590290 
1227.260790     1.652757     2.845774   492.018372     3.034105     1.588055 
1233.397090     1.660987     2.562787   543.542913     2.719472     1.585820 
1239.564070     1.669259     2.364844   589.245721     2.510478     1.583583 
1245.761890     1.677573     2.225188   624.522773     2.386727     1.581346 
1251.990700     1.685928     2.216438   628.130146     2.329447     1.579108 
1258.250660     1.694325     2.152816   648.599200     2.326819     1.576870 
1264.541910     1.702764     2.195171   640.648151     2.373658     1.574631 
1270.864620     1.711245     2.244315   629.927066     2.469055     1.572392 
1277.218940     1.719769     2.358317   603.371187     2.613483     1.570153 
1283.605040     1.728335     2.613147   553.760120     2.802753     1.567913 
1290.023060     1.736944     2.804975   519.150149     3.022466     1.565673 
1296.473180     1.745597     3.105751   474.266799     3.240265     1.563433 
1302.955550     1.754292     3.103752   476.151136     3.406000     1.561193 
1309.470320     1.763031     3.193028   465.568653     3.477531     1.558953 
1316.017670     1.771814     3.230278   462.462713     3.456019     1.556713 
1322.597760     1.780641     3.158098   474.333321     3.380299     1.554473 
1329.210750     1.789512     3.052792   490.583529     3.286001     1.552234 
1335.856810     1.798428     3.006840   498.059606     3.181512     1.549995 
1342.536090     1.807388     2.874896   521.756811     3.058382     1.547756 
1349.248770     1.816393     2.686729   558.749590     2.917693     1.545518 
1355.995010     1.825443     2.631872   570.166628     2.778244     1.543280 
1362.774990     1.834538     2.587529   582.286354     2.663606     1.541043 
1369.588860     1.843679     2.532986   595.900373     2.588856     1.538807 
1376.436810     1.852865     2.400305   628.174227     2.563635     1.536571 
1383.318990     1.862098     2.548205   597.845927     2.597075     1.534337 
1390.235590     1.871377     2.601582   588.592591     2.702464     1.532103 
1397.186760     1.880702     2.910395   533.012753     2.901897     1.529870 
1404.172700     1.890074     3.050368   511.354475     3.228563     1.527639 
1411.193560     1.899493     3.476369   453.971473     3.724949     1.525409 
1418.249530     1.908959     4.202492   381.469429     4.435971     1.523180 
1425.340780     1.918472     5.084741   319.232028     5.394439     1.520952 
1432.467480     1.928033     6.278606   261.300531     6.597722     1.518726 
1439.629820     1.937642     7.784515   213.103935     7.968861     1.516501 
1446.827970     1.947299     9.298253   179.817661     9.317023     1.514278 
1454.062110     1.957004    10.172056   165.247638    10.307031     1.512057 
1461.332420     1.966758    10.276073   164.249627    10.569200     1.509837 
1468.639080     1.976561     9.735741   173.690258     9.978877     1.507619 
1475.982280     1.986412     8.500956   199.096158     8.776136     1.505404 
1483.362190     1.996314     6.997607   241.664579     7.345342     1.503190 
1490.779000     2.006264     5.752560   293.525249     5.982448     1.500979 
1498.232890     2.016265     4.696872   357.448614     4.837191     1.498769 
1505.724060     2.026315     3.950314   422.608499     3.955778     1.496562 
1513.252680     2.036416     3.451144   482.407708     3.323080     1.494358 
1520.818940     2.046568     3.090197   537.635089     2.893218     1.492156 
1528.423040     2.056770     2.825778   583.846888     2.612252     1.489956 
1536.065150     2.067023     2.660321   618.737768     2.433271     1.487759 
1543.745480     2.077328     2.500810   656.739920     2.320335     1.485565 
1551.464200     2.087684     2.358082   694.856819     2.251093     1.483374 
1559.221530     2.098092     2.253134   723.050943     2.212509     1.481186 
1567.017630     2.108553     2.174259   745.333813     2.197582     1.479001 
1574.852720     2.119065     2.169069   744.256527     2.200888     1.476819 
1582.726980     2.129631     2.193165   737.164230     2.216844     1.474640 
1590.640620     2.140249     2.129389   753.654858     2.239060     1.472465 
1598.593820     2.150920     2.188978   733.129914     2.261941     1.470293 
1606.586790     2.161645     2.192164   729.455561     2.288174     1.468124 
1614.619730     2.172423     2.349713   684.695538     2.332014     1.465959 
1622.692820     2.183256     2.404566   673.626075     2.414678     1.463798 
1630.806290     2.194142     2.638684   623.640970     2.558706     1.461641 
1638.960320     2.205083     2.841873   584.737804     2.782879     1.459487 
1647.155120     2.216079     3.206219   527.291059     3.098717     1.457338 
1655.390900     2.227130     3.510684   488.265368     3.501121     1.455193 
1663.667850     2.238237     4.187756   416.496358     3.967222     1.453051 
1671.986190     2.249399     4.669442   379.770582     4.428226     1.450915 
1680.346120     2.260616     4.932564   362.926121     4.770688     1.448782 
1688.747850     2.271890     5.142086   351.608691     4.885204     1.446654 
1697.191590     2.283221     5.009382   362.882291     4.761463     1.444531 
1705.677550     2.294608     4.665587   390.923218     4.508574     1.442412 
1714.205940     2.306052     4.357260   419.221485     4.266446     1.440299 
1722.776970     2.317554     4.218651   433.678777     4.130458     1.438190 
1731.390850     2.329113     4.485594   410.655800     4.135885     1.436086 
1740.047810     2.340730     4.618675   400.945513     4.260795     1.433987 
1748.748050     2.352405     4.830569   384.294485     4.423665     1.431894 
1757.491790     2.364139     4.863481   382.064381     4.497619     1.429805 
1766.279240     2.375931     4.804873   386.363665     4.375969     1.427722 
1775.110640     2.387782     4.338475   425.840343     4.055828     1.425645 
1783.986190     2.399693     3.912340   468.325291     3.626852     1.423573 
1792.906120     2.411664     3.438979   527.262001     3.187390     1.421508 
1801.870660     2.423694     3.027734   591.936824     2.798849     1.419447 
1810.880010     2.435785     2.731670   645.861569     2.487527     1.417393 
1819.934410     2.447936     2.586376   679.312846     2.256113     1.415345 
1829.034080     2.460148     2.417871   721.868344     2.094495     1.413303 
1838.179250     2.472421     2.277658   761.203745     1.986901     1.411267 
1847.370150     2.484756     2.193722   788.965992     1.917330     1.409238 
1856.607000     2.497152     2.086547   826.299674     1.873229     1.407215 
1865.890030     2.509610     2.036909   846.382924     1.846064     1.405199 
1875.219480     2.522131     2.031919   852.832504     1.830623     1.403189 
1884.595580     2.534715     1.992258   874.159940     1.824045     1.401186 
1894.018560     2.547361     1.983707   878.757316     1.825037     1.399190 
1903.488650     2.560071     1.986812   877.353356     1.832796     1.397201 
1913.006090     2.572845     1.951509   886.958468     1.846390     1.395219 
1922.571130     2.585682     1.925297   896.847327     1.870668     1.393244 
1932.183980     2.598584     1.997440   888.962550     1.905576     1.391277 
1941.844900     2.611551     2.066165   876.369264     1.954566     1.389317 
1951.554130     2.624582     2.144257   867.367247     2.024001     1.387364 
1961.311900     2.637679     2.309181   828.713437     2.125251     1.385419 
1971.118460     2.650841     2.446531   800.718182     2.275912     1.383482 
1980.974050     2.664069     2.667366   748.279168     2.502629     1.381553 
1990.878920     2.677364     3.017458   674.889809     2.841067     1.379632 
2000.833310     2.690725     3.546906   584.596998     3.332422     1.377718 
2010.837480     2.704153     4.119091   510.811662     4.014400     1.375813 
2020.891670     2.717648     5.030273   422.641340     4.905887     1.373916 
2030.996120     2.731211     6.221390   345.568846     5.984461     1.372028 
2041.151110     2.744841     7.609180   284.900025     7.149579     1.370148 
2051.356860     2.758540     8.504828   256.410749     8.182435     1.368276 
2061.613650     2.772308     9.038491   242.604486     8.758479     1.366414 
2071.921710     2.786145     8.877177   247.922248     8.629391     1.364560 
2082.281320     2.800050     7.952637   277.482088     7.849600     1.362715 
2092.692730     2.814026     6.718251   329.084452     6.716834     1.360878 
2103.156190     2.828071     5.510775   401.695129     5.532831     1.359052 
2113.671970     2.842187     4.543643   486.841313     4.479715     1.357234 
2124.240330     2.856374     3.746522   590.299589     3.634196     1.355425 
2134.861530     2.870632     3.143580   703.342879     3.005466     1.353626 
2145.535840     2.884961     2.741340   806.799544     2.564616     1.351837 
2156.263520     2.899362     2.377785   929.096606     2.267029     1.350057 
2167.044840     2.913835     2.225898   994.388335     2.069204     1.348287 
2177.880060     2.928380     2.022575  1090.712640     1.935869     1.346527 
2188.769460     2.942998     1.873305  1181.947690     1.841744     1.344777 
2199.713310     2.957690     1.781306  1246.909609     1.771849     1.343036 
2210.711880     2.972455     1.705226  1304.028139     1.717507     1.341306 
2221.765440     2.987294     1.613479  1381.814005     1.673846     1.339586 
2232.874260     3.002208     1.582919  1419.805739     1.637801     1.337877 
2244.038640     3.017196     1.553071  1451.123334     1.607576     1.336178 
2255.258830     3.032259     1.514746  1489.752488     1.581992     1.334489 
2266.535120     3.047398     1.501212  1514.958697     1.560069     1.332811 
2277.867800     3.062613     1.486237  1537.652962     1.541168     1.331144 
2289.257140     3.077903     1.513247  1518.964514     1.524754     1.329488 
2300.703420     3.093271     1.464093  1573.563540     1.510407     1.327842 
2312.206940     3.108715     1.406240  1646.798031     1.497817     1.326208 
2323.767980     3.124237     1.467166  1592.690739     1.486702     1.324585 
2335.386820     3.139836     1.435497  1638.005377     1.471563     1.322973 
2347.063750     3.155514     1.494318  1583.197823     1.462395     1.321372 
2358.799070     3.171270     1.433864  1653.633049     1.454765     1.319783 
2370.593060     3.187106     1.354944  1755.381758     1.447978     1.318205 
2382.446030     3.203020     1.406005  1712.903127     1.441932     1.316639 
2394.358260     3.219014     1.403966  1723.560932     1.436561     1.315084 
2406.330050     3.235089     1.422112  1707.794738     1.431793     1.313542 
2418.361700     3.251244     1.439915  1706.061314     1.427576     1.312011 
2430.453510     3.267479     1.366137  1801.443609     1.423872     1.310492 
2442.605780     3.283797     1.400540  1771.158434     1.420645     1.308985 
2454.818810     3.300196     1.360120  1830.872263     1.417869     1.307490 
2467.092900     3.316677     1.446124  1743.867036     1.415524     1.306008 
2479.428360     3.333240     1.413934  1793.715578     1.413601     1.304537 
2491.825510     3.349887     1.416029  1800.280460     1.412090     1.303080 
2504.284630     3.366617     1.399715  1834.232996     1.410989     1.301634 
2516.806060     3.383431     1.396429  1851.850270     1.410304     1.300201 
2529.390090     3.400329     1.392437  1868.100224     1.410044     1.298781 
2542.037040     3.417312     1.419392  1849.975771     1.410218     1.297373 
2554.747220     3.434380     1.404580  1879.330160     1.410755     1.295978 
2567.520960     3.451534     1.396924  1901.319728     1.411907     1.294596 
2580.358560     3.468773     1.400895  1908.965028     1.413602     1.293227 
2593.260360     3.486099     1.417454  1899.235543     1.415890     1.291871 
2606.226660     3.503512     1.384812  1954.774175     1.418841     1.290528 
2619.257790     3.521012     1.385370  1968.711004     1.422527     1.289198 
2632.354080     3.538599     1.393373  1972.665262     1.427071     1.287881 
2645.515850     3.556275     1.388804  1988.169347     1.432581     1.286578 
2658.743430     3.574039     1.418915  1965.162329     1.439225     1.285288 
2672.037150     3.591893     1.403235  1998.694735     1.447223     1.284011 
2685.397330     3.609836     1.388183  2033.131291     1.456129     1.282748 
2698.824320     3.627868     1.439621  1978.349735     1.466478     1.281498 
2712.318440     3.645992     1.433164  2002.687736     1.480546     1.280262 
2725.880030     3.664206     1.426152  2022.906155     1.497783     1.279039 
2739.509430     3.682511     1.485899  1958.393533     1.519309     1.277830 
2753.206980     3.700908     1.487413  1971.693092     1.546996     1.276635 
2766.973020     3.719397     1.582817  1871.054040     1.584210     1.275453 
2780.807880     3.737979     1.608992  1856.050739     1.636375     1.274286 
2794.711920     3.756654     1.718870  1754.049868     1.712199     1.273132 
2808.685480     3.775422     1.794979  1693.132508     1.822909     1.271992 
2822.728910     3.794285     2.007852  1528.480992     1.987851     1.270866 
2836.842550     3.813242     2.210433  1402.945873     2.224016     1.269755 
2851.026760     3.832294     2.619682  1197.539853     2.546162     1.268657 
2865.281900     3.851442     3.059289  1035.723840     2.958264     1.267573 
2879.608310     3.870686     3.676726   870.947942     3.441548     1.266503 
2894.006350     3.890026     4.249347   760.289322     3.936224     1.265448 
2908.476380     3.909463     4.669179   696.823048     4.327629     1.264407 
2923.018760     3.928997     4.792484   683.686538     4.477576     1.263379 
2937.633860     3.948630     4.583202   718.728123     4.325537     1.262367 
2952.322030     3.968361     4.100673   807.445260     3.943057     1.261368 
2967.083640     3.988190     3.453901   961.950114     3.462748     1.260384 
2981.919050     4.008120     3.016487  1105.702787     2.991416     1.259414 
2996.828650     4.028149     2.621537  1276.976482     2.589076     1.258458 
3011.812790     4.048278     2.254028  1488.378029     2.278202     1.257516 
3026.871860     4.068508     2.041876  1649.944800     2.056983     1.256589 
3042.006220     4.088840     1.899448  1779.859298     1.910721     1.255676 
3057.216250     4.109274     1.802720  1885.091989     1.820772     1.254778 
3072.502330     4.129810     1.728222  1975.647561     1.770229     1.253894 
3087.864840     4.150449     1.674805  2052.083528     1.746182     1.253024 
3103.304160     4.171192     1.579838  2179.911825     1.740707     1.252168 
3118.820680     4.192038     1.578991  2192.987900     1.749658     1.251327 
3134.414790     4.212989     1.587970  2193.861078     1.771499     1.250500 
3150.086860     4.234045     1.627491  2157.952372     1.806532     1.249688 
3165.837300     4.255207     1.686819  2100.165344     1.857203     1.248889 
3181.666480     4.276475     1.769501  2014.503692     1.928885     1.248105 
3197.574810     4.297849     1.882306  1908.723174     2.031490     1.247336 
3213.562690     4.319331     2.122031  1708.588282     2.181887     1.246580 
3229.630500     4.340920     2.348455  1556.714238     2.407457     1.245839 
3245.778650     4.362617     2.703256  1363.578760     2.748374     1.245112 
3262.007550     4.384424     3.219627  1155.062361     3.256653     1.244399 
3278.317590     4.406339     3.878095   966.709108     3.988221     1.243700 
3294.709170     4.428365     4.935022   766.236595     4.986727     1.243015 
3311.182720     4.450501     6.168726   617.549162     6.266652     1.242344 
3327.738630     4.472748     7.811622   491.105295     7.754941     1.241687 
3344.377330     4.495106     9.231612   418.059808     9.249154     1.241044 
3361.099210     4.517577    10.306962   376.538827    10.374957     1.240415 
3377.904710     4.540160    10.498223   371.529985    10.714290     1.239800 
3394.794230     4.562857     9.916574   395.139156    10.127859     1.239198 
3411.768200     4.585667     8.617750   456.554190     8.873162     1.238610 
3428.827040     4.608592     6.998763   564.172452     7.355177     1.238036 
3445.971180     4.631631     5.739739   690.101488     5.890577     1.237475 
3463.201040     4.654787     4.685222   847.754149     4.650597     1.236927 
3480.517040     4.678058     3.815373  1043.507207     3.692942     1.236393 
3497.919630     4.701446     3.215215  1241.205306     3.003456     1.235873 
3515.409220     4.724951     2.677798  1491.451353     2.531537     1.235365 
3532.986270     4.748574     2.418550  1656.764372     2.217197     1.234871 
3550.651200     4.772316     2.154468  1862.006224     2.008334     1.234389 
3568.404460     4.796177     1.936426  2075.976176     1.865141     1.233921 
3586.246480     4.820157     1.794162  2244.394755     1.762263     1.233465 
3604.177710     4.844258     1.695552  2380.722720     1.684684     1.233022 
3622.198600     4.868480     1.594988  2540.459562     1.623930     1.232592 
3640.309590     4.892823     1.522637  2667.280041     1.574736     1.232174 
3658.511140     4.917288     1.497795  2721.011649     1.534080     1.231769 
3676.803700     4.941876     1.427535  2859.418818     1.500096     1.231375 
3695.187720     4.966587     1.440543  2840.710146     1.471289     1.230994 
3713.663660     4.991422     1.395718  2945.036816     1.446674     1.230625 
3732.231970     5.016382     1.372847  2999.151840     1.425491     1.230268 
3750.893130     5.041467     1.377333  2996.745427     1.407101     1.229922 
3769.647600     5.066678     1.364149  3035.394597     1.391071     1.229588 
3788.495840     5.092015     1.349173  3079.039326     1.376980     1.229265 
3807.438320     5.117479     1.338733  3111.818934     1.364557     1.228954 
3826.475510     5.143071     1.348428  3097.036916     1.353525     1.228654 
3845.607890     5.168792     1.337694  3131.464499     1.343699     1.228365 
3864.835920     5.194641     1.334166  3145.992786     1.334903     1.228086 
3884.160100     5.220620     1.334683  3155.380029     1.326996     1.227818 
3903.580900     5.246730     1.323849  3183.885064     1.319870     1.227561 
3923.098810     5.272970     1.318542  3202.941610     1.313417     1.227314 
3942.714300     5.299342     1.297179  3267.576227     1.307557     1.227076 
3962.427870     5.325847     1.329085  3196.386127     1.302224     1.226849 
3982.240010     5.352484     1.294901  3284.670192     1.297353     1.226632 
4002.151210     5.379255     1.343730  3176.632284     1.292892     1.226424 
4022.161970     5.406161     1.299009  3284.135624     1.288797     1.226225 
4042.272780     5.433201     1.269988  3368.311945     1.285032     1.226035 
4062.484140     5.460377     1.307802  3281.874565     1.281561     1.225855 
4082.796560     5.487689     1.268980  3387.464978     1.278353     1.225683 
4103.210550     5.515139     1.305216  3300.229618     1.275385     1.225519 
4123.726600     5.542726     1.295803  3328.603360     1.272632     1.225364 
4144.345230     5.570451     1.296402  3326.530291     1.270076     1.225217 
4165.066960     5.598316     1.300347  3322.650417     1.267697     1.225077 
4185.892290     5.626321     1.272333  3401.498694     1.265482     1.224945 
4206.821760     5.654466     1.254623  3444.244333     1.263415     1.224820 
4227.855860     5.682752     1.239154  3495.525566     1.261483     1.224703 
4248.995140     5.711180     1.272059  3410.790129     1.259677     1.224592 
4270.240120     5.739751     1.303580  3335.346532     1.257985     1.224488 
4291.591320     5.768465     1.240998  3500.445267     1.256399     1.224390 
4313.049280     5.797324     1.270130  3420.623779     1.254909     1.224298 
4334.614520     5.826327     1.294511  3363.894373     1.253510     1.224212 
4356.287600     5.855476     1.268450  3431.955185     1.252193     1.224132 
4378.069030     5.884771     1.258368  3460.199471     1.250954     1.224057 
4399.959380     5.914213     1.272007  3422.641265     1.249785     1.223986 
4421.959180     5.943803     1.261476  3450.908263     1.248683     1.223921 
4444.068970     5.973541     1.269741  3428.608078     1.247642     1.223860 
4466.289320     6.003429     1.272255  3423.262081     1.246658     1.223803 
4488.620760     6.033466     1.258909  3456.059097     1.245728     1.223750 
4511.063870     6.063655     1.237484  3516.897252     1.244847     1.223700 
4533.619190     6.093994     1.261096  3454.925656     1.244012     1.223653 
4556.287280     6.124487     1.252427  3475.638638     1.243219     1.223610 
4579.068720     6.155132     1.267044  3435.170282     1.242467     1.223569 
4601.964060     6.185931     1.263056  3433.874043     1.241752     1.223531 
4624.973880     6.216885     1.259999  3448.302739     1.239350     1.223494 
4648.098750     6.247994     1.260388  3446.084496     1.238469     1.223459 
4671.339250     6.279259     1.272985  3404.122841     1.237851     1.223426 
4694.695940     6.310681     1.263938  3425.979636     1.237303     1.223393 
4718.169420     6.342261     1.232486  3509.247111     1.236788     1.223361 
4741.760270     6.374000     1.245078  3468.907068     1.236297     1.223330 
4765.469070     6.405898     1.280435  3374.717409     1.235828     1.223299 
4789.296420     6.437956     1.261530  3418.851945     1.235378     1.223267 
4813.242900     6.470175     1.214448  3537.497504     1.234946     1.223235 
4837.309110     6.502555     1.224999  3509.413424     1.234530     1.223201 
4861.495660     6.535099     1.240110  3461.848741     1.234130     1.223167 
4885.803140     6.567805     1.239011  3455.880310     1.233744     1.223130 
4910.232150     6.600676     1.217228  3515.633694     1.233371     1.223092 
4934.783310     6.633712     1.259360  3390.349254     1.233010     1.223052 
4959.457230     6.666914     1.230796  3465.660823     1.232659     1.223008 
4984.254520     6.700282     1.227576  3458.441547     1.232317     1.222962 
5009.175790     6.733819     1.248223  3400.431642     1.231984     1.222912 
5034.221670     6.767523     1.227109  3449.222237     1.231659     1.222858 
5059.392780     6.801397     1.232459  3429.250599     1.231340     1.222800 
5084.689740     6.835441     1.262709  3340.931942     1.231027     1.222738 
5110.113190     6.869656     1.229836  3416.238706     1.230719     1.222671 
5135.663750     6.904042     1.236804  3392.363722     1.230414     1.222598 
5161.342070     6.938602     1.229276  3403.074406     1.230113     1.222520 
5187.148780     6.973335     1.254961  3324.286650     1.229815     1.222436 
5213.084530     7.008242     1.216449  3418.432187     1.229518     1.222346 
5239.149950     7.043325     1.257831  3301.712714     1.229221     1.222249 
5265.345700     7.078584     1.216931  3401.006756     1.228925     1.222145 
5291.672430     7.114020     1.252014  3294.027394     1.228629     1.222033 
5318.130790     7.149634     1.223532  3357.803742     1.223909     1.221914 
5344.721440     7.185426     1.197368  3416.638090     1.222119     1.221787 
5371.445050     7.221399     1.234461  3308.644529     1.221707     1.221651 
5398.302280     7.257552     1.242707  3273.419169     1.221514     1.221506 
5425.293790     7.293887     1.231866  3289.155157     1.221352     1.221352 
5452.420260     7.330405     1.179120  3421.800429     1.221188     1.221188 
5479.682360     7.367106     1.198246  3355.473969     1.221014     1.221014 
5507.080770     7.403991     1.215704  3296.073935     1.220830     1.220830 
5534.616170     7.441062     1.189896  3356.239920     1.220635     1.220635 
5562.289250     7.478319     1.218494  3265.373295     1.220430     1.220430 
5590.100700     7.515763     1.215249  3259.105289     1.220213     1.220213 
5618.051200     7.553395     1.212197  3248.999870     1.219984     1.219984 
5646.141460     7.591216     1.211570  3238.244710     1.219743     1.219743 
5674.372170     7.629227     1.223709  3194.496710     1.219490     1.219490 
5702.744030     7.667429     1.216592  3195.544172     1.219224     1.219224 
5731.257750     7.705824     1.218251  3178.939577     1.218945     1.218945 
5759.914040     7.744411     1.221481  3153.261230     1.218653     1.218653 
5788.713610     7.783192     1.191781  3216.032973     1.218347     1.218347 
5817.657180     7.822168     1.244147  3070.541637     1.218027     1.218027 
5846.745460     7.861339     1.223757  3102.625267     1.217693     1.217693 
5875.979190     7.900708     1.229182  3078.776229     1.217344     1.217344 
5905.359080     7.940274     1.201563  3130.493922     1.216980     1.216980 
5934.885880     7.980040     1.226970  3050.771343     1.216601     1.216601 
5964.560310     8.020005     1.224273  3035.732437     1.216207     1.216207 
5994.383110     8.060171     1.227281  3011.329947     1.215797     1.215797 
6024.355030     8.100539     1.188778  3091.649297     1.215370     1.215370 
6054.476800     8.141109     1.250225  2925.894486     1.214928     1.214928 
6084.749190     8.181884     1.226957  2960.623507     1.214469     1.214469 
6115.172930     8.222864     1.225743  2948.588069     1.213994     1.213994 
6145.748800     8.264049     1.194915  3005.383213     1.213501     1.213501 
6176.477540     8.305442     1.204734  2963.557565     1.212991     1.212991 
6207.359930     8.347042     1.200044  2954.951555     1.212464     1.212464 
6238.396730     8.388852     1.202662  2933.588701     1.211919     1.211919 
6269.588710     8.430872     1.241547  2823.309271     1.211357     1.211357 
6300.936650     8.473103     1.238450  2814.037178     1.210776     1.210776 
6332.441340     8.515547     1.229384  2812.879141     1.210178     1.210178 
6364.103540     8.558204     1.225178  2799.482586     1.209561     1.209561 
6395.924060     8.601075     1.232749  2769.870256     1.208926     1.208926 
6427.903680     8.644162     1.182743  2865.191997     1.208272     1.208272 
6460.043200     8.687465     1.233224  2727.982767     1.207600     1.207600 
6492.343420     8.730987     1.181824  2824.062502     1.206909     1.206909 
6524.805130     8.774727     1.204442  2752.118759     1.206200     1.206200 
6557.429160     8.818687     1.198578  2744.384891     1.205471     1.205471 
6590.216310     8.862868     1.157099  2818.063032     1.204724     1.204724 
6623.167390     8.907271     1.210761  2680.950687     1.203958     1.203958 
6656.283220     8.951897     1.212878  2652.155954     1.203173     1.203173 
6689.564640     8.996748     1.192758  2679.982028     1.202369     1.202369 
6723.012460     9.041825     1.167821  2710.843483     1.201547     1.201547 
6756.627530     9.087128     1.192285  2639.154752     1.200705     1.200705 
6790.410660     9.132659     1.160156  2684.265861     1.199845     1.199845 
6824.362720     9.178419     1.198160  2582.770160     1.198966     1.198966 
6858.484530     9.224409     1.192041  2571.696149     1.198069     1.198069 
6892.776950     9.270630     1.187175  2560.929058     1.197153     1.197153 
6927.240840     9.317084     1.162407  2591.684646     1.196220     1.196220 
6961.877040     9.363772     1.169137  2558.649666     1.195268     1.195268 
6996.686430     9.410694     1.170161  2527.972572     1.194298     1.194298 
7031.669860     9.457853     1.151688  2555.112286     1.193311     1.193311 
7066.828210     9.505248     1.185790  2459.679375     1.192306     1.192306 
7102.162350     9.552882     1.182222  2444.025337     1.191285     1.191285 
7137.673160     9.600756     1.152704  2484.460322     1.190247     1.190247 
7173.361530     9.648871     1.195166  2376.708606     1.189192     1.189192 
7209.228330     9.697227     1.154226  2436.375756     1.188121     1.188121 
7245.274480     9.745827     1.143417  2438.214348     1.187035     1.187035 
7281.500850     9.794672     1.193631  2317.204401     1.185933     1.185933 
7317.908350     9.843762     1.166202  2347.785796     1.184816     1.184816 
7354.497890     9.893099     1.207826  2245.513747     1.183686     1.183686 
7391.270380     9.942685     1.192845  2254.305355     1.182541     1.182541 
7428.226740     9.992520     1.128419  2357.998193     1.181383     1.181383 
7465.367870    10.042606     1.206750  2188.519241     1.180212     1.180212 
7502.694710    10.092943     1.188429  2200.999549     1.179030     1.179030 
7540.208180    10.143535     1.168985  2213.282842     1.177835     1.177835 
7577.909220    10.194380     1.190413  2154.762107     1.176630     1.176630 
7615.798770    10.245482     1.161125  2183.047964     1.175415     1.175415 
7653.877760    10.296841     1.207386  2081.118023     1.174191     1.174191 
7692.147150    10.348458     1.184145  2101.561599     1.172958     1.172958 
7730.607890    10.400335     1.164052  2118.874422     1.171717     1.171717 
7769.260930    10.452474     1.166709  2094.237653     1.170469     1.170469 
7808.107230    10.504874     1.140699  2117.607043     1.169215     1.169215 
7847.147770    10.557539     1.150022  2078.386470     1.167956     1.167956 
7886.383510    10.610469     1.183075  2002.639341     1.166693     1.166693 
7925.815420    10.663665     1.207327  1941.039545     1.165427     1.165427 
7965.444500    10.717128     1.204229  1925.203612     1.164158     1.164158 
8005.271720    10.770862     1.158828  1980.867012     1.162889     1.162889 
8045.298080    10.824865     1.120868  2027.757015     1.161619     1.161619 
8085.524570    10.879141     1.191100  1886.677532     1.160351     1.160351 
8125.952200    10.933689     1.191309  1868.612235     1.159085     1.159085 
8166.581960    10.988513     1.134236  1940.877074     1.157823     1.157823 
8207.414870    11.043612     1.188924  1833.107015     1.156566     1.156566 
8248.451940    11.098989     1.171694  1837.450180     1.155315     1.155315 
8289.694200    11.154645     1.178049  1806.528195     1.154071     1.154071 
8331.142670    11.210581     1.152523  1826.274512     1.152837     1.152837 
8372.798390    11.266799     1.130898  1841.772439     1.151613     1.151613 
8414.662380    11.323300     1.181775  1740.888018     1.150401     1.150401 
8456.735690    11.380085     1.172577  1732.766703     1.149202     1.149202 
8499.019370    11.437157     1.147674  1751.893544     1.148019     1.148019 
8541.514460    11.494516     1.169910  1698.190599     1.146852     1.146852 
8584.222040    11.552163     1.131601  1734.471648     1.145704     1.145704 
8627.143150    11.610102     1.177603  1649.195772     1.144576     1.144576 
8670.278860    11.668332     1.180520  1626.145243     1.143470     1.143470 
8713.630260    11.726855     1.145981  1652.898980     1.142387     1.142387 
8757.198410    11.785673     1.125619  1664.362107     1.141330     1.141330 
8800.984400    11.844788     1.132408  1636.302954     1.140300     1.140300 
8844.989320    11.904200     1.177044  1556.324905     1.139300     1.139300 
8889.214270    11.963912     1.128471  1602.429644     1.138331     1.138331 
8933.660340    12.023925     1.182304  1512.274601     1.137395     1.137395 
8978.328640    12.084240     1.174288  1505.389286     1.136494     1.136494 
9023.220290    12.144859     1.121217  1558.228743     1.135631     1.135631 
9068.336390    12.205783     1.098703  1569.611052     1.134808     1.134808 
9113.678070    12.267015     1.089624  1565.533437     1.134026     1.134026 
9159.246460    12.328555     1.130185  1487.418416     1.133288     1.133288 
9205.042690    12.390405     1.168048  1424.543641     1.132597     1.132597 
9251.067900    12.452567     1.137170  1444.174451     1.131954     1.131954 
9297.323240    12.515042     1.134284  1431.072850     1.131362     1.131362 
9343.809860    12.577832     1.149201  1394.942442     1.130823     1.130823 
9390.528910    12.640939     1.153788  1371.353027     1.130340     1.130340 
9437.481550    12.704363     1.088100  1436.958288     1.129915     1.129915 
9484.668960    12.768108     1.097431  1403.597703     1.129550     1.129550 
9532.092310    12.832174     1.153756  1318.174134     1.129249     1.129249 
9579.752770    12.896562     1.137706  1318.765864     1.129012     1.129012 
9627.651530    12.961276     1.099474  1347.800622     1.128844     1.128844 
9675.789790    13.026315     1.121510  1304.409653     1.128747     1.128747 
9724.168740    13.091683     1.152333  1250.655325     1.128722     1.128722 
9772.789580    13.157380     1.124658  1263.484039     1.128774     1.128774 
9821.653530    13.223408     1.139899  1229.653886     1.128904     1.128904 
9870.761800    13.289770     1.133862  1220.206844     1.129114     1.129114 
9920.115610    13.356466     1.078605  1267.858940     1.129409     1.129409 
9969.716180    13.423498     1.141526  1182.825075     1.129790     1.129790 
10019.564770    13.490869     1.105589  1203.202525     1.130259     1.130259 
#######	End powder diffraction data	#######


#######	Begin powder diffraction data	#######
data_POL126526-b_2-TOF.dat_0
_pd_block_id	POL126526-b_2-TOF.dat_0
_pd_calc_method	Rietveld
_diffrn_radiation_probe	neutron
_pd_instr_special_details	POLARIS_Diffractometer_at_ISIS
_pd_meas_scan_method	tof
_refine_ls_goodness_of_fit_all	4.43016
_pd_proc_ls_prof_R_factor	0.04487
_pd_proc_ls_prof_wR_factor	0.05469
_pd_proc_ls_prof_wR_expected	0.01234
loop_
	_pd_phase_id
	_pd_phase_block_id
	_pd_phase_mass_%
1	LSF641_reduced_cubic_0	79.724(6)
2	LSF641_reduced_magnetic_only_0	20.276(6)
loop_
	_refln_index_h
	_refln_index_k
	_refln_index_l
	_pd_refln_phase_id
	_refln_d_spacing
	_refln_F_squared_calc
	_refln_F_squared_meas
   1    0    0 1    3.914623     5.806078     6.107613
   1    1    0 1    2.768056    37.192299    38.101370
   1    1    1 1    2.260109    26.655774    27.322911
   2    0    0 1    1.957312   123.747528   122.078979
   2    1    0 1    1.750673    24.739237    23.748643
   2    1    1 1    1.598138   102.333000    98.648971
   2    2    0 1    1.384028   191.387865   192.445629
   2    2    1 1    1.304874    23.330273    24.717356
   2    2    2 1    1.130054    99.814346   100.356425
   3    0    0 1    1.304874     0.677816     0.718115
   3    1    0 1    1.237912    61.621891    62.081904
   3    1    1 1    1.180303    24.662185    25.569475
   3    2    0 1    1.085721     5.271412     5.332353
   3    2    1 1    1.046227   156.504747   152.307301
   3    2    2 1    0.949436     6.954212     6.714632
   3    3    0 1    0.922685    30.621968    30.520985
   3    3    1 1    0.898076     4.529478     4.798799
   3    3    2 1    0.834600    69.881990    71.484459
   3    3    3 1    0.753370     0.022464     0.022060
   4    0    0 1    0.978656    67.898735    63.209960
   4    1    0 1    0.949436    27.194050    26.257184
   4    1    1 1    0.922685   135.973934   135.525527
   4    2    0 1    0.875336   213.115674   214.532241
   4    2    1 1    0.854241    42.799031    44.385246
   4    2    2 1    0.799069   170.817723   170.504902
   4    3    0 1    0.782925    11.210330    11.546117
   4    3    1 1    0.767721   190.087404   192.242478
   4    3    2 1    0.726927    20.615101    19.565153
   4    4    0 1    0.692014    61.158754    62.455235
   4    4    1 1    0.681448    13.990228    15.638337
   5    0    0 1    0.782925     0.017661     0.018190
   5    1    0 1    0.767721    41.377743    41.846854
   5    1    1 1    0.753370     2.350100     2.307808
   5    2    0 1    0.726927     0.419252     0.397899
   5    2    1 1    0.714709    99.094074    95.516915
   5    2    2 1    0.681448     1.614256     1.804422
   0    0    2 2    6.780326     0.000000     0.000000
   0    0    3 2    4.520217     0.000000     0.000000
   0    0    4 2    3.390163     0.000000     0.000000
   0    0    5 2    2.712130     0.000000     0.000000
   0    0    6 2    2.260109     0.000000     0.000000
   0    0    7 2    1.937236     0.000000     0.000000
   0    0    8 2    1.695081     0.000000     0.000000
   0    0    9 2    1.506739     0.000000     0.000000
   0    0   10 2    1.356065     0.000000     0.000000
   0    0   11 2    1.232787     0.000000     0.000000
   0    0   12 2    1.130054     0.000000     0.000000
   0    0   13 2    1.043127     0.000000     0.000000
   0    0   14 2    0.968618     0.000000     0.000000
   0    0   15 2    0.904043     0.000000     0.000000
   0    0   16 2    0.847541     0.000000     0.000000
   0    0   17 2    0.797685     0.000000     0.000000
   0    0   18 2    0.753370     0.000000     0.000000
   0    0   19 2    0.713719     0.000000     0.000000
   0    0   20 2    0.678033     0.000000     0.000000
   1    0  -19 2    0.705939     0.000000     0.000000
   1    0  -18 2    0.744237     0.000000     0.000000
   1    0  -17 2    0.786869     0.001328     0.001357
   1    0  -16 2    0.834600     0.000000     0.000000
   1    0  -15 2    0.888388     0.000000     0.000000
   1    0  -14 2    0.949436     0.000000     0.000000
   1    0  -13 2    1.019281     0.000000     0.000000
   1    0  -12 2    1.099914     0.000000     0.000000
   1    0  -11 2    1.193949     0.068118     0.071361
   1    0  -10 2    1.304874     0.000000     0.000000
   1    0   -9 2    1.437426     0.000000     0.000000
   1    0   -8 2    1.598138     0.000000     0.000000
   1    0   -7 2    1.796152     0.000000     0.000000
   1    0   -6 2    2.044345     0.000000     0.000000
   1    0   -5 2    2.360606     1.863650     1.968264
   1    0   -4 2    2.768056     0.000000     0.000000
   1    0   -3 2    3.288941     0.000000     0.000000
   1    0   -2 2    3.914623     0.000000     0.000000
   1    0   -1 2    4.520217     0.000000     0.000000
   1    0    0 2    4.794414     0.000000     0.000000
   1    0    1 2    4.520217    11.808018    11.371051
   1    0    2 2    3.914623     0.000000     0.000000
   1    0    3 2    3.288941     0.000000     0.000000
   1    0    4 2    2.768056     0.000000     0.000000
   1    0    5 2    2.360606     0.000000     0.000000
   1    0    6 2    2.044345     0.000000     0.000000
   1    0    7 2    1.796152     0.642297     0.621169
   1    0    8 2    1.598138     0.000000     0.000000
   1    0    9 2    1.437426     0.000000     0.000000
   1    0   10 2    1.304874     0.000000     0.000000
   1    0   11 2    1.193949     0.000000     0.000000
   1    0   12 2    1.099914     0.000000     0.000000
   1    0   13 2    1.019281     0.020463     0.019747
   1    0   14 2    0.949436     0.000000     0.000000
   1    0   15 2    0.888388     0.000000     0.000000
   1    0   16 2    0.834600     0.000000     0.000000
   1    0   17 2    0.786869     0.000000     0.000000
   1    0   18 2    0.744237     0.000000     0.000000
   1    0   19 2    0.705939     0.000235     0.000230
   2   -1    0 2    2.768056     0.000000     0.000000
   2   -1    1 2    2.712130     0.000000     0.000000
   2   -1    2 2    2.562722     0.000000     0.000000
   2   -1    3 2    2.360606    11.181903    11.809586
   2   -1    4 2    2.144127     0.000000     0.000000
   2   -1    5 2    1.937236     0.000000     0.000000
   2   -1    6 2    1.750673     0.000000     0.000000
   2   -1    7 2    1.587154     0.000000     0.000000
   2   -1    8 2    1.445570     0.000000     0.000000
   2   -1    9 2    1.323384     0.794188     0.862661
   2   -1   10 2    1.217782     0.000000     0.000000
   2   -1   11 2    1.126151     0.000000     0.000000
   2   -1   12 2    1.046227     0.000000     0.000000
   2   -1   13 2    0.976117     0.000000     0.000000
   2   -1   14 2    0.914259     0.000000     0.000000
   2   -1   15 2    0.859371     0.023529     0.024235
   2   -1   16 2    0.810404     0.000000     0.000000
   2   -1   17 2    0.766493     0.000000     0.000000
   2   -1   18 2    0.726927     0.000000     0.000000
   2   -1   19 2    0.691115     0.000000     0.000000
   2    0  -19 2    0.684044     0.000492     0.000535
   2    0  -18 2    0.718713     0.000000     0.000000
   2    0  -17 2    0.756882     0.000000     0.000000
   2    0  -16 2    0.799069     0.000000     0.000000
   2    0  -15 2    0.845890     0.000000     0.000000
   2    0  -14 2    0.898076     0.000000     0.000000
   2    0  -13 2    0.956495     0.046622     0.044266
   2    0  -12 2    1.022173     0.000000     0.000000
   2    0  -11 2    1.096314     0.000000     0.000000
   2    0  -10 2    1.180303     0.000000     0.000000
   2    0   -9 2    1.275679     0.000000     0.000000
   2    0   -8 2    1.384028     0.000000     0.000000
   2    0   -7 2    1.506739     1.102797     1.078896
   2    0   -6 2    1.644471     0.000000     0.000000
   2    0   -5 2    1.796152     0.000000     0.000000
   2    0   -4 2    1.957311     0.000000     0.000000
   2    0   -3 2    2.117818     0.000000     0.000000
   2    0   -2 2    2.260109     0.000000     0.000000
   2    0   -1 2    2.360606     7.454601     7.873057
   2    0    0 2    2.397207     0.000000     0.000000
   2    0    1 2    2.360606     0.000000     0.000000
   2    0    2 2    2.260109     0.000000     0.000000
   2    0    3 2    2.117818     0.000000     0.000000
   2    0    4 2    1.957312     0.000000     0.000000
   2    0    5 2    1.796152     2.569189     2.484676
   2    0    6 2    1.644471     0.000000     0.000000
   2    0    7 2    1.506739     0.000000     0.000000
   2    0    8 2    1.384028     0.000000     0.000000
   2    0    9 2    1.275679     0.000000     0.000000
   2    0   10 2    1.180303     0.000000     0.000000
   2    0   11 2    1.096314     0.146938     0.150885
   2    0   12 2    1.022173     0.000000     0.000000
   2    0   13 2    0.956495     0.000000     0.000000
   2    0   14 2    0.898076     0.000000     0.000000
   2    0   15 2    0.845890     0.000000     0.000000
   2    0   16 2    0.799069     0.000000     0.000000
   2    0   17 2    0.756882     0.003051     0.003008
   2    0   18 2    0.718713     0.000000     0.000000
   2    0   19 2    0.684044     0.000000     0.000000
   3   -1  -18 2    0.695647     0.000000     0.000000
   3   -1  -17 2    0.730081     0.006017     0.005708
   3   -1  -16 2    0.767721     0.000000     0.000000
   3   -1  -15 2    0.808961     0.000000     0.000000
   3   -1  -14 2    0.854241     0.000000     0.000000
   3   -1  -13 2    0.904043     0.000000     0.000000
   3   -1  -12 2    0.958883     0.000000     0.000000
   3   -1  -11 2    1.019281     0.286485     0.276454
   3   -1  -10 2    1.085721     0.000000     0.000000
   3   -1   -9 2    1.158565     0.000000     0.000000
   3   -1   -8 2    1.237912     0.000000     0.000000
   3   -1   -7 2    1.323384     0.000000     0.000000
   3   -1   -6 2    1.413796     0.000000     0.000000
   3   -1   -5 2    1.506739     3.859792     3.776137
   3   -1   -4 2    1.598138     0.000000     0.000000
   3   -1   -3 2    1.681992     0.000000     0.000000
   3   -1   -2 2    1.750673     0.000000     0.000000
   3   -1   -1 2    1.796152     0.000000     0.000000
   3   -1    0 2    1.812118     0.000000     0.000000
   3   -1    1 2    1.796152     8.992165     8.696367
   3   -1    2 2    1.750673     0.000000     0.000000
   3   -1    3 2    1.681992     0.000000     0.000000
   3   -1    4 2    1.598138     0.000000     0.000000
   3   -1    5 2    1.506739     0.000000     0.000000
   3   -1    6 2    1.413796     0.000000     0.000000
   3   -1    7 2    1.323384     1.853106     2.012876
   3   -1    8 2    1.237912     0.000000     0.000000
   3   -1    9 2    1.158565     0.000000     0.000000
   3   -1   10 2    1.085721     0.000000     0.000000
   3   -1   11 2    1.019281     0.000000     0.000000
   3   -1   12 2    0.958883     0.000000     0.000000
   3   -1   13 2    0.904043     0.094286     0.099260
   3   -1   14 2    0.854241     0.000000     0.000000
   3   -1   15 2    0.808961     0.000000     0.000000
   3   -1   16 2    0.767721     0.000000     0.000000
   3   -1   17 2    0.730081     0.000000     0.000000
   3   -1   18 2    0.695647     0.000000     0.000000
   3    0  -18 2    0.681448     0.000000     0.000000
   3    0  -17 2    0.713719     0.000000     0.000000
   3    0  -16 2    0.748762     0.000000     0.000000
   3    0  -15 2    0.786869     0.011952     0.012211
   3    0  -14 2    0.828349     0.000000     0.000000
   3    0  -13 2    0.873518     0.000000     0.000000
   3    0  -12 2    0.922685     0.000000     0.000000
   3    0  -11 2    0.976117     0.000000     0.000000
   3    0  -10 2    1.033990     0.000000     0.000000
   3    0   -9 2    1.096314     0.330611     0.339490
   3    0   -8 2    1.162816     0.000000     0.000000
   3    0   -7 2    1.232787     0.000000     0.000000
   3    0   -6 2    1.304874     0.000000     0.000000
   3    0   -5 2    1.376876     0.000000     0.000000
   3    0   -4 2    1.445570     0.000000     0.000000
   3    0   -3 2    1.506739     2.481294     2.427516
   3    0   -2 2    1.555513     0.000000     0.000000
   3    0   -1 2    1.587154     0.000000     0.000000
   3    0    0 2    1.598138     0.000000     0.000000
   3    0    1 2    1.587154     0.000000     0.000000
   3    0    2 2    1.555513     0.000000     0.000000
   3    0    3 2    1.506739     2.481294     2.427516
   3    0    4 2    1.445570     0.000000     0.000000
   3    0    5 2    1.376876     0.000000     0.000000
   3    0    6 2    1.304874     0.000000     0.000000
   3    0    7 2    1.232787     0.000000     0.000000
   3    0    8 2    1.162816     0.000000     0.000000
   3    0    9 2    1.096314     0.330611     0.339490
   3    0   10 2    1.033990     0.000000     0.000000
   3    0   11 2    0.976117     0.000000     0.000000
   3    0   12 2    0.922685     0.000000     0.000000
   3    0   13 2    0.873518     0.000000     0.000000
   3    0   14 2    0.828349     0.000000     0.000000
   3    0   15 2    0.786869     0.011952     0.012211
   3    0   16 2    0.748762     0.000000     0.000000
   3    0   17 2    0.713719     0.000000     0.000000
   3    0   18 2    0.681448     0.000000     0.000000
   4   -2    0 2    1.384028     0.000000     0.000000
   4   -2    1 2    1.376876     0.000000     0.000000
   4   -2    2 2    1.356065     0.000000     0.000000
   4   -2    3 2    1.323384     3.176753     3.450645
   4   -2    4 2    1.281361     0.000000     0.000000
   4   -2    5 2    1.232787     0.000000     0.000000
   4   -2    6 2    1.180303     0.000000     0.000000
   4   -2    7 2    1.126151     0.000000     0.000000
   4   -2    8 2    1.072064     0.000000     0.000000
   4   -2    9 2    1.019281     0.491117     0.473921
   4   -2   10 2    0.968618     0.000000     0.000000
   4   -2   11 2    0.920557     0.000000     0.000000
   4   -2   12 2    0.875336     0.000000     0.000000
   4   -2   13 2    0.833024     0.000000     0.000000
   4   -2   14 2    0.793577     0.000000     0.000000
   4   -2   15 2    0.756882     0.018303     0.018045
   4   -2   16 2    0.722785     0.000000     0.000000
   4   -2   17 2    0.691115     0.000000     0.000000
   4   -1  -17 2    0.684044     0.000000     0.000000
   4   -1  -16 2    0.714709     0.000000     0.000000
   4   -1  -15 2    0.747623     0.000000     0.000000
   4   -1  -14 2    0.782925     0.000000     0.000000
   4   -1  -13 2    0.820728     0.059463     0.061298
   4   -1  -12 2    0.861102     0.000000     0.000000
   4   -1  -11 2    0.904043     0.000000     0.000000
   4   -1  -10 2    0.949436     0.000000     0.000000
   4   -1   -9 2    0.996999     0.000000     0.000000
   4   -1   -8 2    1.046227     0.000000     0.000000
   4   -1   -7 2    1.096314     0.955097     0.980750
   4   -1   -6 2    1.146084     0.000000     0.000000
   4   -1   -5 2    1.193949     0.000000     0.000000
   4   -1   -4 2    1.237912     0.000000     0.000000
   4   -1   -3 2    1.275679     0.000000     0.000000
   4   -1   -2 2    1.304874     0.000000     0.000000
   4   -1   -1 2    1.323384     3.441482     3.738199
   4   -1    0 2    1.329731     0.000000     0.000000
   4   -1    1 2    1.323384     0.000000     0.000000
   4   -1    2 2    1.304874     0.000000     0.000000
   4   -1    3 2    1.275679     0.000000     0.000000
   4   -1    4 2    1.237912     0.000000     0.000000
   4   -1    5 2    1.193949     1.771078     1.855377
   4   -1    6 2    1.146084     0.000000     0.000000
   4   -1    7 2    1.096314     0.000000     0.000000
   4   -1    8 2    1.046227     0.000000     0.000000
   4   -1    9 2    0.996999     0.000000     0.000000
   4   -1   10 2    0.949436     0.000000     0.000000
   4   -1   11 2    0.904043     0.175103     0.184340
   4   -1   12 2    0.861102     0.000000     0.000000
   4   -1   13 2    0.820728     0.000000     0.000000
   4   -1   14 2    0.782925     0.000000     0.000000
   4   -1   15 2    0.747623     0.000000     0.000000
   4   -1   16 2    0.714709     0.000000     0.000000
   4   -1   17 2    0.684044     0.003200     0.003479
   4    0  -16 2    0.692014     0.000000     0.000000
   4    0  -15 2    0.721761     0.000000     0.000000
   4    0  -14 2    0.753370     0.000000     0.000000
   4    0  -13 2    0.786869     0.000000     0.000000
   4    0  -12 2    0.822235     0.000000     0.000000
   4    0  -11 2    0.859371     0.062743     0.064626
   4    0  -10 2    0.898076     0.000000     0.000000
   4    0   -9 2    0.938010     0.000000     0.000000
   4    0   -8 2    0.978656     0.000000     0.000000
   4    0   -7 2    1.019281     0.000000     0.000000
   4    0   -6 2    1.058909     0.000000     0.000000
   4    0   -5 2    1.096314     0.587752     0.603538
   4    0   -4 2    1.130054     0.000000     0.000000
   4    0   -3 2    1.158565     0.000000     0.000000
   4    0   -2 2    1.180303     0.000000     0.000000
   4    0   -1 2    1.193949     0.000000     0.000000
   4    0    0 2    1.198604     0.000000     0.000000
   4    0    1 2    1.193949     1.089894     1.141770
   4    0    2 2    1.180303     0.000000     0.000000
   4    0    3 2    1.158565     0.000000     0.000000
   4    0    4 2    1.130054     0.000000     0.000000
   4    0    5 2    1.096314     0.000000     0.000000
   4    0    6 2    1.058909     0.000000     0.000000
   4    0    7 2    1.019281     0.327411     0.315947
   4    0    8 2    0.978656     0.000000     0.000000
   4    0    9 2    0.938010     0.000000     0.000000
   4    0   10 2    0.898076     0.000000     0.000000
   4    0   11 2    0.859371     0.000000     0.000000
   4    0   12 2    0.822235     0.000000     0.000000
   4    0   13 2    0.786869     0.021247     0.021708
   4    0   14 2    0.753370     0.000000     0.000000
   4    0   15 2    0.721761     0.000000     0.000000
   4    0   16 2    0.692014     0.000000     0.000000
   5   -2  -15 2    0.698409     0.000000     0.000000
   5   -2  -14 2    0.726927     0.000000     0.000000
   5   -2  -13 2    0.756882     0.000000     0.000000
   5   -2  -12 2    0.788197     0.000000     0.000000
   5   -2  -11 2    0.820728     0.086907     0.089590
   5   -2  -10 2    0.854241     0.000000     0.000000
   5   -2   -9 2    0.888388     0.000000     0.000000
   5   -2   -8 2    0.922685     0.000000     0.000000
   5   -2   -7 2    0.956495     0.000000     0.000000
   5   -2   -6 2    0.989012     0.000000     0.000000
   5   -2   -5 2    1.019281     0.777601     0.750375
   5   -2   -4 2    1.046227     0.000000     0.000000
   5   -2   -3 2    1.068729     0.000000     0.000000
   5   -2   -2 2    1.085721     0.000000     0.000000
   5   -2   -1 2    1.096314     0.000000     0.000000
   5   -2    0 2    1.099914     0.000000     0.000000
   5   -2    1 2    1.096314     1.395912     1.433404
   5   -2    2 2    1.085721     0.000000     0.000000
   5   -2    3 2    1.068729     0.000000     0.000000
   5   -2    4 2    1.046227     0.000000     0.000000
   5   -2    5 2    1.019281     0.000000     0.000000
   5   -2    6 2    0.989012     0.000000     0.000000
   5   -2    7 2    0.956495     0.442913     0.420525
   5   -2    8 2    0.922685     0.000000     0.000000
   5   -2    9 2    0.888388     0.000000     0.000000
   5   -2   10 2    0.854241     0.000000     0.000000
   5   -2   11 2    0.820728     0.000000     0.000000
   5   -2   12 2    0.788197     0.000000     0.000000
   5   -2   13 2    0.756882     0.028980     0.028572
   5   -2   14 2    0.726927     0.000000     0.000000
   5   -2   15 2    0.698409     0.000000     0.000000
   5   -1  -15 2    0.684044     0.005170     0.005620
   5   -1  -14 2    0.710771     0.000000     0.000000
   5   -1  -13 2    0.738696     0.000000     0.000000
   5   -1  -12 2    0.767721     0.000000     0.000000
   5   -1  -11 2    0.797685     0.000000     0.000000
   5   -1  -10 2    0.828349     0.000000     0.000000
   5   -1   -9 2    0.859371     0.164700     0.169643
   5   -1   -8 2    0.890300     0.000000     0.000000
   5   -1   -7 2    0.920557     0.000000     0.000000
   5   -1   -6 2    0.949436     0.000000     0.000000
   5   -1   -5 2    0.976117     0.000000     0.000000
   5   -1   -4 2    0.999705     0.000000     0.000000
   5   -1   -3 2    1.019281     0.859454     0.829362
   5   -1   -2 2    1.033990     0.000000     0.000000
   5   -1   -1 2    1.043127     0.000000     0.000000
   5   -1    0 2    1.046227     0.000000     0.000000
   5   -1    1 2    1.043127     0.000000     0.000000
   5   -1    2 2    1.033990     0.000000     0.000000
   5   -1    3 2    1.019281     0.859454     0.829362
   5   -1    4 2    0.999705     0.000000     0.000000
   5   -1    5 2    0.976117     0.000000     0.000000
   5   -1    6 2    0.949436     0.000000     0.000000
   5   -1    7 2    0.920557     0.000000     0.000000
   5   -1    8 2    0.890300     0.000000     0.000000
   5   -1    9 2    0.859371     0.164700     0.169643
   5   -1   10 2    0.828349     0.000000     0.000000
   5   -1   11 2    0.797685     0.000000     0.000000
   5   -1   12 2    0.767721     0.000000     0.000000
   5   -1   13 2    0.738696     0.000000     0.000000
   5   -1   14 2    0.710771     0.000000     0.000000
   5   -1   15 2    0.684044     0.005170     0.005620
   5    0  -14 2    0.681448     0.000000     0.000000
   5    0  -13 2    0.705939     0.005879     0.005758
   5    0  -12 2    0.731141     0.000000     0.000000
   5    0  -11 2    0.756882     0.000000     0.000000
   5    0  -10 2    0.782925     0.000000     0.000000
   5    0   -9 2    0.808961     0.000000     0.000000
   5    0   -8 2    0.834600     0.000000     0.000000
   5    0   -7 2    0.859371     0.098036     0.100978
   5    0   -6 2    0.882723     0.000000     0.000000
   5    0   -5 2    0.904043     0.000000     0.000000
   5    0   -4 2    0.922685     0.000000     0.000000
   5    0   -3 2    0.938010     0.000000     0.000000
   5    0   -2 2    0.949436     0.000000     0.000000
   5    0   -1 2    0.956495     0.291390     0.276661
   5    0    0 2    0.958883     0.000000     0.000000
   5    0    1 2    0.956495     0.000000     0.000000
   5    0    2 2    0.949436     0.000000     0.000000
   5    0    3 2    0.938010     0.000000     0.000000
   5    0    4 2    0.922685     0.000000     0.000000
   5    0    5 2    0.904043     0.168369     0.177250
   5    0    6 2    0.882723     0.000000     0.000000
   5    0    7 2    0.859371     0.000000     0.000000
   5    0    8 2    0.834600     0.000000     0.000000
   5    0    9 2    0.808961     0.000000     0.000000
   5    0   10 2    0.782925     0.000000     0.000000
   5    0   11 2    0.756882     0.019066     0.018797
   5    0   12 2    0.731141     0.000000     0.000000
   5    0   13 2    0.705939     0.000000     0.000000
   5    0   14 2    0.681448     0.000000     0.000000
   6   -3    0 2    0.922685     0.000000     0.000000
   6   -3    1 2    0.920557     0.000000     0.000000
   6   -3    2 2    0.914259     0.000000     0.000000
   6   -3    3 2    0.904043     0.363676     0.382859
   6   -3    4 2    0.890300     0.000000     0.000000
   6   -3    5 2    0.873518     0.000000     0.000000
   6   -3    6 2    0.854241     0.000000     0.000000
   6   -3    7 2    0.833024     0.000000     0.000000
   6   -3    8 2    0.810404     0.000000     0.000000
   6   -3    9 2    0.786869     0.071710     0.073265
   6   -3   10 2    0.762846     0.000000     0.000000
   6   -3   11 2    0.738696     0.000000     0.000000
   6   -3   12 2    0.714709     0.000000     0.000000
   6   -3   13 2    0.691115     0.000000     0.000000
   6   -2  -13 2    0.684044     0.006893     0.007493
   6   -2  -12 2    0.706898     0.000000     0.000000
   6   -2  -11 2    0.730081     0.000000     0.000000
   6   -2  -10 2    0.753370     0.000000     0.000000
   6   -2   -9 2    0.776481     0.000000     0.000000
   6   -2   -8 2    0.799069     0.000000     0.000000
   6   -2   -7 2    0.820728     0.128074     0.132027
   6   -2   -6 2    0.840996     0.000000     0.000000
   6   -2   -5 2    0.859371     0.000000     0.000000
   6   -2   -4 2    0.875336     0.000000     0.000000
   6   -2   -3 2    0.888388     0.000000     0.000000
   6   -2   -2 2    0.898076     0.000000     0.000000
   6   -2   -1 2    0.904043     0.377146     0.397039
   6   -2    0 2    0.906059     0.000000     0.000000
   6   -2    1 2    0.904043     0.000000     0.000000
   6   -2    2 2    0.898076     0.000000     0.000000
   6   -2    3 2    0.888388     0.000000     0.000000
   6   -2    4 2    0.875336     0.000000     0.000000
   6   -2    5 2    0.859371     0.219600     0.226191
   6   -2    6 2    0.840996     0.000000     0.000000
   6   -2    7 2    0.820728     0.000000     0.000000
   6   -2    8 2    0.799069     0.000000     0.000000
   6   -2    9 2    0.776481     0.000000     0.000000
   6   -2   10 2    0.753370     0.000000     0.000000
   6   -2   11 2    0.730081     0.024067     0.022830
   6   -2   12 2    0.706898     0.000000     0.000000
   6   -2   13 2    0.684044     0.000000     0.000000
   6   -1  -12 2    0.684916     0.000000     0.000000
   6   -1  -11 2    0.705939     0.014581     0.014279
   6   -1  -10 2    0.726927     0.000000     0.000000
   6   -1   -9 2    0.747623     0.000000     0.000000
   6   -1   -8 2    0.767721     0.000000     0.000000
   6   -1   -7 2    0.786869     0.000000     0.000000
   6   -1   -6 2    0.804677     0.000000     0.000000
   6   -1   -5 2    0.820728     0.141796     0.146173
   6   -1   -4 2    0.834600     0.000000     0.000000
   6   -1   -3 2    0.845890     0.000000     0.000000
   6   -1   -2 2    0.854241     0.000000     0.000000
   6   -1   -1 2    0.859371     0.000000     0.000000
   6   -1    0 2    0.861102     0.000000     0.000000
   6   -1    1 2    0.859371     0.243129     0.250425
   6   -1    2 2    0.854241     0.000000     0.000000
   6   -1    3 2    0.845890     0.000000     0.000000
   6   -1    4 2    0.834600     0.000000     0.000000
   6   -1    5 2    0.820728     0.000000     0.000000
   6   -1    6 2    0.804677     0.000000     0.000000
   6   -1    7 2    0.786869     0.082334     0.084119
   6   -1    8 2    0.767721     0.000000     0.000000
   6   -1    9 2    0.747623     0.000000     0.000000
   6   -1   10 2    0.726927     0.000000     0.000000
   6   -1   11 2    0.705939     0.000000     0.000000
   6   -1   12 2    0.684916     0.000000     0.000000
   6    0  -10 2    0.688438     0.000000     0.000000
   6    0   -9 2    0.705939     0.008466     0.008291
   6    0   -8 2    0.722785     0.000000     0.000000
   6    0   -7 2    0.738696     0.000000     0.000000
   6    0   -6 2    0.753370     0.000000     0.000000
   6    0   -5 2    0.766493     0.000000     0.000000
   6    0   -4 2    0.777757     0.000000     0.000000
   6    0   -3 2    0.786869     0.047807     0.048843
   6    0   -2 2    0.793577     0.000000     0.000000
   6    0   -1 2    0.797685     0.000000     0.000000
   6    0    0 2    0.799069     0.000000     0.000000
   6    0    1 2    0.797685     0.000000     0.000000
   6    0    2 2    0.793577     0.000000     0.000000
   6    0    3 2    0.786869     0.047807     0.048843
   6    0    4 2    0.777757     0.000000     0.000000
   6    0    5 2    0.766493     0.000000     0.000000
   6    0    6 2    0.753370     0.000000     0.000000
   6    0    7 2    0.738696     0.000000     0.000000
   6    0    8 2    0.722785     0.000000     0.000000
   6    0    9 2    0.705939     0.008466     0.008291
   6    0   10 2    0.688438     0.000000     0.000000
   7   -3  -10 2    0.681448     0.000000     0.000000
   7   -3   -9 2    0.698409     0.000000     0.000000
   7   -3   -8 2    0.714709     0.000000     0.000000
   7   -3   -7 2    0.730081     0.000000     0.000000
   7   -3   -6 2    0.744237     0.000000     0.000000
   7   -3   -5 2    0.756882     0.056435     0.055640
   7   -3   -4 2    0.767721     0.000000     0.000000
   7   -3   -3 2    0.776481     0.000000     0.000000
   7   -3   -2 2    0.782925     0.000000     0.000000
   7   -3   -1 2    0.786869     0.000000     0.000000
   7   -3    0 2    0.788197     0.000000     0.000000
   7   -3    1 2    0.786869     0.098269     0.100401
   7   -3    2 2    0.782925     0.000000     0.000000
   7   -3    3 2    0.776481     0.000000     0.000000
   7   -3    4 2    0.767721     0.000000     0.000000
   7   -3    5 2    0.756882     0.000000     0.000000
   7   -3    6 2    0.744237     0.000000     0.000000
   7   -3    7 2    0.730081     0.031803     0.030168
   7   -3    8 2    0.714709     0.000000     0.000000
   7   -3    9 2    0.698409     0.000000     0.000000
   7   -3   10 2    0.681448     0.000000     0.000000
   7   -2   -9 2    0.684044     0.009601     0.010437
   7   -2   -8 2    0.699337     0.000000     0.000000
   7   -2   -7 2    0.713719     0.000000     0.000000
   7   -2   -6 2    0.726927     0.000000     0.000000
   7   -2   -5 2    0.738696     0.000000     0.000000
   7   -2   -4 2    0.748762     0.000000     0.000000
   7   -2   -3 2    0.756882     0.059486     0.058648
   7   -2   -2 2    0.762846     0.000000     0.000000
   7   -2   -1 2    0.766493     0.000000     0.000000
   7   -2    0 2    0.767721     0.000000     0.000000
   7   -2    1 2    0.766493     0.000000     0.000000
   7   -2    2 2    0.762846     0.000000     0.000000
   7   -2    3 2    0.756882     0.059486     0.058648
   7   -2    4 2    0.748762     0.000000     0.000000
   7   -2    5 2    0.738696     0.000000     0.000000
   7   -2    6 2    0.726927     0.000000     0.000000
   7   -2    7 2    0.713719     0.000000     0.000000
   7   -2    8 2    0.699337     0.000000     0.000000
   7   -2    9 2    0.684044     0.009601     0.010437
   7   -1   -7 2    0.684044     0.010586     0.011508
   7   -1   -6 2    0.695647     0.000000     0.000000
   7   -1   -5 2    0.705939     0.000000     0.000000
   7   -1   -4 2    0.714709     0.000000     0.000000
   7   -1   -3 2    0.721761     0.000000     0.000000
   7   -1   -2 2    0.726927     0.000000     0.000000
   7   -1   -1 2    0.730081     0.036960     0.035061
   7   -1    0 2    0.731141     0.000000     0.000000
   7   -1    1 2    0.730081     0.000000     0.000000
   7   -1    2 2    0.726927     0.000000     0.000000
   7   -1    3 2    0.721761     0.000000     0.000000
   7   -1    4 2    0.714709     0.000000     0.000000
   7   -1    5 2    0.705939     0.020225     0.019806
   7   -1    6 2    0.695647     0.000000     0.000000
   7   -1    7 2    0.684044     0.000000     0.000000
   7    0   -3 2    0.677187     0.000000     0.000000
   7    0   -2 2    0.681448     0.000000     0.000000
   7    0   -1 2    0.684044     0.000000     0.000000
   7    0    0 2    0.684916     0.000000     0.000000
   7    0    1 2    0.684044     0.006031     0.006557
   7    0    2 2    0.681448     0.000000     0.000000
   7    0    3 2    0.677187     0.000000     0.000000
   8   -4    0 2    0.692014     0.000000     0.000000
   8   -4    1 2    0.691115     0.000000     0.000000
   8   -4    2 2    0.688438     0.000000     0.000000
   8   -4    3 2    0.684044     0.011817     0.012846
   8   -4    4 2    0.678033     0.000000     0.000000
   8   -3   -3 2    0.677187     0.000000     0.000000
   8   -3   -2 2    0.681448     0.000000     0.000000
   8   -3   -1 2    0.684044     0.012063     0.013113
   8   -3    0 2    0.684916     0.000000     0.000000
   8   -3    1 2    0.684044     0.000000     0.000000
   8   -3    2 2    0.681448     0.000000     0.000000
   8   -3    3 2    0.677187     0.000000     0.000000
loop_
	_pd_meas_time_of_flight
	_pd_proc_d_spacing
	_pd_proc_intensity_total
	_pd_proc_ls_weight
	_pd_calc_intensity_total
	_pd_proc_intensity_bkg_calc
1200.997790     0.672230     3.156884   395.891444     2.452151     2.401040 
1202.198790     0.672900     3.169943   394.132550     2.455485     2.400042 
1203.400990     0.673570     3.291612   380.278494     2.459395     2.399043 
1204.604390     0.674241     3.360950   373.488428     2.463932     2.398045 
1205.809000     0.674913     3.276369   382.349520     2.469144     2.397046 
1207.014810     0.675586     3.254759   385.687739     2.475074     2.396047 
1208.221820     0.676259     3.230229   388.808151     2.481760     2.395048 
1209.430040     0.676933     3.308210   380.507594     2.489233     2.394049 
1210.639470     0.677608     3.253324   386.962801     2.497520     2.393049 
1211.850110     0.678283     3.154602   399.123364     2.506636     2.392049 
1213.061960     0.678959     3.135335   401.396446     2.516587     2.391049 
1214.275020     0.679635     3.043029   413.500739     2.527367     2.390049 
1215.489300     0.680313     2.982020   421.376323     2.538963     2.389048 
1216.704790     0.680991     3.004038   418.837894     2.551341     2.388048 
1217.921490     0.681669     2.993130   421.331693     2.564461     2.387047 
1219.139410     0.682349     2.971190   424.466658     2.578282     2.386046 
1220.358550     0.683029     2.920572   431.889624     2.592763     2.385044 
1221.578910     0.683709     2.925773   432.053204     2.607874     2.384043 
1222.800490     0.684391     2.916309   434.291570     2.623598     2.383041 
1224.023290     0.685073     2.989959   423.845912     2.639931     2.382039 
1225.247310     0.685755     2.878238   439.584218     2.656871     2.381037 
1226.472560     0.686439     2.917197   434.403093     2.674428     2.380034 
1227.699030     0.687123     2.847897   444.676434     2.692573     2.379032 
1228.926730     0.687808     2.907586   435.811687     2.711195     2.378029 
1230.155660     0.688493     2.838959   446.729400     2.730109     2.377026 
1231.385820     0.689179     2.870473   442.405422     2.749051     2.376022 
1232.617200     0.689866     2.884545   440.321723     2.767668     2.375019 
1233.849820     0.690554     2.821121   450.249292     2.785512     2.374015 
1235.083670     0.691242     2.832328   449.092831     2.802044     2.373011 
1236.318750     0.691931     2.868474   444.803239     2.816658     2.372007 
1237.555070     0.692620     2.913950   438.030770     2.828719     2.371003 
1238.792630     0.693311     2.843750   447.877875     2.837625     2.369999 
1240.031420     0.694001     2.807848   454.528740     2.842868     2.368994 
1241.271450     0.694693     2.828431   452.223669     2.844100     2.367989 
1242.512720     0.695385     2.852499   448.344392     2.841182     2.366984 
1243.755230     0.696079     2.811813   455.126063     2.834206     2.365979 
1244.998990     0.696772     2.816980   454.306330     2.823490     2.364973 
1246.243990     0.697467     2.804405   457.026124     2.809551     2.363967 
1247.490230     0.698162     2.808872   456.395416     2.793060     2.362961 
1248.737720     0.698858     2.797057   458.663336     2.774794     2.361955 
1249.986460     0.699554     2.740666   468.475121     2.755592     2.360949 
1251.236450     0.700251     2.733557   470.015496     2.736311     2.359943 
1252.487680     0.700949     2.720844   472.558562     2.717794     2.358936 
1253.740170     0.701648     2.673202   481.926820     2.700848     2.357929 
1254.993910     0.702347     2.678952   481.383908     2.686224     2.356922 
1256.248910     0.703047     2.639348   487.850900     2.674603     2.355915 
1257.505150     0.703748     2.553128   504.520663     2.666582     2.354907 
1258.762660     0.704449     2.607460   494.262894     2.662673     2.353900 
1260.021420     0.705151     2.610391   494.104259     2.663284     2.352892 
1261.281440     0.705854     2.634881   490.406896     2.668701     2.351884 
1262.542730     0.706558     2.591371   498.510750     2.679097     2.350876 
1263.805270     0.707262     2.587935   499.570718     2.694521     2.349867 
1265.069070     0.707967     2.666218   485.553128     2.714888     2.348859 
1266.334140     0.708672     2.731830   475.563189     2.739975     2.347850 
1267.600480     0.709379     2.717447   478.346843     2.769411     2.346841 
1268.868080     0.710086     2.642543   490.940998     2.802676     2.345832 
1270.136940     0.710794     2.755715   472.770867     2.839091     2.344823 
1271.407080     0.711502     2.827397   461.381180     2.877822     2.343813 
1272.678490     0.712211     2.868147   454.927084     2.917873     2.342804 
1273.951170     0.712921     2.893663   451.748782     2.958090     2.341794 
1275.225120     0.713632     2.881624   453.774217     2.997190     2.340784 
1276.500340     0.714343     2.941127   445.434317     3.033800     2.339774 
1277.776840     0.715055     2.962596   442.839927     3.066522     2.338763 
1279.054620     0.715768     2.961286   443.125413     3.094020     2.337753 
1280.333680     0.716481     2.989843   439.330323     3.115133     2.336742 
1281.614010     0.717195     3.014979   436.860580     3.128987     2.335731 
1282.895620     0.717910     3.028999   435.876290     3.135081     2.334720 
1284.178520     0.718626     2.972035   442.817003     3.133331     2.333709 
1285.462700     0.719342     2.924845   450.015314     3.124063     2.332697 
1286.748160     0.720059     2.937784   448.651943     3.107954     2.331686 
1288.034910     0.720777     2.948896   446.769248     3.085951     2.330674 
1289.322940     0.721495     2.954707   447.012229     3.059163     2.329662 
1290.612270     0.722214     2.891330   456.780010     3.028764     2.328650 
1291.902880     0.722934     2.918587   453.735747     2.995907     2.327638 
1293.194780     0.723655     2.807677   469.729699     2.961657     2.326626 
1294.487980     0.724376     2.779356   475.779183     2.926940     2.325613 
1295.782460     0.725098     2.696455   489.791489     2.892514     2.324600 
1297.078250     0.725821     2.729566   484.879987     2.858958     2.323588 
1298.375320     0.726544     2.675447   494.651016     2.826658     2.322575 
1299.673700     0.727269     2.591916   510.692539     2.795832     2.321561 
1300.973370     0.727993     2.628024   504.397164     2.766559     2.320548 
1302.274350     0.728719     2.562636   516.799975     2.738811     2.319535 
1303.576620     0.729445     2.490836   531.149646     2.712499     2.318521 
1304.880200     0.730173     2.441459   542.044620     2.687509     2.317507 
1306.185080     0.730900     2.483134   533.412174     2.663733     2.316493 
1307.491260     0.731629     2.464574   537.643317     2.641089     2.315479 
1308.798750     0.732358     2.503653   530.120920     2.619525     2.314465 
1310.107550     0.733088     2.467991   538.769053     2.599039     2.313451 
1311.417660     0.733819     2.407434   551.089313     2.579724     2.312436 
1312.729080     0.734551     2.451084   542.692849     2.561614     2.311421 
1314.041810     0.735283     2.456800   541.810472     2.544659     2.310406 
1315.355850     0.736016     2.356161   564.557508     2.528848     2.309391 
1316.671210     0.736749     2.385901   558.403182     2.514196     2.308376 
1317.987880     0.737484     2.348457   566.857522     2.500735     2.307361 
1319.305860     0.738219     2.307196   576.459139     2.488502     2.306346 
1320.625170     0.738955     2.293063   581.072008     2.477524     2.305330 
1321.945800     0.739691     2.289791   583.237078     2.467821     2.304314 
1323.267740     0.740429     2.321277   576.184641     2.459407     2.303298 
1324.591010     0.741167     2.316614   577.584913     2.452277     2.302282 
1325.915600     0.741906     2.296989   582.334973     2.446423     2.301266 
1327.241520     0.742645     2.285088   585.913456     2.441833     2.300250 
1328.568760     0.743386     2.350502   570.795867     2.438497     2.299234 
1329.897330     0.744127     2.350787   571.690965     2.436412     2.298217 
1331.227220     0.744868     2.317873   579.551319     2.435582     2.297200 
1332.558450     0.745611     2.315093   579.731621     2.436030     2.296184 
1333.891010     0.746354     2.287446   588.178410     2.437807     2.295167 
1335.224900     0.747098     2.310934   582.618379     2.440992     2.294150 
1336.560120     0.747843     2.357443   572.699716     2.445704     2.293132 
1337.896680     0.748589     2.456187   550.654371     2.452109     2.292115 
1339.234580     0.749335     2.412434   560.781168     2.460432     2.291098 
1340.573820     0.750082     2.448725   553.924348     2.470954     2.290080 
1341.914390     0.750830     2.452500   552.639581     2.484028     2.289062 
1343.256300     0.751578     2.450265   553.742398     2.500073     2.288044 
1344.599560     0.752327     2.454197   552.754964     2.519583     2.287027 
1345.944160     0.753077     2.506639   542.598043     2.543120     2.286008 
1347.290100     0.753828     2.566233   530.828092     2.571309     2.284990 
1348.637390     0.754580     2.572148   530.630264     2.604847     2.283972 
1349.986030     0.755332     2.618157   522.510126     2.644431     2.282953 
1351.336020     0.756085     2.633936   519.924615     2.690773     2.281935 
1352.687350     0.756839     2.737609   501.097242     2.744564     2.280916 
1354.040040     0.757593     2.787445   492.725249     2.806429     2.279897 
1355.394080     0.758348     2.835668   485.957386     2.876880     2.278878 
1356.749480     0.759104     2.924818   471.403569     2.956262     2.277859 
1358.106220     0.759861     2.947425   468.205114     3.044697     2.276840 
1359.464330     0.760619     3.038087   454.774394     3.142032     2.275821 
1360.823800     0.761377     3.085421   448.003966     3.247780     2.274802 
1362.184620     0.762136     3.230672   428.969346     3.361074     2.273782 
1363.546800     0.762896     3.421063   406.166392     3.480615     2.272763 
1364.910350     0.763656     3.503393   397.077235     3.604643     2.271743 
1366.275260     0.764418     3.627947   384.154401     3.730905     2.270723 
1367.641540     0.765180     3.703606   376.632077     3.856656     2.269703 
1369.009180     0.765943     3.871323   361.083543     3.978670     2.268683 
1370.378190     0.766706     4.047713   346.140129     4.093318     2.267663 
1371.748570     0.767471     4.213669   333.096670     4.196708     2.266643 
1373.120310     0.768236     4.375385   320.906474     4.284912     2.265623 
1374.493430     0.769002     4.370298   321.672762     4.354277     2.264602 
1375.867930     0.769768     4.491592   313.381906     4.401761     2.263582 
1377.243800     0.770536     4.516512   311.781897     4.425267     2.262561 
1378.621040     0.771304     4.502908   313.119998     4.423882     2.261540 
1379.999660     0.772073     4.505021   313.291055     4.397960     2.260519 
1381.379660     0.772843     4.457117   317.010562     4.349058     2.259498 
1382.761040     0.773613     4.465458   316.664736     4.279730     2.258477 
1384.143800     0.774385     4.368000   323.588718     4.193258     2.257456 
1385.527940     0.775157     4.335144   326.085925     4.093351     2.256435 
1386.913470     0.775930     4.088436   345.825305     3.983869     2.255414 
1388.300390     0.776703     3.990294   354.145914     3.868608     2.254393 
1389.688690     0.777478     3.848240   367.561766     3.751130     2.253371 
1391.078370     0.778253     3.729610   379.200175     3.634649     2.252349 
1392.469450     0.779029     3.600573   392.745785     3.521967     2.251328 
1393.861920     0.779805     3.526484   401.142763     3.415449     2.250306 
1395.255780     0.780583     3.449434   409.924461     3.317006     2.249284 
1396.651040     0.781361     3.408079   415.720208     3.228134     2.248262 
1398.047690     0.782140     3.369041   420.613411     3.149889     2.247240 
1399.445740     0.782920     3.220172   439.717150     3.082999     2.246218 
1400.845180     0.783701     3.179417   445.155425     3.027907     2.245196 
1402.246030     0.784482     3.214575   440.949580     2.984834     2.244174 
1403.648280     0.785264     3.158804   449.582219     2.953845     2.243152 
1405.051920     0.786047     3.133641   453.535747     2.934905     2.242129 
1406.456980     0.786831     3.146801   451.921853     2.927917     2.241107 
1407.863430     0.787615     3.076596   462.314366     2.932753     2.240084 
1409.271300     0.788401     3.058459   465.582115     2.949248     2.239062 
1410.680570     0.789187     3.164135   450.632647     2.977200     2.238039 
1412.091250     0.789974     3.104524   459.593802     3.016319     2.237016 
1413.503340     0.790761     3.130424   456.427203     3.066187     2.235994 
1414.916840     0.791550     3.189504   448.378380     3.126222     2.234971 
1416.331760     0.792339     3.208669   445.771441     3.195703     2.233948 
1417.748090     0.793129     3.294474   434.856328     3.273604     2.232925 
1419.165840     0.793920     3.303013   434.111159     3.358517     2.231902 
1420.585010     0.794711     3.429216   418.923796     3.448705     2.230879 
1422.005590     0.795504     3.497714   411.340540     3.542093     2.229855 
1423.427600     0.796297     3.611534   399.171848     3.636229     2.228832 
1424.851020     0.797091     3.688045   391.260895     3.728295     2.227809 
1426.275870     0.797886     3.718136   388.416684     3.815147     2.226785 
1427.702150     0.798681     3.764655   383.712958     3.893421     2.225762 
1429.129850     0.799478     3.869766   374.073192     3.959710     2.224738 
1430.558980     0.800275     3.949109   366.922324     4.010822     2.223715 
1431.989540     0.801073     4.001195   362.667401     4.044068     2.222691 
1433.421530     0.801872     4.020917   361.164658     4.057540     2.221667 
1434.854950     0.802671     4.003433   363.077308     4.050321     2.220644 
1436.289810     0.803471     3.915326   371.400114     4.022570     2.219620 
1437.726100     0.804273     3.914801   371.866651     3.975467     2.218596 
1439.163820     0.805075     3.945571   369.066222     3.911050     2.217572 
1440.602990     0.805877     3.705588   392.670141     3.831980     2.216548 
1442.043590     0.806681     3.603192   403.967513     3.741286     2.215524 
1443.485630     0.807485     3.541719   411.117549     3.642141     2.214500 
1444.929120     0.808290     3.523671   413.910197     3.537683     2.213476 
1446.374050     0.809096     3.358625   433.871208     3.430842     2.212452 
1447.820420     0.809903     3.271260   445.760523     3.324251     2.211428 
1449.268240     0.810711     3.235599   450.529351     3.220195     2.210404 
1450.717510     0.811519     3.129864   465.691636     3.120587     2.209380 
1452.168230     0.812328     3.022161   482.604632     3.026957     2.208355 
1453.620400     0.813138     2.986095   488.728980     2.940466     2.207331 
1455.074020     0.813949     2.951510   494.445793     2.861938     2.206307 
1456.529090     0.814761     2.869969   509.022984     2.791884     2.205282 
1457.985620     0.815573     2.929438   498.842156     2.730550     2.204258 
1459.443610     0.816387     2.833453   515.280255     2.677971     2.203233 
1460.903050     0.817201     2.728229   535.270614     2.634012     2.202209 
1462.363950     0.818016     2.720254   537.740568     2.598418     2.201184 
1463.826320     0.818831     2.715051   538.753797     2.570891     2.200160 
1465.290140     0.819648     2.674539   547.416338     2.551023     2.199135 
1466.755430     0.820465     2.687895   545.539702     2.538434     2.198111 
1468.222190     0.821283     2.682020   546.671936     2.532758     2.197086 
1469.690410     0.822102     2.617608   559.573336     2.533654     2.196061 
1471.160100     0.822922     2.638384   556.069923     2.540809     2.195037 
1472.631260     0.823743     2.674088   549.203814     2.553929     2.194012 
1474.103890     0.824564     2.691775   545.959157     2.572735     2.192987 
1475.578000     0.825386     2.743133   536.648882     2.596935     2.191963 
1477.053570     0.826209     2.734823   538.874616     2.626191     2.190938 
1478.530630     0.827033     2.751799   536.098823     2.660116     2.189913 
1480.009160     0.827858     2.763434   534.051146     2.698261     2.188888 
1481.489170     0.828684     2.768993   533.892221     2.740034     2.187863 
1482.970660     0.829510     2.822526   523.992631     2.784706     2.186839 
1484.453630     0.830337     2.855022   518.738988     2.831412     2.185814 
1485.938080     0.831165     2.977779   498.220150     2.879138     2.184789 
1487.424020     0.831994     2.973319   499.192854     2.926705     2.183764 
1488.911440     0.832824     3.019332   491.421500     2.972785     2.182739 
1490.400360     0.833654     3.140788   473.698215     3.015937     2.181714 
1491.890760     0.834486     3.156482   471.752983     3.054672     2.180689 
1493.382650     0.835318     3.158343   471.886624     3.087551     2.179664 
1494.876030     0.836151     3.205785   465.603815     3.113316     2.178640 
1496.370900     0.836985     3.213207   464.956677     3.131032     2.177615 
1497.867280     0.837819     3.216343   464.815546     3.140200     2.176590 
1499.365140     0.838655     3.153629   474.172618     3.140830     2.175565 
1500.864510     0.839491     3.192457   468.719181     3.133448     2.174540 
1502.365370     0.840329     3.150536   475.699076     3.119042     2.173515 
1503.867740     0.841167     3.187638   470.559291     3.098948     2.172490 
1505.371610     0.842005     3.128753   479.367472     3.074729     2.171465 
1506.876980     0.842845     3.103925   483.787014     3.048043     2.170440 
1508.383850     0.843686     3.034381   495.064047     3.020530     2.169415 
1509.892240     0.844527     2.986623   502.720034     2.993722     2.168391 
1511.402130     0.845369     3.005986   499.353946     2.968979     2.167366 
1512.913530     0.846212     2.948944   510.281240     2.947436     2.166341 
1514.426450     0.847056     2.984522   504.463100     2.929971     2.165316 
1515.940870     0.847901     2.968994   507.634618     2.917189     2.164291 
1517.456810     0.848747     2.969097   508.343792     2.909426     2.163266 
1518.974270     0.849593     2.964290   508.722687     2.906747     2.162241 
1520.493240     0.850440     3.013264   501.033759     2.908960     2.161217 
1522.013740     0.851289     3.042484   497.209485     2.915644     2.160192 
1523.535750     0.852138     3.107800   486.999902     2.926184     2.159167 
1525.059290     0.852987     3.082103   491.435227     2.939818     2.158142 
1526.584350     0.853838     3.105470   487.692757     2.955724     2.157118 
1528.110930     0.854690     3.142978   482.700064     2.973076     2.156093 
1529.639040     0.855542     3.185785   476.732055     2.991188     2.155068 
1531.168680     0.856395     3.188374   477.039896     3.009625     2.154044 
1532.699850     0.857249     3.277888   464.772057     3.028276     2.153019 
1534.232550     0.858104     3.245264   469.366871     3.047459     2.151994 
1535.766780     0.858960     3.317601   459.456484     3.067939     2.150970 
1537.302550     0.859817     3.329015   458.715009     3.090883     2.149945 
1538.839850     0.860674     3.326789   459.141497     3.117780     2.148921 
1540.378690     0.861533     3.315948   460.596686     3.150331     2.147896 
1541.919070     0.862392     3.396489   450.477334     3.190329     2.146872 
1543.460990     0.863252     3.381423   452.564296     3.239534     2.145848 
1545.004450     0.864113     3.401170   450.915171     3.299535     2.144823 
1546.549450     0.864975     3.440372   445.850886     3.371682     2.143799 
1548.096000     0.865837     3.484520   440.562237     3.456891     2.142775 
1549.644100     0.866701     3.638488   422.523893     3.555625     2.141750 
1551.193740     0.867565     3.711439   414.350962     3.667846     2.140726 
1552.744940     0.868431     3.774749   407.964848     3.792856     2.139702 
1554.297680     0.869297     3.836463   401.863446     3.929188     2.138678 
1555.851980     0.870164     3.971759   389.249817     4.074658     2.137654 
1557.407830     0.871032     4.116498   375.608526     4.226343     2.136630 
1558.965240     0.871900     4.313176   358.971316     4.380567     2.135606 
1560.524210     0.872770     4.414650   351.375016     4.532913     2.134582 
1562.084730     0.873641     4.617828   336.383571     4.678312     2.133558 
1563.646810     0.874512     4.833903   321.766822     4.811194     2.132534 
1565.210460     0.875384     4.912638   316.698662     4.925803     2.131510 
1566.775670     0.876257     4.994272   311.708030     5.016607     2.130487 
1568.342450     0.877131     5.068548   307.445598     5.078799     2.129463 
1569.910790     0.878006     5.121375   304.606037     5.108798     2.128439 
1571.480700     0.878882     5.081639   307.244189     5.104654     2.127416 
1573.052180     0.879758     5.033884   310.320568     5.066240     2.126392 
1574.625230     0.880636     5.005162   312.556383     4.995218     2.125369 
1576.199860     0.881514     4.872251   321.133552     4.894785     2.124345 
1577.776060     0.882393     4.870593   321.513244     4.769276     2.123322 
1579.353830     0.883274     4.688558   333.918898     4.623720     2.122299 
1580.933190     0.884155     4.411176   354.922547     4.463433     2.121276 
1582.514120     0.885036     4.294259   364.531040     4.293668     2.120253 
1584.096640     0.885919     4.114679   380.569653     4.119356     2.119230 
1585.680730     0.886803     3.909473   400.716802     3.944955     2.118207 
1587.266410     0.887687     3.759999   416.563006     3.774327     2.117184 
1588.853680     0.888573     3.599571   435.184417     3.610670     2.116161 
1590.442530     0.889459     3.467089   451.481399     3.456524     2.115138 
1592.032980     0.890346     3.303674   473.704401     3.313771     2.114115 
1593.625010     0.891234     3.250289   482.202221     3.183687     2.113093 
1595.218630     0.892123     3.128748   500.617492     3.066989     2.112070 
1596.813850     0.893013     3.127378   501.267338     2.963904     2.111048 
1598.410670     0.893904     3.109083   504.805678     2.874248     2.110026 
1600.009080     0.894795     2.948392   531.969042     2.797507     2.109003 
1601.609090     0.895688     2.912599   539.024008     2.732926     2.107981 
1603.210700     0.896581     2.855783   550.063293     2.679590     2.106959 
1604.813910     0.897476     2.831989   554.759917     2.636507     2.105937 
1606.418720     0.898371     2.910824   539.477567     2.602718     2.104915 
1608.025140     0.899267     2.839187   554.238933     2.577242     2.103893 
1609.633160     0.900164     2.789325   564.887641     2.559265     2.102871 
1611.242800     0.901062     2.857170   552.162319     2.548169     2.101850 
1612.854040     0.901961     2.826738   557.981696     2.543563     2.100828 
1614.466890     0.902860     2.831142   557.246691     2.545274     2.099807 
1616.081360     0.903761     2.845273   555.150549     2.553352     2.098785 
1617.697440     0.904662     2.811968   561.931101     2.568076     2.097764 
1619.315140     0.905565     2.846030   556.382138     2.589927     2.096743 
1620.934450     0.906468     2.846500   557.036543     2.619503     2.095722 
1622.555390     0.907372     2.894538   548.201791     2.657542     2.094700 
1624.177940     0.908277     2.962295   536.334992     2.704852     2.093680 
1625.802120     0.909183     2.994766   531.259344     2.762248     2.092659 
1627.427920     0.910090     3.013415   528.426206     2.830483     2.091638 
1629.055350     0.910998     3.099123   513.950341     2.910178     2.090617 
1630.684410     0.911907     3.176805   501.923622     3.001746     2.089597 
1632.315090     0.912816     3.194730   499.900947     3.105312     2.088577 
1633.947410     0.913727     3.252431   491.494061     3.220654     2.087556 
1635.581350     0.914638     3.345629   477.880371     3.347144     2.086536 
1637.216940     0.915551     3.439939   465.785714     3.483626     2.085516 
1638.854150     0.916464     3.585980   447.471714     3.628384     2.084496 
1640.493010     0.917378     3.781494   424.772903     3.779133     2.083476 
1642.133500     0.918293     3.862928   415.867225     3.932975     2.082457 
1643.775630     0.919209     4.024427   399.797517     4.086393     2.081437 
1645.419410     0.920126     4.161092   387.263044     4.235268     2.080418 
1647.064830     0.921044     4.300532   375.161671     4.374957     2.079398 
1648.711890     0.921963     4.397272   367.258376     4.500470     2.078379 
1650.360610     0.922883     4.659450   347.201926     4.606756     2.077360 
1652.010970     0.923803     4.711001   343.585106     4.689096     2.076341 
1653.662980     0.924725     4.786882   338.470638     4.743569     2.075322 
1655.316640     0.925647     4.822076   336.425528     4.767497     2.074303 
1656.971960     0.926571     4.864900   333.369678     4.759769     2.073285 
1658.628930     0.927495     4.740164   342.358221     4.720975     2.072266 
1660.287560     0.928420     4.588730   353.954984     4.653278     2.071248 
1661.947840     0.929346     4.526441   359.029134     4.560129     2.070230 
1663.609790     0.930273     4.393357   370.018854     4.445917     2.069212 
1665.273400     0.931201     4.248106   382.879847     4.315600     2.068194 
1666.938680     0.932130     4.108843   396.024284     4.174275     2.067176 
1668.605610     0.933060     3.909417   416.250138     4.026881     2.066158 
1670.274220     0.933991     3.708599   438.742310     3.877989     2.065141 
1671.944490     0.934923     3.582555   454.515174     3.731678     2.064124 
1673.616440     0.935855     3.488887   466.603061     3.591445     2.063106 
1675.290060     0.936789     3.331793   488.686630     3.460171     2.062089 
1676.965350     0.937723     3.283702   496.252298     3.340086     2.061072 
1678.642310     0.938659     3.142327   518.442802     3.232797     2.060055 
1680.320950     0.939595     3.037013   536.597666     3.139302     2.059039 
1682.001270     0.940533     3.047742   534.867125     3.060032     2.058022 
1683.683280     0.941471     2.939646   554.927206     2.994937     2.057006 
1685.366960     0.942410     2.913652   560.263350     2.943443     2.055990 
1687.052330     0.943350     2.872625   568.241521     2.904573     2.054974 
1688.739380     0.944291     2.884239   566.364155     2.877030     2.053958 
1690.428120     0.945233     2.816146   580.578157     2.859238     2.052942 
1692.118550     0.946176     2.875118   569.070879     2.849408     2.051926 
1693.810660     0.947120     2.794027   585.820714     2.845610     2.050911 
1695.504470     0.948065     2.785830   587.363030     2.845833     2.049896 
1697.199980     0.949011     2.816954   581.647843     2.848065     2.048881 
1698.897180     0.949958     2.866563   572.318075     2.850389     2.047866 
1700.596080     0.950905     2.818335   582.632442     2.851118     2.046851 
1702.296670     0.951854     2.795093   587.806847     2.848859     2.045836 
1703.998970     0.952804     2.720401   604.353533     2.842653     2.044822 
1705.702970     0.953754     2.741416   599.989390     2.832028     2.043808 
1707.408670     0.954706     2.641839   621.799532     2.816996     2.042794 
1709.116080     0.955658     2.670240   616.753758     2.798009     2.041780 
1710.825200     0.956612     2.659196   619.588521     2.775877     2.040766 
1712.536020     0.957566     2.658342   620.213297     2.751677     2.039752 
1714.248560     0.958521     2.576114   639.474146     2.726660     2.038739 
1715.962810     0.959477     2.516268   654.615056     2.702135     2.037726 
1717.678770     0.960435     2.505721   658.628634     2.679443     2.036713 
1719.396450     0.961393     2.486311   663.933149     2.659885     2.035700 
1721.115840     0.962352     2.436995   677.131501     2.644688     2.034687 
1722.836960     0.963312     2.428320   680.324596     2.634963     2.033675 
1724.559800     0.964273     2.443808   677.248514     2.631676     2.032662 
1726.284360     0.965235     2.490694   665.321715     2.635618     2.031650 
1728.010640     0.966198     2.473614   669.375082     2.647380     2.030638 
1729.738650     0.967162     2.458652   673.909747     2.667334     2.029626 
1731.468390     0.968127     2.437297   680.060274     2.695608     2.028615 
1733.199860     0.969093     2.478601   669.472075     2.732254     2.027603 
1734.933060     0.970060     2.582337   642.963164     2.777052     2.026592 
1736.667990     0.971028     2.582490   644.048388     2.829042     2.025581 
1738.404660     0.971996     2.595088   640.845376     2.886982     2.024571 
1740.143060     0.972966     2.700265   617.041815     2.949468     2.023560 
1741.883210     0.973937     2.716633   614.628091     3.014884     2.022550 
1743.625090     0.974909     2.822362   592.306544     3.081322     2.021539 
1745.368710     0.975881     2.919034   572.636402     3.146578     2.020529 
1747.114080     0.976855     2.997747   558.612255     3.208212     2.019520 
1748.861200     0.977829     3.037335   551.887356     3.263623     2.018510 
1750.610060     0.978805     3.075498   545.384536     3.310196     2.017501 
1752.360670     0.979782     3.075094   545.726803     3.345498     2.016491 
1754.113030     0.980759     3.162569   531.628112     3.367519     2.015482 
1755.867140     0.981738     3.176271   529.638149     3.374875     2.014474 
1757.623010     0.982717     3.140512   535.748956     3.366963     2.013465 
1759.380630     0.983698     3.125086   538.568020     3.344013     2.012457 
1761.140010     0.984679     3.143169   536.091624     3.307033     2.011449 
1762.901150     0.985661     2.979502   565.207850     3.257661     2.010441 
1764.664050     0.986645     2.959720   569.755963     3.197968     2.009433 
1766.428720     0.987629     2.873398   587.002764     3.130253     2.008426 
1768.195150     0.988615     2.807176   601.283306     3.056873     2.007418 
1769.963340     0.989601     2.736670   616.600619     2.980096     2.006411 
1771.733310     0.990588     2.691500   627.420759     2.902010     2.005404 
1773.505040     0.991577     2.574780   655.537875     2.824466     2.004398 
1775.278540     0.992566     2.525336   669.151040     2.749037     2.003391 
1777.053820     0.993556     2.507806   674.095927     2.677013     2.002385 
1778.830880     0.994548     2.412418   699.756607     2.609399     2.001379 
1780.609710     0.995540     2.356766   717.307450     2.546928     2.000374 
1782.390320     0.996533     2.275118   743.880637     2.490078     1.999368 
1784.172710     0.997528     2.278852   743.059624     2.439098     1.998363 
1785.956880     0.998523     2.194491   771.190154     2.393947     1.997358 
1787.742840     0.999519     2.171348   780.375421     2.354517     1.996353 
1789.530580     1.000516     2.181108   777.871851     2.320704     1.995349 
1791.320110     1.001515     2.100038   806.928808     2.292198     1.994345 
1793.111430     1.002514     2.085662   812.951377     2.268599     1.993341 
1794.904540     1.003514     2.100081   808.017329     2.249461     1.992337 
1796.699450     1.004516     2.095849   810.285400     2.234327     1.991333 
1798.496150     1.005518     2.099222   808.758340     2.222754     1.990330 
1800.294640     1.006521     2.033848   836.555416     2.214329     1.989327 
1802.094940     1.007525     2.075198   820.357256     2.208675     1.988324 
1803.897030     1.008531     2.114286   806.332250     2.205455     1.987322 
1805.700930     1.009537     2.049255   832.477405     2.204380     1.986319 
1807.506630     1.010544     2.027936   841.445941     2.205194     1.985317 
1809.314140     1.011553     2.031198   840.373486     2.207687     1.984315 
1811.123450     1.012562     2.066442   826.937556     2.211693     1.983314 
1812.934570     1.013572     2.083026   821.174607     2.217091     1.982313 
1814.747510     1.014584     2.093755   818.491059     2.223803     1.981312 
1816.562260     1.015596     2.113286   810.168703     2.231789     1.980311 
1818.378820     1.016609     2.170338   790.686270     2.241067     1.979310 
1820.197200     1.017624     2.128785   806.841253     2.251709     1.978310 
1822.017390     1.018639     2.183186   787.246021     2.263861     1.977310 
1823.839410     1.019656     2.220785   774.252335     2.277770     1.976310 
1825.663250     1.020673     2.259333   762.600166     2.293800     1.975311 
1827.488910     1.021691     2.318934   744.554681     2.312451     1.974312 
1829.316400     1.022711     2.360055   731.603813     2.334382     1.973313 
1831.145720     1.023731     2.362467   731.887267     2.360446     1.972314 
1832.976870     1.024753     2.361570   732.828677     2.391627     1.971316 
1834.809840     1.025775     2.359193   733.753618     2.429079     1.970318 
1836.644650     1.026799     2.427005   714.660939     2.474091     1.969320 
1838.481300     1.027824     2.480242   699.256719     2.528048     1.968322 
1840.319780     1.028849     2.602888   667.566917     2.592372     1.967325 
1842.160100     1.029876     2.604956   668.125417     2.668470     1.966328 
1844.002260     1.030903     2.679448   649.725890     2.757657     1.965331 
1845.846260     1.031932     2.719672   640.503857     2.861084     1.964335 
1847.692110     1.032962     2.875418   606.997844     2.979645     1.963339 
1849.539800     1.033992     2.940086   594.533896     3.113889     1.962343 
1851.389340     1.035024     3.083120   568.083882     3.263932     1.961347 
1853.240730     1.036057     3.244656   539.669331     3.429360     1.960352 
1855.093970     1.037091     3.356140   522.435128     3.609151     1.959357 
1856.949060     1.038126     3.562481   493.117255     3.801596     1.958362 
1858.806010     1.039162     3.729115   471.795406     4.004177     1.957368 
1860.664820     1.040199     3.897552   451.774708     4.213564     1.956374 
1862.525480     1.041237     4.076724   432.633576     4.425737     1.955380 
1864.388010     1.042276     4.389129   402.607883     4.635782     1.954386 
1866.252400     1.043316     4.655243   379.903536     4.837919     1.953393 
1868.118650     1.044357     4.896969   361.525684     5.025671     1.952400 
1869.986770     1.045399     5.035203   351.826232     5.192146     1.951408 
1871.856750     1.046442     5.236293   338.789438     5.330458     1.950415 
1873.728610     1.047486     5.384844   329.672550     5.434303     1.949423 
1875.602340     1.048532     5.451462   325.849105     5.498600     1.948432 
1877.477940     1.049578     5.502326   323.143762     5.520086     1.947440 
1879.355420     1.050625     5.518187   322.535964     5.497708     1.946449 
1881.234770     1.051674     5.467675   325.723266     5.432716     1.945458 
1883.116010     1.052723     5.197464   342.775167     5.328455     1.944468 
1884.999130     1.053774     5.093402   350.104638     5.189909     1.943478 
1886.884120     1.054825     4.949465   360.357881     5.023153     1.942488 
1888.771010     1.055878     4.745586   376.111464     4.834749     1.941498 
1890.659780     1.056931     4.481456   398.270588     4.631283     1.940509 
1892.550440     1.057986     4.217543   423.382945     4.419030     1.939520 
1894.442990     1.059042     3.989849   447.641007     4.203717     1.938532 
1896.337430     1.060099     3.801505   469.736826     3.990370     1.937543 
1898.233770     1.061157     3.618772   493.755179     3.783241     1.936555 
1900.132000     1.062216     3.460800   516.260905     3.585785     1.935568 
1902.032140     1.063276     3.325751   537.454127     3.400667     1.934581 
1903.934170     1.064337     3.196684   559.611725     3.229802     1.933594 
1905.838100     1.065399     3.017380   593.355920     3.074414     1.932607 
1907.743940     1.066462     2.863167   624.868458     2.935103     1.931621 
1909.651680     1.067526     2.780562   643.641923     2.811934     1.930635 
1911.561340     1.068592     2.696513   663.964285     2.704526     1.929649 
1913.472900     1.069658     2.589157   691.745076     2.612171     1.928664 
1915.386370     1.070725     2.536580   706.504001     2.533904     1.927679 
1917.301760     1.071794     2.503667   715.788328     2.468509     1.926694 
1919.219060     1.072864     2.467624   726.890910     2.414728     1.925710 
1921.138280     1.073934     2.390687   751.087198     2.371275     1.924726 
1923.059420     1.075006     2.359392   761.451624     2.336882     1.923743 
1924.982480     1.076079     2.299261   781.321526     2.310339     1.922759 
1926.907460     1.077153     2.239363   803.156288     2.290517     1.921777 
1928.834370     1.078228     2.197634   818.888815     2.276377     1.920794 
1930.763200     1.079304     2.250876   799.383039     2.266981     1.919812 
1932.693960     1.080381     2.231031   807.210364     2.261491     1.918830 
1934.626660     1.081459     2.226865   809.727511     2.259115     1.917849 
1936.561280     1.082538     2.205761   818.080957     2.259155     1.916867 
1938.497840     1.083618     2.270099   796.771327     2.260975     1.915887 
1940.436340     1.084700     2.262368   799.660202     2.263988     1.914906 
1942.376780     1.085782     2.277359   794.385501     2.267620     1.913926 
1944.319160     1.086866     2.267979   798.511344     2.271416     1.912947 
1946.263470     1.087951     2.234004   811.580446     2.275036     1.911967 
1948.209740     1.089036     2.241572   809.021984     2.278180     1.910988 
1950.157950     1.090123     2.328368   780.542435     2.280633     1.910010 
1952.108110     1.091211     2.372614   766.345627     2.282264     1.909031 
1954.060210     1.092300     2.335778   779.142136     2.283033     1.908053 
1956.014270     1.093390     2.374552   766.939134     2.282967     1.907076 
1957.970290     1.094481     2.308358   789.044447     2.282152     1.906099 
1959.928260     1.095574     2.327888   783.051907     2.280707     1.905122 
1961.888190     1.096667     2.367865   771.150749     2.278798     1.904146 
1963.850080     1.097762     2.395791   762.450667     2.276644     1.903170 
1965.813930     1.098857     2.353916   775.799345     2.274522     1.902194 
1967.779740     1.099954     2.335851   783.419285     2.272791     1.901219 
1969.747520     1.101052     2.409802   760.718421     2.271910     1.900244 
1971.717270     1.102150     2.380567   769.746591     2.272444     1.899269 
1973.688980     1.103250     2.392133   766.627011     2.275067     1.898295 
1975.662670     1.104351     2.361638   776.828932     2.280560     1.897322 
1977.638340     1.105454     2.443687   752.024659     2.289795     1.896348 
1979.615970     1.106557     2.441404   753.133329     2.303733     1.895375 
1981.595590     1.107661     2.491814   738.841104     2.323400     1.894403 
1983.577190     1.108767     2.497527   738.094586     2.349883     1.893431 
1985.560760     1.109873     2.568075   718.437258     2.384316     1.892459 
1987.546320     1.110981     2.524722   731.779567     2.427767     1.891487 
1989.533870     1.112090     2.559161   721.927696     2.481294     1.890516 
1991.523400     1.113200     2.599158   711.861500     2.545927     1.889546 
1993.514930     1.114311     2.710621   683.458489     2.622541     1.888576 
1995.508440     1.115423     2.718562   681.969333     2.711794     1.887606 
1997.503950     1.116536     2.817583   658.663793     2.814076     1.886636 
1999.501450     1.117650     2.977979   624.236326     2.929479     1.885667 
2001.500960     1.118766     3.084620   602.894530     3.057940     1.884699 
2003.502460     1.119882     3.153828   590.673519     3.198554     1.883731 
2005.505960     1.121000     3.288584   566.760093     3.349741     1.882763 
2007.511460     1.122119     3.445348   541.992378     3.509488     1.881795 
2009.518980     1.123239     3.572560   523.380721     3.675258     1.880828 
2011.528500     1.124360     3.774186   495.995482     3.843881     1.879862 
2013.540020     1.125482     3.927752   477.184755     4.011522     1.878896 
2015.553560     1.126605     4.196598   447.139656     4.173694     1.877930 
2017.569120     1.127730     4.339271   433.161744     4.325345     1.876965 
2019.586690     1.128855     4.472921   420.354569     4.461044     1.876000 
2021.606270     1.129982     4.595611   409.464222     4.575306     1.875035 
2023.627880     1.131110     4.719109   399.141066     4.663028     1.874071 
2025.651510     1.132239     4.692959   401.859095     4.719990     1.873108 
2027.677160     1.133369     4.687430   402.608852     4.743354     1.872144 
2029.704840     1.134500     4.819075   392.079599     4.732004     1.871182 
2031.734540     1.135632     4.769242   396.393848     4.686659     1.870219 
2033.766280     1.136766     4.684007   403.957445     4.609735     1.869257 
2035.800040     1.137900     4.551282   415.816515     4.504976     1.868296 
2037.835840     1.139036     4.341260   436.237970     4.376885     1.867335 
2039.873680     1.140173     4.191398   452.402594     4.230725     1.866374 
2041.913550     1.141311     4.112899   461.169171     4.071869     1.865414 
2043.955460     1.142450     3.891106   487.734332     3.905338     1.864454 
2045.999420     1.143590     3.665027   518.055592     3.735686     1.863495 
2048.045420     1.144732     3.464960   548.130177     3.566933     1.862536 
2050.093470     1.145874     3.363665   564.817295     3.402518     1.861577 
2052.143560     1.147018     3.239961   587.064777     3.245276     1.860619 
2054.195700     1.148163     3.129039   608.162403     3.097445     1.859662 
2056.249900     1.149309     3.001038   634.479935     2.960684     1.858704 
2058.306150     1.150456     2.844278   669.383742     2.836124     1.857748 
2060.364450     1.151604     2.786734   683.628264     2.724471     1.856792 
2062.424820     1.152754     2.622141   727.458006     2.625917     1.855836 
2064.487240     1.153904     2.635981   724.352237     2.540358     1.854880 
2066.551730     1.155056     2.647416   721.720966     2.467431     1.853926 
2068.618280     1.156209     2.530201   755.058765     2.406589     1.852971 
2070.686900     1.157363     2.472426   773.244205     2.357166     1.852017 
2072.757590     1.158518     2.462200   777.208405     2.318434     1.851064 
2074.830340     1.159675     2.425086   789.428472     2.289658     1.850110 
2076.905180     1.160832     2.382465   803.995021     2.270126     1.849158 
2078.982080     1.161991     2.390070   802.350683     2.259170     1.848206 
2081.061060     1.163151     2.424652   791.623574     2.256194     1.847254 
2083.142120     1.164312     2.408609   797.341544     2.260631     1.846303 
2085.225270     1.165474     2.406166   799.527254     2.271958     1.845352 
2087.310490     1.166637     2.389650   806.162842     2.289668     1.844402 
2089.397800     1.167802     2.370212   813.191102     2.313258     1.843452 
2091.487200     1.168967     2.427896   794.800767     2.342194     1.842503 
2093.578690     1.170134     2.432730   793.335127     2.375890     1.841554 
2095.672270     1.171302     2.488195   776.382670     2.413676     1.840605 
2097.767940     1.172471     2.500261   773.035680     2.454775     1.839657 
2099.865710     1.173641     2.535866   763.981006     2.498261     1.838710 
2101.965570     1.174813     2.572752   753.640375     2.543070     1.837763 
2104.067540     1.175986     2.619968   740.663578     2.587979     1.836816 
2106.171600     1.177159     2.748565   706.914689     2.631613     1.835870 
2108.277780     1.178334     2.778715   700.185139     2.672474     1.834925 
2110.386050     1.179511     2.815019   692.013692     2.709001     1.833980 
2112.496440     1.180688     2.823636   689.943069     2.739661     1.833035 
2114.608940     1.181866     2.888869   675.665774     2.763085     1.832091 
2116.723550     1.183046     2.879387   678.309003     2.778205     1.831147 
2118.840270     1.184227     2.928512   667.877837     2.784376     1.830204 
2120.959110     1.185409     2.863745   683.036650     2.781438     1.829262 
2123.080070     1.186592     2.830831   691.826590     2.769713     1.828319 
2125.203150     1.187777     2.853268   687.225849     2.749939     1.827378 
2127.328350     1.188962     2.834318   692.525149     2.723154     1.826437 
2129.455680     1.190149     2.793418   703.247012     2.690574     1.825496 
2131.585140     1.191337     2.662567   738.294751     2.653475     1.824556 
2133.716720     1.192526     2.695161   729.782716     2.613101     1.823616 
2135.850440     1.193717     2.672925   736.144545     2.570612     1.822677 
2137.986290     1.194908     2.623094   750.444969     2.527054     1.821738 
2140.124270     1.196101     2.603762   756.886635     2.483356     1.820800 
2142.264400     1.197295     2.515880   784.380598     2.440342     1.819863 
2144.406660     1.198490     2.519024   783.385956     2.398726     1.818926 
2146.551070     1.199687     2.534695   779.272207     2.359098     1.817989 
2148.697620     1.200884     2.506045   789.114491     2.321842     1.817053 
2150.846320     1.202083     2.470821   801.580785     2.287598     1.816117 
2152.997160     1.203283     2.399437   825.470393     2.256913     1.815182 
2155.150160     1.204484     2.446662   810.570561     2.230156     1.814247 
2157.305310     1.205686     2.367978   838.129886     2.207619     1.813313 
2159.462620     1.206890     2.359106   842.191380     2.189573     1.812380 
2161.622080     1.208095     2.343682   848.228269     2.176301     1.811447 
2163.783700     1.209301     2.319292   857.589341     2.168116     1.810514 
2165.947490     1.210508     2.331600   853.822114     2.165377     1.809582 
2168.113430     1.211716     2.307078   864.518362     2.168517     1.808651 
2170.281550     1.212926     2.320682   860.227883     2.178008     1.807720 
2172.451830     1.214136     2.346980   851.082849     2.194381     1.806790 
2174.624280     1.215348     2.410391   829.975932     2.218234     1.805860 
2176.798900     1.216562     2.433303   822.860185     2.250204     1.804930 
2178.975700     1.217776     2.449566   818.116524     2.290944     1.804001 
2181.154680     1.218992     2.457442   816.242572     2.341081     1.803073 
2183.335830     1.220209     2.494748   804.867035     2.401178     1.802145 
2185.519170     1.221427     2.485744   808.758340     2.471682     1.801218 
2187.704690     1.222646     2.579199   779.986655     2.552867     1.800291 
2189.892390     1.223866     2.641280   762.828922     2.644811     1.799365 
2192.082290     1.225088     2.760083   731.304306     2.747340     1.798440 
2194.274370     1.226311     2.837180   711.924561     2.859786     1.797515 
2196.468640     1.227535     2.973583   680.191884     2.981094     1.796590 
2198.665110     1.228761     3.043508   665.065057     3.109814     1.795666 
2200.863780     1.229987     3.190133   635.590851     3.244028     1.794743 
2203.064640     1.231215     3.335814   608.550733     3.381299     1.793820 
2205.267700     1.232444     3.463300   586.714448     3.518655     1.792897 
2207.472970     1.233675     3.651710   557.559635     3.652590     1.791976 
2209.680440     1.234906     3.756673   542.388294     3.779100     1.791054 
2211.890130     1.236139     3.906626   522.129805     3.893842     1.790134 
2214.102020     1.237373     4.040712   505.506657     3.992413     1.789213 
2216.316120     1.238608     4.161946   491.277951     4.070594     1.788294 
2218.532430     1.239845     4.191189   488.309822     4.124757     1.787375 
2220.750970     1.241082     4.223174   485.151084     4.152289     1.786456 
2222.971720     1.242321     4.185883   490.059123     4.151916     1.785538 
2225.194690     1.243562     4.272287   480.724264     4.123837     1.784621 
2227.419880     1.244803     4.076368   503.998197     4.069658     1.783704 
2229.647300     1.246046     4.021689   511.431033     3.992142     1.782788 
2231.876950     1.247290     3.894167   528.634957     3.894868     1.781872 
2234.108830     1.248535     3.773591   545.804833     3.781859     1.780957 
2236.342940     1.249781     3.568860   577.279650     3.657259     1.780043 
2238.579280     1.251029     3.474863   593.522459     3.525093     1.779129 
2240.817860     1.252278     3.278261   629.538949     3.389090     1.778215 
2243.058680     1.253528     3.192161   647.347937     3.252581     1.777303 
2245.301730     1.254779     3.047628   678.480397     3.118446     1.776390 
2247.547040     1.256032     2.981203   694.245817     2.989123     1.775479 
2249.794580     1.257286     2.808272   737.551063     2.866508     1.774568 
2252.044380     1.258541     2.705963   765.753655     2.751993     1.773657 
2254.296420     1.259797     2.625751   789.688490     2.646555     1.772747 
2256.550720     1.261055     2.562104   809.788804     2.550783     1.771838 
2258.807270     1.262314     2.478080   837.890691     2.464915     1.770929 
2261.066080     1.263574     2.455432   846.895326     2.388905     1.770021 
2263.327140     1.264836     2.386314   871.873483     2.322450     1.769113 
2265.590470     1.266099     2.326266   895.382663     2.265030     1.768206 
2267.856060     1.267362     2.292942   909.075993     2.216028     1.767300 
2270.123920     1.268628     2.233940   933.433912     2.174767     1.766394 
2272.394040     1.269894     2.247863   928.592151     2.140547     1.765489 
2274.666430     1.271162     2.215111   942.938059     2.112695     1.764584 
2276.941100     1.272431     2.163236   966.289651     2.090586     1.763680 
2279.218040     1.273701     2.179331   960.043501     2.073590     1.762777 
2281.497260     1.274973     2.223575   942.753932     2.061328     1.761874 
2283.778760     1.276246     2.169925   967.190799     2.053567     1.760971 
2286.062540     1.277520     2.160321   972.052425     2.050073     1.760070 
2288.348600     1.278795     2.135518   983.790488     2.050721     1.759169 
2290.636950     1.280072     2.125153   989.911934     2.055468     1.758268 
2292.927580     1.281350     2.169101   970.679183     2.064373     1.757368 
2295.220510     1.282629     2.180477   967.549445     2.077563     1.756469 
2297.515730     1.283910     2.196927   961.437154     2.095219     1.755570 
2299.813250     1.285192     2.213887   954.897310     2.117549     1.754672 
2302.113060     1.286475     2.230189   948.954609     2.144751     1.753775 
2304.415170     1.287759     2.210760   957.987160     2.176999     1.752878 
2306.719590     1.289045     2.297136   923.769433     2.214411     1.751982 
2309.026310     1.290332     2.307668   920.716106     2.257018     1.751086 
2311.335340     1.291620     2.369617   897.499801     2.304740     1.750191 
2313.646670     1.292910     2.403391   885.617567     2.357354     1.749297 
2315.960320     1.294200     2.481166   859.134441     2.414478     1.748403 
2318.276280     1.295492     2.544197   838.850513     2.475539     1.747510 
2320.594550     1.296786     2.602827   821.442464     2.539766     1.746618 
2322.915150     1.298081     2.719021   787.036222     2.606168     1.745726 
2325.238060     1.299377     2.731726   784.106949     2.673530     1.744834 
2327.563300     1.300674     2.804479   764.801412     2.740408     1.743944 
2329.890870     1.301972     2.898427   741.148800     2.805160     1.743054 
2332.220760     1.303272     3.060765   702.906228     2.865999     1.742164 
2334.552980     1.304573     3.084695   697.781644     2.921102     1.741276 
2336.887530     1.305876     3.161999   681.618269     2.968749     1.740388 
2339.224420     1.307180     3.243836   665.467265     3.007492     1.739500 
2341.563640     1.308485     3.250187   664.389127     3.036327     1.738613 
2343.905210     1.309791     3.232546   668.817437     3.054805     1.737727 
2346.249110     1.311099     3.264016   663.800414     3.063054     1.736841 
2348.595360     1.312408     3.262448   664.653618     3.061724     1.735956 
2350.943960     1.313718     3.233126   671.379486     3.051863     1.735072 
2353.294900     1.315030     3.245959   669.476925     3.034747     1.734188 
2355.648190     1.316343     3.183614   682.544225     3.011724     1.733305 
2358.003840     1.317657     3.212230   677.850270     2.984076     1.732423 
2360.361850     1.318973     3.161438   689.551064     2.952919     1.731541 
2362.722210     1.320290     3.078609   708.525190     2.919157     1.730660 
2365.084930     1.321608     3.085108   708.160585     2.883458     1.729780 
2367.450010     1.322927     3.114497   702.598094     2.846278     1.728900 
2369.817460     1.324248     3.104367   705.600848     2.807914     1.728021 
2372.187280     1.325570     3.098545   707.472865     2.768567     1.727142 
2374.559470     1.326894     3.077072   713.103365     2.728423     1.726264 
2376.934030     1.328219     3.029667   725.222891     2.687732     1.725387 
2379.310960     1.329545     2.961421   742.646186     2.646833     1.724510 
2381.690270     1.330872     2.878677   764.619972     2.606159     1.723634 
2384.071960     1.332201     2.824706   780.279510     2.566235     1.722759 
2386.456040     1.333531     2.831934   778.975136     2.527593     1.721885 
2388.842490     1.334863     2.767307   798.311462     2.490792     1.721011 
2391.231330     1.336195     2.672321   827.242498     2.456385     1.720137 
2393.622570     1.337530     2.664559   830.724375     2.424900     1.719265 
2396.016190     1.338865     2.629094   843.098379     2.396852     1.718393 
2398.412210     1.340202     2.639514   840.682965     2.372747     1.717522 
2400.810620     1.341540     2.585869   859.051346     2.353104     1.716651 
2403.211430     1.342879     2.582504   861.436671     2.338491     1.715781 
2405.614640     1.344220     2.584954   861.267803     2.329521     1.714912 
2408.020250     1.345562     2.597731   857.781748     2.326914     1.714043 
2410.428270     1.346906     2.598724   858.946110     2.331517     1.713175 
2412.838700     1.348251     2.654318   842.030583     2.344352     1.712308 
2415.251540     1.349597     2.657843   841.757967     2.366654     1.711441 
2417.666790     1.350944     2.705676   828.144514     2.399899     1.710575 
2420.084460     1.352293     2.755542   814.720043     2.445844     1.709710 
2422.504540     1.353644     2.868227   783.936594     2.506543     1.708846 
2424.927050     1.354995     2.861514   786.346907     2.584418     1.707982 
2427.351980     1.356348     2.935151   767.698793     2.682150     1.707119 
2429.779330     1.357702     3.118492   723.555158     2.802631     1.706256 
2432.209110     1.359058     3.315974   681.659557     2.949003     1.705394 
2434.641320     1.360415     3.394661   666.551472     3.124497     1.704533 
2437.075960     1.361773     3.520530   643.599796     3.332080     1.703673 
2439.513030     1.363133     3.704810   612.630742     3.575028     1.702813 
2441.952550     1.364494     3.936921   577.557430     3.856306     1.701954 
2444.394500     1.365857     4.237495   537.304142     4.178066     1.701095 
2446.838890     1.367220     4.607576   494.770733     4.541887     1.700238 
2449.285730     1.368586     4.911883   464.997184     4.948505     1.699381 
2451.735020     1.369952     5.270842   433.862894     5.396309     1.698524 
2454.186750     1.371320     5.690496   402.486896     5.882433     1.697669 
2456.640940     1.372689     6.140185   373.581557     6.402639     1.696814 
2459.097580     1.374060     6.726697   341.414796     6.950895     1.695959 
2461.556680     1.375432     7.340525   313.287063     7.519110     1.695106 
2464.018230     1.376805     7.946538   289.860211     8.096987     1.694253 
2466.482250     1.378180     8.594018   268.318649     8.671974     1.693401 
2468.948740     1.379556     9.224214   250.299366     9.229339     1.692549 
2471.417680     1.380934     9.837365   235.025416     9.752465     1.691699 
2473.889100     1.382313    10.427933   221.998449    10.223463     1.690849 
2476.362990     1.383693    10.779316   215.024112    10.624194     1.689999 
2478.839350     1.385074    11.259337   206.113058    10.937722     1.689151 
2481.318190     1.386457    11.460184   202.759924    11.150011     1.688303 
2483.799510     1.387842    11.487340   202.516235    11.251518     1.687456 
2486.283310     1.389228    11.453223   203.347584    11.238321     1.686609 
2488.769590     1.390615    11.369698   205.093485    11.112453     1.685763 
2491.258360     1.392003    10.996768   212.321710    10.881412     1.684918 
2493.749620     1.393393    10.597324   220.589762    10.557027     1.684074 
2496.243370     1.394785    10.046863   232.953261    10.154027     1.683230 
2498.739620     1.396178     9.527033   245.956185     9.688614     1.682387 
2501.238350     1.397572     9.011941   260.314523     9.177279     1.681545 
2503.739590     1.398967     8.343205   281.507042     8.635899     1.680704 
2506.243330     1.400364     7.838578   299.953520     8.079155     1.679863 
2508.749580     1.401762     7.281420   323.267992     7.520152     1.679023 
2511.258330     1.403162     6.662427   353.623988     6.970218     1.678184 
2513.769580     1.404563     6.206294   380.114956     6.438797     1.677345 
2516.283350     1.405966     5.773435   409.067299     5.933429     1.676507 
2518.799640     1.407370     5.293686   446.633484     5.459804     1.675670 
2521.318440     1.408775     5.008205   472.565958     5.021854     1.674834 
2523.839760     1.410182     4.587466   516.342556     4.621894     1.673998 
2526.363590     1.411590     4.301600   551.262969     4.260814     1.673163 
2528.889960     1.413000     4.069414   583.347241     3.938388     1.672329 
2531.418850     1.414411     3.770120   630.286109     3.653258     1.671495 
2533.950270     1.415823     3.544425   671.123836     3.403272     1.670662 
2536.484220     1.417237     3.340530   712.959423     3.185815     1.669830 
2539.020700     1.418652     3.139081   759.479093     2.997941     1.668999 
2541.559720     1.420069     3.029745   788.008627     2.836552     1.668169 
2544.101280     1.421487     2.884986   828.190273     2.698544     1.667339 
2546.645380     1.422906     2.720967   879.200329     2.580920     1.666510 
2549.192030     1.424327     2.614591   915.740567     2.480874     1.665681 
2551.741220     1.425749     2.497282   959.764539     2.395841     1.664854 
2554.292960     1.427173     2.398179  1000.405945     2.323599     1.664027 
2556.847250     1.428598     2.356598  1019.479928     2.262041     1.663201 
2559.404100     1.430025     2.256911  1065.975261     2.209438     1.662375 
2561.963510     1.431453     2.175912  1105.944753     2.164316     1.661551 
2564.525470     1.432882     2.188059  1102.031583     2.125432     1.660727 
2567.090000     1.434313     2.122777  1136.949493     2.091750     1.659904 
2569.657090     1.435745     2.108595  1145.702078     2.062415     1.659081 
2572.226740     1.437179     2.033936  1189.019641     2.036747     1.658260 
2574.798970     1.438614     1.999410  1211.287187     2.014146     1.657439 
2577.373770     1.440051     2.027268  1196.469724     1.994139     1.656619 
2579.951140     1.441489     1.973345  1229.868650     1.976342     1.655799 
2582.531090     1.442928     1.935302  1255.977067     1.960441     1.654981 
2585.113620     1.444369     1.982796  1227.296055     1.946178     1.654163 
2587.698740     1.445812     1.919084  1269.642227     1.933349     1.653346 
2590.286440     1.447255     1.916023  1273.799100     1.921768     1.652529 
2592.876720     1.448701     1.895279  1289.273104     1.911284     1.651714 
2595.469600     1.450147     1.884108  1298.038262     1.901774     1.650899 
2598.065070     1.451596     1.882219  1300.503536     1.893136     1.650085 
2600.663130     1.453045     1.925551  1274.072827     1.885289     1.649272 
2603.263800     1.454496     1.854537  1324.111342     1.878159     1.648459 
2605.867060     1.455949     1.854909  1325.140149     1.871685     1.647647 
2608.472930     1.457403     1.886745  1305.050597     1.865823     1.646836 
2611.081400     1.458858     1.836332  1342.626987     1.860538     1.646026 
2613.692480     1.460315     1.797711  1372.487221     1.855813     1.645216 
2616.306180     1.461773     1.848260  1337.461562     1.851634     1.644408 
2618.922480     1.463233     1.871811  1323.544901     1.848005     1.643600 
2621.541400     1.464694     1.867490  1327.347397     1.844941     1.642793 
2624.162950     1.466157     1.854586  1338.574531     1.842476     1.641986 
2626.787110     1.467621     1.851850  1341.592494     1.840660     1.641181 
2629.413900     1.469087     1.824185  1363.541500     1.839555     1.640376 
2632.043310     1.470554     1.815967  1371.312401     1.839064     1.639572 
2634.675350     1.472022     1.804224  1383.219418     1.839305     1.638768 
2637.310030     1.473492     1.840226  1358.075840     1.840685     1.637966 
2639.947340     1.474964     1.884409  1327.839828     1.843389     1.637164 
2642.587290     1.476437     1.849990  1354.544354     1.847542     1.636363 
2645.229870     1.477911     1.856704  1350.899508     1.853299     1.635563 
2647.875100     1.479387     1.858070  1351.630679     1.860848     1.634764 
2650.522980     1.480865     1.861458  1351.597882     1.870395     1.633965 
2653.173500     1.482343     1.902461  1324.232769     1.882146     1.633167 
2655.826670     1.483824     1.888262  1336.413489     1.896309     1.632370 
2658.482500     1.485306     1.923987  1312.469794     1.913067     1.631574 
2661.140980     1.486789     1.968761  1284.437995     1.932566     1.630778 
2663.802120     1.488274     1.943510  1303.068970     1.954903     1.629984 
2666.465930     1.489760     1.974054  1284.405772     1.980110     1.629190 
2669.132390     1.491248     1.966888  1290.578638     2.008134     1.628397 
2671.801520     1.492737     2.067185  1230.080881     2.038829     1.627604 
2674.473330     1.494228     2.064065  1234.209583     2.071938     1.626813 
2677.147800     1.495720     2.049585  1244.350107     2.107093     1.626022 
2679.824950     1.497214     2.061074  1239.279992     2.143773     1.625232 
2682.504770     1.498709     2.110687  1211.642228     2.181314     1.624443 
2685.187280     1.500206     2.197512  1165.888576     2.218916     1.623654 
2687.872460     1.501704     2.198964  1166.476385     2.255639     1.622867 
2690.560340     1.503204     2.267464  1132.776974     2.290418     1.622080 
2693.250900     1.504705     2.322118  1107.935711     2.322101     1.621294 
2695.944150     1.506208     2.380084  1082.914202     2.349513     1.620509 
2698.640090     1.507712     2.362658  1092.162160     2.371548     1.619724 
2701.338730     1.509218     2.324967  1110.543181     2.387277     1.618941 
2704.040070     1.510725     2.376910  1088.421667     2.396053     1.618158 
2706.744110     1.512234     2.397505  1080.944076     2.397583     1.617376 
2709.450850     1.513744     2.362725  1097.947756     2.391954     1.616595 
2712.160310     1.515256     2.315942  1121.668721     2.379611     1.615815 
2714.872470     1.516769     2.283823  1138.804176     2.361279     1.615035 
2717.587340     1.518284     2.315123  1125.342677     2.337878     1.614256 
2720.304930     1.519800     2.261306  1152.864800     2.310436     1.613478 
2723.025230     1.521318     2.205000  1183.575571     2.280009     1.612701 
2725.748260     1.522837     2.154415  1212.164531     2.247630     1.611925 
2728.474000     1.524358     2.096835  1248.030497     2.214265     1.611149 
2731.202480     1.525881     2.098987  1248.628569     2.180786     1.610374 
2733.933680     1.527405     2.072395  1266.016340     2.147961     1.609601 
2736.667610     1.528930     2.048579  1282.001714     2.116447     1.608827 
2739.404280     1.530457     2.003268  1312.228283     2.086781     1.608055 
2742.143690     1.531986     1.991923  1321.745878     2.059390     1.607284 
2744.885830     1.533516     1.899702  1386.818261     2.034586     1.606513 
2747.630720     1.535047     1.896009  1391.259016     2.012588     1.605743 
2750.378350     1.536580     1.880240  1405.367291     1.993452     1.604974 
2753.128720     1.538115     1.833718  1443.214496     1.977280     1.604206 
2755.881850     1.539651     1.821819  1453.901192     1.964132     1.603439 
2758.637740     1.541189     1.816671  1459.496504     1.953972     1.602672 
2761.396370     1.542728     1.849868  1436.366914     1.946732     1.601906 
2764.157770     1.544269     1.793237  1483.470378     1.942351     1.601141 
2766.921930     1.545811     1.795150  1483.436096     1.940799     1.600377 
2769.688850     1.547355     1.842167  1448.623556     1.942090     1.599614 
2772.458540     1.548900     1.808692  1477.146165     1.946306     1.598851 
2775.231000     1.550447     1.781673  1501.248535     1.953616     1.598090 
2778.006230     1.551996     1.895391  1413.649937     1.964297     1.597329 
2780.784230     1.553546     1.924133  1394.074867     1.978767     1.596569 
2783.565020     1.555097     1.924372  1396.886745     1.997585     1.595810 
2786.348580     1.556651     1.948969  1381.039734     2.021505     1.595051 
2789.134930     1.558205     1.971629  1367.410580     2.051486     1.594294 
2791.924070     1.559762     1.975406  1366.755495     2.088712     1.593537 
2794.715990     1.561319     2.034325  1328.635649     2.134612     1.592781 
2797.510710     1.562879     2.135779  1268.152431     2.190880     1.592026 
2800.308220     1.564440     2.235227  1213.631145     2.259460     1.591272 
2803.108530     1.566002     2.333376  1164.685672     2.342551     1.590519 
2805.911630     1.567566     2.406301  1130.797043     2.442565     1.589766 
2808.717550     1.569132     2.510905  1086.160097     2.562085     1.589014 
2811.526260     1.570699     2.663477  1025.481408     2.703832     1.588264 
2814.337790     1.572268     2.808430   973.943269     2.870502     1.587514 
2817.152130     1.573838     2.995243   914.704486     3.064577     1.586764 
2819.969280     1.575410     3.135935   875.297221     3.288320     1.586016 
2822.789250     1.576984     3.321329   827.571416     3.543604     1.585268 
2825.612040     1.578559     3.618512   760.841387     3.831831     1.584522 
2828.437650     1.580135     3.867165   713.110220     4.153243     1.583776 
2831.266090     1.581714     4.234756   652.228892     4.507087     1.583031 
2834.097350     1.583293     4.515112   612.497325     4.891587     1.582287 
2836.931450     1.584875     4.871834   568.509819     5.303674     1.581543 
2839.768380     1.586458     5.294907   524.032456     5.738793     1.580801 
2842.608150     1.588042     5.721551   485.572387     6.190771     1.580059 
2845.450760     1.589628     6.261844   444.317136     6.651714     1.579318 
2848.296210     1.591216     6.795048   410.082198     7.111969     1.578578 
2851.144510     1.592805     7.262253   384.222927     7.560163     1.577839 
2853.995650     1.594396     7.774160   359.451558     7.983408     1.577101 
2856.849650     1.595989     8.263654   338.649051     8.367776     1.576363 
2859.706500     1.597583     8.670435   323.212434     8.699061     1.575627 
2862.566200     1.599179     8.980490   312.492073     8.963898     1.574891 
2865.428770     1.600776     9.176745   306.192311     9.151047     1.574156 
2868.294200     1.602375     9.277309   303.277924     9.252634     1.573422 
2871.162490     1.603975     9.352010   301.249897     9.265017     1.572689 
2874.033650     1.605577     9.149617   308.395494     9.189079     1.571957 
2876.907690     1.607181     8.968342   315.046039     9.029888     1.571225 
2879.784600     1.608786     8.776461   322.340498     8.795877     1.570494 
2882.664380     1.610393     8.232547   344.082277     8.497772     1.569765 
2885.547040     1.612002     7.865891   360.673719     8.147413     1.569036 
2888.432590     1.613612     7.371067   385.411267     7.757439     1.568307 
2891.321020     1.615223     6.915493   411.342709     7.340136     1.567580 
2894.212350     1.616837     6.449011   441.642444     6.906879     1.566854 
2897.106560     1.618452     5.996545   475.536226     6.467985     1.566128 
2900.003660     1.620068     5.542703   515.153018     6.032543     1.565403 
2902.903670     1.621686     5.139462   556.354842     5.608299     1.564680 
2905.806570     1.623306     4.771309   600.061116     5.201601     1.563957 
2908.712380     1.624928     4.509700   635.595018     4.817468     1.563234 
2911.621090     1.626551     4.204456   682.761469     4.459482     1.562513 
2914.532710     1.628175     3.972929   723.326328     4.129926     1.561793 
2917.447240     1.629802     3.687260   780.275587     3.829977     1.561073 
2920.364690     1.631429     3.450614   835.037497     3.559824     1.560354 
2923.285060     1.633059     3.181223   906.780150     3.318837     1.559637 
2926.208340     1.634690     3.016086   957.351166     3.105738     1.558920 
2929.134550     1.636323     2.873952  1006.101031     2.918771     1.558203 
2932.063680     1.637957     2.692880  1074.845925     2.755861     1.557488 
2934.995750     1.639593     2.586577  1120.354310     2.614751     1.556774 
2937.930740     1.641231     2.432617  1192.883028     2.493126     1.556060 
2940.868670     1.642871     2.318341  1253.187289     2.388760     1.555347 
2943.809540     1.644512     2.203309  1320.124136     2.299434     1.554635 
2946.753350     1.646154     2.132592  1365.265115     2.223145     1.553925 
2949.700110     1.647798     2.087337  1396.901364     2.158207     1.553214 
2952.649810     1.649444     1.969277  1482.347700     2.102810     1.552505 
2955.602460     1.651092     1.917988  1524.114948     2.055400     1.551797 
2958.558060     1.652741     1.891338  1546.894353     2.014725     1.551089 
2961.516620     1.654392     1.834622  1597.393270     1.979744     1.550382 
2964.478130     1.656045     1.789138  1639.612194     1.949604     1.549677 
2967.442610     1.657699     1.770036  1660.042567     1.923522     1.548972 
2970.410050     1.659355     1.702771  1727.427101     1.900870     1.548268 
2973.380460     1.661012     1.684116  1748.515148     1.881127     1.547564 
2976.353840     1.662671     1.703347  1732.272004     1.863862     1.546862 
2979.330200     1.664332     1.604328  1840.066333     1.848715     1.546161 
2982.309530     1.665994     1.645488  1797.486484     1.835397     1.545460 
2985.291840     1.667659     1.623077  1824.036659     1.823658     1.544760 
2988.277130     1.669324     1.615022  1836.447147     1.813286     1.544061 
2991.265410     1.670992     1.624349  1828.655672     1.804110     1.543363 
2994.256670     1.672661     1.595392  1864.014925     1.795990     1.542666 
2997.250930     1.674332     1.606634  1853.413201     1.788806     1.541970 
3000.248180     1.676004     1.610364  1851.214501     1.782470     1.541274 
3003.248430     1.677678     1.588316  1879.160711     1.776889     1.540580 
3006.251680     1.679354     1.579644  1892.590121     1.771999     1.539886 
3009.257930     1.681032     1.553035  1927.990846     1.767745     1.539193 
3012.267190     1.682711     1.576223  1900.651687     1.764084     1.538502 
3015.279450     1.684392     1.565101  1917.843581     1.760988     1.537810 
3018.294730     1.686074     1.586325  1894.856369     1.758431     1.537120 
3021.313030     1.687759     1.598567  1882.558948     1.756403     1.536431 
3024.334340     1.689444     1.566536  1923.500089     1.754902     1.535742 
3027.358670     1.691132     1.577382  1913.148862     1.753942     1.535055 
3030.386030     1.692821     1.629376  1854.834312     1.753548     1.534368 
3033.416420     1.694512     1.606927  1883.683387     1.753761     1.533682 
3036.449840     1.696205     1.584872  1912.469559     1.754644     1.532997 
3039.486290     1.697899     1.585409  1914.098150     1.756270     1.532313 
3042.525770     1.699595     1.605272  1891.689697     1.758671     1.531630 
3045.568300     1.701293     1.626248  1870.168940     1.762100     1.530948 
3048.613870     1.702993     1.607170  1895.711182     1.766807     1.530266 
3051.662480     1.704694     1.625684  1876.852626     1.773023     1.529586 
3054.714140     1.706397     1.654512  1846.417769     1.781031     1.528906 
3057.768860     1.708101     1.637621  1867.278540     1.791189     1.528227 
3060.826630     1.709807     1.696784  1805.651648     1.803934     1.527549 
3063.887450     1.711515     1.731726  1771.578912     1.819781     1.526872 
3066.951340     1.713225     1.718310  1787.658086     1.839324     1.526196 
3070.018290     1.714937     1.741505  1766.743535     1.863236     1.525520 
3073.088310     1.716650     1.808348  1702.749918     1.892282     1.524846 
3076.161400     1.718364     1.853995  1664.043021     1.927238     1.524172 
3079.237560     1.720081     1.868014  1653.318388     1.968934     1.523500 
3082.316800     1.721799     1.886639  1639.158172     2.018207     1.522828 
3085.399110     1.723519     1.962420  1577.840545     2.075831     1.522157 
3088.484510     1.725241     2.040710  1519.766399     2.142587     1.521487 
3091.573000     1.726964     2.076022  1495.772568     2.219124     1.520818 
3094.664570     1.728689     2.155622  1442.964516     2.305888     1.520149 
3097.759230     1.730416     2.196660  1417.618033     2.403094     1.519482 
3100.856990     1.732145     2.350590  1327.131742     2.510676     1.518815 
3103.957850     1.733875     2.459003  1270.185280     2.628230     1.518149 
3107.061810     1.735607     2.550302  1226.724413     2.754963     1.517485 
3110.168870     1.737341     2.727107  1148.833372     2.889642     1.516821 
3113.279040     1.739077     2.843059  1103.608580     3.030556     1.516158 
3116.392320     1.740814     2.957302  1062.392614     3.175483     1.515495 
3119.508710     1.742553     3.175982   990.868793     3.321666     1.514834 
3122.628220     1.744294     3.310330   951.867609     3.465826     1.514174 
3125.750850     1.746036     3.482737   905.903182     3.604206     1.513514 
3128.876600     1.747780     3.615498   873.713500     3.732697     1.512855 
3132.005470     1.749526     3.809167   830.546743     3.847043     1.512197 
3135.137480     1.751274     3.906553   810.755211     3.943166     1.511541 
3138.272620     1.753024     3.938424   805.248046     4.017547     1.510884 
3141.410890     1.754775     3.998595   794.251180     4.067623     1.510229 
3144.552300     1.756528     4.051740   784.731325     4.092106     1.509575 
3147.696850     1.758283     4.051550   785.857611     4.091103     1.508922 
3150.844550     1.760039     3.997692   797.493315     4.066081     1.508269 
3153.995390     1.761797     3.885845   821.323348     4.019658     1.507617 
3157.149390     1.763557     3.836582   833.019543     3.955290     1.506967 
3160.306540     1.765319     3.705089   863.610089     3.876953     1.506317 
3163.466850     1.767083     3.602968   889.201672     3.788837     1.505668 
3166.630310     1.768848     3.497224   917.277156     3.695115     1.505019 
3169.796940     1.770615     3.427954   936.891937     3.599752     1.504372 
3172.966740     1.772384     3.340929   962.190631     3.506371     1.503726 
3176.139710     1.774154     3.187212  1009.724574     3.418150     1.503080 
3179.315850     1.775927     3.100361  1039.561023     3.337737     1.502436 
3182.495160     1.777701     3.071572  1050.789799     3.267206     1.501792 
3185.677660     1.779477     3.018026  1070.383852     3.208008     1.501149 
3188.863340     1.781254     2.982992  1084.583904     3.160955     1.500507 
3192.052200     1.783034     2.983381  1085.432361     3.126215     1.499866 
3195.244250     1.784815     2.946932  1100.098106     3.103324     1.499225 
3198.439500     1.786598     3.038279  1068.572147     3.091210     1.498586 
3201.637930     1.788383     3.032418  1072.002884     3.088278     1.497948 
3204.839570     1.790170     3.006429  1082.660517     3.092335     1.497310 
3208.044410     1.791958     3.014890  1080.827518     3.100810     1.496673 
3211.252460     1.793748     3.024955  1078.679543     3.110843     1.496037 
3214.463710     1.795540     3.116723  1048.467881     3.119450     1.495402 
3217.678170     1.797334     3.098541  1055.506212     3.123743     1.494768 
3220.895850     1.799130     3.129228  1046.410861     3.121178     1.494135 
3224.116750     1.800927     3.093115  1060.262046     3.109625     1.493502 
3227.340860     1.802726     3.055553  1074.458404     3.086936     1.492871 
3230.568200     1.804527     2.992362  1098.428869     3.053694     1.492240 
3233.798770     1.806330     3.009730  1093.179990     3.010611     1.491611 
3237.032570     1.808134     2.968067  1110.144335     2.958311     1.490982 
3240.269600     1.809941     2.857428  1154.585154     2.897891     1.490354 
3243.509870     1.811749     2.799656  1179.505271     2.830821     1.489727 
3246.753380     1.813559     2.690547  1228.367346     2.758747     1.489100 
3250.000140     1.815371     2.584304  1280.757754     2.683354     1.488475 
3253.250140     1.817184     2.495577  1327.509898     2.606287     1.487850 
3256.503390     1.819000     2.416988  1372.610278     2.529074     1.487227 
3259.759890     1.820817     2.313835  1435.339686     2.453069     1.486604 
3263.019650     1.822636     2.213547  1501.462614     2.379453     1.485982 
3266.282670     1.824457     2.170422  1533.481759     2.309205     1.485361 
3269.548950     1.826280     2.109183  1580.013851     2.243096     1.484741 
3272.818500     1.828104     2.049294  1627.846283     2.181692     1.484122 
3276.091320     1.829931     2.024738  1648.779271     2.125368     1.483503 
3279.367410     1.831759     1.947352  1716.239933     2.074313     1.482886 
3282.646780     1.833589     1.913444  1749.119231     2.028562     1.482269 
3285.929430     1.835421     1.865146  1796.989713     1.988030     1.481653 
3289.215360     1.837254     1.809807  1854.038927     1.952521     1.481039 
3292.504570     1.839090     1.819072  1845.829203     1.921741     1.480425 
3295.797070     1.840927     1.811343  1855.967581     1.895352     1.479811 
3299.092870     1.842766     1.751694  1921.502307     1.872989     1.479199 
3302.391960     1.844607     1.719803  1959.149481     1.854276     1.478588 
3305.694360     1.846450     1.696354  1988.630408     1.838842     1.477977 
3309.000050     1.848295     1.703950  1982.158339     1.826330     1.477367 
3312.309050     1.850142     1.687185  2003.544808     1.816407     1.476759 
3315.621360     1.851990     1.642625  2060.909559     1.808774     1.476151 
3318.936980     1.853840     1.640523  2066.033060     1.803172     1.475544 
3322.255920     1.855692     1.644229  2063.318021     1.799357     1.474937 
3325.578170     1.857546     1.614847  2103.090408     1.797127     1.474332 
3328.903750     1.859402     1.610599  2111.064068     1.796315     1.473727 
3332.232660     1.861260     1.622858  2097.588340     1.796784     1.473124 
3335.564890     1.863119     1.612905  2112.504220     1.798426     1.472521 
3338.900450     1.864981     1.611293  2117.193929     1.801155     1.471919 
3342.239350     1.866844     1.625452  2101.962437     1.804905     1.471318 
3345.581590     1.868709     1.621138  2109.815319     1.809626     1.470718 
3348.927180     1.870576     1.579665  2168.001813     1.815290     1.470119 
3352.276100     1.872445     1.596715  2147.124725     1.821885     1.469520 
3355.628380     1.874316     1.593223  2153.458402     1.829419     1.468923 
3358.984010     1.876188     1.583506  2168.823748     1.837903     1.468326 
3362.342990     1.878063     1.595555  2155.892810     1.847372     1.467730 
3365.705330     1.879939     1.609341  2140.014861     1.857873     1.467135 
3369.071040     1.881817     1.626439  2119.436332     1.869475     1.466541 
3372.440110     1.883698     1.615132  2136.666732     1.882272     1.465948 
3375.812550     1.885580     1.641202  2105.837968     1.896397     1.465355 
3379.188360     1.887463     1.647911  2099.012799     1.912002     1.464764 
3382.567550     1.889349     1.668033  2075.734053     1.929292     1.464173 
3385.950120     1.891237     1.705959  2033.059787     1.948537     1.463583 
3389.336070     1.893126     1.752164  1981.230291     1.970085     1.462994 
3392.725410     1.895018     1.758430  1976.770303     1.994386     1.462406 
3396.118130     1.896911     1.853690  1876.945323     2.022021     1.461819 
3399.514250     1.898806     1.881618  1850.746248     2.053744     1.461233 
3402.913760     1.900704     1.937882  1799.510743     2.090523     1.460647 
3406.316680     1.902603     2.034263  1717.090600     2.133534     1.460062 
3409.722990     1.904503     2.109806  1657.382258     2.184270     1.459479 
3413.132720     1.906406     2.193774  1596.045745     2.244574     1.458896 
3416.545850     1.908311     2.272452  1542.283262     2.316689     1.458313 
3419.962400     1.910218     2.385752  1470.369406     2.403312     1.457732 
3423.382360     1.912126     2.492100  1409.416941     2.507632     1.457152 
3426.805740     1.914037     2.643942  1330.083902     2.633356     1.456572 
3430.232550     1.915949     2.805054  1254.996607     2.784720     1.455993 
3433.662780     1.917863     3.049514  1155.985435     2.966485     1.455416 
3437.096440     1.919779     3.260479  1082.495955     3.183988     1.454838 
3440.533540     1.921698     3.491001  1012.119171     3.442624     1.454262 
3443.974070     1.923618     3.816428   926.771386     3.748104     1.453687 
3447.418040     1.925540     4.143864   854.477149     4.106134     1.453112 
3450.865460     1.927463     4.526589   783.060672     4.522246     1.452539 
3454.316330     1.929389     4.989176   711.289396     5.001887     1.451966 
3457.770640     1.931317     5.363130   662.408763     5.548555     1.451394 
3461.228420     1.933247     5.816060   611.398602     6.164523     1.450823 
3464.689640     1.935178     6.457515   551.242002     6.850762     1.450253 
3468.154330     1.937112     7.191109   495.526127     7.606284     1.449683 
3471.622490     1.939047     7.906727   451.118423     8.427642     1.449115 
3475.094110     1.940985     8.691771   410.776160     9.308578     1.448547 
3478.569200     1.942924     9.640186   370.724793    10.239725     1.447980 
3482.047770     1.944865    10.707941   334.084075    11.208315     1.447414 
3485.529820     1.946808    11.754871   304.578926    12.197962     1.446849 
3489.015350     1.948754    12.823455   279.451507    13.188554     1.446284 
3492.504370     1.950701    14.083231   254.676412    14.156341     1.445721 
3495.996870     1.952650    15.126293   237.305244    15.074355     1.445158 
3499.492870     1.954601    16.016522   224.325620    15.913372     1.444596 
3502.992360     1.956554    16.988373   211.663831    16.643513     1.444035 
3506.495350     1.958509    17.684799   203.508615    17.236512     1.443475 
3510.001850     1.960465    18.079800   199.248339    17.668361     1.442915 
3513.511850     1.962424    18.376881   196.206025    17.921763     1.442357 
3517.025360     1.964385    18.325059   196.942389    17.988057     1.441799 
3520.542390     1.966348    18.107041   199.507904    17.867772     1.441242 
3524.062930     1.968313    17.768385   203.514886    17.569926     1.440686 
3527.586990     1.970279    17.159119   210.943978    17.110546     1.440131 
3531.114580     1.972248    16.329841   221.883320    16.510676     1.439576 
3534.645690     1.974218    15.403781   235.473918    15.794367     1.439023 
3538.180340     1.976191    14.464837   251.008592    14.986922     1.438470 
3541.718520     1.978166    13.551730   268.193343    14.113539     1.437918 
3545.260240     1.980142    12.564066   289.597948    13.198295     1.437367 
3548.805500     1.982121    11.668985   312.130781    12.263431     1.436817 
3552.354300     1.984101    10.606375   343.734564    11.328862     1.436267 
3555.906660     1.986084     9.850356   370.505325    10.411846     1.435719 
3559.462570     1.988068     9.091672   401.820108     9.526809     1.435171 
3563.022030     1.990055     8.308924   440.119998     8.685278     1.434624 
3566.585050     1.992043     7.599547   481.696266     7.895925     1.434077 
3570.151640     1.994033     6.985685   524.498212     7.164717     1.433532 
3573.721790     1.996026     6.415677   571.615792     6.495452     1.432987 
3577.295510     1.998020     5.848003   627.641154     5.889138     1.432444 
3580.872800     2.000017     5.401675   680.178047     5.345196     1.431901 
3584.453680     2.002015     4.992358   736.674117     4.861553     1.431358 
3588.038130     2.004016     4.648931   791.715792     4.434996     1.430817 
3591.626170     2.006018     4.197699   877.548813     4.061499     1.430277 
3595.217790     2.008022     3.895856   946.394344     3.736535     1.429737 
3598.813010     2.010029     3.649082  1011.324958     3.455326     1.429198 
3602.411830     2.012037     3.429573  1076.900460     3.213068     1.428660 
3606.014240     2.014048     3.164623  1167.862440     3.005095     1.428123 
3609.620250     2.016060     2.954858  1251.748496     2.827172     1.427586 
3613.229870     2.018075     2.806350  1319.229569     2.675033     1.427050 
3616.843100     2.020091     2.589941  1430.375823     2.544994     1.426515 
3620.459950     2.022110     2.462280  1505.981719     2.433794     1.425981 
3624.080400     2.024130     2.353952  1576.574018     2.338578     1.425448 
3627.704490     2.026153     2.264379  1640.446388     2.256873     1.424915 
3631.332190     2.028177     2.193350  1694.904872     2.186559     1.424384 
3634.963520     2.030204     2.114127  1759.938678     2.125874     1.423853 
3638.598490     2.032232     2.021767  1841.397840     2.073277     1.423323 
3642.237080     2.034263     1.953056  1908.551402     2.027457     1.422793 
3645.879320     2.036296     1.934990  1927.855404     1.987349     1.422265 
3649.525200     2.038331     1.857836  2008.806847     1.952066     1.421737 
3653.174730     2.040367     1.843326  2026.026863     1.920870     1.421210 
3656.827900     2.042406     1.807028  2067.983986     1.893157     1.420684 
3660.484730     2.044447     1.802125  2075.669747     1.868416     1.420158 
3664.145210     2.046490     1.780492  2102.359534     1.846203     1.419634 
3667.809360     2.048535     1.787085  2097.229091     1.826164     1.419110 
3671.477170     2.050582     1.753095  2139.236951     1.808006     1.418587 
3675.148640     2.052631     1.754025  2140.022781     1.791481     1.418065 
3678.823790     2.054682     1.726830  2174.738462     1.776396     1.417543 
3682.502620     2.056735     1.724856  2178.912698     1.762561     1.417022 
3686.185120     2.058790     1.703485  2209.333464     1.749830     1.416502 
3689.871300     2.060847     1.680796  2239.725733     1.738083     1.415983 
3693.561180     2.062907     1.689056  2230.722054     1.727219     1.415465 
3697.254740     2.064968     1.701982  2215.519059     1.717155     1.414947 
3700.951990     2.067031     1.683441  2240.707585     1.707811     1.414430 
3704.652940     2.069097     1.728662  2184.384761     1.699128     1.413914 
3708.357600     2.071164     1.703885  2217.934139     1.691055     1.413399 
3712.065950     2.073234     1.696529  2228.671092     1.683558     1.412884 
3715.778020     2.075306     1.685564  2245.062645     1.676601     1.412371 
3719.493800     2.077379     1.724534  2197.317811     1.670158     1.411858 
3723.213290     2.079455     1.704095  2225.117048     1.664214     1.411345 
3726.936510     2.081533     1.710647  2217.203145     1.658224     1.410834 
3730.663440     2.083613     1.754117  2164.692556     1.652259     1.410323 
3734.394110     2.085695     1.750266  2170.390150     1.647194     1.409813 
3738.128500     2.087779     1.781946  2133.557043     1.642965     1.409304 
3741.866630     2.089866     1.742505  2183.490706     1.639435     1.408796 
3745.608490     2.091954     1.754208  2169.526903     1.636564     1.408288 
3749.354100     2.094045     1.779088  2141.086419     1.634368     1.407781 
3753.103460     2.096137     1.775558  2147.291880     1.632896     1.407275 
3756.856560     2.098232     1.752411  2177.097309     1.632212     1.406769 
3760.613420     2.100328     1.771025  2155.284321     1.632391     1.406264 
3764.374030     2.102427     1.771970  2155.406399     1.633516     1.405760 
3768.138400     2.104528     1.755469  2177.727254     1.635675     1.405257 
3771.906540     2.106631     1.806950  2116.839371     1.638952     1.404755 
3775.678450     2.108736     1.762912  2171.338900     1.643430     1.404253 
3779.454130     2.110843     1.762909  2172.679133     1.649185     1.403752 
3783.233580     2.112953     1.765591  2170.689475     1.656275     1.403252 
3787.016820     2.115064     1.743335  2200.929334     1.664737     1.402752 
3790.803830     2.117178     1.725241  2224.615418     1.674581     1.402253 
3794.594640     2.119293     1.762705  2179.382670     1.685781     1.401755 
3798.389230     2.121411     1.739961  2209.410313     1.698269     1.401258 
3802.187620     2.123531     1.727647  2225.337483     1.711934     1.400761 
3805.989810     2.125653     1.755481  2191.401078     1.726608     1.400266 
3809.795800     2.127777     1.761941  2184.858547     1.742065     1.399770 
3813.605590     2.129904     1.772864  2173.074152     1.758023     1.399276 
3817.419200     2.132032     1.771484  2175.986427     1.774134     1.398782 
3821.236620     2.134163     1.766210  2184.333716     1.789988     1.398289 
3825.057860     2.136295     1.784405  2163.403979     1.805126     1.397797 
3828.882910     2.138430     1.787080  2161.256227     1.819050     1.397305 
3832.711800     2.140567     1.776691  2175.261868     1.831258     1.396815 
3836.544510     2.142706     1.794955  2153.380457     1.841279     1.396324 
3840.381050     2.144847     1.760123  2197.985406     1.848717     1.395835 
3844.221430     2.146991     1.799067  2151.469135     1.853295     1.395346 
3848.065650     2.149136     1.803161  2147.936806     1.854883     1.394858 
3851.913720     2.151284     1.797231  2156.924226     1.853505     1.394371 
3855.765630     2.153434     1.799573  2154.266080     1.849331     1.393885 
3859.621400     2.155586     1.760524  2202.911094     1.842642     1.393399 
3863.481020     2.157740     1.742123  2227.577281     1.833808     1.392913 
3867.344500     2.159896     1.804664  2151.289518     1.823248     1.392429 
3871.211850     2.162054     1.807012  2150.601194     1.811406     1.391945 
3875.083060     2.164215     1.786133  2176.806814     1.798726     1.391462 
3878.958140     2.166378     1.758575  2211.884064     1.785632     1.390980 
3882.837100     2.168543     1.734279  2244.135336     1.772524     1.390498 
3886.719940     2.170710     1.768386  2201.604774     1.759765     1.390017 
3890.606660     2.172879     1.821318  2138.582094     1.747678     1.389537 
3894.497260     2.175051     1.766674  2206.389246     1.736544     1.389057 
3898.391760     2.177224     1.727683  2256.927817     1.726609     1.388578 
3902.290150     2.179400     1.739471  2242.853788     1.718076     1.388100 
3906.192440     2.181578     1.760994  2216.718800     1.711120     1.387622 
3910.098640     2.183758     1.757918  2221.931747     1.705889     1.387145 
3914.008730     2.185940     1.766051  2213.480693     1.702522     1.386669 
3917.922740     2.188125     1.750908  2233.195812     1.701159     1.386194 
3921.840670     2.190311     1.753294  2230.641984     1.701959     1.385719 
3925.762510     2.192500     1.763821  2219.045942     1.705115     1.385245 
3929.688270     2.194691     1.776484  2204.487664     1.710881     1.384771 
3933.617960     2.196885     1.849815  2117.833138     1.719569     1.384298 
3937.551570     2.199080     1.848882  2120.326480     1.731586     1.383826 
3941.489130     2.201278     1.860321  2109.032507     1.747457     1.383354 
3945.430620     2.203478     1.920411  2043.299295     1.767842     1.382884 
3949.376050     2.205680     1.942628  2020.726130     1.793545     1.382413 
3953.325420     2.207884     1.977268  1986.409921     1.825540     1.381944 
3957.278750     2.210090     1.996938  1968.152070     1.864975     1.381475 
3961.236030     2.212299     2.067951  1901.540275     1.913175     1.381007 
3965.197260     2.214510     2.162916  1819.053355     1.971635     1.380539 
3969.162460     2.216723     2.233850  1762.407270     2.042054     1.380072 
3973.131620     2.218938     2.316799  1699.851764     2.126161     1.379606 
3977.104750     2.221156     2.388916  1649.308295     2.225772     1.379140 
3981.081860     2.223376     2.490181  1583.224281     2.342710     1.378675 
3985.062940     2.225598     2.604786  1514.035712     2.478715     1.378211 
3989.048000     2.227822     2.794281  1412.070546     2.635344     1.377747 
3993.037050     2.230048     2.946670  1339.520227     2.813863     1.377284 
3997.030090     2.232277     3.073414  1285.028342     3.015121     1.376821 
4001.027120     2.234508     3.254571  1213.976220     3.239432     1.376359 
4005.028150     2.236741     3.490272  1132.379810     3.486441     1.375898 
4009.033170     2.238976     3.696208  1069.795068     3.755010     1.375438 
4013.042210     2.241214     4.017272   984.734775     4.043099     1.374978 
4017.055250     2.243454     4.335885   912.509678     4.347661     1.374518 
4021.072300     2.245696     4.644492   852.144532     4.664554     1.374060 
4025.093380     2.247940     5.037727   785.789763     4.988468     1.373601 
4029.118470     2.250187     5.354315   739.654329     5.312888     1.373144 
4033.147590     2.252435     5.653284   700.793612     5.630124     1.372687 
4037.180740     2.254686     6.054306   654.531991     5.931448     1.372231 
4041.217920     2.256940     6.379437   621.350127     6.207406     1.371775 
4045.259130     2.259195     6.629072   598.148339     6.448334     1.371320 
4049.304390     2.261453     6.912629   573.822737     6.645088     1.370866 
4053.353700     2.263713     7.089582   559.715528     6.789884     1.370412 
4057.407050     2.265976     7.064235   561.957210     6.877097     1.369959 
4061.464460     2.268240     7.100403   559.310809     6.903835     1.369506 
4065.525920     2.270507     7.059509   562.810227     6.870142     1.369054 
4069.591450     2.272776     6.907963   575.476336     6.778816     1.368602 
4073.661040     2.275048     6.700492   593.535762     6.634941     1.368152 
4077.734700     2.277321     6.502612   611.879327     6.445273     1.367701 
4081.812440     2.279597     6.255394   636.366152     6.217552     1.367252 
4085.894250     2.281876     5.981974   665.759541     5.959842     1.366803 
4089.980140     2.284156     5.610613   710.128711     5.680782     1.366354 
4094.070120     2.286439     5.290916   753.385961     5.388466     1.365906 
4098.164190     2.288724     5.080724   784.924808     5.090348     1.365459 
4102.262360     2.291011     4.715598   846.005325     4.793224     1.365012 
4106.364620     2.293301     4.460215   894.622241     4.503121     1.364566 
4110.470980     2.295593     4.264523   936.159382     4.225240     1.364120 
4114.581460     2.297887     4.075649   979.853264     3.963904     1.363675 
4118.696040     2.300184     3.844240  1039.170986     3.722616     1.363230 
4122.814730     2.302483     3.712032  1076.457436     3.504134     1.362786 
4126.937550     2.304784     3.545073  1127.604339     3.310548     1.362343 
4131.064490     2.307087     3.397850  1176.733689     3.143244     1.361900 
4135.195550     2.309393     3.280633  1219.095129     3.003203     1.361458 
4139.330750     2.311701     3.202680  1249.054008     2.891048     1.361016 
4143.470080     2.314011     3.084123  1297.463230     2.807149     1.360575 
4147.613550     2.316324     3.073170  1302.386243     2.751712     1.360134 
4151.761160     2.318639     3.125854  1280.786173     2.724843     1.359694 
4155.912920     2.320956     3.115791  1285.188662     2.726652     1.359255 
4160.068830     2.323276     3.138629  1276.128140     2.757079     1.358816 
4164.228900     2.325598     3.134120  1278.448032     2.816043     1.358377 
4168.393130     2.327922     3.188686  1256.821431     2.903379     1.357939 
4172.561520     2.330249     3.277505  1223.038561     3.018614     1.357502 
4176.734090     2.332578     3.375146  1187.885574     3.161059     1.357065 
4180.910820     2.334909     3.552601  1128.801818     3.329635     1.356629 
4185.091730     2.337243     3.717031  1079.079984     3.522768     1.356193 
4189.276820     2.339579     3.901874  1028.381329     3.738226     1.355758 
4193.466100     2.341917     4.131927   971.371495     3.973054     1.355323 
4197.659570     2.344258     4.395858   913.136826     4.223740     1.354888 
4201.857230     2.346601     4.656388   862.174914     4.485679     1.354455 
4206.059080     2.348946     4.996860   803.617633     4.753289     1.354021 
4210.265140     2.351294     5.276673   761.159643     5.020040     1.353589 
4214.475410     2.353644     5.512666   728.664994     5.278482     1.353156 
4218.689880     2.355996     5.819673   690.328517     5.520422     1.352725 
4222.908570     2.358351     6.058396   663.201553     5.737265     1.352294 
4227.131480     2.360708     6.248281   643.128512     5.920529     1.351863 
4231.358610     2.363067     6.411194   626.914387     6.062538     1.351433 
4235.589970     2.365429     6.507129   617.706032     6.157158     1.351003 
4239.825560     2.367793     6.613637   607.859559     6.200413     1.350574 
4244.065390     2.370160     6.547159   614.118555     6.190836     1.350145 
4248.309450     2.372529     6.369505   631.280376     6.129495     1.349717 
4252.557760     2.374900     6.256706   642.750945     6.019694     1.349289 
4256.810320     2.377273     6.088699   660.591039     5.866505     1.348861 
4261.067130     2.379650     5.884350   683.597879     5.676202     1.348435 
4265.328200     2.382028     5.546174   725.282658     5.455735     1.348008 
4269.593520     2.384409     5.319534   756.305587     5.212285     1.347582 
4273.863120     2.386792     5.025341   800.787520     4.952912     1.347157 
4278.136980     2.389177     4.791505   839.882568     4.684301     1.346732 
4282.415120     2.391565     4.533642   887.812297     4.412571     1.346307 
4286.697530     2.393956     4.241568   948.987935     4.143150     1.345883 
4290.984230     2.396348     4.016212  1002.208175     3.880682     1.345460 
4295.275210     2.398743     3.804954  1058.027744     3.628992     1.345037 
4299.570490     2.401141     3.569350  1127.798231     3.391086     1.344614 
4303.870060     2.403541     3.380978  1190.777206     3.169210     1.344192 
4308.173930     2.405943     3.200257  1258.242203     2.964738     1.343770 
4312.482100     2.408348     3.031234  1328.455510     2.778412     1.343348 
4316.794590     2.410755     2.927930  1375.488018     2.610378     1.342928 
4321.111380     2.413165     2.787370  1445.011215     2.460290     1.342507 
4325.432490     2.415577     2.653850  1517.511606     2.327401     1.342087 
4329.757930     2.417991     2.587314  1556.627024     2.210674     1.341667 
4334.087680     2.420408     2.465059  1633.910809     2.108872     1.341248 
4338.421770     2.422827     2.360872  1705.655491     2.020639     1.340830 
4342.760190     2.425248     2.247390  1791.813335     1.944569     1.340411 
4347.102950     2.427673     2.197515  1832.844906     1.879290     1.339993 
4351.450060     2.430099     2.130237  1890.541642     1.823479     1.339576 
4355.801510     2.432528     2.084777  1931.778846     1.775831     1.339159 
4360.157310     2.434959     2.054433  1960.263395     1.735201     1.338742 
4364.517460     2.437393     2.005837  2008.122762     1.700560     1.338326 
4368.881980     2.439829     1.940676  2074.932324     1.670995     1.337910 
4373.250860     2.442268     1.875393  2147.122735     1.645711     1.337494 
4377.624110     2.444709     1.836878  2191.856626     1.624026     1.337079 
4382.001740     2.447152     1.833051  2196.932640     1.605367     1.336665 
4386.383740     2.449598     1.782912  2258.509073     1.589232     1.336250 
4390.770120     2.452047     1.790214  2249.479491     1.575199     1.335836 
4395.160890     2.454498     1.769270  2276.184689     1.562925     1.335423 
4399.556060     2.456951     1.750581  2299.795158     1.552126     1.335010 
4403.955610     2.459407     1.748315  2303.264371     1.542566     1.334597 
4408.359570     2.461865     1.746839  2304.983109     1.534056     1.334185 
4412.767930     2.464326     1.732630  2323.732336     1.526437     1.333773 
4417.180690     2.466789     1.726760  2331.377180     1.519573     1.333361 
4421.597880     2.469254     1.691041  2380.072347     1.513356     1.332950 
4426.019470     2.471723     1.693650  2376.231301     1.507699     1.332539 
4430.445490     2.474193     1.719970  2339.913016     1.502529     1.332129 
4434.875940     2.476666     1.708104  2355.510876     1.497789     1.331718 
4439.310810     2.479142     1.717026  2342.965278     1.493427     1.331309 
4443.750120     2.481620     1.681783  2393.144672     1.489400     1.330899 
4448.193880     2.484100     1.664834  2417.575787     1.485674     1.330490 
4452.642070     2.486583     1.706974  2356.121471     1.482221     1.330081 
4457.094710     2.489069     1.704859  2359.959699     1.479017     1.329673 
4461.551810     2.491556     1.712025  2349.581951     1.476041     1.329265 
4466.013360     2.494047     1.680397  2393.723113     1.473274     1.328857 
4470.479370     2.496540     1.673608  2402.952579     1.470701     1.328450 
4474.949850     2.499035     1.663938  2415.905349     1.468311     1.328043 
4479.424800     2.501533     1.654472  2430.201410     1.466091     1.327636 
4483.904220     2.504033     1.639278  2452.536702     1.464032     1.327229 
4488.388130     2.506536     1.678811  2394.791555     1.462124     1.326823 
4492.876520     2.509042     1.670280  2406.787777     1.460362     1.326418 
4497.369390     2.511550     1.665053  2413.745617     1.458738     1.326012 
4501.866760     2.514060     1.635342  2457.129367     1.457245     1.325607 
4506.368630     2.516573     1.648588  2437.431970     1.455879     1.325202 
4510.875000     2.519089     1.651864  2432.527233     1.454635     1.324798 
4515.385870     2.521607     1.648956  2436.390187     1.453510     1.324393 
4519.901260     2.524127     1.626793  2469.644268     1.452499     1.323989 
4524.421160     2.526650     1.627236  2467.578788     1.451599     1.323586 
4528.945580     2.529176     1.626855  2468.557237     1.450808     1.323182 
4533.474530     2.531704     1.636459  2452.947279     1.450124     1.322779 
4538.008000     2.534234     1.606327  2499.305145     1.449544     1.322377 
4542.546010     2.536767     1.634165  2455.627062     1.449066     1.321974 
4547.088560     2.539303     1.632741  2458.006551     1.448691     1.321572 
4551.635640     2.541841     1.612106  2488.899603     1.448416     1.321170 
4556.187280     2.544382     1.577863  2542.181385     1.448241     1.320768 
4560.743470     2.546925     1.598603  2509.205344     1.448166     1.320367 
4565.304210     2.549471     1.602244  2502.349154     1.448006     1.319966 
4569.869520     2.552020     1.632878  2455.164717     1.446156     1.319565 
4574.439380     2.554571     1.596575  2510.465242     1.444652     1.319164 
4579.013820     2.557124     1.570929  2550.517950     1.444050     1.318764 
4583.592840     2.559680     1.580976  2534.605161     1.443939     1.318364 
4588.176430     2.562239     1.604533  2497.424492     1.444126     1.317964 
4592.764610     2.564800     1.566396  2557.283492     1.444523     1.317565 
4597.357370     2.567364     1.580051  2534.434180     1.445100     1.317165 
4601.954730     2.569930     1.577134  2538.043765     1.445842     1.316766 
4606.556680     2.572499     1.587382  2521.057094     1.446737     1.316367 
4611.163240     2.575070     1.581309  2530.590400     1.447778     1.315969 
4615.774400     2.577644     1.567501  2552.231959     1.448959     1.315570 
4620.390180     2.580221     1.593462  2510.487884     1.450279     1.315172 
4625.010570     2.582800     1.593023  2510.437570     1.451738     1.314774 
4629.635580     2.585382     1.550413  2577.964926     1.453336     1.314377 
4634.265210     2.587966     1.524580  2620.672443     1.455075     1.313979 
4638.899480     2.590553     1.523738  2621.066915     1.456959     1.313582 
4643.538380     2.593143     1.561226  2557.578369     1.458994     1.313185 
4648.181920     2.595735     1.529122  2611.867047     1.461182     1.312788 
4652.830100     2.598329     1.521839  2623.064789     1.463530     1.312391 
4657.482930     2.600927     1.543506  2585.313208     1.466046     1.311995 
4662.140410     2.603527     1.530388  2607.534241     1.468737     1.311598 
4666.802550     2.606129     1.516689  2629.382216     1.471612     1.311202 
4671.469360     2.608734     1.553965  2564.203233     1.474678     1.310806 
4676.140820     2.611342     1.564754  2547.213378     1.477947     1.310411 
4680.816970     2.613952     1.560035  2554.709367     1.481431     1.310015 
4685.497780     2.616565     1.494551  2665.638776     1.485140     1.309620 
4690.183280     2.619181     1.514446  2629.641105     1.489088     1.309225 
4694.873460     2.621799     1.497787  2658.107338     1.493288     1.308830 
4699.568340     2.624420     1.509012  2637.338911     1.497756     1.308435 
4704.267910     2.627043     1.524934  2609.271400     1.502512     1.308040 
4708.972170     2.629669     1.509560  2635.043337     1.507570     1.307646 
4713.681150     2.632298     1.515890  2622.817617     1.512952     1.307251 
4718.394830     2.634929     1.482477  2680.992332     1.518680     1.306857 
4723.113220     2.637563     1.498173  2651.931971     1.524777     1.306463 
4727.836330     2.640200     1.519325  2614.127048     1.531275     1.306069 
4732.564170     2.642839     1.497831  2650.315765     1.538199     1.305676 
4737.296740     2.645481     1.515340  2618.824713     1.545584     1.305282 
4742.034030     2.648125     1.500431  2644.491145     1.553465     1.304889 
4746.776070     2.650773     1.494001  2654.200426     1.561885     1.304495 
4751.522840     2.653422     1.486149  2666.437189     1.570896     1.304102 
4756.274360     2.656075     1.494777  2650.258460     1.580557     1.303709 
4761.030640     2.658730     1.500476  2639.230679     1.590932     1.303316 
4765.791670     2.661388     1.554240  2547.223662     1.602101     1.302923 
4770.557460     2.664048     1.544413  2562.713250     1.614162     1.302531 
4775.328020     2.666711     1.525583  2593.199970     1.627239     1.302138 
4780.103350     2.669377     1.562107  2531.362022     1.641484     1.301745 
4784.883450     2.672045     1.568136  2520.548308     1.657100     1.301353 
4789.668330     2.674717     1.600199  2469.646723     1.674331     1.300961 
4794.458000     2.677390     1.611268  2452.033947     1.693491     1.300569 
4799.252460     2.680067     1.634548  2415.342590     1.714983     1.300177 
4804.051710     2.682746     1.657451  2380.288334     1.739326     1.299785 
4808.855760     2.685428     1.743375  2262.319913     1.767176     1.299393 
4813.664620     2.688112     1.825065  2160.677605     1.799365     1.299001 
4818.478280     2.690799     1.850436  2130.501339     1.836934     1.298609 
4823.296760     2.693489     1.903916  2068.952956     1.881207     1.298218 
4828.120060     2.696182     1.991015  1978.010120     1.933782     1.297826 
4832.948180     2.698877     2.104996  1869.709647     1.996565     1.297435 
4837.781130     2.701575     2.144473  1834.608553     2.071857     1.297043 
4842.618910     2.704276     2.310836  1701.800361     2.162361     1.296652 
4847.461530     2.706979     2.419765  1624.503176     2.271202     1.296261 
4852.308990     2.709685     2.540547  1546.843248     2.401925     1.295869 
4857.161300     2.712394     2.743188  1431.452966     2.558473     1.295478 
4862.018460     2.715106     2.945637  1332.641075     2.745324     1.295087 
4866.880480     2.717820     3.205933  1223.797691     2.967052     1.294696 
4871.747360     2.720537     3.437733  1140.537051     3.227986     1.294305 
4876.619110     2.723256     3.697278  1060.075641     3.532665     1.293914 
4881.495730     2.725979     4.042191   969.023426     3.885548     1.293523 
4886.377220     2.728704     4.370425   895.850643     4.290424     1.293132 
4891.263600     2.731432     4.809474   813.542303     4.750215     1.292741 
4896.154860     2.734162     5.307098   736.741303     5.266804     1.292350 
4901.051020     2.736895     5.824061   670.950703     5.840659     1.291960 
4905.952070     2.739631     6.388858   611.228714     6.470515     1.291569 
4910.858020     2.742370     7.084584   550.786196     7.153078     1.291178 
4915.768880     2.745112     7.777817   501.351071     7.882752     1.290787 
4920.684650     2.747856     8.496535   458.612851     8.651375     1.290396 
4925.605330     2.750603     9.524117   408.744326     9.448011     1.290006 
4930.530940     2.753353    10.444829   372.416129    10.258789     1.289615 
4935.461470     2.756105    11.239218   345.830964    11.066824     1.289224 
4940.396930     2.758861    12.127339   320.235737    11.852336     1.288833 
4945.337330     2.761619    13.138539   295.315214    12.593056     1.288442 
4950.282660     2.764379    13.922776   278.454475    13.265058     1.288052 
4955.232950     2.767143    14.507503   267.033825    13.844143     1.287661 
4960.188180     2.769909    15.211487   254.440117    14.307689     1.287270 
4965.148370     2.772678    15.534931   248.970652    14.636776     1.286879 
4970.113520     2.775450    15.660270   246.822508    14.818123     1.286488 
4975.083630     2.778225    15.684491   246.278279    14.845414     1.286097 
4980.058710     2.781002    15.453004   249.822321    14.719696     1.285706 
4985.038770     2.783782    15.089342   255.723907    14.448848     1.285315 
4990.023810     2.786565    14.572749   264.667727    14.046350     1.284924 
4995.013830     2.789351    13.829724   278.747625    13.529720     1.284533 
5000.008850     2.792140    13.072676   294.783372    12.918898     1.284142 
5005.008860     2.794931    12.307266   313.006334    12.234924     1.283751 
5010.013870     2.797725    11.406559   337.601650    11.498782     1.283360 
5015.023880     2.800522    10.524178   365.738369    10.730509     1.282968 
5020.038900     2.803322     9.800715   392.609144     9.948604     1.282577 
5025.058940     2.806124     9.061396   424.474004     9.169598     1.282185 
5030.084000     2.808930     8.251168   465.906570     8.407825     1.281794 
5035.114090     2.811738     7.605516   505.251257     7.675212     1.281402 
5040.149200     2.814549     7.017396   547.344877     6.981119     1.281011 
5045.189350     2.817362     6.422496   597.745661     6.332523     1.280619 
5050.234540     2.820179     5.830728   657.996245     5.734128     1.280227 
5055.284770     2.822998     5.380229   712.752727     5.188563     1.279835 
5060.340060     2.825821     4.910550   780.507545     4.696631     1.279443 
5065.400400     2.828646     4.497091   851.688998     4.257598     1.279051 
5070.465800     2.831474     4.157550   920.727840     3.869490     1.278659 
5075.536260     2.834304     3.788489  1009.817628     3.529390     1.278267 
5080.611800     2.837138     3.509479  1089.437866     3.233721     1.277874 
5085.692410     2.839974     3.227592  1183.767787     2.978504     1.277482 
5090.778100     2.842814     3.015554  1266.096526     2.759710     1.277089 
5095.868880     2.845656     2.775443  1374.458124     2.573060     1.276696 
5100.964750     2.848501     2.610802  1460.124538     2.414440     1.276304 
5106.065720     2.851348     2.411638  1579.637091     2.280056     1.275911 
5111.171780     2.854199     2.277726  1671.228991     2.166419     1.275518 
5116.282950     2.857052     2.150633  1768.577721     2.070391     1.275124 
5121.399240     2.859909     2.026679  1875.396394     1.989192     1.274731 
5126.520640     2.862768     1.927250  1970.914122     1.920401     1.274337 
5131.647160     2.865630     1.850118  2051.590932     1.861985     1.273944 
5136.778800     2.868495     1.779066  2131.577567     1.812135     1.273550 
5141.915580     2.871363     1.722083  2200.578311     1.769343     1.273156 
5147.057500     2.874233     1.671641  2265.215101     1.732378     1.272762 
5152.204550     2.877107     1.615035  2342.348453     1.700225     1.272368 
5157.356760     2.879983     1.558430  2425.003177     1.672047     1.271973 
5162.514120     2.882863     1.526540  2474.656825     1.647171     1.271579 
5167.676630     2.885745     1.510772  2498.288379     1.625053     1.271184 
5172.844310     2.888630     1.454991  2591.365383     1.605220     1.270789 
5178.017150     2.891518     1.461727  2577.755510     1.587310     1.270394 
5183.195170     2.894409     1.464580  2571.148491     1.571030     1.269999 
5188.378360     2.897302     1.433958  2624.263536     1.556141     1.269603 
5193.566740     2.900199     1.403172  2679.551990     1.542457     1.269208 
5198.760310     2.903098     1.400362  2682.742285     1.529814     1.268812 
5203.959070     2.906001     1.424640  2634.799879     1.518078     1.268416 
5209.163030     2.908906     1.393539  2691.325118     1.507142     1.268020 
5214.372190     2.911814     1.410160  2657.756541     1.496919     1.267623 
5219.586560     2.914726     1.389162  2695.370291     1.487337     1.267227 
5224.806150     2.917640     1.363743  2743.703549     1.478331     1.266830 
5230.030960     2.920557     1.378069  2712.826205     1.469846     1.266433 
5235.260990     2.923477     1.389120  2688.401057     1.461834     1.266036 
5240.496250     2.926399     1.333937  2797.362698     1.454258     1.265639 
5245.736740     2.929325     1.358706  2743.462122     1.447085     1.265241 
5250.982480     2.932254     1.343679  2772.414359     1.440280     1.264843 
5256.233460     2.935185     1.343684  2771.200221     1.433816     1.264445 
5261.489700     2.938120     1.399902  2657.668853     1.427669     1.264047 
5266.751190     2.941057     1.358421  2735.773275     1.421819     1.263648 
5272.017940     2.943998     1.366756  2716.067635     1.416244     1.263249 
5277.289960     2.946941     1.349366  2749.680394     1.410616     1.262850 
5282.567250     2.949888     1.354019  2737.648765     1.404853     1.262451 
5287.849810     2.952837     1.356183  2730.860344     1.399586     1.262052 
5293.137660     2.955789     1.348261  2744.419396     1.394703     1.261652 
5298.430800     2.958744     1.298781  2845.682751     1.390102     1.261252 
5303.729230     2.961702     1.344864  2746.220313     1.385736     1.260852 
5309.032960     2.964664     1.335038  2763.597938     1.381577     1.260451 
5314.341990     2.967628     1.315160  2803.661308     1.377606     1.260051 
5319.656340     2.970595     1.328935  2771.915181     1.373807     1.259650 
5324.975990     2.973565     1.336110  2754.438934     1.370168     1.259248 
5330.300970     2.976538     1.323593  2777.908361     1.366675     1.258847 
5335.631270     2.979514     1.308432  2806.540539     1.363318     1.258445 
5340.966900     2.982493     1.292171  2838.942560     1.360090     1.258043 
5346.307870     2.985474     1.321743  2774.114323     1.356981     1.257640 
5351.654170     2.988459     1.312771  2791.070544     1.353984     1.257238 
5357.005830     2.991447     1.303913  2806.540539     1.351094     1.256835 
5362.362830     2.994438     1.298826  2815.473779     1.348304     1.256432 
5367.725200     2.997432     1.305559  2798.013804     1.345607     1.256028 
5373.092920     3.000429     1.286606  2836.820008     1.343001     1.255624 
5378.466020     3.003429     1.301454  2802.322744     1.340479     1.255220 
5383.844480     3.006432     1.334326  2730.720496     1.338038     1.254816 
5389.228330     3.009438     1.307488  2784.458686     1.335673     1.254411 
5394.617550     3.012446     1.290828  2816.744040     1.333382     1.254006 
5400.012170     3.015458     1.281873  2832.826278     1.331159     1.253600 
5405.412180     3.018473     1.308085  2774.143546     1.329002     1.253195 
5410.817600     3.021491     1.293097  2803.242719     1.326908     1.252789 
5416.228410     3.024512     1.282125  2825.062274     1.324874     1.252382 
5421.644640     3.027536     1.267835  2853.711852     1.322897     1.251976 
5427.066290     3.030563     1.284689  2813.816260     1.320974     1.251569 
5432.493350     3.033593     1.314810  2746.804697     1.319103     1.251162 
5437.925850     3.036626     1.321424  2729.833135     1.317283     1.250754 
5443.363770     3.039663     1.292403  2788.983768     1.315509     1.250346 
5448.807140     3.042702     1.312638  2744.649446     1.313781     1.249938 
5454.255940     3.045744     1.275530  2820.056736     1.312097     1.249529 
5459.710200     3.048789     1.299860  2764.065806     1.310454     1.249120 
5465.169910     3.051837     1.262078  2844.672014     1.308852     1.248711 
5470.635080     3.054889     1.287084  2786.069740     1.307287     1.248301 
5476.105710     3.057943     1.271390  2817.805741     1.305760     1.247891 
5481.581820     3.061001     1.277772  2801.142279     1.304268     1.247480 
5487.063400     3.064061     1.271494  2811.489247     1.302809     1.247069 
5492.550470     3.067125     1.294421  2758.853329     1.301383     1.246658 
5498.043020     3.070191     1.298239  2746.424682     1.299988     1.246247 
5503.541060     3.073261     1.261258  2825.026237     1.298623     1.245835 
5509.044600     3.076334     1.240215  2870.238277     1.297285     1.245423 
5514.553640     3.079410     1.253489  2837.636093     1.295566     1.245010 
5520.068200     3.082489     1.277447  2782.044723     1.293734     1.244597 
5525.588270     3.085571     1.287172  2757.147103     1.292164     1.244184 
5531.113850     3.088656     1.277082  2775.131544     1.290744     1.243770 
5536.644970     3.091744     1.269119  2790.825786     1.289413     1.243356 
5542.181610     3.094836     1.268414  2789.192929     1.288143     1.242941 
5547.723800     3.097930     1.266783  2789.455151     1.286924     1.242526 
5553.271520     3.101027     1.258045  2804.623530     1.285746     1.242111 
5558.824790     3.104128     1.267196  2782.790308     1.284603     1.241695 
5564.383620     3.107232     1.222534  2880.976991     1.283490     1.241279 
5569.948000     3.110339     1.263280  2784.993589     1.282404     1.240862 
5575.517950     3.113449     1.270371  2766.674675     1.281342     1.240445 
5581.093460     3.116562     1.305324  2689.876443     1.280302     1.240028 
5586.674560     3.119678     1.274428  2751.535565     1.279281     1.239610 
5592.261230     3.122797     1.262250  2775.070144     1.278280     1.239192 
5597.853490     3.125919     1.259156  2777.902505     1.277322     1.238773 
5603.451350     3.129045     1.240034  2817.704031     1.277283     1.238354 
5609.054800     3.132174     1.247507  2797.208834     1.277839     1.237934 
5614.663850     3.135305     1.257697  2771.763412     1.278128     1.237514 
5620.278520     3.138440     1.258809  2766.488413     1.278106     1.237094 
5625.898800     3.141578     1.264746  2750.603417     1.277861     1.236673 
5631.524690     3.144720     1.268783  2738.582933     1.277465     1.236252 
5637.156220     3.147864     1.291770  2685.481759     1.276967     1.235830 
5642.793380     3.151012     1.263519  2743.306935     1.276394     1.235408 
5648.436170     3.154162     1.239195  2793.844743     1.275768     1.234986 
5654.084610     3.157316     1.244717  2777.703396     1.275103     1.234563 
5659.738690     3.160473     1.246328  2771.684613     1.274413     1.234139 
5665.398430     3.163633     1.253683  2751.841574     1.273707     1.233715 
5671.063830     3.166796     1.237459  2785.264038     1.272990     1.233291 
5676.734890     3.169963     1.222112  2816.196975     1.272269     1.232866 
5682.411630     3.173132     1.237090  2778.699155     1.271546     1.232441 
5688.094040     3.176305     1.243907  2760.514727     1.270823     1.232015 
5693.782130     3.179481     1.278030  2682.997977     1.270105     1.231589 
5699.475910     3.182660     1.250916  2738.525609     1.269390     1.231162 
5705.175390     3.185843     1.227650  2787.655699     1.268681     1.230735 
5710.880560     3.189028     1.259020  2713.874933     1.267978     1.230308 
5716.591450     3.192217     1.257193  2713.719423     1.267282     1.229879 
5722.308040     3.195409     1.244739  2739.219359     1.266593     1.229451 
5728.030340     3.198604     1.251256  2720.662518     1.265910     1.229022 
5733.758380     3.201802     1.239717  2742.034329     1.265236     1.228592 
5739.492130     3.205004     1.237349  2745.267850     1.264568     1.228162 
5745.231630     3.208209     1.271416  2668.481658     1.263907     1.227732 
5750.976860     3.211417     1.255731  2697.630269     1.263253     1.227301 
5756.727830     3.214628     1.249349  2708.640187     1.262606     1.226869 
5762.484560     3.217842     1.247643  2708.972907     1.261966     1.226438 
5768.247050     3.221060     1.224233  2755.925618     1.261334     1.226005 
5774.015290     3.224280     1.248642  2698.723470     1.260708     1.225572 
5779.789310     3.227505     1.233722  2729.359672     1.260089     1.225139 
5785.569100     3.230732     1.239820  2712.532332     1.259477     1.224705 
5791.354670     3.233962     1.225460  2740.266216     1.258871     1.224270 
5797.146020     3.237196     1.258129  2666.222408     1.258271     1.223835 
5802.943170     3.240433     1.243792  2694.578431     1.257678     1.223400 
5808.746110     3.243673     1.252183  2672.445025     1.257091     1.222964 
5814.554860     3.246917     1.240041  2695.087643     1.256509     1.222527 
5820.369410     3.250163     1.235003  2702.198090     1.255934     1.222090 
5826.189780     3.253413     1.237041  2693.233349     1.255365     1.221653 
5832.015970     3.256666     1.229556  2707.521231     1.254801     1.221215 
5837.847990     3.259923     1.240977  2679.557538     1.254243     1.220776 
5843.685840     3.263183     1.229737  2699.895896     1.253690     1.220337 
5849.529520     3.266446     1.199711  2763.237673     1.253143     1.219898 
5855.379050     3.269712     1.237381  2675.583881     1.252601     1.219458 
5861.234430     3.272981     1.220584  2709.164672     1.252064     1.219017 
5867.095660     3.276254     1.253436  2634.615956     1.251533     1.218576 
5872.962760     3.279530     1.248318  2641.936349     1.251006     1.218134 
5878.835720     3.282810     1.250801  2632.756164     1.250485     1.217692 
5884.714560     3.286092     1.222270  2691.118492     1.249969     1.217249 
5890.599270     3.289378     1.226857  2678.179334     1.249458     1.216806 
5896.489870     3.292667     1.209835  2711.433553     1.248951     1.216362 
5902.386360     3.295960     1.201823  2725.459723     1.248450     1.215918 
5908.288750     3.299256     1.226440  2667.045876     1.247953     1.215473 
5914.197040     3.302555     1.231095  2653.303628     1.247461     1.215027 
5920.111230     3.305857     1.239433  2632.629186     1.246974     1.214581 
5926.031350     3.309163     1.236432  2634.578091     1.246491     1.214135 
5931.957380     3.312472     1.226722  2652.399089     1.246013     1.213688 
5937.889330     3.315784     1.216239  2671.909068     1.245540     1.213240 
5943.827220     3.319100     1.226481  2645.076008     1.245071     1.212792 
5949.771050     3.322419     1.248632  2594.869948     1.244607     1.212343 
5955.720820     3.325741     1.210631  2672.138349     1.244147     1.211894 
5961.676540     3.329067     1.212799  2664.056776     1.243692     1.211444 
5967.638220     3.332396     1.241236  2600.605577     1.243242     1.210994 
5973.605860     3.335728     1.228012  2624.317310     1.242795     1.210543 
5979.579460     3.339064     1.201019  2679.097094     1.242354     1.210091 
5985.559040     3.342403     1.216511  2642.294884     1.241917     1.209639 
5991.544600     3.345745     1.198600  2678.340116     1.241484     1.209187 
5997.536150     3.349091     1.207403  2653.445773     1.241056     1.208733 
6003.533680     3.352440     1.209862  2644.931814     1.240632     1.208280 
6009.537220     3.355792     1.228558  2601.547441     1.240213     1.207825 
6015.546750     3.359148     1.224717  2605.160446     1.239799     1.207370 
6021.562300     3.362507     1.252539  2543.545736     1.239389     1.206915 
6027.583860     3.365869     1.239068  2568.287869     1.238983     1.206459 
6033.611450     3.369235     1.206192  2634.989233     1.238582     1.206002 
6039.645060     3.372604     1.210955  2619.406443     1.238186     1.205545 
6045.684700     3.375977     1.208866  2620.374636     1.237794     1.205088 
6051.730390     3.379353     1.240102  2550.564322     1.237407     1.204629 
6057.782120     3.382732     1.235204  2557.055902     1.237024     1.204170 
6063.839900     3.386115     1.204745  2617.514519     1.236647     1.203711 
6069.903740     3.389501     1.224846  2571.878740     1.236274     1.203251 
6075.973640     3.392890     1.222644  2572.043089     1.235905     1.202790 
6082.049620     3.396283     1.217625  2578.289570     1.235542     1.202329 
6088.131670     3.399679     1.235998  2536.213741     1.235184     1.201867 
6094.219800     3.403079     1.211530  2583.450215     1.234830     1.201405 
6100.314020     3.406482     1.209386  2584.942551     1.234482     1.200942 
6106.414330     3.409889     1.220579  2556.934361     1.234138     1.200479 
6112.520750     3.413299     1.256435  2481.861799     1.233800     1.200015 
6118.633270     3.416712     1.243296  2504.095024     1.233467     1.199550 
6124.751900     3.420129     1.240348  2506.088599     1.233140     1.199085 
6130.876650     3.423549     1.225060  2532.376108     1.232817     1.198619 
6137.007530     3.426972     1.222356  2535.056940     1.232501     1.198153 
6143.144540     3.430399     1.236715  2501.423107     1.232189     1.197686 
6149.287680     3.433830     1.215492  2540.772025     1.231884     1.197218 
6155.436970     3.437264     1.211271  2546.329131     1.231584     1.196750 
6161.592410     3.440701     1.239761  2483.645679     1.231290     1.196281 
6167.754000     3.444142     1.241289  2477.377204     1.231002     1.195812 
6173.921750     3.447586     1.214061  2528.681960     1.230720     1.195342 
6180.095670     3.451034     1.208173  2537.869878     1.230445     1.194872 
6186.275770     3.454485     1.227852  2492.414804     1.230175     1.194401 
6192.462050     3.457939     1.241443  2460.697072     1.229912     1.193929 
6198.654510     3.461397     1.175416  2595.562722     1.229656     1.193457 
6204.853160     3.464859     1.206155  2526.199136     1.229407     1.192984 
6211.058020     3.468324     1.222829  2486.973628     1.229164     1.192511 
6217.269070     3.471792     1.214520  2500.205013     1.228929     1.192037 
6223.486340     3.475264     1.220491  2483.747178     1.228701     1.191562 
6229.709830     3.478739     1.221256  2479.116750     1.228481     1.191087 
6235.939540     3.482218     1.216795  2484.487566     1.228268     1.190611 
6242.175480     3.485701     1.224660  2463.247747     1.228062     1.190135 
6248.417650     3.489186     1.199627  2511.431555     1.227865     1.189658 
6254.666070     3.492676     1.229615  2446.521085     1.227677     1.189181 
6260.920740     3.496168     1.231208  2438.835704     1.227496     1.188702 
6267.181660     3.499665     1.229821  2437.826723     1.227325     1.188224 
6273.448840     3.503165     1.203460  2486.894254     1.227162     1.187745 
6279.722290     3.506668     1.216950  2455.330173     1.227009     1.187265 
6286.002010     3.510175     1.215369  2454.887373     1.226865     1.186784 
6292.288010     3.513685     1.215325  2451.242481     1.226731     1.186303 
6298.580300     3.517199     1.230807  2416.347146     1.226607     1.185822 
6304.878880     3.520716     1.205900  2462.951920     1.226493     1.185340 
6311.183760     3.524237     1.177599  2517.334629     1.226390     1.184857 
6317.494940     3.527761     1.233027  2399.780037     1.226299     1.184374 
6323.812440     3.531289     1.211808  2436.924228     1.226219     1.183890 
6330.136250     3.534821     1.231668  2395.433902     1.226150     1.183405 
6336.466390     3.538356     1.183109  2489.602545     1.226094     1.182920 
6342.802850     3.541894     1.176468  2497.968739     1.226050     1.182435 
6349.145660     3.545437     1.172915  2502.108833     1.226020     1.181948 
6355.494800     3.548982     1.192835  2456.764012     1.226003     1.181462 
6361.850300     3.552531     1.201559  2435.063062     1.225999     1.180974 
6368.212150     3.556084     1.190944  2453.066342     1.226011     1.180486 
6374.580360     3.559640     1.179089  2473.170398     1.226037     1.179998 
6380.954940     3.563200     1.199372  2427.395687     1.226079     1.179509 
6387.335890     3.566764     1.189870  2442.522961     1.226138     1.179019 
6393.723230     3.570331     1.204680  2408.245480     1.226213     1.178529 
6400.116950     3.573901     1.197221  2420.085885     1.226305     1.178038 
6406.517070     3.577475     1.196018  2417.613826     1.226416     1.177547 
6412.923590     3.581053     1.200588  2404.154514     1.226545     1.177055 
6419.336510     3.584635     1.168591  2465.591801     1.226694     1.176562 
6425.755850     3.588219     1.189112  2418.664999     1.226863     1.176069 
6432.181600     3.591808     1.208391  2376.859242     1.227054     1.175575 
6438.613790     3.595400     1.176502  2436.823180     1.227266     1.175081 
6445.052400     3.598996     1.178688  2428.601648     1.227502     1.174586 
6451.497450     3.602595     1.171893  2439.069376     1.227762     1.174091 
6457.948950     3.606198     1.196300  2385.278142     1.228046     1.173595 
6464.406900     3.609804     1.196094  2380.808682     1.228357     1.173099 
6470.871310     3.613414     1.161557  2447.443447     1.227656     1.172602 
6477.342180     3.617028     1.201588  2361.505879     1.226383     1.172104 
6483.819520     3.620646     1.184414  2391.721710     1.225821     1.171606 
6490.303340     3.624266     1.241198  2279.097838     1.225664     1.171107 
6496.793640     3.627891     1.186563  2379.148348     1.225745     1.170608 
6503.290440     3.631519     1.201852  2344.213279     1.225989     1.170108 
6509.793730     3.635151     1.213298  2318.257736     1.226358     1.169608 
6516.303520     3.638787     1.197868  2345.362321     1.226828     1.169107 
6522.819820     3.642426     1.217646  2302.601280     1.227381     1.168606 
6529.342640     3.646069     1.186186  2359.420958     1.228005     1.168104 
6535.871990     3.649715     1.180156  2367.422428     1.228695     1.167602 
6542.407860     3.653365     1.193290  2336.482675     1.229444     1.167099 
6548.950260     3.657019     1.192156  2334.509752     1.230252     1.166595 
6555.499220     3.660676     1.181258  2351.781572     1.231118     1.166091 
6562.054710     3.664337     1.216492  2280.118762     1.232042     1.165586 
6568.616770     3.668002     1.204535  2298.452422     1.233026     1.165081 
6575.185390     3.671670     1.183216  2335.633605     1.234071     1.164576 
6581.760570     3.675342     1.186278  2325.263227     1.235182     1.164070 
6588.342330     3.679018     1.181513  2330.740170     1.236360     1.163563 
6594.930670     3.682698     1.218754  2255.380354     1.237609     1.163056 
6601.525600     3.686381     1.186412  2312.141918     1.238934     1.162548 
6608.127130     3.690068     1.184195  2313.592370     1.240339     1.162040 
6614.735260     3.693758     1.152585  2371.383005     1.241828     1.161531 
6621.349990     3.697452     1.160427  2351.950375     1.243405     1.161022 
6627.971340     3.701150     1.193446  2281.942456     1.245078     1.160512 
6634.599310     3.704852     1.213896  2239.270017     1.246853     1.160002 
6641.233910     3.708557     1.214356  2235.141008     1.248735     1.159491 
6647.875150     3.712266     1.194437  2268.895946     1.250732     1.158980 
6654.523020     3.715979     1.193558  2266.131775     1.252851     1.158468 
6661.177550     3.719695     1.183126  2281.530463     1.255102     1.157956 
6667.838720     3.723415     1.194547  2255.258254     1.257494     1.157443 
6674.506560     3.727139     1.185545  2269.120757     1.260037     1.156930 
6681.181070     3.730867     1.206381  2225.616748     1.262741     1.156417 
6687.862250     3.734598     1.228587  2181.514711     1.265620     1.155902 
6694.550110     3.738333     1.203294  2222.325607     1.268686     1.155388 
6701.244660     3.742072     1.208506  2209.443546     1.271958     1.154873 
6707.945910     3.745815     1.224601  2176.494037     1.275451     1.154357 
6714.653850     3.749561     1.180237  2253.522075     1.279184     1.153841 
6721.368510     3.753311     1.187583  2235.083947     1.283182     1.153325 
6728.089870     3.757065     1.205068  2198.781149     1.287471     1.152808 
6734.817960     3.760823     1.223018  2161.686325     1.292085     1.152291 
6741.552780     3.764584     1.193465  2210.709034     1.297065     1.151773 
6748.294340     3.768349     1.191323  2211.162297     1.302459     1.151255 
6755.042630     3.772118     1.177596  2231.921513     1.308329     1.150736 
6761.797670     3.775891     1.232460  2128.991665     1.314750     1.150217 
6768.559470     3.779667     1.219996  2146.615419     1.321822     1.149697 
6775.328030     3.783447     1.216217  2149.052177     1.329668     1.149177 
6782.103360     3.787231     1.253011  2082.693007     1.338450     1.148657 
6788.885460     3.791019     1.281112  2033.342159     1.348377     1.148136 
6795.674350     3.794811     1.311441  1982.763863     1.359710     1.147615 
6802.470020     3.798606     1.310517  1979.850011     1.372776     1.147093 
6809.272490     3.802405     1.348319  1921.008820     1.387987     1.146571 
6816.081760     3.806208     1.378130  1875.245342     1.405855     1.146049 
6822.897850     3.810015     1.412813  1826.224564     1.427013     1.145526 
6829.720740     3.813826     1.468805  1753.572462     1.452225     1.145002 
6836.550460     3.817640     1.500684  1713.230696     1.482408     1.144479 
6843.387010     3.821459     1.498734  1711.749582     1.518643     1.143955 
6850.230400     3.825281     1.565457  1635.247065     1.562204     1.143430 
6857.080630     3.829107     1.642877  1555.604349     1.614545     1.142906 
6863.937710     3.832936     1.775274  1437.140239     1.677240     1.142380 
6870.801650     3.836770     1.882908  1352.022337     1.752037     1.141855 
6877.672450     3.840607     1.960263  1296.328313     1.840799     1.141329 
6884.550120     3.844449     2.068454  1226.105085     1.945454     1.140803 
6891.434670     3.848294     2.154170  1175.231087     2.067930     1.140276 
6898.326110     3.852143     2.306752  1095.127140     2.210069     1.139749 
6905.224430     3.855996     2.486233  1014.135283     2.373529     1.139222 
6912.129660     3.859852     2.664899   944.306226     2.559673     1.138694 
6919.041790     3.863713     2.827086   888.268530     2.769441     1.138166 
6925.960830     3.867577     3.082795   812.879990     3.003226     1.137638 
6932.886790     3.871445     3.336282   749.659043     3.260739     1.137109 
6939.819680     3.875318     3.636825   686.342135     3.540890     1.136581 
6946.759500     3.879194     3.944404   631.409188     3.841666     1.136051 
6953.706260     3.883074     4.314220   576.000737     4.160024     1.135522 
6960.659960     3.886957     4.673905   530.596774     4.491800     1.134992 
6967.620620     3.890845     5.022385   492.750406     4.831632     1.134462 
6974.588240     3.894737     5.473994   451.016875     5.172915     1.133931 
6981.562830     3.898632     5.931075   415.442666     5.507791     1.133401 
6988.544400     3.902532     6.297150   390.475461     5.827276     1.132870 
6995.532940     3.906435     6.656607   368.534468     6.121504     1.132339 
7002.528470     3.910342     6.982451   350.597518     6.380177     1.131807 
7009.531000     3.914253     7.205747   339.034015     6.593246     1.131275 
7016.540530     3.918168     7.405948   329.187993     6.751780     1.130743 
7023.557070     3.922087     7.468257   325.774651     6.848867     1.130211 
7030.580630     3.926010     7.490527   324.170426     6.880373     1.129679 
7037.611210     3.929937     7.466928   324.567797     6.845341     1.129146 
7044.648820     3.933868     7.249441   333.600975     6.745963     1.128613 
7051.693470     3.937802     7.026214   343.529195     6.587334     1.128080 
7058.745160     3.941741     6.892116   349.594493     6.376635     1.127546 
7065.803910     3.945684     6.543696   367.502157     6.122444     1.127013 
7072.869710     3.949630     6.128658   391.564451     5.834039     1.126479 
7079.942580     3.953581     5.726231   418.359829     5.520810     1.125945 
7087.022530     3.957535     5.379586   444.488765     5.191814     1.125411 
7094.109550     3.961493     4.955485   481.539838     4.855452     1.124877 
7101.203660     3.965456     4.623108   515.160033     4.519256     1.124342 
7108.304860     3.969422     4.289451   554.077434     4.189748     1.123807 
7115.413170     3.973392     3.972673   597.057052     3.872373     1.123273 
7122.528580     3.977367     3.673741   644.196497     3.571473     1.122738 
7129.651110     3.981345     3.469396   680.896698     3.290309     1.122203 
7136.780760     3.985327     3.212574   733.776277     3.031115     1.121667 
7143.917540     3.989313     2.968847   792.419765     2.795182     1.121132 
7151.061460     3.993304     2.695254   870.930464     2.582969     1.120596 
7158.212520     3.997298     2.576891   909.162065     2.394221     1.120061 
7165.370730     4.001296     2.471765   945.645966     2.228103     1.119525 
7172.536100     4.005298     2.273699  1025.598983     2.083424     1.118989 
7179.708640     4.009305     2.116382  1099.639963     1.958501     1.118453 
7186.888350     4.013315     1.965767  1181.690920     1.851506     1.117917 
7194.075230     4.017329     1.892180  1224.608951     1.760540     1.117381 
7201.269310     4.021347     1.797264  1286.656896     1.683693     1.116845 
7208.470580     4.025370     1.701023  1356.100105     1.619114     1.116309 
7215.679050     4.029396     1.619939  1421.070223     1.565063     1.115773 
7222.894730     4.033426     1.562992  1469.840687     1.519945     1.115236 
7230.117620     4.037461     1.491849  1536.706754     1.482329     1.114700 
7237.347740     4.041499     1.441982  1586.512752     1.450986     1.114164 
7244.585090     4.045542     1.406025  1623.131672     1.424798     1.113627 
7251.829670     4.049588     1.363285  1670.745384     1.402830     1.113091 
7259.081500     4.053639     1.338583  1697.514785     1.384311     1.112554 
7266.340590     4.057694     1.267301  1788.731854     1.368598     1.112018 
7273.606930     4.061752     1.336832  1691.539618     1.355171     1.111482 
7280.880530     4.065815     1.297672  1739.321575     1.343604     1.110945 
7288.161410     4.069882     1.237710  1819.986264     1.333567     1.110409 
7295.449570     4.073953     1.181407  1901.192060     1.324779     1.109873 
7302.745020     4.078028     1.202305  1865.069627     1.317022     1.109337 
7310.047770     4.082107     1.195912  1871.337341     1.310128     1.108800 
7317.357820     4.086190     1.193426  1871.110695     1.303964     1.108264 
7324.675180     4.090277     1.229785  1811.011456     1.298424     1.107728 
7331.999850     4.094369     1.204539  1844.982543     1.293430     1.107192 
7339.331850     4.098464     1.185476  1870.324232     1.288910     1.106657 
7346.671180     4.102564     1.188220  1862.170144     1.284813     1.106121 
7354.017850     4.106667     1.214948  1817.987829     1.281095     1.105585 
7361.371870     4.110775     1.202601  1832.109105     1.277721     1.105050 
7368.733240     4.114887     1.187456  1850.835425     1.274667     1.104515 
7376.101980     4.119003     1.157183  1895.656707     1.271905     1.103979 
7383.478080     4.123123     1.154995  1895.079092     1.269416     1.103444 
7390.861560     4.127248     1.160027  1882.817088     1.267183     1.102909 
7398.252420     4.131376     1.141882  1908.554737     1.265191     1.102375 
7405.650670     4.135509     1.184970  1834.451402     1.263430     1.101840 
7413.056320     4.139645     1.175326  1845.410557     1.261886     1.101306 
7420.469380     4.143786     1.180040  1833.986353     1.260552     1.100772 
7427.889850     4.147931     1.211718  1781.416170     1.259418     1.100238 
7435.317740     4.152080     1.178904  1826.744438     1.258480     1.099704 
7442.753050     4.156233     1.176011  1828.074014     1.257730     1.099171 
7450.195810     4.160391     1.168858  1835.879075     1.257162     1.098638 
7457.646000     4.164552     1.137061  1882.224099     1.256773     1.098105 
7465.103650     4.168718     1.180237  1809.766657     1.256562     1.097572 
7472.568750     4.172888     1.218845  1749.230429     1.256522     1.097040 
7480.041320     4.177062     1.176404  1806.893739     1.256654     1.096508 
7487.521360     4.181241     1.152142  1840.704265     1.256955     1.095976 
7495.008880     4.185423     1.181876  1791.143035     1.257427     1.095444 
7502.503890     4.189610     1.178177  1792.270022     1.258066     1.094913 
7510.006400     4.193801     1.190061  1770.927385     1.258876     1.094382 
7517.516400     4.197996     1.177599  1784.196863     1.259857     1.093852 
7525.033920     4.202195     1.171914  1789.556741     1.261010     1.093322 
7532.558950     4.206398     1.154447  1812.745220     1.262338     1.092792 
7540.091510     4.210606     1.190195  1754.625952     1.263844     1.092263 
7547.631600     4.214818     1.188561  1752.538996     1.265533     1.091734 
7555.179240     4.219034     1.155168  1798.805602     1.267406     1.091205 
7562.734410     4.223254     1.129962  1833.972216     1.269471     1.090677 
7570.297150     4.227479     1.195785  1730.314038     1.271733     1.090149 
7577.867450     4.231708     1.177722  1753.397707     1.274197     1.089622 
7585.445310     4.235941     1.185812  1736.454044     1.276870     1.089095 
7593.030760     4.240178     1.172119  1752.299844     1.279762     1.088568 
7600.623790     4.244420     1.185386  1729.037891     1.282881     1.088042 
7608.224410     4.248665     1.164366  1756.033554     1.286234     1.087517 
7615.832640     4.252915     1.174811  1736.702987     1.289833     1.086992 
7623.448470     4.257170     1.168298  1742.765015     1.293692     1.086468 
7631.071920     4.261428     1.167625  1739.056114     1.297821     1.085944 
7638.702990     4.265691     1.173722  1725.637903     1.302234     1.085420 
7646.341690     4.269958     1.165156  1735.282415     1.306946     1.084897 
7653.988040     4.274230     1.154668  1746.847867     1.311972     1.084375 
7661.642020     4.278505     1.162715  1730.227670     1.317336     1.083853 
7669.303670     4.282785     1.145366  1752.326251     1.323052     1.083332 
7676.972970     4.287069     1.165206  1718.175477     1.329142     1.082812 
7684.649940     4.291358     1.172636  1703.847956     1.335630     1.082292 
7692.334590     4.295651     1.212257  1644.972464     1.342542     1.081773 
7700.026930     4.299948     1.178315  1687.446593     1.349909     1.081254 
7707.726950     4.304249     1.183938  1676.447237     1.357759     1.080736 
7715.434680     4.308555     1.181979  1675.065657     1.366126     1.080219 
7723.150120     4.312865     1.212844  1628.049904     1.375048     1.079702 
7730.873270     4.317179     1.184638  1663.293870     1.384568     1.079186 
7738.604140     4.321498     1.199643  1638.508000     1.394742     1.078671 
7746.342740     4.325821     1.163880  1685.533662     1.405619     1.078156 
7754.089090     4.330148     1.210451  1616.892921     1.417261     1.077642 
7761.843170     4.334480     1.198894  1627.943491     1.429744     1.077129 
7769.605020     4.338816     1.254087  1552.980459     1.443156     1.076617 
7777.374620     4.343156     1.263889  1537.287634     1.457604     1.076105 
7785.152000     4.347501     1.215047  1594.771251     1.473231     1.075595 
7792.937150     4.351850     1.233275  1568.370569     1.490190     1.075085 
7800.730090     4.356203     1.276496  1511.035663     1.508683     1.074575 
7808.530820     4.360561     1.293719  1487.676594     1.528971     1.074067 
7816.339350     4.364923     1.308716  1467.852372     1.551380     1.073560 
7824.155690     4.369290     1.355891  1412.758482     1.576330     1.073053 
7831.979840     4.373661     1.415382  1349.613454     1.604355     1.072547 
7839.811820     4.378036     1.481846  1286.780593     1.636173     1.072042 
7847.651630     4.382416     1.465235  1298.539740     1.672632     1.071538 
7855.499290     4.386800     1.535366  1235.976205     1.714824     1.071035 
7863.354790     4.391188     1.665093  1137.007000     1.764116     1.070533 
7871.218140     4.395581     1.727793  1093.537181     1.822196     1.070032 
7879.089360     4.399978     1.808026  1042.216685     1.891132     1.069532 
7886.968450     4.404380     1.941991   967.716198     1.973414     1.069033 
7894.855420     4.408786     2.106041   890.542220     2.072008     1.068534 
7902.750270     4.413196     2.227471   840.247306     2.190390     1.068037 
7910.653020     4.417611     2.398224   778.144414     2.332694     1.067541 
7918.563670     4.422030     2.565904   725.771611     2.503399     1.067046 
7926.482240     4.426454     2.835540   655.058450     2.707495     1.066551 
7934.408720     4.430882     3.039163   609.716755     2.950418     1.066058 
7942.343130     4.435315     3.309113   558.629155     3.237896     1.065566 
7950.285470     4.439752     3.657319   504.189923     3.575785     1.065076 
7958.235760     4.444193     4.001643   459.688798     3.969849     1.064586 
7966.193990     4.448639     4.460022   411.304336     4.425485     1.064097 
7974.160190     4.453089     4.914311   372.360221     4.947414     1.063610 
7982.134350     4.457544     5.429476   336.126080     5.539323     1.063123 
7990.116480     4.462004     5.981703   304.308225     6.203486     1.062638 
7998.106600     4.466467     6.627635   273.876851     6.940375     1.062154 
8006.104710     4.470936     7.155970   253.029954     7.748275     1.061671 
8014.110810     4.475408     7.982452   226.222434     8.622908     1.061190 
8022.124920     4.479885     8.968657   200.761363     9.557106     1.060710 
8030.147050     4.484367     9.850522   182.288457    10.540492     1.060231 
8038.177190     4.488853    10.817925   165.549566    11.559226     1.059753 
8046.215370     4.493344    11.887668   150.247722    12.595806     1.059276 
8054.261590     4.497839    12.997314   137.019744    13.628912     1.058801 
8062.315850     4.502339    14.089860   126.054925    14.633594     1.058327 
8070.378160     4.506843    15.081715   117.465264    15.581640     1.057855 
8078.448540     4.511352    16.088042   109.811658    16.442469     1.057384 
8086.526990     4.515865    16.836036   104.671382    17.184682     1.056914 
8094.613520     4.520383    17.457417   100.707229    17.778318     1.056446 
8102.708130     4.524905    17.947352    97.720815    18.197583     1.055979 
8110.810840     4.529432    18.185409    96.200366    18.423597     1.055513 
8118.921650     4.533963    18.099967    96.441404    18.446513     1.055049 
8127.040570     4.538499    17.736773    98.205343    18.266507     1.054587 
8135.167610     4.543039    17.211046   100.973247    17.893415     1.054125 
8143.302780     4.547584    16.390647   105.797556    17.345148     1.053666 
8151.446080     4.552134    15.712578   110.129926    16.645664     1.053208 
8159.597530     4.556688    14.951252   115.486424    15.822764     1.052751 
8167.757130     4.561246    13.770916   125.099422    14.905573     1.052296 
8175.924880     4.565810    12.945507   132.786096    13.922985     1.051843 
8184.100810     4.570377    12.016244   142.744901    12.902377     1.051391 
8192.284910     4.574950    10.797026   158.502702    11.868754     1.050941 
8200.477190     4.579527     9.947597   171.646820    10.844183     1.050492 
8208.677670     4.584108     8.987535   189.566857     9.847468     1.050045 
8216.886350     4.588694     8.344389   203.699081     8.894020     1.049600 
8225.103230     4.593285     7.485462   226.499996     7.995851     1.049156 
8233.328340     4.597880     6.879438   245.897178     7.161686     1.048714 
8241.561670     4.602480     6.209100   271.858087     6.397183     1.048274 
8249.803230     4.607085     5.704196   295.157245     5.705218     1.047835 
8258.053030     4.611694     5.149648   326.148940     5.086236     1.047399 
8266.311080     4.616307     4.658555   359.702615     4.538644     1.046964 
8274.577390     4.620926     4.276017   390.950735     4.059221     1.046531 
8282.851970     4.625549     3.887786   428.899699     3.643655     1.046099 
8291.134820     4.630176     3.560571   467.264953     3.286697     1.045670 
8299.425960     4.634809     3.232865   513.352907     2.982363     1.045242 
8307.725390     4.639446     2.922502   566.482785     2.724701     1.044816 
8316.033110     4.644087     2.685382   614.712516     2.507830     1.044392 
8324.349140     4.648733     2.469403   666.811745     2.326129     1.043970 
8332.673490     4.653384     2.291705   716.705361     2.174377     1.043550 
8341.006170     4.658040     2.111427   775.973539     2.047835     1.043132 
8349.347170     4.662700     2.013322   811.925977     1.942300     1.042716 
8357.696520     4.667365     1.892656   861.322908     1.854159     1.042301 
8366.054220     4.672034     1.752685   927.727439     1.780260     1.041889 
8374.420270     4.676708     1.648214   984.270181     1.717901     1.041479 
8382.794690     4.681387     1.597960  1012.407094     1.664896     1.041071 
8391.177490     4.686071     1.540766  1047.204746     1.619452     1.040665 
8399.568660     4.690759     1.474675  1091.189005     1.580119     1.040261 
8407.968230     4.695452     1.433309  1119.923932     1.545731     1.039859 
8416.376200     4.700150     1.420898  1127.187185     1.515376     1.039459 
8424.792580     4.704852     1.402850  1138.862592     1.488313     1.039061 
8433.217370     4.709559     1.322414  1204.437183     1.463951     1.038666 
8441.650590     4.714271     1.310281  1212.531779     1.441839     1.038273 
8450.092240     4.718988     1.293092  1225.312925     1.421624     1.037882 
8458.542330     4.723709     1.317940  1198.940144     1.403026     1.037493 
8467.000870     4.728435     1.289008  1222.852096     1.385834     1.037106 
8475.467870     4.733165     1.238643  1268.943106     1.369865     1.036722 
8483.943340     4.737901     1.265424  1238.957216     1.354972     1.036340 
8492.427280     4.742641     1.261577  1239.984430     1.341040     1.035960 
8500.919710     4.747386     1.257862  1240.391480     1.327972     1.035582 
8509.420630     4.752136     1.235701  1260.046381     1.315693     1.035207 
8517.930050     4.756890     1.201374  1291.915873     1.304131     1.034834 
8526.447980     4.761649     1.195952  1294.455927     1.293223     1.034464 
8534.974430     4.766413     1.241616  1243.646332     1.282918     1.034096 
8543.509400     4.771182     1.225136  1256.637879     1.273168     1.033730 
8552.052910     4.775956     1.201627  1278.070539     1.263938     1.033367 
8560.604970     4.780734     1.234224  1241.364493     1.255186     1.033007 
8569.165570     4.785517     1.251927  1219.989493     1.246878     1.032649 
8577.734740     4.790305     1.207039  1262.893215     1.238984     1.032293 
8586.312470     4.795098     1.235218  1230.320786     1.231478     1.031940 
8594.898780     4.799895     1.217883  1244.118374     1.224334     1.031589 
8603.493680     4.804698     1.236056  1222.636603     1.217527     1.031241 
8612.097180     4.809505     1.203594  1252.600125     1.211035     1.030896 
8620.709270     4.814317     1.262245  1191.250714     1.204841     1.030553 
8629.329980     4.819133     1.254309  1196.017918     1.198926     1.030213 
8637.959310     4.823955     1.186845  1260.238733     1.193271     1.029876 
8646.597270     4.828781     1.241277  1201.318286     1.187862     1.029541 
8655.243870     4.833613     1.273786  1168.141864     1.182686     1.029209 
8663.899110     4.838449     1.252713  1183.999160     1.177727     1.028880 
8672.563010     4.843290     1.199337  1233.730167     1.172973     1.028553 
8681.235570     4.848136     1.229274  1200.629061     1.168414     1.028229 
8689.916810     4.852986     1.215839  1210.206160     1.164039     1.027908 
8698.606730     4.857842     1.233241  1189.634059     1.159836     1.027590 
8707.305330     4.862702     1.236362  1183.729503     1.155796     1.027275 
8716.012640     4.867567     1.243258  1174.780787     1.151914     1.026962 
8724.728650     4.872437     1.221838  1192.193639     1.148178     1.026652 
8733.453380     4.877312     1.210597  1198.982489     1.144581     1.026346 
8742.186830     4.882192     1.191649  1214.964047     1.141117     1.026042 
8750.929020     4.887077     1.215482  1188.349985     1.137779     1.025741 
8759.679950     4.891967     1.179992  1220.272487     1.134560     1.025443 
8768.439630     4.896861     1.192495  1204.585169     1.131455     1.025148 
8777.208070     4.901761     1.172338  1222.261336     1.128459     1.024856 
8785.985280     4.906665     1.172898  1217.079182     1.125565     1.024567 
8794.771260     4.911575     1.162867  1223.728338     1.122770     1.024282 
8803.566030     4.916489     1.169077  1215.284270     1.120069     1.023999 
8812.369600     4.921408     1.207594  1173.295587     1.117457     1.023719 
8821.181970     4.926332     1.190020  1186.547106     1.114932     1.023443 
8830.003150     4.931261     1.181839  1191.718746     1.112487     1.023169 
8838.833150     4.936195     1.192635  1178.413101     1.110121     1.022899 
8847.671990     4.941134     1.204251  1163.957039     1.107829     1.022632 
8856.519660     4.946078     1.234536  1131.860229     1.105609     1.022368 
8865.376180     4.951027     1.142280  1219.745788     1.103458     1.022108 
8874.241560     4.955980     1.158152  1200.094240     1.101373     1.021850 
8883.115800     4.960939     1.173473  1180.526757     1.099350     1.021596 
8891.998910     4.965903     1.153125  1198.899461     1.097388     1.021346 
8900.890910     4.970871     1.186682  1161.606566     1.095484     1.021098 
8909.791800     4.975845     1.177663  1167.625408     1.093636     1.020854 
8918.701590     4.980824     1.170010  1171.515618     1.091842     1.020614 
8927.620300     4.985807     1.134638  1203.797062     1.090099     1.020376 
8936.547920     4.990796     1.162955  1172.615878     1.088407     1.020142 
8945.484460     4.995789     1.162527  1169.262962     1.086761     1.019912 
8954.429950     5.000788     1.212539  1117.621060     1.085162     1.019685 
8963.384380     5.005792     1.213104  1114.569534     1.083608     1.019462 
8972.347760     5.010800     1.159212  1162.337748     1.082096     1.019242 
8981.320110     5.015814     1.134743  1184.579519     1.080626     1.019025 
8990.301430     5.020833     1.194549  1122.636300     1.079195     1.018812 
8999.291730     5.025856     1.166108  1146.588326     1.077803     1.018603 
9008.291020     5.030885     1.181596  1128.228609     1.076448     1.018397 
9017.299320     5.035919     1.152688  1153.372276     1.075130     1.018195 
9026.316610     5.040958     1.198055  1106.323675     1.073846     1.017997 
9035.342930     5.046002     1.177863  1121.835533     1.072596     1.017802 
9044.378270     5.051051     1.109379  1188.132079     1.071378     1.017611 
9053.422650     5.056105     1.195088  1099.893073     1.070193     1.017423 
9062.476070     5.061164     1.153778  1136.442089     1.069037     1.017240 
9071.538550     5.066228     1.162860  1123.975831     1.067912     1.017060 
9080.610090     5.071297     1.175315  1110.330782     1.066815     1.016884 
9089.690700     5.076371     1.144119  1137.170343     1.065747     1.016712 
9098.780390     5.081451     1.161460  1116.695779     1.064705     1.016543 
9107.879170     5.086535     1.155267  1119.458594     1.063690     1.016379 
9116.987050     5.091625     1.170086  1102.226967     1.062701     1.016218 
9126.104040     5.096719     1.109848  1159.378468     1.061736     1.016061 
9135.230140     5.101819     1.133713  1131.227616     1.060796     1.015908 
9144.365370     5.106924     1.137311  1124.382155     1.059879     1.015759 
9153.509740     5.112034     1.091852  1167.800980     1.058986     1.015614 
9162.663250     5.117149     1.152910  1102.978254     1.058107     1.015473 
9171.825910     5.122269     1.176261  1078.671041     1.056579     1.015336 
9180.997740     5.127395     1.169139  1082.095747     1.055093     1.015203 
9190.178730     5.132525     1.152931  1094.440339     1.053916     1.015074 
9199.368910     5.137661     1.160104  1084.494613     1.052913     1.014949 
9208.568280     5.142802     1.096883  1143.807315     1.052018     1.014828 
9217.776850     5.147948     1.122229  1115.009488     1.051199     1.014712 
9226.994630     5.153099     1.188234  1049.719019     1.050432     1.014599 
9236.221620     5.158255     1.163916  1068.637820     1.049705     1.014491 
9245.457840     5.163416     1.146112  1082.149143     1.049009     1.014387 
9254.703300     5.168583     1.122831  1101.475716     1.048338     1.014287 
9263.958000     5.173755     1.123349  1097.179796     1.047690     1.014191 
9273.221960     5.178932     1.099464  1118.518312     1.047062     1.014100 
9282.495180     5.184114     1.140701  1075.028484     1.046452     1.014013 
9291.777680     5.189301     1.155921  1058.353384     1.045859     1.013930 
9301.069460     5.194494     1.153420  1057.627957     1.045283     1.013851 
9310.370530     5.199691     1.140040  1066.932997     1.044722     1.013777 
9319.680900     5.204894     1.098246  1103.899004     1.044177     1.013708 
9329.000580     5.210103     1.141881  1058.730156     1.043647     1.013642 
9338.329580     5.215316     1.151035  1047.159338     1.043132     1.013581 
9347.667910     5.220535     1.170194  1027.207639     1.042630     1.013525 
9357.015580     5.225758     1.137258  1054.677523     1.042143     1.013473 
9366.372590     5.230988     1.111485  1075.193462     1.041669     1.013425 
9375.738960     5.236222     1.114911  1068.976059     1.041209     1.013382 
9385.114700     5.241461     1.176552  1010.785504     1.040763     1.013343 
9394.499820     5.246706     1.175666  1007.996762     1.040329     1.013309 
9403.894320     5.251956     1.152351  1025.782281     1.039908     1.013280 
9413.298210     5.257212     1.141955  1030.780419     1.039500     1.013255 
9422.711510     5.262472     1.147081  1024.407100     1.039104     1.013235 
9432.134220     5.267738     1.148987  1019.500110     1.038720     1.013219 
9441.566350     5.273009     1.158624  1007.988442     1.038349     1.013208 
9451.007920     5.278286     1.108263  1051.274332     1.037989     1.013202 
9460.458930     5.283567     1.127944  1029.015469     1.037642     1.013201 
9469.919390     5.288854     1.184533   977.540407     1.037305     1.013204 
9479.389310     5.294147     1.151440  1002.214521     1.036981     1.013212 
9488.868700     5.299444     1.191236   966.403803     1.036667     1.013224 
9498.357570     5.304747     1.181832   970.346604     1.036365     1.013242 
9507.855920     5.310056     1.102118  1038.059046     1.036073     1.013264 
9517.363780     5.315369     1.108255  1028.874865     1.035793     1.013291 
9526.881140     5.320688     1.108489  1025.727089     1.035523     1.013323 
9536.408020     5.326012     1.117609  1014.557842     1.035264     1.013360 
9545.944430     5.331342     1.125588  1005.493053     1.035015     1.013402 
9555.490380     5.336677     1.091098  1034.158329     1.034777     1.013448 
9565.045870     5.342017     1.174159   956.815834     1.034549     1.013500 
9574.610910     5.347363     1.159435   966.886468     1.034331     1.013556 
9584.185520     5.352714     1.147139   974.032636     1.034123     1.013618 
9593.769710     5.358070     1.111960  1002.533145     1.033925     1.013684 
9603.363480     5.363432     1.144414   970.797743     1.033736     1.013756 
9612.966840     5.368799     1.138393   973.741478     1.033558     1.013832 
9622.579810     5.374171     1.141204   967.845056     1.033389     1.013914 
9632.202390     5.379549     1.115409   986.484890     1.033230     1.014000 
9641.834590     5.384932     1.150450   954.379956     1.033080     1.014092 
9651.476430     5.390321     1.163857   941.151179     1.032940     1.014189 
9661.127900     5.395715     1.090573  1000.873778     1.032809     1.014291 
9670.789030     5.401114     1.131984   961.811097     1.032687     1.014398 
9680.459820     5.406519     1.200647   904.527813     1.032574     1.014510 
9690.140280     5.411929     1.152550   939.681544     1.032471     1.014628 
9699.830420     5.417345     1.188323   908.530790     1.032376     1.014750 
9709.530250     5.422766     1.152243   933.989128     1.032290     1.014878 
9719.239780     5.428193     1.074412   998.844027     1.032214     1.015011 
9728.959020     5.433624     1.195005   895.680134     1.032146     1.015150 
9738.687980     5.439062     1.181737   903.603586     1.032087     1.015293 
9748.426670     5.444505     1.144693   930.021089     1.032036     1.015442 
9758.175090     5.449953     1.112370   954.765719     1.031994     1.015597 
9767.933270     5.455407     1.163134   909.983376     1.031961     1.015756 
9777.701200     5.460866     1.201535   878.737518     1.031937     1.015921 
9787.478900     5.466331     1.138338   924.498735     1.031921     1.016092 
9797.266380     5.471801     1.146084   915.819827     1.031913     1.016267 
9807.063650     5.477277     1.134691   921.823432     1.031913     1.016448 
9816.870710     5.482758     1.138933   915.476258     1.031922     1.016635 
9826.687580     5.488245     1.082926   959.932259     1.031940     1.016827 
9836.514270     5.493737     1.130427   917.930363     1.031965     1.017024 
9846.350780     5.499234     1.106275   934.525412     1.031999     1.017227 
9856.197140     5.504738     1.154683   891.702577     1.032041     1.017436 
9866.053330     5.510246     1.142870   899.592079     1.032091     1.017649 
9875.919390     5.515760     1.104208   927.887961     1.032149     1.017869 
9885.795310     5.521280     1.154938   884.661641     1.032216     1.018094 
9895.681100     5.526806     1.142567   891.620570     1.032290     1.018324 
9905.576780     5.532336     1.140793   890.036969     1.032372     1.018560 
9915.482360     5.537873     1.132693   894.505586     1.032462     1.018802 
9925.397840     5.543415     1.114536   906.682403     1.032561     1.019049 
9935.323240     5.548962     1.135724   886.044151     1.032667     1.019302 
9945.258560     5.554515     1.081174   928.222705     1.032780     1.019560 
9955.203820     5.560074     1.119843   893.525622     1.032902     1.019825 
9965.159020     5.565638     1.094926   911.014194     1.033032     1.020094 
9975.124180     5.571208     1.117726   889.704089     1.033169     1.020370 
9985.099310     5.576783     1.117983   887.497056     1.033314     1.020651 
9995.084410     5.582364     1.142560   865.871231     1.033467     1.020938 
10005.079490     5.587950     1.139928   864.258637     1.033627     1.021230 
10015.084570     5.593542     1.106039   888.006497     1.033795     1.021528 
10025.099660     5.599140     1.080695   905.969169     1.033971     1.021832 
10035.124750     5.604743     1.124088   868.823094     1.034154     1.022142 
10045.159880     5.610352     1.062100   915.428063     1.034345     1.022457 
10055.205040     5.615967     1.138974   851.208000     1.034544     1.022778 
10065.260240     5.621587     1.102737   875.777012     1.034750     1.023105 
10075.325500     5.627213     1.139747   844.841629     1.034963     1.023438 
10085.400830     5.632844     1.135236   845.287257     1.035184     1.023777 
10095.486230     5.638481     1.147243   833.440449     1.035413     1.024121 
10105.581720     5.644124     1.150578   828.803145     1.035649     1.024471 
10115.687300     5.649773     1.185595   802.323866     1.035892     1.024827 
10125.802990     5.655427     1.088524   869.709339     1.036143     1.025189 
10135.928790     5.661086     1.104701   854.096618     1.036401     1.025557 
10146.064720     5.666752     1.118983   840.531859     1.036667     1.025930 
10156.210780     5.672423     1.094825   857.038601     1.036940     1.026310 
10166.366990     5.678100     1.054680   887.476963     1.037221     1.026695 
10176.533360     5.683782     1.049856   888.051484     1.037508     1.027086 
10186.709890     5.689470     1.142527   812.481971     1.037803     1.027483 
10196.896600     5.695164     1.137197   814.642377     1.038106     1.027886 
10207.093500     5.700864     1.117185   826.682220     1.038415     1.028295 
10217.300590     5.706569     1.093727   841.577273     1.038732     1.028710 
10227.517890     5.712280     1.087819   841.595340     1.039056     1.029131 
10237.745410     5.717997     1.165715   783.468405     1.039387     1.029557 
10247.983160     5.723719     1.117038   815.176959     1.039726     1.029990 
10258.231140     5.729447     1.061357   853.925911     1.040071     1.030429 
10268.489370     5.735181     1.083208   834.221052     1.040424     1.030873 
10278.757860     5.740921     1.124271   801.600756     1.040784     1.031323 
10289.036620     5.746667     1.114020   806.604330     1.041152     1.031780 
10299.325660     5.752418     1.084322   826.198024     1.041526     1.032242 
10309.624980     5.758175     1.159933   769.477147     1.041907     1.032710 
10319.934610     5.763937     1.119934   794.843791     1.042296     1.033185 
10330.254540     5.769706     1.090690   813.799004     1.042691     1.033665 
10340.584800     5.775480     1.135652   778.580029     1.043094     1.034151 
10350.925380     5.781260     1.127979   782.216407     1.043504     1.034643 
10361.276310     5.787046     1.161219   757.166159     1.043920     1.035141 
10371.637580     5.792838     1.106247   791.758566     1.044344     1.035646 
10382.009220     5.798635     1.125236   776.243374     1.044775     1.036156 
10392.391230     5.804439     1.105624   788.286092     1.045213     1.036672 
10402.783620     5.810248     1.136546   763.962001     1.045657     1.037194 
10413.186400     5.816063     1.068970   808.951114     1.046109     1.037722 
10423.599590     5.821884     1.105512   781.313227     1.046567     1.038256 
10434.023190     5.827710     1.116508   770.675994     1.047033     1.038796 
10444.457210     5.833543     1.072632   799.929365     1.047505     1.039342 
10454.901670     5.839381     1.104642   773.642142     1.047985     1.039894 
10465.356570     5.845225     1.152254   740.880518     1.048471     1.040452 
10475.821930     5.851075     1.149218   739.825345     1.048964     1.041016 
10486.297750     5.856931     1.089703   778.604796     1.049464     1.041586 
10496.784050     5.862793     1.074942   786.716606     1.049970     1.042161 
10507.280830     5.868660     1.133902   743.665623     1.050484     1.042743 
10517.788110     5.874534     1.137420   739.695770     1.051004     1.043331 
10528.305900     5.880413     1.093085   767.438078     1.051531     1.043925 
10538.834210     5.886298     1.111365   752.045695     1.052065     1.044524 
10549.373040     5.892190     1.142919   728.913679     1.052605     1.045130 
10559.922410     5.898087     1.104044   752.959744     1.053152     1.045741 
10570.482340     5.903990     1.084697   763.671109     1.053706     1.046359 
10581.052820     5.909899     1.182120   698.670930     1.054266     1.046982 
10591.633870     5.915813     1.093322   753.752938     1.054831     1.047611 
10602.225510     5.921734     1.104313   744.393396     1.053557     1.048246 
10612.827730     5.927661     1.165297   702.918155     1.051898     1.048887 
10623.440560     5.933593     1.144372   713.079371     1.051269     1.049534 
10634.064000     5.939532     1.141907   712.427829     1.051194     1.050187 
10644.698060     5.945477     1.145743   707.630959     1.051430     1.050846 
10655.342760     5.951427     1.173753   688.806016     1.051848     1.051510 
10665.998100     5.957384     1.142355   705.638335     1.052375     1.052181 
10676.664100     5.963346     1.082971   741.233148     1.052968     1.052857 
10687.340770     5.969314     1.123312   712.847880     1.053601     1.053539 
10698.028110     5.975289     1.116719   714.975131     1.054261     1.054226 
10708.726140     5.981269     1.131483   702.952819     1.054938     1.054920 
10719.434860     5.987256     1.082602   732.533573     1.055628     1.055619 
10730.154300     5.993248     1.130847   698.708974     1.056327     1.056324 
10740.884450     5.999246     1.150856   684.232817     1.057035     1.057035 
10751.625340     6.005251     1.135169   691.388619     1.057751     1.057751 
10762.376960     6.011261     1.163624   672.472250     1.058473     1.058473 
10773.139340     6.017278     1.089362   715.687990     1.059201     1.059201 
10783.912480     6.023300     1.110987   698.810196     1.059935     1.059935 
10794.696390     6.029329     1.091291   709.761734     1.060674     1.060674 
10805.491090     6.035363     1.074121   718.389503     1.061419     1.061419 
10816.296580     6.041404     1.118398   687.572240     1.062169     1.062169 
10827.112870     6.047451     1.147568   667.800863     1.062925     1.062925 
10837.939990     6.053503     1.124903   679.218663     1.063686     1.063686 
10848.777930     6.059562     1.152812   660.521433     1.064453     1.064453 
10859.626700     6.065627     1.129909   671.196864     1.065226     1.065226 
10870.486330     6.071698     1.171047   645.193062     1.066004     1.066004 
10881.356820     6.077775     1.092064   690.256334     1.066787     1.066787 
10892.238170     6.083858     1.116202   671.716053     1.067576     1.067576 
10903.130410     6.089947     1.109060   674.693485     1.068370     1.068370 
10914.033540     6.096043     1.074692   693.768632     1.069170     1.069170 
10924.947580     6.102144     1.086578   684.004853     1.069975     1.069975 
10935.872520     6.108252     1.112363   665.391051     1.070785     1.070785 
10946.808400     6.114365     1.153981   639.789271     1.071601     1.071601 
10957.755200     6.120485     1.137688   646.994625     1.072422     1.072422 
10968.712960     6.126611     1.079943   679.585590     1.073248     1.073248 
10979.681670     6.132743     1.146929   637.736090     1.074079     1.074079 
10990.661350     6.138881     1.065915   682.584170     1.074916     1.074916 
11001.652020     6.145026     1.128257   643.010446     1.075757     1.075757 
11012.653670     6.151176     1.109791   651.821317     1.076604     1.076604 
11023.666320     6.157333     1.113846   647.134532     1.077456     1.077456 
11034.689990     6.163496     1.081902   663.121971     1.078312     1.078312 
11045.724680     6.169665     1.094732   653.552479     1.079174     1.079174 
11056.770400     6.175840     1.137979   627.150534     1.080041     1.080041 
11067.827170     6.182022     1.133361   627.696192     1.080913     1.080913 
11078.895000     6.188210     1.130121   628.415813     1.081789     1.081789 
11089.973900     6.194403     1.120532   631.236602     1.082670     1.082670 
11101.063870     6.200603     1.086156   648.247174     1.083557     1.083557 
11112.164930     6.206810     1.127691   622.609069     1.084447     1.084447 
11123.277100     6.213022     1.113799   628.403210     1.085343     1.085343 
11134.400370     6.219241     1.077545   647.651101     1.086243     1.086243 
11145.534780     6.225466     1.110551   626.491100     1.087148     1.087148 
11156.680310     6.231697     1.120938   618.896323     1.088058     1.088058 
11167.836990     6.237935     1.047887   660.094528     1.088971     1.088971 
11179.004830     6.244178     1.059020   651.063790     1.089890     1.089890 
11190.183830     6.250428     1.094246   628.030665     1.090813     1.090813 
11201.374020     6.256685     1.078016   634.470027     1.091740     1.091740 
11212.575390     6.262947     1.123131   606.907527     1.092671     1.092671 
11223.787970     6.269216     1.137489   598.323047     1.093607     1.093607 
11235.011750     6.275491     1.159955   584.839907     1.094547     1.094547 
11246.246770     6.281772     1.177031   574.883449     1.095492     1.095492 
11257.493010     6.288060     1.169974   576.316885     1.096440     1.096440 
11268.750500     6.294354     1.072931   626.143128     1.097392     1.097392 
11280.019260     6.300654     1.124266   595.977187     1.098349     1.098349 
11291.299270     6.306961     1.118418   596.905939     1.099309     1.099309 
11302.590570     6.313274     1.101501   604.808122     1.100273     1.100273 
11313.893160     6.319593     1.078637   614.335937     1.101241     1.101241 
11325.207060     6.325919     1.088780   607.507526     1.102213     1.102213 
11336.532260     6.332251     1.113743   592.521966     1.103188     1.103188 
11347.868800     6.338589     1.146112   574.301937     1.104167     1.104167 
11359.216670     6.344934     1.148973   570.735869     1.105150     1.105150 
11370.575880     6.351284     1.140070   573.654252     1.106136     1.106136 
11381.946460     6.357642     1.054877   617.555607     1.107126     1.107126 
11393.328400     6.364006     1.126304   576.612246     1.108119     1.108119 
11404.721730     6.370376     1.077811   600.582983     1.109115     1.109115 
11416.126460     6.376752     1.076695   598.927360     1.110115     1.110115 
11427.542580     6.383135     1.090379   588.019533     1.111117     1.111117 
11438.970120     6.389524     1.067738   598.907426     1.112123     1.112123 
11450.409090     6.395920     1.131519   563.744686     1.113132     1.113132 
11461.859500     6.402322     1.208969   526.232713     1.114143     1.114143 
11473.321360     6.408731     1.101837   575.100743     1.115158     1.115158 
11484.794680     6.415146     1.124785   561.522647     1.116175     1.116175 
11496.279480     6.421567     1.123940   560.679193     1.117195     1.117195 
11507.775760     6.427995     1.090336   575.248342     1.118218     1.118218 
11519.283530     6.434429     1.112880   561.809903     1.119243     1.119243 
11530.802820     6.440870     1.107381   562.650839     1.120271     1.120271 
11542.333620     6.447317     1.131514   548.726367     1.121301     1.121301 
11553.875950     6.453771     1.185761   522.215717     1.122333     1.122333 
11565.429830     6.460231     1.100196   560.053084     1.123368     1.123368 
11576.995260     6.466698     1.099174   558.844168     1.124404     1.124404 
11588.572260     6.473171     1.066110   574.451982     1.125443     1.125443 
11600.160830     6.479650     1.071386   569.191446     1.126483     1.126483 
11611.760990     6.486136     1.111845   547.301853     1.127526     1.127526 
11623.372750     6.492629     1.112337   545.148222     1.128570     1.128570 
11634.996120     6.499128     1.151568   524.612825     1.129615     1.129615 
11646.631120     6.505634     1.133216   531.569034     1.130663     1.130663 
11658.277750     6.512146     1.108230   541.288728     1.131712     1.131712 
11669.936030     6.518665     1.117708   535.150014     1.132762     1.132762 
11681.605960     6.525190     1.148281   519.046544     1.133813     1.133813 
11693.287570     6.531721     1.151446   516.416247     1.134865     1.134865 
11704.980860     6.538260     1.097820   539.571557     1.135919     1.135919 
11716.685840     6.544805     1.118072   527.523854     1.136973     1.136973 
11728.402520     6.551356     1.111877   528.138192     1.138029     1.138029 
11740.130930     6.557914     1.063583   550.796795     1.139085     1.139085 
11751.871060     6.564479     1.118197   522.627912     1.140141     1.140141 
11763.622930     6.571050     1.153667   504.906864     1.141198     1.141198 
11775.386550     6.577627     1.134992   511.738131     1.142256     1.142256 
11787.161940     6.584212     1.125830   514.126790     1.143314     1.143314 
11798.949100     6.590803     1.072891   537.346739     1.144372     1.144372 
11810.748050     6.597400     1.105841   519.821253     1.145429     1.145429 
11822.558800     6.604004     1.168552   489.787154     1.146487     1.146487 
11834.381350     6.610615     1.147327   497.347878     1.147545     1.147545 
11846.215740     6.617233     1.092727   520.929498     1.148602     1.148602 
11858.061950     6.623857     1.138810   498.652359     1.149659     1.149659 
11869.920010     6.630487     1.072741   527.331987     1.150715     1.150715 
11881.789930     6.637125     1.061359   531.075961     1.151771     1.151771 
11893.671720     6.643769     1.109742   506.598606     1.152825     1.152825 
11905.565400     6.650419     1.181756   473.780498     1.153879     1.153879 
11917.470960     6.657077     1.160086   481.595847     1.154932     1.154932 
11929.388430     6.663741     1.030071   540.127723     1.155983     1.155983 
11941.317820     6.670411     1.100409   503.147955     1.157033     1.157033 
11953.259140     6.677089     1.109838   497.391137     1.158081     1.158081 
11965.212400     6.683773     1.167547   471.686388     1.159128     1.159128 
11977.177610     6.690464     1.134942   484.042924     1.160173     1.160173 
11989.154790     6.697161     1.100949   496.619745     1.161216     1.161216 
12001.143940     6.703865     1.045944   521.521154     1.162257     1.162257 
12013.145090     6.710576     1.092265   496.186196     1.163295     1.163295 
12025.158230     6.717294     1.118993   483.056594     1.164331     1.164331 
12037.183390     6.724018     1.089515   494.895998     1.165365     1.165365 
12049.220570     6.730749     1.121666   479.376288     1.166396     1.166396 
12061.269790     6.737487     1.096971   487.984973     1.167424     1.167424 
12073.331060     6.744232     1.076665   494.919339     1.168449     1.168449 
12085.404390     6.750983     1.123414   473.756368     1.169471     1.169471 
12097.489800     6.757741     1.070305   495.162538     1.170489     1.170489 
12109.587290     6.764506     1.121519   471.058020     1.171504     1.171504 
12121.696880     6.771278     1.106788   474.840133     1.172515     1.172515 
12133.818570     6.778057     1.041709   503.315934     1.173522     1.173522 
12145.952390     6.784842     1.096118   477.040104     1.174526     1.174526 
12158.098340     6.791634     1.055038   493.574637     1.175525     1.175525 
12170.256440     6.798433     1.086908   477.650000     1.176520     1.176520 
12182.426700     6.805239     1.042995   494.624393     1.177510     1.177510 
12194.609130     6.812051     1.110848   464.032676     1.178495     1.178495 
12206.803730     6.818871     1.142872   448.630847     1.179476     1.179476 
12219.010540     6.825697     1.127221   453.844402     1.180451     1.180451 
12231.229550     6.832530     1.191946   426.846898     1.181421     1.181421 
12243.460780     6.839370     1.121256   453.161222     1.182386     1.182386 
12255.704240     6.846217     1.150310   440.743353     1.183345     1.183345 
12267.959940     6.853071     1.049082   480.268203     1.184298     1.184298 
12280.227900     6.859931     1.057322   475.502837     1.185245     1.185245 
12292.508130     6.866799     1.124102   445.009130     1.186186     1.186186 
12304.800640     6.873673     1.098217   455.267078     1.187120     1.187120 
12317.105440     6.880554     1.042498   477.127011     1.188048     1.188048 
12329.422550     6.887442     1.109256   446.813068     1.188968     1.188968 
12341.751970     6.894337     1.104716   446.232784     1.189882     1.189882 
12354.093720     6.901239     1.097304   448.704785     1.190788     1.190788 
12366.447810     6.908148     1.067130   459.969623     1.191687     1.191687 
12378.814260     6.915064     1.023085   478.253745     1.192578     1.192578 
12391.193080     6.921987     1.045134   466.801682     1.193462     1.193462 
12403.584270     6.928916     1.098114   441.953159     1.194337     1.194337 
12415.987850     6.935853     1.052510   458.811109     1.195203     1.195203 
12428.403840     6.942797     1.058965   455.780997     1.196061     1.196061 
12440.832240     6.949747     1.088110   442.926047     1.196910     1.196910 
12453.273080     6.956705     1.056182   453.589647     1.197751     1.197751 
12465.726350     6.963669     1.085864   439.930408     1.198581     1.198581 
12478.192080     6.970641     1.146229   415.705968     1.199403     1.199403 
12490.670270     6.977619     1.143851   415.304000     1.200214     1.200214 
12503.160940     6.984605     1.056818   448.701744     1.201016     1.201016 
12515.664100     6.991597     1.033804   455.869362     1.201807     1.201807 
12528.179760     6.998597     1.142654   411.593438     1.202588     1.202588 
12540.707940     7.005603     1.165686   401.695612     1.203357     1.203357 
12553.248650     7.012617     1.101161   423.937375     1.204116     1.204116 
12565.801900     7.019637     1.118943   415.409136     1.204864     1.204864 
12578.367700     7.026665     1.066883   435.262139     1.205600     1.205600 
12590.946070     7.033699     1.076323   429.312676     1.206324     1.206324 
12603.537020     7.040741     1.102824   416.582051     1.207037     1.207037 
12616.140550     7.047790     1.094102   419.063593     1.207736     1.207736 
12628.756690     7.054846     1.091245   419.629500     1.208424     1.208424 
12641.385450     7.061909     1.168975   390.571465     1.209098     1.209098 
12654.026840     7.068979     1.123318   403.850133     1.209759     1.209759 
12666.680860     7.076056     1.091953   414.074959     1.210407     1.210407 
12679.347540     7.083140     1.112147   405.321964     1.211041     1.211041 
12692.026890     7.090231     1.068659   420.405767     1.211662     1.211662 
12704.718920     7.097330     1.132206   395.196972     1.212267     1.212267 
12717.423640     7.104435     1.067984   417.266160     1.212859     1.212859 
12730.141060     7.111548     1.117486   397.981115     1.213435     1.213435 
12742.871200     7.118668     1.077356   411.431490     1.213996     1.213996 
12755.614070     7.125795     1.092661   403.165384     1.214542     1.214542 
12768.369690     7.132929     1.065647   412.970510     1.215072     1.215072 
12781.138060     7.140070     1.163258   377.620188     1.215586     1.215586 
12793.919190     7.147218     1.136280   384.451079     1.216083     1.216083 
12806.713110     7.154374     1.104757   394.336226     1.216564     1.216564 
12819.519830     7.161537     1.067870   406.595171     1.217028     1.217028 
12832.339350     7.168707     1.123245   384.791273     1.217474     1.217474 
12845.171690     7.175884     1.138891   377.747169     1.217903     1.217903 
12858.016860     7.183068     1.069221   400.534936     1.218313     1.218313 
12870.874870     7.190260     1.134662   376.176828     1.218705     1.218705 
12883.745750     7.197458     1.141227   373.083396     1.219079     1.219079 
12896.629490     7.204664     1.093614   387.868705     1.219434     1.219434 
12909.526120     7.211878     1.074184   391.902650     1.219769     1.219769 
12922.435650     7.219098     1.107245   380.403850     1.220084     1.220084 
12935.358090     7.226326     1.029907   407.088031     1.220380     1.220380 
12948.293440     7.233561     1.118726   373.928969     1.220655     1.220655 
12961.241740     7.240803     1.088540   382.879847     1.220909     1.220909 
12974.202980     7.248052     1.050996   395.073970     1.221142     1.221142 
12987.177180     7.255309     1.077489   383.285482     1.221354     1.221354 
13000.164360     7.262573     1.126815   365.740607     1.221544     1.221544 
13013.164520     7.269844     1.058627   388.291325     1.221711     1.221711 
13026.177690     7.277123     1.075212   381.061613     1.221856     1.221856 
13039.203870     7.284409     1.121423   363.808150     1.221978     1.221978 
13052.243070     7.291702     1.116751   364.342779     1.222076     1.222076 
13065.295310     7.299002     1.097766   369.060550     1.222151     1.222151 
13078.360610     7.306310     1.058561   382.041231     1.222202     1.222202 
13091.438970     7.313625     1.116852   360.899728     1.222228     1.222228 
13104.530410     7.320948     1.096941   365.609285     1.222229     1.222229 
13117.634940     7.328278     1.093232   365.567903     1.222204     1.222204 
13130.752570     7.335615     1.140629   349.303799     1.222154     1.222154 
13143.883330     7.342959     1.146020   347.279703     1.222078     1.222078 
13157.027210     7.350311     1.113281   355.408353     1.221975     1.221975 
13170.184240     7.357671     1.057496   372.764652     1.221845     1.221845 
13183.354420     7.365037     1.024218   383.626233     1.221688     1.221688 
13196.537770     7.372411     1.108462   353.459661     1.221503     1.221503 
13209.734310     7.379793     1.118791   348.738085     1.221289     1.221289 
13222.944050     7.387182     1.131152   343.993576     1.221047     1.221047 
13236.166990     7.394578     1.192359   325.486371     1.220776     1.220776 
13249.403160     7.401982     1.095911   352.822184     1.220474     1.220474 
13262.652560     7.409393     1.145744   336.602944     1.220143     1.220143 
13275.915210     7.416811     1.124619   341.726900     1.219782     1.219782 
13289.191130     7.424237     1.097093   349.507312     1.219389     1.219389 
13302.480320     7.431671     1.098111   347.358801     1.218965     1.218965 
13315.782800     7.439112     1.122560   339.818319     1.218508     1.218508 
13329.098580     7.446560     1.104948   343.449365     1.218020     1.218020 
13342.427680     7.454016     1.173462   322.257640     1.217498     1.217498 
13355.770110     7.461479     1.086268   346.699530     1.216944     1.216944 
13369.125880     7.468950     1.109085   338.395552     1.216355     1.216355 
13382.495010     7.476428     1.102262   338.954124     1.215732     1.215732 
13395.877500     7.483914     1.156796   322.903059     1.215074     1.215074 
13409.273380     7.491408     1.045730   355.080937     1.214381     1.214381 
13422.682650     7.498908     1.004801   368.732077     1.213652     1.213652 
13436.105330     7.506417     1.090948   338.789064     1.212886     1.212886 
13449.541440     7.513933     1.128996   326.718080     1.212084     1.212084 
13462.990980     7.521456     1.115724   329.319789     1.211244     1.211244 
13476.453970     7.528987     1.088161   336.631600     1.210366     1.210366 
13489.930430     7.536526     1.054319   347.019815     1.209450     1.209450 
13503.420360     7.544072     1.091737   333.181310     1.208495     1.208495 
13516.923780     7.551625     1.103658   328.693182     1.207500     1.207500 
13530.440700     7.559187     1.111758   325.374359     1.206465     1.206465 
13543.971140     7.566755     1.123096   320.541056     1.205389     1.205389 
13557.515110     7.574332     1.009092   354.990091     1.204272     1.204272 
13571.072630     7.581916     1.100526   323.884622     1.203114     1.203114 
13584.643700     7.589508     1.117187   318.253582     1.201913     1.201913 
13598.228340     7.597107     1.117044   317.973864     1.200669     1.200669 
13611.826570     7.604714     1.001136   351.896458     1.199382     1.199382 
13625.438400     7.612328     0.978931   358.813443     1.198050     1.198050 
13639.063840     7.619950     1.061294   330.597146     1.196674     1.196674 
13652.702900     7.627580     1.088514   320.740057     1.195253     1.195253 
13666.355600     7.635218     1.125934   309.357200     1.193785     1.193785 
13680.021960     7.642863     1.107892   312.696895     1.192271     1.192271 
13693.701980     7.650515     1.117769   308.324343     1.190711     1.190711 
13707.395680     7.658176     1.132641   303.876575     1.189102     1.189102 
13721.103080     7.665844     1.111707   307.800079     1.187445     1.187445 
13734.824180     7.673520     1.076344   316.418965     1.185739     1.185739 
13748.559010     7.681203     1.162127   292.987600     1.183983     1.183983 
13762.307570     7.688895     1.192094   284.564186     1.182178     1.182178 
13776.069870     7.696594     1.120853   301.322798     1.180321     1.180321 
13789.845940     7.704300     1.077816   312.016553     1.178412     1.178412 
13803.635790     7.712015     1.140479   293.881615     1.176452     1.176452 
13817.439420     7.719737     1.064492   313.505989     1.174439     1.174439 
13831.256860     7.727467     1.142839   290.957692     1.172372     1.172372 
13845.088120     7.735204     1.070871   309.036422     1.170250     1.170250 
13858.933210     7.742950     1.052215   313.043551     1.168074     1.168074 
13872.792140     7.750703     1.186297   276.907421     1.165842     1.165842 
13886.664930     7.758464     1.121624   291.659836     1.163554     1.163554 
13900.551600     7.766233     1.059410   307.457135     1.161209     1.161209 
13914.452150     7.774009     1.073078   302.731390     1.158806     1.158806 
13928.366600     7.781794     1.080358   299.168653     1.156345     1.156345 
13942.294970     7.789586     1.076165   299.170516     1.153824     1.153824 
13956.237260     7.797386     1.084261   295.716846     1.151244     1.151244 
13970.193500     7.805194     1.101188   289.727704     1.148603     1.148603 
13984.163700     7.813009     1.117915   285.165465     1.145900     1.145900 
13998.147860     7.820833     1.101647   288.629910     1.143136     1.143136 
14012.146010     7.828664     1.117925   282.902903     1.140308     1.140308 
14026.158150     7.836503     1.107584   284.497185     1.137417     1.137417 
14040.184310     7.844350     1.110633   282.009693     1.134461     1.134461 
14054.224500     7.852205     1.140397   274.539881     1.131440     1.131440 
14068.278720     7.860068     1.114271   279.742772     1.128353     1.128353 
14082.347000     7.867939     1.085280   285.768942     1.125200     1.125200 
14096.429350     7.875817     1.046300   295.306993     1.121978     1.121978 
14110.525770     7.883704     1.083940   284.054214     1.118689     1.118689 
14124.636300     7.891598     1.090825   281.824803     1.115330     1.115330 
14138.760940     7.899500     1.069418   286.250314     1.111901     1.111901 
14152.899700     7.907411     1.014043   301.409121     1.108401     1.108401 
14167.052600     7.915329     0.964037   314.299839     1.104829     1.104829 
14181.219650     7.923255     1.072655   282.424156     1.101185     1.101185 
14195.400870     7.931189     1.046853   288.055776     1.097468     1.097468 
14209.596270     7.939131     1.057962   284.155543     1.093676     1.093676 
14223.805870     7.947081     1.043111   287.051969     1.089809     1.089809 
14238.029670     7.955039     1.073378   278.400768     1.085866     1.085866 
14252.267700     7.963005     1.019301   291.415324     1.081847     1.081847 
14266.519970     7.970979     1.073445   276.020053     1.077749     1.077749 
14280.786490     7.978961     1.067060   277.477004     1.073573     1.073573 
14295.067280     7.986951     1.060140   278.458471     1.069317     1.069317 
14309.362340     7.994949     1.103069   266.843236     1.064981     1.064981 
14323.671710     8.002955     1.076406   272.197276     1.060563     1.060563 
14337.995380     8.010969     1.039206   281.128814     1.056063     1.056063 
14352.333370     8.018991     1.027504   283.443082     1.051480     1.051480 
14366.685710     8.027022     1.123496   257.880448     1.046812     1.046812 
14381.052390     8.035060     1.198905   241.208697     1.042059     1.042059 
14395.433440     8.043106     1.105544   260.446032     1.037220     1.037220 
14409.828880     8.051160     1.123192   254.832878     1.032294     1.032294 
14424.238710     8.059223     1.114946   255.426379     1.027280     1.027280 
14438.662950     8.067293     1.198069   236.612489     1.022177     1.022177 
14453.101610     8.075372     1.157208   244.399085     1.016984     1.016984 
14467.554710     8.083459     1.103109   254.748853     1.011699     1.011699 
14482.022260     8.091554     1.026831   272.130464     1.006323     1.006323 
14496.504290     8.099656     1.093747   254.747064     1.000853     1.000853 
14511.000790     8.107768     1.079658   258.434523     0.995290     0.995290 
14525.511790     8.115887     1.058108   262.482138     0.989631     0.989631 
14540.037300     8.124014     1.082687   255.079008     0.983875     0.983875 
14554.577340     8.132150     1.227628   224.052312     0.978023     0.978023 
14569.131920     8.140293     1.289882   212.465521     0.972072     0.972072 
14583.701050     8.148445     1.195525   227.947183     0.966022     0.966022 
14598.284750     8.156605     1.129250   239.778426     0.959871     0.959871 
14612.883040     8.164774     1.124842   240.442409     0.953618     0.953618 
14627.495920     8.172950     1.047452   256.587803     0.947263     0.947263 
14642.123420     8.181135     1.059458   252.337721     0.940804     0.940804 
14656.765540     8.189328     1.126316   236.902834     0.934240     0.934240 
14671.422300     8.197529     1.171935   226.837435     0.927570     0.927570 
14686.093730     8.205738     1.099252   240.334994     0.920792     0.920792 
14700.779820     8.213955     1.170808   225.843120     0.913906     0.913906 
14715.480600     8.222181     1.148639   228.649981     0.906911     0.906911 
14730.196080     8.230415     1.005585   259.971220     0.899805     0.899805 
14744.926280     8.238658     1.009057   258.245262     0.892587     0.892587 
14759.671200     8.246908     1.033670   251.856199     0.885256     0.885256 
14774.430870     8.255167     1.051542   246.087618     0.877810     0.877810 
14789.205310     8.263434     1.029341   250.638524     0.870249     0.870249 
14803.994510     8.271710     1.083680   237.388906     0.862571     0.862571 
14818.798510     8.279993     1.009659   253.537050     0.854775     0.854775 
14833.617300     8.288285     1.024762   248.726168     0.846860     0.846860 
14848.450920     8.296586     1.014906   250.262780     0.838825     0.838825 
14863.299370     8.304895     1.143963   221.525083     0.830668     0.830668 
14878.162670     8.313212     1.058738   239.023743     0.822387     0.822387 
14893.040830     8.321537     1.069618   234.841552     0.813983     0.813983 
14907.933870     8.329871     1.057036   237.439169     0.805453     0.805453 
14922.841810     8.338213     1.096723   227.652324     0.796795     0.796795 
14937.764650     8.346563     1.165179   213.236957     0.788010     0.788010 
14952.702410     8.354922     1.092517   227.066715     0.779095     0.779095 
14967.655120     8.363289     1.075252   229.769590     0.770049     0.770049 
14982.622770     8.371665     1.156518   213.070901     0.760871     0.760871 
14997.605400     8.380049     1.147311   213.638834     0.751560     0.751560 
#######	End powder diffraction data	#######


#######	Begin powder diffraction data	#######
data_POL126526-b_3-TOF.dat_0
_pd_block_id	POL126526-b_3-TOF.dat_0
_pd_calc_method	Rietveld
_diffrn_radiation_probe	neutron
_pd_instr_special_details	POLARIS_Diffractometer_at_ISIS
_pd_meas_scan_method	tof
_refine_ls_goodness_of_fit_all	3.46740
_pd_proc_ls_prof_R_factor	0.03148
_pd_proc_ls_prof_wR_factor	0.03995
_pd_proc_ls_prof_wR_expected	0.01152
loop_
	_pd_phase_id
	_pd_phase_block_id
	_pd_phase_mass_%
1	LSF641_reduced_cubic_0	79.724(6)
2	LSF641_reduced_magnetic_only_0	20.276(6)
loop_
	_refln_index_h
	_refln_index_k
	_refln_index_l
	_pd_refln_phase_id
	_refln_d_spacing
	_refln_F_squared_calc
	_refln_F_squared_meas
   1    0    0 1    3.914623     9.687530    10.277394
   1    1    0 1    2.768056    62.055923    63.651452
   1    1    1 1    2.260109    44.475569    44.593636
   2    0    0 1    1.957312   206.474655   206.185113
   2    1    0 1    1.750673    41.277798    40.638859
   2    1    1 1    1.598138   170.744187   168.316512
   2    2    0 1    1.384028   319.333599   320.544073
   2    2    1 1    1.304874    38.926919    40.641874
   2    2    2 1    1.130054   166.541773   165.206680
   3    0    0 1    1.304874     1.130946     1.180771
   3    1    0 1    1.237912   102.817075   101.827538
   3    1    1 1    1.180303    41.149235    41.672059
   3    2    0 1    1.085721     8.795433     8.706103
   3    2    1 1    1.046227   261.130580   255.442776
   3    2    2 1    0.949436    11.603210    11.099009
   3    3    0 1    0.922685    51.093226    51.410815
   3    3    1 1    0.898076     7.557504     8.176891
   3    3    2 1    0.834600   116.599176   120.498645
   3    3    3 1    0.753370     0.037481     0.036909
   4    0    0 1    0.978656   113.290085   105.535854
   4    1    0 1    0.949436    45.373690    43.402042
   4    1    1 1    0.922685   226.874602   228.284827
   4    2    0 1    0.875336   355.586783   358.371691
   4    2    1 1    0.854241    71.410842    75.751005
   4    2    2 1    0.799069   285.012000   285.792528
   4    3    0 1    0.782925    18.704609    19.669324
   4    3    1 1    0.767721   317.163760   333.415884
   4    3    2 1    0.726927    34.396614    32.321039
   4    3    3 1    0.671352   124.291587   126.245962
   4    4    0 1    0.692014   102.044323   101.317745
   4    4    1 1    0.681448    23.342911    23.832293
   4    4    2 1    0.652437   171.035750   173.472485
   4    4    3 1    0.611361    15.261763    15.415005
   4    4    4 1    0.565027    37.436367    36.762455
   5    0    0 1    0.782925     0.029468     0.030988
   5    1    0 1    0.767721    69.039402    72.577123
   5    1    1 1    0.753370     3.921178     3.861310
   5    2    0 1    0.726927     0.699528     0.657317
   5    2    1 1    0.714709   165.339988   161.283960
   5    2    2 1    0.681448     2.693411     2.749878
   5    3    0 1    0.671352    80.890759    82.162695
   5    3    1 1    0.661692     0.249254     0.257564
   5    3    2 1    0.635036   171.117101   178.274674
   5    3    3 1    0.596974     2.836667     2.847737
   5    4    0 1    0.611361     7.429328     7.503925
   5    4    1 1    0.604039   187.429638   189.315777
   5    4    2 1    0.583558    17.218301    17.201808
   5    4    3 1    0.553611   164.978884   165.161671
   5    4    4 1    0.518504    10.658644    10.478775
   5    5    0 1    0.553611    36.442602    36.482979
   5    5    1 1    0.548157     4.939181     4.931925
   5    5    2 1    0.532713    71.122869    71.224910
   5    5    3 1    0.509641     7.475852     7.327740
   5    5    4 1    0.481857    61.024813    60.177287
   5    5    5 1    0.452022     3.173967     3.220072
   6    0    0 1    0.652437    60.495361    61.357234
   6    1    0 1    0.643560    45.248866    47.504802
   6    1    1 1    0.635036   189.150565   197.062451
   6    2    0 1    0.618956   191.326093   193.743176
   6    2    1 1    0.611361    66.870928    67.542376
   6    2    2 1    0.590152   155.666831   153.768295
   6    3    0 1    0.583558    24.160033    24.136891
   6    3    1 1    0.577180   254.851263   261.139089
   6    3    2 1    0.559232    40.118343    39.562516
   6    3    3 1    0.532713    94.759428    94.895381
   6    4    0 1    0.542861   111.827031   111.085298
   6    4    1 1    0.537715    37.207555    37.038659
   6    4    2 1    0.523114   193.134017   188.473055
   6    4    3 1    0.501216    28.711065    27.815222
   6    4    4 1    0.474718    67.342754    66.333736
   6    5    0 1    0.501216    12.794874    12.395648
   6    5    1 1    0.497158   146.831968   144.234111
   6    5    2 1    0.485549    24.526699    23.964736
   6    5    3 1    0.467887   121.017544   121.349234
   6    5    4 1    0.446113    22.445608    22.453664
   6    5    5 1    0.422125    42.703648    41.738165
   6    6    0 1    0.461343    31.196102    31.516418
   6    6    1 1    0.458172    12.922589    13.160166
   6    6    2 1    0.449038    56.102313    56.383149
   6    6    3 1    0.434958    11.526110    11.235227
   6    6    4 1    0.417300    42.239220    41.202370
   6    6    5 1    0.397470     9.927572     9.839912
   6    6    6 1    0.376685     9.310094     9.395482
   7    0    0 1    0.559232     0.014590     0.014388
   7    1    0 1    0.553611    37.963558    38.005620
   7    1    1 1    0.548157     0.001779     0.001776
   7    2    0 1    0.537715     0.663276     0.660265
   7    2    1 1    0.532713    91.084375    91.215055
   7    2    2 1    0.518504     2.423224     2.382331
   7    3    0 1    0.514015    49.030181    48.096101
   7    3    1 1    0.509641     5.363473     5.257212
   7    3    2 1    0.497158   102.182843   100.374951
   7    3    3 1    0.478247     5.972036     5.882513
   7    4    0 1    0.485549     6.041934     5.903499
   7    4    1 1    0.481857   103.991495   102.547237
   7    4    2 1    0.471265    14.585346    14.476325
   7    4    3 1    0.455066    96.932036    99.195995
   7    4    4 1    0.434958     9.247787     9.014402
   7    5    0 1    0.455066    47.505139    48.614676
   7    5    1 1    0.452022    15.773577    16.002706
   7    5    2 1    0.443244    90.820508    90.543574
   7    5    3 1    0.429686    17.903411    17.493216
   7    5    4 1    0.412637    75.794491    74.976265
   7    5    5 1    0.393434     9.205678     9.250292
   7    6    0 1    0.424600     9.683945     9.431914
   7    6    1 1    0.422125    82.611900    80.744135
   7    6    2 1    0.414949    19.392005    19.052068
   7    6    3 1    0.403763    71.429104    70.607608
   7    6    4 1    0.389520    18.677650    18.917124
   7    6    5 1    0.373245    52.943172    53.713558
   7    7    0 1    0.395437    16.183759    16.145962
   7    7    1 1    0.393434     8.992728     9.036310
   7    7    2 1    0.387605    30.237185    30.671142
   7    7    3 1    0.378441     8.802095     8.902040
   7    7    4 1    0.366638    24.413004    24.873614
   8    0    0 1    0.489328    32.658999    31.919651
   8    1    0 1    0.485549    38.783579    37.894957
   8    1    1 1    0.481857   113.851373   112.270179
   8    2    0 1    0.474718   103.123611   101.578477
   8    2    1 1    0.471265    57.757906    57.326185
   8    2    2 1    0.461343    84.060538    84.923656
   8    3    0 1    0.458172    22.496328    22.909914
   8    3    1 1    0.455066   151.438381   154.975399
   8    3    2 1    0.446113    37.033443    37.046734
   8    3    3 1    0.432298    55.643832    54.371251
   8    4    0 1    0.437668    60.374977    58.870739
   8    4    1 1    0.434958    31.914363    31.108944
   8    4    2 1    0.427120   105.235841   102.753981
   8    4    3 1    0.414949    25.391608    24.946500
   8    4    4 1    0.399535    37.521932    37.066245
   8    5    0 1    0.414949    12.559919    12.339747
   8    5    1 1    0.412637    87.020640    86.081225
   8    5    2 1    0.405927    23.230681    22.968460
   8    5    3 1    0.395437    70.993689    70.827885
   8    5    4 1    0.382028    19.608936    19.867408
   8    5    5 1    0.366638    25.066930    25.539878
   8    6    0 1    0.391462    34.182578    34.524829
   8    6    1 1    0.389520    20.827593    21.094633
   8    6    2 1    0.383860    62.336606    63.291285
   8    6    3 1    0.374953    18.847718    19.022148
   8    6    4 1    0.363464    48.327544    49.372502
   8    7    0 1    0.368257     8.907154     9.092006
   8    7    1 1    0.366638    49.939175    50.881397
   8    7    2 1    0.361907    17.154073    17.601503
   9    0    0 1    0.434958     0.049134     0.047894
   9    1    0 1    0.432298    17.815007    17.407575
   9    1    1 1    0.429686     0.730932     0.714185
   9    2    0 1    0.424600     1.519798     1.480245
   9    2    1 1    0.422125    44.227956    43.228010
   9    2    2 1    0.414949     3.172586     3.116971
   9    3    0 1    0.412637    24.746781    24.479631
   9    3    1 1    0.410364     7.798009     7.714624
   9    3    2 1    0.403763    52.200410    51.600060
   9    3    3 1    0.393434     6.234325     6.264538
   9    4    0 1    0.397470     5.826001     5.774557
   9    4    1 1    0.395437    52.992082    52.868320
   9    4    2 1    0.389520    13.318770    13.489536
   9    4    3 1    0.380222    50.718190    51.339497
   9    4    4 1    0.368257     7.695595     7.855304
   9    5    0 1    0.380222    25.314410    25.624516
   9    5    1 1    0.378441    14.717219    14.884329
   9    5    2 1    0.373245    48.523852    49.229932
   9    5    3 1    0.365040    15.398393    15.696820
   9    6    0 1    0.361907     7.738428     7.940270
   9    6    1 1    0.360370    43.599052    44.948838
  10    0    0 1    0.391462    16.385717    16.549778
  10    1    0 1    0.389520    27.996335    28.355289
  10    1    1 1    0.387605    57.790842    58.620242
  10    2    0 1    0.383860    51.524332    52.313422
  10    2    1 1    0.382028    42.460026    43.019707
  10    2    2 1    0.376685    41.910664    42.295049
  10    3    0 1    0.374953    16.875790    17.031970
  10    3    1 1    0.373245    76.382261    77.493715
  10    3    2 1    0.368257    27.976729    28.557336
  10    3    3 1    0.360370    28.038956    28.907016
  10    4    0 1    0.363464    30.081713    30.732152
  10    4    1 1    0.361907    24.014699    24.641075
  10    4    2 1    0.357355    52.563945    54.582328
   0    0    3 2    4.520217     0.000000     0.000000
   0    0    4 2    3.390163     0.000000     0.000000
   0    0    5 2    2.712130     0.000000     0.000000
   0    0    6 2    2.260109     0.000000     0.000000
   0    0    7 2    1.937236     0.000000     0.000000
   0    0    8 2    1.695081     0.000000     0.000000
   0    0    9 2    1.506739     0.000000     0.000000
   0    0   10 2    1.356065     0.000000     0.000000
   0    0   11 2    1.232787     0.000000     0.000000
   0    0   12 2    1.130054     0.000000     0.000000
   0    0   13 2    1.043127     0.000000     0.000000
   0    0   14 2    0.968618     0.000000     0.000000
   0    0   15 2    0.904043     0.000000     0.000000
   0    0   16 2    0.847541     0.000000     0.000000
   0    0   17 2    0.797685     0.000000     0.000000
   0    0   18 2    0.753370     0.000000     0.000000
   0    0   19 2    0.713719     0.000000     0.000000
   0    0   20 2    0.678033     0.000000     0.000000
   0    0   21 2    0.645745     0.000000     0.000000
   0    0   22 2    0.616393     0.000000     0.000000
   0    0   23 2    0.589594     0.000000     0.000000
   0    0   24 2    0.565027     0.000000     0.000000
   0    0   25 2    0.542426     0.000000     0.000000
   0    0   26 2    0.521564     0.000000     0.000000
   0    0   27 2    0.502246     0.000000     0.000000
   0    0   28 2    0.484309     0.000000     0.000000
   0    0   29 2    0.467609     0.000000     0.000000
   0    0   30 2    0.452022     0.000000     0.000000
   0    0   31 2    0.437440     0.000000     0.000000
   0    0   32 2    0.423770     0.000000     0.000000
   0    0   33 2    0.410929     0.000000     0.000000
   0    0   34 2    0.398843     0.000000     0.000000
   0    0   35 2    0.387447     0.000000     0.000000
   0    0   36 2    0.376685     0.000000     0.000000
   0    0   37 2    0.366504     0.000000     0.000000
   0    0   38 2    0.356859     0.000000     0.000000
   1    0  -37 2    0.365438     0.000000     0.000000
   1    0  -36 2    0.375528     0.000000     0.000000
   1    0  -35 2    0.386188     0.000006     0.000006
   1    0  -34 2    0.397470     0.000000     0.000000
   1    0  -33 2    0.409428     0.000000     0.000000
   1    0  -32 2    0.422125     0.000000     0.000000
   1    0  -31 2    0.435631     0.000000     0.000000
   1    0  -30 2    0.450026     0.000000     0.000000
   1    0  -29 2    0.465400     0.000018     0.000018
   1    0  -28 2    0.481857     0.000000     0.000000
   1    0  -27 2    0.499513     0.000000     0.000000
   1    0  -26 2    0.518504     0.000000     0.000000
   1    0  -25 2    0.538988     0.000000     0.000000
   1    0  -24 2    0.561144     0.000000     0.000000
   1    0  -23 2    0.585185     0.000001     0.000001
   1    0  -22 2    0.611361     0.000000     0.000000
   1    0  -21 2    0.639967     0.000000     0.000000
   1    0  -20 2    0.671352     0.000000     0.000000
   1    0  -19 2    0.705939     0.000000     0.000000
   1    0  -18 2    0.744237     0.000000     0.000000
   1    0  -17 2    0.786869     0.002216     0.002343
   1    0  -16 2    0.834600     0.000000     0.000000
   1    0  -15 2    0.888388     0.000000     0.000000
   1    0  -14 2    0.949436     0.000000     0.000000
   1    0  -13 2    1.019281     0.000000     0.000000
   1    0  -12 2    1.099914     0.000000     0.000000
   1    0  -11 2    1.193949     0.113657     0.117173
   1    0  -10 2    1.304874     0.000000     0.000000
   1    0   -9 2    1.437426     0.000000     0.000000
   1    0   -8 2    1.598138     0.000000     0.000000
   1    0   -7 2    1.796152     0.000000     0.000000
   1    0   -6 2    2.044345     0.000000     0.000000
   1    0   -5 2    2.360606     3.109529     3.128926
   1    0   -4 2    2.768056     0.000000     0.000000
   1    0   -3 2    3.288941     0.000000     0.000000
   1    0   -2 2    3.914623     0.000000     0.000000
   1    0   -1 2    4.520217     0.000000     0.000000
   1    0    0 2    4.794414     0.000000     0.000000
   1    0    1 2    4.520217    19.701859    18.790171
   1    0    2 2    3.914623     0.000000     0.000000
   1    0    3 2    3.288941     0.000000     0.000000
   1    0    4 2    2.768056     0.000000     0.000000
   1    0    5 2    2.360606     0.000000     0.000000
   1    0    6 2    2.044345     0.000000     0.000000
   1    0    7 2    1.796152     1.071683     1.074721
   1    0    8 2    1.598138     0.000000     0.000000
   1    0    9 2    1.437426     0.000000     0.000000
   1    0   10 2    1.304874     0.000000     0.000000
   1    0   11 2    1.193949     0.000000     0.000000
   1    0   12 2    1.099914     0.000000     0.000000
   1    0   13 2    1.019281     0.034143     0.031975
   1    0   14 2    0.949436     0.000000     0.000000
   1    0   15 2    0.888388     0.000000     0.000000
   1    0   16 2    0.834600     0.000000     0.000000
   1    0   17 2    0.786869     0.000000     0.000000
   1    0   18 2    0.744237     0.000000     0.000000
   1    0   19 2    0.705939     0.000392     0.000384
   1    0   20 2    0.671352     0.000000     0.000000
   1    0   21 2    0.639967     0.000000     0.000000
   1    0   22 2    0.611361     0.000000     0.000000
   1    0   23 2    0.585185     0.000000     0.000000
   1    0   24 2    0.561144     0.000000     0.000000
   1    0   25 2    0.538988     0.000014     0.000014
   1    0   26 2    0.518504     0.000000     0.000000
   1    0   27 2    0.499513     0.000000     0.000000
   1    0   28 2    0.481857     0.000000     0.000000
   1    0   29 2    0.465400     0.000000     0.000000
   1    0   30 2    0.450026     0.000000     0.000000
   1    0   31 2    0.435631     0.000014     0.000014
   1    0   32 2    0.422125     0.000000     0.000000
   1    0   33 2    0.409428     0.000000     0.000000
   1    0   34 2    0.397470     0.000000     0.000000
   1    0   35 2    0.386188     0.000000     0.000000
   1    0   36 2    0.375528     0.000000     0.000000
   1    0   37 2    0.365438     0.000004     0.000004
   2   -1    0 2    2.768056     0.000000     0.000000
   2   -1    1 2    2.712130     0.000000     0.000000
   2   -1    2 2    2.562722     0.000000     0.000000
   2   -1    3 2    2.360606    18.657178    18.773559
   2   -1    4 2    2.144127     0.000000     0.000000
   2   -1    5 2    1.937236     0.000000     0.000000
   2   -1    6 2    1.750673     0.000000     0.000000
   2   -1    7 2    1.587154     0.000000     0.000000
   2   -1    8 2    1.445570     0.000000     0.000000
   2   -1    9 2    1.323384     1.325115     1.493884
   2   -1   10 2    1.217782     0.000000     0.000000
   2   -1   11 2    1.126151     0.000000     0.000000
   2   -1   12 2    1.046227     0.000000     0.000000
   2   -1   13 2    0.976117     0.000000     0.000000
   2   -1   14 2    0.914259     0.000000     0.000000
   2   -1   15 2    0.859371     0.039258     0.042052
   2   -1   16 2    0.810404     0.000000     0.000000
   2   -1   17 2    0.766493     0.000000     0.000000
   2   -1   18 2    0.726927     0.000000     0.000000
   2   -1   19 2    0.691115     0.000000     0.000000
   2   -1   20 2    0.658563     0.000000     0.000000
   2   -1   21 2    0.628860     0.000094     0.000098
   2   -1   22 2    0.601657     0.000000     0.000000
   2   -1   23 2    0.576658     0.000000     0.000000
   2   -1   24 2    0.553611     0.000000     0.000000
   2   -1   25 2    0.532302     0.000000     0.000000
   2   -1   26 2    0.512544     0.000000     0.000000
   2   -1   27 2    0.494178     0.000122     0.000120
   2   -1   28 2    0.477062     0.000000     0.000000
   2   -1   29 2    0.461076     0.000000     0.000000
   2   -1   30 2    0.446113     0.000000     0.000000
   2   -1   31 2    0.432078     0.000000     0.000000
   2   -1   32 2    0.418890     0.000000     0.000000
   2   -1   33 2    0.406474     0.000055     0.000054
   2   -1   34 2    0.394766     0.000000     0.000000
   2   -1   35 2    0.383707     0.000000     0.000000
   2   -1   36 2    0.373245     0.000000     0.000000
   2   -1   37 2    0.363333     0.000000     0.000000
   2    0  -37 2    0.362294     0.000015     0.000015
   2    0  -36 2    0.372119     0.000000     0.000000
   2    0  -35 2    0.382484     0.000000     0.000000
   2    0  -34 2    0.393434     0.000000     0.000000
   2    0  -33 2    0.405021     0.000000     0.000000
   2    0  -32 2    0.417300     0.000000     0.000000
   2    0  -31 2    0.430334     0.000052     0.000051
   2    0  -30 2    0.444194     0.000000     0.000000
   2    0  -29 2    0.458959     0.000000     0.000000
   2    0  -28 2    0.474718     0.000000     0.000000
   2    0  -27 2    0.491573     0.000000     0.000000
   2    0  -26 2    0.509641     0.000000     0.000000
   2    0  -25 2    0.529051     0.000067     0.000066
   2    0  -24 2    0.549957     0.000000     0.000000
   2    0  -23 2    0.572531     0.000000     0.000000
   2    0  -22 2    0.596974     0.000000     0.000000
   2    0  -21 2    0.623519     0.000000     0.000000
   2    0  -20 2    0.652437     0.000000     0.000000
   2    0  -19 2    0.684044     0.000822     0.000839
   2    0  -18 2    0.718713     0.000000     0.000000
   2    0  -17 2    0.756882     0.000000     0.000000
   2    0  -16 2    0.799069     0.000000     0.000000
   2    0  -15 2    0.845890     0.000000     0.000000
   2    0  -14 2    0.898076     0.000000     0.000000
   2    0  -13 2    0.956495     0.077790     0.073592
   2    0  -12 2    1.022173     0.000000     0.000000
   2    0  -11 2    1.096314     0.000000     0.000000
   2    0  -10 2    1.180303     0.000000     0.000000
   2    0   -9 2    1.275679     0.000000     0.000000
   2    0   -8 2    1.384028     0.000000     0.000000
   2    0   -7 2    1.506739     1.840034     1.836635
   2    0   -6 2    1.644471     0.000000     0.000000
   2    0   -5 2    1.796152     0.000000     0.000000
   2    0   -4 2    1.957311     0.000000     0.000000
   2    0   -3 2    2.117818     0.000000     0.000000
   2    0   -2 2    2.260109     0.000000     0.000000
   2    0   -1 2    2.360606    12.438117    12.515705
   2    0    0 2    2.397207     0.000000     0.000000
   2    0    1 2    2.360606     0.000000     0.000000
   2    0    2 2    2.260109     0.000000     0.000000
   2    0    3 2    2.117818     0.000000     0.000000
   2    0    4 2    1.957312     0.000000     0.000000
   2    0    5 2    1.796152     4.286732     4.298885
   2    0    6 2    1.644471     0.000000     0.000000
   2    0    7 2    1.506739     0.000000     0.000000
   2    0    8 2    1.384028     0.000000     0.000000
   2    0    9 2    1.275679     0.000000     0.000000
   2    0   10 2    1.180303     0.000000     0.000000
   2    0   11 2    1.096314     0.245168     0.248433
   2    0   12 2    1.022173     0.000000     0.000000
   2    0   13 2    0.956495     0.000000     0.000000
   2    0   14 2    0.898076     0.000000     0.000000
   2    0   15 2    0.845890     0.000000     0.000000
   2    0   16 2    0.799069     0.000000     0.000000
   2    0   17 2    0.756882     0.005090     0.005128
   2    0   18 2    0.718713     0.000000     0.000000
   2    0   19 2    0.684044     0.000000     0.000000
   2    0   20 2    0.652437     0.000000     0.000000
   2    0   21 2    0.623519     0.000000     0.000000
   2    0   22 2    0.596974     0.000000     0.000000
   2    0   23 2    0.572531     0.000017     0.000017
   2    0   24 2    0.549957     0.000000     0.000000
   2    0   25 2    0.529051     0.000000     0.000000
   2    0   26 2    0.509641     0.000000     0.000000
   2    0   27 2    0.491573     0.000000     0.000000
   2    0   28 2    0.474718     0.000000     0.000000
   2    0   29 2    0.458959     0.000070     0.000071
   2    0   30 2    0.444194     0.000000     0.000000
   2    0   31 2    0.430334     0.000000     0.000000
   2    0   32 2    0.417300     0.000000     0.000000
   2    0   33 2    0.405021     0.000000     0.000000
   2    0   34 2    0.393434     0.000000     0.000000
   2    0   35 2    0.382484     0.000023     0.000024
   2    0   36 2    0.372119     0.000000     0.000000
   2    0   37 2    0.362294     0.000000     0.000000
   3   -1  -37 2    0.359230     0.000000     0.000000
   3   -1  -36 2    0.368801     0.000000     0.000000
   3   -1  -35 2    0.378884     0.000076     0.000076
   3   -1  -34 2    0.389520     0.000000     0.000000
   3   -1  -33 2    0.400754     0.000000     0.000000
   3   -1  -32 2    0.412637     0.000000     0.000000
   3   -1  -31 2    0.425226     0.000000     0.000000
   3   -1  -30 2    0.438583     0.000000     0.000000
   3   -1  -29 2    0.452777     0.000234     0.000237
   3   -1  -28 2    0.467887     0.000000     0.000000
   3   -1  -27 2    0.484000     0.000000     0.000000
   3   -1  -26 2    0.501216     0.000000     0.000000
   3   -1  -25 2    0.519645     0.000000     0.000000
   3   -1  -24 2    0.539414     0.000000     0.000000
   3   -1  -23 2    0.560664     0.000110     0.000108
   3   -1  -22 2    0.583558     0.000000     0.000000
   3   -1  -21 2    0.608278     0.000000     0.000000
   3   -1  -20 2    0.635036     0.000000     0.000000
   3   -1  -19 2    0.664068     0.000000     0.000000
   3   -1  -18 2    0.695647     0.000000     0.000000
   3   -1  -17 2    0.730081     0.010039     0.009434
   3   -1  -16 2    0.767721     0.000000     0.000000
   3   -1  -15 2    0.808961     0.000000     0.000000
   3   -1  -14 2    0.854241     0.000000     0.000000
   3   -1  -13 2    0.904043     0.000000     0.000000
   3   -1  -12 2    0.958883     0.000000     0.000000
   3   -1  -11 2    1.019281     0.478004     0.447648
   3   -1  -10 2    1.085721     0.000000     0.000000
   3   -1   -9 2    1.158565     0.000000     0.000000
   3   -1   -8 2    1.237912     0.000000     0.000000
   3   -1   -7 2    1.323384     0.000000     0.000000
   3   -1   -6 2    1.413796     0.000000     0.000000
   3   -1   -5 2    1.506739     6.440122     6.428223
   3   -1   -4 2    1.598138     0.000000     0.000000
   3   -1   -3 2    1.681992     0.000000     0.000000
   3   -1   -2 2    1.750673     0.000000     0.000000
   3   -1   -1 2    1.796152     0.000000     0.000000
   3   -1    0 2    1.812118     0.000000     0.000000
   3   -1    1 2    1.796152    15.003565    15.046099
   3   -1    2 2    1.750673     0.000000     0.000000
   3   -1    3 2    1.681992     0.000000     0.000000
   3   -1    4 2    1.598138     0.000000     0.000000
   3   -1    5 2    1.506739     0.000000     0.000000
   3   -1    6 2    1.413796     0.000000     0.000000
   3   -1    7 2    1.323384     3.091936     3.485729
   3   -1    8 2    1.237912     0.000000     0.000000
   3   -1    9 2    1.158565     0.000000     0.000000
   3   -1   10 2    1.085721     0.000000     0.000000
   3   -1   11 2    1.019281     0.000000     0.000000
   3   -1   12 2    0.958883     0.000000     0.000000
   3   -1   13 2    0.904043     0.157318     0.172933
   3   -1   14 2    0.854241     0.000000     0.000000
   3   -1   15 2    0.808961     0.000000     0.000000
   3   -1   16 2    0.767721     0.000000     0.000000
   3   -1   17 2    0.730081     0.000000     0.000000
   3   -1   18 2    0.695647     0.000000     0.000000
   3   -1   19 2    0.664068     0.001405     0.001456
   3   -1   20 2    0.635036     0.000000     0.000000
   3   -1   21 2    0.608278     0.000000     0.000000
   3   -1   22 2    0.583558     0.000000     0.000000
   3   -1   23 2    0.560664     0.000000     0.000000
   3   -1   24 2    0.539414     0.000000     0.000000
   3   -1   25 2    0.519645     0.000258     0.000253
   3   -1   26 2    0.501216     0.000000     0.000000
   3   -1   27 2    0.484000     0.000000     0.000000
   3   -1   28 2    0.467887     0.000000     0.000000
   3   -1   29 2    0.452777     0.000000     0.000000
   3   -1   30 2    0.438583     0.000000     0.000000
   3   -1   31 2    0.425226     0.000171     0.000166
   3   -1   32 2    0.412637     0.000000     0.000000
   3   -1   33 2    0.400754     0.000000     0.000000
   3   -1   34 2    0.389520     0.000000     0.000000
   3   -1   35 2    0.378884     0.000000     0.000000
   3   -1   36 2    0.368801     0.000000     0.000000
   3   -1   37 2    0.359230     0.000048     0.000049
   3    0  -37 2    0.357231     0.000000     0.000000
   3    0  -36 2    0.366638     0.000000     0.000000
   3    0  -35 2    0.376540     0.000000     0.000000
   3    0  -34 2    0.386974     0.000000     0.000000
   3    0  -33 2    0.397983     0.000071     0.000070
   3    0  -32 2    0.409614     0.000000     0.000000
   3    0  -31 2    0.421920     0.000000     0.000000
   3    0  -30 2    0.434958     0.000000     0.000000
   3    0  -29 2    0.448792     0.000000     0.000000
   3    0  -28 2    0.463494     0.000000     0.000000
   3    0  -27 2    0.479142     0.000178     0.000175
   3    0  -26 2    0.495827     0.000000     0.000000
   3    0  -25 2    0.513646     0.000000     0.000000
   3    0  -24 2    0.532713     0.000000     0.000000
   3    0  -23 2    0.553151     0.000000     0.000000
   3    0  -22 2    0.575100     0.000000     0.000000
   3    0  -21 2    0.598717     0.000000     0.000000
   3    0  -20 2    0.624180     0.000000     0.000000
   3    0  -19 2    0.651683     0.000000     0.000000
   3    0  -18 2    0.681448     0.000000     0.000000
   3    0  -17 2    0.713719     0.000000     0.000000
   3    0  -16 2    0.748762     0.000000     0.000000
   3    0  -15 2    0.786869     0.019942     0.021089
   3    0  -14 2    0.828349     0.000000     0.000000
   3    0  -13 2    0.873518     0.000000     0.000000
   3    0  -12 2    0.922685     0.000000     0.000000
   3    0  -11 2    0.976117     0.000000     0.000000
   3    0  -10 2    1.033990     0.000000     0.000000
   3    0   -9 2    1.096314     0.551629     0.558974
   3    0   -8 2    1.162816     0.000000     0.000000
   3    0   -7 2    1.232787     0.000000     0.000000
   3    0   -6 2    1.304874     0.000000     0.000000
   3    0   -5 2    1.376876     0.000000     0.000000
   3    0   -4 2    1.445570     0.000000     0.000000
   3    0   -3 2    1.506739     4.140078     4.132429
   3    0   -2 2    1.555513     0.000000     0.000000
   3    0   -1 2    1.587154     0.000000     0.000000
   3    0    0 2    1.598138     0.000000     0.000000
   3    0    1 2    1.587154     0.000000     0.000000
   3    0    2 2    1.555513     0.000000     0.000000
   3    0    3 2    1.506739     4.140078     4.132429
   3    0    4 2    1.445570     0.000000     0.000000
   3    0    5 2    1.376876     0.000000     0.000000
   3    0    6 2    1.304874     0.000000     0.000000
   3    0    7 2    1.232787     0.000000     0.000000
   3    0    8 2    1.162816     0.000000     0.000000
   3    0    9 2    1.096314     0.551629     0.558974
   3    0   10 2    1.033990     0.000000     0.000000
   3    0   11 2    0.976117     0.000000     0.000000
   3    0   12 2    0.922685     0.000000     0.000000
   3    0   13 2    0.873518     0.000000     0.000000
   3    0   14 2    0.828349     0.000000     0.000000
   3    0   15 2    0.786869     0.019942     0.021089
   3    0   16 2    0.748762     0.000000     0.000000
   3    0   17 2    0.713719     0.000000     0.000000
   3    0   18 2    0.681448     0.000000     0.000000
   3    0   19 2    0.651683     0.000000     0.000000
   3    0   20 2    0.624180     0.000000     0.000000
   3    0   21 2    0.598717     0.000000     0.000000
   3    0   22 2    0.575100     0.000000     0.000000
   3    0   23 2    0.553151     0.000000     0.000000
   3    0   24 2    0.532713     0.000000     0.000000
   3    0   25 2    0.513646     0.000000     0.000000
   3    0   26 2    0.495827     0.000000     0.000000
   3    0   27 2    0.479142     0.000178     0.000175
   3    0   28 2    0.463494     0.000000     0.000000
   3    0   29 2    0.448792     0.000000     0.000000
   3    0   30 2    0.434958     0.000000     0.000000
   3    0   31 2    0.421920     0.000000     0.000000
   3    0   32 2    0.409614     0.000000     0.000000
   3    0   33 2    0.397983     0.000071     0.000070
   3    0   34 2    0.386974     0.000000     0.000000
   3    0   35 2    0.376540     0.000000     0.000000
   3    0   36 2    0.366638     0.000000     0.000000
   3    0   37 2    0.357231     0.000000     0.000000
   4   -2    0 2    1.384028     0.000000     0.000000
   4   -2    1 2    1.376876     0.000000     0.000000
   4   -2    2 2    1.356065     0.000000     0.000000
   4   -2    3 2    1.323384     5.300461     5.975535
   4   -2    4 2    1.281361     0.000000     0.000000
   4   -2    5 2    1.232787     0.000000     0.000000
   4   -2    6 2    1.180303     0.000000     0.000000
   4   -2    7 2    1.126151     0.000000     0.000000
   4   -2    8 2    1.072064     0.000000     0.000000
   4   -2    9 2    1.019281     0.819436     0.767396
   4   -2   10 2    0.968618     0.000000     0.000000
   4   -2   11 2    0.920557     0.000000     0.000000
   4   -2   12 2    0.875336     0.000000     0.000000
   4   -2   13 2    0.833024     0.000000     0.000000
   4   -2   14 2    0.793577     0.000000     0.000000
   4   -2   15 2    0.756882     0.030539     0.030771
   4   -2   16 2    0.722785     0.000000     0.000000
   4   -2   17 2    0.691115     0.000000     0.000000
   4   -2   18 2    0.661692     0.000000     0.000000
   4   -2   19 2    0.634341     0.000000     0.000000
   4   -2   20 2    0.608891     0.000000     0.000000
   4   -2   21 2    0.585185     0.000027     0.000027
   4   -2   22 2    0.563075     0.000000     0.000000
   4   -2   23 2    0.542426     0.000000     0.000000
   4   -2   24 2    0.523114     0.000000     0.000000
   4   -2   25 2    0.505025     0.000000     0.000000
   4   -2   26 2    0.488059     0.000000     0.000000
   4   -2   27 2    0.472121     0.000459     0.000454
   4   -2   28 2    0.457129     0.000000     0.000000
   4   -2   29 2    0.443007     0.000000     0.000000
   4   -2   30 2    0.429686     0.000000     0.000000
   4   -2   31 2    0.417103     0.000000     0.000000
   4   -2   32 2    0.405202     0.000000     0.000000
   4   -2   33 2    0.393932     0.000176     0.000176
   4   -2   34 2    0.383247     0.000000     0.000000
   4   -2   35 2    0.373103     0.000000     0.000000
   4   -2   36 2    0.363464     0.000000     0.000000
   4   -1  -36 2    0.362424     0.000000     0.000000
   4   -1  -35 2    0.371979     0.000000     0.000000
   4   -1  -34 2    0.382028     0.000000     0.000000
   4   -1  -33 2    0.392609     0.000000     0.000000
   4   -1  -32 2    0.403763     0.000000     0.000000
   4   -1  -31 2    0.415533     0.000276     0.000270
   4   -1  -30 2    0.427970     0.000000     0.000000
   4   -1  -29 2    0.441128     0.000000     0.000000
   4   -1  -28 2    0.455066     0.000000     0.000000
   4   -1  -27 2    0.469849     0.000000     0.000000
   4   -1  -26 2    0.485549     0.000000     0.000000
   4   -1  -25 2    0.502246     0.000523     0.000506
   4   -1  -24 2    0.520027     0.000000     0.000000
   4   -1  -23 2    0.538988     0.000000     0.000000
   4   -1  -22 2    0.559232     0.000000     0.000000
   4   -1  -21 2    0.580875     0.000000     0.000000
   4   -1  -20 2    0.604039     0.000000     0.000000
   4   -1  -19 2    0.628860     0.000406     0.000424
   4   -1  -18 2    0.655479     0.000000     0.000000
   4   -1  -17 2    0.684044     0.000000     0.000000
   4   -1  -16 2    0.714709     0.000000     0.000000
   4   -1  -15 2    0.747623     0.000000     0.000000
   4   -1  -14 2    0.782925     0.000000     0.000000
   4   -1  -13 2    0.820728     0.099215     0.105012
   4   -1  -12 2    0.861102     0.000000     0.000000
   4   -1  -11 2    0.904043     0.000000     0.000000
   4   -1  -10 2    0.949436     0.000000     0.000000
   4   -1   -9 2    0.996999     0.000000     0.000000
   4   -1   -8 2    1.046227     0.000000     0.000000
   4   -1   -7 2    1.096314     1.593595     1.614814
   4   -1   -6 2    1.146084     0.000000     0.000000
   4   -1   -5 2    1.193949     0.000000     0.000000
   4   -1   -4 2    1.237912     0.000000     0.000000
   4   -1   -3 2    1.275679     0.000000     0.000000
   4   -1   -2 2    1.304874     0.000000     0.000000
   4   -1   -1 2    1.323384     5.742166     6.473497
   4   -1    0 2    1.329731     0.000000     0.000000
   4   -1    1 2    1.323384     0.000000     0.000000
   4   -1    2 2    1.304874     0.000000     0.000000
   4   -1    3 2    1.275679     0.000000     0.000000
   4   -1    4 2    1.237912     0.000000     0.000000
   4   -1    5 2    1.193949     2.955072     3.046502
   4   -1    6 2    1.146084     0.000000     0.000000
   4   -1    7 2    1.096314     0.000000     0.000000
   4   -1    8 2    1.046227     0.000000     0.000000
   4   -1    9 2    0.996999     0.000000     0.000000
   4   -1   10 2    0.949436     0.000000     0.000000
   4   -1   11 2    0.904043     0.292163     0.321161
   4   -1   12 2    0.861102     0.000000     0.000000
   4   -1   13 2    0.820728     0.000000     0.000000
   4   -1   14 2    0.782925     0.000000     0.000000
   4   -1   15 2    0.747623     0.000000     0.000000
   4   -1   16 2    0.714709     0.000000     0.000000
   4   -1   17 2    0.684044     0.005340     0.005456
   4   -1   18 2    0.655479     0.000000     0.000000
   4   -1   19 2    0.628860     0.000000     0.000000
   4   -1   20 2    0.604039     0.000000     0.000000
   4   -1   21 2    0.580875     0.000000     0.000000
   4   -1   22 2    0.559232     0.000000     0.000000
   4   -1   23 2    0.538988     0.000373     0.000371
   4   -1   24 2    0.520027     0.000000     0.000000
   4   -1   25 2    0.502246     0.000000     0.000000
   4   -1   26 2    0.485549     0.000000     0.000000
   4   -1   27 2    0.469849     0.000000     0.000000
   4   -1   28 2    0.455066     0.000000     0.000000
   4   -1   29 2    0.441128     0.000386     0.000382
   4   -1   30 2    0.427970     0.000000     0.000000
   4   -1   31 2    0.415533     0.000000     0.000000
   4   -1   32 2    0.403763     0.000000     0.000000
   4   -1   33 2    0.392609     0.000000     0.000000
   4   -1   34 2    0.382028     0.000000     0.000000
   4   -1   35 2    0.371979     0.000120     0.000123
   4   -1   36 2    0.362424     0.000000     0.000000
   4    0  -36 2    0.359357     0.000000     0.000000
   4    0  -35 2    0.368665     0.000069     0.000070
   4    0  -34 2    0.378441     0.000000     0.000000
   4    0  -33 2    0.388719     0.000000     0.000000
   4    0  -32 2    0.399535     0.000000     0.000000
   4    0  -31 2    0.410929     0.000000     0.000000
   4    0  -30 2    0.422945     0.000000     0.000000
   4    0  -29 2    0.435631     0.000223     0.000217
   4    0  -28 2    0.449038     0.000000     0.000000
   4    0  -27 2    0.463223     0.000000     0.000000
   4    0  -26 2    0.478247     0.000000     0.000000
   4    0  -25 2    0.494178     0.000000     0.000000
   4    0  -24 2    0.511086     0.000000     0.000000
   4    0  -23 2    0.529051     0.000267     0.000266
   4    0  -22 2    0.548157     0.000000     0.000000
   4    0  -21 2    0.568492     0.000000     0.000000
   4    0  -20 2    0.590152     0.000000     0.000000
   4    0  -19 2    0.613234     0.000000     0.000000
   4    0  -18 2    0.637839     0.000000     0.000000
   4    0  -17 2    0.664068     0.001606     0.001664
   4    0  -16 2    0.692014     0.000000     0.000000
   4    0  -15 2    0.721761     0.000000     0.000000
   4    0  -14 2    0.753370     0.000000     0.000000
   4    0  -13 2    0.786869     0.000000     0.000000
   4    0  -12 2    0.822235     0.000000     0.000000
   4    0  -11 2    0.859371     0.104688     0.112138
   4    0  -10 2    0.898076     0.000000     0.000000
   4    0   -9 2    0.938010     0.000000     0.000000
   4    0   -8 2    0.978656     0.000000     0.000000
   4    0   -7 2    1.019281     0.000000     0.000000
   4    0   -6 2    1.058909     0.000000     0.000000
   4    0   -5 2    1.096314     0.980674     0.993732
   4    0   -4 2    1.130054     0.000000     0.000000
   4    0   -3 2    1.158565     0.000000     0.000000
   4    0   -2 2    1.180303     0.000000     0.000000
   4    0   -1 2    1.193949     0.000000     0.000000
   4    0    0 2    1.198604     0.000000     0.000000
   4    0    1 2    1.193949     1.818505     1.874770
   4    0    2 2    1.180303     0.000000     0.000000
   4    0    3 2    1.158565     0.000000     0.000000
   4    0    4 2    1.130054     0.000000     0.000000
   4    0    5 2    1.096314     0.000000     0.000000
   4    0    6 2    1.058909     0.000000     0.000000
   4    0    7 2    1.019281     0.546290     0.511597
   4    0    8 2    0.978656     0.000000     0.000000
   4    0    9 2    0.938010     0.000000     0.000000
   4    0   10 2    0.898076     0.000000     0.000000
   4    0   11 2    0.859371     0.000000     0.000000
   4    0   12 2    0.822235     0.000000     0.000000
   4    0   13 2    0.786869     0.035452     0.037492
   4    0   14 2    0.753370     0.000000     0.000000
   4    0   15 2    0.721761     0.000000     0.000000
   4    0   16 2    0.692014     0.000000     0.000000
   4    0   17 2    0.664068     0.000000     0.000000
   4    0   18 2    0.637839     0.000000     0.000000
   4    0   19 2    0.613234     0.000055     0.000056
   4    0   20 2    0.590152     0.000000     0.000000
   4    0   21 2    0.568492     0.000000     0.000000
   4    0   22 2    0.548157     0.000000     0.000000
   4    0   23 2    0.529051     0.000000     0.000000
   4    0   24 2    0.511086     0.000000     0.000000
   4    0   25 2    0.494178     0.000325     0.000320
   4    0   26 2    0.478247     0.000000     0.000000
   4    0   27 2    0.463223     0.000000     0.000000
   4    0   28 2    0.449038     0.000000     0.000000
   4    0   29 2    0.435631     0.000000     0.000000
   4    0   30 2    0.422945     0.000000     0.000000
   4    0   31 2    0.410929     0.000158     0.000156
   4    0   32 2    0.399535     0.000000     0.000000
   4    0   33 2    0.388719     0.000000     0.000000
   4    0   34 2    0.378441     0.000000     0.000000
   4    0   35 2    0.368665     0.000000     0.000000
   4    0   36 2    0.359357     0.000000     0.000000
   5   -2  -35 2    0.365438     0.000151     0.000154
   5   -2  -34 2    0.374953     0.000000     0.000000
   5   -2  -33 2    0.384941     0.000000     0.000000
   5   -2  -32 2    0.395437     0.000000     0.000000
   5   -2  -31 2    0.406474     0.000000     0.000000
   5   -2  -30 2    0.418093     0.000000     0.000000
   5   -2  -29 2    0.430334     0.000496     0.000485
   5   -2  -28 2    0.443244     0.000000     0.000000
   5   -2  -27 2    0.456870     0.000000     0.000000
   5   -2  -26 2    0.471265     0.000000     0.000000
   5   -2  -25 2    0.486486     0.000000     0.000000
   5   -2  -24 2    0.502591     0.000000     0.000000
   5   -2  -23 2    0.519645     0.000699     0.000686
   5   -2  -22 2    0.537715     0.000000     0.000000
   5   -2  -21 2    0.556869     0.000000     0.000000
   5   -2  -20 2    0.577180     0.000000     0.000000
   5   -2  -19 2    0.598717     0.000000     0.000000
   5   -2  -18 2    0.621551     0.000000     0.000000
   5   -2  -17 2    0.645745     0.001666     0.001748
   5   -2  -16 2    0.671352     0.000000     0.000000
   5   -2  -15 2    0.698409     0.000000     0.000000
   5   -2  -14 2    0.726927     0.000000     0.000000
   5   -2  -13 2    0.756882     0.000000     0.000000
   5   -2  -12 2    0.788197     0.000000     0.000000
   5   -2  -11 2    0.820728     0.145006     0.153479
   5   -2  -10 2    0.854241     0.000000     0.000000
   5   -2   -9 2    0.888388     0.000000     0.000000
   5   -2   -8 2    0.922685     0.000000     0.000000
   5   -2   -7 2    0.956495     0.000000     0.000000
   5   -2   -6 2    0.989012     0.000000     0.000000
   5   -2   -5 2    1.019281     1.297440     1.215043
   5   -2   -4 2    1.046227     0.000000     0.000000
   5   -2   -3 2    1.068729     0.000000     0.000000
   5   -2   -2 2    1.085721     0.000000     0.000000
   5   -2   -1 2    1.096314     0.000000     0.000000
   5   -2    0 2    1.099914     0.000000     0.000000
   5   -2    1 2    1.096314     2.329100     2.360113
   5   -2    2 2    1.085721     0.000000     0.000000
   5   -2    3 2    1.068729     0.000000     0.000000
   5   -2    4 2    1.046227     0.000000     0.000000
   5   -2    5 2    1.019281     0.000000     0.000000
   5   -2    6 2    0.989012     0.000000     0.000000
   5   -2    7 2    0.956495     0.739007     0.699123
   5   -2    8 2    0.922685     0.000000     0.000000
   5   -2    9 2    0.888388     0.000000     0.000000
   5   -2   10 2    0.854241     0.000000     0.000000
   5   -2   11 2    0.820728     0.000000     0.000000
   5   -2   12 2    0.788197     0.000000     0.000000
   5   -2   13 2    0.756882     0.048354     0.048720
   5   -2   14 2    0.726927     0.000000     0.000000
   5   -2   15 2    0.698409     0.000000     0.000000
   5   -2   16 2    0.671352     0.000000     0.000000
   5   -2   17 2    0.645745     0.000000     0.000000
   5   -2   18 2    0.621551     0.000000     0.000000
   5   -2   19 2    0.598717     0.000002     0.000002
   5   -2   20 2    0.577180     0.000000     0.000000
   5   -2   21 2    0.556869     0.000000     0.000000
   5   -2   22 2    0.537715     0.000000     0.000000
   5   -2   23 2    0.519645     0.000000     0.000000
   5   -2   24 2    0.502591     0.000000     0.000000
   5   -2   25 2    0.486486     0.000765     0.000746
   5   -2   26 2    0.471265     0.000000     0.000000
   5   -2   27 2    0.456870     0.000000     0.000000
   5   -2   28 2    0.443244     0.000000     0.000000
   5   -2   29 2    0.430334     0.000000     0.000000
   5   -2   30 2    0.418093     0.000000     0.000000
   5   -2   31 2    0.406474     0.000348     0.000344
   5   -2   32 2    0.395437     0.000000     0.000000
   5   -2   33 2    0.384941     0.000000     0.000000
   5   -2   34 2    0.374953     0.000000     0.000000
   5   -2   35 2    0.365438     0.000000     0.000000
   5   -1  -35 2    0.363333     0.000000     0.000000
   5   -1  -34 2    0.372680     0.000000     0.000000
   5   -1  -33 2    0.382484     0.000245     0.000248
   5   -1  -32 2    0.392774     0.000000     0.000000
   5   -1  -31 2    0.403584     0.000000     0.000000
   5   -1  -30 2    0.414949     0.000000     0.000000
   5   -1  -29 2    0.426909     0.000000     0.000000
   5   -1  -28 2    0.439503     0.000000     0.000000
   5   -1  -27 2    0.452777     0.000701     0.000712
   5   -1  -26 2    0.466777     0.000000     0.000000
   5   -1  -25 2    0.481553     0.000000     0.000000
   5   -1  -24 2    0.497158     0.000000     0.000000
   5   -1  -23 2    0.513646     0.000000     0.000000
   5   -1  -22 2    0.531076     0.000000     0.000000
   5   -1  -21 2    0.549505     0.000477     0.000477
   5   -1  -20 2    0.568992     0.000000     0.000000
   5   -1  -19 2    0.589594     0.000000     0.000000
   5   -1  -18 2    0.611361     0.000000     0.000000
   5   -1  -17 2    0.634341     0.000000     0.000000
   5   -1  -16 2    0.658563     0.000000     0.000000
   5   -1  -15 2    0.684044     0.008626     0.008814
   5   -1  -14 2    0.710771     0.000000     0.000000
   5   -1  -13 2    0.738696     0.000000     0.000000
   5   -1  -12 2    0.767721     0.000000     0.000000
   5   -1  -11 2    0.797685     0.000000     0.000000
   5   -1  -10 2    0.828349     0.000000     0.000000
   5   -1   -9 2    0.859371     0.274805     0.294361
   5   -1   -8 2    0.890300     0.000000     0.000000
   5   -1   -7 2    0.920557     0.000000     0.000000
   5   -1   -6 2    0.949436     0.000000     0.000000
   5   -1   -5 2    0.976117     0.000000     0.000000
   5   -1   -4 2    0.999705     0.000000     0.000000
   5   -1   -3 2    1.019281     1.434013     1.342942
   5   -1   -2 2    1.033990     0.000000     0.000000
   5   -1   -1 2    1.043127     0.000000     0.000000
   5   -1    0 2    1.046227     0.000000     0.000000
   5   -1    1 2    1.043127     0.000000     0.000000
   5   -1    2 2    1.033990     0.000000     0.000000
   5   -1    3 2    1.019281     1.434013     1.342942
   5   -1    4 2    0.999705     0.000000     0.000000
   5   -1    5 2    0.976117     0.000000     0.000000
   5   -1    6 2    0.949436     0.000000     0.000000
   5   -1    7 2    0.920557     0.000000     0.000000
   5   -1    8 2    0.890300     0.000000     0.000000
   5   -1    9 2    0.859371     0.274805     0.294361
   5   -1   10 2    0.828349     0.000000     0.000000
   5   -1   11 2    0.797685     0.000000     0.000000
   5   -1   12 2    0.767721     0.000000     0.000000
   5   -1   13 2    0.738696     0.000000     0.000000
   5   -1   14 2    0.710771     0.000000     0.000000
   5   -1   15 2    0.684044     0.008626     0.008814
   5   -1   16 2    0.658563     0.000000     0.000000
   5   -1   17 2    0.634341     0.000000     0.000000
   5   -1   18 2    0.611361     0.000000     0.000000
   5   -1   19 2    0.589594     0.000000     0.000000
   5   -1   20 2    0.568992     0.000000     0.000000
   5   -1   21 2    0.549505     0.000477     0.000477
   5   -1   22 2    0.531076     0.000000     0.000000
   5   -1   23 2    0.513646     0.000000     0.000000
   5   -1   24 2    0.497158     0.000000     0.000000
   5   -1   25 2    0.481553     0.000000     0.000000
   5   -1   26 2    0.466777     0.000000     0.000000
   5   -1   27 2    0.452777     0.000701     0.000712
   5   -1   28 2    0.439503     0.000000     0.000000
   5   -1   29 2    0.426909     0.000000     0.000000
   5   -1   30 2    0.414949     0.000000     0.000000
   5   -1   31 2    0.403584     0.000000     0.000000
   5   -1   32 2    0.392774     0.000000     0.000000
   5   -1   33 2    0.382484     0.000245     0.000248
   5   -1   34 2    0.372680     0.000000     0.000000
   5   -1   35 2    0.363333     0.000000     0.000000
   5    0  -35 2    0.359230     0.000000     0.000000
   5    0  -34 2    0.368257     0.000000     0.000000
   5    0  -33 2    0.377706     0.000000     0.000000
   5    0  -32 2    0.387605     0.000000     0.000000
   5    0  -31 2    0.397983     0.000197     0.000196
   5    0  -30 2    0.408869     0.000000     0.000000
   5    0  -29 2    0.420296     0.000000     0.000000
   5    0  -28 2    0.432298     0.000000     0.000000
   5    0  -27 2    0.444911     0.000000     0.000000
   5    0  -26 2    0.458172     0.000000     0.000000
   5    0  -25 2    0.472121     0.000478     0.000473
   5    0  -24 2    0.486799     0.000000     0.000000
   5    0  -23 2    0.502246     0.000000     0.000000
   5    0  -22 2    0.518504     0.000000     0.000000
   5    0  -21 2    0.535614     0.000000     0.000000
   5    0  -20 2    0.553611     0.000000     0.000000
   5    0  -19 2    0.572531     0.000105     0.000107
   5    0  -18 2    0.592400     0.000000     0.000000
   5    0  -17 2    0.613234     0.000000     0.000000
   5    0  -16 2    0.635036     0.000000     0.000000
   5    0  -15 2    0.657788     0.000000     0.000000
   5    0  -14 2    0.681448     0.000000     0.000000
   5    0  -13 2    0.705939     0.009810     0.009597
   5    0  -12 2    0.731141     0.000000     0.000000
   5    0  -11 2    0.756882     0.000000     0.000000
   5    0  -10 2    0.782925     0.000000     0.000000
   5    0   -9 2    0.808961     0.000000     0.000000
   5    0   -8 2    0.834600     0.000000     0.000000
   5    0   -7 2    0.859371     0.163574     0.175215
   5    0   -6 2    0.882723     0.000000     0.000000
   5    0   -5 2    0.904043     0.000000     0.000000
   5    0   -4 2    0.922685     0.000000     0.000000
   5    0   -3 2    0.938010     0.000000     0.000000
   5    0   -2 2    0.949436     0.000000     0.000000
   5    0   -1 2    0.956495     0.486189     0.459949
   5    0    0 2    0.958883     0.000000     0.000000
   5    0    1 2    0.956495     0.000000     0.000000
   5    0    2 2    0.949436     0.000000     0.000000
   5    0    3 2    0.938010     0.000000     0.000000
   5    0    4 2    0.922685     0.000000     0.000000
   5    0    5 2    0.904043     0.280926     0.308809
   5    0    6 2    0.882723     0.000000     0.000000
   5    0    7 2    0.859371     0.000000     0.000000
   5    0    8 2    0.834600     0.000000     0.000000
   5    0    9 2    0.808961     0.000000     0.000000
   5    0   10 2    0.782925     0.000000     0.000000
   5    0   11 2    0.756882     0.031812     0.032053
   5    0   12 2    0.731141     0.000000     0.000000
   5    0   13 2    0.705939     0.000000     0.000000
   5    0   14 2    0.681448     0.000000     0.000000
   5    0   15 2    0.657788     0.000000     0.000000
   5    0   16 2    0.635036     0.000000     0.000000
   5    0   17 2    0.613234     0.000086     0.000087
   5    0   18 2    0.592400     0.000000     0.000000
   5    0   19 2    0.572531     0.000000     0.000000
   5    0   20 2    0.553611     0.000000     0.000000
   5    0   21 2    0.535614     0.000000     0.000000
   5    0   22 2    0.518504     0.000000     0.000000
   5    0   23 2    0.502246     0.000503     0.000487
   5    0   24 2    0.486799     0.000000     0.000000
   5    0   25 2    0.472121     0.000000     0.000000
   5    0   26 2    0.458172     0.000000     0.000000
   5    0   27 2    0.444911     0.000000     0.000000
   5    0   28 2    0.432298     0.000000     0.000000
   5    0   29 2    0.420296     0.000285     0.000278
   5    0   30 2    0.408869     0.000000     0.000000
   5    0   31 2    0.397983     0.000000     0.000000
   5    0   32 2    0.387605     0.000000     0.000000
   5    0   33 2    0.377706     0.000000     0.000000
   5    0   34 2    0.368257     0.000000     0.000000
   5    0   35 2    0.359230     0.000085     0.000088
   6   -3    0 2    0.922685     0.000000     0.000000
   6   -3    1 2    0.920557     0.000000     0.000000
   6   -3    2 2    0.914259     0.000000     0.000000
   6   -3    3 2    0.904043     0.606800     0.667027
   6   -3    4 2    0.890300     0.000000     0.000000
   6   -3    5 2    0.873518     0.000000     0.000000
   6   -3    6 2    0.854241     0.000000     0.000000
   6   -3    7 2    0.833024     0.000000     0.000000
   6   -3    8 2    0.810404     0.000000     0.000000
   6   -3    9 2    0.786869     0.119649     0.126536
   6   -3   10 2    0.762846     0.000000     0.000000
   6   -3   11 2    0.738696     0.000000     0.000000
   6   -3   12 2    0.714709     0.000000     0.000000
   6   -3   13 2    0.691115     0.000000     0.000000
   6   -3   14 2    0.668085     0.000000     0.000000
   6   -3   15 2    0.645745     0.002368     0.002483
   6   -3   16 2    0.624180     0.000000     0.000000
   6   -3   17 2    0.603441     0.000000     0.000000
   6   -3   18 2    0.583558     0.000000     0.000000
   6   -3   19 2    0.564537     0.000000     0.000000
   6   -3   20 2    0.546374     0.000000     0.000000
   6   -3   21 2    0.529051     0.000902     0.000898
   6   -3   22 2    0.512544     0.000000     0.000000
   6   -3   23 2    0.496824     0.000000     0.000000
   6   -3   24 2    0.481857     0.000000     0.000000
   6   -3   25 2    0.467609     0.000000     0.000000
   6   -3   26 2    0.454044     0.000000     0.000000
   6   -3   27 2    0.441128     0.000802     0.000792
   6   -3   28 2    0.428825     0.000000     0.000000
   6   -3   29 2    0.417103     0.000000     0.000000
   6   -3   30 2    0.405927     0.000000     0.000000
   6   -3   31 2    0.395269     0.000000     0.000000
   6   -3   32 2    0.385097     0.000000     0.000000
   6   -3   33 2    0.375384     0.000270     0.000272
   6   -3   34 2    0.366103     0.000000     0.000000
   6   -3   35 2    0.357231     0.000000     0.000000
   6   -2  -34 2    0.365040     0.000000     0.000000
   6   -2  -33 2    0.374238     0.000000     0.000000
   6   -2  -32 2    0.383860     0.000000     0.000000
   6   -2  -31 2    0.393932     0.000410     0.000412
   6   -2  -30 2    0.404480     0.000000     0.000000
   6   -2  -29 2    0.415533     0.000000     0.000000
   6   -2  -28 2    0.427120     0.000000     0.000000
   6   -2  -27 2    0.439273     0.000000     0.000000
   6   -2  -26 2    0.452022     0.000000     0.000000
   6   -2  -25 2    0.465400     0.001030     0.001035
   6   -2  -24 2    0.479441     0.000000     0.000000
   6   -2  -23 2    0.494178     0.000000     0.000000
   6   -2  -22 2    0.509641     0.000000     0.000000
   6   -2  -21 2    0.525860     0.000000     0.000000
   6   -2  -20 2    0.542861     0.000000     0.000000
   6   -2  -19 2    0.560664     0.000440     0.000433
   6   -2  -18 2    0.579282     0.000000     0.000000
   6   -2  -17 2    0.598717     0.000000     0.000000
   6   -2  -16 2    0.618956     0.000000     0.000000
   6   -2  -15 2    0.639967     0.000000     0.000000
   6   -2  -14 2    0.661692     0.000000     0.000000
   6   -2  -13 2    0.684044     0.011501     0.011752
   6   -2  -12 2    0.706898     0.000000     0.000000
   6   -2  -11 2    0.730081     0.000000     0.000000
   6   -2  -10 2    0.753370     0.000000     0.000000
   6   -2   -9 2    0.776481     0.000000     0.000000
   6   -2   -8 2    0.799069     0.000000     0.000000
   6   -2   -7 2    0.820728     0.213694     0.226180
   6   -2   -6 2    0.840996     0.000000     0.000000
   6   -2   -5 2    0.859371     0.000000     0.000000
   6   -2   -4 2    0.875336     0.000000     0.000000
   6   -2   -3 2    0.888388     0.000000     0.000000
   6   -2   -2 2    0.898076     0.000000     0.000000
   6   -2   -1 2    0.904043     0.629274     0.691732
   6   -2    0 2    0.906059     0.000000     0.000000
   6   -2    1 2    0.904043     0.000000     0.000000
   6   -2    2 2    0.898076     0.000000     0.000000
   6   -2    3 2    0.888388     0.000000     0.000000
   6   -2    4 2    0.875336     0.000000     0.000000
   6   -2    5 2    0.859371     0.366407     0.392481
   6   -2    6 2    0.840996     0.000000     0.000000
   6   -2    7 2    0.820728     0.000000     0.000000
   6   -2    8 2    0.799069     0.000000     0.000000
   6   -2    9 2    0.776481     0.000000     0.000000
   6   -2   10 2    0.753370     0.000000     0.000000
   6   -2   11 2    0.730081     0.040156     0.037735
   6   -2   12 2    0.706898     0.000000     0.000000
   6   -2   13 2    0.684044     0.000000     0.000000
   6   -2   14 2    0.661692     0.000000     0.000000
   6   -2   15 2    0.639967     0.000000     0.000000
   6   -2   16 2    0.618956     0.000000     0.000000
   6   -2   17 2    0.598717     0.000002     0.000002
   6   -2   18 2    0.579282     0.000000     0.000000
   6   -2   19 2    0.560664     0.000000     0.000000
   6   -2   20 2    0.542861     0.000000     0.000000
   6   -2   21 2    0.525860     0.000000     0.000000
   6   -2   22 2    0.509641     0.000000     0.000000
   6   -2   23 2    0.494178     0.001136     0.001119
   6   -2   24 2    0.479441     0.000000     0.000000
   6   -2   25 2    0.465400     0.000000     0.000000
   6   -2   26 2    0.452022     0.000000     0.000000
   6   -2   27 2    0.439273     0.000000     0.000000
   6   -2   28 2    0.427120     0.000000     0.000000
   6   -2   29 2    0.415533     0.000594     0.000582
   6   -2   30 2    0.404480     0.000000     0.000000
   6   -2   31 2    0.393932     0.000000     0.000000
   6   -2   32 2    0.383860     0.000000     0.000000
   6   -2   33 2    0.374238     0.000000     0.000000
   6   -2   34 2    0.365040     0.000000     0.000000
   6   -1  -34 2    0.361907     0.000000     0.000000
   6   -1  -33 2    0.370864     0.000000     0.000000
   6   -1  -32 2    0.380222     0.000000     0.000000
   6   -1  -31 2    0.390003     0.000000     0.000000
   6   -1  -30 2    0.400230     0.000000     0.000000
   6   -1  -29 2    0.410929     0.000612     0.000605
   6   -1  -28 2    0.422125     0.000000     0.000000
   6   -1  -27 2    0.433844     0.000000     0.000000
   6   -1  -26 2    0.446113     0.000000     0.000000
   6   -1  -25 2    0.458959     0.000000     0.000000
   6   -1  -24 2    0.472408     0.000000     0.000000
   6   -1  -23 2    0.486486     0.001248     0.001218
   6   -1  -22 2    0.501216     0.000000     0.000000
   6   -1  -21 2    0.516620     0.000000     0.000000
   6   -1  -20 2    0.532713     0.000000     0.000000
   6   -1  -19 2    0.549505     0.000000     0.000000
   6   -1  -18 2    0.566999     0.000000     0.000000
   6   -1  -17 2    0.585185     0.000071     0.000070
   6   -1  -16 2    0.604039     0.000000     0.000000
   6   -1  -15 2    0.623519     0.000000     0.000000
   6   -1  -14 2    0.643560     0.000000     0.000000
   6   -1  -13 2    0.664068     0.000000     0.000000
   6   -1  -12 2    0.684916     0.000000     0.000000
   6   -1  -11 2    0.705939     0.024328     0.023801
   6   -1  -10 2    0.726927     0.000000     0.000000
   6   -1   -9 2    0.747623     0.000000     0.000000
   6   -1   -8 2    0.767721     0.000000     0.000000
   6   -1   -7 2    0.786869     0.000000     0.000000
   6   -1   -6 2    0.804677     0.000000     0.000000
   6   -1   -5 2    0.820728     0.236589     0.250414
   6   -1   -4 2    0.834600     0.000000     0.000000
   6   -1   -3 2    0.845890     0.000000     0.000000
   6   -1   -2 2    0.854241     0.000000     0.000000
   6   -1   -1 2    0.859371     0.000000     0.000000
   6   -1    0 2    0.861102     0.000000     0.000000
   6   -1    1 2    0.859371     0.405664     0.434533
   6   -1    2 2    0.854241     0.000000     0.000000
   6   -1    3 2    0.845890     0.000000     0.000000
   6   -1    4 2    0.834600     0.000000     0.000000
   6   -1    5 2    0.820728     0.000000     0.000000
   6   -1    6 2    0.804677     0.000000     0.000000
   6   -1    7 2    0.786869     0.137375     0.145283
   6   -1    8 2    0.767721     0.000000     0.000000
   6   -1    9 2    0.747623     0.000000     0.000000
   6   -1   10 2    0.726927     0.000000     0.000000
   6   -1   11 2    0.705939     0.000000     0.000000
   6   -1   12 2    0.684916     0.000000     0.000000
   6   -1   13 2    0.664068     0.006223     0.006448
   6   -1   14 2    0.643560     0.000000     0.000000
   6   -1   15 2    0.623519     0.000000     0.000000
   6   -1   16 2    0.604039     0.000000     0.000000
   6   -1   17 2    0.585185     0.000000     0.000000
   6   -1   18 2    0.566999     0.000000     0.000000
   6   -1   19 2    0.549505     0.000704     0.000704
   6   -1   20 2    0.532713     0.000000     0.000000
   6   -1   21 2    0.516620     0.000000     0.000000
   6   -1   22 2    0.501216     0.000000     0.000000
   6   -1   23 2    0.486486     0.000000     0.000000
   6   -1   24 2    0.472408     0.000000     0.000000
   6   -1   25 2    0.458959     0.001089     0.001106
   6   -1   26 2    0.446113     0.000000     0.000000
   6   -1   27 2    0.433844     0.000000     0.000000
   6   -1   28 2    0.422125     0.000000     0.000000
   6   -1   29 2    0.410929     0.000000     0.000000
   6   -1   30 2    0.400230     0.000000     0.000000
   6   -1   31 2    0.390003     0.000421     0.000426
   6   -1   32 2    0.380222     0.000000     0.000000
   6   -1   33 2    0.370864     0.000000     0.000000
   6   -1   34 2    0.361907     0.000000     0.000000
   6    0  -34 2    0.356859     0.000000     0.000000
   6    0  -33 2    0.365438     0.000143     0.000146
   6    0  -32 2    0.374381     0.000000     0.000000
   6    0  -31 2    0.383707     0.000000     0.000000
   6    0  -30 2    0.393434     0.000000     0.000000
   6    0  -29 2    0.403584     0.000000     0.000000
   6    0  -28 2    0.414174     0.000000     0.000000
   6    0  -27 2    0.425226     0.000439     0.000428
   6    0  -26 2    0.436759     0.000000     0.000000
   6    0  -25 2    0.448792     0.000000     0.000000
   6    0  -24 2    0.461343     0.000000     0.000000
   6    0  -23 2    0.474427     0.000000     0.000000
   6    0  -22 2    0.488059     0.000000     0.000000
   6    0  -21 2    0.502246     0.000724     0.000701
   6    0  -20 2    0.516995     0.000000     0.000000
   6    0  -19 2    0.532302     0.000000     0.000000
   6    0  -18 2    0.548157     0.000000     0.000000
   6    0  -17 2    0.564537     0.000000     0.000000
   6    0  -16 2    0.581408     0.000000     0.000000
   6    0  -15 2    0.598717     0.000002     0.000002
   6    0  -14 2    0.616393     0.000000     0.000000
   6    0  -13 2    0.634341     0.000000     0.000000
   6    0  -12 2    0.652437     0.000000     0.000000
   6    0  -11 2    0.670531     0.000000     0.000000
   6    0  -10 2    0.688438     0.000000     0.000000
   6    0   -9 2    0.705939     0.014126     0.013820
   6    0   -8 2    0.722785     0.000000     0.000000
   6    0   -7 2    0.738696     0.000000     0.000000
   6    0   -6 2    0.753370     0.000000     0.000000
   6    0   -5 2    0.766493     0.000000     0.000000
   6    0   -4 2    0.777757     0.000000     0.000000
   6    0   -3 2    0.786869     0.079766     0.084358
   6    0   -2 2    0.793577     0.000000     0.000000
   6    0   -1 2    0.797685     0.000000     0.000000
   6    0    0 2    0.799069     0.000000     0.000000
   6    0    1 2    0.797685     0.000000     0.000000
   6    0    2 2    0.793577     0.000000     0.000000
   6    0    3 2    0.786869     0.079766     0.084358
   6    0    4 2    0.777757     0.000000     0.000000
   6    0    5 2    0.766493     0.000000     0.000000
   6    0    6 2    0.753370     0.000000     0.000000
   6    0    7 2    0.738696     0.000000     0.000000
   6    0    8 2    0.722785     0.000000     0.000000
   6    0    9 2    0.705939     0.014126     0.013820
   6    0   10 2    0.688438     0.000000     0.000000
   6    0   11 2    0.670531     0.000000     0.000000
   6    0   12 2    0.652437     0.000000     0.000000
   6    0   13 2    0.634341     0.000000     0.000000
   6    0   14 2    0.616393     0.000000     0.000000
   6    0   15 2    0.598717     0.000002     0.000002
   6    0   16 2    0.581408     0.000000     0.000000
   6    0   17 2    0.564537     0.000000     0.000000
   6    0   18 2    0.548157     0.000000     0.000000
   6    0   19 2    0.532302     0.000000     0.000000
   6    0   20 2    0.516995     0.000000     0.000000
   6    0   21 2    0.502246     0.000724     0.000701
   6    0   22 2    0.488059     0.000000     0.000000
   6    0   23 2    0.474427     0.000000     0.000000
   6    0   24 2    0.461343     0.000000     0.000000
   6    0   25 2    0.448792     0.000000     0.000000
   6    0   26 2    0.436759     0.000000     0.000000
   6    0   27 2    0.425226     0.000439     0.000428
   6    0   28 2    0.414174     0.000000     0.000000
   6    0   29 2    0.403584     0.000000     0.000000
   6    0   30 2    0.393434     0.000000     0.000000
   6    0   31 2    0.383707     0.000000     0.000000
   6    0   32 2    0.374381     0.000000     0.000000
   6    0   33 2    0.365438     0.000143     0.000146
   6    0   34 2    0.356859     0.000000     0.000000
   7   -3  -33 2    0.364381     0.000000     0.000000
   7   -3  -32 2    0.373245     0.000000     0.000000
   7   -3  -31 2    0.382484     0.000000     0.000000
   7   -3  -30 2    0.392116     0.000000     0.000000
   7   -3  -29 2    0.402161     0.000630     0.000621
   7   -3  -28 2    0.412637     0.000000     0.000000
   7   -3  -27 2    0.423564     0.000000     0.000000
   7   -3  -26 2    0.434958     0.000000     0.000000
   7   -3  -25 2    0.446839     0.000000     0.000000
   7   -3  -24 2    0.459222     0.000000     0.000000
   7   -3  -23 2    0.472121     0.001415     0.001401
   7   -3  -22 2    0.485549     0.000000     0.000000
   7   -3  -21 2    0.499513     0.000000     0.000000
   7   -3  -20 2    0.514015     0.000000     0.000000
   7   -3  -19 2    0.529051     0.000000     0.000000
   7   -3  -18 2    0.544609     0.000000     0.000000
   7   -3  -17 2    0.560664     0.000582     0.000572
   7   -3  -16 2    0.577180     0.000000     0.000000
   7   -3  -15 2    0.594103     0.000000     0.000000
   7   -3  -14 2    0.611361     0.000000     0.000000
   7   -3  -13 2    0.628860     0.000000     0.000000
   7   -3  -12 2    0.646479     0.000000     0.000000
   7   -3  -11 2    0.664068     0.007427     0.007696
   7   -3  -10 2    0.681448     0.000000     0.000000
   7   -3   -9 2    0.698409     0.000000     0.000000
   7   -3   -8 2    0.714709     0.000000     0.000000
   7   -3   -7 2    0.730081     0.000000     0.000000
   7   -3   -6 2    0.744237     0.000000     0.000000
   7   -3   -5 2    0.756882     0.094163     0.094876
   7   -3   -4 2    0.767721     0.000000     0.000000
   7   -3   -3 2    0.776481     0.000000     0.000000
   7   -3   -2 2    0.782925     0.000000     0.000000
   7   -3   -1 2    0.786869     0.000000     0.000000
   7   -3    0 2    0.788197     0.000000     0.000000
   7   -3    1 2    0.786869     0.163964     0.173402
   7   -3    2 2    0.782925     0.000000     0.000000
   7   -3    3 2    0.776481     0.000000     0.000000
   7   -3    4 2    0.767721     0.000000     0.000000
   7   -3    5 2    0.756882     0.000000     0.000000
   7   -3    6 2    0.744237     0.000000     0.000000
   7   -3    7 2    0.730081     0.053063     0.049865
   7   -3    8 2    0.714709     0.000000     0.000000
   7   -3    9 2    0.698409     0.000000     0.000000
   7   -3   10 2    0.681448     0.000000     0.000000
   7   -3   11 2    0.664068     0.000000     0.000000
   7   -3   12 2    0.646479     0.000000     0.000000
   7   -3   13 2    0.628860     0.001154     0.001207
   7   -3   14 2    0.611361     0.000000     0.000000
   7   -3   15 2    0.594103     0.000000     0.000000
   7   -3   16 2    0.577180     0.000000     0.000000
   7   -3   17 2    0.560664     0.000000     0.000000
   7   -3   18 2    0.544609     0.000000     0.000000
   7   -3   19 2    0.529051     0.001235     0.001230
   7   -3   20 2    0.514015     0.000000     0.000000
   7   -3   21 2    0.499513     0.000000     0.000000
   7   -3   22 2    0.485549     0.000000     0.000000
   7   -3   23 2    0.472121     0.000000     0.000000
   7   -3   24 2    0.459222     0.000000     0.000000
   7   -3   25 2    0.446839     0.001167     0.001168
   7   -3   26 2    0.434958     0.000000     0.000000
   7   -3   27 2    0.423564     0.000000     0.000000
   7   -3   28 2    0.412637     0.000000     0.000000
   7   -3   29 2    0.402161     0.000000     0.000000
   7   -3   30 2    0.392116     0.000000     0.000000
   7   -3   31 2    0.382484     0.000431     0.000437
   7   -3   32 2    0.373245     0.000000     0.000000
   7   -3   33 2    0.364381     0.000000     0.000000
   7   -2  -33 2    0.362294     0.000286     0.000294
   7   -2  -32 2    0.371003     0.000000     0.000000
   7   -2  -31 2    0.380072     0.000000     0.000000
   7   -2  -30 2    0.389520     0.000000     0.000000
   7   -2  -29 2    0.399361     0.000000     0.000000
   7   -2  -28 2    0.409614     0.000000     0.000000
   7   -2  -27 2    0.420296     0.000888     0.000868
   7   -2  -26 2    0.431422     0.000000     0.000000
   7   -2  -25 2    0.443007     0.000000     0.000000
   7   -2  -24 2    0.455066     0.000000     0.000000
   7   -2  -23 2    0.467609     0.000000     0.000000
   7   -2  -22 2    0.480645     0.000000     0.000000
   7   -2  -21 2    0.494178     0.001582     0.001558
   7   -2  -20 2    0.508207     0.000000     0.000000
   7   -2  -19 2    0.522725     0.000000     0.000000
   7   -2  -18 2    0.537715     0.000000     0.000000
   7   -2  -17 2    0.553151     0.000000     0.000000
   7   -2  -16 2    0.568992     0.000000     0.000000
   7   -2  -15 2    0.585185     0.000089     0.000088
   7   -2  -14 2    0.601657     0.000000     0.000000
   7   -2  -13 2    0.618313     0.000000     0.000000
   7   -2  -12 2    0.635036     0.000000     0.000000
   7   -2  -11 2    0.651683     0.000000     0.000000
   7   -2  -10 2    0.668085     0.000000     0.000000
   7   -2   -9 2    0.684044     0.016019     0.016369
   7   -2   -8 2    0.699337     0.000000     0.000000
   7   -2   -7 2    0.713719     0.000000     0.000000
   7   -2   -6 2    0.726927     0.000000     0.000000
   7   -2   -5 2    0.738696     0.000000     0.000000
   7   -2   -4 2    0.748762     0.000000     0.000000
   7   -2   -3 2    0.756882     0.099253     0.100005
   7   -2   -2 2    0.762846     0.000000     0.000000
   7   -2   -1 2    0.766493     0.000000     0.000000
   7   -2    0 2    0.767721     0.000000     0.000000
   7   -2    1 2    0.766493     0.000000     0.000000
   7   -2    2 2    0.762846     0.000000     0.000000
   7   -2    3 2    0.756882     0.099253     0.100005
   7   -2    4 2    0.748762     0.000000     0.000000
   7   -2    5 2    0.738696     0.000000     0.000000
   7   -2    6 2    0.726927     0.000000     0.000000
   7   -2    7 2    0.713719     0.000000     0.000000
   7   -2    8 2    0.699337     0.000000     0.000000
   7   -2    9 2    0.684044     0.016019     0.016369
   7   -2   10 2    0.668085     0.000000     0.000000
   7   -2   11 2    0.651683     0.000000     0.000000
   7   -2   12 2    0.635036     0.000000     0.000000
   7   -2   13 2    0.618313     0.000000     0.000000
   7   -2   14 2    0.601657     0.000000     0.000000
   7   -2   15 2    0.585185     0.000089     0.000088
   7   -2   16 2    0.568992     0.000000     0.000000
   7   -2   17 2    0.553151     0.000000     0.000000
   7   -2   18 2    0.537715     0.000000     0.000000
   7   -2   19 2    0.522725     0.000000     0.000000
   7   -2   20 2    0.508207     0.000000     0.000000
   7   -2   21 2    0.494178     0.001582     0.001558
   7   -2   22 2    0.480645     0.000000     0.000000
   7   -2   23 2    0.467609     0.000000     0.000000
   7   -2   24 2    0.455066     0.000000     0.000000
   7   -2   25 2    0.443007     0.000000     0.000000
   7   -2   26 2    0.431422     0.000000     0.000000
   7   -2   27 2    0.420296     0.000888     0.000868
   7   -2   28 2    0.409614     0.000000     0.000000
   7   -2   29 2    0.399361     0.000000     0.000000
   7   -2   30 2    0.389520     0.000000     0.000000
   7   -2   31 2    0.380072     0.000000     0.000000
   7   -2   32 2    0.371003     0.000000     0.000000
   7   -2   33 2    0.362294     0.000286     0.000294
   7   -1  -33 2    0.358226     0.000000     0.000000
   7   -1  -32 2    0.366638     0.000000     0.000000
   7   -1  -31 2    0.375384     0.000430     0.000434
   7   -1  -30 2    0.384477     0.000000     0.000000
   7   -1  -29 2    0.393932     0.000000     0.000000
   7   -1  -28 2    0.403763     0.000000     0.000000
   7   -1  -27 2    0.413981     0.000000     0.000000
   7   -1  -26 2    0.424600     0.000000     0.000000
   7   -1  -25 2    0.435631     0.001199     0.001168
   7   -1  -24 2    0.447081     0.000000     0.000000
   7   -1  -23 2    0.458959     0.000000     0.000000
   7   -1  -22 2    0.471265     0.000000     0.000000
   7   -1  -21 2    0.484000     0.000000     0.000000
   7   -1  -20 2    0.497158     0.000000     0.000000
   7   -1  -19 2    0.510724     0.001677     0.001645
   7   -1  -18 2    0.524677     0.000000     0.000000
   7   -1  -17 2    0.538988     0.000000     0.000000
   7   -1  -16 2    0.553611     0.000000     0.000000
   7   -1  -15 2    0.568492     0.000000     0.000000
   7   -1  -14 2    0.583558     0.000000     0.000000
   7   -1  -13 2    0.598717     0.000004     0.000004
   7   -1  -12 2    0.613862     0.000000     0.000000
   7   -1  -11 2    0.628860     0.000000     0.000000
   7   -1  -10 2    0.643560     0.000000     0.000000
   7   -1   -9 2    0.657788     0.000000     0.000000
   7   -1   -8 2    0.671352     0.000000     0.000000
   7   -1   -7 2    0.684044     0.017662     0.018048
   7   -1   -6 2    0.695647     0.000000     0.000000
   7   -1   -5 2    0.705939     0.000000     0.000000
   7   -1   -4 2    0.714709     0.000000     0.000000
   7   -1   -3 2    0.721761     0.000000     0.000000
   7   -1   -2 2    0.726927     0.000000     0.000000
   7   -1   -1 2    0.730081     0.061668     0.057951
   7   -1    0 2    0.731141     0.000000     0.000000
   7   -1    1 2    0.730081     0.000000     0.000000
   7   -1    2 2    0.726927     0.000000     0.000000
   7   -1    3 2    0.721761     0.000000     0.000000
   7   -1    4 2    0.714709     0.000000     0.000000
   7   -1    5 2    0.705939     0.033745     0.033015
   7   -1    6 2    0.695647     0.000000     0.000000
   7   -1    7 2    0.684044     0.000000     0.000000
   7   -1    8 2    0.671352     0.000000     0.000000
   7   -1    9 2    0.657788     0.000000     0.000000
   7   -1   10 2    0.643560     0.000000     0.000000
   7   -1   11 2    0.628860     0.001342     0.001403
   7   -1   12 2    0.613862     0.000000     0.000000
   7   -1   13 2    0.598717     0.000000     0.000000
   7   -1   14 2    0.583558     0.000000     0.000000
   7   -1   15 2    0.568492     0.000000     0.000000
   7   -1   16 2    0.553611     0.000000     0.000000
   7   -1   17 2    0.538988     0.001234     0.001228
   7   -1   18 2    0.524677     0.000000     0.000000
   7   -1   19 2    0.510724     0.000000     0.000000
   7   -1   20 2    0.497158     0.000000     0.000000
   7   -1   21 2    0.484000     0.000000     0.000000
   7   -1   22 2    0.471265     0.000000     0.000000
   7   -1   23 2    0.458959     0.001510     0.001534
   7   -1   24 2    0.447081     0.000000     0.000000
   7   -1   25 2    0.435631     0.000000     0.000000
   7   -1   26 2    0.424600     0.000000     0.000000
   7   -1   27 2    0.413981     0.000000     0.000000
   7   -1   28 2    0.403763     0.000000     0.000000
   7   -1   29 2    0.393932     0.000630     0.000632
   7   -1   30 2    0.384477     0.000000     0.000000
   7   -1   31 2    0.375384     0.000000     0.000000
   7   -1   32 2    0.366638     0.000000     0.000000
   7   -1   33 2    0.358226     0.000000     0.000000
   7    0  -32 2    0.360370     0.000000     0.000000
   7    0  -31 2    0.368665     0.000000     0.000000
   7    0  -30 2    0.377267     0.000000     0.000000
   7    0  -29 2    0.386188     0.000308     0.000313
   7    0  -28 2    0.395437     0.000000     0.000000
   7    0  -27 2    0.405021     0.000000     0.000000
   7    0  -26 2    0.414949     0.000000     0.000000
   7    0  -25 2    0.425226     0.000000     0.000000
   7    0  -24 2    0.435856     0.000000     0.000000
   7    0  -23 2    0.446839     0.000773     0.000773
   7    0  -22 2    0.458172     0.000000     0.000000
   7    0  -21 2    0.469849     0.000000     0.000000
   7    0  -20 2    0.481857     0.000000     0.000000
   7    0  -19 2    0.494178     0.000000     0.000000
   7    0  -18 2    0.506785     0.000000     0.000000
   7    0  -17 2    0.519645     0.000901     0.000885
   7    0  -16 2    0.532713     0.000000     0.000000
   7    0  -15 2    0.545931     0.000000     0.000000
   7    0  -14 2    0.559232     0.000000     0.000000
   7    0  -13 2    0.572531     0.000000     0.000000
   7    0  -12 2    0.585731     0.000000     0.000000
   7    0  -11 2    0.598717     0.000002     0.000002
   7    0  -10 2    0.611361     0.000000     0.000000
   7    0   -9 2    0.623519     0.000000     0.000000
   7    0   -8 2    0.635036     0.000000     0.000000
   7    0   -7 2    0.645745     0.000000     0.000000
   7    0   -6 2    0.655479     0.000000     0.000000
   7    0   -5 2    0.664068     0.004918     0.005096
   7    0   -4 2    0.671352     0.000000     0.000000
   7    0   -3 2    0.677187     0.000000     0.000000
   7    0   -2 2    0.681448     0.000000     0.000000
   7    0   -1 2    0.684044     0.000000     0.000000
   7    0    0 2    0.684916     0.000000     0.000000
   7    0    1 2    0.684044     0.010063     0.010283
   7    0    2 2    0.681448     0.000000     0.000000
   7    0    3 2    0.677187     0.000000     0.000000
   7    0    4 2    0.671352     0.000000     0.000000
   7    0    5 2    0.664068     0.000000     0.000000
   7    0    6 2    0.655479     0.000000     0.000000
   7    0    7 2    0.645745     0.002149     0.002253
   7    0    8 2    0.635036     0.000000     0.000000
   7    0    9 2    0.623519     0.000000     0.000000
   7    0   10 2    0.611361     0.000000     0.000000
   7    0   11 2    0.598717     0.000000     0.000000
   7    0   12 2    0.585731     0.000000     0.000000
   7    0   13 2    0.572531     0.000206     0.000210
   7    0   14 2    0.559232     0.000000     0.000000
   7    0   15 2    0.545931     0.000000     0.000000
   7    0   16 2    0.532713     0.000000     0.000000
   7    0   17 2    0.519645     0.000000     0.000000
   7    0   18 2    0.506785     0.000000     0.000000
   7    0   19 2    0.494178     0.000994     0.000979
   7    0   20 2    0.481857     0.000000     0.000000
   7    0   21 2    0.469849     0.000000     0.000000
   7    0   22 2    0.458172     0.000000     0.000000
   7    0   23 2    0.446839     0.000000     0.000000
   7    0   24 2    0.435856     0.000000     0.000000
   7    0   25 2    0.425226     0.000598     0.000583
   7    0   26 2    0.414949     0.000000     0.000000
   7    0   27 2    0.405021     0.000000     0.000000
   7    0   28 2    0.395437     0.000000     0.000000
   7    0   29 2    0.386188     0.000000     0.000000
   7    0   30 2    0.377267     0.000000     0.000000
   7    0   31 2    0.368665     0.000210     0.000214
   7    0   32 2    0.360370     0.000000     0.000000
   8   -4    0 2    0.692014     0.000000     0.000000
   8   -4    1 2    0.691115     0.000000     0.000000
   8   -4    2 2    0.688438     0.000000     0.000000
   8   -4    3 2    0.684044     0.019716     0.020147
   8   -4    4 2    0.678033     0.000000     0.000000
   8   -4    5 2    0.670531     0.000000     0.000000
   8   -4    6 2    0.661692     0.000000     0.000000
   8   -4    7 2    0.651683     0.000000     0.000000
   8   -4    8 2    0.640681     0.000000     0.000000
   8   -4    9 2    0.628860     0.001498     0.001566
   8   -4   10 2    0.616393     0.000000     0.000000
   8   -4   11 2    0.603441     0.000000     0.000000
   8   -4   12 2    0.590152     0.000000     0.000000
   8   -4   13 2    0.576658     0.000000     0.000000
   8   -4   14 2    0.563075     0.000000     0.000000
   8   -4   15 2    0.549505     0.001091     0.001091
   8   -4   16 2    0.536032     0.000000     0.000000
   8   -4   17 2    0.522725     0.000000     0.000000
   8   -4   18 2    0.509641     0.000000     0.000000
   8   -4   19 2    0.496824     0.000000     0.000000
   8   -4   20 2    0.484309     0.000000     0.000000
   8   -4   21 2    0.472121     0.001836     0.001818
   8   -4   22 2    0.460279     0.000000     0.000000
   8   -4   23 2    0.448792     0.000000     0.000000
   8   -4   24 2    0.437668     0.000000     0.000000
   8   -4   25 2    0.426909     0.000000     0.000000
   8   -4   26 2    0.416512     0.000000     0.000000
   8   -4   27 2    0.406474     0.000880     0.000870
   8   -4   28 2    0.396789     0.000000     0.000000
   8   -4   29 2    0.387447     0.000000     0.000000
   8   -4   30 2    0.378441     0.000000     0.000000
   8   -4   31 2    0.369760     0.000000     0.000000
   8   -4   32 2    0.361393     0.000000     0.000000
   8   -3  -32 2    0.360370     0.000000     0.000000
   8   -3  -31 2    0.368665     0.000420     0.000429
   8   -3  -30 2    0.377267     0.000000     0.000000
   8   -3  -29 2    0.386188     0.000000     0.000000
   8   -3  -28 2    0.395437     0.000000     0.000000
   8   -3  -27 2    0.405021     0.000000     0.000000
   8   -3  -26 2    0.414949     0.000000     0.000000
   8   -3  -25 2    0.425226     0.001196     0.001165
   8   -3  -24 2    0.435856     0.000000     0.000000
   8   -3  -23 2    0.446839     0.000000     0.000000
   8   -3  -22 2    0.458172     0.000000     0.000000
   8   -3  -21 2    0.469849     0.000000     0.000000
   8   -3  -20 2    0.481857     0.000000     0.000000
   8   -3  -19 2    0.494178     0.001988     0.001958
   8   -3  -18 2    0.506785     0.000000     0.000000
   8   -3  -17 2    0.519645     0.000000     0.000000
   8   -3  -16 2    0.532713     0.000000     0.000000
   8   -3  -15 2    0.545931     0.000000     0.000000
   8   -3  -14 2    0.559232     0.000000     0.000000
   8   -3  -13 2    0.572531     0.000413     0.000420
   8   -3  -12 2    0.585731     0.000000     0.000000
   8   -3  -11 2    0.598717     0.000000     0.000000
   8   -3  -10 2    0.611361     0.000000     0.000000
   8   -3   -9 2    0.623519     0.000000     0.000000
   8   -3   -8 2    0.635036     0.000000     0.000000
   8   -3   -7 2    0.645745     0.004298     0.004507
   8   -3   -6 2    0.655479     0.000000     0.000000
   8   -3   -5 2    0.664068     0.000000     0.000000
   8   -3   -4 2    0.671352     0.000000     0.000000
   8   -3   -3 2    0.677187     0.000000     0.000000
   8   -3   -2 2    0.681448     0.000000     0.000000
   8   -3   -1 2    0.684044     0.020127     0.020566
   8   -3    0 2    0.684916     0.000000     0.000000
   8   -3    1 2    0.684044     0.000000     0.000000
   8   -3    2 2    0.681448     0.000000     0.000000
   8   -3    3 2    0.677187     0.000000     0.000000
   8   -3    4 2    0.671352     0.000000     0.000000
   8   -3    5 2    0.664068     0.009836     0.010192
   8   -3    6 2    0.655479     0.000000     0.000000
   8   -3    7 2    0.645745     0.000000     0.000000
   8   -3    8 2    0.635036     0.000000     0.000000
   8   -3    9 2    0.623519     0.000000     0.000000
   8   -3   10 2    0.611361     0.000000     0.000000
   8   -3   11 2    0.598717     0.000004     0.000004
   8   -3   12 2    0.585731     0.000000     0.000000
   8   -3   13 2    0.572531     0.000000     0.000000
   8   -3   14 2    0.559232     0.000000     0.000000
   8   -3   15 2    0.545931     0.000000     0.000000
   8   -3   16 2    0.532713     0.000000     0.000000
   8   -3   17 2    0.519645     0.001803     0.001770
   8   -3   18 2    0.506785     0.000000     0.000000
   8   -3   19 2    0.494178     0.000000     0.000000
   8   -3   20 2    0.481857     0.000000     0.000000
   8   -3   21 2    0.469849     0.000000     0.000000
   8   -3   22 2    0.458172     0.000000     0.000000
   8   -3   23 2    0.446839     0.001545     0.001547
   8   -3   24 2    0.435856     0.000000     0.000000
   8   -3   25 2    0.425226     0.000000     0.000000
   8   -3   26 2    0.414949     0.000000     0.000000
   8   -3   27 2    0.405021     0.000000     0.000000
   8   -3   28 2    0.395437     0.000000     0.000000
   8   -3   29 2    0.386188     0.000617     0.000627
   8   -3   30 2    0.377267     0.000000     0.000000
   8   -3   31 2    0.368665     0.000000     0.000000
   8   -3   32 2    0.360370     0.000000     0.000000
   8   -2  -32 2    0.357355     0.000000     0.000000
   8   -2  -31 2    0.365438     0.000000     0.000000
   8   -2  -30 2    0.373811     0.000000     0.000000
   8   -2  -29 2    0.382484     0.000606     0.000615
   8   -2  -28 2    0.391462     0.000000     0.000000
   8   -2  -27 2    0.400754     0.000000     0.000000
   8   -2  -26 2    0.410364     0.000000     0.000000
   8   -2  -25 2    0.420296     0.000000     0.000000
   8   -2  -24 2    0.430551     0.000000     0.000000
   8   -2  -23 2    0.441128     0.001545     0.001526
   8   -2  -22 2    0.452022     0.000000     0.000000
   8   -2  -21 2    0.463223     0.000000     0.000000
   8   -2  -20 2    0.474718     0.000000     0.000000
   8   -2  -19 2    0.486486     0.000000     0.000000
   8   -2  -18 2    0.498499     0.000000     0.000000
   8   -2  -17 2    0.510724     0.002028     0.001989
   8   -2  -16 2    0.523114     0.000000     0.000000
   8   -2  -15 2    0.535614     0.000000     0.000000
   8   -2  -14 2    0.548157     0.000000     0.000000
   8   -2  -13 2    0.560664     0.000000     0.000000
   8   -2  -12 2    0.573042     0.000000     0.000000
[truncated: 2,596,853 more chars]
