# Supplementary material for: Average and Local Structure of La1–xSrxFe1–yMnyO3−δ Chemical Looping Oxygen Carrier Materials
Source: Chem Mater. 2025 May 2;37(9):3471–82. doi: 10.1021/acs.chemmater.5c00388 (PMC12079801; doi:10.1021/acs.chemmater.5c00388)
Supplement: Supplementary file 2 — cm5c00388_si_002.zip [file cm5c00388_si_002.zip › 6b_pol126528_LSF551_reduced_pdcif.cif]

#######	Begin powder crystal structure	#######
data_LSF551_reduced_cubic_0
_pd_block_id	LSF551_reduced_cubic_0
# The diffractogram block id loop is at the end of the datablock.
_diffrn_measurement_device_type	POLARIS_Diffractometer_at_ISIS
_pd_phase_name LSF551_reduced_cubic
_cell_length_a  3.912922(12)
_cell_length_b  3.912922(12)
_cell_length_c  3.912922(12)
_cell_angle_alpha 90
_cell_angle_beta  90
_cell_angle_gamma 90
_cell_volume 59.9106(6)
_exptl_crystal_density_diffrn	5.9022(19)
_space_group_name_H-M_alt 221
loop_
	_space_group_symop_id
	_space_group_symop_operation_xyz
	  1 'x, y, z '
	  2 '-x, -y, z '
	  3 '-x, -z, -y '
	  4 '-x, -z, y '
	  5 '-x, z, -y '
	  6 '-x, z, y '
	  7 '-x, y, -z '
	  8 '-x, y, z '
	  9 '-y, -x, -z '
	 10 '-y, -x, z '
	 11 '-y, -z, -x '
	 12 '-y, -z, x '
	 13 '-y, z, -x '
	 14 '-y, z, x '
	 15 '-y, x, -z '
	 16 '-y, x, z '
	 17 '-z, -x, -y '
	 18 '-z, -x, y '
	 19 '-z, -y, -x '
	 20 '-z, -y, x '
	 21 '-z, y, -x '
	 22 '-z, y, x '
	 23 '-z, x, -y '
	 24 '-z, x, y '
	 25 'z, -x, -y '
	 26 'z, -x, y '
	 27 'z, -y, -x '
	 28 'z, -y, x '
	 29 'z, y, -x '
	 30 'z, y, x '
	 31 'z, x, -y '
	 32 'z, x, y '
	 33 'y, -x, -z '
	 34 'y, -x, z '
	 35 'y, -z, -x '
	 36 'y, -z, x '
	 37 'y, z, -x '
	 38 'y, z, x '
	 39 'y, x, -z '
	 40 'y, x, z '
	 41 'x, -y, -z '
	 42 'x, -y, z '
	 43 'x, -z, -y '
	 44 'x, -z, y '
	 45 'x, z, -y '
	 46 'x, z, y '
	 47 'x, y, -z '
	 48 '-x, -y, -z '
loop_
	_atom_site_label
	_atom_site_type_symbol
	_atom_site_site_symmetry_multiplicity
	_atom_site_fract_x
	_atom_site_fract_y
	_atom_site_fract_z
	_atom_site_occupancy
	_atom_site_B_iso_or_equiv
La1 La+3   1 0.5 0.5 0.5 0.5 0
Sr1 Sr+2   1 0.5 0.5 0.5 0.5 0
Fe1 Fe+3   1 0 0 0 1 0
O1 O-2   3 0.5 0 0 0.9133(15) 0
loop_
	_atom_site_aniso_label
	_atom_site_aniso_U_11
	_atom_site_aniso_U_22
	_atom_site_aniso_U_33
	_atom_site_aniso_U_12
	_atom_site_aniso_U_13
	_atom_site_aniso_U_23
La1 0.01323(10) 0.01323(10) 0.01323(10) 0 0 0
Sr1 0.01323(10) 0.01323(10) 0.01323(10) 0 0 0
Fe1 0.00642(8) 0.00642(8) 0.00642(8) 0 0 0
O1 0.0057(2) 0.0593(3) 0.0593(3) 0 0 0
loop_
	_geom_bond_atom_site_label_1
	_geom_bond_atom_site_label_2
	_geom_bond_distance
	_geom_bond_site_symmetry_1
	_geom_bond_site_symmetry_2
	La1       Sr1       0.00000 1_555   1_555
	La1       O1        2.766854(9) 1_555  11_566
	La1       O1        2.766854(9) 1_555  11_656
	La1       O1        2.766854(9) 1_555   1_556
	La1       O1        2.766854(9) 1_555   1_565
	La1       O1        2.766854(9) 1_555   9_566
	La1       O1        2.766854(9) 1_555   9_665
	La1       O1        2.766854(9) 1_555   1_555
	La1       O1        2.766854(9) 1_555   1_566
	La1       O1        2.766854(9) 1_555   9_565
	La1       O1        2.766854(9) 1_555   9_666
	La1       O1        2.766854(9) 1_555  11_556
	La1       O1        2.766854(9) 1_555  11_666
	Sr1       La1       0.00000 1_555   1_555
	Sr1       O1        2.766854(9) 1_555  11_566
	Sr1       O1        2.766854(9) 1_555  11_656
	Sr1       O1        2.766854(9) 1_555   1_556
	Sr1       O1        2.766854(9) 1_555   1_565
	Sr1       O1        2.766854(9) 1_555   9_566
	Sr1       O1        2.766854(9) 1_555   9_665
	Sr1       O1        2.766854(9) 1_555   1_555
	Sr1       O1        2.766854(9) 1_555   1_566
	Sr1       O1        2.766854(9) 1_555   9_565
	Sr1       O1        2.766854(9) 1_555   9_666
	Sr1       O1        2.766854(9) 1_555  11_556
	Sr1       O1        2.766854(9) 1_555  11_666
	Fe1       O1        1.956461(6) 1_555   1_455
	Fe1       O1        1.956461(6) 1_555   9_565
	Fe1       O1        1.956461(6) 1_555   9_555
	Fe1       O1        1.956461(6) 1_555  11_555
	Fe1       O1        1.956461(6) 1_555   1_555
	Fe1       O1        1.956461(6) 1_555  11_556
	O1        Fe1       1.956461(6) 1_555   1_555
	O1        Fe1       1.956461(6) 1_555   1_655
	O1        O1        2.766854(9) 1_555   9_565
	O1        O1        2.766854(9) 1_555   9_655
	O1        Sr1       2.766854(9) 1_555   1_545
	O1        La1       2.766854(9) 1_555   1_545
	O1        La1       2.766854(9) 1_555   1_554
	O1        Sr1       2.766854(9) 1_555   1_554
	O1        O1        2.766854(9) 1_555  11_556
	O1        O1        2.766854(9) 1_555  11_655
	O1        Sr1       2.766854(9) 1_555   1_544
	O1        La1       2.766854(9) 1_555   1_544
	O1        Sr1       2.766854(9) 1_555   1_555
	O1        La1       2.766854(9) 1_555   1_555
	O1        O1        2.766854(9) 1_555  11_555
	O1        O1        2.766854(9) 1_555   9_665
	O1        O1        2.766854(9) 1_555   9_555
	O1        O1        2.766854(9) 1_555  11_656
	loop_
		_geom_angle_atom_site_label_1
		_geom_angle_atom_site_label_2
		_geom_angle_atom_site_label_3
		_geom_angle
		_geom_angle_site_symmetry_1
		_geom_angle_site_symmetry_2
		_geom_angle_site_symmetry_3
	O1        La1       Sr1        Invalid   11_566 1_555   1_555
	O1        La1       O1         180.00000000(3)  11_656 1_555  11_566
	O1        La1       Sr1        Invalid   11_656 1_555   1_555
	O1        La1       O1         60.000     1_556 1_555  11_656
	O1        La1       O1         120.000    1_556 1_555  11_566
	O1        La1       Sr1        Invalid    1_556 1_555   1_555
	O1        La1       O1         180.000    1_565 1_555   1_556
	O1        La1       O1         120.000    1_565 1_555  11_656
	O1        La1       O1         60.000     1_565 1_555  11_566
	O1        La1       Sr1        Invalid    1_565 1_555   1_555
	O1        La1       O1         120.000    9_566 1_555   1_565
	O1        La1       O1         60.000     9_566 1_555   1_556
	O1        La1       O1         120.000    9_566 1_555  11_656
	O1        La1       O1         60.000     9_566 1_555  11_566
	O1        La1       Sr1        Invalid    9_566 1_555   1_555
	O1        La1       O1         180.000    9_665 1_555   9_566
	O1        La1       O1         60.000     9_665 1_555   1_565
	O1        La1       O1         120.000    9_665 1_555   1_556
	O1        La1       O1         60.000     9_665 1_555  11_656
	O1        La1       O1         120.000    9_665 1_555  11_566
	O1        La1       Sr1        Invalid    9_665 1_555   1_555
	O1        La1       O1         60.000     1_555 1_555   9_665
	O1        La1       O1         120.000    1_555 1_555   9_566
	O1        La1       O1         90.000     1_555 1_555   1_565
	O1        La1       O1         90.000     1_555 1_555   1_556
	O1        La1       O1         60.000     1_555 1_555  11_656
	O1        La1       O1         120.000    1_555 1_555  11_566
	O1        La1       Sr1        Invalid    1_555 1_555   1_555
	O1        La1       O1         180.000    1_566 1_555   1_555
	O1        La1       O1         120.000    1_566 1_555   9_665
	O1        La1       O1         60.000     1_566 1_555   9_566
	O1        La1       O1         90.000     1_566 1_555   1_565
	O1        La1       O1         90.000     1_566 1_555   1_556
	O1        La1       O1         120.000    1_566 1_555  11_656
	O1        La1       O1         60.000     1_566 1_555  11_566
	O1        La1       Sr1        Invalid    1_566 1_555   1_555
	O1        La1       O1         120.000    9_565 1_555   1_566
	O1        La1       O1         60.000     9_565 1_555   1_555
	O1        La1       O1         90.000     9_565 1_555   9_665
	O1        La1       O1         90.000     9_565 1_555   9_566
	O1        La1       O1         60.000     9_565 1_555   1_565
	O1        La1       O1         120.000    9_565 1_555   1_556
	O1        La1       O1         120.000    9_565 1_555  11_656
	O1        La1       O1         60.000     9_565 1_555  11_566
	O1        La1       Sr1        Invalid    9_565 1_555   1_555
	O1        La1       O1         180.000    9_666 1_555   9_565
	O1        La1       O1         60.000     9_666 1_555   1_566
	O1        La1       O1         120.000    9_666 1_555   1_555
	O1        La1       O1         90.000     9_666 1_555   9_665
	O1        La1       O1         90.000     9_666 1_555   9_566
	O1        La1       O1         120.000    9_666 1_555   1_565
	O1        La1       O1         60.000     9_666 1_555   1_556
	O1        La1       O1         60.000     9_666 1_555  11_656
	O1        La1       O1         120.000    9_666 1_555  11_566
	O1        La1       Sr1        Invalid    9_666 1_555   1_555
	O1        La1       O1         120.000   11_556 1_555   9_666
	O1        La1       O1         60.000    11_556 1_555   9_565
	O1        La1       O1         120.000   11_556 1_555   1_566
	O1        La1       O1         60.000    11_556 1_555   1_555
	O1        La1       O1         120.000   11_556 1_555   9_665
	O1        La1       O1         60.000    11_556 1_555   9_566
	O1        La1       O1         120.000   11_556 1_555   1_565
	O1        La1       O1         60.000    11_556 1_555   1_556
	O1        La1       O1         90.000    11_556 1_555  11_656
	O1        La1       O1         90.000    11_556 1_555  11_566
	O1        La1       Sr1        Invalid   11_556 1_555   1_555
	O1        La1       O1         179.99999915(3)  11_666 1_555  11_556
	O1        La1       O1         60.000    11_666 1_555   9_666
	O1        La1       O1         120.000   11_666 1_555   9_565
	O1        La1       O1         60.000    11_666 1_555   1_566
	O1        La1       O1         120.000   11_666 1_555   1_555
	O1        La1       O1         60.000    11_666 1_555   9_665
	O1        La1       O1         120.000   11_666 1_555   9_566
	O1        La1       O1         60.000    11_666 1_555   1_565
	O1        La1       O1         120.000   11_666 1_555   1_556
	O1        La1       O1         90.000    11_666 1_555  11_656
	O1        La1       O1         90.000    11_666 1_555  11_566
	O1        La1       Sr1        Invalid   11_666 1_555   1_555
	O1        Sr1       La1        Invalid   11_566 1_555   1_555
	O1        Sr1       O1         180.00000000(3)  11_656 1_555  11_566
	O1        Sr1       La1        Invalid   11_656 1_555   1_555
	O1        Sr1       O1         60.000     1_556 1_555  11_656
	O1        Sr1       O1         120.000    1_556 1_555  11_566
	O1        Sr1       La1        Invalid    1_556 1_555   1_555
	O1        Sr1       O1         180.000    1_565 1_555   1_556
	O1        Sr1       O1         120.000    1_565 1_555  11_656
	O1        Sr1       O1         60.000     1_565 1_555  11_566
	O1        Sr1       La1        Invalid    1_565 1_555   1_555
	O1        Sr1       O1         120.000    9_566 1_555   1_565
	O1        Sr1       O1         60.000     9_566 1_555   1_556
	O1        Sr1       O1         120.000    9_566 1_555  11_656
	O1        Sr1       O1         60.000     9_566 1_555  11_566
	O1        Sr1       La1        Invalid    9_566 1_555   1_555
	O1        Sr1       O1         180.000    9_665 1_555   9_566
	O1        Sr1       O1         60.000     9_665 1_555   1_565
	O1        Sr1       O1         120.000    9_665 1_555   1_556
	O1        Sr1       O1         60.000     9_665 1_555  11_656
	O1        Sr1       O1         120.000    9_665 1_555  11_566
	O1        Sr1       La1        Invalid    9_665 1_555   1_555
	O1        Sr1       O1         60.000     1_555 1_555   9_665
	O1        Sr1       O1         120.000    1_555 1_555   9_566
	O1        Sr1       O1         90.000     1_555 1_555   1_565
	O1        Sr1       O1         90.000     1_555 1_555   1_556
	O1        Sr1       O1         60.000     1_555 1_555  11_656
	O1        Sr1       O1         120.000    1_555 1_555  11_566
	O1        Sr1       La1        Invalid    1_555 1_555   1_555
	O1        Sr1       O1         180.000    1_566 1_555   1_555
	O1        Sr1       O1         120.000    1_566 1_555   9_665
	O1        Sr1       O1         60.000     1_566 1_555   9_566
	O1        Sr1       O1         90.000     1_566 1_555   1_565
	O1        Sr1       O1         90.000     1_566 1_555   1_556
	O1        Sr1       O1         120.000    1_566 1_555  11_656
	O1        Sr1       O1         60.000     1_566 1_555  11_566
	O1        Sr1       La1        Invalid    1_566 1_555   1_555
	O1        Sr1       O1         120.000    9_565 1_555   1_566
	O1        Sr1       O1         60.000     9_565 1_555   1_555
	O1        Sr1       O1         90.000     9_565 1_555   9_665
	O1        Sr1       O1         90.000     9_565 1_555   9_566
	O1        Sr1       O1         60.000     9_565 1_555   1_565
	O1        Sr1       O1         120.000    9_565 1_555   1_556
	O1        Sr1       O1         120.000    9_565 1_555  11_656
	O1        Sr1       O1         60.000     9_565 1_555  11_566
	O1        Sr1       La1        Invalid    9_565 1_555   1_555
	O1        Sr1       O1         180.000    9_666 1_555   9_565
	O1        Sr1       O1         60.000     9_666 1_555   1_566
	O1        Sr1       O1         120.000    9_666 1_555   1_555
	O1        Sr1       O1         90.000     9_666 1_555   9_665
	O1        Sr1       O1         90.000     9_666 1_555   9_566
	O1        Sr1       O1         120.000    9_666 1_555   1_565
	O1        Sr1       O1         60.000     9_666 1_555   1_556
	O1        Sr1       O1         60.000     9_666 1_555  11_656
	O1        Sr1       O1         120.000    9_666 1_555  11_566
	O1        Sr1       La1        Invalid    9_666 1_555   1_555
	O1        Sr1       O1         120.000   11_556 1_555   9_666
	O1        Sr1       O1         60.000    11_556 1_555   9_565
	O1        Sr1       O1         120.000   11_556 1_555   1_566
	O1        Sr1       O1         60.000    11_556 1_555   1_555
	O1        Sr1       O1         120.000   11_556 1_555   9_665
	O1        Sr1       O1         60.000    11_556 1_555   9_566
	O1        Sr1       O1         120.000   11_556 1_555   1_565
	O1        Sr1       O1         60.000    11_556 1_555   1_556
	O1        Sr1       O1         90.000    11_556 1_555  11_656
	O1        Sr1       O1         90.000    11_556 1_555  11_566
	O1        Sr1       La1        Invalid   11_556 1_555   1_555
	O1        Sr1       O1         179.99999915(3)  11_666 1_555  11_556
	O1        Sr1       O1         60.000    11_666 1_555   9_666
	O1        Sr1       O1         120.000   11_666 1_555   9_565
	O1        Sr1       O1         60.000    11_666 1_555   1_566
	O1        Sr1       O1         120.000   11_666 1_555   1_555
	O1        Sr1       O1         60.000    11_666 1_555   9_665
	O1        Sr1       O1         120.000   11_666 1_555   9_566
	O1        Sr1       O1         60.000    11_666 1_555   1_565
	O1        Sr1       O1         120.000   11_666 1_555   1_556
	O1        Sr1       O1         90.000    11_666 1_555  11_656
	O1        Sr1       O1         90.000    11_666 1_555  11_566
	O1        Sr1       La1        Invalid   11_666 1_555   1_555
	O1        Fe1       O1         90.000     9_565 1_555   1_455
	O1        Fe1       O1         180.000    9_555 1_555   9_565
	O1        Fe1       O1         90.000     9_555 1_555   1_455
	O1        Fe1       O1         90.000    11_555 1_555   9_555
	O1        Fe1       O1         90.000    11_555 1_555   9_565
	O1        Fe1       O1         90.000    11_555 1_555   1_455
	O1        Fe1       O1         90.000     1_555 1_555  11_555
	O1        Fe1       O1         90.000     1_555 1_555   9_555
	O1        Fe1       O1         90.000     1_555 1_555   9_565
	O1        Fe1       O1         180.000    1_555 1_555   1_455
	O1        Fe1       O1         90.000    11_556 1_555   1_555
	O1        Fe1       O1         180.000   11_556 1_555  11_555
	O1        Fe1       O1         90.000    11_556 1_555   9_555
	O1        Fe1       O1         90.000    11_556 1_555   9_565
	O1        Fe1       O1         90.000    11_556 1_555   1_455
	Fe1       O1        Fe1        180.000    1_655 1_555   1_555
	O1        O1        Fe1        135.000    9_565 1_555   1_655
	O1        O1        Fe1        45.000     9_565 1_555   1_555
	O1        O1        O1         180.000    9_655 1_555   9_565
	O1        O1        Fe1        45.000     9_655 1_555   1_655
	O1        O1        Fe1        135.000    9_655 1_555   1_555
	Sr1       O1        O1         60.000     1_545 1_555   9_655
	Sr1       O1        O1         120.000    1_545 1_555   9_565
	Sr1       O1        Fe1        90.000     1_545 1_555   1_655
	Sr1       O1        Fe1        90.000     1_545 1_555   1_555
	La1       O1        Sr1        0.000      1_545 1_555   1_545
	La1       O1        O1         60.000     1_545 1_555   9_655
	La1       O1        O1         120.000    1_545 1_555   9_565
	La1       O1        Fe1        90.000     1_545 1_555   1_655
	La1       O1        Fe1        90.000     1_545 1_555   1_555
	La1       O1        La1        180.000    1_554 1_555   1_545
	La1       O1        Sr1        180.000    1_554 1_555   1_545
	La1       O1        O1         120.000    1_554 1_555   9_655
	La1       O1        O1         60.000     1_554 1_555   9_565
	La1       O1        Fe1        90.000     1_554 1_555   1_655
	La1       O1        Fe1        90.000     1_554 1_555   1_555
	Sr1       O1        La1        0.000      1_554 1_555   1_554
	Sr1       O1        La1        180.000    1_554 1_555   1_545
	Sr1       O1        Sr1        180.000    1_554 1_555   1_545
	Sr1       O1        O1         120.000    1_554 1_555   9_655
	Sr1       O1        O1         60.000     1_554 1_555   9_565
	Sr1       O1        Fe1        90.000     1_554 1_555   1_655
	Sr1       O1        Fe1        90.000     1_554 1_555   1_555
	O1        O1        Sr1        120.000   11_556 1_555   1_554
	O1        O1        La1        120.000   11_556 1_555   1_554
	O1        O1        La1        60.000    11_556 1_555   1_545
	O1        O1        Sr1        60.000    11_556 1_555   1_545
	O1        O1        O1         120.000   11_556 1_555   9_655
	O1        O1        O1         60.000    11_556 1_555   9_565
	O1        O1        Fe1        135.000   11_556 1_555   1_655
	O1        O1        Fe1        45.000    11_556 1_555   1_555
	O1        O1        O1         179.99999915(3)  11_655 1_555  11_556
	O1        O1        Sr1        60.000    11_655 1_555   1_554
	O1        O1        La1        60.000    11_655 1_555   1_554
	O1        O1        La1        120.000   11_655 1_555   1_545
	O1        O1        Sr1        120.000   11_655 1_555   1_545
	O1        O1        O1         60.000    11_655 1_555   9_655
	O1        O1        O1         120.000   11_655 1_555   9_565
	O1        O1        Fe1        45.000    11_655 1_555   1_655
	O1        O1        Fe1        135.000   11_655 1_555   1_555
	Sr1       O1        O1         60.000     1_544 1_555  11_655
	Sr1       O1        O1         120.000    1_544 1_555  11_556
	Sr1       O1        Sr1        90.000     1_544 1_555   1_554
	Sr1       O1        La1        90.000     1_544 1_555   1_554
	Sr1       O1        La1        90.000     1_544 1_555   1_545
	Sr1       O1        Sr1        90.000     1_544 1_555   1_545
	Sr1       O1        O1         60.000     1_544 1_555   9_655
	Sr1       O1        O1         120.000    1_544 1_555   9_565
	Sr1       O1        Fe1        90.000     1_544 1_555   1_655
	Sr1       O1        Fe1        90.000     1_544 1_555   1_555
	La1       O1        Sr1        0.000      1_544 1_555   1_544
	La1       O1        O1         60.000     1_544 1_555  11_655
	La1       O1        O1         120.000    1_544 1_555  11_556
	La1       O1        Sr1        90.000     1_544 1_555   1_554
	La1       O1        La1        90.000     1_544 1_555   1_554
	La1       O1        La1        90.000     1_544 1_555   1_545
	La1       O1        Sr1        90.000     1_544 1_555   1_545
	La1       O1        O1         60.000     1_544 1_555   9_655
	La1       O1        O1         120.000    1_544 1_555   9_565
	La1       O1        Fe1        90.000     1_544 1_555   1_655
	La1       O1        Fe1        90.000     1_544 1_555   1_555
	Sr1       O1        La1        180.000    1_555 1_555   1_544
	Sr1       O1        Sr1        180.000    1_555 1_555   1_544
	Sr1       O1        O1         120.000    1_555 1_555  11_655
	Sr1       O1        O1         60.000     1_555 1_555  11_556
	Sr1       O1        Sr1        90.000     1_555 1_555   1_554
	Sr1       O1        La1        90.000     1_555 1_555   1_554
	Sr1       O1        La1        90.000     1_555 1_555   1_545
	Sr1       O1        Sr1        90.000     1_555 1_555   1_545
	Sr1       O1        O1         120.000    1_555 1_555   9_655
	Sr1       O1        O1         60.000     1_555 1_555   9_565
	Sr1       O1        Fe1        90.000     1_555 1_555   1_655
	Sr1       O1        Fe1        90.000     1_555 1_555   1_555
	La1       O1        Sr1        0.000      1_555 1_555   1_555
	La1       O1        La1        180.000    1_555 1_555   1_544
	La1       O1        Sr1        180.000    1_555 1_555   1_544
	La1       O1        O1         120.000    1_555 1_555  11_655
	La1       O1        O1         60.000     1_555 1_555  11_556
	La1       O1        Sr1        90.000     1_555 1_555   1_554
	La1       O1        La1        90.000     1_555 1_555   1_554
	La1       O1        La1        90.000     1_555 1_555   1_545
	La1       O1        Sr1        90.000     1_555 1_555   1_545
	La1       O1        O1         120.000    1_555 1_555   9_655
	La1       O1        O1         60.000     1_555 1_555   9_565
	La1       O1        Fe1        90.000     1_555 1_555   1_655
	La1       O1        Fe1        90.000     1_555 1_555   1_555
	O1        O1        La1        120.000   11_555 1_555   1_555
	O1        O1        Sr1        120.000   11_555 1_555   1_555
	O1        O1        La1        60.000    11_555 1_555   1_544
	O1        O1        Sr1        60.000    11_555 1_555   1_544
	O1        O1        O1         90.000    11_555 1_555  11_655
	O1        O1        O1         90.000    11_555 1_555  11_556
	O1        O1        Sr1        60.000    11_555 1_555   1_554
	O1        O1        La1        60.000    11_555 1_555   1_554
	O1        O1        La1        120.000   11_555 1_555   1_545
	O1        O1        Sr1        120.000   11_555 1_555   1_545
	O1        O1        O1         120.000   11_555 1_555   9_655
	O1        O1        O1         60.000    11_555 1_555   9_565
	O1        O1        Fe1        135.000   11_555 1_555   1_655
	O1        O1        Fe1        45.000    11_555 1_555   1_555
	O1        O1        O1         120.000    9_665 1_555  11_555
	O1        O1        La1        60.000     9_665 1_555   1_555
	O1        O1        Sr1        60.000     9_665 1_555   1_555
	O1        O1        La1        120.000    9_665 1_555   1_544
	O1        O1        Sr1        120.000    9_665 1_555   1_544
	O1        O1        O1         60.000     9_665 1_555  11_655
	O1        O1        O1         120.000    9_665 1_555  11_556
	O1        O1        Sr1        60.000     9_665 1_555   1_554
	O1        O1        La1        60.000     9_665 1_555   1_554
	O1        O1        La1        120.000    9_665 1_555   1_545
	O1        O1        Sr1        120.000    9_665 1_555   1_545
	O1        O1        O1         90.000     9_665 1_555   9_655
	O1        O1        O1         90.000     9_665 1_555   9_565
	O1        O1        Fe1        45.000     9_665 1_555   1_655
	O1        O1        Fe1        135.000    9_665 1_555   1_555
	O1        O1        O1         180.000    9_555 1_555   9_665
	O1        O1        O1         60.000     9_555 1_555  11_555
	O1        O1        La1        120.000    9_555 1_555   1_555
	O1        O1        Sr1        120.000    9_555 1_555   1_555
	O1        O1        La1        60.000     9_555 1_555   1_544
	O1        O1        Sr1        60.000     9_555 1_555   1_544
	O1        O1        O1         120.000    9_555 1_555  11_655
	O1        O1        O1         60.000     9_555 1_555  11_556
	O1        O1        Sr1        120.000    9_555 1_555   1_554
	O1        O1        La1        120.000    9_555 1_555   1_554
	O1        O1        La1        60.000     9_555 1_555   1_545
	O1        O1        Sr1        60.000     9_555 1_555   1_545
	O1        O1        O1         90.000     9_555 1_555   9_655
	O1        O1        O1         90.000     9_555 1_555   9_565
	O1        O1        Fe1        135.000    9_555 1_555   1_655
	O1        O1        Fe1        45.000     9_555 1_555   1_555
	O1        O1        O1         120.000   11_656 1_555   9_555
	O1        O1        O1         60.000    11_656 1_555   9_665
	O1        O1        O1         180.00000000(3)  11_656 1_555  11_555
	O1        O1        La1        60.000    11_656 1_555   1_555
	O1        O1        Sr1        60.000    11_656 1_555   1_555
	O1        O1        La1        120.000   11_656 1_555   1_544
	O1        O1        Sr1        120.000   11_656 1_555   1_544
	O1        O1        O1         90.000    11_656 1_555  11_655
	O1        O1        O1         90.000    11_656 1_555  11_556
	O1        O1        Sr1        120.000   11_656 1_555   1_554
	O1        O1        La1        120.000   11_656 1_555   1_554
	O1        O1        La1        60.000    11_656 1_555   1_545
	O1        O1        Sr1        60.000    11_656 1_555   1_545
	O1        O1        O1         60.000    11_656 1_555   9_655
	O1        O1        O1         120.000   11_656 1_555   9_565
	O1        O1        Fe1        45.000    11_656 1_555   1_655
	O1        O1        Fe1        135.000   11_656 1_555   1_555
loop_
_pd_block_diffractogram_id	
	POL126528-b_1-TOF.dat_0
	POL126528-b_2-TOF.dat_0
	POL126528-b_3-TOF.dat_0
	POL126528-b_4-TOF.dat_0
	POL126528-b_5-TOF.dat_0
#######	End powder crystal structure	#######


#######	Begin powder crystal structure	#######
data_LSF551_reduced_magnetic_only_0
_pd_block_id	LSF551_reduced_magnetic_only_0
# The diffractogram block id loop is at the end of the datablock.
_diffrn_measurement_device_type	POLARIS_Diffractometer_at_ISIS
_pd_phase_name LSF551_reduced_magnetic_only
_cell_length_a  5.533707(17)
_cell_length_b  5.533707(17)
_cell_length_c  13.55476(4)
_cell_angle_alpha 90
_cell_angle_beta  90
_cell_angle_gamma 120
_cell_volume 359.464(3)
_exptl_crystal_density_diffrn	1.547854(15)
_space_group_magn.number_BNS	167.108
loop_
	_space_group_symop_magn_operation.id
	_space_group_symop_magn_operation.xyz
	_space_group_symop_magn_operation.mxmymz
	_space_group_symop_magn_operation.timereversal
	  1 -x,-x+y,-z  mx,mx-my,mz -1
	  2 -x,-x+y,-z+1/2  -mx,-mx+my,-mz +1
	  3 -x,-y,-z  mx,my,mz +1
	  4 -x,-y,-z+1/2  -mx,-my,-mz -1
	  5 -x+1/3,-x+y-1/3,-z+1/6  -mx,-mx+my,-mz +1
	  6 -x+1/3,-x+y-1/3,-z-1/3  mx,mx-my,mz -1
	  7 -x+1/3,-y-1/3,-z+1/6  -mx,-my,-mz -1
	  8 -x+1/3,-y-1/3,-z-1/3  mx,my,mz +1
	  9 -x-1/3,-x+y+1/3,-z+1/3  mx,mx-my,mz -1
	 10 -x-1/3,-x+y+1/3,-z-1/6  -mx,-mx+my,-mz +1
	 11 -x-1/3,-y+1/3,-z+1/3  mx,my,mz +1
	 12 -x-1/3,-y+1/3,-z-1/6  -mx,-my,-mz -1
	 13 -x+y,-x,z  -mx+my,-mx,mz +1
	 14 -x+y,-x,z+1/2  mx-my,mx,-mz -1
	 15 -x+y,y,z  -mx+my,my,mz -1
	 16 -x+y,y,z+1/2  mx-my,-my,-mz +1
	 17 -x+y+1/3,-x-1/3,z+1/6  mx-my,mx,-mz -1
	 18 -x+y+1/3,-x-1/3,z-1/3  -mx+my,-mx,mz +1
	 19 -x+y+1/3,y-1/3,z+1/6  mx-my,-my,-mz +1
	 20 -x+y+1/3,y-1/3,z-1/3  -mx+my,my,mz -1
	 21 -x+y-1/3,-x+1/3,z+1/3  -mx+my,-mx,mz +1
	 22 -x+y-1/3,-x+1/3,z-1/6  mx-my,mx,-mz -1
	 23 -x+y-1/3,y+1/3,z+1/3  -mx+my,my,mz -1
	 24 -x+y-1/3,y+1/3,z-1/6  mx-my,-my,-mz +1
	 25 -y,-x,z  -my,-mx,mz -1
	 26 -y,-x,z+1/2  my,mx,-mz +1
	 27 -y,x-y,z  -my,mx-my,mz +1
	 28 -y,x-y,z+1/2  my,-mx+my,-mz -1
	 29 -y+1/3,-x-1/3,z+1/6  my,mx,-mz +1
	 30 -y+1/3,-x-1/3,z-1/3  -my,-mx,mz -1
	 31 -y+1/3,x-y-1/3,z+1/6  my,-mx+my,-mz -1
	 32 -y+1/3,x-y-1/3,z-1/3  -my,mx-my,mz +1
	 33 -y-1/3,-x+1/3,z+1/3  -my,-mx,mz -1
	 34 -y-1/3,-x+1/3,z-1/6  my,mx,-mz +1
	 35 -y-1/3,x-y+1/3,z+1/3  -my,mx-my,mz +1
	 36 -y-1/3,x-y+1/3,z-1/6  my,-mx+my,-mz -1
	 37 y,-x+y,-z  -my,mx-my,mz +1
	 38 y,-x+y,-z+1/2  my,-mx+my,-mz -1
	 39 y,x,-z  -my,-mx,mz -1
	 40 y,x,-z+1/2  my,mx,-mz +1
	 41 y+1/3,-x+y-1/3,-z+1/6  my,-mx+my,-mz -1
	 42 y+1/3,-x+y-1/3,-z-1/3  -my,mx-my,mz +1
	 43 y+1/3,x-1/3,-z+1/6  my,mx,-mz +1
	 44 y+1/3,x-1/3,-z-1/3  -my,-mx,mz -1
	 45 y-1/3,-x+y+1/3,-z+1/3  -my,mx-my,mz +1
	 46 y-1/3,-x+y+1/3,-z-1/6  my,-mx+my,-mz -1
	 47 y-1/3,x+1/3,-z+1/3  -my,-mx,mz -1
	 48 y-1/3,x+1/3,-z-1/6  my,mx,-mz +1
	 49 x-y,-y,-z  -mx+my,my,mz -1
	 50 x-y,-y,-z+1/2  mx-my,-my,-mz +1
	 51 x-y,x,-z  -mx+my,-mx,mz +1
	 52 x-y,x,-z+1/2  mx-my,mx,-mz -1
	 53 x-y+1/3,-y-1/3,-z+1/6  mx-my,-my,-mz +1
	 54 x-y+1/3,-y-1/3,-z-1/3  -mx+my,my,mz -1
	 55 x-y+1/3,x-1/3,-z+1/6  mx-my,mx,-mz -1
	 56 x-y+1/3,x-1/3,-z-1/3  -mx+my,-mx,mz +1
	 57 x-y-1/3,-y+1/3,-z+1/3  -mx+my,my,mz -1
	 58 x-y-1/3,-y+1/3,-z-1/6  mx-my,-my,-mz +1
	 59 x-y-1/3,x+1/3,-z+1/3  -mx+my,-mx,mz +1
	 60 x-y-1/3,x+1/3,-z-1/6  mx-my,mx,-mz -1
	 61 x,y,z  mx,my,mz +1
	 62 x,y,z+1/2  -mx,-my,-mz -1
	 63 x,x-y,z  mx,mx-my,mz -1
	 64 x,x-y,z+1/2  -mx,-mx+my,-mz +1
	 65 x+1/3,y-1/3,z+1/6  -mx,-my,-mz -1
	 66 x+1/3,y-1/3,z-1/3  mx,my,mz +1
	 67 x+1/3,x-y-1/3,z+1/6  -mx,-mx+my,-mz +1
	 68 x+1/3,x-y-1/3,z-1/3  mx,mx-my,mz -1
	 69 x-1/3,y+1/3,z+1/3  mx,my,mz +1
	 70 x-1/3,y+1/3,z-1/6  -mx,-my,-mz -1
	 71 x-1/3,x-y+1/3,z+1/3  mx,mx-my,mz -1
	 72 x-1/3,x-y+1/3,z-1/6  -mx,-mx+my,-mz +1
loop_
	_atom_site_label
	_atom_site_type_symbol
	_atom_site_site_symmetry_multiplicity
	_atom_site_fract_x
	_atom_site_fract_y
	_atom_site_fract_z
	_atom_site_occupancy
	_atom_site_B_iso_or_equiv
Fe Fe+3   6 0 0 0 1 0.50858
loop_
	_geom_bond_atom_site_label_1
	_geom_bond_atom_site_label_2
	_geom_bond_distance
	_geom_bond_site_symmetry_1
	_geom_bond_site_symmetry_2
	Fe        Fe        3.912922(12) 1_555  10_454
	Fe        Fe        3.912922(12) 1_555   5_545
	Fe        Fe        3.912922(12) 1_555  10_554
	Fe        Fe        3.912922(12) 1_555   5_445
	Fe        Fe        3.912922(12) 1_555  10_444
	Fe        Fe        3.912922(12) 1_555   5_555
	loop_
		_geom_angle_atom_site_label_1
		_geom_angle_atom_site_label_2
		_geom_angle_atom_site_label_3
		_geom_angle
		_geom_angle_site_symmetry_1
		_geom_angle_site_symmetry_2
		_geom_angle_site_symmetry_3
	Fe        Fe        Fe         179.99999915(3)   5_545 1_555  10_454
	Fe        Fe        Fe         90.000    10_554 1_555   5_545
	Fe        Fe        Fe         90.000    10_554 1_555  10_454
	Fe        Fe        Fe         179.99999915(3)   5_445 1_555  10_554
	Fe        Fe        Fe         90.000     5_445 1_555   5_545
	Fe        Fe        Fe         90.000     5_445 1_555  10_454
	Fe        Fe        Fe         90.000    10_444 1_555   5_445
	Fe        Fe        Fe         90.000    10_444 1_555  10_554
	Fe        Fe        Fe         90.000    10_444 1_555   5_545
	Fe        Fe        Fe         90.000    10_444 1_555  10_454
	Fe        Fe        Fe         179.99999915(3)   5_555 1_555  10_444
	Fe        Fe        Fe         90.000     5_555 1_555   5_445
	Fe        Fe        Fe         90.000     5_555 1_555  10_554
	Fe        Fe        Fe         90.000     5_555 1_555   5_545
	Fe        Fe        Fe         90.000     5_555 1_555  10_454
loop_
_pd_block_diffractogram_id	
	POL126528-b_1-TOF.dat_0
	POL126528-b_2-TOF.dat_0
	POL126528-b_3-TOF.dat_0
	POL126528-b_4-TOF.dat_0
	POL126528-b_5-TOF.dat_0
#######	End powder crystal structure	#######


#######	Begin powder diffraction data	#######
data_POL126528-b_1-TOF.dat_0
_pd_block_id	POL126528-b_1-TOF.dat_0
_pd_calc_method	Rietveld
_diffrn_radiation_probe	neutron
_pd_instr_special_details	POLARIS_Diffractometer_at_ISIS
_pd_meas_scan_method	tof
_refine_ls_goodness_of_fit_all	3.25380
_pd_proc_ls_prof_R_factor	0.03398
_pd_proc_ls_prof_wR_factor	0.04087
_pd_proc_ls_prof_wR_expected	0.01256
loop_
	_pd_phase_id
	_pd_phase_block_id
	_pd_phase_mass_%
1	LSF551_reduced_cubic_0	79.224(5)
2	LSF551_reduced_magnetic_only_0	20.776(5)
loop_
	_refln_index_h
	_refln_index_k
	_refln_index_l
	_pd_refln_phase_id
	_refln_d_spacing
	_refln_F_squared_calc
	_refln_F_squared_meas
   1    0    0 1    3.912922     2.421680     2.407239
   1    1    0 1    2.766854    15.411829    15.753637
   1    1    1 1    2.259127    10.469173    10.943507
   2    0    0 1    1.956461    50.028745    49.376314
   2    1    0 1    1.749912    10.114931     9.452956
   2    1    1 1    1.597444    40.317351    37.879017
   2    2    0 1    1.383427    78.951727    79.809452
   2    2    1 1    1.304307     9.590237     9.821620
   2    2    2 1    1.129563    41.865757    43.228253
   3    0    0 1    1.304307     0.393734     0.403233
   3    1    0 1    1.237375    25.144647    25.557109
   3    1    1 1    1.179790    11.012820    11.294835
   3    2    0 1    1.085249     2.501372     2.570673
   3    2    1 1    1.045772    61.848043    63.744014
   0    0    2 2    6.777380     0.000000     0.000000
   0    0    3 2    4.518253     0.000000     0.000000
   0    0    4 2    3.388690     0.000000     0.000000
   0    0    5 2    2.710952     0.000000     0.000000
   0    0    6 2    2.259127     0.000000     0.000000
   0    0    7 2    1.936394     0.000000     0.000000
   0    0    8 2    1.694345     0.000000     0.000000
   0    0    9 2    1.506084     0.000000     0.000000
   0    0   10 2    1.355476     0.000000     0.000000
   0    0   11 2    1.232251     0.000000     0.000000
   0    0   12 2    1.129563     0.000000     0.000000
   0    0   13 2    1.042674     0.000000     0.000000
   1    0  -13 2    1.018838     0.000000     0.000000
   1    0  -12 2    1.099436     0.000000     0.000000
   1    0  -11 2    1.193430     0.025608     0.026175
   1    0  -10 2    1.304307     0.000000     0.000000
   1    0   -9 2    1.436802     0.000000     0.000000
   1    0   -8 2    1.597444     0.000000     0.000000
   1    0   -7 2    1.795372     0.000000     0.000000
   1    0   -6 2    2.043457     0.000000     0.000000
   1    0   -5 2    2.359581     0.710271     0.760882
   1    0   -4 2    2.766854     0.000000     0.000000
   1    0   -3 2    3.287512     0.000000     0.000000
   1    0   -2 2    3.912922     0.000000     0.000000
   1    0   -1 2    4.518253     0.000000     0.000000
   1    0    0 2    4.792331     0.000000     0.000000
   1    0    1 2    4.518253     4.516050     4.504267
   1    0    2 2    3.912922     0.000000     0.000000
   1    0    3 2    3.287512     0.000000     0.000000
   1    0    4 2    2.766854     0.000000     0.000000
   1    0    5 2    2.359581     0.000000     0.000000
   1    0    6 2    2.043457     0.000000     0.000000
   1    0    7 2    1.795372     0.243946     0.229730
   1    0    8 2    1.597444     0.000000     0.000000
   1    0    9 2    1.436802     0.000000     0.000000
   1    0   10 2    1.304307     0.000000     0.000000
   1    0   11 2    1.193430     0.000000     0.000000
   1    0   12 2    1.099436     0.000000     0.000000
   1    0   13 2    1.018838     0.007641     0.007844
   2   -1    0 2    2.766854     0.000000     0.000000
   2   -1    1 2    2.710952     0.000000     0.000000
   2   -1    2 2    2.561609     0.000000     0.000000
   2   -1    3 2    2.359581     4.261625     4.565295
   2   -1    4 2    2.143196     0.000000     0.000000
   2   -1    5 2    1.936394     0.000000     0.000000
   2   -1    6 2    1.749912     0.000000     0.000000
   2   -1    7 2    1.586465     0.000000     0.000000
   2   -1    8 2    1.444942     0.000000     0.000000
   2   -1    9 2    1.322809     0.299580     0.305005
   2   -1   10 2    1.217253     0.000000     0.000000
   2   -1   11 2    1.125662     0.000000     0.000000
   2   -1   12 2    1.045772     0.000000     0.000000
   2    0  -12 2    1.021728     0.000000     0.000000
   2    0  -11 2    1.095837     0.000000     0.000000
   2    0  -10 2    1.179790     0.000000     0.000000
   2    0   -9 2    1.275125     0.000000     0.000000
   2    0   -8 2    1.383427     0.000000     0.000000
   2    0   -7 2    1.506084     0.417411     0.399548
   2    0   -6 2    1.643756     0.000000     0.000000
   2    0   -5 2    1.795372     0.000000     0.000000
   2    0   -4 2    1.956461     0.000000     0.000000
   2    0   -3 2    2.116898     0.000000     0.000000
   2    0   -2 2    2.259127     0.000000     0.000000
   2    0   -1 2    2.359581     2.841083     3.043530
   2    0    0 2    2.396166     0.000000     0.000000
   2    0    1 2    2.359581     0.000000     0.000000
   2    0    2 2    2.259127     0.000000     0.000000
   2    0    3 2    2.116898     0.000000     0.000000
   2    0    4 2    1.956461     0.000000     0.000000
   2    0    5 2    1.795372     0.975782     0.918918
   2    0    6 2    1.643756     0.000000     0.000000
   2    0    7 2    1.506084     0.000000     0.000000
   2    0    8 2    1.383427     0.000000     0.000000
   2    0    9 2    1.275125     0.000000     0.000000
   2    0   10 2    1.179790     0.000000     0.000000
   2    0   11 2    1.095837     0.055053     0.056605
   2    0   12 2    1.021728     0.000000     0.000000
   3   -1  -11 2    1.018838     0.106971     0.109816
   3   -1  -10 2    1.085249     0.000000     0.000000
   3   -1   -9 2    1.158061     0.000000     0.000000
   3   -1   -8 2    1.237375     0.000000     0.000000
   3   -1   -7 2    1.322809     0.000000     0.000000
   3   -1   -6 2    1.413181     0.000000     0.000000
   3   -1   -5 2    1.506084     1.460940     1.398418
   3   -1   -4 2    1.597444     0.000000     0.000000
   3   -1   -3 2    1.681261     0.000000     0.000000
   3   -1   -2 2    1.749912     0.000000     0.000000
   3   -1   -1 2    1.795372     0.000000     0.000000
   3   -1    0 2    1.811331     0.000000     0.000000
   3   -1    1 2    1.795372     3.415238     3.216215
   3   -1    2 2    1.749912     0.000000     0.000000
   3   -1    3 2    1.681261     0.000000     0.000000
   3   -1    4 2    1.597444     0.000000     0.000000
   3   -1    5 2    1.506084     0.000000     0.000000
   3   -1    6 2    1.413181     0.000000     0.000000
   3   -1    7 2    1.322809     0.699021     0.711680
   3   -1    8 2    1.237375     0.000000     0.000000
   3   -1    9 2    1.158061     0.000000     0.000000
   3   -1   10 2    1.085249     0.000000     0.000000
   3   -1   11 2    1.018838     0.000000     0.000000
   3    0  -10 2    1.033541     0.000000     0.000000
   3    0   -9 2    1.095837     0.123868     0.127362
   3    0   -8 2    1.162311     0.000000     0.000000
   3    0   -7 2    1.232251     0.000000     0.000000
   3    0   -6 2    1.304307     0.000000     0.000000
   3    0   -5 2    1.376277     0.000000     0.000000
   3    0   -4 2    1.444942     0.000000     0.000000
   3    0   -3 2    1.506084     0.939176     0.898983
   3    0   -2 2    1.554838     0.000000     0.000000
   3    0   -1 2    1.586465     0.000000     0.000000
   3    0    0 2    1.597444     0.000000     0.000000
   3    0    1 2    1.586465     0.000000     0.000000
   3    0    2 2    1.554838     0.000000     0.000000
   3    0    3 2    1.506084     0.939176     0.898983
   3    0    4 2    1.444942     0.000000     0.000000
   3    0    5 2    1.376277     0.000000     0.000000
   3    0    6 2    1.304307     0.000000     0.000000
   3    0    7 2    1.232251     0.000000     0.000000
   3    0    8 2    1.162311     0.000000     0.000000
   3    0    9 2    1.095837     0.123868     0.127362
   3    0   10 2    1.033541     0.000000     0.000000
   4   -2    0 2    1.383427     0.000000     0.000000
   4   -2    1 2    1.376277     0.000000     0.000000
   4   -2    2 2    1.355476     0.000000     0.000000
   4   -2    3 2    1.322809     1.198322     1.220022
   4   -2    4 2    1.280804     0.000000     0.000000
   4   -2    5 2    1.232251     0.000000     0.000000
   4   -2    6 2    1.179790     0.000000     0.000000
   4   -2    7 2    1.125662     0.000000     0.000000
   4   -2    8 2    1.071598     0.000000     0.000000
   4   -2    9 2    1.018838     0.183379     0.188256
   4   -1   -8 2    1.045772     0.000000     0.000000
   4   -1   -7 2    1.095837     0.357842     0.367935
   4   -1   -6 2    1.145586     0.000000     0.000000
   4   -1   -5 2    1.193430     0.000000     0.000000
   4   -1   -4 2    1.237375     0.000000     0.000000
   4   -1   -3 2    1.275125     0.000000     0.000000
   4   -1   -2 2    1.304307     0.000000     0.000000
   4   -1   -1 2    1.322809     1.298182     1.321690
   4   -1    0 2    1.329154     0.000000     0.000000
   4   -1    1 2    1.322809     0.000000     0.000000
   4   -1    2 2    1.304307     0.000000     0.000000
   4   -1    3 2    1.275125     0.000000     0.000000
   4   -1    4 2    1.237375     0.000000     0.000000
   4   -1    5 2    1.193430     0.665816     0.680561
   4   -1    6 2    1.145586     0.000000     0.000000
   4   -1    7 2    1.095837     0.000000     0.000000
   4   -1    8 2    1.045772     0.000000     0.000000
   4    0   -7 2    1.018838     0.000000     0.000000
   4    0   -6 2    1.058449     0.000000     0.000000
   4    0   -5 2    1.095837     0.220210     0.226422
   4    0   -4 2    1.129563     0.000000     0.000000
   4    0   -3 2    1.158061     0.000000     0.000000
   4    0   -2 2    1.179790     0.000000     0.000000
   4    0   -1 2    1.193430     0.000000     0.000000
   4    0    0 2    1.198083     0.000000     0.000000
   4    0    1 2    1.193430     0.409733     0.418807
   4    0    2 2    1.179790     0.000000     0.000000
   4    0    3 2    1.158061     0.000000     0.000000
   4    0    4 2    1.129563     0.000000     0.000000
   4    0    5 2    1.095837     0.000000     0.000000
   4    0    6 2    1.058449     0.000000     0.000000
   4    0    7 2    1.018838     0.122253     0.125504
   5   -2   -5 2    1.018838     0.290351     0.298071
   5   -2   -4 2    1.045772     0.000000     0.000000
   5   -2   -3 2    1.068265     0.000000     0.000000
   5   -2   -2 2    1.085249     0.000000     0.000000
   5   -2   -1 2    1.095837     0.000000     0.000000
   5   -2    0 2    1.099436     0.000000     0.000000
   5   -2    1 2    1.095837     0.522999     0.537751
   5   -2    2 2    1.085249     0.000000     0.000000
   5   -2    3 2    1.068265     0.000000     0.000000
   5   -2    4 2    1.045772     0.000000     0.000000
   5   -2    5 2    1.018838     0.000000     0.000000
   5   -1   -3 2    1.018838     0.320914     0.329447
   5   -1   -2 2    1.033541     0.000000     0.000000
   5   -1   -1 2    1.042674     0.000000     0.000000
   5   -1    0 2    1.045772     0.000000     0.000000
   5   -1    1 2    1.042674     0.000000     0.000000
   5   -1    2 2    1.033541     0.000000     0.000000
   5   -1    3 2    1.018838     0.320914     0.329447
loop_
	_pd_meas_time_of_flight
	_pd_proc_d_spacing
	_pd_proc_intensity_total
	_pd_proc_ls_weight
	_pd_calc_intensity_total
	_pd_proc_intensity_bkg_calc
 749.025740     1.011387     2.720274   219.842777     2.481305     2.058797 
 752.770870     1.016405     2.657271   226.696949     2.567664     2.056676 
 756.534730     1.021448     2.681901   231.126511     2.681718     2.054549 
 760.317400     1.026517     2.950222   214.791228     2.828425     2.052419 
 764.118990     1.031610     2.977602   216.003694     3.010442     2.050283 
 767.939580     1.036730     3.263225   204.877187     3.223191     2.048143 
 771.779280     1.041875     3.536392   192.691465     3.445189     2.045999 
 775.638170     1.047045     3.790133   185.554634     3.629801     2.043850 
 779.516370     1.052242     3.915198   183.001917     3.717665     2.041696 
 783.413950     1.057464     3.779001   192.619479     3.677945     2.039538 
 787.331020     1.062713     3.756173   196.729748     3.534796     2.037376 
 791.267670     1.067988     3.435825   216.740562     3.343196     2.035210 
 795.224010     1.073289     3.280059   229.408632     3.155660     2.033039 
 799.200130     1.078617     2.956161   254.981181     3.003216     2.030863 
 803.196130     1.083972     3.024045   252.291471     2.897420     2.028684 
 807.212110     1.089353     2.861000   267.922994     2.837581     2.026500 
 811.248170     1.094761     2.963792   260.947942     2.819304     2.024312 
 815.304410     1.100196     2.943759   264.431584     2.839246     2.022120 
 819.380940     1.105659     2.914403   267.514999     2.897365     2.019923 
 823.477840     1.111149     2.984917   264.225733     2.995470     2.017723 
 827.595230     1.116666     3.270824   243.438864     3.132639     2.015518 
 831.733210     1.122211     3.440940   232.118258     3.297857     2.013309 
 835.891870     1.127783     3.632631   221.663759     3.460694     2.011096 
 840.071330     1.133384     3.767991   217.243616     3.570866     2.008880 
 844.271690     1.139012     3.707656   223.500977     3.583327     2.006659 
 848.493050     1.144669     3.723062   226.748088     3.495154     2.004434 
 852.735510     1.150354     3.404564   246.282531     3.347628     2.002206 
 856.999190     1.156067     3.251840   259.491017     3.192764     1.999973 
 861.284180     1.161809     3.035430   277.681229     3.066570     1.997737 
 865.590610     1.167580     3.121405   274.792156     2.984327     1.995497 
 869.918560     1.173380     3.107436   278.515169     2.944614     1.993253 
 874.268150     1.179208     3.025642   285.738510     2.933753     1.991006 
 878.639490     1.185066     3.049300   290.573441     2.931259     1.988755 
 883.032690     1.190953     3.051535   293.215516     2.921344     1.986500 
 887.447850     1.196870     2.902166   305.897199     2.903794     1.984242 
 891.885090     1.202816     2.911715   308.214362     2.891455     1.981980 
 896.344520     1.208792     2.968269   305.464086     2.900071     1.979714 
 900.826240     1.214797     2.989861   303.709041     2.940608     1.977446 
 905.330370     1.220833     3.082407   296.899861     3.017184     1.975173 
 909.857020     1.226899     3.203443   290.223369     3.124866     1.972898 
 914.406310     1.232996     3.278434   286.333924     3.244860     1.970618 
 918.978340     1.239122     3.400496   279.660162     3.340366     1.968336 
 923.573230     1.245280     3.390226   282.184147     3.369465     1.966051 
 928.191100     1.251468     3.370719   282.834015     3.316527     1.963762 
 932.832050     1.257688     3.162120   303.326837     3.206216     1.961470 
 937.496210     1.263938     3.110067   309.276469     3.081694     1.959175 
 942.183700     1.270220     3.065067   313.296379     2.977619     1.956877 
 946.894610     1.276533     2.994561   324.503018     2.912695     1.954575 
 951.629090     1.282878     3.001302   325.006441     2.893214     1.952271 
 956.387230     1.289254     2.979972   326.136571     2.918009     1.949964 
 961.169170     1.295663     3.138199   312.817805     2.979647     1.947654 
 965.975010     1.302103     3.200358   310.915640     3.063005     1.945341 
 970.804890     1.308576     3.242672   308.055339     3.146532     1.943026 
 975.658910     1.315081     3.393938   297.812781     3.212683     1.940708 
 980.537210     1.321618     3.384717   299.719884     3.261204     1.938387 
 985.439890     1.328189     3.356038   302.455573     3.309508     1.936063 
 990.367090     1.334792     3.387369   299.309658     3.383564     1.933737 
 995.318930     1.341428     3.583798   286.508333     3.513236     1.931408 
1000.295520     1.348098     3.673443   279.382381     3.729435     1.929077 
1005.297000     1.354800     4.112053   254.692914     4.058663     1.926743 
1010.323490     1.361537     4.568720   234.618726     4.514861     1.924407 
1015.375100     1.368307     5.077897   215.508101     5.088904     1.922069 
1020.451980     1.375111     5.890567   190.203212     5.724140     1.919728 
1025.554240     1.381949     6.304886   180.458165     6.286732     1.917386 
1030.682010     1.388821     6.833954   169.101797     6.582250     1.915041 
1035.835420     1.395727     6.691899   175.003725     6.474574     1.912694 
1041.014600     1.402669     6.106624   192.695638     6.006385     1.910345 
1046.219670     1.409645     5.356385   220.858135     5.354630     1.907994 
1051.450770     1.416655     4.684983   252.247476     4.692412     1.905641 
1056.708020     1.423701     4.083616   289.349133     4.118141     1.903286 
1061.991560     1.430782     3.688946   319.240356     3.665071     1.900929 
1067.301520     1.437899     3.468290   343.746163     3.331760     1.898571 
1072.638030     1.445051     3.225963   368.856584     3.102260     1.896211 
1078.001220     1.452239     3.081248   383.849793     2.956713     1.893850 
1083.391220     1.459463     2.857229   412.499269     2.876981     1.891486 
1088.808180     1.466723     2.842980   415.712241     2.847491     1.889122 
1094.252220     1.474019     2.852315   418.352299     2.854857     1.886756 
1099.723480     1.481352     2.837337   426.486614     2.885071     1.884389 
1105.222100     1.488722     2.781212   437.446643     2.921780     1.882020 
1110.748210     1.496129     2.792139   437.625658     2.950052     1.879650 
1116.301950     1.503572     2.829421   435.022685     2.962695     1.877279 
1121.883460     1.511053     2.839610   439.047760     2.959307     1.874907 
1127.492880     1.518571     2.782180   454.118145     2.944663     1.872534 
1133.130340     1.526127     2.746514   461.467214     2.932014     1.870160 
1138.795990     1.533721     2.721878   469.003040     2.942041     1.867785 
1144.489970     1.541352     2.841738   456.299684     2.996710     1.865409 
1150.212420     1.549022     2.861767   457.363193     3.113786     1.863032 
1155.963490     1.556731     2.991243   439.950339     3.309297     1.860655 
1161.743300     1.564477     3.220528   411.277144     3.597337     1.858277 
1167.552020     1.572263     3.731014   362.441385     3.984909     1.855899 
1173.389780     1.580088     4.258864   321.688225     4.460521     1.853520 
1179.256730     1.587951     4.747938   291.611826     4.973381     1.851141 
1185.153010     1.595854     5.083719   274.318937     5.408946     1.848761 
1191.078780     1.603797     5.265263   268.188950     5.609329     1.846381 
1197.034170     1.611779     5.095005   278.568629     5.479155     1.844001 
1203.019340     1.619802     4.742649   299.558886     5.075134     1.841621 
1209.034440     1.627864     4.229453   335.514369     4.549203     1.839241 
1215.079610     1.635967     3.661226   385.307780     4.033914     1.836861 
1221.155010     1.644110     3.274743   430.113660     3.596729     1.834481 
1227.260790     1.652295     3.053606   461.629039     3.257088     1.832101 
1233.397090     1.660520     2.805392   501.121248     3.010414     1.829722 
1239.564070     1.668786     2.688167   525.164311     2.842912     1.827343 
1245.761890     1.677094     2.566400   549.702247     2.739333     1.824964 
1251.990700     1.685443     2.452009   574.035305     2.687610     1.822586 
1258.250660     1.693834     2.476698   572.223067     2.679440     1.820209 
1264.541910     1.702267     2.529980   563.999091     2.711680     1.817832 
1270.864620     1.710742     2.594435   552.868824     2.784696     1.815456 
1277.218940     1.719259     2.627117   547.425816     2.899459     1.813081 
1283.605040     1.727820     2.868647   508.554976     3.055664     1.810707 
1290.023060     1.736423     2.997159   488.606049     3.242768     1.808334 
1296.473180     1.745069     3.175318   464.707937     3.431243     1.805962 
1302.955550     1.753758     3.287547   451.543377     3.572288     1.803591 
1309.470320     1.762491     3.393993   440.014019     3.625084     1.801221 
1316.017670     1.771268     3.255118   459.202501     3.593958     1.798853 
1322.597760     1.780088     3.242183   462.945833     3.520850     1.796486 
1329.210750     1.788953     3.211217   468.203087     3.441548     1.794121 
1335.856810     1.797862     3.113303   482.386517     3.361658     1.791757 
1342.536090     1.806816     3.052328   493.813773     3.270982     1.789395 
1349.248770     1.815814     3.011082   503.169400     3.166915     1.787035 
1355.995010     1.824858     2.944594   514.434686     3.065374     1.784677 
1362.774990     1.833946     2.770541   546.994690     2.987990     1.782321 
1369.588860     1.843081     2.743294   554.012228     2.948543     1.779967 
1376.436810     1.852261     2.774712   550.299455     2.953935     1.777615 
1383.318990     1.861487     2.877193   534.764469     3.010649     1.775265 
1390.235590     1.870759     2.990177   517.798165     3.128561     1.772917 
1397.186760     1.880077     3.078413   506.018951     3.322763     1.770572 
1404.172700     1.889442     3.421580   459.556758     3.616704     1.768230 
1411.193560     1.898854     3.848329   412.725230     4.041455     1.765890 
1418.249530     1.908313     4.433446   362.630799     4.632481     1.763553 
1425.340780     1.917820     5.257145   309.228829     5.422364     1.761218 
1432.467480     1.927374     6.339400   258.899547     6.422830     1.758887 
1439.629820     1.936976     7.692455   215.587405     7.591406     1.756558 
1446.827970     1.946626     8.791642   189.907715     8.773786     1.754233 
1454.062110     1.956324     9.594496   174.954933     9.657918     1.751911 
1461.332420     1.966071     9.739125   173.093933     9.883616     1.749592 
1468.639080     1.975866     9.229681   182.976470     9.334225     1.747277 
1475.982280     1.985711     7.937690   212.823483     8.254951     1.744965 
1483.362190     1.995605     6.777863   249.256418     7.016389     1.742656 
1490.779000     2.005548     5.670646   297.616860     5.875643     1.740351 
1498.232890     2.015542     4.882214   344.484857     4.939085     1.738050 
1505.724060     2.025585     4.302736   389.733472     4.222782     1.735753 
1513.252680     2.035678     3.829715   437.325532     3.702289     1.733460 
1520.818940     2.045822     3.450595   484.798425     3.340220     1.731171 
1528.423040     2.056017     3.228858   515.788972     3.097089     1.728886 
1536.065150     2.066263     3.051211   545.086113     2.940078     1.726605 
1543.745480     2.076560     2.892730   574.425273     2.842339     1.724329 
1551.464200     2.086909     2.854086   583.307511     2.782760     1.722057 
1559.221530     2.097309     2.761028   601.004444     2.741915     1.719790 
1567.017630     2.107762     2.684412   616.215878     2.702451     1.717528 
1574.852720     2.118267     2.805215   590.666915     2.655727     1.715270 
1582.726980     2.128824     2.735551   604.827756     2.606688     1.713017 
1590.640620     2.139434     2.672501   616.118603     2.566633     1.710769 
1598.593820     2.150098     2.664910   616.267585     2.545767     1.708526 
1606.586790     2.160814     2.681865   611.208465     2.551396     1.706289 
1614.619730     2.171585     2.746751   597.094693     2.589950     1.704057 
1622.692820     2.182409     2.864714   577.367597     2.669607     1.701830 
1630.806290     2.193288     2.952472   564.441092     2.800597     1.699609 
1638.960320     2.204221     3.056875   547.951073     2.993851     1.697393 
1647.155120     2.215209     3.380152   502.761967     3.259177     1.695183 
1655.390900     2.226251     3.726531   462.426713     3.599502     1.692979 
1663.667850     2.237349     4.297791   406.657160     3.999161     1.690780 
1671.986190     2.248503     4.590476   385.880355     4.403874     1.688588 
1680.346120     2.259712     4.884981   366.265623     4.709427     1.686402 
1688.747850     2.270978     4.989827   361.756898     4.805616     1.684222 
1697.191590     2.282300     4.842277   374.749707     4.686083     1.682049 
1705.677550     2.293678     4.600655   396.165235     4.452218     1.679882 
1714.205940     2.305114     4.385886   416.650080     4.232709     1.677722 
1722.776970     2.316607     4.249603   430.712653     4.109867     1.675568 
1731.390850     2.328157     4.383722   419.703435     4.111299     1.673421 
1740.047810     2.339766     4.663441   397.310598     4.217815     1.671281 
1748.748050     2.351432     4.751194   390.388285     4.359247     1.669148 
1757.491790     2.363157     4.750331   390.673374     4.421987     1.667022 
1766.279240     2.374940     4.505410   410.450662     4.309771     1.664903 
1775.110640     2.386782     4.360093   423.886055     4.024883     1.662792 
1783.986190     2.398684     3.896158   470.135760     3.654944     1.660688 
1792.906120     2.410646     3.613933   503.976473     3.288684     1.658592 
1801.870660     2.422667     3.263219   553.429277     2.973986     1.656503 
1810.880010     2.434748     3.024323   590.356101     2.724790     1.654422 
1819.934410     2.446890     2.853874   623.191746     2.538364     1.652349 
1829.034080     2.459093     2.745981   646.284268     2.404513     1.650284 
1838.179250     2.471357     2.689790   659.420402     2.311157     1.648226 
1847.370150     2.483682     2.587718   684.649316     2.247685     1.646177 
1856.607000     2.496069     2.551816   695.675558     2.205535     1.644137 
1865.890030     2.508518     2.397844   736.857702     2.178942     1.642105 
1875.219480     2.521029     2.472408   721.448435     2.164243     1.640081 
1884.595580     2.533603     2.462870   729.263707     2.159356     1.638066 
1894.018560     2.546240     2.494288   722.727139     2.163341     1.636059 
1903.488650     2.558940     2.382813   752.103857     2.176008     1.634062 
1913.006090     2.571703     2.453345   731.475996     2.197860     1.632073 
1922.571130     2.584531     2.397865   746.365724     2.230154     1.630093 
1932.183980     2.597423     2.412365   756.700927     2.274863     1.628123 
1941.844900     2.610379     2.383021   774.805447     2.334340     1.626161 
1951.554130     2.623401     2.503096   756.631824     2.414417     1.624209 
1961.311900     2.636487     2.556795   756.049407     2.526783     1.622267 
1971.118460     2.649639     2.725339   725.185004     2.683026     1.620334 
1980.974050     2.662857     2.999344   670.837056     2.902782     1.618411 
1990.878920     2.676141     3.315149   617.466606     3.212472     1.616497 
2000.833310     2.689492     3.677020   564.806020     3.644120     1.614593 
2010.837480     2.702909     4.272475   493.077617     4.231103     1.612700 
2020.891670     2.716394     5.120155   415.436400     4.998906     1.610816 
2030.996120     2.729946     6.237146   344.729100     5.946057     1.608943 
2041.151110     2.743566     7.330738   295.558554     7.001719     1.607079 
2051.356860     2.757254     8.129251   268.096655     7.968541     1.605227 
2061.613650     2.771011     8.619806   254.246550     8.521220     1.603384 
2071.921710     2.784837     8.387107   262.221141     8.399917     1.601552 
2082.281320     2.798732     7.651991   288.230880     7.661501     1.599731 
2092.692730     2.812696     6.469610   341.521560     6.615291     1.597921 
2103.156190     2.826731     5.579231   396.880762     5.554768     1.596121 
2113.671970     2.840835     4.782211   463.157673     4.635078     1.594333 
2124.240330     2.855011     4.100698   540.734288     3.903369     1.592555 
2134.861530     2.869257     3.473801   638.603424     3.352267     1.590789 
2145.535840     2.883575     3.201196   694.784292     2.952794     1.589033 
2156.263520     2.897964     2.856736   779.121258     2.668240     1.587289 
2167.044840     2.912426     2.565202   868.257406     2.465513     1.585557 
2177.880060     2.926960     2.478448   899.109841     2.318926     1.583836 
2188.769460     2.941566     2.276807   982.148484     2.209004     1.582127 
2199.713310     2.956246     2.186260  1026.801501     2.124058     1.580429 
2210.711880     2.971000     2.100724  1070.724322     2.056676     1.578743 
2221.765440     2.985827     2.067767  1093.268910     2.001984     1.577069 
2232.874260     3.000728     1.984602  1146.301075     1.956688     1.575407 
2244.038640     3.015704     1.947358  1171.984103     1.918708     1.573757 
2255.258830     3.030756     1.872016  1220.671574     1.886615     1.572119 
2266.535120     3.045882     1.826558  1259.222001     1.859180     1.570493 
2277.867800     3.061085     1.770872  1303.757883     1.835595     1.568880 
2289.257140     3.076363     1.781116  1302.824406     1.815182     1.567279 
2300.703420     3.091718     1.748643  1331.724037     1.797404     1.565690 
2312.206940     3.107150     1.751237  1339.738908     1.781867     1.564114 
2323.767980     3.122659     1.768179  1335.763951     1.768211     1.562551 
2335.386820     3.138246     1.732372  1371.843729     1.756188     1.561000 
2347.063750     3.153911     1.713636  1391.510214     1.745563     1.559462 
2358.799070     3.169654     1.694724  1413.138761     1.736163     1.557936 
2370.593060     3.185477     1.772512  1363.355223     1.727734     1.556424 
2382.446030     3.201378     1.706563  1426.466132     1.714286     1.554924 
2394.358260     3.217359     1.664120  1468.279868     1.707638     1.553438 
2406.330050     3.233420     1.677308  1462.150838     1.702067     1.551965 
2418.361700     3.249562     1.657490  1493.607885     1.697202     1.550505 
2430.453510     3.265785     1.647270  1510.104524     1.692992     1.549058 
2442.605780     3.282088     1.658185  1510.208985     1.689389     1.547624 
2454.818810     3.298474     1.658544  1518.584521     1.686363     1.546204 
2467.092900     3.314941     1.598694  1586.028808     1.683887     1.544797 
2479.428360     3.331491     1.649307  1550.369307     1.681951     1.543403 
2491.825510     3.348124     1.657456  1551.165646     1.680540     1.542023 
2504.284630     3.364841     1.651085  1568.652594     1.679656     1.540657 
2516.806060     3.381641     1.635095  1594.645159     1.679305     1.539304 
2529.390090     3.398525     1.619940  1618.610718     1.679498     1.537965 
2542.037040     3.415494     1.638655  1614.038592     1.680239     1.536640 
2554.747220     3.432547     1.617809  1643.491008     1.681434     1.535328 
2567.520960     3.449687     1.656752  1617.041169     1.683445     1.534030 
2580.358560     3.466912     1.649887  1634.300546     1.686156     1.532746 
2593.260360     3.484223     1.705154  1593.340541     1.689634     1.531476 
2606.226660     3.501621     1.636070  1668.682168     1.693967     1.530220 
2619.257790     3.519106     1.668359  1649.860359     1.699252     1.528977 
2632.354080     3.536679     1.675668  1655.020509     1.705648     1.527749 
2645.515850     3.554340     1.717273  1624.818815     1.713298     1.526535 
2658.743430     3.572089     1.711228  1643.892177     1.722419     1.525335 
2672.037150     3.589928     1.649119  1713.981198     1.733297     1.524148 
2685.397330     3.607855     1.691500  1684.290135     1.746253     1.522976 
2698.824320     3.625873     1.676127  1711.183157     1.761726     1.521818 
2712.318440     3.643981     1.688591  1712.290781     1.780372     1.520675 
2725.880030     3.662179     1.720251  1691.458919     1.802974     1.519545 
2739.509430     3.680469     1.752983  1672.192733     1.829113     1.518429 
2753.206980     3.698850     1.786741  1654.277442     1.863418     1.517328 
2766.973020     3.717324     1.826329  1631.010001     1.908168     1.516241 
2780.807880     3.735889     1.877168  1600.410959     1.967297     1.515168 
2794.711920     3.754548     1.965889  1541.147626     2.047578     1.514109 
2808.685480     3.773301     2.076852  1470.768671     2.158723     1.513064 
2822.728910     3.792147     2.235295  1377.721044     2.313555     1.512034 
2836.842550     3.811088     2.470782  1259.119233     2.527205     1.511018 
2851.026760     3.830124     2.790676  1125.911421     2.814572     1.510016 
2865.281900     3.849255     3.243308   978.178884     3.183453     1.509028 
2879.608310     3.868482     3.770835   849.604477     3.629508     1.508054 
2894.006350     3.887806     4.235438   762.772882     4.103009     1.507094 
2908.476380     3.907226     4.634086   702.056093     4.492161     1.506149 
2923.018760     3.926743     4.730206   692.591856     4.649570     1.505218 
2937.633860     3.946359     4.569244   720.923191     4.506415     1.504300 
2952.322030     3.966072     4.105860   806.476976     4.138911     1.503397 
2967.083640     3.985885     3.626774   916.913331     3.687278     1.502508 
2981.919050     4.005797     3.145497  1061.283310     3.256018     1.501632 
2996.828650     4.025808     2.800449  1197.184365     2.895122     1.500771 
3011.812790     4.045920     2.515842  1337.257130     2.617633     1.499923 
3026.871860     4.066132     2.308935  1463.997611     2.417581     1.499090 
3042.006220     4.086446     2.179134  1557.704809     2.281201     1.498270 
3057.216250     4.106862     2.059948  1656.397582     2.193413     1.497464 
3072.502330     4.127380     1.996440  1717.963261     2.141258     1.496671 
3087.864840     4.148001     1.956176  1765.291887     2.114853     1.495892 
3103.304160     4.168725     1.914578  1810.395059     2.108067     1.495127 
3118.820680     4.189553     1.900062  1833.925093     2.117690     1.494375 
3134.414790     4.210485     1.964988  1785.576825     2.142595     1.493637 
3150.086860     4.231523     1.995104  1771.662428     2.183159     1.492912 
3165.837300     4.252666     2.075386  1717.211566     2.241646     1.492200 
3181.666480     4.273914     2.158301  1661.000710     2.322660     1.491502 
3197.574810     4.295270     2.280043  1583.844345     2.434033     1.490817 
3213.562690     4.316732     2.400634  1514.857280     2.588274     1.490144 
3229.630500     4.338302     2.693483  1361.341841     2.804946     1.489485 
3245.778650     4.359980     2.974180  1241.696961     3.112415     1.488839 
3262.007550     4.381766     3.478286  1070.540056     3.548285     1.488205 
3278.317590     4.403662     4.113454   912.160255     4.156837     1.487584 
3294.709170     4.425668     4.928438   767.279927     4.982228     1.486976 
3311.182720     4.447784     6.121116   622.337599     6.049032     1.486380 
3327.738630     4.470010     7.497109   511.598549     7.326872     1.485796 
3344.377330     4.492349     8.921441   432.538565     8.657675     1.485225 
3361.099210     4.514799     9.723275   399.060698     9.702823     1.484665 
3377.904710     4.537361     9.857193   395.605819    10.043225     1.484118 
3394.794230     4.560037     9.320723   420.302692     9.523320     1.483582 
3411.768200     4.582827     8.077636   486.934351     8.397644     1.483059 
3428.827040     4.605730     6.900341   572.188848     7.063502     1.482546 
3445.971180     4.628749     5.796472   683.428830     5.806868     1.482046 
3463.201040     4.651883     4.774091   832.164283     4.758195     1.481556 
3480.517040     4.675133     4.015747   992.092598     3.946141     1.481078 
3497.919630     4.698499     3.480534  1147.907183     3.347846     1.480611 
3515.409220     4.721983     3.114516  1285.644910     2.920188     1.480154 
3532.986270     4.745584     2.793674  1438.049421     2.617757     1.479709 
3550.651200     4.769304     2.570443  1566.329091     2.402595     1.479273 
3568.404460     4.793142     2.412981  1673.992581     2.245357     1.478849 
3586.246480     4.817100     2.298898  1761.827350     2.126623     1.478434 
3604.177710     4.841179     2.247614  1808.286280     2.034127     1.478029 
3622.198600     4.865377     2.114530  1929.401988     1.960373     1.477634 
3640.309590     4.889698     2.042471  2003.238135     1.900153     1.477249 
3658.511140     4.914140     1.961467  2092.178649     1.850214     1.476874 
3676.803700     4.938705     1.936495  2125.159833     1.808423     1.476507 
3695.187720     4.963393     1.877074  2196.267583     1.772990     1.476150 
3713.663660     4.988204     1.800204  2299.109312     1.742719     1.475802 
3732.231970     5.013140     1.761155  2354.509740     1.716674     1.475462 
3750.893130     5.038201     1.762900  2358.105829     1.694071     1.475131 
3769.647600     5.063388     1.728523  2411.991485     1.674373     1.474808 
3788.495840     5.088701     1.690335  2473.541879     1.657062     1.474493 
3807.438320     5.114141     1.642054  2552.025671     1.641802     1.474186 
3826.475510     5.139709     1.629241  2577.462371     1.628254     1.473886 
3845.607890     5.165405     1.639910  2569.321622     1.616187     1.473594 
3864.835920     5.191230     1.625250  2597.430892     1.605386     1.473309 
3884.160100     5.217184     1.583096  2673.301785     1.595674     1.473031 
3903.580900     5.243268     1.600111  2648.998232     1.586921     1.472760 
3923.098810     5.269483     1.622036  2619.623636     1.578992     1.472495 
3942.714300     5.295830     1.594874  2673.216090     1.571789     1.472236 
3962.427870     5.322309     1.581701  2699.247882     1.565231     1.471984 
3982.240010     5.348920     1.575104  2715.640203     1.559235     1.471737 
4002.151210     5.375665     1.584065  2707.047927     1.553740     1.471495 
4022.161970     5.402544     1.579327  2716.741540     1.548691     1.471259 
4042.272780     5.429558     1.596375  2696.851418     1.544042     1.471028 
4062.484140     5.456708     1.574633  2739.477432     1.539749     1.470801 
4082.796560     5.483993     1.531066  2821.923633     1.535777     1.470579 
4103.210550     5.511416     1.549406  2792.926439     1.532092     1.470361 
4123.726600     5.538976     1.485183  2914.913336     1.528668     1.470147 
4144.345230     5.566674     1.468060  2948.021358     1.525480     1.469936 
4165.066960     5.594511     1.499729  2892.317321     1.522505     1.469729 
4185.892290     5.622488     1.539902  2824.662902     1.519725     1.469525 
4206.821760     5.650605     1.514770  2868.231070     1.517122     1.469324 
4227.855860     5.678863     1.492091  2917.785995     1.514681     1.469125 
4248.995140     5.707263     1.521242  2865.676697     1.512388     1.468928 
4270.240120     5.735805     1.505116  2899.439063     1.510230     1.468733 
4291.591320     5.764491     1.504692  2901.716698     1.508196     1.468540 
4313.049280     5.793320     1.524284  2864.348667     1.506276     1.468348 
4334.614520     5.822294     1.475074  2962.041628     1.504460     1.468157 
4356.287600     5.851414     1.472314  2968.209391     1.502741     1.467967 
4378.069030     5.880679     1.488821  2937.252975     1.501111     1.467778 
4399.959380     5.910091     1.477724  2957.677718     1.499563     1.467588 
4421.959180     5.939651     1.493458  2927.772426     1.498090     1.467398 
4444.068970     5.969359     1.463146  2986.436983     1.496688     1.467208 
4466.289320     5.999217     1.512017  2893.020533     1.495350     1.467017 
4488.620760     6.029224     1.462060  2987.520950     1.494072     1.466825 
4511.063870     6.059381     1.528818  2861.646390     1.492849     1.466631 
4533.619190     6.089690     1.482057  2951.311842     1.491678     1.466436 
4556.287280     6.120151     1.454474  3003.627649     1.490554     1.466238 
4579.068720     6.150765     1.492776  2927.183198     1.489474     1.466039 
4601.964060     6.181532     1.469668  2962.989759     1.488434     1.465837 
4624.973880     6.212454     1.450929  3004.691344     1.487432     1.465631 
4648.098750     6.243531     1.494009  2918.807568     1.486465     1.465423 
4671.339250     6.274764     1.479239  2940.362804     1.485530     1.465211 
4694.695940     6.306153     1.482484  2932.270352     1.483361     1.464995 
4718.169420     6.337700     1.495401  2905.628361     1.481435     1.464775 
4741.760270     6.369406     1.463464  2962.905892     1.480518     1.464550 
4765.469070     6.401270     1.487135  2915.643697     1.479725     1.464320 
4789.296420     6.433294     1.497069  2892.108896     1.478972     1.464086 
4813.242900     6.465479     1.511060  2858.144032     1.478240     1.463846 
4837.309110     6.497826     1.491035  2895.842182     1.477524     1.463600 
4861.495660     6.530335     1.490128  2892.899164     1.476823     1.463348 
4885.803140     6.563007     1.474839  2915.121083     1.476135     1.463090 
4910.232150     6.595843     1.493166  2878.578544     1.475459     1.462826 
4934.783310     6.628844     1.459127  2935.731723     1.474793     1.462554 
4959.457230     6.662010     1.475982  2900.938439     1.474136     1.462275 
4984.254520     6.695343     1.477508  2885.838696     1.473487     1.461989 
5009.175790     6.728843     1.434926  2967.116521     1.472845     1.461695 
5034.221670     6.762512     1.458071  2914.069983     1.472209     1.461393 
5059.392780     6.796349     1.467297  2891.079543     1.471578     1.461083 
5084.689740     6.830356     1.478761  2862.151627     1.470951     1.460764 
5110.113190     6.864534     1.438420  2930.873554     1.470327     1.460436 
5135.663750     6.898884     1.436630  2929.601432     1.469705     1.460100 
5161.342070     6.933406     1.467249  2861.386168     1.469085     1.459754 
5187.148780     6.968101     1.471999  2843.613290     1.468465     1.459398 
5213.084530     7.002970     1.450441  2877.405139     1.467845     1.459032 
5239.149950     7.038014     1.473112  2827.721908     1.467225     1.458657 
5265.345700     7.073235     1.466624  2832.093653     1.466603     1.458271 
5291.672430     7.108632     1.459894  2833.562205     1.465980     1.457874 
5318.130790     7.144207     1.490863  2766.459311     1.465353     1.457467 
5344.721440     7.179960     1.492239  2753.828990     1.464724     1.457049 
5371.445050     7.215893     1.492505  2746.657864     1.464090     1.456620 
5398.302280     7.252006     1.464438  2786.905216     1.460927     1.456180 
5425.293790     7.288301     1.469622  2766.869689     1.456326     1.455728 
5452.420260     7.324778     1.440444  2812.371979     1.455364     1.455264 
5479.682360     7.361438     1.432265  2817.524556     1.454804     1.454788 
5507.080770     7.398282     1.409092  2852.151449     1.454302     1.454301 
5534.616170     7.435311     1.460342  2745.273604     1.453801     1.453801 
5562.289250     7.472526     1.425641  2799.242646     1.453289     1.453289 
5590.100700     7.509928     1.465539  2712.049239     1.452765     1.452765 
5618.051200     7.547517     1.439123  2746.243340     1.452229     1.452229 
5646.141460     7.585296     1.446609  2721.505657     1.451679     1.451679 
5674.372170     7.623264     1.474147  2660.905235     1.451118     1.451118 
5702.744030     7.661423     1.459191  2673.993021     1.450543     1.450543 
5731.257750     7.699773     1.471393  2641.192350     1.449956     1.449956 
5759.914040     7.738316     1.454586  2656.871636     1.449356     1.449356 
5788.713610     7.777053     1.492964  2578.190076     1.448743     1.448743 
5817.657180     7.815984     1.480816  2587.765231     1.448117     1.448117 
5846.745460     7.855110     1.454002  2619.706767     1.447479     1.447479 
5875.979190     7.894433     1.463612  2593.144508     1.446827     1.446827 
5905.359080     7.933954     1.462288  2580.873202     1.446163     1.446163 
5934.885880     7.973673     1.445477  2596.808827     1.445487     1.445487 
5964.560310     8.013592     1.447892  2574.996227     1.444797     1.444797 
5994.383110     8.053711     1.466671  2527.985282     1.444096     1.444096 
6024.355030     8.094032     1.491210  2474.233402     1.443381     1.443381 
6054.476800     8.134555     1.470314  2494.583816     1.442655     1.442655 
6084.749190     8.175282     1.503971  2424.019475     1.441916     1.441916 
6115.172930     8.216213     1.468669  2468.498367     1.441166     1.441166 
6145.748800     8.257350     1.416204  2543.176329     1.440404     1.440404 
6176.477540     8.298693     1.445689  2476.997462     1.439630     1.439630 
6207.359930     8.340245     1.480183  2404.114435     1.438845     1.438845 
6238.396730     8.382005     1.469769  2407.950053     1.438049     1.438049 
6269.588710     8.423975     1.458584  2409.302375     1.437242     1.437242 
6300.936650     8.466155     1.458927  2394.543126     1.436425     1.436425 
6332.441340     8.508548     1.465068  2367.081504     1.435598     1.435598 
6364.103540     8.551153     1.401155  2453.797914     1.434760     1.434760 
6395.924060     8.593973     1.458383  2347.223925     1.433914     1.433914 
6427.903680     8.637008     1.422422  2389.220565     1.433059     1.433059 
6460.043200     8.680259     1.392628  2420.590755     1.432195     1.432195 
6492.343420     8.723727     1.405293  2381.852214     1.431322     1.431322 
6524.805130     8.767414     1.428057  2327.442254     1.430443     1.430443 
6557.429160     8.811320     1.420247  2322.529753     1.429556     1.429556 
6590.216310     8.855447     1.404151  2329.815508     1.428663     1.428663 
6623.167390     8.899796     1.438480  2262.309152     1.427764     1.427764 
6656.283220     8.944368     1.402842  2298.547190     1.426859     1.426859 
6689.564640     8.989163     1.416436  2262.285480     1.425950     1.425950 
6723.012460     9.034184     1.387732  2287.905938     1.425036     1.425036 
6756.627530     9.079431     1.441455  2189.160296     1.424119     1.424119 
6790.410660     9.124905     1.395381  2238.786898     1.423200     1.423200 
6824.362720     9.170608     1.440563  2153.928159     1.422279     1.422279 
6858.484530     9.216541     1.365122  2250.687707     1.421356     1.421356 
6892.776950     9.262704     1.383835  2202.381812     1.420433     1.420433 
6927.240840     9.309100     1.369925  2205.131607     1.419511     1.419511 
6961.877040     9.355729     1.434135  2092.259037     1.418590     1.418590 
6996.686430     9.402592     1.361095  2179.392844     1.417672     1.417672 
7031.669860     9.449690     1.361784  2166.304897     1.416756     1.416756 
7066.828210     9.497026     1.424843  2052.289913     1.415845     1.415845 
7102.162350     9.544599     1.419939  2040.778273     1.414940     1.414940 
7137.673160     9.592412     1.398107  2054.424383     1.414041     1.414041 
7173.361530     9.640465     1.332227  2135.774172     1.413149     1.413149 
7209.228330     9.688759     1.388237  2031.535263     1.412266     1.412266 
7245.274480     9.737297     1.368419  2043.096111     1.411392     1.411392 
7281.500850     9.786078     1.444678  1919.761636     1.410529     1.410529 
7317.908350     9.835105     1.371625  2001.238422     1.409679     1.409679 
7354.497890     9.884378     1.394548  1949.313144     1.408842     1.408842 
7391.270380     9.933899     1.410739  1910.529016     1.408020     1.408020 
7428.226740     9.983669     1.398621  1908.668138     1.407214     1.407214 
7465.367870    10.033689     1.387966  1906.501935     1.406425     1.406425 
7502.694710    10.083961     1.398628  1874.357266     1.405656     1.405656 
7540.208180    10.134485     1.366017  1898.398197     1.404906     1.404906 
7577.909220    10.185264     1.404742  1830.262926     1.404179     1.404179 
7615.798770    10.236298     1.382736  1838.228607     1.403474     1.403474 
7653.877760    10.287589     1.431169  1760.406868     1.402795     1.402795 
7692.147150    10.339137     1.418347  1758.974824     1.402142     1.402142 
7730.607890    10.390945     1.391083  1777.292519     1.401518     1.401518 
7769.260930    10.443014     1.396908  1753.010108     1.400923     1.400923 
7808.107230    10.495344     1.399379  1731.255867     1.400359     1.400359 
7847.147770    10.547938     1.436905  1668.620821     1.399829     1.399829 
7886.383510    10.600796     1.408381  1686.272961     1.399334     1.399334 
7925.815420    10.653920     1.408187  1667.863128     1.398875     1.398875 
7965.444500    10.707311     1.455766  1597.000065     1.398456     1.398456 
8005.271720    10.760971     1.386815  1659.694972     1.398076     1.398076 
8045.298080    10.814901     1.442917  1580.464884     1.397739     1.397739 
8085.524570    10.869102     1.339816  1680.314295     1.397447     1.397447 
8125.952200    10.923575     1.398258  1595.330565     1.397200     1.397200 
8166.581960    10.978323     1.367119  1614.199417     1.397002     1.397002 
8207.414870    11.033347     1.438106  1518.973986     1.396853     1.396853 
8248.451940    11.088647     1.403647  1537.634873     1.396757     1.396757 
8289.694200    11.144225     1.391389  1533.165941     1.396716     1.396716 
8331.142670    11.200083     1.413686  1493.074660     1.396730     1.396730 
8372.798390    11.256222     1.395600  1496.243573     1.396803     1.396803 
8414.662380    11.312644     1.454772  1418.101735     1.396936     1.396936 
8456.735690    11.369350     1.364135  1492.672045     1.397132     1.397132 
8499.019370    11.426341     1.409103  1430.839008     1.397392     1.397392 
8541.514460    11.483618     1.429661  1393.332916     1.397719     1.397719 
8584.222040    11.541185     1.436178  1371.004717     1.398115     1.398115 
8627.143150    11.599040     1.419826  1371.289042     1.398582     1.398582 
8670.278860    11.657187     1.360660  1413.540452     1.399122     1.399122 
8713.630260    11.715627     1.458123  1303.355010     1.399738     1.399738 
8757.198410    11.774361     1.398985  1343.009817     1.400431     1.400431 
8800.984400    11.833390     1.458770  1274.235650     1.401203     1.401203 
8844.989320    11.892717     1.376050  1334.095883     1.402057     1.402057 
8889.214270    11.952342     1.399808  1295.412127     1.402995     1.402995 
8933.660340    12.012267     1.426926  1256.372423     1.404019     1.404019 
8978.328640    12.072495     1.446052  1226.029526     1.405130     1.405130 
9023.220290    12.133025     1.445958  1212.305501     1.406331     1.406331 
9068.336390    12.193860     1.439922  1201.965598     1.407624     1.407624 
9113.678070    12.255001     1.431724  1195.215063     1.409011     1.409011 
9159.246460    12.316450     1.430893  1179.070326     1.410494     1.410494 
9205.042690    12.378209     1.443585  1155.868320     1.412074     1.412074 
9251.067900    12.440279     1.341017  1227.625468     1.413753     1.413753 
9297.323240    12.502661     1.392408  1168.769736     1.415533     1.415533 
9343.809860    12.565357     1.441783  1115.136832     1.417416     1.417416 
9390.528910    12.628369     1.408923  1125.816978     1.419403     1.419403 
9437.481550    12.691699     1.443846  1086.654974     1.421496     1.421496 
9484.668960    12.755347     1.388093  1113.409485     1.423696     1.423696 
9532.092310    12.819316     1.433853  1063.921357     1.426005     1.426005 
9579.752770    12.883607     1.409858  1067.386194     1.428423     1.428423 
9627.651530    12.948222     1.429767  1040.023722     1.430952     1.430952 
9675.789790    13.013162     1.395542  1051.127778     1.433593     1.433593 
9724.168740    13.078430     1.461664   989.281228     1.436346     1.436346 
9772.789580    13.144026     1.480700   963.216973     1.439212     1.439212 
9821.653530    13.209953     1.437724   978.090169     1.442192     1.442192 
9870.761800    13.276211     1.376871  1007.675531     1.445286     1.445286 
9920.115610    13.342804     1.459630   940.199676     1.448495     1.448495 
9969.716180    13.409732     1.416697   955.562170     1.451818     1.451818 
10019.564770    13.476998     1.432772   931.565343     1.455255     1.455255 
#######	End powder diffraction data	#######


#######	Begin powder diffraction data	#######
data_POL126528-b_2-TOF.dat_0
_pd_block_id	POL126528-b_2-TOF.dat_0
_pd_calc_method	Rietveld
_diffrn_radiation_probe	neutron
_pd_instr_special_details	POLARIS_Diffractometer_at_ISIS
_pd_meas_scan_method	tof
_refine_ls_goodness_of_fit_all	4.62869
_pd_proc_ls_prof_R_factor	0.04099
_pd_proc_ls_prof_wR_factor	0.05578
_pd_proc_ls_prof_wR_expected	0.01205
loop_
	_pd_phase_id
	_pd_phase_block_id
	_pd_phase_mass_%
1	LSF551_reduced_cubic_0	79.224(5)
2	LSF551_reduced_magnetic_only_0	20.776(5)
loop_
	_refln_index_h
	_refln_index_k
	_refln_index_l
	_pd_refln_phase_id
	_refln_d_spacing
	_refln_F_squared_calc
	_refln_F_squared_meas
   1    0    0 1    3.912922     5.481228     5.577027
   1    1    0 1    2.766854    34.883117    35.298443
   1    1    1 1    2.259127    23.695915    24.374176
   2    0    0 1    1.956461   113.235009   112.524410
   2    1    0 1    1.749912    22.894124    21.681265
   2    1    1 1    1.597444    91.254249    88.905830
   2    2    0 1    1.383427   178.699256   179.467152
   2    2    1 1    1.304307    21.706533    22.294296
   2    2    2 1    1.129563    94.758911    95.167325
   3    0    0 1    1.304307     0.891176     0.915307
   3    1    0 1    1.237375    56.912368    58.095698
   3    1    1 1    1.179790    24.926405    25.436945
   3    2    0 1    1.085249     5.661603     5.662618
   3    2    1 1    1.045772   139.986795   137.791157
   3    2    2 1    0.949023     6.945801     6.867024
   3    3    0 1    0.922285    27.080007    26.845460
   3    3    1 1    0.897686     6.107447     6.310763
   3    3    2 1    0.834238    61.239467    61.992279
   3    3    3 1    0.753042     0.183010     0.182189
   4    0    0 1    0.978231    63.710309    61.505749
   4    1    0 1    0.949023    24.269492    23.994235
   4    1    1 1    0.922285   118.252665   117.228446
   4    2    0 1    0.874956   203.118069   204.315848
   4    2    1 1    0.853870    39.333678    39.398051
   4    2    2 1    0.798722   164.364442   165.148205
   4    3    0 1    0.782584    10.247110    10.510367
   4    3    1 1    0.767387   167.896481   170.579384
   4    3    2 1    0.726611    18.816297    18.257760
   4    4    0 1    0.691713    58.924305    60.803383
   4    4    1 1    0.681152    13.052987    14.386850
   5    0    0 1    0.782584     0.002755     0.002826
   5    1    0 1    0.767387    37.204338    37.798844
   5    1    1 1    0.753042     3.282132     3.267419
   5    2    0 1    0.726611     0.399562     0.387702
   5    2    1 1    0.714399    87.180980    85.932883
   5    2    2 1    0.681152     1.310815     1.444765
   0    0    2 2    6.777380     0.000000     0.000000
   0    0    3 2    4.518253     0.000000     0.000000
   0    0    4 2    3.388690     0.000000     0.000000
   0    0    5 2    2.710952     0.000000     0.000000
   0    0    6 2    2.259127     0.000000     0.000000
   0    0    7 2    1.936394     0.000000     0.000000
   0    0    8 2    1.694345     0.000000     0.000000
   0    0    9 2    1.506084     0.000000     0.000000
   0    0   10 2    1.355476     0.000000     0.000000
   0    0   11 2    1.232251     0.000000     0.000000
   0    0   12 2    1.129563     0.000000     0.000000
   0    0   13 2    1.042674     0.000000     0.000000
   0    0   14 2    0.968197     0.000000     0.000000
   0    0   15 2    0.903651     0.000000     0.000000
   0    0   16 2    0.847172     0.000000     0.000000
   0    0   17 2    0.797339     0.000000     0.000000
   0    0   18 2    0.753042     0.000000     0.000000
   0    0   19 2    0.713408     0.000000     0.000000
   0    0   20 2    0.677738     0.000000     0.000000
   1    0  -19 2    0.705633     0.000000     0.000000
   1    0  -18 2    0.743914     0.000000     0.000000
   1    0  -17 2    0.786527     0.001103     0.001126
   1    0  -16 2    0.834238     0.000000     0.000000
   1    0  -15 2    0.888002     0.000000     0.000000
   1    0  -14 2    0.949023     0.000000     0.000000
   1    0  -13 2    1.018838     0.000000     0.000000
   1    0  -12 2    1.099436     0.000000     0.000000
   1    0  -11 2    1.193430     0.057962     0.059170
   1    0  -10 2    1.304307     0.000000     0.000000
   1    0   -9 2    1.436802     0.000000     0.000000
   1    0   -8 2    1.597444     0.000000     0.000000
   1    0   -7 2    1.795372     0.000000     0.000000
   1    0   -6 2    2.043457     0.000000     0.000000
   1    0   -5 2    2.359581     1.607626     1.685332
   1    0   -4 2    2.766854     0.000000     0.000000
   1    0   -3 2    3.287512     0.000000     0.000000
   1    0   -2 2    3.912922     0.000000     0.000000
   1    0   -1 2    4.518253     0.000000     0.000000
   1    0    0 2    4.792331     0.000000     0.000000
   1    0    1 2    4.518253    10.221623    10.049223
   1    0    2 2    3.912922     0.000000     0.000000
   1    0    3 2    3.287512     0.000000     0.000000
   1    0    4 2    2.766854     0.000000     0.000000
   1    0    5 2    2.359581     0.000000     0.000000
   1    0    6 2    2.043457     0.000000     0.000000
   1    0    7 2    1.795372     0.552146     0.525681
   1    0    8 2    1.597444     0.000000     0.000000
   1    0    9 2    1.436802     0.000000     0.000000
   1    0   10 2    1.304307     0.000000     0.000000
   1    0   11 2    1.193430     0.000000     0.000000
   1    0   12 2    1.099436     0.000000     0.000000
   1    0   13 2    1.018838     0.017294     0.016759
   1    0   14 2    0.949023     0.000000     0.000000
   1    0   15 2    0.888002     0.000000     0.000000
   1    0   16 2    0.834238     0.000000     0.000000
   1    0   17 2    0.786527     0.000000     0.000000
   1    0   18 2    0.743914     0.000000     0.000000
   1    0   19 2    0.705633     0.000193     0.000193
   2   -1    0 2    2.766854     0.000000     0.000000
   2   -1    1 2    2.710952     0.000000     0.000000
   2   -1    2 2    2.561609     0.000000     0.000000
   2   -1    3 2    2.359581     9.645758    10.111994
   2   -1    4 2    2.143196     0.000000     0.000000
   2   -1    5 2    1.936394     0.000000     0.000000
   2   -1    6 2    1.749912     0.000000     0.000000
   2   -1    7 2    1.586465     0.000000     0.000000
   2   -1    8 2    1.444942     0.000000     0.000000
   2   -1    9 2    1.322809     0.678070     0.693286
   2   -1   10 2    1.217253     0.000000     0.000000
   2   -1   11 2    1.125662     0.000000     0.000000
   2   -1   12 2    1.045772     0.000000     0.000000
   2   -1   13 2    0.975693     0.000000     0.000000
   2   -1   14 2    0.913862     0.000000     0.000000
   2   -1   15 2    0.858998     0.019680     0.019630
   2   -1   16 2    0.810052     0.000000     0.000000
   2   -1   17 2    0.766160     0.000000     0.000000
   2   -1   18 2    0.726611     0.000000     0.000000
   2   -1   19 2    0.690815     0.000000     0.000000
   2    0  -19 2    0.683747     0.000402     0.000434
   2    0  -18 2    0.718401     0.000000     0.000000
   2    0  -17 2    0.756553     0.000000     0.000000
   2    0  -16 2    0.798722     0.000000     0.000000
   2    0  -15 2    0.845523     0.000000     0.000000
   2    0  -14 2    0.897686     0.000000     0.000000
   2    0  -13 2    0.956079     0.039268     0.038717
   2    0  -12 2    1.021728     0.000000     0.000000
   2    0  -11 2    1.095837     0.000000     0.000000
   2    0  -10 2    1.179790     0.000000     0.000000
   2    0   -9 2    1.275125     0.000000     0.000000
   2    0   -8 2    1.383427     0.000000     0.000000
   2    0   -7 2    1.506084     0.944769     0.928485
   2    0   -6 2    1.643756     0.000000     0.000000
   2    0   -5 2    1.795372     0.000000     0.000000
   2    0   -4 2    1.956461     0.000000     0.000000
   2    0   -3 2    2.116898     0.000000     0.000000
   2    0   -2 2    2.259127     0.000000     0.000000
   2    0   -1 2    2.359581     6.430505     6.741329
   2    0    0 2    2.396166     0.000000     0.000000
   2    0    1 2    2.359581     0.000000     0.000000
   2    0    2 2    2.259127     0.000000     0.000000
   2    0    3 2    2.116898     0.000000     0.000000
   2    0    4 2    1.956461     0.000000     0.000000
   2    0    5 2    1.795372     2.208584     2.102724
   2    0    6 2    1.643756     0.000000     0.000000
   2    0    7 2    1.506084     0.000000     0.000000
   2    0    8 2    1.383427     0.000000     0.000000
   2    0    9 2    1.275125     0.000000     0.000000
   2    0   10 2    1.179790     0.000000     0.000000
   2    0   11 2    1.095837     0.124606     0.125269
   2    0   12 2    1.021728     0.000000     0.000000
   2    0   13 2    0.956079     0.000000     0.000000
   2    0   14 2    0.897686     0.000000     0.000000
   2    0   15 2    0.845523     0.000000     0.000000
   2    0   16 2    0.798722     0.000000     0.000000
   2    0   17 2    0.756553     0.002524     0.002522
   2    0   18 2    0.718401     0.000000     0.000000
   2    0   19 2    0.683747     0.000000     0.000000
   3   -1  -18 2    0.695344     0.000000     0.000000
   3   -1  -17 2    0.729764     0.004959     0.004814
   3   -1  -16 2    0.767387     0.000000     0.000000
   3   -1  -15 2    0.808609     0.000000     0.000000
   3   -1  -14 2    0.853870     0.000000     0.000000
   3   -1  -13 2    0.903651     0.000000     0.000000
   3   -1  -12 2    0.958466     0.000000     0.000000
   3   -1  -11 2    1.018838     0.242119     0.234623
   3   -1  -10 2    1.085249     0.000000     0.000000
   3   -1   -9 2    1.158061     0.000000     0.000000
   3   -1   -8 2    1.237375     0.000000     0.000000
   3   -1   -7 2    1.322809     0.000000     0.000000
   3   -1   -6 2    1.413181     0.000000     0.000000
   3   -1   -5 2    1.506084     3.306690     3.249699
   3   -1   -4 2    1.597444     0.000000     0.000000
   3   -1   -3 2    1.681261     0.000000     0.000000
   3   -1   -2 2    1.749912     0.000000     0.000000
   3   -1   -1 2    1.795372     0.000000     0.000000
   3   -1    0 2    1.811331     0.000000     0.000000
   3   -1    1 2    1.795372     7.730046     7.359536
   3   -1    2 2    1.749912     0.000000     0.000000
   3   -1    3 2    1.681261     0.000000     0.000000
   3   -1    4 2    1.597444     0.000000     0.000000
   3   -1    5 2    1.506084     0.000000     0.000000
   3   -1    6 2    1.413181     0.000000     0.000000
   3   -1    7 2    1.322809     1.582164     1.617667
   3   -1    8 2    1.237375     0.000000     0.000000
   3   -1    9 2    1.158061     0.000000     0.000000
   3   -1   10 2    1.085249     0.000000     0.000000
   3   -1   11 2    1.018838     0.000000     0.000000
   3   -1   12 2    0.958466     0.000000     0.000000
   3   -1   13 2    0.903651     0.079140     0.081121
   3   -1   14 2    0.853870     0.000000     0.000000
   3   -1   15 2    0.808609     0.000000     0.000000
   3   -1   16 2    0.767387     0.000000     0.000000
   3   -1   17 2    0.729764     0.000000     0.000000
   3   -1   18 2    0.695344     0.000000     0.000000
   3    0  -18 2    0.681152     0.000000     0.000000
   3    0  -17 2    0.713408     0.000000     0.000000
   3    0  -16 2    0.748436     0.000000     0.000000
   3    0  -15 2    0.786527     0.009926     0.010131
   3    0  -14 2    0.827989     0.000000     0.000000
   3    0  -13 2    0.873139     0.000000     0.000000
   3    0  -12 2    0.922285     0.000000     0.000000
   3    0  -11 2    0.975693     0.000000     0.000000
   3    0  -10 2    1.033541     0.000000     0.000000
   3    0   -9 2    1.095837     0.280363     0.281854
   3    0   -8 2    1.162311     0.000000     0.000000
   3    0   -7 2    1.232251     0.000000     0.000000
   3    0   -6 2    1.304307     0.000000     0.000000
   3    0   -5 2    1.376277     0.000000     0.000000
   3    0   -4 2    1.444942     0.000000     0.000000
   3    0   -3 2    1.506084     2.125729     2.089092
   3    0   -2 2    1.554838     0.000000     0.000000
   3    0   -1 2    1.586465     0.000000     0.000000
   3    0    0 2    1.597444     0.000000     0.000000
   3    0    1 2    1.586465     0.000000     0.000000
   3    0    2 2    1.554838     0.000000     0.000000
   3    0    3 2    1.506084     2.125729     2.089092
   3    0    4 2    1.444942     0.000000     0.000000
   3    0    5 2    1.376277     0.000000     0.000000
   3    0    6 2    1.304307     0.000000     0.000000
   3    0    7 2    1.232251     0.000000     0.000000
   3    0    8 2    1.162311     0.000000     0.000000
   3    0    9 2    1.095837     0.280363     0.281854
   3    0   10 2    1.033541     0.000000     0.000000
   3    0   11 2    0.975693     0.000000     0.000000
   3    0   12 2    0.922285     0.000000     0.000000
   3    0   13 2    0.873139     0.000000     0.000000
   3    0   14 2    0.827989     0.000000     0.000000
   3    0   15 2    0.786527     0.009926     0.010131
   3    0   16 2    0.748436     0.000000     0.000000
   3    0   17 2    0.713408     0.000000     0.000000
   3    0   18 2    0.681152     0.000000     0.000000
   4   -2    0 2    1.383427     0.000000     0.000000
   4   -2    1 2    1.376277     0.000000     0.000000
   4   -2    2 2    1.355476     0.000000     0.000000
   4   -2    3 2    1.322809     2.712281     2.773144
   4   -2    4 2    1.280804     0.000000     0.000000
   4   -2    5 2    1.232251     0.000000     0.000000
   4   -2    6 2    1.179790     0.000000     0.000000
   4   -2    7 2    1.125662     0.000000     0.000000
   4   -2    8 2    1.071598     0.000000     0.000000
   4   -2    9 2    1.018838     0.415061     0.402212
   4   -2   10 2    0.968197     0.000000     0.000000
   4   -2   11 2    0.920157     0.000000     0.000000
   4   -2   12 2    0.874956     0.000000     0.000000
   4   -2   13 2    0.832662     0.000000     0.000000
   4   -2   14 2    0.793232     0.000000     0.000000
   4   -2   15 2    0.756553     0.015145     0.015134
   4   -2   16 2    0.722471     0.000000     0.000000
   4   -2   17 2    0.690815     0.000000     0.000000
   4   -1  -17 2    0.683747     0.000000     0.000000
   4   -1  -16 2    0.714399     0.000000     0.000000
   4   -1  -15 2    0.747298     0.000000     0.000000
   4   -1  -14 2    0.782584     0.000000     0.000000
   4   -1  -13 2    0.820371     0.049562     0.050734
   4   -1  -12 2    0.860728     0.000000     0.000000
   4   -1  -11 2    0.903651     0.000000     0.000000
   4   -1  -10 2    0.949023     0.000000     0.000000
   4   -1   -9 2    0.996566     0.000000     0.000000
   4   -1   -8 2    1.045772     0.000000     0.000000
   4   -1   -7 2    1.095837     0.809938     0.814246
   4   -1   -6 2    1.145586     0.000000     0.000000
   4   -1   -5 2    1.193430     0.000000     0.000000
   4   -1   -4 2    1.237375     0.000000     0.000000
   4   -1   -3 2    1.275125     0.000000     0.000000
   4   -1   -2 2    1.304307     0.000000     0.000000
   4   -1   -1 2    1.322809     2.938304     3.004239
   4   -1    0 2    1.329154     0.000000     0.000000
   4   -1    1 2    1.322809     0.000000     0.000000
   4   -1    2 2    1.304307     0.000000     0.000000
   4   -1    3 2    1.275125     0.000000     0.000000
   4   -1    4 2    1.237375     0.000000     0.000000
   4   -1    5 2    1.193430     1.507007     1.538423
   4   -1    6 2    1.145586     0.000000     0.000000
   4   -1    7 2    1.095837     0.000000     0.000000
   4   -1    8 2    1.045772     0.000000     0.000000
   4   -1    9 2    0.996566     0.000000     0.000000
   4   -1   10 2    0.949023     0.000000     0.000000
   4   -1   11 2    0.903651     0.146974     0.150654
   4   -1   12 2    0.860728     0.000000     0.000000
   4   -1   13 2    0.820371     0.000000     0.000000
   4   -1   14 2    0.782584     0.000000     0.000000
   4   -1   15 2    0.747298     0.000000     0.000000
   4   -1   16 2    0.714399     0.000000     0.000000
   4   -1   17 2    0.683747     0.002616     0.002824
   4    0  -16 2    0.691713     0.000000     0.000000
   4    0  -15 2    0.721447     0.000000     0.000000
   4    0  -14 2    0.753042     0.000000     0.000000
   4    0  -13 2    0.786527     0.000000     0.000000
   4    0  -12 2    0.821878     0.000000     0.000000
   4    0  -11 2    0.858998     0.052480     0.052346
   4    0  -10 2    0.897686     0.000000     0.000000
   4    0   -9 2    0.937602     0.000000     0.000000
   4    0   -8 2    0.978230     0.000000     0.000000
   4    0   -7 2    1.018838     0.000000     0.000000
   4    0   -6 2    1.058449     0.000000     0.000000
   4    0   -5 2    1.095837     0.498423     0.501074
   4    0   -4 2    1.129563     0.000000     0.000000
   4    0   -3 2    1.158061     0.000000     0.000000
   4    0   -2 2    1.179790     0.000000     0.000000
   4    0   -1 2    1.193430     0.000000     0.000000
   4    0    0 2    1.198083     0.000000     0.000000
   4    0    1 2    1.193430     0.927389     0.946722
   4    0    2 2    1.179790     0.000000     0.000000
   4    0    3 2    1.158061     0.000000     0.000000
   4    0    4 2    1.129563     0.000000     0.000000
   4    0    5 2    1.095837     0.000000     0.000000
   4    0    6 2    1.058449     0.000000     0.000000
   4    0    7 2    1.018838     0.276707     0.268141
   4    0    8 2    0.978231     0.000000     0.000000
   4    0    9 2    0.937602     0.000000     0.000000
   4    0   10 2    0.897686     0.000000     0.000000
   4    0   11 2    0.858998     0.000000     0.000000
   4    0   12 2    0.821878     0.000000     0.000000
   4    0   13 2    0.786527     0.017646     0.018010
   4    0   14 2    0.753042     0.000000     0.000000
   4    0   15 2    0.721447     0.000000     0.000000
   4    0   16 2    0.691713     0.000000     0.000000
   5   -2  -15 2    0.698106     0.000000     0.000000
   5   -2  -14 2    0.726611     0.000000     0.000000
   5   -2  -13 2    0.756553     0.000000     0.000000
   5   -2  -12 2    0.787854     0.000000     0.000000
   5   -2  -11 2    0.820371     0.072436     0.074150
   5   -2  -10 2    0.853870     0.000000     0.000000
   5   -2   -9 2    0.888002     0.000000     0.000000
   5   -2   -8 2    0.922285     0.000000     0.000000
   5   -2   -7 2    0.956079     0.000000     0.000000
   5   -2   -6 2    0.988582     0.000000     0.000000
   5   -2   -5 2    1.018838     0.657180     0.636835
   5   -2   -4 2    1.045772     0.000000     0.000000
   5   -2   -3 2    1.068265     0.000000     0.000000
   5   -2   -2 2    1.085249     0.000000     0.000000
   5   -2   -1 2    1.095837     0.000000     0.000000
   5   -2    0 2    1.099436     0.000000     0.000000
   5   -2    1 2    1.095837     1.183756     1.190052
   5   -2    2 2    1.085249     0.000000     0.000000
   5   -2    3 2    1.068265     0.000000     0.000000
   5   -2    4 2    1.045772     0.000000     0.000000
   5   -2    5 2    1.018838     0.000000     0.000000
   5   -2    6 2    0.988582     0.000000     0.000000
   5   -2    7 2    0.956079     0.373045     0.367814
   5   -2    8 2    0.922285     0.000000     0.000000
   5   -2    9 2    0.888002     0.000000     0.000000
   5   -2   10 2    0.853870     0.000000     0.000000
   5   -2   11 2    0.820371     0.000000     0.000000
   5   -2   12 2    0.787854     0.000000     0.000000
   5   -2   13 2    0.756553     0.023979     0.023962
   5   -2   14 2    0.726611     0.000000     0.000000
   5   -2   15 2    0.698106     0.000000     0.000000
   5   -1  -15 2    0.683747     0.004225     0.004561
   5   -1  -14 2    0.710462     0.000000     0.000000
   5   -1  -13 2    0.738375     0.000000     0.000000
   5   -1  -12 2    0.767387     0.000000     0.000000
   5   -1  -11 2    0.797339     0.000000     0.000000
   5   -1  -10 2    0.827989     0.000000     0.000000
   5   -1   -9 2    0.858998     0.137761     0.137408
   5   -1   -8 2    0.889914     0.000000     0.000000
   5   -1   -7 2    0.920157     0.000000     0.000000
   5   -1   -6 2    0.949023     0.000000     0.000000
   5   -1   -5 2    0.975693     0.000000     0.000000
   5   -1   -4 2    0.999270     0.000000     0.000000
   5   -1   -3 2    1.018838     0.726357     0.703870
   5   -1   -2 2    1.033541     0.000000     0.000000
   5   -1   -1 2    1.042674     0.000000     0.000000
   5   -1    0 2    1.045772     0.000000     0.000000
   5   -1    1 2    1.042674     0.000000     0.000000
   5   -1    2 2    1.033541     0.000000     0.000000
   5   -1    3 2    1.018838     0.726357     0.703870
   5   -1    4 2    0.999270     0.000000     0.000000
   5   -1    5 2    0.975693     0.000000     0.000000
   5   -1    6 2    0.949023     0.000000     0.000000
   5   -1    7 2    0.920157     0.000000     0.000000
   5   -1    8 2    0.889914     0.000000     0.000000
   5   -1    9 2    0.858998     0.137761     0.137408
   5   -1   10 2    0.827989     0.000000     0.000000
   5   -1   11 2    0.797339     0.000000     0.000000
   5   -1   12 2    0.767387     0.000000     0.000000
   5   -1   13 2    0.738375     0.000000     0.000000
   5   -1   14 2    0.710462     0.000000     0.000000
   5   -1   15 2    0.683747     0.004225     0.004561
   5    0  -14 2    0.681152     0.000000     0.000000
   5    0  -13 2    0.705633     0.004826     0.004820
   5    0  -12 2    0.730824     0.000000     0.000000
   5    0  -11 2    0.756553     0.000000     0.000000
   5    0  -10 2    0.782584     0.000000     0.000000
   5    0   -9 2    0.808609     0.000000     0.000000
   5    0   -8 2    0.834238     0.000000     0.000000
   5    0   -7 2    0.858998     0.082001     0.081791
   5    0   -6 2    0.882340     0.000000     0.000000
   5    0   -5 2    0.903651     0.000000     0.000000
   5    0   -4 2    0.922285     0.000000     0.000000
   5    0   -3 2    0.937602     0.000000     0.000000
   5    0   -2 2    0.949023     0.000000     0.000000
   5    0   -1 2    0.956079     0.245424     0.241983
   5    0    0 2    0.958466     0.000000     0.000000
   5    0    1 2    0.956079     0.000000     0.000000
   5    0    2 2    0.949023     0.000000     0.000000
   5    0    3 2    0.937602     0.000000     0.000000
   5    0    4 2    0.922285     0.000000     0.000000
   5    0    5 2    0.903651     0.141321     0.144859
   5    0    6 2    0.882340     0.000000     0.000000
   5    0    7 2    0.858998     0.000000     0.000000
   5    0    8 2    0.834238     0.000000     0.000000
   5    0    9 2    0.808609     0.000000     0.000000
   5    0   10 2    0.782584     0.000000     0.000000
   5    0   11 2    0.756553     0.015776     0.015765
   5    0   12 2    0.730824     0.000000     0.000000
   5    0   13 2    0.705633     0.000000     0.000000
   5    0   14 2    0.681152     0.000000     0.000000
   6   -3    0 2    0.922285     0.000000     0.000000
   6   -3    1 2    0.920157     0.000000     0.000000
   6   -3    2 2    0.913862     0.000000     0.000000
   6   -3    3 2    0.903651     0.305254     0.312896
   6   -3    4 2    0.889914     0.000000     0.000000
   6   -3    5 2    0.873139     0.000000     0.000000
   6   -3    6 2    0.853870     0.000000     0.000000
   6   -3    7 2    0.832662     0.000000     0.000000
   6   -3    8 2    0.810052     0.000000     0.000000
   6   -3    9 2    0.786527     0.059554     0.060785
   6   -3   10 2    0.762515     0.000000     0.000000
   6   -3   11 2    0.738375     0.000000     0.000000
   6   -3   12 2    0.714399     0.000000     0.000000
   6   -3   13 2    0.690815     0.000000     0.000000
   6   -2  -13 2    0.683747     0.005634     0.006081
   6   -2  -12 2    0.706591     0.000000     0.000000
   6   -2  -11 2    0.729764     0.000000     0.000000
   6   -2  -10 2    0.753042     0.000000     0.000000
   6   -2   -9 2    0.776143     0.000000     0.000000
   6   -2   -8 2    0.798722     0.000000     0.000000
   6   -2   -7 2    0.820371     0.106748     0.109274
   6   -2   -6 2    0.840630     0.000000     0.000000
   6   -2   -5 2    0.858998     0.000000     0.000000
   6   -2   -4 2    0.874956     0.000000     0.000000
   6   -2   -3 2    0.888002     0.000000     0.000000
   6   -2   -2 2    0.897686     0.000000     0.000000
   6   -2   -1 2    0.903651     0.316559     0.324485
   6   -2    0 2    0.905665     0.000000     0.000000
   6   -2    1 2    0.903651     0.000000     0.000000
   6   -2    2 2    0.897686     0.000000     0.000000
   6   -2    3 2    0.888002     0.000000     0.000000
   6   -2    4 2    0.874956     0.000000     0.000000
   6   -2    5 2    0.858998     0.183682     0.183211
   6   -2    6 2    0.840630     0.000000     0.000000
   6   -2    7 2    0.820371     0.000000     0.000000
   6   -2    8 2    0.798722     0.000000     0.000000
   6   -2    9 2    0.776143     0.000000     0.000000
   6   -2   10 2    0.753042     0.000000     0.000000
   6   -2   11 2    0.729764     0.019837     0.019257
   6   -2   12 2    0.706591     0.000000     0.000000
   6   -2   13 2    0.683747     0.000000     0.000000
   6   -1  -12 2    0.684619     0.000000     0.000000
   6   -1  -11 2    0.705633     0.011970     0.011955
   6   -1  -10 2    0.726611     0.000000     0.000000
   6   -1   -9 2    0.747298     0.000000     0.000000
   6   -1   -8 2    0.767387     0.000000     0.000000
   6   -1   -7 2    0.786527     0.000000     0.000000
   6   -1   -6 2    0.804327     0.000000     0.000000
   6   -1   -5 2    0.820371     0.118185     0.120982
   6   -1   -4 2    0.834238     0.000000     0.000000
   6   -1   -3 2    0.845523     0.000000     0.000000
   6   -1   -2 2    0.853870     0.000000     0.000000
   6   -1   -1 2    0.858998     0.000000     0.000000
   6   -1    0 2    0.860728     0.000000     0.000000
   6   -1    1 2    0.858998     0.203362     0.202841
   6   -1    2 2    0.853870     0.000000     0.000000
   6   -1    3 2    0.845523     0.000000     0.000000
   6   -1    4 2    0.834238     0.000000     0.000000
   6   -1    5 2    0.820371     0.000000     0.000000
   6   -1    6 2    0.804327     0.000000     0.000000
   6   -1    7 2    0.786527     0.068377     0.069790
   6   -1    8 2    0.767387     0.000000     0.000000
   6   -1    9 2    0.747298     0.000000     0.000000
   6   -1   10 2    0.726611     0.000000     0.000000
   6   -1   11 2    0.705633     0.000000     0.000000
   6   -1   12 2    0.684619     0.000000     0.000000
   6    0  -10 2    0.688139     0.000000     0.000000
   6    0   -9 2    0.705633     0.006950     0.006941
   6    0   -8 2    0.722471     0.000000     0.000000
   6    0   -7 2    0.738375     0.000000     0.000000
   6    0   -6 2    0.753042     0.000000     0.000000
   6    0   -5 2    0.766160     0.000000     0.000000
   6    0   -4 2    0.777419     0.000000     0.000000
   6    0   -3 2    0.786527     0.039703     0.040523
   6    0   -2 2    0.793232     0.000000     0.000000
   6    0   -1 2    0.797339     0.000000     0.000000
   6    0    0 2    0.798722     0.000000     0.000000
   6    0    1 2    0.797339     0.000000     0.000000
   6    0    2 2    0.793232     0.000000     0.000000
   6    0    3 2    0.786527     0.039703     0.040523
   6    0    4 2    0.777419     0.000000     0.000000
   6    0    5 2    0.766160     0.000000     0.000000
   6    0    6 2    0.753042     0.000000     0.000000
   6    0    7 2    0.738375     0.000000     0.000000
   6    0    8 2    0.722471     0.000000     0.000000
   6    0    9 2    0.705633     0.006950     0.006941
   6    0   10 2    0.688139     0.000000     0.000000
   7   -3  -10 2    0.681152     0.000000     0.000000
   7   -3   -9 2    0.698106     0.000000     0.000000
   7   -3   -8 2    0.714399     0.000000     0.000000
   7   -3   -7 2    0.729764     0.000000     0.000000
   7   -3   -6 2    0.743914     0.000000     0.000000
   7   -3   -5 2    0.756553     0.046696     0.046663
   7   -3   -4 2    0.767387     0.000000     0.000000
   7   -3   -3 2    0.776143     0.000000     0.000000
   7   -3   -2 2    0.782584     0.000000     0.000000
   7   -3   -1 2    0.786527     0.000000     0.000000
   7   -3    0 2    0.787854     0.000000     0.000000
   7   -3    1 2    0.786527     0.081611     0.083297
   7   -3    2 2    0.782584     0.000000     0.000000
   7   -3    3 2    0.776143     0.000000     0.000000
   7   -3    4 2    0.767387     0.000000     0.000000
   7   -3    5 2    0.756553     0.000000     0.000000
   7   -3    6 2    0.743914     0.000000     0.000000
   7   -3    7 2    0.729764     0.026213     0.025447
   7   -3    8 2    0.714399     0.000000     0.000000
   7   -3    9 2    0.698106     0.000000     0.000000
   7   -3   10 2    0.681152     0.000000     0.000000
   7   -2   -9 2    0.683747     0.007847     0.008471
   7   -2   -8 2    0.699033     0.000000     0.000000
   7   -2   -7 2    0.713408     0.000000     0.000000
   7   -2   -6 2    0.726611     0.000000     0.000000
   7   -2   -5 2    0.738375     0.000000     0.000000
   7   -2   -4 2    0.748436     0.000000     0.000000
   7   -2   -3 2    0.756553     0.049220     0.049186
   7   -2   -2 2    0.762515     0.000000     0.000000
   7   -2   -1 2    0.766160     0.000000     0.000000
   7   -2    0 2    0.767387     0.000000     0.000000
   7   -2    1 2    0.766160     0.000000     0.000000
   7   -2    2 2    0.762515     0.000000     0.000000
   7   -2    3 2    0.756553     0.049220     0.049186
   7   -2    4 2    0.748436     0.000000     0.000000
   7   -2    5 2    0.738375     0.000000     0.000000
   7   -2    6 2    0.726611     0.000000     0.000000
   7   -2    7 2    0.713408     0.000000     0.000000
   7   -2    8 2    0.699033     0.000000     0.000000
   7   -2    9 2    0.683747     0.007847     0.008471
   7   -1   -7 2    0.683747     0.008652     0.009339
   7   -1   -6 2    0.695344     0.000000     0.000000
   7   -1   -5 2    0.705633     0.000000     0.000000
   7   -1   -4 2    0.714399     0.000000     0.000000
   7   -1   -3 2    0.721447     0.000000     0.000000
   7   -1   -2 2    0.726611     0.000000     0.000000
   7   -1   -1 2    0.729764     0.030464     0.029573
   7   -1    0 2    0.730824     0.000000     0.000000
   7   -1    1 2    0.729764     0.000000     0.000000
   7   -1    2 2    0.726611     0.000000     0.000000
   7   -1    3 2    0.721447     0.000000     0.000000
   7   -1    4 2    0.714399     0.000000     0.000000
   7   -1    5 2    0.705633     0.016603     0.016582
   7   -1    6 2    0.695344     0.000000     0.000000
   7   -1    7 2    0.683747     0.000000     0.000000
   7    0   -3 2    0.676892     0.000000     0.000000
   7    0   -2 2    0.681152     0.000000     0.000000
   7    0   -1 2    0.683747     0.000000     0.000000
   7    0    0 2    0.684619     0.000000     0.000000
   7    0    1 2    0.683747     0.004930     0.005321
   7    0    2 2    0.681152     0.000000     0.000000
   7    0    3 2    0.676892     0.000000     0.000000
   8   -4    0 2    0.691713     0.000000     0.000000
   8   -4    1 2    0.690815     0.000000     0.000000
   8   -4    2 2    0.688139     0.000000     0.000000
   8   -4    3 2    0.683747     0.009658     0.010425
   8   -4    4 2    0.677738     0.000000     0.000000
   8   -3   -3 2    0.676892     0.000000     0.000000
   8   -3   -2 2    0.681152     0.000000     0.000000
   8   -3   -1 2    0.683747     0.009859     0.010642
   8   -3    0 2    0.684619     0.000000     0.000000
   8   -3    1 2    0.683747     0.000000     0.000000
   8   -3    2 2    0.681152     0.000000     0.000000
   8   -3    3 2    0.676892     0.000000     0.000000
loop_
	_pd_meas_time_of_flight
	_pd_proc_d_spacing
	_pd_proc_intensity_total
	_pd_proc_ls_weight
	_pd_calc_intensity_total
	_pd_proc_intensity_bkg_calc
1200.997790     0.672091     3.429231   365.567763     2.642654     2.580629 
1202.198790     0.672761     3.387140   369.800866     2.645925     2.579682 
1203.400990     0.673432     3.359466   372.898408     2.649700     2.578734 
1204.604390     0.674103     3.372859   372.231925     2.654053     2.577786 
1205.809000     0.674775     3.349056   374.379273     2.659044     2.576838 
1207.014810     0.675447     3.310391   379.459050     2.664693     2.575890 
1208.221820     0.676121     3.440077   365.943113     2.671014     2.574941 
1209.430040     0.676794     3.340282   376.999565     2.678024     2.573993 
1210.639470     0.677469     3.256343   386.632344     2.685745     2.573044 
1211.850110     0.678144     3.280139   384.411733     2.694192     2.572094 
1213.061960     0.678820     3.267225   385.808050     2.703371     2.571145 
1214.275020     0.679497     3.211759   392.603388     2.713276     2.570195 
1215.489300     0.680174     3.178271   396.385798     2.723885     2.569246 
1216.704790     0.680852     3.187791   395.641702     2.735153     2.568295 
1217.921490     0.681531     3.187619   396.592329     2.747030     2.567345 
1219.139410     0.682210     3.125377   404.338984     2.759459     2.566395 
1220.358550     0.682890     3.106381   407.059613     2.772392     2.565444 
1221.578910     0.683571     3.065693   413.088866     2.785797     2.564493 
1222.800490     0.684252     3.088036   411.025871     2.799667     2.563542 
1224.023290     0.684934     3.028896   418.619571     2.814017     2.562591 
1225.247310     0.685617     3.092833   410.250995     2.828880     2.561639 
1226.472560     0.686300     3.032004   418.598673     2.844286     2.560688 
1227.699030     0.686984     3.007491   422.014016     2.860240     2.559736 
1228.926730     0.687669     2.994161   423.731102     2.876705     2.558784 
1230.155660     0.688354     3.004476   423.090733     2.893569     2.557832 
1231.385820     0.689040     3.075365   414.062995     2.910628     2.556879 
1232.617200     0.689727     3.061868   415.824655     2.927571     2.555926 
1233.849820     0.690415     2.961044   429.835841     2.943971     2.554974 
1235.083670     0.691103     3.000798   424.875000     2.959293     2.554020 
1236.318750     0.691792     3.047267   419.675922     2.972920     2.553067 
1237.555070     0.692481     3.117798   410.456150     2.984202     2.552114 
1238.792630     0.693172     3.097312   412.642736     2.992524     2.551160 
1240.031420     0.693863     3.067837   417.462099     2.997377     2.550206 
1241.271450     0.694554     3.090619   415.257285     2.998434     2.549252 
1242.512720     0.695247     2.991008   428.394378     2.995591     2.548298 
1243.755230     0.695940     3.005414   426.928218     2.988988     2.547343 
1244.998990     0.696633     3.004425   427.066040     2.978990     2.546389 
1246.243990     0.697328     3.027344   424.640040     2.966151     2.545434 
1247.490230     0.698023     2.991818   429.570044     2.951150     2.544479 
1248.737720     0.698719     3.008535   427.658498     2.934741     2.543524 
1249.986460     0.699415     2.992501   430.535718     2.917700     2.542568 
1251.236450     0.700112     2.942114   437.975219     2.900787     2.541613 
1252.487680     0.700810     2.909152   443.150600     2.884719     2.540657 
1253.740170     0.701509     2.918505   442.905354     2.870152     2.539701 
1254.993910     0.702208     2.796045   461.999812     2.857674     2.538745 
1256.248910     0.702908     2.817900   458.155912     2.847796     2.537789 
1257.505150     0.703609     2.883490   448.877251     2.840950     2.536832 
1258.762660     0.704310     2.856754   452.803734     2.837496     2.535876 
1260.021420     0.705012     2.865502   451.814656     2.837703     2.534919 
1261.281440     0.705715     2.794381   463.511328     2.841766     2.533962 
1262.542730     0.706419     2.808260   461.514800     2.849797     2.533004 
1263.805270     0.707123     2.831429   458.268905     2.861822     2.532047 
1265.069070     0.707828     2.849534   455.538221     2.877779     2.531090 
1266.334140     0.708533     2.938213   443.372149     2.897505     2.530132 
1267.600480     0.709240     2.916073   446.956095     2.920731     2.529174 
1268.868080     0.709947     2.832475   459.306628     2.947078     2.528216 
1270.136940     0.710654     2.981055   438.302441     2.976039     2.527258 
1271.407080     0.711363     2.994539   436.554308     3.006972     2.526299 
1272.678490     0.712072     2.966726   440.380678     3.039083     2.525340 
1273.951170     0.712782     2.998664   436.508340     3.071416     2.524382 
1275.225120     0.713492     3.053498   429.144960     3.102880     2.523423 
1276.500340     0.714204     3.135683   418.747391     3.132269     2.522464 
1277.776840     0.714916     3.151634   417.177188     3.158336     2.521504 
1279.054620     0.715628     3.123736   420.881127     3.179891     2.520545 
1280.333680     0.716342     3.260866   404.024516     3.195913     2.519585 
1281.614010     0.717056     3.187208   414.022386     3.205667     2.518625 
1282.895620     0.717771     3.188124   414.799529     3.208785     2.517666 
1284.178520     0.718486     3.189678   413.628072     3.205303     2.516705 
1285.462700     0.719203     3.184879   414.521558     3.195634     2.515745 
1286.748160     0.719920     3.088968   427.458342     3.180526     2.514785 
1288.034910     0.720637     3.078673   428.619860     3.161014     2.513824 
1289.322940     0.721356     3.077983   429.731951     3.138140     2.512863 
1290.612270     0.722075     2.941640   449.261712     3.112889     2.511902 
1291.902880     0.722795     2.931603   451.806974     3.086188     2.510941 
1293.194780     0.723515     2.920475   452.281568     3.058874     2.509980 
1294.487980     0.724237     2.854958   463.651067     3.031646     2.509019 
1295.782460     0.724959     2.975411   445.509346     3.005038     2.508057 
1297.078250     0.725681     2.744721   482.321472     2.979411     2.507095 
1298.375320     0.726405     2.788341   475.376984     2.954958     2.506134 
1299.673700     0.727129     2.834884   468.498444     2.931729     2.505172 
1300.973370     0.727854     2.826525   470.250767     2.909670     2.504209 
1302.274350     0.728580     2.746438   483.516421     2.888663     2.503247 
1303.576620     0.729306     2.766285   480.257678     2.868570     2.502285 
1304.880200     0.730033     2.729853   486.951329     2.849265     2.501322 
1306.185080     0.730761     2.689340   494.112167     2.830663     2.500359 
1307.491260     0.731489     2.726182   488.036289     2.812734     2.499396 
1308.798750     0.732219     2.731217   487.641280     2.795490     2.498433 
1310.107550     0.732949     2.692566   495.508037     2.778968     2.497470 
1311.417660     0.733679     2.623270   507.559826     2.763235     2.496507 
1312.729080     0.734411     2.591252   514.501900     2.748371     2.495543 
1314.041810     0.735143     2.570910   518.730246     2.734451     2.494580 
1315.355850     0.735876     2.578199   517.854961     2.721546     2.493616 
1316.671210     0.736610     2.682304   499.016010     2.709711     2.492652 
1317.987880     0.737344     2.591906   515.726893     2.698991     2.491688 
1319.305860     0.738079     2.578007   518.361124     2.689420     2.490724 
1320.625170     0.738815     2.546946   525.460977     2.681014     2.489759 
1321.945800     0.739552     2.545447   526.914216     2.673780     2.488795 
1323.267740     0.740289     2.648504   507.617691     2.667724     2.487830 
1324.591010     0.741027     2.671551   503.663900     2.662839     2.486865 
1325.915600     0.741766     2.621819   512.926309     2.659117     2.485901 
1327.241520     0.742505     2.578468   521.798527     2.656548     2.484936 
1328.568760     0.743246     2.625183   513.311270     2.655131     2.483970 
1329.897330     0.743987     2.617625   515.556175     2.654864     2.483005 
1331.227220     0.744729     2.586659   521.599768     2.655760     2.482040 
1332.558450     0.745471     2.604320   517.846005     2.657846     2.481074 
1333.891010     0.746214     2.658888   508.976591     2.661173     2.480109 
1335.224900     0.746958     2.583553   523.450414     2.665809     2.479143 
1336.560120     0.747703     2.588771   523.392215     2.671860     2.478177 
1337.896680     0.748449     2.668867   508.351815     2.679455     2.477211 
1339.234580     0.749195     2.628472   516.362268     2.688760     2.476245 
1340.573820     0.749942     2.722031   500.190781     2.699982     2.475278 
1341.914390     0.750690     2.672988   508.691938     2.713377     2.474312 
1343.256300     0.751438     2.664065   510.889946     2.729244     2.473345 
1344.599560     0.752187     2.754798   494.567856     2.747931     2.472379 
1345.944160     0.752937     2.737242   498.472908     2.769830     2.471412 
1347.290100     0.753688     2.785822   490.414932     2.795374     2.470445 
1348.637390     0.754439     2.824844   484.713041     2.825053     2.469478 
1349.986030     0.755192     2.860967   479.559597     2.859360     2.468511 
1351.336020     0.755945     2.827818   485.411073     2.898801     2.467544 
1352.687350     0.756698     2.873100   478.217350     2.943883     2.466576 
1354.040040     0.757453     3.044045   452.430501     2.995080     2.465609 
1355.394080     0.758208     3.054713   452.085796     3.052802     2.464641 
1356.749480     0.758964     3.107089   444.541435     3.117355     2.463674 
1358.106220     0.759721     3.250371   425.754413     3.188898     2.462706 
1359.464330     0.760478     3.214678   430.496950     3.267399     2.461738 
1360.823800     0.761237     3.313914   417.975197     3.352583     2.460770 
1362.184620     0.761996     3.314788   418.392347     3.443886     2.459802 
1363.546800     0.762755     3.525183   394.484424     3.540401     2.458833 
1364.910350     0.763516     3.632306   383.341017     3.640823     2.457865 
1366.275260     0.764277     3.794023   367.740963     3.743398     2.456897 
1367.641540     0.765039     3.838575   363.709357     3.845885     2.455928 
1369.009180     0.765802     3.884463   359.904360     3.945546     2.454959 
1370.378190     0.766566     3.987783   351.245298     4.039204     2.453991 
1371.748570     0.767330     4.185413   335.313619     4.123375     2.453022 
1373.120310     0.768095     4.359313   322.078495     4.194506     2.452053 
1374.493430     0.768861     4.424879   317.794200     4.249305     2.451084 
1375.867930     0.769628     4.498623   312.914428     4.285107     2.450115 
1377.243800     0.770395     4.267948   329.578593     4.300203     2.449145 
1378.621040     0.771163     4.380746   321.694110     4.294053     2.448176 
1379.999660     0.771932     4.447126   317.305061     4.267335     2.447206 
1381.379660     0.772702     4.334433   325.827695     4.221828     2.446237 
1382.761040     0.773473     4.316674   327.386075     4.160156     2.445267 
1384.143800     0.774244     4.188438   337.193734     4.085493     2.444297 
1385.527940     0.775016     4.059842   347.739521     4.001250     2.443328 
1386.913470     0.775789     3.985813   354.554807     3.910823     2.442358 
1388.300390     0.776562     3.988180   354.343668     3.817397     2.441388 
1389.688690     0.777337     3.822189   370.026826     3.723857     2.440418 
1391.078370     0.778112     3.724387   379.734617     3.632757     2.439447 
1392.469450     0.778888     3.635805   389.043930     3.546110     2.438477 
1393.861920     0.779664     3.508783   403.133976     3.465483     2.437507 
1395.255780     0.780442     3.477698   406.691276     3.392080     2.436536 
1396.651040     0.781220     3.525949   402.157489     3.326809     2.435566 
1398.047690     0.781999     3.391287   417.937601     3.270264     2.434595 
1399.445740     0.782779     3.381945   419.216163     3.222823     2.433625 
1400.845180     0.783560     3.312595   427.738990     3.184677     2.432654 
1402.246030     0.784341     3.368592   421.308344     3.155891     2.431683 
1403.648280     0.785123     3.285681   432.657694     3.136455     2.430712 
1405.051920     0.785906     3.253177   437.290415     3.126326     2.429741 
1406.456980     0.786690     3.335382   426.992974     3.125456     2.428770 
1407.863430     0.787474     3.283313   433.925257     3.133804     2.427799 
1409.271300     0.788259     3.248119   439.063032     3.151329     2.426828 
1410.680570     0.789045     3.301564   432.334974     3.177980     2.425856 
1412.091250     0.789832     3.300271   432.986181     3.213644     2.424885 
1413.503340     0.790620     3.405918   420.344055     3.258111     2.423914 
1414.916840     0.791408     3.362263   425.880417     3.311032     2.422942 
1416.331760     0.792198     3.392036   422.249229     3.371884     2.421971 
1417.748090     0.792988     3.463549   414.121137     3.439920     2.420999 
1419.165840     0.793778     3.579880   401.280828     3.514117     2.420027 
1420.585010     0.794570     3.572764   402.469133     3.593120     2.419055 
1422.005590     0.795362     3.646380   394.932189     3.675196     2.418084 
1423.427600     0.796155     3.750132   384.722443     3.758185     2.417112 
1424.851020     0.796949     3.786259   381.325375     3.839490     2.416140 
1426.275870     0.797744     3.785711   381.634139     3.916122     2.415168 
1427.702150     0.798540     3.978546   363.496227     3.984812     2.414196 
1429.129850     0.799336     4.084487   354.777494     4.042215     2.413223 
1430.558980     0.800133     4.102791   353.440789     4.085214     2.412251 
1431.989540     0.800931     4.092902   354.699456     4.111246     2.411279 
1433.421530     0.801730     4.111449   353.365849     4.118615     2.410307 
1434.854950     0.802529     4.061559   357.987025     4.106696     2.409334 
1436.289810     0.803330     3.965412   366.807787     4.075987     2.408362 
1437.726100     0.804131     3.922133   371.198640     4.028004     2.407389 
1439.163820     0.804933     3.960419   367.722205     3.965061     2.406417 
1440.602990     0.805735     3.783797   384.725613     3.889974     2.405444 
1442.043590     0.806539     3.756847   387.779193     3.805788     2.404472 
1443.485630     0.807343     3.688326   395.114179     3.715538     2.403499 
1444.929120     0.808148     3.621578   402.949977     3.622079     2.402526 
1446.374050     0.808954     3.604745   404.849902     3.527950     2.401554 
1447.820420     0.809761     3.417208   427.127120     3.435321     2.400581 
1449.268240     0.810569     3.354823   434.880087     3.345981     2.399608 
1450.717510     0.811377     3.270798   446.088031     3.261351     2.398635 
1452.168230     0.812186     3.271960   446.569305     3.182528     2.397662 
1453.620400     0.812996     3.154100   463.291268     3.110274     2.396689 
1455.074020     0.813807     3.093839   472.241501     3.045052     2.395716 
1456.529090     0.814619     3.135707   466.845457     2.987095     2.394743 
1457.985620     0.815431     3.055959   478.688506     2.936460     2.393770 
1459.443610     0.816244     2.999078   487.536628     2.893063     2.392797 
1460.903050     0.817058     3.030456   483.173401     2.856717     2.391824 
1462.363950     0.817873     2.983743   491.373571     2.827158     2.390851 
1463.826320     0.818689     2.919935   501.890338     2.804109     2.389877 
1465.290140     0.819505     2.915500   503.271674     2.787215     2.388904 
1466.755430     0.820323     2.902065   506.237344     2.776155     2.387931 
1468.222190     0.821141     2.872157   511.380378     2.770631     2.386958 
1469.690410     0.821960     2.841983   516.541604     2.770369     2.385984 
1471.160100     0.822780     2.853267   515.249845     2.775116     2.385011 
1472.631260     0.823600     2.912089   505.429608     2.784645     2.384037 
1474.103890     0.824422     2.898208   508.050737     2.798745     2.383064 
1475.578000     0.825244     2.948917   500.111365     2.817205     2.382091 
1477.053570     0.826067     2.951964   500.180713     2.839786     2.381117 
1478.530630     0.826891     2.937463   503.025185     2.866218     2.380144 
1480.009160     0.827715     2.932172   504.068808     2.896172     2.379170 
1481.489170     0.828541     2.897912   510.711929     2.929242     2.378197 
1482.970660     0.829367     3.046343   486.388321     2.964912     2.377223 
1484.453630     0.830194     3.039264   488.018392     3.002541     2.376249 
1485.938080     0.831022     3.061151   484.972037     3.041336     2.375276 
1487.424020     0.831851     3.211319   463.007795     3.080337     2.374302 
1488.911440     0.832681     3.175907   467.768973     3.118422     2.373329 
1490.400360     0.833511     3.190020   466.566778     3.154337     2.372355 
1491.890760     0.834343     3.173922   469.235924     3.186768     2.371381 
1493.382650     0.835175     3.185392   467.985347     3.214445     2.370408 
1494.876030     0.836008     3.253010   459.003202     3.236274     2.369434 
1496.370900     0.836842     3.282388   455.375312     3.251489     2.368460 
1497.867280     0.837676     3.325335   449.906695     3.259768     2.367487 
1499.365140     0.838512     3.307837   452.537725     3.261293     2.366513 
1500.864510     0.839348     3.293698   454.629343     3.256732     2.365539 
1502.365370     0.840185     3.306689   453.694963     3.247168     2.364566 
1503.867740     0.841023     3.225904   465.108906     3.233969     2.363592 
1505.371610     0.841862     3.202670   468.552599     3.218661     2.362618 
1506.876980     0.842702     3.270873   459.601093     3.202801     2.361645 
1508.383850     0.843542     3.205142   469.236941     3.187876     2.360671 
1509.892240     0.844384     3.212102   468.185055     3.175230     2.359697 
1511.402130     0.845226     3.175654   473.283824     3.166012     2.358724 
1512.913530     0.846069     3.233885   466.226331     3.161145     2.357750 
1514.426450     0.846913     3.243707   464.982545     3.161313     2.356776 
1515.940870     0.847757     3.273193   461.395649     3.166949     2.355803 
1517.456810     0.848603     3.170090   476.760369     3.178238     2.354829 
1518.974270     0.849449     3.222007   468.888084     3.195112     2.353855 
1520.493240     0.850297     3.178966   475.479197     3.217253     2.352882 
1522.013740     0.851145     3.203952   472.662127     3.244117     2.351908 
1523.535750     0.851994     3.267064   463.749321     3.274985     2.350935 
1525.059290     0.852844     3.361079   451.441686     3.308839     2.349961 
1526.584350     0.853694     3.376605   449.327805     3.344472     2.348987 
1528.110930     0.854546     3.447088   440.934766     3.380624     2.348014 
1529.639040     0.855398     3.431079   443.307926     3.416120     2.347040 
1531.168680     0.856251     3.498459   435.527057     3.449984     2.346067 
1532.699850     0.857105     3.515591   433.909710     3.481531     2.345093 
1534.232550     0.857960     3.501609   435.642331     3.510506     2.344120 
1535.766780     0.858816     3.516175   434.003003     3.537141     2.343146 
1537.302550     0.859673     3.567923   428.542846     3.562167     2.342173 
1538.839850     0.860530     3.590600   426.011577     3.586767     2.341200 
1540.378690     0.861389     3.574429   427.912432     3.612499     2.340226 
1541.919070     0.862248     3.641667   420.689851     3.641166     2.339253 
1543.460990     0.863108     3.665781   418.092805     3.674680     2.338279 
1545.004450     0.863969     3.665676   418.926539     3.714903     2.337306 
1546.549450     0.864830     3.730418   411.782220     3.763541     2.336333 
1548.096000     0.865693     3.744873   410.464466     3.821949     2.335360 
1549.644100     0.866557     3.741275   411.127219     3.891086     2.334386 
1551.193740     0.867421     3.899647   394.705467     3.971416     2.333413 
1552.744940     0.868286     3.927537   392.369185     4.062835     2.332440 
1554.297680     0.869152     3.994896   386.194821     4.164590     2.331467 
1555.851980     0.870019     4.121929   375.282034     4.275221     2.330494 
1557.407830     0.870887     4.278898   361.573257     4.392498     2.329521 
1558.965240     0.871756     4.403524   351.723835     4.513360     2.328548 
1560.524210     0.872625     4.607507   336.867290     4.633914     2.327575 
1562.084730     0.873496     4.728055   328.649684     4.749493     2.326602 
1563.646810     0.874367     4.847427   320.892793     4.854813     2.325629 
1565.210460     0.875239     4.943150   314.780032     4.944314     2.324656 
1566.775670     0.876112     5.047572   308.468946     5.012633     2.323684 
1568.342450     0.876986     5.117980   304.524077     5.055178     2.322711 
1569.910790     0.877861     5.073425   307.463065     5.068683     2.321738 
1571.480700     0.878737     5.138985   303.866722     5.051615     2.320766 
1573.052180     0.879613     5.116486   305.380605     5.004333     2.319793 
1574.625230     0.880491     4.978583   314.219282     4.928970     2.318820 
1576.199860     0.881369     4.878788   320.720758     4.829078     2.317848 
1577.776060     0.882248     4.782404   327.386193     4.709152     2.316876 
1579.353830     0.883128     4.605723   339.862424     4.574141     2.315903 
1580.933190     0.884009     4.519668   346.525426     4.429020     2.314931 
1582.514120     0.884891     4.317475   362.612431     4.278472     2.313959 
1584.096640     0.885774     4.193395   373.541558     4.126681     2.312987 
1585.680730     0.886657     4.061622   385.933118     3.977243     2.312014 
1587.266410     0.887542     3.918241   400.007360     3.833096     2.311042 
1588.853680     0.888427     3.738911   419.236077     3.696543     2.310070 
1590.442530     0.889313     3.589489   436.366287     3.569296     2.309098 
1592.032980     0.890201     3.526399   444.323130     3.452528     2.308127 
1593.625010     0.891089     3.467738   452.488824     3.346935     2.307155 
1595.218630     0.891978     3.342450   469.202586     3.252804     2.306183 
1596.813850     0.892867     3.327348   471.699091     3.170070     2.305211 
1598.410670     0.893758     3.224433   487.089331     3.098384     2.304240 
1600.009080     0.894650     3.175576   494.634514     3.037175     2.303268 
1601.609090     0.895542     3.186778   493.501615     2.985722     2.302297 
1603.210700     0.896435     3.157078   498.528559     2.943207     2.301325 
1604.813910     0.897330     3.071708   512.300742     2.908802     2.300354 
1606.418720     0.898225     3.059545   513.810086     2.881688     2.299383 
1608.025140     0.899121     3.033274   519.465174     2.861009     2.298412 
1609.633160     0.900018     3.052645   517.053837     2.846085     2.297441 
1611.242800     0.900916     2.985984   528.797620     2.836412     2.296470 
1612.854040     0.901814     2.974906   530.738824     2.831681     2.295499 
1614.466890     0.902714     2.977932   530.331165     2.831784     2.294528 
1616.081360     0.903615     3.021686   523.368747     2.836800     2.293557 
1617.697440     0.904516     3.047391   519.349402     2.846994     2.292587 
1619.315140     0.905418     3.059847   518.204432     2.862783     2.291616 
1620.934450     0.906322     3.058346   519.126492     2.884661     2.290645 
1622.555390     0.907226     2.986539   531.633015     2.913218     2.289675 
1624.177940     0.908131     3.088218   514.854757     2.949064     2.288705 
1625.802120     0.909037     3.056530   520.722680     2.992841     2.287735 
1627.427920     0.909944     3.113900   511.669837     3.045166     2.286764 
1629.055350     0.910851     3.163568   503.677465     3.106543     2.285794 
1630.684410     0.911760     3.175397   502.162099     3.177306     2.284824 
1632.315090     0.912670     3.293116   485.214138     3.257581     2.283855 
1633.947410     0.913580     3.284336   486.813815     3.347253     2.282885 
1635.581350     0.914491     3.432450   466.000915     3.445904     2.281915 
1637.216940     0.915404     3.520442   455.304771     3.552756     2.280946 
1638.854150     0.916317     3.666929   437.745063     3.666602     2.279976 
1640.493010     0.917231     3.777690   425.211496     3.785748     2.279007 
1642.133500     0.918146     3.808527   421.739502     3.907942     2.278038 
1643.775630     0.919062     3.938817   408.387070     4.030335     2.277069 
1645.419410     0.919979     4.020214   400.676537     4.149458     2.276100 
1647.064830     0.920897     4.194982   384.502946     4.261286     2.275131 
1648.711890     0.921816     4.317057   374.017924     4.361396     2.274162 
1650.360610     0.922735     4.432123   364.830918     4.445271     2.273193 
1652.010970     0.923656     4.440604   364.287984     4.508715     2.272225 
1653.662980     0.924577     4.457596   363.213498     4.548350     2.271256 
1655.316640     0.925500     4.499716   360.292219     4.562047     2.270288 
1656.971960     0.926423     4.533211   357.498493     4.549219     2.269320 
1658.628930     0.927347     4.456520   363.914899     4.510885     2.268351 
1660.287560     0.928272     4.363940   371.999207     4.449493     2.267383 
1661.947840     0.929199     4.277414   379.709458     4.368574     2.266416 
1663.609790     0.930126     4.235992   383.621124     4.272312     2.265448 
1665.273400     0.931054     4.152586   391.600560     4.165135     2.264480 
1666.938680     0.931982     3.905403   416.418509     4.051373     2.263513 
1668.605610     0.932912     3.841870   423.493604     3.935020     2.262545 
1670.274220     0.933843     3.717774   437.690849     3.819577     2.261578 
1671.944490     0.934775     3.617533   450.195222     3.707997     2.260611 
1673.616440     0.935707     3.538449   460.176264     3.602655     2.259644 
1675.290060     0.936641     3.395513   479.667364     3.505375     2.258677 
1676.965350     0.937575     3.343878   487.467094     3.417413     2.257710 
1678.642310     0.938511     3.336821   488.683605     3.339572     2.256744 
1680.320950     0.939447     3.278996   497.599306     3.272278     2.255777 
1682.001270     0.940384     3.199522   509.907281     3.215568     2.254811 
1683.683280     0.941322     3.148812   518.645192     3.169165     2.253845 
1685.366960     0.942262     3.148728   519.085806     3.132473     2.252878 
1687.052330     0.943202     3.074567   531.533004     3.104665     2.251912 
1688.739380     0.944143     3.047900   536.461210     3.084734     2.250947 
1690.428120     0.945085     3.039327   538.630518     3.071505     2.249981 
1692.118550     0.946028     3.038271   539.019252     3.063654     2.249016 
1693.810660     0.946972     3.069722   534.045469     3.059728     2.248050 
1695.504470     0.947916     3.026725   541.415188     3.058187     2.247085 
1697.199980     0.948862     3.047477   538.379591     3.057467     2.246120 
1698.897180     0.949809     2.982367   550.478162     3.056068     2.245155 
1700.596080     0.950756     2.994439   548.926428     3.052810     2.244190 
1702.296670     0.951705     3.023049   544.191040     3.047016     2.243225 
1703.998970     0.952655     3.006262   547.783852     3.037832     2.242261 
1705.702970     0.953605     2.977097   553.260063     3.024753     2.241297 
1707.408670     0.954556     2.976562   553.079479     3.007874     2.240332 
1709.116080     0.955509     3.028169   544.982536     2.987807     2.239368 
1710.825200     0.956462     2.955912   558.392890     2.965484     2.238405 
1712.536020     0.957416     2.917700   565.981557     2.942011     2.237441 
1714.248560     0.958372     2.886111   571.975664     2.918565     2.236477 
1715.962810     0.959328     2.820371   585.303805     2.896301     2.235514 
1717.678770     0.960285     2.800946   590.385651     2.876329     2.234551 
1719.396450     0.961243     2.854741   579.691981     2.859671     2.233588 
1721.115840     0.962202     2.808926   589.058960     2.847249     2.232625 
1722.836960     0.963162     2.793585   592.915622     2.839871     2.231662 
1724.559800     0.964123     2.789749   594.653656     2.838212     2.230699 
1726.284360     0.965085     2.863760   580.028774     2.842805     2.229737 
1728.010640     0.966048     2.842751   583.952990     2.854039     2.228775 
1729.738650     0.967012     2.799047   593.381937     2.872141     2.227813 
1731.468390     0.967977     2.820522   589.266604     2.897169     2.226851 
1733.199860     0.968943     2.840220   585.702195     2.928991     2.225889 
1734.933060     0.969910     2.951519   563.932929     2.967269     2.224928 
1736.667990     0.970877     2.966083   562.115504     3.011448     2.223966 
1738.404660     0.971846     2.915681   571.610872     3.060726     2.223005 
1740.143060     0.972816     2.974816   561.050578     3.114032     2.222044 
1741.883210     0.973786     3.130167   534.620553     3.170009     2.221083 
1743.625090     0.974758     3.127776   535.334273     3.226978     2.220123 
1745.368710     0.975731     3.240501   516.713987     3.282940     2.219162 
1747.114080     0.976704     3.290282   509.679374     3.335622     2.218202 
1748.861200     0.977679     3.273410   512.677338     3.382559     2.217242 
1750.610060     0.978654     3.361945   499.593944     3.421253     2.216282 
1752.360670     0.979631     3.347152   502.031365     3.449405     2.215322 
1754.113030     0.980608     3.320496   506.712193     3.465164     2.214363 
1755.867140     0.981587     3.348778   502.752949     3.467366     2.213403 
1757.623010     0.982566     3.355540   501.925421     3.455671     2.212444 
1759.380630     0.983546     3.313727   508.380012     3.430588     2.211485 
1761.140010     0.984528     3.203073   526.234645     3.393372     2.210527 
1762.901150     0.985510     3.181052   529.967406     3.345837     2.209568 
1764.664050     0.986494     3.078192   548.182025     3.290116     2.208610 
1766.428720     0.987478     3.065623   550.777406     3.228452     2.207652 
1768.195150     0.988463     2.997778   563.656622     3.163020     2.206694 
1769.963340     0.989449     2.907649   580.953807     3.095808     2.205736 
1771.733310     0.990437     2.777271   608.391335     3.028554     2.204778 
1773.505040     0.991425     2.806974   602.249028     2.962712     2.203821 
1775.278540     0.992414     2.682631   630.603018     2.899451     2.202864 
1777.053820     0.993405     2.676219   632.424563     2.839674     2.201907 
1778.830880     0.994396     2.635684   641.608536     2.784037     2.200950 
1780.609710     0.995388     2.586874   654.667315     2.732981     2.199994 
1782.390320     0.996381     2.538176   668.139233     2.686753     2.199037 
1784.172710     0.997376     2.448588   692.508748     2.645441     2.198081 
1785.956880     0.998371     2.459766   689.578225     2.608999     2.197125 
1787.742840     0.999367     2.467716   688.340207     2.577277     2.196170 
1789.530580     1.000364     2.455531   692.477040     2.550061     2.195214 
1791.320110     1.001362     2.410229   705.046008     2.527041     2.194259 
1793.111430     1.002362     2.362837   719.433096     2.507895     2.193304 
1794.904540     1.003362     2.408938   706.385333     2.492284     2.192349 
1796.699450     1.004363     2.375374   716.763694     2.479874     2.191395 
1798.496150     1.005365     2.297043   740.557966     2.470341     2.190440 
1800.294640     1.006368     2.350965   725.786080     2.463381     2.189486 
1802.094940     1.007373     2.316785   736.456624     2.458609     2.188533 
1803.897030     1.008378     2.363286   722.947520     2.455785     2.187579 
1805.700930     1.009384     2.391537   715.440684     2.454843     2.186625 
1807.506630     1.010391     2.352578   727.444664     2.455663     2.185672 
1809.314140     1.011400     2.351149   728.137353     2.458100     2.184719 
1811.123450     1.012409     2.366528   724.011584     2.462030     2.183767 
1812.934570     1.013419     2.368526   724.004960     2.467358     2.182814 
1814.747510     1.014430     2.341172   733.520331     2.474033     2.181862 
1816.562260     1.015443     2.364452   725.748540     2.482031     2.180910 
1818.378820     1.016456     2.433339   706.732409     2.491372     2.179958 
1820.197200     1.017470     2.384885   721.713986     2.502119     2.179006 
1822.017390     1.018485     2.402871   716.559944     2.514388     2.178055 
1823.839410     1.019502     2.456125   701.402135     2.528370     2.177104 
1825.663250     1.020519     2.482106   695.316792     2.544362     2.176153 
1827.488910     1.021538     2.506560   689.716230     2.562746     2.175203 
1829.316400     1.022557     2.564665   674.199900     2.584021     2.174252 
1831.145720     1.023577     2.522995   686.079330     2.608850     2.173302 
1832.976870     1.024599     2.609547   664.260707     2.637993     2.172352 
1834.809840     1.025621     2.591548   669.013970     2.672345     2.171403 
1836.644650     1.026645     2.661472   652.632181     2.712895     2.170453 
1838.481300     1.027669     2.691762   645.173396     2.760686     2.169504 
1840.319780     1.028695     2.703670   643.076324     2.816794     2.168556 
1842.160100     1.029721     2.824562   616.895923     2.882279     2.167607 
1844.002260     1.030749     2.884996   604.097180     2.958125     2.166659 
1845.846260     1.031777     2.964505   588.356759     3.045195     2.165711 
1847.692110     1.032807     2.972952   587.371571     3.144170     2.164763 
1849.539800     1.033838     3.107449   562.926406     3.255492     2.163815 
1851.389340     1.034869     3.234108   541.878077     3.379315     2.162868 
1853.240730     1.035902     3.301914   530.448184     3.515410     2.161921 
1855.093970     1.036936     3.421921   512.529481     3.663064     2.160974 
1856.949060     1.037971     3.700428   474.941344     3.821050     2.160028 
1858.806010     1.039006     3.872320   454.532035     3.987536     2.159082 
1860.664820     1.040043     3.988178   441.624254     4.159995     2.158136 
1862.525480     1.041081     4.150078   425.069138     4.335106     2.157190 
1864.388010     1.042120     4.321711   408.857232     4.508698     2.156245 
1866.252400     1.043160     4.568735   387.058122     4.675729     2.155300 
1868.118650     1.044201     4.817551   367.457918     4.830400     2.154355 
1869.986770     1.045243     4.898300   361.602823     4.966415     2.153410 
1871.856750     1.046286     5.130848   345.720501     5.077447     2.152466 
1873.728610     1.047330     5.179356   342.679994     5.157766     2.151522 
1875.602340     1.048376     5.222526   340.051094     5.202861     2.150578 
1877.477940     1.049422     5.289436   336.080236     5.210114     2.149635 
1879.355420     1.050469     5.192823   342.631788     5.179345     2.148692 
1881.234770     1.051517     5.104920   348.734568     5.112545     2.147749 
1883.116010     1.052567     4.989420   356.986677     5.013530     2.146806 
1884.999130     1.053617     4.854757   367.217136     4.887442     2.145864 
1886.884120     1.054669     4.605364   387.101988     4.740142     2.144922 
1888.771010     1.055721     4.434246   402.342236     4.577651     2.143980 
1890.659780     1.056775     4.297280   415.220732     4.405721     2.143039 
1892.550440     1.057830     4.184616   426.704598     4.229543     2.142098 
1894.442990     1.058885     3.890059   459.043130     4.053601     2.141157 
1896.337430     1.059942     3.743750   476.932180     3.881617     2.140216 
1898.233770     1.061000     3.641615   490.707425     3.716565     2.139276 
1900.132000     1.062059     3.488286   512.254363     3.560724     2.138336 
1902.032140     1.063119     3.365179   531.244651     3.415736     2.137396 
1903.934170     1.064180     3.281146   545.377913     3.282682     2.136457 
1905.838100     1.065242     3.106299   576.568218     3.162155     2.135518 
1907.743940     1.066305     3.077432   581.873196     3.054330     2.134579 
1909.651680     1.067369     2.931511   610.917235     2.959039     2.133641 
1911.561340     1.068434     2.896414   618.711296     2.875836     2.132703 
1913.472900     1.069500     2.837025   632.064009     2.804088     2.131765 
1915.386370     1.070568     2.739676   654.804692     2.743012     2.130827 
1917.301760     1.071636     2.751860   652.086330     2.691678     2.129890 
1919.219060     1.072706     2.722359   659.764284     2.649151     2.128953 
1921.138280     1.073776     2.671507   673.129119     2.614492     2.128017 
1923.059420     1.074848     2.584409   696.023216     2.586785     2.127081 
1924.982480     1.075921     2.587676   695.403340     2.565161     2.126145 
1926.907460     1.076994     2.564240   702.700534     2.548807     2.125209 
1928.834370     1.078069     2.533695   711.666672     2.536967     2.124274 
1930.763200     1.079145     2.546559   707.854641     2.528949     2.123339 
1932.693960     1.080222     2.511486   718.319036     2.524120     2.122404 
1934.626660     1.081300     2.509399   719.782882     2.521857     2.121470 
1936.561280     1.082379     2.425487   744.995741     2.521590     2.120536 
1938.497840     1.083460     2.539099   713.379945     2.522774     2.119602 
1940.436340     1.084541     2.496758   725.551501     2.524892     2.118669 
1942.376780     1.085623     2.496550   725.588636     2.527460     2.117736 
1944.319160     1.086707     2.523971   718.581705     2.530053     2.116803 
1946.263470     1.087791     2.506143   724.564000     2.532326     2.115871 
1948.209740     1.088877     2.517030   721.642253     2.534022     2.114939 
1950.157950     1.089964     2.539652   716.402683     2.534998     2.114007 
1952.108110     1.091052     2.534485   718.034576     2.535213     2.113076 
1954.060210     1.092141     2.536675   718.207002     2.534717     2.112145 
1956.014270     1.093231     2.523618   722.225342     2.533619     2.111214 
1957.970290     1.094322     2.528085   721.355042     2.532070     2.110284 
1959.928260     1.095414     2.518251   724.638510     2.530187     2.109354 
1961.888190     1.096507     2.570550   711.089494     2.528253     2.108424 
1963.850080     1.097602     2.484447   735.617939     2.526856     2.107495 
1965.813930     1.098697     2.509434   728.388128     2.526137     2.106566 
1967.779740     1.099794     2.554491   717.187202     2.526141     2.105637 
1969.747520     1.100891     2.549745   719.466674     2.527171     2.104709 
1971.717270     1.101990     2.594102   707.172631     2.529719     2.103781 
1973.688980     1.103090     2.581048   711.223764     2.534394     2.102853 
1975.662670     1.104191     2.630177   698.502536     2.541881     2.101926 
1977.638340     1.105293     2.611129   704.393851     2.552927     2.100999 
1979.615970     1.106396     2.612333   704.471629     2.568315     2.100073 
1981.595590     1.107500     2.658997   692.948879     2.588870     2.099147 
1983.577190     1.108606     2.678888   688.701177     2.615447     2.098221 
1985.560760     1.109712     2.693632   685.350307     2.648934     2.097296 
1987.546320     1.110820     2.694104   686.277049     2.690165     2.096370 
1989.533870     1.111928     2.810068   658.191405     2.739965     2.095446 
1991.523400     1.113038     2.820496   656.600925     2.799096     2.094521 
1993.514930     1.114149     2.876920   644.375734     2.868226     2.093597 
1995.508440     1.115261     3.001833   618.263697     2.947871     2.092674 
1997.503950     1.116374     3.062011   606.617573     3.038362     2.091751 
1999.501450     1.117489     3.163591   587.965352     3.139784     2.090828 
2001.500960     1.118604     3.196284   582.058234     3.251924     2.089905 
2003.502460     1.119720     3.316643   561.948685     3.374203     2.088983 
2005.505960     1.120838     3.463091   538.474043     3.505594     2.088061 
2007.511460     1.121957     3.618518   516.276623     3.644584     2.087140 
2009.518980     1.123077     3.756759   497.924471     3.789148     2.086219 
2011.528500     1.124197     3.973152   471.346463     3.936585     2.085298 
2013.540020     1.125320     3.923863   477.673385     4.083445     2.084378 
2015.553560     1.126443     4.177068   449.234669     4.225577     2.083458 
2017.569120     1.127567     4.367324   430.411572     4.358186     2.082539 
2019.586690     1.128693     4.492775   418.524344     4.476004     2.081620 
2021.606270     1.129819     4.588440   410.116913     4.573657     2.080701 
2023.627880     1.130947     4.693824   401.294654     4.646190     2.079783 
2025.651510     1.132076     4.691978   401.958362     4.689652     2.078865 
2027.677160     1.133206     4.759851   396.532153     4.701630     2.077947 
2029.704840     1.134337     4.667267   404.781811     4.681578     2.077030 
2031.734540     1.135469     4.616311   409.469691     4.630851     2.076113 
2033.766280     1.136602     4.544112   416.342381     4.552455     2.075197 
2035.800040     1.137737     4.392222   430.798478     4.450598     2.074281 
2037.835840     1.138872     4.268639   443.630491     4.330153     2.073366 
2039.873680     1.140009     4.168331   454.909618     4.196182     2.072450 
2041.913550     1.141147     3.994523   474.765435     4.053545     2.071536 
2043.955460     1.142286     3.812309   497.766291     3.906657     2.070621 
2045.999420     1.143426     3.756547   505.541210     3.759354     2.069707 
2048.045420     1.144567     3.620060   524.838558     3.614848     2.068794 
2050.093470     1.145710     3.494506   543.857826     3.475735     2.067881 
2052.143560     1.146854     3.376722   563.490989     3.344037     2.066968 
2054.195700     1.147998     3.266930   582.720489     3.221235     2.066056 
2056.249900     1.149144     3.135660   607.487461     3.108144     2.065144 
2058.306150     1.150291     3.132113   608.425851     3.005473     2.064232 
2060.364450     1.151439     3.008017   633.818804     2.913793     2.063321 
2062.424820     1.152589     3.022167   631.978209     2.833134     2.062410 
2064.487240     1.153739     2.948474   648.245193     2.763254     2.061500 
2066.551730     1.154891     2.826460   676.433930     2.703741     2.060590 
2068.618280     1.156044     2.792012   684.951811     2.654086     2.059681 
2070.686900     1.157197     2.838226   674.531583     2.613733     2.058772 
2072.757590     1.158353     2.793996   685.792251     2.582110     2.057863 
2074.830340     1.159509     2.721908   704.208434     2.558661     2.056955 
2076.905180     1.160666     2.685733   714.142708     2.542847     2.056047 
2078.982080     1.161825     2.767757   693.926177     2.534180     2.055140 
2081.061060     1.162984     2.707088   709.868393     2.532227     2.054233 
2083.142120     1.164145     2.726190   705.405212     2.536579     2.053326 
2085.225270     1.165307     2.724237   707.060187     2.546847     2.052420 
2087.310490     1.166471     2.702131   713.778717     2.562670     2.051514 
2089.397800     1.167635     2.730694   706.821097     2.583679     2.050609 
2091.487200     1.168800     2.707085   713.587677     2.609472     2.049705 
2093.578690     1.169967     2.745285   703.891601     2.639590     2.048800 
2095.672270     1.171135     2.751856   702.734438     2.673491     2.047896 
2097.767940     1.172304     2.744002   705.080456     2.710521     2.046993 
2099.865710     1.173474     2.776650   698.328667     2.749870     2.046090 
2101.965570     1.174646     2.835721   684.380679     2.790559     2.045187 
2104.067540     1.175818     2.919784   665.286364     2.831419     2.044285 
2106.171600     1.176992     2.956385   657.669261     2.871082     2.043383 
2108.277780     1.178167     2.998842   649.226688     2.908017     2.042482 
2110.386050     1.179343     2.972450   655.676533     2.940596     2.041581 
2112.496440     1.180520     2.963022   657.794762     2.967237     2.040681 
2114.608940     1.181698     3.116591   626.689982     2.986563     2.039781 
2116.723550     1.182878     3.071038   636.335010     2.997557     2.038881 
2118.840270     1.184059     3.000945   651.906197     2.999706     2.037982 
2120.959110     1.185241     3.014730   649.134062     2.993053     2.037084 
2123.080070     1.186424     2.979762   657.547506     2.978169     2.036186 
2125.203150     1.187608     2.975867   659.156659     2.956040     2.035288 
2127.328350     1.188794     2.964106   662.455820     2.927923     2.034391 
2129.455680     1.189980     2.875764   683.292350     2.895183     2.033494 
2131.585140     1.191168     2.862069   687.251432     2.859169     2.032598 
2133.716720     1.192357     2.812334   699.653330     2.821119     2.031702 
2135.850440     1.193548     2.833362   694.843632     2.782118     2.030806 
2137.986290     1.194739     2.760350   713.496187     2.743091     2.029912 
2140.124270     1.195932     2.716687   725.734463     2.704813     2.029017 
2142.264400     1.197125     2.681654   736.324735     2.667935     2.028123 
2144.406660     1.198320     2.672289   738.900151     2.633008     2.027230 
2146.551070     1.199517     2.656529   743.896057     2.600506     2.026337 
2148.697620     1.200714     2.603134   759.982925     2.570919     2.025444 
2150.846320     1.201913     2.667426   743.016280     2.544624     2.024552 
2152.997160     1.203113     2.624410   755.372154     2.521804     2.023660 
2155.150160     1.204314     2.563040   774.127826     2.502626     2.022769 
2157.305310     1.205516     2.573755   771.742988     2.487274     2.021878 
2159.462620     1.206719     2.567774   774.377304     2.475921     2.020988 
2161.622080     1.207924     2.554461   778.897743     2.468722     2.020098 
2163.783700     1.209130     2.585223   770.211509     2.465834     2.019209 
2165.947490     1.210337     2.576580   773.424852     2.467407     2.018320 
2168.113430     1.211545     2.560982   779.557694     2.473450     2.017432 
2170.281550     1.212754     2.566412   778.588719     2.484342     2.016544 
2172.451830     1.213965     2.564375   779.602534     2.500587     2.015657 
2174.624280     1.215177     2.619863   764.198553     2.522578     2.014770 
2176.798900     1.216390     2.710091   739.538072     2.550715     2.013884 
2178.975700     1.217604     2.678508   748.806727     2.585442     2.012998 
2181.154680     1.218820     2.724028   737.054162     2.627238     2.012112 
2183.335830     1.220036     2.827528   710.928722     2.676571     2.011228 
2185.519170     1.221254     2.827422   711.812880     2.733858     2.010343 
2187.704690     1.222474     2.866794   702.406684     2.799403     2.009459 
2189.892390     1.223694     2.936385   686.776760     2.873354     2.008576 
2192.082290     1.224916     2.975817   678.689338     2.955651     2.007693 
2194.274370     1.226138     3.102508   651.502582     3.045971     2.006810 
2196.468640     1.227362     3.194853   633.433143     3.143676     2.005929 
2198.665110     1.228588     3.300315   613.700558     3.247761     2.005047 
2200.863780     1.229814     3.412751   594.416781     3.356791     2.004166 
2203.064640     1.231042     3.526767   575.827423     3.468849     2.003286 
2205.267700     1.232271     3.713579   547.432988     3.581518     2.002406 
2207.472970     1.233501     3.774470   539.542229     3.691729     2.001527 
2209.680440     1.234732     3.873478   526.141705     3.795865     2.000648 
2211.890130     1.235965     4.051311   503.600381     3.889923     1.999769 
2214.102020     1.237199     4.078343   500.885305     3.969740     1.998891 
2216.316120     1.238434     4.102359   498.397906     4.031359     1.998014 
2218.532430     1.239670     4.232687   483.564907     4.071470     1.997137 
2220.750970     1.240908     4.251251   481.981204     4.087849     1.996261 
2222.971720     1.242147     4.141027   495.362694     4.079659     1.995385 
2225.194690     1.243387     4.194780   489.587117     4.047538     1.994510 
2227.419880     1.244628     4.026608   510.215082     3.993459     1.993635 
2229.647300     1.245871     3.947845   520.970400     3.920386     1.992761 
2231.876950     1.247114     3.806833   540.721463     3.831874     1.991887 
2234.108830     1.248360     3.713339   554.633456     3.731799     1.991014 
2236.342940     1.249606     3.612937   570.303615     3.623922     1.990141 
2238.579280     1.250853     3.511403   587.407731     3.511676     1.989269 
2240.817860     1.252102     3.439917   600.164317     3.398071     1.988397 
2243.058680     1.253352     3.297453   626.829005     3.285657     1.987526 
2245.301730     1.254603     3.211931   644.021583     3.176522     1.986655 
2247.547040     1.255856     3.114804   664.689261     3.072314     1.985785 
2249.794580     1.257110     3.079493   673.041458     2.974278     1.984916 
2252.044380     1.258365     2.925101   708.825530     2.883290     1.984047 
2254.296420     1.259621     2.825714   734.255143     2.799904     1.983178 
2256.550720     1.260878     2.851581   728.241106     2.724392     1.982310 
2258.807270     1.262137     2.678385   775.768662     2.656787     1.981443 
2261.066080     1.263397     2.653532   784.187315     2.596945     1.980576 
2263.327140     1.264659     2.590855   803.633125     2.544564     1.979710 
2265.590470     1.265921     2.535009   822.277943     2.499206     1.978844 
2267.856060     1.267185     2.578692   809.179865     2.460389     1.977979 
2270.123920     1.268450     2.548272   819.303746     2.427601     1.977114 
2272.394040     1.269717     2.437245   857.117389     2.400330     1.976250 
2274.666430     1.270984     2.513048   832.173405     2.378096     1.975386 
2276.941100     1.272253     2.463243   849.706020     2.360462     1.974523 
2279.218040     1.273523     2.470506   847.969429     2.347056     1.973661 
2281.497260     1.274795     2.460599   852.759287     2.337580     1.972799 
2283.778760     1.276067     2.406262   873.040352     2.331828     1.971937 
2286.062540     1.277341     2.431271   864.712089     2.329641     1.971076 
2288.348600     1.278617     2.462817   854.271870     2.330963     1.970216 
2290.636950     1.279893     2.453747   858.553534     2.335792     1.969356 
2292.927580     1.281171     2.427728   868.267639     2.344194     1.968497 
2295.220510     1.282450     2.424146   871.155148     2.356280     1.967639 
2297.515730     1.283730     2.509716   842.621704     2.372195     1.966781 
2299.813250     1.285012     2.494325   848.476847     2.392000     1.965923 
2302.113060     1.286295     2.505586   845.563556     2.415883     1.965066 
2304.415170     1.287579     2.515238   843.051378     2.444106     1.964210 
2306.719590     1.288865     2.577873   823.997195     2.476793     1.963354 
2309.026310     1.290152     2.568582   827.953415     2.513960     1.962499 
2311.335340     1.291440     2.587579   822.539734     2.555540     1.961644 
2313.646670     1.292729     2.640720   806.709718     2.601362     1.960790 
2315.960320     1.294020     2.685606   794.282966     2.651133     1.959936 
2318.276280     1.295312     2.747963   777.165072     2.704396     1.959083 
2320.594550     1.296605     2.830836   755.776319     2.760512     1.958231 
2322.915150     1.297899     2.887774   741.413191     2.818623     1.957379 
2325.238060     1.299195     2.952323   725.980085     2.877633     1.956528 
2327.563300     1.300492     3.060369   701.330808     2.936188     1.955677 
2329.890870     1.301791     3.133096   686.033687     2.992701     1.954827 
2332.220760     1.303091     3.148077   683.566423     3.045413     1.953977 
2334.552980     1.304392     3.234776   665.660606     3.092522     1.953128 
2336.887530     1.305694     3.304732   652.404493     3.132350     1.952280 
2339.224420     1.306997     3.326313   649.098670     3.163547     1.951432 
2341.563640     1.308302     3.349673   644.823500     3.185272     1.950585 
2343.905210     1.309609     3.320961   651.163144     3.197307     1.949738 
2346.249110     1.310916     3.302118   656.214123     3.200048     1.948892 
2348.595360     1.312225     3.251220   666.960541     3.194411     1.948046 
2350.943960     1.313535     3.256647   666.588645     3.181670     1.947202 
2353.294900     1.314847     3.190768   681.005803     3.163254     1.946357 
2355.648190     1.316159     3.138287   692.350957     3.140579     1.945514 
2358.003840     1.317474     3.141864   692.952162     3.114905     1.944670 
2360.361850     1.318789     3.135262   695.295891     3.087249     1.943828 
2362.722210     1.320106     3.105308   702.506103     3.058350     1.942986 
2365.084930     1.321424     3.115468   701.334894     3.028682     1.942145 
2367.450010     1.322743     3.068081   713.185255     2.998493     1.941304 
2369.817460     1.324064     3.015452   726.293159     2.967890     1.940464 
2372.187280     1.325386     2.990113   732.971136     2.936915     1.939624 
2374.559470     1.326709     2.976496   737.049760     2.905646     1.938785 
2376.934030     1.328034     2.916995   753.061408     2.874254     1.937947 
2379.310960     1.329360     2.856063   769.867907     2.843038     1.937109 
2381.690270     1.330687     2.825160   779.023404     2.812414     1.936272 
2384.071960     1.332016     2.865414   769.305563     2.782893     1.935435 
2386.456040     1.333346     2.841996   776.268894     2.754993     1.934599 
2388.842490     1.334677     2.822056   782.966895     2.729242     1.933764 
2391.231330     1.336009     2.727197   810.757982     2.706144     1.932929 
2393.622570     1.337343     2.778460   796.953082     2.686171     1.932095 
2396.016190     1.338679     2.761616   802.961485     2.669754     1.931262 
2398.412210     1.340015     2.671287   830.792378     2.657400     1.930429 
2400.810620     1.341353     2.704590   821.651096     2.650252     1.929597 
2403.211430     1.342693     2.667625   834.178165     2.648594     1.928765 
2405.614640     1.344033     2.738310   813.419333     2.652235     1.927934 
2408.020250     1.345375     2.741435   813.192493     2.661545     1.927103 
2410.428270     1.346719     2.766039   807.387444     2.677280     1.926274 
2412.838700     1.348063     2.782871   803.437238     2.700385     1.925444 
2415.251540     1.349409     2.878033   777.836273     2.731957     1.924616 
2417.666790     1.350757     2.929212   765.394397     2.773263     1.923788 
2420.084460     1.352105     2.966133   757.251171     2.825763     1.922961 
2422.504540     1.353455     3.064613   734.011276     2.891150     1.922134 
2424.927050     1.354807     3.113500   723.111997     2.971386     1.921308 
2427.351980     1.356159     3.256144   692.469386     3.068610     1.920482 
2429.779330     1.357514     3.386320   666.669196     3.185108     1.919658 
2432.209110     1.358869     3.537505   639.211934     3.323348     1.918833 
2434.641320     1.360226     3.600307   628.701990     3.485874     1.918010 
2437.075960     1.361584     3.814076   594.331576     3.675218     1.917187 
2439.513030     1.362944     3.999586   567.700353     3.893783     1.916365 
2441.952550     1.364304     4.252746   534.848817     4.143712     1.915543 
2444.394500     1.365667     4.461062   510.496631     4.426732     1.914722 
2446.838890     1.367030     4.755166   479.489243     4.743993     1.913901 
2449.285730     1.368395     5.039850   453.243038     5.095881     1.913082 
2451.735020     1.369762     5.319097   429.955281     5.481831     1.912262 
2454.186750     1.371129     5.688043   402.675912     5.900117     1.911444 
2456.640940     1.372498     6.175817   371.445497     6.347633     1.910626 
2459.097580     1.373869     6.691069   343.242471     6.819351     1.909809 
2461.556680     1.375241     7.223344   318.373071     7.308791     1.908992 
2464.018230     1.376614     7.668610   300.364134     7.807592     1.908176 
2466.482250     1.377988     8.268886   278.866710     8.304747     1.907361 
2468.948740     1.379364     8.913437   259.027151     8.786743     1.906546 
2471.417680     1.380742     9.396272   246.059362     9.237891     1.905733 
2473.889100     1.382120     9.881232   234.282572     9.641005     1.904919 
2476.362990     1.383501    10.135620   228.681309     9.978578     1.904106 
2478.839350     1.384882    10.471913   221.613274    10.234449     1.903294 
2481.318190     1.386265    10.677300   217.630485    10.395730     1.902483 
2483.799510     1.387649    10.679939   217.828775    10.454505     1.901672 
2486.283310     1.389035    10.533026   221.111939    10.408847     1.900862 
2488.769590     1.390422    10.305828   226.262657    10.262896     1.900053 
2491.258360     1.391810     9.896065   235.933345    10.026000     1.899244 
2493.749620     1.393200     9.582058   243.956327     9.711241     1.898436 
2496.243370     1.394591     9.192937   254.585072     9.333769     1.897628 
2498.739620     1.395984     8.679752   269.953528     8.909293     1.896822 
2501.238350     1.397377     8.213674   285.596173     8.452945     1.896015 
2503.739590     1.398773     7.640358   307.381134     7.978532     1.895210 
2506.243330     1.400170     7.274319   323.197210     7.498169     1.894405 
2508.749580     1.401568     6.839708   344.121596     7.022123     1.893601 
2511.258330     1.402967     6.383378   369.063812     6.558836     1.892797 
2513.769580     1.404368     6.025523   391.510064     6.114998     1.891995 
2516.283350     1.405770     5.602679   421.521330     5.695679     1.891192 
2518.799640     1.407174     5.258497   449.632365     5.304475     1.890391 
2521.318440     1.408579     4.963353   476.843659     4.943661     1.889590 
2523.839760     1.409986     4.648015   509.658203     4.614353     1.888790 
2526.363590     1.411394     4.409770   537.807413     4.316676     1.887990 
2528.889960     1.412803     4.238562   560.172919     4.050027     1.887192 
2531.418850     1.414214     4.015729   591.905430     3.813032     1.886394 
2533.950270     1.415626     3.834389   620.594367     3.603803     1.885596 
2536.484220     1.417040     3.648585   653.026166     3.420194     1.884799 
2539.020700     1.418455     3.449680   691.410435     3.259874     1.884003 
2541.559720     1.419871     3.326200   718.087683     3.120441     1.883208 
2544.101280     1.421289     3.202556   746.461160     2.999521     1.882413 
2546.645380     1.422708     3.138364   762.805747     2.894841     1.881619 
2549.192030     1.424129     2.987166   802.098470     2.804278     1.880825 
2551.741220     1.425551     2.950513   813.072849     2.725887     1.880033 
2554.292960     1.426975     2.848144   843.184066     2.657999     1.879241 
2556.847250     1.428400     2.792980   861.012573     2.599026     1.878449 
2559.404100     1.429826     2.696627   893.027971     2.547650     1.877659 
2561.963510     1.431254     2.643795   911.348101     2.502737     1.876869 
2564.525470     1.432683     2.616164   922.640664     2.463327     1.876079 
2567.090000     1.434114     2.563328   942.617319     2.428612     1.875291 
2569.657090     1.435546     2.490936   970.880023     2.397921     1.874503 
2572.226740     1.436979     2.474462   978.585290     2.370721     1.873716 
2574.798970     1.438414     2.421636  1001.313423     2.346550     1.872929 
2577.373770     1.439851     2.385010  1018.038785     2.325009     1.872143 
2579.951140     1.441288     2.362162  1028.694036     2.305782     1.871358 
2582.531090     1.442728     2.353887  1033.952833     2.288630     1.870573 
2585.113620     1.444168     2.334112  1043.729046     2.273357     1.869790 
2587.698740     1.445610     2.300519  1060.424327     2.259818     1.869007 
2590.286440     1.447054     2.303703  1060.684054     2.247885     1.868224 
2592.876720     1.448499     2.246525  1088.903717     2.237470     1.867443 
2595.469600     1.449946     2.244454  1090.954027     2.228520     1.866662 
2598.065070     1.451393     2.187853  1120.070863     2.221007     1.865881 
2600.663130     1.452843     2.199916  1116.155631     2.214934     1.865102 
2603.263800     1.454294     2.211919  1111.490467     2.210320     1.864323 
2605.867060     1.455746     2.191409  1122.974909     2.207203     1.863545 
2608.472930     1.457200     2.201875  1119.427881     2.205647     1.862767 
2611.081400     1.458655     2.196234  1123.932875     2.205726     1.861990 
2613.692480     1.460112     2.183457  1131.555656     2.207528     1.861214 
2616.306180     1.461570     2.193124  1128.419630     2.211146     1.860439 
2618.922480     1.463029     2.235594  1109.303690     2.216674     1.859664 
2621.541400     1.464490     2.246595  1104.661548     2.224204     1.858890 
2624.162950     1.465953     2.219410  1119.791270     2.233823     1.858117 
2626.787110     1.467417     2.189942  1135.760464     2.245597     1.857344 
2629.413900     1.468882     2.196105  1134.053735     2.259570     1.856573 
2632.043310     1.470349     2.244640  1111.030375     2.275758     1.855801 
2634.675350     1.471817     2.363158  1057.724959     2.294138     1.855031 
2637.310030     1.473287     2.251547  1111.321511     2.314639     1.854261 
2639.947340     1.474758     2.295664  1091.278403     2.337131     1.853492 
2642.587290     1.476231     2.326265  1078.656162     2.361413     1.852724 
2645.229870     1.477705     2.330747  1077.657836     2.387204     1.851957 
2647.875100     1.479181     2.366641  1062.761845     2.414131     1.851190 
2650.522980     1.480658     2.408831  1045.995312     2.441720     1.850424 
2653.173500     1.482137     2.442187  1033.039149     2.469420     1.849658 
2655.826670     1.483617     2.411814  1047.692906     2.496530     1.848893 
2658.482500     1.485099     2.498358  1012.295002     2.522219     1.848130 
2661.140980     1.486582     2.479664  1021.189716     2.546340     1.847366 
2663.802120     1.488066     2.499477  1014.681299     2.568657     1.846604 
2666.465930     1.489552     2.485073  1021.680043     2.588934     1.845842 
2669.132390     1.491040     2.479894  1025.042818     2.607121     1.845081 
2671.801520     1.492529     2.519690  1010.336396     2.623373     1.844321 
2674.473330     1.494019     2.553323   998.845921     2.637970     1.843561 
2677.147800     1.495511     2.535738  1006.958752     2.651228     1.842802 
2679.824950     1.497005     2.602570   982.636834     2.663409     1.842044 
2682.504770     1.498500     2.600021   984.718706     2.674656     1.841286 
2685.187280     1.499996     2.595855   987.824757     2.684933     1.840530 
2687.872460     1.501494     2.660833   964.952578     2.694003     1.839774 
2690.560340     1.502994     2.703816   950.835892     2.701427     1.839019 
2693.250900     1.504495     2.689002   957.480329     2.706590     1.838264 
2695.944150     1.505997     2.708114   952.315325     2.708783     1.837510 
2698.640090     1.507501     2.675219   965.144446     2.707300     1.836757 
2701.338730     1.509007     2.689333   960.847757     2.701550     1.836005 
2704.040070     1.510514     2.665312   971.208033     2.691174     1.835253 
2706.744110     1.512022     2.669225   971.399348     2.676107     1.834502 
2709.450850     1.513532     2.614016   992.913066     2.656591     1.833752 
2712.160310     1.515044     2.620928   991.757700     2.633143     1.833003 
2714.872470     1.516557     2.613091   995.988214     2.606474     1.832254 
2717.587340     1.518072     2.602035  1001.820577     2.577402     1.831506 
2720.304930     1.519588     2.536771  1028.329225     2.546771     1.830759 
2723.025230     1.521105     2.465848  1059.063013     2.515392     1.830013 
2725.748260     1.522624     2.418694  1080.529100     2.484004     1.829267 
2728.474000     1.524145     2.437468  1074.533074     2.453252     1.828522 
2731.202480     1.525667     2.385493  1099.458390     2.423681     1.827778 
2733.933680     1.527191     2.360492  1112.352892     2.395747     1.827035 
2736.667610     1.528716     2.358076  1114.711690     2.369805     1.826292 
2739.404280     1.530243     2.295638  1146.138089     2.346132     1.825550 
2742.143690     1.531771     2.249444  1171.366468     2.324932     1.824809 
2744.885830     1.533301     2.200230  1198.640468     2.306338     1.824068 
2747.630720     1.534832     2.196599  1202.146472     2.290434     1.823329 
2750.378350     1.536365     2.219346  1191.973853     2.277252     1.822590 
2753.128720     1.537899     2.164353  1224.090577     2.266786     1.821851 
2755.881850     1.539435     2.142270  1237.846785     2.259011     1.821114 
2758.637740     1.540973     2.147307  1236.303902     2.253896     1.820377 
2761.396370     1.542512     2.160378  1231.214573     2.251407     1.819641 
2764.157770     1.544052     2.152267  1237.548077     2.251523     1.818906 
2766.921930     1.545594     2.144180  1243.538449     2.254374     1.818171 
2769.688850     1.547138     2.133164  1252.226046     2.260189     1.817438 
2772.458540     1.548683     2.149065  1244.631082     2.268823     1.816705 
2775.231000     1.550230     2.153484  1243.660366     2.280265     1.815973 
2778.006230     1.551778     2.192351  1223.351713     2.294759     1.815241 
2780.784230     1.553328     2.166370  1239.234622     2.312832     1.814510 
2783.565020     1.554879     2.228996  1207.079101     2.335018     1.813780 
2786.348580     1.556432     2.227604  1209.315801     2.361932     1.813051 
2789.134930     1.557986     2.281547  1182.703045     2.394350     1.812323 
2791.924070     1.559542     2.362177  1144.159419     2.433224     1.811595 
2794.715990     1.561100     2.391784  1131.178156     2.479687     1.810868 
2797.510710     1.562659     2.418555  1120.663375     2.535056     1.810142 
2800.308220     1.564220     2.495683  1087.629960     2.600831     1.809417 
2803.108530     1.565782     2.540768  1070.092549     2.678685     1.808692 
2805.911630     1.567346     2.674333  1018.019946     2.770435     1.807968 
2808.717550     1.568911     2.813582   969.781008     2.878007     1.807245 
2811.526260     1.570478     2.887634   946.205129     3.003441     1.806523 
2814.337790     1.572047     3.026204   904.142727     3.148746     1.805801 
2817.152130     1.573617     3.123914   877.191217     3.315765     1.805080 
2819.969280     1.575188     3.333111   823.697828     3.506191     1.804360 
2822.789250     1.576762     3.564653   771.267686     3.721416     1.803641 
2825.612040     1.578336     3.730902   738.009571     3.962400     1.802923 
2828.437650     1.579913     3.970816   694.565678     4.229542     1.802205 
2831.266090     1.581491     4.288261   644.132081     4.522539     1.801488 
2834.097350     1.583070     4.518589   612.051000     4.840223     1.800772 
2836.931450     1.584651     4.858520   570.086855     5.180409     1.800056 
2839.768380     1.586234     5.282220   525.310686     5.539707     1.799341 
2842.608150     1.587818     5.679908   489.146515     5.913333     1.798628 
2845.450760     1.589404     6.047611   460.057038     6.294917     1.797914 
2848.296210     1.590992     6.497007   428.895080     6.676342     1.797202 
2851.144510     1.592581     7.018460   397.575399     7.047688     1.796490 
2853.995650     1.594171     7.408358   377.206220     7.397391     1.795780 
2856.849650     1.595763     7.815101   358.094203     7.712707     1.795070 
2859.706500     1.597357     8.011360   349.811083     7.980567     1.794360 
2862.566200     1.598953     8.281231   338.890481     8.188801     1.793652 
2865.428770     1.600550     8.482723   331.254167     8.327549     1.792944 
2868.294200     1.602148     8.485890   331.571276     8.390500     1.792237 
2871.162490     1.603748     8.423712   334.454429     8.375667     1.791531 
2874.033650     1.605350     8.252247   341.945071     8.285467     1.790825 
2876.907690     1.606953     8.087220   349.381499     8.126135     1.790121 
2879.784600     1.608558     7.721324   366.390566     7.906705     1.789417 
2882.664380     1.610165     7.391304   383.241813     7.637834     1.788714 
2885.547040     1.611773     7.082525   400.567643     7.330745     1.788012 
2888.432590     1.613383     6.749524   420.901678     6.996474     1.787310 
2891.321020     1.614995     6.363212   447.039827     6.645398     1.786609 
2894.212350     1.616608     6.020228   473.090313     6.286449     1.785909 
2897.106560     1.618222     5.619491   507.427436     5.927358     1.785210 
2900.003660     1.619838     5.297938   538.945425     5.574739     1.784512 
2902.903670     1.621456     4.981869   573.953894     5.234014     1.783814 
2905.806570     1.623076     4.648425   615.926566     4.909441     1.783117 
2908.712380     1.624697     4.418482   648.719470     4.604234     1.782421 
2911.621090     1.626320     4.166968   688.922091     4.320325     1.781726 
2914.532710     1.627944     3.989805   720.301853     4.059001     1.781031 
2917.447240     1.629570     3.822904   752.679242     3.821025     1.780338 
2920.364690     1.631198     3.559105   809.668067     3.606226     1.779645 
2923.285060     1.632827     3.380103   853.582156     3.413840     1.778953 
2926.208340     1.634458     3.209936   899.727002     3.242717     1.778261 
2929.134550     1.636090     3.060025   945.123907     3.091437     1.777571 
2932.063680     1.637724     2.963090   977.155421     2.958397     1.776881 
2934.995750     1.639360     2.856346  1014.908236     2.841903     1.776192 
2937.930740     1.640998     2.691468  1078.557684     2.740242     1.775504 
2940.868670     1.642637     2.627951  1106.061720     2.651789     1.774816 
2943.809540     1.644277     2.541539  1145.073325     2.574921     1.774130 
2946.753350     1.645920     2.447824  1190.139731     2.508132     1.773444 
2949.700110     1.647564     2.379854  1225.877571     2.450080     1.772759 
2952.649810     1.649209     2.295871  1272.321044     2.399569     1.772074 
2955.602460     1.650857     2.262583  1292.893434     2.355542     1.771391 
2958.558060     1.652506     2.151497  1360.693119     2.317080     1.770708 
2961.516620     1.654156     2.113193  1387.704917     2.283394     1.770026 
2964.478130     1.655808     2.083766  1408.819218     2.253831     1.769345 
2967.442610     1.657462     2.037243  1443.238620     2.227789     1.768665 
2970.410050     1.659118     2.025025  1453.734894     2.204782     1.767985 
2973.380460     1.660775     2.010439  1465.989322     2.184402     1.767306 
2976.353840     1.662434     1.939484  1522.255450     2.166307     1.766628 
2979.330200     1.664094     1.911741  1545.578610     2.150208     1.765951 
2982.309530     1.665756     1.904651  1553.982170     2.135871     1.765275 
2985.291840     1.667420     1.873976  1580.985258     2.123089     1.764599 
2988.277130     1.669086     1.834304  1617.884225     2.111683     1.763924 
2991.265410     1.670753     1.827799  1626.003610     2.101508     1.763250 
2994.256670     1.672422     1.863208  1597.236226     2.092442     1.762577 
2997.250930     1.674092     1.829327  1628.796403     2.084382     1.761905 
3000.248180     1.675764     1.801472  1655.765424     2.077250     1.761233 
3003.248430     1.677438     1.826337  1635.415040     2.070963     1.760562 
3006.251680     1.679114     1.828990  1635.708726     2.065466     1.759892 
3009.257930     1.680791     1.835266  1632.717362     2.060709     1.759223 
3012.267190     1.682470     1.846751  1623.573818     2.056654     1.758554 
3015.279450     1.684150     1.800935  1667.815449     2.053278     1.757887 
3018.294730     1.685832     1.802243  1668.851229     2.050557     1.757220 
3021.313030     1.687516     1.790954  1681.277635     2.048483     1.756554 
3024.334340     1.689202     1.799698  1675.435923     2.047058     1.755888 
3027.358670     1.690889     1.846903  1635.161105     2.046302     1.755224 
3030.386030     1.692578     1.840255  1643.209878     2.046236     1.754560 
3033.416420     1.694269     1.785263  1696.325046     2.046901     1.753897 
3036.449840     1.695961     1.835719  1652.185547     2.048357     1.753235 
3039.486290     1.697655     1.844966  1645.914916     2.050686     1.752574 
3042.525770     1.699351     1.851715  1641.109681     2.053994     1.751913 
3045.568300     1.701048     1.828263  1664.492483     2.058414     1.751254 
3048.613870     1.702747     1.820626  1674.395377     2.064118     1.750595 
3051.662480     1.704448     1.865270  1636.750494     2.071325     1.749937 
3054.714140     1.706151     1.863188  1640.496885     2.080288     1.749279 
3057.768860     1.707855     1.894615  1615.094773     2.091312     1.748623 
3060.826630     1.709561     1.943434  1577.373093     2.104759     1.747967 
3063.887450     1.711269     1.953420  1571.311336     2.121048     1.747312 
3066.951340     1.712978     1.902907  1614.955879     2.140648     1.746658 
3070.018290     1.714689     1.967095  1564.877046     2.163970     1.746005 
3073.088310     1.716402     2.013878  1529.709144     2.191696     1.745352 
3076.161400     1.718116     2.090143  1476.705712     2.224545     1.744700 
3079.237560     1.719833     2.104205  1468.445291     2.263143     1.744049 
3082.316800     1.721550     2.103884  1470.548717     2.308117     1.743399 
3085.399110     1.723270     2.173552  1425.176148     2.360080     1.742750 
3088.484510     1.724991     2.253002  1377.088176     2.419610     1.742101 
3091.573000     1.726715     2.308745  1345.546131     2.487220     1.741453 
3094.664570     1.728439     2.346352  1326.069709     2.563256     1.740806 
3097.759230     1.730166     2.419802  1287.345766     2.647920     1.740160 
3100.856990     1.731894     2.522638  1236.910964     2.741209     1.739515 
3103.957850     1.733624     2.600331  1201.389906     2.842860     1.738870 
3107.061810     1.735356     2.689696  1163.349706     2.952304     1.738227 
3110.168870     1.737089     2.842765  1102.243801     3.068607     1.737584 
3113.279040     1.738824     2.942359  1066.483571     3.190379     1.736941 
3116.392320     1.740561     3.125400  1005.405059     3.315790     1.736300 
3119.508710     1.742300     3.254040   967.178166     3.442510     1.735659 
3122.628220     1.744040     3.380122   932.282264     3.567597     1.735020 
3125.750850     1.745783     3.553772   887.859915     3.687559     1.734381 
3128.876600     1.747526     3.687690   856.670399     3.798491     1.733742 
3132.005470     1.749272     3.819466   828.343785     3.896311     1.733105 
3135.137480     1.751019     3.859275   820.703705     3.977121     1.732468 
3138.272620     1.752769     3.910054   811.114999     4.037643     1.731833 
3141.410890     1.754519     3.939007   806.282338     4.075638     1.731198 
3144.552300     1.756272     3.958248   803.271473     4.090212     1.730564 
3147.696850     1.758026     3.969868   802.037594     4.081884     1.729930 
3150.844550     1.759783     3.885430   820.539620     4.052481     1.729297 
3153.995390     1.761540     3.828595   833.619491     4.004846     1.728666 
3157.149390     1.763300     3.793156   842.578168     3.942474     1.728035 
3160.306540     1.765061     3.697247   865.472879     3.869171     1.727404 
3163.466850     1.766825     3.538283   905.470897     3.788756     1.726775 
3166.630310     1.768590     3.467199   925.245787     3.704860     1.726146 
3169.796940     1.770356     3.371617   952.559293     3.620792     1.725519 
3172.966740     1.772125     3.241734   991.615294     3.539458     1.724892 
3176.139710     1.773895     3.194453  1007.481074     3.463326     1.724265 
3179.315850     1.775667     3.116622  1034.187596     3.394381     1.723640 
3182.495160     1.777441     3.095762  1042.634697     3.334121     1.723015 
3185.677660     1.779216     3.070638  1052.120171     3.283552     1.722392 
3188.863340     1.780994     3.064518  1055.823140     3.243187     1.721769 
3192.052200     1.782773     3.065110  1056.587923     3.213050     1.721146 
3195.244250     1.784554     3.040607  1066.319201     3.192675     1.720525 
3198.439500     1.786336     3.029219  1071.804954     3.181117     1.719904 
3201.637930     1.788121     3.044982  1067.631041     3.176965     1.719284 
3204.839570     1.789907     3.117444  1044.214777     3.178372     1.718665 
3208.044410     1.791695     3.099150  1051.536842     3.183117     1.718047 
3211.252460     1.793485     3.153974  1034.669343     3.188719     1.717430 
3214.463710     1.795276     3.141962  1040.098856     3.192613     1.716813 
3217.678170     1.797070     3.187359  1026.187814     3.192339     1.716197 
3220.895850     1.798865     3.063793  1068.760099     3.185785     1.715582 
3224.116750     1.800662     3.053204  1074.142906     3.171422     1.714968 
3227.340860     1.802461     3.060405  1072.801480     3.148421     1.714354 
3230.568200     1.804261     3.103251  1059.284315     3.116669     1.713742 
3233.798770     1.806064     2.947020  1116.438339     3.076683     1.713130 
3237.032570     1.807868     2.890697  1139.853278     3.029459     1.712519 
3240.269600     1.809674     2.826738  1167.146774     2.976302     1.711908 
3243.509870     1.811482     2.771384  1191.563253     2.918661     1.711299 
3246.753380     1.813291     2.705009  1221.864031     2.857986     1.710690 
3250.000140     1.815103     2.629755  1258.717222     2.795671     1.710082 
3253.250140     1.816916     2.551834  1298.361944     2.732988     1.709475 
3256.503390     1.818731     2.512212  1320.742139     2.670324     1.708869 
3259.759890     1.820548     2.412687  1376.715204     2.608468     1.708263 
3263.019650     1.822367     2.422289  1372.452646     2.549658     1.707658 
3266.282670     1.824187     2.375549  1401.429499     2.494557     1.707054 
3269.548950     1.826009     2.327975  1431.904754     2.443345     1.706451 
3272.818500     1.827833     2.260861  1475.935393     2.396183     1.705849 
3276.091320     1.829659     2.214781  1507.764631     2.353207     1.705247 
3279.367410     1.831487     2.155168  1551.282950     2.314448     1.704646 
3282.646780     1.833317     2.126261  1574.573988     2.279876     1.704046 
3285.929430     1.835148     2.075547  1615.329765     2.249381     1.703447 
3289.215360     1.836982     2.065086  1625.463477     2.222794     1.702849 
3292.504570     1.838817     2.032684  1652.479731     2.199882     1.702251 
3295.797070     1.840654     1.996453  1684.447747     2.180393     1.701654 
3299.092870     1.842492     1.993375  1689.247525     2.164061     1.701058 
3302.391960     1.844333     1.988520  1695.221708     2.150618     1.700463 
3305.694360     1.846176     1.969364  1713.785368     2.139804     1.699868 
3309.000050     1.848020     1.907492  1771.322432     2.131368     1.699275 
3312.309050     1.849866     1.943682  1740.023963     2.125080     1.698682 
3315.621360     1.851714     1.927780  1756.965533     2.120737     1.698090 
3318.936980     1.853564     1.864303  1818.800460     2.118166     1.697498 
3322.255920     1.855416     1.867713  1817.234616     2.117198     1.696908 
3325.578170     1.857269     1.881000  1806.471376     2.117702     1.696318 
3328.903750     1.859125     1.874405  1814.908195     2.119569     1.695729 
3332.232660     1.860982     1.846365  1844.507147     2.122712     1.695141 
3335.564890     1.862841     1.790189  1904.066869     2.127070     1.694553 
3338.900450     1.864702     1.856432  1838.558091     2.132592     1.693967 
3342.239350     1.866565     1.848143  1849.465037     2.139249     1.693381 
3345.581590     1.868430     1.859770  1839.935314     2.147021     1.692796 
3348.927180     1.870296     1.867073  1835.212201     2.155908     1.692212 
3352.276100     1.872165     1.876913  1827.516072     2.165925     1.691628 
3355.628380     1.874035     1.851956  1853.585563     2.177107     1.691045 
3358.984010     1.875907     1.914335  1795.216126     2.189488     1.690463 
3362.342990     1.877781     1.885630  1825.202636     2.203127     1.689882 
3365.705330     1.879657     1.844935  1867.548070     2.218099     1.689302 
3369.071040     1.881535     1.907245  1808.333956     2.234496     1.688722 
3372.440110     1.883415     1.944105  1776.161661     2.252439     1.688143 
3375.812550     1.885296     1.984353  1742.619515     2.272090     1.687565 
3379.188360     1.887180     1.995424  1734.484651     2.293646     1.686988 
3382.567550     1.889065     1.985522  1744.805378     2.317961     1.686411 
3385.950120     1.890952     2.040405  1700.629959     2.345256     1.685836 
3389.336070     1.892841     2.090141  1661.696830     2.375188     1.685261 
3392.725410     1.894732     2.077198  1674.159710     2.408053     1.684686 
3396.118130     1.896625     2.163855  1608.610599     2.444467     1.684113 
3399.514250     1.898520     2.234561  1559.215835     2.485218     1.683540 
3402.913760     1.900417     2.302765  1515.062482     2.531229     1.682969 
3406.316680     1.902315     2.362981  1478.704089     2.583570     1.682397 
3409.722990     1.904216     2.463228  1420.055076     2.643564     1.681827 
3413.132720     1.906118     2.605542  1344.244055     2.712799     1.681258 
3416.545850     1.908022     2.630428  1332.784113     2.793168     1.680689 
3419.962400     1.909929     2.771236  1266.242502     2.886908     1.680121 
3423.382360     1.911837     2.932506  1198.115268     2.996620     1.679553 
3426.805740     1.913747     3.045855  1154.862181     3.125287     1.678987 
3430.232550     1.915659     3.256301  1081.361424     3.276276     1.678421 
3433.662780     1.917573     3.469809  1016.149003     3.453328     1.677856 
3437.096440     1.919488     3.654966   965.801429     3.660607     1.677292 
3440.533540     1.921406     3.930948   898.969126     3.902267     1.676729 
3443.974070     1.923325     4.252745   831.791840     4.182699     1.676166 
3447.418040     1.925247     4.458253   794.292368     4.506274     1.675604 
3450.865460     1.927170     4.847143   731.332785     4.877165     1.675043 
3454.316330     1.929096     5.233266   678.151802     5.299132     1.674483 
3457.770640     1.931023     5.677462   625.766642     5.775283     1.673923 
3461.228420     1.932952     6.195610   573.972870     6.307818     1.673364 
3464.689640     1.934883     6.719235   529.792008     6.897722     1.672806 
3468.154330     1.936816     7.310476   487.453318     7.544478     1.672249 
3471.622490     1.938751     7.958821   448.182480     8.245719     1.671692 
3475.094110     1.940688     8.722756   409.332679     8.996874     1.671136 
3478.569200     1.942627     9.506699   375.948857     9.790783     1.670581 
3482.047770     1.944568    10.549875   339.107815    10.617272     1.670027 
3485.529820     1.946511    11.363732   315.085969    11.462736     1.669473 
3489.015350     1.948456    12.431552   288.283638    12.309797     1.668920 
3492.504370     1.950402    13.385652   267.978961    13.137192     1.668368 
3495.996870     1.952351    14.193592   252.934107    13.920030     1.667817 
3499.492870     1.954301    14.950013   240.367338    14.630929     1.667266 
3502.992360     1.956254    15.722900   228.742254    15.241736     1.666717 
3506.495350     1.958208    16.219582   221.940377    15.726050     1.666168 
3510.001850     1.960165    16.454197   218.985921    16.062176     1.665619 
3513.511850     1.962123    16.655485   216.540377    16.235745     1.665072 
3517.025360     1.964083    16.625163   217.135301    16.241318     1.664525 
3520.542390     1.966046    16.309366   221.559245    16.082613     1.663979 
3524.062930     1.968010    15.897561   227.530847    15.771395     1.663434 
3527.586990     1.969976    15.248826   237.439974    15.325479     1.662889 
3531.114580     1.971944    14.594023   248.342113    14.766426     1.662345 
3534.645690     1.973914    13.769068   263.499575    14.117434     1.661802 
3538.180340     1.975887    12.970614   279.992040    13.401655     1.661260 
3541.718520     1.977861    12.123272   299.862421    12.641052     1.660718 
3545.260240     1.979837    11.340877   320.899461    11.855652     1.660177 
3548.805500     1.981815    10.565575   344.792730    11.063137     1.659637 
3552.354300     1.983795     9.700975   375.872329    10.278855     1.659098 
3555.906660     1.985777     9.004975   405.346609     9.515551     1.658559 
3559.462570     1.987761     8.433514   433.229366     8.783454     1.658021 
3563.022030     1.989747     7.728879   473.200023     8.090428     1.657484 
3566.585050     1.991735     7.316774   500.348328     7.442130     1.656947 
3570.151640     1.993725     6.805894   538.384338     6.842201     1.656412 
3573.721790     1.995717     6.332674   579.134657     6.292750     1.655877 
3577.295510     1.997710     5.933534   618.615891     5.793861     1.655342 
3580.872800     1.999706     5.487650   669.546220     5.344572     1.654809 
3584.453680     2.001704     5.127880   717.229842     4.942917     1.654276 
3588.038130     2.003704     4.791167   768.243192     4.586181     1.653744 
3591.626170     2.005706     4.517799   815.416738     4.271133     1.653212 
3595.217790     2.007710     4.237575   870.133207     3.994232     1.652682 
3598.813010     2.009716     3.973265   928.874051     3.751805     1.652152 
3602.411830     2.011724     3.753884   983.947260     3.540192     1.651623 
3606.014240     2.013734     3.525688  1048.390481     3.355860     1.651094 
3609.620250     2.015746     3.320358  1114.122403     3.195619     1.650566 
3613.229870     2.017760     3.215322  1151.615550     3.056238     1.650039 
3616.843100     2.019776     3.030228  1222.815321     2.934926     1.649513 
3620.459950     2.021794     2.924325  1268.326768     2.829209     1.648987 
3624.080400     2.023814     2.778533  1335.977807     2.736906     1.648462 
3627.704490     2.025836     2.724790  1363.598901     2.656117     1.647938 
3631.332190     2.027860     2.582195  1440.022277     2.585203     1.647415 
3634.963520     2.029886     2.537381  1466.756361     2.522789     1.646892 
3638.598490     2.031914     2.427057  1534.392532     2.467662     1.646370 
3642.237080     2.033944     2.365932  1575.904416     2.418776     1.645848 
3645.879320     2.035976     2.337362  1596.410531     2.375276     1.645328 
3649.525200     2.038011     2.279602  1637.738909     2.336445     1.644808 
3653.174730     2.040047     2.217187  1685.003715     2.301684     1.644289 
3656.827900     2.042085     2.189820  1707.185129     2.270507     1.643770 
3660.484730     2.044125     2.213561  1690.536862     2.242501     1.643252 
3664.145210     2.046168     2.156881  1736.176217     2.217308     1.642735 
3667.809360     2.048212     2.119005  1769.232417     2.194657     1.642219 
3671.477170     2.050259     2.139165  1753.786903     2.174328     1.641703 
3675.148640     2.052307     2.103449  1785.097050     2.156152     1.641188 
3678.823790     2.054358     2.069370  1815.438715     2.140014     1.640674 
3682.502620     2.056410     2.067746  1818.273118     2.125803     1.640160 
3686.185120     2.058465     2.055675  1831.342398     2.113458     1.639647 
3689.871300     2.060522     2.046179  1840.502112     2.102946     1.639135 
3693.561180     2.062580     2.042337  1845.519962     2.094253     1.638623 
3697.254740     2.064641     2.075957  1817.070397     2.087382     1.638112 
3700.951990     2.066704     2.079394  1814.889639     2.082334     1.637602 
3704.652940     2.068769     2.023531  1866.681586     2.079122     1.637093 
3708.357600     2.070836     2.060534  1834.715427     2.077757     1.636584 
3712.065950     2.072905     2.090843  1809.169363     2.078248     1.636076 
3715.778020     2.074976     2.056497  1840.876437     2.080572     1.635568 
3719.493800     2.077050     2.032289  1865.050296     2.084691     1.635061 
3723.213290     2.079125     2.096269  1809.420252     2.090534     1.634555 
3726.936510     2.081202     2.078061  1825.899950     2.098000     1.634050 
3730.663440     2.083282     2.116232  1794.832828     2.106927     1.633545 
3734.394110     2.085363     2.066212  1839.108479     2.117103     1.633041 
3738.128500     2.087447     2.057720  1848.124772     2.128248     1.632538 
3741.866630     2.089533     2.077406  1832.069896     2.140015     1.632035 
3745.608490     2.091620     2.094671  1817.595666     2.151966     1.631533 
3749.354100     2.093710     2.102513  1812.339321     2.163590     1.631031 
3753.103460     2.095802     2.126405  1793.578843     2.174313     1.630531 
3756.856560     2.097896     2.140827  1782.738710     2.183524     1.630031 
3760.613420     2.099993     2.125898  1796.159682     2.190502     1.629531 
3764.374030     2.102091     2.127094  1796.234285     2.193820     1.629033 
3768.138400     2.104191     2.117604  1805.935573     2.194204     1.628534 
3771.906540     2.106294     2.119128  1805.564182     2.191824     1.628037 
3775.678450     2.108398     2.179617  1756.885998     2.186426     1.627540 
3779.454130     2.110505     2.179070  1758.427567     2.178017     1.627044 
3783.233580     2.112614     2.196486  1745.572350     2.166849     1.626549 
3787.016820     2.114724     2.176150  1763.745729     2.153303     1.626054 
3790.803830     2.116837     2.183906  1758.128232     2.137845     1.625560 
3794.594640     2.118953     2.175057  1766.779181     2.120958     1.625066 
3798.389230     2.121070     2.183116  1761.488702     2.103115     1.624574 
3802.187620     2.123189     2.213864  1737.415376     2.084761     1.624081 
3805.989810     2.125311     2.176922  1767.907035     2.066295     1.623590 
3809.795800     2.127434     2.152958  1788.740932     2.048067     1.623099 
3813.605590     2.129560     2.133681  1806.201142     2.030378     1.622609 
3817.419200     2.131688     2.175537  1772.509862     2.013474     1.622119 
3821.236620     2.133818     2.193799  1759.190257     1.997551     1.621630 
3825.057860     2.135950     2.219315  1740.029769     1.982756     1.621142 
3828.882910     2.138084     2.179878  1772.394945     1.969192     1.620654 
3832.711800     2.140220     2.178340  1774.768671     1.956925     1.620167 
3836.544510     2.142359     2.183682  1770.757480     1.945985     1.619680 
3840.381050     2.144500     2.181972  1773.698486     1.936366     1.619195 
3844.221430     2.146642     2.173567  1781.396622     1.928045     1.618709 
3848.065650     2.148787     2.179828  1777.382435     1.920979     1.618225 
3851.913720     2.150934     2.143999  1808.547753     1.915112     1.617741 
3855.765630     2.153084     2.180269  1778.763499     1.910385     1.617258 
3859.621400     2.155235     2.155082  1800.356848     1.906729     1.616775 
3863.481020     2.157389     2.140694  1813.582141     1.904078     1.616293 
3867.344500     2.159544     2.185643  1777.013823     1.902371     1.615811 
3871.211850     2.161702     2.160261  1799.495475     1.901551     1.615331 
3875.083060     2.163862     2.139973  1817.467039     1.901574     1.614850 
3878.958140     2.166024     2.115361  1839.461867     1.902394     1.614371 
3882.837100     2.168189     2.122738  1834.140303     1.903979     1.613892 
3886.719940     2.170355     2.126679  1831.381584     1.906311     1.613413 
3890.606660     2.172524     2.129054  1830.073451     1.909382     1.612936 
3894.497260     2.174695     2.132375  1828.633776     1.913197     1.612458 
3898.391760     2.176868     2.117448  1842.243615     1.917778     1.611982 
3902.290150     2.179043     2.117571  1843.113711     1.923159     1.611506 
3906.192440     2.181220     2.128833  1834.361835     1.929392     1.611031 
3910.098640     2.183400     2.135975  1829.303326     1.936551     1.610556 
3914.008730     2.185581     2.135909  1830.734392     1.944738     1.610082 
3917.922740     2.187765     2.129257  1837.013909     1.954085     1.609608 
3921.840670     2.189951     2.142608  1826.056004     1.964761     1.609135 
3925.762510     2.192140     2.098983  1865.296787     1.976986     1.608663 
3929.688270     2.194330     2.144355  1826.870927     1.991041     1.608191 
3933.617960     2.196523     2.163440  1811.324398     2.007254     1.607720 
3937.551570     2.198717     2.154383  1820.107393     2.026038     1.607249 
3941.489130     2.200915     2.201995  1782.148726     2.047895     1.606779 
3945.430620     2.203114     2.237920  1753.813344     2.073423     1.606310 
3949.376050     2.205315     2.302633  1705.227279     2.103333     1.605841 
3953.325420     2.207519     2.294936  1711.821822     2.138448     1.605372 
3957.278750     2.209725     2.332811  1685.108855     2.179717     1.604905 
3961.236030     2.211933     2.382078  1651.049844     2.228205     1.604437 
3965.197260     2.214143     2.455681  1602.386025     2.285091     1.603971 
3969.162460     2.216355     2.503863  1572.497941     2.351699     1.603505 
3973.131620     2.218570     2.601536  1513.947348     2.429351     1.603039 
3977.104750     2.220787     2.669820  1475.900238     2.519429     1.602574 
3981.081860     2.223006     2.743173  1437.279722     2.623314     1.602110 
3985.062940     2.225227     2.864767  1376.709074     2.742322     1.601646 
3989.048000     2.227451     2.971037  1328.107926     2.877642     1.601183 
3993.037050     2.229677     3.101134  1272.836754     3.030256     1.600720 
3997.030090     2.231905     3.274154  1206.256706     3.200855     1.600258 
4001.027120     2.234135     3.405892  1160.053810     3.389754     1.599797 
4005.028150     2.236368     3.606178  1096.001790     3.596790     1.599336 
4009.033170     2.238602     3.813627  1036.866083     3.821221     1.598875 
4013.042210     2.240839     4.085470   968.316146     4.061610     1.598415 
4017.055250     2.243078     4.380488   903.240263     4.315702     1.597956 
4021.072300     2.245320     4.614671   857.696338     4.580295     1.597497 
4025.093380     2.247563     4.886018   810.260029     4.851111     1.597039 
4029.118470     2.249809     5.200782   761.562998     5.122686     1.596581 
4033.147590     2.252058     5.551429   713.705877     5.388334     1.596124 
4037.180740     2.254308     5.835840   679.118836     5.640252     1.595667 
4041.217920     2.256561     6.042663   656.086722     5.869824     1.595211 
4045.259130     2.258815     6.255043   634.027252     6.068190     1.594756 
4049.304390     2.261073     6.460664   614.091771     6.227040     1.594300 
4053.353700     2.263332     6.611504   600.317258     6.339514     1.593846 
4057.407050     2.265594     6.581470   603.303016     6.401010     1.593392 
4061.464460     2.267858     6.564148   605.136673     6.409694     1.592938 
4065.525920     2.270124     6.485742   612.740540     6.366582     1.592485 
4069.591450     2.272392     6.390392   622.214967     6.275226     1.592033 
4073.661040     2.274663     6.266339   634.767706     6.141114     1.591581 
4077.734700     2.276936     5.965051   667.151087     5.970987     1.591129 
4081.812440     2.279211     5.748582   692.592220     5.772176     1.590678 
4085.894250     2.281489     5.552975   717.300150     5.552091     1.590228 
4089.980140     2.283769     5.275320   755.350978     5.317846     1.589778 
4094.070120     2.286051     5.050677   789.292302     5.076023     1.589329 
4098.164190     2.288335     4.812447   828.756858     4.832535     1.588880 
4102.262360     2.290622     4.599060   867.493964     4.592560     1.588431 
4106.364620     2.292911     4.336390   920.215111     4.360525     1.587983 
4110.470980     2.295202     4.153615   961.205264     4.140135     1.587536 
4114.581460     2.297496     4.024165   992.428917     3.934374     1.587089 
4118.696040     2.299792     3.839450  1040.510896     3.745599     1.586642 
4122.814730     2.302090     3.752408  1064.914552     3.575498     1.586196 
4126.937550     2.304391     3.620069  1104.288618     3.425248     1.585751 
4131.064490     2.306693     3.527141  1133.648265     3.296101     1.585306 
4135.195550     2.308998     3.475442  1150.825747     3.188637     1.584861 
4139.330750     2.311306     3.393108  1179.022554     3.103128     1.584417 
4143.470080     2.313615     3.306221  1210.389740     3.039727     1.583974 
4147.613550     2.315927     3.330250  1201.939762     2.998501     1.583530 
4151.761160     2.318242     3.247975  1232.701192     2.979471     1.583088 
4155.912920     2.320558     3.266785  1225.866412     2.982674     1.582646 
4160.068830     2.322877     3.309450  1210.342578     3.008033     1.582204 
4164.228900     2.325199     3.325913  1204.800925     3.055467     1.581763 
4168.393130     2.327522     3.380238  1185.679457     3.124852     1.581322 
4172.561520     2.329848     3.465865  1156.647586     3.215853     1.580881 
4176.734090     2.332176     3.558457  1126.761942     3.327998     1.580442 
4180.910820     2.334507     3.643249  1100.775631     3.460556     1.580002 
4185.091730     2.336840     3.767551  1064.657438     3.612446     1.579563 
4189.276820     2.339175     3.923106  1022.859317     3.782145     1.579125 
4193.466100     2.341513     4.115959   975.180911     3.967580     1.578687 
4197.659570     2.343852     4.287244   936.308918     4.166028     1.578249 
4201.857230     2.346195     4.538860   884.534301     4.373954     1.577812 
4206.059080     2.348539     4.845820   828.707234     4.586934     1.577375 
4210.265140     2.350886     5.002902   802.857740     4.799577     1.576939 
4214.475410     2.353236     5.229551   768.156322     5.005527     1.576503 
4218.689880     2.355587     5.506452   729.642761     5.197609     1.576067 
4222.908570     2.357941     5.598864   717.691062     5.368195     1.575632 
4227.131480     2.360298     5.763265   697.310385     5.509747     1.575197 
4231.358610     2.362656     5.827354   689.793039     5.615442     1.574763 
4235.589970     2.365017     5.952278   675.352911     5.680173     1.574329 
4239.825560     2.367381     5.970330   673.433797     5.701111     1.573896 
4244.065390     2.369747     5.871378   684.880112     5.677667     1.573463 
4248.309450     2.372115     5.779002   695.853576     5.611582     1.573031 
4252.557760     2.374485     5.635696   713.650586     5.506554     1.572598 
4256.810320     2.376858     5.522936   728.333874     5.367676     1.572167 
4261.067130     2.379233     5.262552   764.441978     5.200851     1.571735 
4265.328200     2.381611     5.033060   799.286314     5.012278     1.571304 
4269.593520     2.383991     4.818421   835.018676     4.808061     1.570874 
4273.863120     2.386374     4.649376   865.602237     4.593936     1.570444 
4278.136980     2.388758     4.402031   914.245983     4.375112     1.570014 
4282.415120     2.391145     4.181452   962.648041     4.156168     1.569585 
4286.697530     2.393535     3.986183  1009.830464     3.941014     1.569156 
4290.984230     2.395927     3.863590  1041.833895     3.732876     1.568727 
4295.275210     2.398321     3.649795  1103.050055     3.534313     1.568299 
4299.570490     2.400718     3.493063  1152.467980     3.347261     1.567871 
4303.870060     2.403117     3.334538  1207.398729     3.173104     1.567444 
4308.173930     2.405519     3.190218  1262.250783     3.012601     1.567017 
4312.482100     2.407923     3.057342  1317.168724     2.866091     1.566590 
4316.794590     2.410329     2.972579  1354.881422     2.733517     1.566164 
4321.111380     2.412738     2.909508  1384.422969     2.614501     1.565738 
4325.432490     2.415149     2.779039  1449.244584     2.508412     1.565312 
4329.757930     2.417563     2.727985  1476.454923     2.414439     1.564887 
4334.087680     2.419979     2.663811  1512.128765     2.331649     1.564462 
4338.421770     2.422397     2.568272  1568.081168     2.259042     1.564038 
4342.760190     2.424818     2.485066  1620.658726     2.195595     1.563614 
4347.102950     2.427241     2.433825  1655.078414     2.140317     1.563190 
4351.450060     2.429667     2.415098  1667.818173     2.092258     1.562766 
4355.801510     2.432095     2.393790  1682.686235     2.050477     1.562343 
4360.157310     2.434526     2.339096  1722.002092     2.014149     1.561920 
4364.517460     2.436959     2.304120  1748.446423     1.982530     1.561498 
4368.881980     2.439394     2.266065  1777.386931     1.954957     1.561076 
4373.250860     2.441832     2.234013  1802.914059     1.930850     1.560654 
4377.624110     2.444272     2.210091  1822.257115     1.909704     1.560233 
4382.001740     2.446715     2.185252  1843.322625     1.891095     1.559812 
4386.383740     2.449160     2.199937  1830.934938     1.874643     1.559391 
4390.770120     2.451608     2.197027  1833.475946     1.860028     1.558970 
4395.160890     2.454058     2.162433  1862.863023     1.846983     1.558550 
4399.556060     2.456510     2.108881  1909.664162     1.835286     1.558131 
4403.955610     2.458965     2.093516  1923.986097     1.824750     1.557711 
4408.359570     2.461423     2.103260  1914.930823     1.815222     1.557292 
4412.767930     2.463883     2.107860  1910.679340     1.806572     1.556873 
4417.180690     2.466345     2.113091  1905.767930     1.798686     1.556454 
4421.597880     2.468810     2.073002  1942.257878     1.791470     1.556036 
4426.019470     2.471277     2.106110  1911.645178     1.784849     1.555618 
4430.445490     2.473747     2.098769  1918.295519     1.778758     1.555200 
4434.875940     2.476219     2.061967  1952.039070     1.773146     1.554783 
4439.310810     2.478694     2.076362  1938.264937     1.767962     1.554366 
4443.750120     2.481171     2.065115  1949.604073     1.763167     1.553949 
4448.193880     2.483650     2.072168  1943.002789     1.758726     1.553533 
4452.642070     2.486133     2.037312  1974.880289     1.754611     1.553116 
4457.094710     2.488617     2.066235  1947.899019     1.750798     1.552700 
4461.551810     2.491104     2.057570  1955.704452     1.747265     1.552285 
4466.013360     2.493594     2.077592  1936.849177     1.743991     1.551869 
4470.479370     2.496086     2.042790  1969.469439     1.740960     1.551454 
4474.949850     2.498581     2.055759  1956.384423     1.738160     1.551039 
4479.424800     2.501078     2.054657  1957.700387     1.735575     1.550625 
4483.904220     2.503577     2.062220  1950.425569     1.733196     1.550210 
4488.388130     2.506079     2.064324  1948.328943     1.731010     1.549796 
4492.876520     2.508584     2.073354  1939.673708     1.729011     1.549383 
4497.369390     2.511091     2.043765  1967.270487     1.727191     1.548969 
4501.866760     2.513601     2.054109  1957.099381     1.725541     1.548556 
4506.368630     2.516113     2.044435  1966.319739     1.724055     1.548143 
4510.875000     2.518627     2.037329  1973.019276     1.722730     1.547730 
4515.385870     2.521144     2.066131  1945.246960     1.721559     1.547317 
4519.901260     2.523664     2.042376  1967.877930     1.720538     1.546905 
4524.421160     2.526186     2.051257  1958.429933     1.719664     1.546493 
4528.945580     2.528711     2.048770  1960.963113     1.718933     1.546081 
4533.474530     2.531238     2.076080  1934.425522     1.718344     1.545669 
4538.008000     2.533768     2.094610  1917.558052     1.717893     1.545258 
4542.546010     2.536300     2.033104  1974.638086     1.717579     1.544846 
4547.088560     2.538835     2.047521  1960.829391     1.717401     1.544435 
4551.635640     2.541372     2.043862  1963.941532     1.717358     1.544025 
4556.187280     2.543912     2.054791  1953.069240     1.717448     1.543614 
4560.743470     2.546455     2.056268  1951.506187     1.717674     1.543204 
4565.304210     2.549000     2.061891  1945.437439     1.718033     1.542794 
4569.869520     2.551547     1.998987  2006.268492     1.718528     1.542384 
4574.439380     2.554097     1.981605  2023.457629     1.719159     1.541974 
4579.013820     2.556650     2.008030  1996.252219     1.719928     1.541564 
4583.592840     2.559205     2.019906  1984.605086     1.720836     1.541155 
4588.176430     2.561763     1.996193  2008.063371     1.721886     1.540746 
4592.764610     2.564323     1.969778  2034.274036     1.723081     1.540337 
4597.357370     2.566886     1.965397  2038.236148     1.724422     1.539928 
4601.954730     2.569451     1.963732  2039.171392     1.725914     1.539520 
4606.556680     2.572019     1.971995  2030.102091     1.727561     1.539111 
4611.163240     2.574590     1.957313  2045.147808     1.729038     1.538703 
4615.774400     2.577163     1.919981  2084.353518     1.728419     1.538295 
4620.390180     2.579739     1.937620  2065.158109     1.728509     1.537887 
4625.010570     2.582317     1.925330  2077.698739     1.729731     1.537479 
4629.635580     2.584898     1.941641  2059.276979     1.731585     1.537072 
4634.265210     2.587481     1.939181  2061.237057     1.733857     1.536664 
4638.899480     2.590067     1.943294  2056.086622     1.736448     1.536257 
4643.538380     2.592656     1.933056  2066.420019     1.739335     1.535850 
4648.181920     2.595247     1.947675  2051.219280     1.742501     1.535443 
4652.830100     2.597841     1.921345  2078.394050     1.745940     1.535036 
4657.482930     2.600437     1.910336  2089.572388     1.749649     1.534630 
4662.140410     2.603036     1.908133  2091.918378     1.753633     1.534223 
4666.802550     2.605638     1.908449  2090.401733     1.757895     1.533817 
4671.469360     2.608242     1.899148  2099.032032     1.762442     1.533410 
4676.140820     2.610849     1.876852  2124.250975     1.767286     1.533004 
4680.816970     2.613458     1.858790  2144.623706     1.772442     1.532598 
4685.497780     2.616070     1.861750  2140.549549     1.777924     1.532192 
4690.183280     2.618685     1.848282  2155.282320     1.783748     1.531787 
4694.873460     2.621302     1.838366  2166.296830     1.789933     1.531381 
4699.568340     2.623922     1.822092  2184.817698     1.796500     1.530976 
4704.267910     2.626545     1.836806  2166.770795     1.803478     1.530570 
4708.972170     2.629170     1.845204  2156.299280     1.810888     1.530165 
4713.681150     2.631798     1.800168  2209.194316     1.818759     1.529760 
4718.394830     2.634428     1.801485  2206.866063     1.827120     1.529355 
4723.113220     2.637061     1.806996  2199.307070     1.836008     1.528950 
4727.836330     2.639697     1.815203  2188.580671     1.845467     1.528545 
4732.564170     2.642335     1.829178  2170.897826     1.855533     1.528140 
4737.296740     2.644976     1.816093  2185.733006     1.866252     1.527736 
4742.034030     2.647619     1.832919  2165.335261     1.877676     1.527331 
4746.776070     2.650266     1.792542  2212.787290     1.889863     1.526927 
4751.522840     2.652914     1.801550  2200.388380     1.902904     1.526522 
4756.274360     2.655566     1.801715  2199.447348     1.917224     1.526118 
4761.030640     2.658220     1.852140  2138.874863     1.932759     1.525714 
4765.791670     2.660877     1.821243  2174.347045     1.949291     1.525309 
4770.557460     2.663536     1.815744  2180.270131     1.966922     1.524905 
4775.328020     2.666198     1.836560  2154.682091     1.985832     1.524501 
4780.103350     2.668863     1.865799  2119.922330     2.006226     1.524097 
4784.883450     2.671531     1.880673  2102.270852     2.028355     1.523693 
4789.668330     2.674201     1.924963  2053.454433     2.052493     1.523289 
4794.458000     2.676874     1.941578  2035.309391     2.078978     1.522886 
4799.252460     2.679549     1.948335  2026.833261     2.108230     1.522482 
4804.051710     2.682227     2.008175  1965.155359     2.140767     1.522078 
4808.855760     2.684908     2.083832  1893.183073     2.177226     1.521674 
4813.664620     2.687592     2.135240  1847.146330     2.218393     1.521271 
4818.478280     2.690278     2.179211  1809.392544     2.265227     1.520867 
4823.296760     2.692967     2.271591  1734.449978     2.318925     1.520464 
4828.120060     2.695658     2.320574  1697.367922     2.380894     1.520060 
4832.948180     2.698353     2.428300  1621.054174     2.452781     1.519656 
4837.781130     2.701050     2.523817  1559.107479     2.536546     1.519253 
4842.618910     2.703749     2.648668  1484.917004     2.634455     1.518850 
4847.461530     2.706452     2.807510  1400.303263     2.749092     1.518446 
4852.308990     2.709157     2.947836  1333.235759     2.883352     1.518043 
4857.161300     2.711864     3.129203  1254.980602     3.040419     1.517639 
4862.018460     2.714575     3.321244  1181.998891     3.223717     1.517236 
4866.880480     2.717288     3.527697  1112.235668     3.436843     1.516832 
4871.747360     2.720004     3.737649  1049.065647     3.683470     1.516429 
4876.619110     2.722723     4.029684   972.646097     3.967221     1.516025 
4881.495730     2.725444     4.331794   904.265623     4.291608     1.515622 
4886.377220     2.728168     4.591981   852.641760     4.659643     1.515219 
4891.263600     2.730895     5.074099   771.113489     5.073700     1.514815 
4896.154860     2.733625     5.488436   712.416800     5.535404     1.514412 
4901.051020     2.736357     5.935423   658.373137     6.045331     1.514008 
4905.952070     2.739092     6.547029   596.467512     6.602744     1.513605 
4910.858020     2.741830     7.130871   547.231439     7.205322     1.513201 
4915.768880     2.744570     7.734132   504.206678     7.848857     1.512798 
4920.684650     2.747313     8.463057   460.449828     8.526926     1.512394 
4925.605330     2.750059     9.276845   419.681081     9.230551     1.511990 
4930.530940     2.752808    10.094878   385.374951     9.947862     1.511587 
4935.461470     2.755559    10.911793   356.250730    10.663830     1.511183 
4940.396930     2.758314    11.702422   331.915326    11.360223     1.510779 
4945.337330     2.761071    12.469154   311.237262    12.015927     1.510375 
4950.282660     2.763830    13.088215   296.289158    12.607813     1.509971 
4955.232950     2.766593    13.599860   284.937634    13.112317     1.509568 
4960.188180     2.769358    13.968799   277.182902    13.507665     1.509164 
4965.148370     2.772126    14.218261   272.137198    13.776101     1.508760 
4970.113520     2.774897    14.279779   270.801620    13.906017     1.508355 
4975.083630     2.777670    14.160738   272.906592    13.893214     1.507951 
4980.058710     2.780447    13.867311   278.526696    13.741038     1.507547 
4985.038770     2.783226    13.533969   285.250912    13.459485     1.507143 
4990.023810     2.786008    13.107505   294.387579    13.063608     1.506738 
4995.013830     2.788793    12.507596   308.339828    12.571680     1.506334 
5000.008850     2.791580    11.822875   326.071676    12.003467     1.505929 
5005.008860     2.794370    11.087709   347.565800    11.378838     1.505525 
5010.013870     2.797163    10.304803   373.824435    10.716749     1.505120 
5015.023880     2.799959     9.588054   401.560873    10.034583     1.504715 
5020.038900     2.802758     9.014826   426.940215     9.347759     1.504310 
5025.058940     2.805559     8.391713   458.444560     8.669532     1.503905 
5030.084000     2.808364     7.760440   495.444511     8.010991     1.503500 
5035.114090     2.811171     7.229467   531.601391     7.381024     1.503095 
5040.149200     2.813980     6.720583   571.575615     6.786323     1.502689 
5045.189350     2.816793     6.289305   610.443375     6.231661     1.502284 
5050.234540     2.819609     5.875875   652.960088     5.720046     1.501878 
5055.284770     2.822427     5.473488   700.621854     5.252924     1.501473 
5060.340060     2.825248     5.125170   747.827009     4.830402     1.501067 
5065.400400     2.828072     4.773436   802.383411     4.451492     1.500661 
5070.465800     2.830899     4.456662   858.926978     4.114335     1.500255 
5075.536260     2.833728     4.287044   892.375035     3.816424     1.499849 
5080.611800     2.836561     4.016422   951.930458     3.554814     1.499442 
5085.692410     2.839396     3.775940  1011.867418     3.326299     1.499036 
5090.778100     2.842234     3.604593  1059.225019     3.127683     1.498629 
5095.868880     2.845075     3.384672  1127.169777     2.955588     1.498222 
5100.964750     2.847919     3.169443  1202.872046     2.806779     1.497815 
5106.065720     2.850766     3.047818  1250.063752     2.678275     1.497408 
5111.171780     2.853615     2.874555  1324.439042     2.567331     1.497001 
5116.282950     2.856467     2.735896  1390.502719     2.471466     1.496594 
5121.399240     2.859323     2.641964  1438.916890     2.388473     1.496186 
5126.520640     2.862181     2.563608  1481.996197     2.316415     1.495778 
5131.647160     2.865042     2.450552  1549.258878     2.253659     1.495371 
5136.778800     2.867905     2.326516  1630.405486     2.198729     1.494962 
5141.915580     2.870772     2.253952  1681.731339     2.150380     1.494554 
5147.057500     2.873642     2.176203  1740.513273     2.107588     1.494146 
5152.204550     2.876514     2.084570  1815.339708     2.069492     1.493737 
5157.356760     2.879389     1.990189  1899.599780     2.035377     1.493328 
5162.514120     2.882267     1.966581  1921.509045     2.004655     1.492920 
5167.676630     2.885148     1.950256  1935.981724     1.976845     1.492510 
5172.844310     2.888032     1.888389  1997.453277     1.951514     1.492101 
5178.017150     2.890919     1.855939  2030.938382     1.928328     1.491691 
5183.195170     2.893809     1.820134  2069.513953     1.907007     1.491282 
5188.378360     2.896701     1.771806  2124.480093     1.887320     1.490872 
5193.566740     2.899597     1.776198  2117.447240     1.869082     1.490462 
5198.760310     2.902495     1.761315  2133.622087     1.852123     1.490051 
5203.959070     2.905396     1.739226  2158.874922     1.836302     1.489641 
5209.163030     2.908301     1.700620  2205.987182     1.821501     1.489230 
5214.372190     2.911208     1.690979  2216.963040     1.807623     1.488819 
5219.586560     2.914118     1.676688  2233.778470     1.794589     1.488408 
5224.806150     2.917030     1.659794  2254.943409     1.782318     1.487996 
5230.030960     2.919946     1.656644  2257.225919     1.770743     1.487585 
5235.260990     2.922865     1.639814  2278.029759     1.759809     1.487173 
5240.496250     2.925787     1.629662  2290.495183     1.749465     1.486761 
5245.736740     2.928711     1.655120  2252.953062     1.739671     1.486348 
5250.982480     2.931639     1.631352  2284.204956     1.730380     1.485936 
5256.233460     2.934569     1.629077  2286.287155     1.721557     1.485523 
5261.489700     2.937502     1.641088  2267.547781     1.713169     1.485110 
5266.751190     2.940439     1.628801  2282.219361     1.705192     1.484696 
5272.017940     2.943378     1.597901  2323.806268     1.697592     1.484283 
5277.289960     2.946320     1.603291  2314.759061     1.690345     1.483869 
5282.567250     2.949265     1.608242  2305.456818     1.683429     1.483455 
5287.849810     2.952213     1.597524  2318.858369     1.676826     1.483040 
5293.137660     2.955164     1.610943  2297.485234     1.670513     1.482626 
5298.430800     2.958118     1.627276  2272.068002     1.664473     1.482211 
5303.729230     2.961075     1.584072  2332.095537     1.658690     1.481796 
5309.032960     2.964035     1.624470  2271.918554     1.653149     1.481380 
5314.341990     2.966998     1.584826  2327.244646     1.647835     1.480965 
5319.656340     2.969964     1.600941  2301.589513     1.642735     1.480549 
5324.975990     2.972933     1.586580  2320.181031     1.637839     1.480132 
5330.300970     2.975904     1.602330  2295.334936     1.632846     1.479716 
5335.631270     2.978879     1.598661  2297.894947     1.627472     1.479299 
5340.966900     2.981857     1.583323  2317.786771     1.622583     1.478882 
5346.307870     2.984837     1.593961  2301.004406     1.618085     1.478464 
5351.654170     2.987821     1.596127  2296.225942     1.613851     1.478047 
5357.005830     2.990808     1.565115  2338.869774     1.609823     1.477629 
5362.362830     2.993797     1.593502  2295.480102     1.605974     1.477210 
5367.725200     2.996790     1.607442  2273.303136     1.602285     1.476792 
5373.092920     2.999786     1.561091  2338.731783     1.598742     1.476373 
5378.466020     3.002784     1.569888  2323.741297     1.595332     1.475953 
5383.844480     3.005786     1.590571  2291.348273     1.592045     1.475534 
5389.228330     3.008790     1.550370  2348.805413     1.588873     1.475114 
5394.617550     3.011798     1.538119  2364.529214     1.585808     1.474694 
5400.012170     3.014809     1.557717  2332.048237     1.582843     1.474273 
5405.412180     3.017822     1.544078  2350.812447     1.579974     1.473852 
5410.817600     3.020839     1.567008  2314.024210     1.577194     1.473431 
5416.228410     3.023859     1.531041  2366.452829     1.574498     1.473010 
5421.644640     3.026881     1.506059  2403.030324     1.571885     1.472588 
5427.066290     3.029907     1.500428  2409.929274     1.569347     1.472166 
5432.493350     3.032936     1.515699  2383.284992     1.566883     1.471743 
5437.925850     3.035968     1.515330  2381.133986     1.564489     1.471321 
5443.363770     3.039003     1.522699  2367.795687     1.562162     1.470897 
5448.807140     3.042040     1.500745  2401.043123     1.559898     1.470474 
5454.255940     3.045081     1.535221  2343.695805     1.557696     1.470050 
5459.710200     3.048125     1.530496  2348.252279     1.555552     1.469626 
5465.169910     3.051172     1.482845  2421.808333     1.553464     1.469201 
5470.635080     3.054222     1.483968  2417.050470     1.551685     1.468776 
5476.105710     3.057275     1.491833  2402.055251     1.551291     1.468351 
5481.581820     3.060332     1.507929  2374.212457     1.551082     1.467925 
5487.063400     3.063391     1.500218  2383.603821     1.550519     1.467499 
5492.550470     3.066453     1.473826  2423.585118     1.549651     1.467073 
5498.043020     3.069518     1.474608  2418.643588     1.548582     1.466646 
5503.541060     3.072587     1.484063  2401.657385     1.547382     1.466219 
5509.044600     3.075658     1.481659  2403.294214     1.546096     1.465791 
5514.553640     3.078733     1.509465  2357.075573     1.544752     1.465364 
5520.068200     3.081810     1.501341  2367.694299     1.543374     1.464935 
5525.588270     3.084891     1.483270  2393.221942     1.541979     1.464507 
5531.113850     3.087975     1.499335  2364.464827     1.540576     1.464078 
5536.644970     3.091062     1.489127  2379.060155     1.539176     1.463648 
5542.181610     3.094152     1.499632  2359.753351     1.537784     1.463218 
5547.723800     3.097245     1.496365  2362.100439     1.536406     1.462788 
5553.271520     3.100341     1.495749  2359.705207     1.535045     1.462358 
5558.824790     3.103440     1.469092  2400.904299     1.533702     1.461927 
5564.383620     3.106543     1.450296  2429.200176     1.532380     1.461495 
5569.948000     3.109648     1.463915  2403.833909     1.530671     1.461063 
5575.517950     3.112757     1.487602  2363.207514     1.528714     1.460631 
5581.093460     3.115868     1.464398  2398.104518     1.527063     1.460199 
5586.674560     3.118983     1.493189  2348.987557     1.525596     1.459766 
5592.261230     3.122101     1.464881  2391.724050     1.524232     1.459332 
5597.853490     3.125222     1.468625  2382.321911     1.522938     1.458898 
5603.451350     3.128346     1.490859  2344.326783     1.521698     1.458464 
5609.054800     3.131473     1.472805  2369.981713     1.520504     1.458029 
5614.663850     3.134604     1.494133  2333.797045     1.519348     1.457594 
5620.278520     3.137737     1.469714  2370.099401     1.518223     1.457159 
5625.898800     3.140874     1.455090  2391.288988     1.517127     1.456723 
5631.524690     3.144014     1.440591  2412.477235     1.516056     1.456287 
5637.156220     3.147157     1.435454  2417.178812     1.515008     1.455850 
5642.793380     3.150303     1.458733  2376.754954     1.513982     1.455412 
5648.436170     3.153452     1.470567  2354.879949     1.512976     1.454975 
5654.084610     3.156605     1.503519  2300.295954     1.511987     1.454537 
5659.738690     3.159760     1.494532  2312.004062     1.511017     1.454098 
5665.398430     3.162919     1.471818  2344.585603     1.510063     1.453659 
5671.063830     3.166081     1.487749  2317.224479     1.509126     1.453220 
5676.734890     3.169246     1.488751  2312.542213     1.508204     1.452780 
5682.411630     3.172414     1.467854  2342.541185     1.507297     1.452340 
5688.094040     3.175585     1.463355  2347.126129     1.506404     1.451899 
5693.782130     3.178760     1.445990  2371.900435     1.505525     1.451458 
5699.475910     3.181938     1.443085  2374.399879     1.504661     1.451016 
5705.175390     3.185119     1.482370  2309.200714     1.503809     1.450574 
5710.880560     3.188303     1.475215  2316.793973     1.502970     1.450131 
5716.591450     3.191490     1.478238  2308.699226     1.502144     1.449688 
5722.308040     3.194680     1.457509  2339.892642     1.501329     1.449245 
5728.030340     3.197874     1.445053  2356.407412     1.500527     1.448801 
5733.758380     3.201071     1.445139  2353.009231     1.499736     1.448357 
5739.492130     3.204271     1.421467  2390.257947     1.498956     1.447912 
5745.231630     3.207474     1.421616  2386.970554     1.498188     1.447466 
5750.976860     3.210681     1.451077  2335.089631     1.497430     1.447020 
5756.727830     3.213890     1.425046  2375.272493     1.496683     1.446574 
5762.484560     3.217103     1.434857  2356.103173     1.495947     1.446127 
5768.247050     3.220319     1.414714  2385.623006     1.495220     1.445680 
5774.015290     3.223539     1.448103  2327.756681     1.494503     1.445233 
5779.789310     3.226761     1.478035  2278.882422     1.493797     1.444784 
5785.569100     3.229987     1.467465  2292.416952     1.493099     1.444336 
5791.354670     3.233216     1.443538  2327.033593     1.492411     1.443887 
5797.146020     3.236448     1.468164  2285.382262     1.491732     1.443437 
5802.943170     3.239684     1.463475  2290.668394     1.491062     1.442987 
5808.746110     3.242922     1.416251  2363.343081     1.490401     1.442536 
5814.554860     3.246164     1.449274  2306.595204     1.489749     1.442085 
5820.369410     3.249409     1.378616  2421.241128     1.489105     1.441634 
5826.189780     3.252658     1.432926  2325.812744     1.488470     1.441181 
5832.015970     3.255910     1.409634  2362.212948     1.487842     1.440729 
5837.847990     3.259165     1.394895  2384.337138     1.487223     1.440276 
5843.685840     3.262423     1.448004  2293.554479     1.486612     1.439822 
5849.529520     3.265684     1.461542  2269.012670     1.486009     1.439368 
5855.379050     3.268949     1.461893  2265.409174     1.485414     1.438914 
5861.234430     3.272217     1.448929  2282.917297     1.484826     1.438459 
5867.095660     3.275488     1.433808  2303.823800     1.484246     1.438003 
5872.962760     3.278763     1.443399  2285.478408     1.483673     1.437547 
5878.835720     3.282041     1.400688  2351.548928     1.483108     1.437091 
5884.714560     3.285322     1.453763  2263.314507     1.482550     1.436633 
5890.599270     3.288606     1.453332  2261.377590     1.481999     1.436176 
5896.489870     3.291894     1.461169  2245.728706     1.481456     1.435718 
5902.386360     3.295185     1.483971  2208.118961     1.480919     1.435259 
5908.288750     3.298479     1.468704  2227.867483     1.480390     1.434800 
5914.197040     3.301776     1.446140  2259.410939     1.479867     1.434341 
5920.111230     3.305077     1.456824  2240.370332     1.479352     1.433881 
5926.031350     3.308381     1.433465  2273.144896     1.478843     1.433420 
5931.957380     3.311689     1.453584  2239.019962     1.478341     1.432959 
5937.889330     3.315000     1.417393  2293.284295     1.477846     1.432497 
5943.827220     3.318314     1.406929  2306.460060     1.477358     1.432035 
5949.771050     3.321631     1.423762  2276.217268     1.476876     1.431572 
5955.720820     3.324952     1.441295  2245.190302     1.476402     1.431109 
5961.676540     3.328276     1.443316  2239.255182     1.475933     1.430645 
5967.638220     3.331603     1.432584  2253.691109     1.475472     1.430181 
5973.605860     3.334934     1.428371  2256.713392     1.475017     1.429716 
5979.579460     3.338268     1.432831  2246.275821     1.474569     1.429251 
5985.559040     3.341605     1.434102  2241.887509     1.474127     1.428785 
5991.544600     3.344946     1.432059  2242.155032     1.473692     1.428319 
5997.536150     3.348290     1.411735  2270.000867     1.473264     1.427852 
6003.533680     3.351637     1.459006  2193.869299     1.472842     1.427385 
6009.537220     3.354988     1.411275  2265.191383     1.472428     1.426917 
6015.546750     3.358342     1.388608  2298.161540     1.472019     1.426448 
6021.562300     3.361700     1.402111  2272.672442     1.471618     1.425979 
6027.583860     3.365061     1.425019  2233.558891     1.471223     1.425510 
6033.611450     3.368425     1.452954  2187.978761     1.470835     1.425040 
6039.645060     3.371792     1.411993  2247.048934     1.470454     1.424569 
6045.684700     3.375163     1.402774  2258.713019     1.470079     1.424098 
6051.730390     3.378538     1.419841  2228.271337     1.469712     1.423627 
6057.782120     3.381915     1.406881  2245.543541     1.469352     1.423155 
6063.839900     3.385296     1.420208  2221.037572     1.468998     1.422682 
6069.903740     3.388681     1.411311  2232.588063     1.468652     1.422209 
6075.973640     3.392069     1.394620  2255.406061     1.468312     1.421735 
6082.049620     3.395460     1.401666  2240.355487     1.467980     1.421261 
6088.131670     3.398854     1.421815  2205.378077     1.467656     1.420786 
6094.219800     3.402252     1.383303  2263.267131     1.467338     1.420311 
6100.314020     3.405654     1.455685  2148.185697     1.467029     1.419835 
6106.414330     3.409059     1.421020  2196.973830     1.466726     1.419359 
6112.520750     3.412467     1.400353  2227.133675     1.466432     1.418882 
6118.633270     3.415878     1.468485  2120.576447     1.466145     1.418404 
6124.751900     3.419293     1.436487  2164.336069     1.465866     1.417926 
6130.876650     3.422712     1.418779  2187.264571     1.465595     1.417448 
6137.007530     3.426134     1.430645  2166.518667     1.465332     1.416969 
6143.144540     3.429559     1.431835  2161.145708     1.465078     1.416489 
6149.287680     3.432988     1.422122  2172.201204     1.464832     1.416009 
6155.436970     3.436420     1.429076  2158.903009     1.464594     1.415528 
6161.592410     3.439856     1.420433  2168.290547     1.464365     1.415047 
6167.754000     3.443295     1.420727  2164.988688     1.464145     1.414565 
6173.921750     3.446737     1.447672  2121.226958     1.463934     1.414083 
6180.095670     3.450183     1.446103  2120.865526     1.463733     1.413600 
6186.275770     3.453632     1.450607  2110.307706     1.463541     1.413117 
6192.462050     3.457085     1.412685  2162.977391     1.463358     1.412633 
6198.654510     3.460542     1.434485  2127.495371     1.463185     1.412149 
6204.853160     3.464001     1.448421  2104.248245     1.463023     1.411664 
6211.058020     3.467464     1.489270  2042.689835     1.462870     1.411179 
6217.269070     3.470931     1.448700  2096.699030     1.462728     1.410693 
6223.486340     3.474401     1.438799  2107.535916     1.462597     1.410206 
6229.709830     3.477875     1.462752  2070.361529     1.462477     1.409719 
6235.939540     3.481352     1.435945  2105.805112     1.462369     1.409232 
6242.175480     3.484833     1.436969  2099.932450     1.462272     1.408744 
6248.417650     3.488317     1.453833  2072.958347     1.462187     1.408255 
6254.666070     3.491804     1.437095  2093.760460     1.462114     1.407766 
6260.920740     3.495295     1.411933  2127.208860     1.462053     1.407276 
6267.181660     3.498790     1.409322  2127.832979     1.462006     1.406786 
6273.448840     3.502288     1.427811  2096.748955     1.461972     1.406295 
6279.722290     3.505789     1.409482  2120.455363     1.461951     1.405804 
6286.002010     3.509294     1.447430  2061.911012     1.461945     1.405312 
6292.288010     3.512803     1.431975  2080.901579     1.461953     1.404820 
6298.580300     3.516315     1.470377  2023.142734     1.461976     1.404327 
6304.878880     3.519830     1.449531  2049.473865     1.462014     1.403834 
6311.183760     3.523350     1.437953  2062.186305     1.462068     1.403340 
6317.494940     3.526872     1.469540  2014.113145     1.462139     1.402846 
6323.812440     3.530398     1.418439  2082.618872     1.462226     1.402351 
6330.136250     3.533928     1.419376  2079.072646     1.462331     1.401855 
6336.466390     3.537461     1.415885  2080.838931     1.462454     1.401360 
6342.802850     3.540998     1.456243  2018.834423     1.462595     1.400863 
6349.145660     3.544538     1.469921  1997.285456     1.462756     1.400366 
6355.494800     3.548082     1.444337  2029.611903     1.462936     1.399869 
6361.850300     3.551629     1.421389  2058.953685     1.463137     1.399371 
6368.212150     3.555180     1.452513  2011.830000     1.463360     1.398872 
6374.580360     3.558735     1.433168  2035.320409     1.463604     1.398373 
6380.954940     3.562293     1.456719  1999.170190     1.463872     1.397874 
6387.335890     3.565854     1.453547  2000.055415     1.464163     1.397374 
6393.723230     3.569419     1.443963  2009.775965     1.464479     1.396873 
6400.116950     3.572988     1.436490  2017.488972     1.464820     1.396372 
6406.517070     3.576560     1.438561  2010.639395     1.465189     1.395871 
6412.923590     3.580136     1.438813  2006.717885     1.465584     1.395369 
6419.336510     3.583716     1.424037  2024.053037     1.466009     1.394866 
6425.755850     3.587299     1.415864  2032.048133     1.466463     1.394364 
6432.181600     3.590885     1.395478  2058.731348     1.466949     1.393860 
6438.613790     3.594476     1.404304  2042.150783     1.467467     1.393356 
6445.052400     3.598069     1.406447  2035.935760     1.468018     1.392852 
6451.497450     3.601667     1.411230  2025.946614     1.468605     1.392347 
6457.948950     3.605268     1.413559  2019.153757     1.469229     1.391841 
6464.406900     3.608872     1.414469  2013.843807     1.469891     1.391335 
6470.871310     3.612481     1.396893  2035.779599     1.470593     1.390829 
6477.342180     3.616092     1.431519  1982.776223     1.471337     1.390322 
6483.819520     3.619708     1.439852  1968.124130     1.472125     1.389815 
6490.303340     3.623327     1.425250  1985.247113     1.472958     1.389307 
6496.793640     3.626949     1.368235  2063.794220     1.473840     1.388799 
6503.290440     3.630576     1.410863  1997.581835     1.474772     1.388290 
6509.793730     3.634206     1.400598  2008.806847     1.475756     1.387781 
6516.303520     3.637839     1.427003  1969.280663     1.476796     1.387271 
6522.819820     3.641476     1.423216  1970.471454     1.477893     1.386761 
6529.342640     3.645117     1.434710  1951.299300     1.479052     1.386250 
6535.871990     3.648762     1.446558  1932.059065     1.479948     1.385739 
6542.407860     3.652410     1.427514  1953.792745     1.478969     1.385228 
6548.950260     3.656062     1.409276  1975.464920     1.478715     1.384716 
6555.499220     3.659717     1.338773  2075.650834     1.479209     1.384203 
6562.054710     3.663376     1.381570  2008.140760     1.480129     1.383690 
6568.616770     3.667039     1.409089  1965.291267     1.481333     1.383177 
6575.185390     3.670705     1.385101  1995.770672     1.482762     1.382663 
6581.760570     3.674376     1.378924  2000.975242     1.484379     1.382149 
6588.342330     3.678049     1.390408  1981.187962     1.486160     1.381635 
6594.930670     3.681727     1.423085  1932.033588     1.488090     1.381120 
6601.525600     3.685408     1.402926  1955.924149     1.490161     1.380604 
6608.127130     3.689093     1.406307  1948.657500     1.492371     1.380088 
6614.735260     3.692781     1.403309  1948.347863     1.494720     1.379572 
6621.349990     3.696473     1.398807  1951.682066     1.497209     1.379055 
6627.971340     3.700169     1.414025  1926.606620     1.499845     1.378538 
6634.599310     3.703869     1.399257  1943.160389     1.502635     1.378020 
6641.233910     3.707572     1.392390  1949.759033     1.505586     1.377502 
6647.875150     3.711279     1.439739  1882.723955     1.508707     1.376984 
6654.523020     3.714990     1.414870  1912.146766     1.512008     1.376465 
6661.177550     3.718704     1.398539  1930.580537     1.515503     1.375946 
6667.838720     3.722422     1.397432  1928.341369     1.519206     1.375426 
6674.506560     3.726144     1.386183  1941.075463     1.523131     1.374906 
6681.181070     3.729870     1.397296  1921.962280     1.527292     1.374386 
6687.862250     3.733599     1.397894  1917.598358     1.531706     1.373865 
6694.550110     3.737332     1.442782  1853.976660     1.536395     1.373344 
6701.244660     3.741069     1.426166  1872.688353     1.541383     1.372822 
6707.945910     3.744809     1.414765  1884.272157     1.546692     1.372301 
6714.653850     3.748554     1.405587  1892.730098     1.552350     1.371778 
6721.368510     3.752302     1.409645  1883.534602     1.558389     1.371256 
6728.089870     3.756053     1.417658  1869.539881     1.564846     1.370733 
6734.817960     3.759809     1.442170  1833.775883     1.571764     1.370209 
6741.552780     3.763568     1.448001  1822.779965     1.579198     1.369686 
6748.294340     3.767331     1.446954  1821.174784     1.587207     1.369161 
6755.042630     3.771098     1.474050  1783.826130     1.595864     1.368637 
6761.797670     3.774869     1.486925  1765.256286     1.605258     1.368112 
6768.559470     3.778643     1.520053  1723.598142     1.615499     1.367587 
6775.328030     3.782421     1.525873  1713.693140     1.626724     1.367062 
6782.103360     3.786203     1.515113  1722.948585     1.639100     1.366536 
6788.885460     3.789989     1.533819  1698.806598     1.652843     1.366010 
6795.674350     3.793778     1.591404  1634.448551     1.668211     1.365484 
6802.470020     3.797572     1.606348  1615.759634     1.685518     1.364957 
6809.272490     3.801369     1.630645  1588.842060     1.705153     1.364430 
6816.081760     3.805170     1.620766  1595.042590     1.727588     1.363903 
6822.897850     3.808974     1.639613  1573.995578     1.753390     1.363375 
6829.720740     3.812783     1.724725  1493.665610     1.783237     1.362847 
6836.550460     3.816595     1.804357  1425.181529     1.817924     1.362319 
6843.387010     3.820411     1.843838  1391.745904     1.858375     1.361790 
6850.230400     3.824231     1.893785  1352.095916     1.905665     1.361262 
6857.080630     3.828055     1.960778  1303.663737     1.961002     1.360733 
6863.937710     3.831882     2.018769  1263.989891     2.025676     1.360203 
6870.801650     3.835714     2.128377  1196.251236     2.101108     1.359674 
6877.672450     3.839549     2.245529  1131.769606     2.188803     1.359144 
6884.550120     3.843388     2.371656  1069.449445     2.290308     1.358614 
6891.434670     3.847231     2.475337  1022.854737     2.407166     1.358084 
6898.326110     3.851078     2.583359   977.942746     2.540856     1.357553 
6905.224430     3.854928     2.732836   922.665887     2.692718     1.357022 
6912.129660     3.858783     2.946978   853.937389     2.863876     1.356491 
6919.041790     3.862641     3.058888   820.991091     3.055144     1.355960 
6925.960830     3.866504     3.222992   777.547394     3.266929     1.355429 
6932.886790     3.870370     3.458271   723.225569     3.499131     1.354897 
6939.819680     3.874240     3.780207   660.318788     3.751025     1.354365 
6946.759500     3.878113     4.081115   610.277805     4.021152     1.353833 
6953.706260     3.881991     4.362249   569.677636     4.307180     1.353301 
6960.659960     3.885873     4.682559   529.632298     4.605774     1.352768 
6967.620620     3.889758     5.101102   485.160916     4.912451     1.352235 
6974.588240     3.893647     5.420153   455.522082     5.221443     1.351703 
6981.562830     3.897541     5.789380   425.649189     5.525611     1.351170 
6988.544400     3.901438     6.147409   400.024321     5.816493     1.350636 
6995.532940     3.905339     6.451554   380.290507     6.084526     1.350103 
7002.528470     3.909244     6.739467   363.281622     6.319529     1.349570 
7009.531000     3.913153     6.987402   349.669152     6.511480     1.349036 
7016.540530     3.917065     7.019466   347.373691     6.651508     1.348502 
7023.557070     3.920982     7.154395   340.115817     6.732921     1.347968 
7030.580630     3.924903     7.122556   340.974890     6.752019     1.347434 
7037.611210     3.928827     7.089649   341.896388     6.708489     1.346900 
7044.648820     3.932756     6.874549   351.848275     6.605271     1.346366 
7051.693470     3.936688     6.652780   362.869157     6.448169     1.345832 
7058.745160     3.940624     6.440594   374.169436     6.244893     1.345297 
7065.803910     3.944565     6.109561   393.680051     6.004255     1.344763 
7072.869710     3.948509     5.699252   421.128011     5.735406     1.344228 
7079.942580     3.952457     5.378691   445.446538     5.447244     1.343693 
7087.022530     3.956409     5.115318   467.500384     5.148018     1.343158 
7094.109550     3.960365     4.780932   499.152258     4.845077     1.342624 
7101.203660     3.964325     4.478676   531.813007     4.544754     1.342089 
7108.304860     3.968289     4.195494   566.512987     4.252327     1.341554 
7115.413170     3.972257     3.947333   600.906623     3.972035     1.341019 
7122.528580     3.976229     3.705381   638.715435     3.707134     1.340484 
7129.651110     3.980205     3.441169   686.513345     3.459961     1.339949 
7136.780760     3.984185     3.278287   719.089736     3.232030     1.339414 
7143.917540     3.988169     3.104255   757.862934     3.024120     1.338879 
7151.061460     3.992157     2.928074   801.720147     2.836385     1.338344 
7158.212520     3.996149     2.719119   861.660726     2.668452     1.337808 
7165.370730     4.000144     2.613091   894.539296     2.519533     1.337273 
7172.536100     4.004144     2.505104   930.929911     2.388592     1.336738 
7179.708640     4.008148     2.344682   992.659688     2.274233     1.336203 
7186.888350     4.012156     2.316973  1002.658859     2.174963     1.335668 
7194.075230     4.016168     2.187757  1059.322240     2.089251     1.335134 
7201.269310     4.020184     2.064460  1120.268065     2.015562     1.334599 
7208.470580     4.024204     1.989000  1159.977953     1.952416     1.334064 
7215.679050     4.028227     1.881537  1223.722345     1.898413     1.333529 
7222.894730     4.032255     1.823341  1260.145683     1.852268     1.332995 
7230.117620     4.036287     1.798040  1275.253319     1.812821     1.332460 
7237.347740     4.040323     1.768916  1293.539864     1.779071     1.331926 
7244.585090     4.044364     1.707019  1337.206274     1.750093     1.331391 
7251.829670     4.048408     1.631884  1395.997536     1.725108     1.330857 
7259.081500     4.052456     1.629179  1395.064363     1.703463     1.330323 
7266.340590     4.056508     1.621159  1398.776522     1.684609     1.329789 
7273.606930     4.060564     1.565155  1445.135364     1.668091     1.329255 
7280.880530     4.064625     1.566983  1440.766836     1.653534     1.328721 
7288.161410     4.068689     1.497642  1504.477366     1.640639     1.328188 
7295.449570     4.072757     1.511085  1487.080019     1.629146     1.327655 
7302.745020     4.076830     1.471708  1524.073297     1.618848     1.327121 
7310.047770     4.080907     1.459062  1534.233870     1.609581     1.326588 
7317.357820     4.084987     1.436401  1554.990982     1.601212     1.326056 
7324.675180     4.089072     1.432934  1554.615781     1.593631     1.325523 
7331.999850     4.093161     1.410082  1576.483879     1.586756     1.324991 
7339.331850     4.097254     1.387094  1598.941965     1.580508     1.324459 
7346.671180     4.101351     1.442344  1534.569254     1.574826     1.323927 
7354.017850     4.105452     1.399089  1579.011967     1.569660     1.323395 
7361.371870     4.109557     1.411894  1560.920218     1.564969     1.322864 
7368.733240     4.113667     1.409148  1560.159494     1.560719     1.322333 
7376.101980     4.117780     1.407031  1559.505247     1.556878     1.321802 
7383.478080     4.121898     1.383925  1582.069565     1.553418     1.321271 
7390.861560     4.126019     1.381814  1581.033034     1.550317     1.320741 
7398.252420     4.130145     1.402747  1554.145131     1.547556     1.320211 
7405.650670     4.134275     1.376242  1579.932208     1.545120     1.319681 
7413.056320     4.138409     1.429027  1518.338372     1.542991     1.319152 
7420.469380     4.142548     1.424106  1520.215589     1.541155     1.318623 
7427.889850     4.146690     1.404344  1537.549258     1.539602     1.318094 
7435.317740     4.150837     1.427139  1509.644556     1.538324     1.317566 
7442.753050     4.154987     1.424000  1510.294674     1.537310     1.317038 
7450.195810     4.159142     1.406499  1526.157894     1.536552     1.316511 
7457.646000     4.163301     1.393501  1536.414028     1.536045     1.315984 
7465.103650     4.167464     1.398576  1527.708027     1.535785     1.315457 
7472.568750     4.171632     1.426754  1494.708708     1.535766     1.314930 
7480.041320     4.175803     1.387050  1532.987061     1.535986     1.314405 
7487.521360     4.179979     1.424137  1489.743288     1.536443     1.313879 
7495.008880     4.184159     1.439055  1471.582367     1.537135     1.313354 
7502.503890     4.188343     1.459706  1447.128330     1.538062     1.312830 
7510.006400     4.192531     1.454029  1449.863804     1.539225     1.312306 
7517.516400     4.196723     1.470380  1429.633897     1.540624     1.311782 
7525.033920     4.200920     1.442469  1454.530056     1.542262     1.311259 
7532.558950     4.205121     1.453288  1440.524053     1.544142     1.310736 
7540.091510     4.209326     1.490569  1401.522889     1.546268     1.310214 
7547.631600     4.213535     1.472862  1414.795509     1.548644     1.309693 
7555.179240     4.217749     1.481656  1403.062538     1.551275     1.309172 
7562.734410     4.221966     1.450485  1429.485797     1.554169     1.308651 
7570.297150     4.226188     1.465734  1412.105567     1.557333     1.308131 
7577.867450     4.230414     1.454138  1420.523964     1.560775     1.307612 
7585.445310     4.234645     1.443276  1427.164617     1.564503     1.307093 
7593.030760     4.238879     1.446325  1420.673886     1.568530     1.306575 
7600.623790     4.243118     1.426534  1437.225234     1.572868     1.306058 
7608.224410     4.247361     1.482611  1379.728860     1.577526     1.305541 
7615.832640     4.251608     1.467698  1390.612650     1.582519     1.305024 
7623.448470     4.255860     1.436183  1418.145526     1.587866     1.304509 
7631.071920     4.260116     1.427748  1422.739869     1.593582     1.303994 
7638.702990     4.264376     1.422389  1424.460844     1.599685     1.303480 
7646.341690     4.268640     1.409488  1434.869966     1.606194     1.302966 
7653.988040     4.272909     1.425102  1415.829526     1.613132     1.302453 
7661.642020     4.277182     1.452723  1385.356827     1.620528     1.301941 
7669.303670     4.281459     1.432734  1401.351856     1.628402     1.301429 
7676.972970     4.285740     1.466130  1366.151375     1.636785     1.300919 
7684.649940     4.290026     1.460748  1368.337398     1.645707     1.300409 
7692.334590     4.294316     1.471344  1355.653762     1.655205     1.299900 
7700.026930     4.298610     1.432705  1388.308907     1.665321     1.299391 
7707.726950     4.302909     1.485212  1336.821035     1.676090     1.298884 
7715.434680     4.307212     1.464163  1352.672827     1.687560     1.298377 
7723.150120     4.311519     1.462460  1350.669153     1.699781     1.297871 
7730.873270     4.315831     1.454369  1355.259527     1.712810     1.297366 
7738.604140     4.320147     1.528472  1286.542446     1.726721     1.296861 
7746.342740     4.324467     1.516890  1293.723185     1.741576     1.296358 
7754.089090     4.328791     1.526303  1282.729114     1.757458     1.295855 
7761.843170     4.333120     1.543985  1264.656138     1.774460     1.295354 
7769.605020     4.337453     1.582550  1231.121263     1.792692     1.294853 
7777.374620     4.341791     1.648284  1179.218521     1.812282     1.294353 
7785.152000     4.346133     1.644112  1179.255776     1.833400     1.293854 
7792.937150     4.350479     1.682067  1150.419834     1.856215     1.293356 
7800.730090     4.354829     1.752488  1101.175285     1.880951     1.292859 
7808.530820     4.359184     1.762894  1092.280557     1.907882     1.292363 
7816.339350     4.363543     1.783024  1077.751945     1.937341     1.291868 
7824.155690     4.367907     1.885077  1016.690163     1.969746     1.291374 
7831.979840     4.372275     1.909289  1001.038453     2.005607     1.290881 
7839.811820     4.376647     1.940616   982.920897     2.045596     1.290389 
7847.651630     4.381024     1.955344   973.395784     2.090476     1.289898 
7855.499290     4.385405     2.019711   939.882637     2.141208     1.289408 
7863.354790     4.389791     2.132081   888.228291     2.198966     1.288919 
7871.218140     4.394181     2.177124   868.025147     2.265170     1.288431 
7879.089360     4.398575     2.250480   837.502764     2.341522     1.287944 
7886.968450     4.402974     2.397418   784.090262     2.430035     1.287459 
7894.855420     4.407377     2.507791   747.959545     2.533065     1.286974 
7902.750270     4.411784     2.659143   703.900192     2.653329     1.286491 
7910.653020     4.416196     2.837182   657.808259     2.794022     1.286009 
7918.563670     4.420612     2.968167   627.436790     2.958546     1.285528 
7926.482240     4.425033     3.134380   592.629288     3.150654     1.285049 
7934.408720     4.429458     3.358758   551.702520     3.374399     1.284570 
7942.343130     4.433888     3.622362   510.297839     3.634027     1.284093 
7950.285470     4.438322     3.936007   468.483639     3.933856     1.283617 
7958.235760     4.442761     4.249409   432.876824     4.278135     1.283142 
7966.193990     4.447203     4.685706   391.486360     4.670862     1.282669 
7974.160190     4.451651     4.969904   368.205425     5.115577     1.282197 
7982.134350     4.456103     5.447129   335.050609     5.615126     1.281726 
7990.116480     4.460559     5.914400   307.790575     6.171406     1.281256 
7998.106600     4.465020     6.475284   280.351827     6.785094     1.280788 
8006.104710     4.469485     7.010611   258.301213     7.455348     1.280321 
8014.110810     4.473955     7.780597   232.119602     8.179507     1.279856 
8022.124920     4.478429     8.660647   207.937585     8.952753     1.279392 
8030.147050     4.482907     9.389350   191.284243     9.767756     1.278929 
8038.177190     4.487390    10.345993   173.142177    10.614285     1.278468 
8046.215370     4.491878    11.308904   157.981843    11.478818     1.278008 
8054.261590     4.496370    12.239300   145.557152    12.344152     1.277549 
8062.315850     4.500867    13.088425   135.757102    13.189309     1.277093 
8070.378160     4.505368    14.018745   126.427711    13.989700     1.276637 
8078.448540     4.509873    14.958796   118.155205    14.717879     1.276183 
8086.526990     4.514384    15.575063   113.201945    15.345077     1.275731 
8094.613520     4.518898    15.954549   110.256449    15.843544     1.275280 
8102.708130     4.523417    16.253608   107.970297    16.189429     1.274831 
8110.810840     4.527941    16.254645   107.701319    16.365638     1.274383 
8118.921650     4.532469    16.178705   107.965405    16.363980     1.273937 
8127.040570     4.537002    15.902507   109.601033    16.186036     1.273493 
8135.167610     4.541539    15.368076   113.152147    15.842584     1.273050 
8143.302780     4.546081    14.762047   117.532360    15.351777     1.272609 
8151.446080     4.550627    14.193715   121.977381    14.736865     1.272169 
8159.597530     4.555178    13.354473   129.363601    14.023834     1.271731 
8167.757130     4.559734    12.377880   139.243657    13.238958     1.271295 
8175.924880     4.564294    11.581302   148.496504    12.407337     1.270861 
8184.100810     4.568858    10.772597   159.288573    11.551851     1.270428 
8192.284910     4.573427    10.148958   168.663908    10.692589     1.269997 
8200.477190     4.578001     9.299904   183.645338     9.846597     1.269568 
8208.677670     4.582580     8.516356   200.093247     9.027853     1.269141 
8216.886350     4.587162     7.833100   217.037554     8.247385     1.268715 
8225.103230     4.591750     7.288483   232.645870     7.513457     1.268291 
8233.328340     4.596342     6.749708   250.640587     6.831810     1.267869 
8241.561670     4.600939     6.227996   271.041172     6.205929     1.267449 
8249.803230     4.605540     5.642213   298.418409     5.637325     1.267031 
8258.053030     4.610146     5.278797   318.161739     5.125834     1.266615 
8266.311080     4.614756     4.965785   337.429519     4.669909     1.266201 
8274.577390     4.619371     4.502550   371.270453     4.266920     1.265788 
8282.851970     4.623991     4.124013   404.314919     3.913532     1.265378 
8291.134820     4.628616     3.893731   427.255147     3.605793     1.264969 
8299.425960     4.633245     3.650422   454.598325     3.339239     1.264563 
8307.725390     4.637878     3.429983   482.616931     3.109466     1.264158 
8316.033110     4.642516     3.195924   516.514604     2.912125     1.263756 
8324.349140     4.647159     2.965043   555.369577     2.743055     1.263355 
8332.673490     4.651807     2.790947   588.539188     2.598367     1.262957 
8341.006170     4.656459     2.611693   627.379272     2.474515     1.262561 
8349.347170     4.661116     2.447249   668.013178     2.368321     1.262167 
8357.696520     4.665777     2.381429   684.652899     2.277033     1.261775 
8366.054220     4.670444     2.265412   717.901065     2.198219     1.261385 
8374.420270     4.675115     2.176091   745.631800     2.129755     1.260997 
8382.794690     4.679790     2.059350   785.798574     2.069901     1.260612 
8391.177490     4.684470     2.060755   783.225481     2.017207     1.260228 
8399.568660     4.689155     1.913127   841.394686     1.970475     1.259847 
8407.968230     4.693845     1.871201   858.179829     1.928721     1.259468 
8416.376200     4.698539     1.760390   910.057497     1.891163     1.259092 
8424.792580     4.703238     1.780020   897.812316     1.857143     1.258717 
8433.217370     4.707942     1.698403   938.171668     1.826119     1.258345 
8441.650590     4.712650     1.709066   930.023358     1.797669     1.257976 
8450.092240     4.717363     1.653735   958.562055     1.771449     1.257609 
8458.542330     4.722081     1.646389   960.177969     1.747178     1.257244 
8467.000870     4.726804     1.650168   955.647246     1.724640     1.256881 
8475.467870     4.731531     1.592747   987.394585     1.703635     1.256521 
8483.943340     4.736263     1.589788   986.690655     1.684001     1.256163 
8492.427280     4.741000     1.606404   974.182825     1.665604     1.255808 
8500.919710     4.745741     1.613628   967.380929     1.648330     1.255455 
8509.420630     4.750488     1.553275  1002.790948     1.632088     1.255104 
8517.930050     4.755239     1.569994   989.024885     1.616790     1.254757 
8526.447980     4.759994     1.558162   994.033470     1.602356     1.254411 
8534.974430     4.764755     1.562391   988.737550     1.588719     1.254068 
8543.509400     4.769520     1.587405   970.347813     1.575819     1.253728 
8552.052910     4.774290     1.621739   947.481248     1.563611     1.253391 
8560.604970     4.779065     1.603995   955.600571     1.552038     1.253056 
8569.165570     4.783845     1.633286   935.662330     1.541056     1.252723 
8577.734740     4.788629     1.609190   947.599667     1.530624     1.252393 
8586.312470     4.793418     1.633203   930.947521     1.520710     1.252066 
8594.898780     4.798212     1.610374   941.435930     1.511278     1.251742 
8603.493680     4.803011     1.625112   930.397285     1.502295     1.251420 
8612.097180     4.807815     1.642913   918.102815     1.493733     1.251101 
8620.709270     4.812623     1.642049   916.126987     1.485568     1.250785 
8629.329980     4.817436     1.590872   943.300681     1.477775     1.250472 
8637.959310     4.822254     1.691513   884.666904     1.470330     1.250161 
8646.597270     4.827077     1.686275   884.784271     1.463211     1.249853 
8655.243870     4.831905     1.730012   860.451466     1.456404     1.249548 
8663.899110     4.836737     1.700241   872.820097     1.449887     1.249246 
8672.563010     4.841575     1.659827   891.871952     1.443643     1.248947 
8681.235570     4.846417     1.725888   855.581229     1.437658     1.248651 
8689.916810     4.851264     1.688399   872.011488     1.431920     1.248357 
8698.606730     4.856116     1.725205   850.940348     1.426411     1.248067 
8707.305330     4.860972     1.705623   858.566615     1.421120     1.247779 
8716.012640     4.865834     1.668474   875.715851     1.416039     1.247495 
8724.728650     4.870701     1.687374   863.653743     1.411152     1.247213 
8733.453380     4.875572     1.692026   858.397584     1.406451     1.246935 
8742.186830     4.880448     1.674705   865.103809     1.401928     1.246659 
8750.929020     4.885329     1.647616   877.129908     1.397573     1.246387 
8759.679950     4.890215     1.669589   863.012974     1.393376     1.246118 
8768.439630     4.895106     1.632635   880.330746     1.389332     1.245851 
8777.208070     4.900002     1.668416   859.340972     1.385432     1.245588 
8785.985280     4.904903     1.660307   860.519618     1.381668     1.245329 
8794.771260     4.909808     1.656639   859.854598     1.378037     1.245072 
8803.566030     4.914719     1.659680   856.625769     1.374530     1.244818 
8812.369600     4.919634     1.587365   893.143803     1.371141     1.244568 
8821.181970     4.924555     1.661810   850.340949     1.367868     1.244321 
8830.003150     4.929480     1.634837   862.211370     1.364702     1.244078 
8838.833150     4.934410     1.595905   881.133693     1.361641     1.243837 
8847.671990     4.939345     1.607024   872.711805     1.358679     1.243600 
8856.519660     4.944285     1.595366   876.332426     1.355812     1.243366 
8865.376180     4.949230     1.554412   896.978410     1.353036     1.243136 
8874.241560     4.954180     1.560092   891.426248     1.350348     1.242909 
8883.115800     4.959135     1.566534   884.932198     1.347743     1.242685 
8891.998910     4.964095     1.547249   893.981455     1.345218     1.242465 
8900.890910     4.969060     1.574182   876.130113     1.342771     1.242248 
8909.791800     4.974030     1.558303   882.835738     1.340397     1.242035 
8918.701590     4.979005     1.550252   884.628488     1.338095     1.241825 
8927.620300     4.983984     1.519623   899.532722     1.335860     1.241618 
8936.547920     4.988969     1.475826   924.405417     1.333692     1.241416 
8945.484460     4.993959     1.552943   875.806041     1.331587     1.241216 
8954.429950     4.998954     1.498618   904.707386     1.329543     1.241021 
8963.384380     5.003953     1.465349   923.060064     1.327557     1.240829 
8972.347760     5.008958     1.431254   941.919666     1.325628     1.240640 
8981.320110     5.013968     1.452879   925.705268     1.323753     1.240455 
8990.301430     5.018983     1.436979   933.533164     1.321931     1.240274 
8999.291730     5.024003     1.461129   915.499526     1.320159     1.240097 
9008.291020     5.029027     1.489086   895.658153     1.318437     1.239923 
9017.299320     5.034057     1.491725   891.703642     1.316762     1.239753 
9026.316610     5.039092     1.482497   894.559094     1.315132     1.239587 
9035.342930     5.044132     1.436610   920.289927     1.313547     1.239424 
9044.378270     5.049177     1.429663   922.549869     1.312004     1.239266 
9053.422650     5.054227     1.439070   913.872356     1.310503     1.239111 
9062.476070     5.059282     1.380975   949.924707     1.309042     1.238960 
9071.538550     5.064343     1.370967   953.804105     1.307619     1.238813 
9080.610090     5.069408     1.439822   906.641999     1.306235     1.238669 
9089.690700     5.074478     1.444893   900.899954     1.304886     1.238530 
9098.780390     5.079554     1.425555   910.275520     1.303573     1.238395 
9107.879170     5.084634     1.428859   905.594609     1.302294     1.238263 
9116.987050     5.089720     1.394208   925.478300     1.301049     1.238135 
9126.104040     5.094810     1.372943   937.642579     1.299836     1.238012 
9135.230140     5.099906     1.349467   950.815368     1.298654     1.237892 
9144.365370     5.105007     1.404409   911.070840     1.297503     1.237777 
9153.509740     5.110113     1.417419   900.222701     1.296381     1.237666 
9162.663250     5.115224     1.406526   904.637183     1.295288     1.237558 
9171.825910     5.120340     1.396642   908.852921     1.294224     1.237455 
9180.997740     5.125461     1.414206   894.992692     1.293186     1.237356 
9190.178730     5.130588     1.386320   910.591435     1.292176     1.237261 
9199.368910     5.135719     1.389414   905.883551     1.291191     1.237170 
9208.568280     5.140856     1.375237   912.751745     1.290231     1.237084 
9217.776850     5.145998     1.399843   894.347228     1.289296     1.237001 
9226.994630     5.151145     1.460878   854.271371     1.288385     1.236923 
9236.221620     5.156297     1.387680   896.730237     1.287498     1.236849 
9245.457840     5.161454     1.430421   867.503162     1.286634     1.236780 
9254.703300     5.166617     1.373178   901.181783     1.285791     1.236714 
9263.958000     5.171784     1.415311   871.423133     1.284971     1.236653 
9273.221960     5.176957     1.457950   844.049019     1.283937     1.236597 
9282.495180     5.182135     1.412552   868.617232     1.282060     1.236544 
9291.777680     5.187318     1.382801   885.054884     1.280618     1.236497 
9301.069460     5.192507     1.415751   861.986089     1.279491     1.236453 
9310.370530     5.197700     1.439492   845.367871     1.278545     1.236414 
9319.680900     5.202899     1.414281   857.757631     1.277714     1.236379 
9329.000580     5.208103     1.361107   888.614379     1.276962     1.236349 
9338.329580     5.213312     1.329238   907.102989     1.276264     1.236324 
9347.667910     5.218527     1.409197   853.378197     1.275607     1.236303 
9357.015580     5.223746     1.417253   846.669615     1.274981     1.236286 
9366.372590     5.228971     1.363307   877.038994     1.274381     1.236274 
9375.738960     5.234201     1.411816   844.656505     1.273803     1.236266 
9385.114700     5.239436     1.395909   852.233593     1.273245     1.236264 
9394.499820     5.244677     1.454135   815.367842     1.272705     1.236265 
9403.894320     5.249923     1.426566   828.959214     1.272182     1.236272 
9413.298210     5.255174     1.421033   828.963032     1.271675     1.236283 
9422.711510     5.260430     1.344477   874.394148     1.271185     1.236299 
9432.134220     5.265692     1.391540   842.183070     1.270710     1.236319 
9441.566350     5.270959     1.422133   821.621892     1.270249     1.236344 
9451.007920     5.276231     1.466681   794.879647     1.269803     1.236374 
9460.458930     5.281508     1.388074   836.734979     1.269371     1.236409 
9469.919390     5.286791     1.390425   833.109951     1.268953     1.236448 
9479.389310     5.292079     1.403292   822.862545     1.268549     1.236492 
9488.868700     5.297372     1.363935   844.357587     1.268158     1.236541 
9498.357570     5.302671     1.436356   798.873850     1.267781     1.236595 
9507.855920     5.307974     1.394758   820.825979     1.267417     1.236654 
9517.363780     5.313284     1.344922   848.390845     1.267066     1.236718 
9526.881140     5.318598     1.338844   849.733266     1.266728     1.236786 
9536.408020     5.323918     1.415956   801.322130     1.266403     1.236860 
9545.944430     5.329243     1.408854   803.676867     1.266090     1.236938 
9555.490380     5.334574     1.413484   798.738389     1.265789     1.237022 
9565.045870     5.339909     1.388003   809.820606     1.265500     1.237110 
9574.610910     5.345251     1.363518   822.546339     1.265224     1.237203 
9584.185520     5.350597     1.384777   807.309907     1.264959     1.237302 
9593.769710     5.355949     1.420810   785.029495     1.264706     1.237405 
9603.363480     5.361306     1.392030   798.542484     1.264464     1.237513 
9612.966840     5.366669     1.351112   820.747909     1.264234     1.237627 
9622.579810     5.372037     1.373136   804.789861     1.264015     1.237745 
9632.202390     5.377410     1.390876   791.711337     1.263808     1.237869 
9641.834590     5.382789     1.345680   816.306006     1.263611     1.237998 
9651.476430     5.388173     1.339062   818.303291     1.263425     1.238132 
9661.127900     5.393562     1.358760   803.810852     1.263250     1.238271 
9670.789030     5.398957     1.354621   804.176517     1.263086     1.238415 
9680.459820     5.404357     1.357638   800.146603     1.262932     1.238565 
9690.140280     5.409763     1.345564   805.217427     1.262789     1.238720 
9699.830420     5.415174     1.336846   807.830398     1.262656     1.238880 
9709.530250     5.420591     1.342226   802.122551     1.262533     1.239045 
9719.239780     5.426013     1.392253   771.375223     1.262421     1.239215 
9728.959020     5.431440     1.404449   762.459509     1.262319     1.239391 
9738.687980     5.436873     1.367956   780.825566     1.262226     1.239572 
9748.426670     5.442311     1.380655   771.459640     1.262144     1.239758 
9758.175090     5.447755     1.359581   781.490592     1.262071     1.239950 
9767.933270     5.453204     1.350370   784.116609     1.262008     1.240147 
9777.701200     5.458659     1.365339   773.547040     1.261955     1.240349 
9787.478900     5.464119     1.338320   786.717489     1.261911     1.240557 
9797.266380     5.469584     1.382618   759.528910     1.261877     1.240770 
9807.063650     5.475055     1.329780   786.966897     1.261853     1.240989 
9816.870710     5.480532     1.301212   801.693362     1.261837     1.241213 
9826.687580     5.486014     1.313701   791.850362     1.261831     1.241442 
9836.514270     5.491501     1.380650   751.948773     1.261835     1.241677 
9846.350780     5.496994     1.396434   740.864789     1.261847     1.241918 
9856.197140     5.502493     1.342864   767.295655     1.261868     1.242164 
9866.053330     5.507997     1.362760   754.767551     1.261899     1.242415 
9875.919390     5.513506     1.329777   770.988453     1.261938     1.242672 
9885.795310     5.519021     1.294279   789.744859     1.261987     1.242934 
9895.681100     5.524542     1.324196   769.699182     1.262044     1.243202 
9905.576780     5.530068     1.309183   775.925122     1.262110     1.243476 
9915.482360     5.535599     1.307800   775.043169     1.262185     1.243755 
9925.397840     5.541136     1.290497   783.321935     1.262269     1.244040 
9935.323240     5.546679     1.371093   734.384088     1.262361     1.244330 
9945.258560     5.552227     1.325477   757.568428     1.262462     1.244626 
9955.203820     5.557781     1.350185   741.505660     1.262572     1.244927 
9965.159020     5.563340     1.363217   732.169301     1.262690     1.245234 
9975.124180     5.568905     1.372650   724.868743     1.262816     1.245547 
9985.099310     5.574476     1.356543   731.698807     1.262951     1.245865 
9995.084410     5.580052     1.381597   716.346696     1.263094     1.246189 
10005.079490     5.585633     1.278296   771.011574     1.263246     1.246519 
10015.084570     5.591220     1.296861   757.640579     1.263406     1.246855 
10025.099660     5.596813     1.342918   729.498512     1.263574     1.247196 
10035.124750     5.602412     1.316855   741.949267     1.263751     1.247543 
10045.159880     5.608016     1.378330   705.998742     1.263935     1.247895 
10055.205040     5.613625     1.334094   727.050853     1.264128     1.248253 
10065.260240     5.619241     1.344817   718.668395     1.264329     1.248617 
10075.325500     5.624861     1.375220   700.623338     1.264538     1.248987 
10085.400830     5.630488     1.340559   716.258126     1.264755     1.249363 
10095.486230     5.636120     1.330413   719.106705     1.264980     1.249744 
10105.581720     5.641758     1.366911   698.077392     1.265213     1.250131 
10115.687300     5.647401     1.365128   697.036471     1.265455     1.250524 
10125.802990     5.653050     1.336112   709.166852     1.265703     1.250923 
10135.928790     5.658705     1.328233   710.851011     1.265960     1.251327 
10146.064720     5.664365     1.377494   683.351653     1.266225     1.251737 
10156.210780     5.670032     1.280169   733.287156     1.266498     1.252153 
10166.366990     5.675703     1.337775   700.034349     1.266778     1.252575 
10176.533360     5.681381     1.350165   691.025534     1.267066     1.253003 
10186.709890     5.687064     1.341143   692.587117     1.267362     1.253436 
10196.896600     5.692753     1.289660   718.597501     1.267665     1.253876 
10207.093500     5.698447     1.329350   694.993114     1.267977     1.254321 
10217.300590     5.704147     1.337722   688.401252     1.268296     1.254772 
10227.517890     5.709853     1.310229   699.294442     1.268622     1.255229 
10237.745410     5.715565     1.279503   714.049967     1.268956     1.255692 
10247.983160     5.721282     1.327197   686.456508     1.269298     1.256160 
10258.231140     5.727005     1.294199   700.906049     1.269647     1.256635 
10268.489370     5.732734     1.281856   705.416453     1.270004     1.257115 
10278.757860     5.738468     1.355880   665.113084     1.270368     1.257601 
10289.036620     5.744209     1.336327   672.791839     1.270740     1.258093 
10299.325660     5.749955     1.326395   675.833005     1.271119     1.258591 
10309.624980     5.755706     1.332729   670.071126     1.271506     1.259095 
10319.934610     5.761464     1.357559   656.039334     1.271900     1.259604 
10330.254540     5.767227     1.298292   684.038486     1.272301     1.260120 
10340.584800     5.772996     1.255503   704.523986     1.272710     1.260641 
10350.925380     5.778771     1.327598   664.892892     1.273126     1.261169 
10361.276310     5.784552     1.287258   683.273775     1.273549     1.261702 
10371.637580     5.790338     1.312122   667.942395     1.273979     1.262241 
10382.009220     5.796130     1.335056   654.667315     1.274417     1.262786 
10392.391230     5.801928     1.366012   638.427557     1.274862     1.263337 
10402.783620     5.807732     1.333592   651.464669     1.275315     1.263893 
10413.186400     5.813542     1.309348   661.061934     1.275774     1.264456 
10423.599590     5.819357     1.382404   625.248824     1.276241     1.265024 
10434.023190     5.825179     1.321096   651.798019     1.276714     1.265598 
10444.457210     5.831006     1.303604   658.704365     1.277195     1.266178 
10454.901670     5.836839     1.335025   640.740264     1.277683     1.266764 
10465.356570     5.842677     1.296091   658.942802     1.278178     1.267356 
10475.821930     5.848522     1.323263   642.865354     1.278680     1.267954 
10486.297750     5.854373     1.347738   630.005808     1.279189     1.268557 
10496.784050     5.860229     1.304369   648.825890     1.279705     1.269166 
10507.280830     5.866091     1.333753   632.661285     1.280227     1.269781 
10517.788110     5.871959     1.287251   653.873723     1.280757     1.270402 
10528.305900     5.877833     1.346254   623.497714     1.281294     1.271029 
10538.834210     5.883713     1.337683   625.252889     1.281838     1.271661 
10549.373040     5.889599     1.342866   620.834067     1.282388     1.272300 
10559.922410     5.895490     1.286104   646.682713     1.282945     1.272944 
10570.482340     5.901388     1.359740   609.679118     1.283509     1.273594 
10581.052820     5.907291     1.313612   629.045471     1.284080     1.274249 
10591.633870     5.913201     1.339014   615.767622     1.284658     1.274910 
10602.225510     5.919116     1.329993   618.366402     1.285242     1.275578 
10612.827730     5.925037     1.360607   602.293665     1.285833     1.276250 
10623.440560     5.930964     1.292016   631.853670     1.286430     1.276929 
10634.064000     5.936897     1.260328   645.714855     1.287035     1.277613 
10644.698060     5.942836     1.288824   629.371865     1.287646     1.278303 
10655.342760     5.948781     1.317473   613.891251     1.288263     1.278998 
10665.998100     5.954732     1.337904   602.796543     1.288887     1.279700 
10676.664100     5.960689     1.308740   613.809732     1.289518     1.280406 
10687.340770     5.966652     1.382141   579.774058     1.290155     1.281119 
10698.028110     5.972620     1.348654   592.322113     1.290798     1.281837 
10708.726140     5.978595     1.280021   621.694420     1.291448     1.282561 
10719.434860     5.984576     1.351986   586.972330     1.292094     1.283290 
10730.154300     5.990563     1.345136   587.799151     1.290320     1.284025 
10740.884450     5.996555     1.349457   583.850838     1.288305     1.284765 
10751.625340     6.002554     1.314978   597.231282     1.287541     1.285511 
10762.376960     6.008559     1.281775   610.717362     1.287434     1.286262 
10773.139340     6.014569     1.290528   604.497674     1.287694     1.287019 
10783.912480     6.020586     1.316857   590.040659     1.288168     1.287781 
10794.696390     6.026609     1.317576   588.247742     1.288770     1.288549 
10805.491090     6.032638     1.306314   591.169961     1.289447     1.289322 
10816.296580     6.038673     1.366340   563.253504     1.290170     1.290100 
10827.112870     6.044714     1.283558   597.338718     1.290922     1.290884 
10837.939990     6.050761     1.309425   583.823470     1.291693     1.291673 
10848.777930     6.056814     1.354932   562.298664     1.292476     1.292467 
10859.626700     6.062873     1.303295   582.273989     1.293270     1.293267 
10870.486330     6.068938     1.329065   568.758232     1.294072     1.294072 
10881.356820     6.075009     1.367501   551.629700     1.294882     1.294882 
10892.238170     6.081086     1.311303   572.235113     1.295697     1.295697 
10903.130410     6.087170     1.301568   575.203367     1.296518     1.296518 
10914.033540     6.093259     1.324443   563.373833     1.297343     1.297343 
10924.947580     6.099355     1.397496   532.216483     1.298174     1.298174 
10935.872520     6.105456     1.327194   558.101130     1.299010     1.299010 
10946.808400     6.111564     1.280682   576.716382     1.299851     1.299851 
10957.755200     6.117678     1.270824   579.365801     1.300697     1.300697 
10968.712960     6.123798     1.330076   552.039857     1.301547     1.301547 
10979.681670     6.129924     1.288753   567.711986     1.302403     1.302403 
10990.661350     6.136057     1.309882   555.930430     1.303264     1.303264 
11001.652020     6.142195     1.294973   560.493639     1.304129     1.304129 
11012.653670     6.148340     1.258896   574.883449     1.304999     1.304999 
11023.666320     6.154490     1.277740   564.411591     1.305874     1.305874 
11034.689990     6.160647     1.396615   514.316627     1.306754     1.306754 
11045.724680     6.166810     1.294345   553.213998     1.307639     1.307639 
11056.770400     6.172980     1.365050   523.203556     1.308528     1.308528 
11067.827170     6.179155     1.330676   534.985896     1.309422     1.309422 
11078.895000     6.185337     1.314688   540.418315     1.310320     1.310320 
11089.973900     6.191524     1.278365   553.604821     1.311223     1.311223 
11101.063870     6.197718     1.298281   542.783633     1.312130     1.312130 
11112.164930     6.203919     1.371618   512.374033     1.313042     1.313042 
11123.277100     6.210125     1.303712   537.264788     1.313958     1.313958 
11134.400370     6.216338     1.316606   530.533469     1.314879     1.314879 
11145.534780     6.222556     1.307168   532.681146     1.315804     1.315804 
11156.680310     6.228782     1.331005   521.605962     1.316733     1.316733 
11167.836990     6.235013     1.248094   554.642338     1.317666     1.317666 
11179.004830     6.241250     1.230685   560.621048     1.318603     1.318603 
11190.183830     6.247494     1.275558   539.126641     1.319545     1.319545 
11201.374020     6.253744     1.305753   524.388199     1.320491     1.320491 
11212.575390     6.260001     1.307081   521.994060     1.321440     1.321440 
11223.787970     6.266263     1.342963   507.173776     1.322394     1.322394 
11235.011750     6.272532     1.361417   498.688439     1.323351     1.323351 
11246.246770     6.278807     1.383985   489.271599     1.324312     1.324312 
11257.493010     6.285089     1.255254   537.343999     1.325277     1.325277 
11268.750500     6.291376     1.256900   534.911659     1.326246     1.326246 
11280.019260     6.297670     1.262615   530.945032     1.327218     1.327218 
11291.299270     6.303970     1.271033   525.555423     1.328194     1.328194 
11302.590570     6.310277     1.335721   499.108322     1.329173     1.329173 
11313.893160     6.316590     1.380882   480.564305     1.330156     1.330156 
11325.207060     6.322909     1.316968   502.682163     1.331142     1.331142 
11336.532260     6.329235     1.277821   516.715161     1.332132     1.332132 
11347.868800     6.335567     1.341973   490.721556     1.333124     1.333124 
11359.216670     6.341905     1.402308   467.903152     1.334120     1.334120 
11370.575880     6.348250     1.436038   455.726705     1.335119     1.335119 
11381.946460     6.354601     1.357966   480.169282     1.336122     1.336122 
11393.328400     6.360958     1.352198   480.621198     1.337127     1.337127 
11404.721730     6.367322     1.308749   494.918899     1.338135     1.338135 
11416.126460     6.373692     1.344275   480.146345     1.339145     1.339145 
11427.542580     6.380068     1.335592   480.687797     1.340159     1.340159 
11438.970120     6.386451     1.387664   461.482480     1.341175     1.341175 
11450.409090     6.392840     1.375238   464.307086     1.342194     1.342194 
11461.859500     6.399236     1.359153   468.331575     1.343215     1.343215 
11473.321360     6.405638     1.363835   465.130172     1.344239     1.344239 
11484.794680     6.412046     1.398667   452.039276     1.345265     1.345265 
11496.279480     6.418461     1.342642   469.664958     1.346293     1.346293 
11507.775760     6.424882     1.381713   454.468665     1.347324     1.347324 
11519.283530     6.431310     1.386761   451.326031     1.348356     1.348356 
11530.802820     6.437744     1.348140   462.601381     1.349391     1.349391 
11542.333620     6.444185     1.375417   451.860182     1.350428     1.350428 
11553.875950     6.450632     1.357202   456.483375     1.351466     1.351466 
11565.429830     6.457085     1.316382   468.516292     1.352506     1.352506 
11576.995260     6.463545     1.322221   465.029473     1.353548     1.353548 
11588.572260     6.470012     1.318020   465.154047     1.354591     1.354591 
11600.160830     6.476485     1.274646   478.879385     1.355636     1.355636 
11611.760990     6.482964     1.290077   471.995301     1.356682     1.356682 
11623.372750     6.489450     1.318577   460.239646     1.357729     1.357729 
11634.996120     6.495942     1.352156   447.171049     1.358778     1.358778 
11646.631120     6.502441     1.383996   435.608144     1.359827     1.359827 
11658.277750     6.508947     1.277270   470.016719     1.360878     1.360878 
11669.936030     6.515459     1.287025   465.059358     1.361929     1.361929 
11681.605960     6.521977     1.333628   447.253328     1.362982     1.362982 
11693.287570     6.528502     1.306829   455.231333     1.364034     1.364034 
11704.980860     6.535034     1.326037   447.090494     1.365088     1.365088 
11716.685840     6.541572     1.357206   435.049725     1.366142     1.366142 
11728.402520     6.548116     1.372224   428.504879     1.367196     1.367196 
11740.130930     6.554667     1.257353   466.376364     1.368250     1.368250 
11751.871060     6.561225     1.245070   469.666790     1.369304     1.369304 
11763.622930     6.567789     1.390972   419.141326     1.370359     1.370359 
11775.386550     6.574360     1.309779   443.749370     1.371413     1.371413 
11787.161940     6.580938     1.292471   448.152689     1.372467     1.372467 
11798.949100     6.587522     1.330120   433.913326     1.373520     1.373520 
11810.748050     6.594112     1.316185   437.163153     1.374573     1.374573 
11822.558800     6.600709     1.279144   447.707501     1.375625     1.375625 
11834.381350     6.607313     1.361653   419.447151     1.376677     1.376677 
11846.215740     6.613924     1.341277   424.810725     1.377728     1.377728 
11858.061950     6.620541     1.346630   421.984714     1.378777     1.378777 
11869.920010     6.627164     1.326014   427.000739     1.379826     1.379826 
11881.789930     6.633795     1.364878   413.458196     1.380873     1.380873 
11893.671720     6.640432     1.387948   405.401619     1.381919     1.381919 
11905.565400     6.647075     1.263703   443.241663     1.382963     1.382963 
11917.470960     6.653726     1.265324   441.694053     1.384006     1.384006 
11929.388430     6.660383     1.337258   416.459810     1.385046     1.385046 
11941.317820     6.667046     1.324769   418.394744     1.386085     1.386085 
11953.259140     6.673716     1.296268   426.214061     1.387121     1.387121 
11965.212400     6.680393     1.224639   449.776175     1.388156     1.388156 
11977.177610     6.687077     1.355254   405.603801     1.389188     1.389188 
11989.154790     6.693767     1.311846   417.110052     1.390217     1.390217 
12001.143940     6.700464     1.318998   413.896555     1.391243     1.391243 
12013.145090     6.707168     1.203815   450.547330     1.392267     1.392267 
12025.158230     6.713879     1.277303   423.501099     1.393288     1.393288 
12037.183390     6.720596     1.314641   410.532166     1.394305     1.394305 
12049.220570     6.727320     1.285713   418.490783     1.395319     1.395319 
12061.269790     6.734050     1.248225   429.144249     1.396330     1.396330 
12073.331060     6.740788     1.345854   396.504833     1.397337     1.397337 
12085.404390     6.747532     1.352688   393.777396     1.398340     1.398340 
12097.489800     6.754283     1.308843   405.373215     1.399339     1.399339 
12109.587290     6.761040     1.302385   405.957246     1.400334     1.400334 
12121.696880     6.767805     1.280189   410.931057     1.401324     1.401324 
12133.818570     6.774576     1.263289   415.532439     1.402310     1.402310 
12145.952390     6.781354     1.263477   414.166480     1.403292     1.403292 
12158.098340     6.788139     1.239263   420.584428     1.404268     1.404268 
12170.256440     6.794930     1.328129   391.310431     1.405239     1.405239 
12182.426700     6.801729     1.277035   404.614424     1.406205     1.406205 
12194.609130     6.808534     1.332934   387.103511     1.407166     1.407166 
12206.803730     6.815346     1.262683   406.379959     1.408121     1.408121 
12219.010540     6.822165     1.265052   404.708688     1.409070     1.409070 
12231.229550     6.828990     1.296226   392.799184     1.410014     1.410014 
12243.460780     6.835823     1.251147   406.376027     1.410951     1.410951 
12255.704240     6.842662     1.261009   402.218143     1.411881     1.411881 
12267.959940     6.849508     1.362938   370.334224     1.412805     1.412805 
12280.227900     6.856361     1.267031   397.217482     1.413723     1.413723 
12292.508130     6.863221     1.330416   376.465626     1.414633     1.414633 
12304.800640     6.870088     1.305979   383.129900     1.415536     1.415536 
12317.105440     6.876962     1.313233   379.285551     1.416432     1.416432 
12329.422550     6.883842     1.281539   387.119658     1.417320     1.417320 
12341.751970     6.890730     1.233270   400.104340     1.418200     1.418200 
12354.093720     6.897624     1.332977   369.802715     1.419072     1.419072 
12366.447810     6.904525     1.380921   355.962844     1.419936     1.419936 
12378.814260     6.911433     1.272386   385.044863     1.420791     1.420791 
12391.193080     6.918348     1.299642   375.874224     1.421638     1.421638 
12403.584270     6.925270     1.293071   375.770912     1.422476     1.422476 
12415.987850     6.932199     1.276144   379.043089     1.423305     1.423305 
12428.403840     6.939135     1.234499   391.398691     1.424124     1.424124 
12440.832240     6.946078     1.276049   377.999706     1.424933     1.424933 
12453.273080     6.953028     1.393287   344.471814     1.425733     1.425733 
12465.726350     6.959985     1.349544   354.499535     1.426523     1.426523 
12478.192080     6.966948     1.345853   354.413983     1.427302     1.427302 
12490.670270     6.973919     1.328671   357.851869     1.428071     1.428071 
12503.160940     6.980897     1.320745   359.352081     1.428828     1.428828 
12515.664100     6.987881     1.302317   362.466503     1.429575     1.429575 
12528.179760     6.994873     1.297643   362.710778     1.430311     1.430311 
12540.707940     7.001872     1.326126   353.398665     1.431035     1.431035 
12553.248650     7.008877     1.344565   347.606625     1.431746     1.431746 
12565.801900     7.015890     1.318672   352.918166     1.432446     1.432446 
12578.367700     7.022910     1.261782   368.305350     1.433134     1.433134 
12590.946070     7.029936     1.326086   348.901998     1.433809     1.433809 
12603.537020     7.036970     1.359321   338.524321     1.434471     1.434471 
12616.140550     7.044011     1.360162   337.561830     1.435119     1.435119 
12628.756690     7.051059     1.350298   339.482553     1.435755     1.435755 
12641.385450     7.058114     1.349527   338.529927     1.436376     1.436376 
12654.026840     7.065176     1.316822   344.899290     1.436984     1.436984 
12666.680860     7.072245     1.333451   339.523965     1.437577     1.437577 
12679.347540     7.079321     1.371374   329.134963     1.438156     1.438156 
12692.026890     7.086404     1.375600   327.124998     1.438719     1.438719 
12704.718920     7.093495     1.334875   335.575710     1.439268     1.439268 
12717.423640     7.100592     1.350514   330.556755     1.439801     1.439801 
12730.141060     7.107697     1.350896   329.586012     1.440318     1.440318 
12742.871200     7.114808     1.314710   337.569149     1.440819     1.440819 
12755.614070     7.121927     1.366970   322.873585     1.441304     1.441304 
12768.369690     7.129053     1.381684   319.002747     1.441772     1.441772 
12781.138060     7.136186     1.369561   320.992032     1.442223     1.442223 
12793.919190     7.143326     1.329277   328.969862     1.442657     1.442657 
12806.713110     7.150474     1.364968   319.529515     1.443073     1.443073 
12819.519830     7.157628     1.375562   316.071521     1.443471     1.443471 
12832.339350     7.164790     1.295582   333.971258     1.443851     1.443851 
12845.171690     7.171959     1.287200   334.512299     1.444212     1.444212 
12858.016860     7.179135     1.365596   314.204690     1.444555     1.444555 
12870.874870     7.186318     1.329223   321.556485     1.444877     1.444877 
12883.745750     7.193508     1.318215   323.304845     1.445181     1.445181 
12896.629490     7.200706     1.380005   307.846526     1.445464     1.445464 
12909.526120     7.207911     1.272440   331.471316     1.445727     1.445727 
12922.435650     7.215123     1.260546   334.441218     1.445969     1.445969 
12935.358090     7.222342     1.319179   318.418408     1.446190     1.446190 
12948.293440     7.229569     1.299142   322.298602     1.446390     1.446390 
12961.241740     7.236803     1.406571   296.799617     1.446568     1.446568 
12974.202980     7.244044     1.274568   326.212209     1.446724     1.446724 
12987.177180     7.251292     1.380478   299.766589     1.446857     1.446857 
13000.164360     7.258547     1.335696   308.950386     1.446968     1.446968 
13013.164520     7.265810     1.216794   338.161491     1.447055     1.447055 
13026.177690     7.273080     1.279487   320.595352     1.447119     1.447119 
13039.203870     7.280358     1.355909   301.299680     1.447158     1.447158 
13052.243070     7.287642     1.338504   304.385107     1.447174     1.447174 
13065.295310     7.294934     1.345147   301.610999     1.447164     1.447164 
13078.360610     7.302233     1.376126   294.371316     1.447129     1.447129 
13091.438970     7.309540     1.362965   296.117361     1.447069     1.447069 
13104.530410     7.316854     1.234086   325.316731     1.446982     1.446982 
13117.634940     7.324175     1.331436   300.633966     1.446869     1.446869 
13130.752570     7.331504     1.435101   278.148333     1.446730     1.446730 
13143.883330     7.338839     1.262633   315.419911     1.446563     1.446563 
13157.027210     7.346183     1.319970   300.167770     1.446368     1.446368 
13170.184240     7.353533     1.335953   295.678812     1.446145     1.446145 
13183.354420     7.360891     1.307668   301.096547     1.445894     1.445894 
13196.537770     7.368257     1.289646   304.232859     1.445614     1.445614 
13209.734310     7.375629     1.294066   301.906643     1.445304     1.445304 
13222.944050     7.383009     1.260725   308.978735     1.444965     1.444965 
13236.166990     7.390397     1.270734   305.552729     1.444595     1.444595 
13249.403160     7.397792     1.381953   280.309303     1.444195     1.444195 
13262.652560     7.405194     1.351560   285.702385     1.443763     1.443763 
13275.915210     7.412604     1.347602   285.595690     1.443300     1.443300 
13289.191130     7.420021     1.307698   293.597778     1.442804     1.442804 
13302.480320     7.427445     1.312658   291.043274     1.442276     1.442276 
13315.782800     7.434877     1.340529   284.847039     1.441715     1.441715 
13329.098580     7.442317     1.292228   294.044914     1.441120     1.441120 
13342.427680     7.449764     1.312514   288.383125     1.440492     1.440492 
13355.770110     7.457218     1.322371   285.277797     1.439828     1.439828 
13369.125880     7.464680     1.315725   285.693210     1.439130     1.439130 
13382.495010     7.472149     1.259163   297.138607     1.438396     1.438396 
13395.877500     7.479626     1.234586   302.692732     1.437626     1.437626 
13409.273380     7.487110     1.300566   286.107982     1.436820     1.436820 
13422.682650     7.494602     1.293064   287.168921     1.435977     1.435977 
13436.105330     7.502101     1.321555   280.093453     1.435096     1.435096 
13449.541440     7.509608     1.390716   265.619971     1.434177     1.434177 
13462.990980     7.517122     1.302929   282.346523     1.433219     1.433219 
13476.453970     7.524644     1.310953   279.815589     1.432222     1.432222 
13489.930430     7.532174     1.177491   310.917942     1.431186     1.431186 
13503.420360     7.539711     1.366211   266.688559     1.430109     1.430109 
13516.923780     7.547255     1.331925   272.693200     1.428992     1.428992 
13530.440700     7.554807     1.375099   263.435855     1.427833     1.427833 
13543.971140     7.562367     1.202699   299.466309     1.426633     1.426633 
13557.515110     7.569934     1.249745   287.167461     1.425389     1.425389 
13571.072630     7.577509     1.249128   285.737544     1.424103     1.424103 
13584.643700     7.585091     1.296882   274.552800     1.422774     1.422774 
13598.228340     7.592681     1.372802   259.054000     1.421400     1.421400 
13611.826570     7.600278     1.393050   253.706933     1.419981     1.419981 
13625.438400     7.607884     1.390616   253.381373     1.418518     1.418518 
13639.063840     7.615496     1.306387   268.997407     1.417008     1.417008 
13652.702900     7.623117     1.346061   259.858584     1.415451     1.415451 
13666.355600     7.630745     1.333296   261.551864     1.413848     1.413848 
13680.021960     7.638381     1.179947   293.805052     1.412197     1.412197 
13693.701980     7.646024     1.240230   278.181365     1.410497     1.410497 
13707.395680     7.653675     1.342285   256.760433     1.408748     1.408748 
13721.103080     7.661333     1.393315   246.112018     1.406950     1.406950 
13734.824180     7.669000     1.263686   269.992919     1.405102     1.405102 
13748.559010     7.676674     1.247233   273.154361     1.403202     1.403202 
13762.307570     7.684355     1.320589   257.097888     1.401251     1.401251 
13776.069870     7.692045     1.235407   273.602301     1.399248     1.399248 
13789.845940     7.699742     1.264324   266.354743     1.397192     1.397192 
13803.635790     7.707447     1.329512   252.384065     1.395082     1.395082 
13817.439420     7.715159     1.350219   247.660831     1.392919     1.392919 
13831.256860     7.722880     1.232908   269.885236     1.390700     1.390700 
13845.088120     7.730608     1.304770   254.042433     1.388426     1.388426 
13858.933210     7.738343     1.319296   250.195727     1.386095     1.386095 
13872.792140     7.746087     1.329826   247.234450     1.383708     1.383708 
13886.664930     7.753838     1.301542   251.648965     1.381263     1.381263 
13900.551600     7.761597     1.314967   248.165157     1.378759     1.378759 
13914.452150     7.769364     1.386216   234.770958     1.376197     1.376197 
13928.366600     7.777138     1.324412   244.463363     1.373574     1.373574 
13942.294970     7.784921     1.345060   239.804493     1.370892     1.370892 
13956.237260     7.792711     1.387126   231.647218     1.368147     1.368147 
13970.193500     7.800509     1.372788   232.924179     1.365341     1.365341 
13984.163700     7.808315     1.287947   247.791059     1.362472     1.362472 
13998.147860     7.816128     1.362556   233.668425     1.359540     1.359540 
14012.146010     7.823950     1.382368   229.194811     1.356543     1.356543 
14026.158150     7.831779     1.346652   234.365215     1.353481     1.353481 
14040.184310     7.839616     1.322133   237.363159     1.350354     1.350354 
14054.224500     7.847461     1.344992   233.105796     1.347160     1.347160 
14068.278720     7.855314     1.219349   255.871107     1.343898     1.343898 
14082.347000     7.863174     1.371174   226.727398     1.340568     1.340568 
14096.429350     7.871043     1.431243   216.604503     1.337170     1.337170 
14110.525770     7.878919     1.298839   237.574453     1.333701     1.333701 
14124.636300     7.886804     1.280140   240.540420     1.330162     1.330162 
14138.760940     7.894696     1.345386   228.069269     1.326551     1.326551 
14152.899700     7.902596     1.347076   227.485413     1.322868     1.322868 
14167.052600     7.910504     1.348982   225.584923     1.319112     1.319112 
14181.219650     7.918420     1.333164   227.799957     1.315282     1.315282 
14195.400870     7.926344     1.326207   228.020781     1.311377     1.311377 
14209.596270     7.934276     1.388842   217.151620     1.307397     1.307397 
14223.805870     7.942216     1.267748   236.775774     1.303340     1.303340 
14238.029670     7.950163     1.355198   221.048562     1.299205     1.299205 
14252.267700     7.958119     1.369788   217.683083     1.294992     1.294992 
14266.519970     7.966083     1.298734   228.707386     1.290700     1.290700 
14280.786490     7.974054     1.372784   216.183553     1.286328     1.286328 
14295.067280     7.982034     1.341427   220.558902     1.281875     1.281875 
14309.362340     7.990022     1.373282   214.740052     1.277340     1.277340 
14323.671710     7.998017     1.323918   221.738957     1.272721     1.272721 
14337.995380     8.006021     1.292087   226.542339     1.268020     1.268020 
14352.333370     8.014033     1.301570   224.213175     1.263233     1.263233 
14366.685710     8.022052     1.378135   210.652246     1.258361     1.258361 
14381.052390     8.030080     1.299924   222.603004     1.253402     1.253402 
14395.433440     8.038116     1.270211   226.982977     1.248355     1.248355 
14409.828880     8.046160     1.310290   218.807797     1.243220     1.243220 
14424.238710     8.054212     1.308970   217.956851     1.237995     1.237995 
14438.662950     8.062272     1.369488   207.367731     1.232680     1.232680 
14453.101610     8.070340     1.273445   222.321499     1.227273     1.227273 
14467.554710     8.078416     1.370815   205.566126     1.221774     1.221774 
14482.022260     8.086500     1.363794   205.696813     1.216181     1.216181 
14496.504290     8.094592     1.317482   212.021189     1.210493     1.210493 
14511.000790     8.102693     1.431025   195.401270     1.204710     1.204710 
14525.511790     8.110801     1.452097   191.761442     1.198830     1.198830 
14540.037300     8.118918     1.267333   218.283500     1.192852     1.192852 
14554.577340     8.127043     1.329039   207.150987     1.186775     1.186775 
14569.131920     8.135176     1.322610   207.252692     1.180599     1.180599 
14583.701050     8.143317     1.307084   208.691344     1.174321     1.174321 
14598.284750     8.151466     1.294447   209.558558     1.167942     1.167942 
14612.883040     8.159624     1.329189   203.822812     1.161459     1.161459 
14627.495920     8.167789     1.415753   190.507655     1.154872     1.154872 
14642.123420     8.175963     1.273596   210.440408     1.148180     1.148180 
14656.765540     8.184145     1.353994   197.452473     1.141381     1.141381 
14671.422300     8.192335     1.382000   192.722604     1.134475     1.134475 
14686.093730     8.200533     1.295030   204.448541     1.127460     1.127460 
14700.779820     8.208740     1.358162   194.955826     1.120335     1.120335 
14715.480600     8.216955     1.340506   196.294881     1.113099     1.113099 
14730.196080     8.225178     1.303358   201.214989     1.105750     1.105750 
14744.926280     8.233409     1.318369   198.281672     1.098288     1.098288 
14759.671200     8.241649     1.250515   208.567251     1.090712     1.090712 
14774.430870     8.249896     1.303587   199.015949     1.083019     1.083019 
14789.205310     8.258153     1.338660   193.265422     1.075210     1.075210 
14803.994510     8.266417     1.386757   185.978377     1.067282     1.067282 
14818.798510     8.274689     1.308899   196.137610     1.059235     1.059235 
14833.617300     8.282970     1.252057   204.065948     1.051066     1.051066 
14848.450920     8.291260     1.248826   203.907517     1.042776     1.042776 
14863.299370     8.299557     1.259322   201.458906     1.034363     1.034363 
14878.162670     8.307863     1.284501   197.346194     1.025825     1.025825 
14893.040830     8.316177     1.255732   200.449901     1.017161     1.017161 
14907.933870     8.324499     1.256300   200.127273     1.008370     1.008370 
14922.841810     8.332830     1.207054   207.075218     0.999450     0.999450 
14937.764650     8.341169     1.301871   191.135701     0.990401     0.990401 
14952.702410     8.349517     1.318776   188.479888     0.981221     0.981221 
14967.655120     8.357873     1.321331   187.435031     0.971908     0.971908 
14982.622770     8.366237     1.237856   199.236696     0.962461     0.962461 
14997.605400     8.374610     1.245844   196.951289     0.952879     0.952879 
#######	End powder diffraction data	#######


#######	Begin powder diffraction data	#######
data_POL126528-b_3-TOF.dat_0
_pd_block_id	POL126528-b_3-TOF.dat_0
_pd_calc_method	Rietveld
_diffrn_radiation_probe	neutron
_pd_instr_special_details	POLARIS_Diffractometer_at_ISIS
_pd_meas_scan_method	tof
_refine_ls_goodness_of_fit_all	3.34735
_pd_proc_ls_prof_R_factor	0.03025
_pd_proc_ls_prof_wR_factor	0.03794
_pd_proc_ls_prof_wR_expected	0.01133
loop_
	_pd_phase_id
	_pd_phase_block_id
	_pd_phase_mass_%
1	LSF551_reduced_cubic_0	79.224(5)
2	LSF551_reduced_magnetic_only_0	20.776(5)
loop_
	_refln_index_h
	_refln_index_k
	_refln_index_l
	_pd_refln_phase_id
	_refln_d_spacing
	_refln_F_squared_calc
	_refln_F_squared_meas
   1    0    0 1    3.912922     9.396105     9.862551
   1    1    0 1    2.766854    59.797811    59.953294
   1    1    1 1    2.259127    40.620334    40.807689
   2    0    0 1    1.956461   194.111255   195.269049
   2    1    0 1    1.749912    39.245877    38.278294
   2    1    1 1    1.597444   156.431098   155.117805
   2    2    0 1    1.383427   306.332265   306.737041
   2    2    1 1    1.304307    37.210067    38.170753
   2    2    2 1    1.129563   162.438906   159.864022
   3    0    0 1    1.304307     1.527684     1.567126
   3    1    0 1    1.237375    97.561092    98.322370
   3    1    1 1    1.179790    42.729681    42.674643
   3    2    0 1    1.085249     9.705310     9.507447
   3    2    1 1    1.045772   239.970064   236.690230
   3    2    2 1    0.949023    11.906725    11.674681
   3    3    0 1    0.922285    46.421457    46.204138
   3    3    1 1    0.897686    10.469590    10.909577
   3    3    2 1    0.834238   104.978751   108.284942
   3    3    3 1    0.753042     0.313721     0.311620
   4    0    0 1    0.978231   109.214352   105.243565
   4    1    0 1    0.949023    41.603577    40.792787
   4    1    1 1    0.922285   202.712689   201.763699
   4    2    0 1    0.874956   348.191814   356.296921
   4    2    1 1    0.853870    67.427111    67.823278
   4    2    2 1    0.798722   281.759045   282.505143
   4    3    0 1    0.782584    17.565941    18.395094
   4    3    1 1    0.767387   287.813786   298.031071
   4    3    2 1    0.726611    32.255528    30.635005
   4    3    3 1    0.671061   112.568215   114.321259
   4    4    0 1    0.691713   101.010023    99.944235
   4    4    1 1    0.681152    22.375869    22.679087
   4    4    2 1    0.652154   169.011528   171.652733
   4    4    3 1    0.611096    13.857899    14.283777
   4    4    4 1    0.564782    36.284172    35.965937
   5    0    0 1    0.782584     0.004722     0.004945
   5    1    0 1    0.767387    63.776925    66.040982
   5    1    1 1    0.753042     5.626341     5.588665
   5    2    0 1    0.726611     0.684943     0.650532
   5    2    1 1    0.714399   149.448563   146.595812
   5    2    2 1    0.681152     2.247043     2.277493
   5    3    0 1    0.671061    71.135942    72.243754
   5    3    1 1    0.661405     0.117064     0.121462
   5    3    2 1    0.634760   150.511404   153.652873
   5    3    3 1    0.596715     1.105134     1.116949
   5    4    0 1    0.611096     5.995244     6.179488
   5    4    1 1    0.603777   168.130148   172.010184
   5    4    2 1    0.583304    13.758182    13.784237
   5    4    3 1    0.553371   146.657532   145.154055
   5    4    4 1    0.518279     8.390601     8.257280
   5    5    0 1    0.553371    31.385743    31.063988
   5    5    1 1    0.547919     2.546876     2.543484
   5    5    2 1    0.532481    61.611044    61.491706
   5    5    3 1    0.509419     4.580749     4.505601
   5    5    4 1    0.481647    53.437313    52.171807
   5    5    5 1    0.451825     2.155249     2.161747
   6    0    0 1    0.652154    57.418767    58.316071
   6    1    0 1    0.643280    40.197113    41.577463
   6    1    1 1    0.634760   172.250397   175.845602
   6    2    0 1    0.618687   183.876433   189.035158
   6    2    1 1    0.611096    60.657732    62.521853
   6    2    2 1    0.589895   150.401600   150.888021
   6    3    0 1    0.583304    21.568456    21.609302
   6    3    1 1    0.576929   235.232679   237.716703
   6    3    2 1    0.558989    35.706295    35.328526
   6    3    3 1    0.532481    87.178042    87.009182
   6    4    0 1    0.542625   107.765811   107.601004
   6    4    1 1    0.537481    33.545506    33.653617
   6    4    2 1    0.522886   184.823457   181.505065
   6    4    3 1    0.500998    24.474472    23.766373
   6    4    4 1    0.474511    62.708571    61.724907
   6    5    0 1    0.500998    10.380929    10.080587
   6    5    1 1    0.496942   133.063711   129.426314
   6    5    2 1    0.485338    19.623432    19.133696
   6    5    3 1    0.467684   108.393201   108.504635
   6    5    4 1    0.445919    17.287840    17.107232
   6    5    5 1    0.421941    37.277980    36.612873
   6    6    0 1    0.461142    28.972879    29.066558
   6    6    1 1    0.457973    10.683707    10.760758
   6    6    2 1    0.448843    51.535397    51.500622
   6    6    3 1    0.434769     9.068073     8.846152
   6    6    4 1    0.417119    37.643021    36.965963
   6    6    5 1    0.397297     7.303062     7.242938
   6    6    6 1    0.376521     7.958743     8.085697
   7    0    0 1    0.558989     0.048610     0.048096
   7    1    0 1    0.553371    33.381389    33.039176
   7    1    1 1    0.547919     0.153215     0.153011
   7    2    0 1    0.537481     0.218112     0.218815
   7    2    1 1    0.532481    78.605584    78.453329
   7    2    2 1    0.518279     1.264176     1.244089
   7    3    0 1    0.513792    41.647971    41.041377
   7    3    1 1    0.509419     2.256022     2.219011
   7    3    2 1    0.496942    86.827863    84.454358
   7    3    3 1    0.478040     3.423057     3.354537
   7    4    0 1    0.485338     3.850804     3.754701
   7    4    1 1    0.481647    89.209039    87.096384
   7    4    2 1    0.471060     9.629230     9.570683
   7    4    3 1    0.454868    82.969465    83.451005
   7    4    4 1    0.434769     6.441146     6.283513
   7    5    0 1    0.454868    40.177868    40.411053
   7    5    1 1    0.451825     9.905032     9.934896
   7    5    2 1    0.443051    77.056153    75.513123
   7    5    3 1    0.429499    11.886718    11.640177
   7    5    4 1    0.412458    64.479504    64.063156
   7    5    5 1    0.393263     6.349704     6.383473
   7    6    0 1    0.424416     6.895051     6.756594
   7    6    1 1    0.421941    71.250148    69.978916
   7    6    2 1    0.414769    13.814845    13.676599
   7    6    3 1    0.403587    61.126128    60.290501
   7    6    4 1    0.389350    13.250191    13.379186
   7    6    5 1    0.373082    44.435664    45.243795
   7    7    0 1    0.395265    13.557940    13.548598
   7    7    1 1    0.393263     6.096861     6.129286
   7    7    2 1    0.387437    25.306957    25.501580
   7    7    3 1    0.378276     6.037453     6.136482
   7    7    4 1    0.366479    20.263780    20.808365
   8    0    0 1    0.489115    30.186302    29.443274
   8    1    0 1    0.485338    33.529371    32.692589
   8    1    1 1    0.481647   104.551879   102.075874
   8    2    0 1    0.474511    96.229811    94.720324
   8    2    1 1    0.471060    50.278210    49.972511
   8    2    2 1    0.461142    78.631234    78.885476
   8    3    0 1    0.457973    19.397017    19.536907
   8    3    1 1    0.454868   139.943409   140.755615
   8    3    2 1    0.445919    31.548777    31.219185
   8    3    3 1    0.432110    50.854951    49.765286
   8    4    0 1    0.437478    55.989171    54.629367
   8    4    1 1    0.434769    26.860368    26.203021
   8    4    2 1    0.426935    96.716830    94.654207
   8    4    3 1    0.414769    20.403353    20.199176
   8    4    4 1    0.399361    33.405405    32.940148
   8    5    0 1    0.414769     9.995176     9.895154
   8    5    1 1    0.412458    77.983485    77.479941
   8    5    2 1    0.405751    18.132183    17.926644
   8    5    3 1    0.395265    62.397431    62.354440
   8    5    4 1    0.381862    14.563827    14.801148
   8    5    5 1    0.366479    21.234322    21.804991
   8    6    0 1    0.391292    30.176705    30.455850
   8    6    1 1    0.389350    15.884698    16.039341
   8    6    2 1    0.383694    54.433463    55.168874
   8    6    3 1    0.374790    13.895661    14.131868
   8    6    4 1    0.363306    40.966574    42.232212
   8    7    0 1    0.368097     6.384922     6.541710
   8    7    1 1    0.366479    42.172363    43.305737
   8    7    2 1    0.361750    12.189558    12.575247
   9    0    0 1    0.434769     0.000011     0.000011
   9    1    0 1    0.432110    14.265862    13.960188
   9    1    1 1    0.429499     0.121754     0.119228
   9    2    0 1    0.424416     0.504859     0.494721
   9    2    1 1    0.421941    35.184518    34.556763
   9    2    2 1    0.414769     1.482160     1.467328
   9    3    0 1    0.412458    19.677201    19.550144
   9    3    1 1    0.410186     3.842870     3.814910
   9    3    2 1    0.403587    41.691863    41.121913
   9    3    3 1    0.393263     3.650758     3.670173
   9    4    0 1    0.397297     3.369663     3.341922
   9    4    1 1    0.395265    42.589239    42.559895
   9    4    2 1    0.389350     8.081541     8.160218
   9    4    3 1    0.380057    41.017092    41.718697
   9    4    4 1    0.368097     5.021670     5.144982
   9    5    0 1    0.380057    20.428378    20.777809
   9    5    1 1    0.378276     9.253839     9.405624
   9    5    2 1    0.373082    39.253854    39.967745
   9    5    3 1    0.364882    10.048739    10.341323
   9    6    0 1    0.361750     5.119186     5.281161
   9    6    1 1    0.360214    35.393229    36.519212
  10    0    0 1    0.391292    14.812860    14.949884
  10    1    0 1    0.389350    23.621321    23.851283
  10    1    1 1    0.387437    52.335532    52.738017
  10    2    0 1    0.383694    46.792236    47.424411
  10    2    1 1    0.381862    35.709807    36.291708
  10    2    2 1    0.376521    37.973540    38.579279
  10    3    0 1    0.374790    14.015347    14.253589
  10    3    1 1    0.373082    68.894962    70.147922
  10    3    2 1    0.368097    22.819916    23.380284
  10    3    3 1    0.360214    24.776444    25.564670
  10    4    0 1    0.363306    26.776779    27.604032
  10    4    1 1    0.361750    19.183249    19.790225
  10    4    2 1    0.357199    46.208995    47.956297
   0    0    3 2    4.518253     0.000000     0.000000
   0    0    4 2    3.388690     0.000000     0.000000
   0    0    5 2    2.710952     0.000000     0.000000
   0    0    6 2    2.259127     0.000000     0.000000
   0    0    7 2    1.936394     0.000000     0.000000
   0    0    8 2    1.694345     0.000000     0.000000
   0    0    9 2    1.506084     0.000000     0.000000
   0    0   10 2    1.355476     0.000000     0.000000
   0    0   11 2    1.232251     0.000000     0.000000
   0    0   12 2    1.129563     0.000000     0.000000
   0    0   13 2    1.042674     0.000000     0.000000
   0    0   14 2    0.968197     0.000000     0.000000
   0    0   15 2    0.903651     0.000000     0.000000
   0    0   16 2    0.847172     0.000000     0.000000
   0    0   17 2    0.797339     0.000000     0.000000
   0    0   18 2    0.753042     0.000000     0.000000
   0    0   19 2    0.713408     0.000000     0.000000
   0    0   20 2    0.677738     0.000000     0.000000
   0    0   21 2    0.645465     0.000000     0.000000
   0    0   22 2    0.616125     0.000000     0.000000
   0    0   23 2    0.589337     0.000000     0.000000
   0    0   24 2    0.564782     0.000000     0.000000
   0    0   25 2    0.542190     0.000000     0.000000
   0    0   26 2    0.521337     0.000000     0.000000
   0    0   27 2    0.502028     0.000000     0.000000
   0    0   28 2    0.484099     0.000000     0.000000
   0    0   29 2    0.467405     0.000000     0.000000
   0    0   30 2    0.451825     0.000000     0.000000
   0    0   31 2    0.437250     0.000000     0.000000
   0    0   32 2    0.423586     0.000000     0.000000
   0    0   33 2    0.410750     0.000000     0.000000
   0    0   34 2    0.398669     0.000000     0.000000
   0    0   35 2    0.387279     0.000000     0.000000
   0    0   36 2    0.376521     0.000000     0.000000
   0    0   37 2    0.366345     0.000000     0.000000
   0    0   38 2    0.356704     0.000000     0.000000
   1    0  -37 2    0.365279     0.000000     0.000000
   1    0  -36 2    0.375364     0.000000     0.000000
   1    0  -35 2    0.386020     0.000005     0.000005
   1    0  -34 2    0.397297     0.000000     0.000000
   1    0  -33 2    0.409250     0.000000     0.000000
   1    0  -32 2    0.421941     0.000000     0.000000
   1    0  -31 2    0.435442     0.000000     0.000000
   1    0  -30 2    0.449830     0.000000     0.000000
   1    0  -29 2    0.465198     0.000015     0.000015
   1    0  -28 2    0.481647     0.000000     0.000000
   1    0  -27 2    0.499296     0.000000     0.000000
   1    0  -26 2    0.518279     0.000000     0.000000
   1    0  -25 2    0.538753     0.000000     0.000000
   1    0  -24 2    0.560900     0.000000     0.000000
   1    0  -23 2    0.584931     0.000001     0.000001
   1    0  -22 2    0.611096     0.000000     0.000000
   1    0  -21 2    0.639689     0.000000     0.000000
   1    0  -20 2    0.671061     0.000000     0.000000
   1    0  -19 2    0.705633     0.000000     0.000000
   1    0  -18 2    0.743914     0.000000     0.000000
   1    0  -17 2    0.786527     0.001891     0.001985
   1    0  -16 2    0.834238     0.000000     0.000000
   1    0  -15 2    0.888002     0.000000     0.000000
   1    0  -14 2    0.949023     0.000000     0.000000
   1    0  -13 2    1.018838     0.000000     0.000000
   1    0  -12 2    1.099436     0.000000     0.000000
   1    0  -11 2    1.193430     0.099360     0.099157
   1    0  -10 2    1.304307     0.000000     0.000000
   1    0   -9 2    1.436802     0.000000     0.000000
   1    0   -8 2    1.597444     0.000000     0.000000
   1    0   -7 2    1.795372     0.000000     0.000000
   1    0   -6 2    2.043457     0.000000     0.000000
   1    0   -5 2    2.359581     2.755847     2.736405
   1    0   -4 2    2.766854     0.000000     0.000000
   1    0   -3 2    3.287512     0.000000     0.000000
   1    0   -2 2    3.912922     0.000000     0.000000
   1    0   -1 2    4.518253     0.000000     0.000000
   1    0    0 2    4.792331     0.000000     0.000000
   1    0    1 2    4.518253    17.522249    17.413346
   1    0    2 2    3.912922     0.000000     0.000000
   1    0    3 2    3.287512     0.000000     0.000000
   1    0    4 2    2.766854     0.000000     0.000000
   1    0    5 2    2.359581     0.000000     0.000000
   1    0    6 2    2.043457     0.000000     0.000000
   1    0    7 2    1.795372     0.946507     0.938710
   1    0    8 2    1.597444     0.000000     0.000000
   1    0    9 2    1.436802     0.000000     0.000000
   1    0   10 2    1.304307     0.000000     0.000000
   1    0   11 2    1.193430     0.000000     0.000000
   1    0   12 2    1.099436     0.000000     0.000000
   1    0   13 2    1.018838     0.029646     0.027906
   1    0   14 2    0.949023     0.000000     0.000000
   1    0   15 2    0.888002     0.000000     0.000000
   1    0   16 2    0.834238     0.000000     0.000000
   1    0   17 2    0.786527     0.000000     0.000000
   1    0   18 2    0.743914     0.000000     0.000000
   1    0   19 2    0.705633     0.000331     0.000325
   1    0   20 2    0.671061     0.000000     0.000000
   1    0   21 2    0.639689     0.000000     0.000000
   1    0   22 2    0.611096     0.000000     0.000000
   1    0   23 2    0.584931     0.000000     0.000000
   1    0   24 2    0.560900     0.000000     0.000000
   1    0   25 2    0.538753     0.000012     0.000012
   1    0   26 2    0.518279     0.000000     0.000000
   1    0   27 2    0.499296     0.000000     0.000000
   1    0   28 2    0.481647     0.000000     0.000000
   1    0   29 2    0.465198     0.000000     0.000000
   1    0   30 2    0.449830     0.000000     0.000000
   1    0   31 2    0.435442     0.000011     0.000011
   1    0   32 2    0.421941     0.000000     0.000000
   1    0   33 2    0.409250     0.000000     0.000000
   1    0   34 2    0.397297     0.000000     0.000000
   1    0   35 2    0.386020     0.000000     0.000000
   1    0   36 2    0.375364     0.000000     0.000000
   1    0   37 2    0.365279     0.000003     0.000003
   2   -1    0 2    2.766854     0.000000     0.000000
   2   -1    1 2    2.710952     0.000000     0.000000
   2   -1    2 2    2.561609     0.000000     0.000000
   2   -1    3 2    2.359581    16.535082    16.418434
   2   -1    4 2    2.143196     0.000000     0.000000
   2   -1    5 2    1.936394     0.000000     0.000000
   2   -1    6 2    1.749912     0.000000     0.000000
   2   -1    7 2    1.586465     0.000000     0.000000
   2   -1    8 2    1.444942     0.000000     0.000000
   2   -1    9 2    1.322809     1.162371     1.201136
   2   -1   10 2    1.217253     0.000000     0.000000
   2   -1   11 2    1.125662     0.000000     0.000000
   2   -1   12 2    1.045772     0.000000     0.000000
   2   -1   13 2    0.975693     0.000000     0.000000
   2   -1   14 2    0.913862     0.000000     0.000000
   2   -1   15 2    0.858998     0.033736     0.033832
   2   -1   16 2    0.810052     0.000000     0.000000
   2   -1   17 2    0.766160     0.000000     0.000000
   2   -1   18 2    0.726611     0.000000     0.000000
   2   -1   19 2    0.690815     0.000000     0.000000
   2   -1   20 2    0.658277     0.000000     0.000000
   2   -1   21 2    0.628587     0.000077     0.000080
   2   -1   22 2    0.601395     0.000000     0.000000
   2   -1   23 2    0.576407     0.000000     0.000000
   2   -1   24 2    0.553371     0.000000     0.000000
   2   -1   25 2    0.532071     0.000000     0.000000
   2   -1   26 2    0.512322     0.000000     0.000000
   2   -1   27 2    0.493963     0.000099     0.000096
   2   -1   28 2    0.476855     0.000000     0.000000
   2   -1   29 2    0.460876     0.000000     0.000000
   2   -1   30 2    0.445919     0.000000     0.000000
   2   -1   31 2    0.431891     0.000000     0.000000
   2   -1   32 2    0.418708     0.000000     0.000000
   2   -1   33 2    0.406298     0.000042     0.000042
   2   -1   34 2    0.394594     0.000000     0.000000
   2   -1   35 2    0.383540     0.000000     0.000000
   2   -1   36 2    0.373082     0.000000     0.000000
   2   -1   37 2    0.363175     0.000000     0.000000
   2    0  -37 2    0.362137     0.000011     0.000011
   2    0  -36 2    0.371957     0.000000     0.000000
   2    0  -35 2    0.382317     0.000000     0.000000
   2    0  -34 2    0.393263     0.000000     0.000000
   2    0  -33 2    0.404845     0.000000     0.000000
   2    0  -32 2    0.417119     0.000000     0.000000
   2    0  -31 2    0.430147     0.000041     0.000040
   2    0  -30 2    0.444001     0.000000     0.000000
   2    0  -29 2    0.458759     0.000000     0.000000
   2    0  -28 2    0.474511     0.000000     0.000000
   2    0  -27 2    0.491360     0.000000     0.000000
   2    0  -26 2    0.509419     0.000000     0.000000
   2    0  -25 2    0.528822     0.000055     0.000055
   2    0  -24 2    0.549718     0.000000     0.000000
   2    0  -23 2    0.572282     0.000000     0.000000
   2    0  -22 2    0.596715     0.000000     0.000000
   2    0  -21 2    0.623249     0.000000     0.000000
   2    0  -20 2    0.652154     0.000000     0.000000
   2    0  -19 2    0.683747     0.000690     0.000699
   2    0  -18 2    0.718401     0.000000     0.000000
   2    0  -17 2    0.756553     0.000000     0.000000
   2    0  -16 2    0.798722     0.000000     0.000000
   2    0  -15 2    0.845523     0.000000     0.000000
   2    0  -14 2    0.897686     0.000000     0.000000
   2    0  -13 2    0.956079     0.067314     0.066074
   2    0  -12 2    1.021728     0.000000     0.000000
   2    0  -11 2    1.095837     0.000000     0.000000
   2    0  -10 2    1.179790     0.000000     0.000000
   2    0   -9 2    1.275125     0.000000     0.000000
   2    0   -8 2    1.383427     0.000000     0.000000
   2    0   -7 2    1.506084     1.619554     1.678785
   2    0   -6 2    1.643756     0.000000     0.000000
   2    0   -5 2    1.795372     0.000000     0.000000
   2    0   -4 2    1.956461     0.000000     0.000000
   2    0   -3 2    2.116898     0.000000     0.000000
   2    0   -2 2    2.259127     0.000000     0.000000
   2    0   -1 2    2.359581    11.023387    10.945621
   2    0    0 2    2.396166     0.000000     0.000000
   2    0    1 2    2.359581     0.000000     0.000000
   2    0    2 2    2.259127     0.000000     0.000000
   2    0    3 2    2.116898     0.000000     0.000000
   2    0    4 2    1.956461     0.000000     0.000000
   2    0    5 2    1.795372     3.786029     3.754841
   2    0    6 2    1.643756     0.000000     0.000000
   2    0    7 2    1.506084     0.000000     0.000000
   2    0    8 2    1.383427     0.000000     0.000000
   2    0    9 2    1.275125     0.000000     0.000000
   2    0   10 2    1.179790     0.000000     0.000000
   2    0   11 2    1.095837     0.213604     0.211084
   2    0   12 2    1.021728     0.000000     0.000000
   2    0   13 2    0.956079     0.000000     0.000000
   2    0   14 2    0.897686     0.000000     0.000000
   2    0   15 2    0.845523     0.000000     0.000000
   2    0   16 2    0.798722     0.000000     0.000000
   2    0   17 2    0.756553     0.004327     0.004368
   2    0   18 2    0.718401     0.000000     0.000000
   2    0   19 2    0.683747     0.000000     0.000000
   2    0   20 2    0.652154     0.000000     0.000000
   2    0   21 2    0.623249     0.000000     0.000000
   2    0   22 2    0.596715     0.000000     0.000000
   2    0   23 2    0.572282     0.000014     0.000014
   2    0   24 2    0.549718     0.000000     0.000000
   2    0   25 2    0.528822     0.000000     0.000000
   2    0   26 2    0.509419     0.000000     0.000000
   2    0   27 2    0.491360     0.000000     0.000000
   2    0   28 2    0.474511     0.000000     0.000000
   2    0   29 2    0.458759     0.000056     0.000056
   2    0   30 2    0.444001     0.000000     0.000000
   2    0   31 2    0.430147     0.000000     0.000000
   2    0   32 2    0.417119     0.000000     0.000000
   2    0   33 2    0.404845     0.000000     0.000000
   2    0   34 2    0.393263     0.000000     0.000000
   2    0   35 2    0.382317     0.000018     0.000018
   2    0   36 2    0.371957     0.000000     0.000000
   2    0   37 2    0.362137     0.000000     0.000000
   3   -1  -37 2    0.359074     0.000000     0.000000
   3   -1  -36 2    0.368641     0.000000     0.000000
   3   -1  -35 2    0.378719     0.000057     0.000058
   3   -1  -34 2    0.389350     0.000000     0.000000
   3   -1  -33 2    0.400580     0.000000     0.000000
   3   -1  -32 2    0.412458     0.000000     0.000000
   3   -1  -31 2    0.425042     0.000000     0.000000
   3   -1  -30 2    0.438392     0.000000     0.000000
   3   -1  -29 2    0.452580     0.000185     0.000186
   3   -1  -28 2    0.467684     0.000000     0.000000
   3   -1  -27 2    0.483790     0.000000     0.000000
   3   -1  -26 2    0.500998     0.000000     0.000000
   3   -1  -25 2    0.519420     0.000000     0.000000
   3   -1  -24 2    0.539179     0.000000     0.000000
   3   -1  -23 2    0.560420     0.000092     0.000091
   3   -1  -22 2    0.583304     0.000000     0.000000
   3   -1  -21 2    0.608014     0.000000     0.000000
   3   -1  -20 2    0.634760     0.000000     0.000000
   3   -1  -19 2    0.663779     0.000000     0.000000
   3   -1  -18 2    0.695344     0.000000     0.000000
   3   -1  -17 2    0.729764     0.008501     0.008093
   3   -1  -16 2    0.767387     0.000000     0.000000
   3   -1  -15 2    0.808609     0.000000     0.000000
   3   -1  -14 2    0.853870     0.000000     0.000000
   3   -1  -13 2    0.903651     0.000000     0.000000
   3   -1  -12 2    0.958466     0.000000     0.000000
   3   -1  -11 2    1.018838     0.415048     0.390683
   3   -1  -10 2    1.085249     0.000000     0.000000
   3   -1   -9 2    1.158061     0.000000     0.000000
   3   -1   -8 2    1.237375     0.000000     0.000000
   3   -1   -7 2    1.322809     0.000000     0.000000
   3   -1   -6 2    1.413181     0.000000     0.000000
   3   -1   -5 2    1.506084     5.668439     5.875748
   3   -1   -4 2    1.597444     0.000000     0.000000
   3   -1   -3 2    1.681261     0.000000     0.000000
   3   -1   -2 2    1.749912     0.000000     0.000000
   3   -1   -1 2    1.795372     0.000000     0.000000
   3   -1    0 2    1.811331     0.000000     0.000000
   3   -1    1 2    1.795372    13.251104    13.141946
   3   -1    2 2    1.749912     0.000000     0.000000
   3   -1    3 2    1.681261     0.000000     0.000000
   3   -1    4 2    1.597444     0.000000     0.000000
   3   -1    5 2    1.506084     0.000000     0.000000
   3   -1    6 2    1.413181     0.000000     0.000000
   3   -1    7 2    1.322809     2.712198     2.802650
   3   -1    8 2    1.237375     0.000000     0.000000
   3   -1    9 2    1.158061     0.000000     0.000000
   3   -1   10 2    1.085249     0.000000     0.000000
   3   -1   11 2    1.018838     0.000000     0.000000
   3   -1   12 2    0.958466     0.000000     0.000000
   3   -1   13 2    0.903651     0.135664     0.141478
   3   -1   14 2    0.853870     0.000000     0.000000
   3   -1   15 2    0.808609     0.000000     0.000000
   3   -1   16 2    0.767387     0.000000     0.000000
   3   -1   17 2    0.729764     0.000000     0.000000
   3   -1   18 2    0.695344     0.000000     0.000000
   3   -1   19 2    0.663779     0.001174     0.001218
   3   -1   20 2    0.634760     0.000000     0.000000
   3   -1   21 2    0.608014     0.000000     0.000000
   3   -1   22 2    0.583304     0.000000     0.000000
   3   -1   23 2    0.560420     0.000000     0.000000
   3   -1   24 2    0.539179     0.000000     0.000000
   3   -1   25 2    0.519420     0.000211     0.000207
   3   -1   26 2    0.500998     0.000000     0.000000
   3   -1   27 2    0.483790     0.000000     0.000000
   3   -1   28 2    0.467684     0.000000     0.000000
   3   -1   29 2    0.452580     0.000000     0.000000
   3   -1   30 2    0.438392     0.000000     0.000000
   3   -1   31 2    0.425042     0.000133     0.000131
   3   -1   32 2    0.412458     0.000000     0.000000
   3   -1   33 2    0.400580     0.000000     0.000000
   3   -1   34 2    0.389350     0.000000     0.000000
   3   -1   35 2    0.378719     0.000000     0.000000
   3   -1   36 2    0.368641     0.000000     0.000000
   3   -1   37 2    0.359074     0.000035     0.000036
   3    0  -37 2    0.357075     0.000000     0.000000
   3    0  -36 2    0.366479     0.000000     0.000000
   3    0  -35 2    0.376376     0.000000     0.000000
   3    0  -34 2    0.386805     0.000000     0.000000
   3    0  -33 2    0.397810     0.000055     0.000054
   3    0  -32 2    0.409436     0.000000     0.000000
   3    0  -31 2    0.421737     0.000000     0.000000
   3    0  -30 2    0.434769     0.000000     0.000000
   3    0  -29 2    0.448597     0.000000     0.000000
   3    0  -28 2    0.463292     0.000000     0.000000
   3    0  -27 2    0.478934     0.000143     0.000140
   3    0  -26 2    0.495611     0.000000     0.000000
   3    0  -25 2    0.513423     0.000000     0.000000
   3    0  -24 2    0.532481     0.000000     0.000000
   3    0  -23 2    0.552910     0.000000     0.000000
   3    0  -22 2    0.574850     0.000000     0.000000
   3    0  -21 2    0.598457     0.000000     0.000000
   3    0  -20 2    0.623908     0.000000     0.000000
   3    0  -19 2    0.651400     0.000000     0.000000
   3    0  -18 2    0.681152     0.000000     0.000000
   3    0  -17 2    0.713408     0.000000     0.000000
   3    0  -16 2    0.748436     0.000000     0.000000
   3    0  -15 2    0.786527     0.017015     0.017861
   3    0  -14 2    0.827989     0.000000     0.000000
   3    0  -13 2    0.873139     0.000000     0.000000
   3    0  -12 2    0.922285     0.000000     0.000000
   3    0  -11 2    0.975693     0.000000     0.000000
   3    0  -10 2    1.033541     0.000000     0.000000
   3    0   -9 2    1.095837     0.480608     0.474940
   3    0   -8 2    1.162311     0.000000     0.000000
   3    0   -7 2    1.232251     0.000000     0.000000
   3    0   -6 2    1.304307     0.000000     0.000000
   3    0   -5 2    1.376277     0.000000     0.000000
   3    0   -4 2    1.444942     0.000000     0.000000
   3    0   -3 2    1.506084     3.643997     3.777266
   3    0   -2 2    1.554838     0.000000     0.000000
   3    0   -1 2    1.586465     0.000000     0.000000
   3    0    0 2    1.597444     0.000000     0.000000
   3    0    1 2    1.586465     0.000000     0.000000
   3    0    2 2    1.554838     0.000000     0.000000
   3    0    3 2    1.506084     3.643997     3.777266
   3    0    4 2    1.444942     0.000000     0.000000
   3    0    5 2    1.376277     0.000000     0.000000
   3    0    6 2    1.304307     0.000000     0.000000
   3    0    7 2    1.232251     0.000000     0.000000
   3    0    8 2    1.162311     0.000000     0.000000
   3    0    9 2    1.095837     0.480608     0.474940
   3    0   10 2    1.033541     0.000000     0.000000
   3    0   11 2    0.975693     0.000000     0.000000
   3    0   12 2    0.922285     0.000000     0.000000
   3    0   13 2    0.873139     0.000000     0.000000
   3    0   14 2    0.827989     0.000000     0.000000
   3    0   15 2    0.786527     0.017015     0.017861
   3    0   16 2    0.748436     0.000000     0.000000
   3    0   17 2    0.713408     0.000000     0.000000
   3    0   18 2    0.681152     0.000000     0.000000
   3    0   19 2    0.651400     0.000000     0.000000
   3    0   20 2    0.623908     0.000000     0.000000
   3    0   21 2    0.598457     0.000000     0.000000
   3    0   22 2    0.574850     0.000000     0.000000
   3    0   23 2    0.552910     0.000000     0.000000
   3    0   24 2    0.532481     0.000000     0.000000
   3    0   25 2    0.513423     0.000000     0.000000
   3    0   26 2    0.495611     0.000000     0.000000
   3    0   27 2    0.478934     0.000143     0.000140
   3    0   28 2    0.463292     0.000000     0.000000
   3    0   29 2    0.448597     0.000000     0.000000
   3    0   30 2    0.434769     0.000000     0.000000
   3    0   31 2    0.421737     0.000000     0.000000
   3    0   32 2    0.409436     0.000000     0.000000
   3    0   33 2    0.397810     0.000055     0.000054
   3    0   34 2    0.386805     0.000000     0.000000
   3    0   35 2    0.376376     0.000000     0.000000
   3    0   36 2    0.366479     0.000000     0.000000
   3    0   37 2    0.357075     0.000000     0.000000
   4   -2    0 2    1.383427     0.000000     0.000000
   4   -2    1 2    1.376277     0.000000     0.000000
   4   -2    2 2    1.355476     0.000000     0.000000
   4   -2    3 2    1.322809     4.649483     4.804543
   4   -2    4 2    1.280804     0.000000     0.000000
   4   -2    5 2    1.232251     0.000000     0.000000
   4   -2    6 2    1.179790     0.000000     0.000000
   4   -2    7 2    1.125662     0.000000     0.000000
   4   -2    8 2    1.071598     0.000000     0.000000
   4   -2    9 2    1.018838     0.711511     0.669742
   4   -2   10 2    0.968197     0.000000     0.000000
   4   -2   11 2    0.920157     0.000000     0.000000
   4   -2   12 2    0.874956     0.000000     0.000000
   4   -2   13 2    0.832662     0.000000     0.000000
   4   -2   14 2    0.793232     0.000000     0.000000
   4   -2   15 2    0.756553     0.025961     0.026210
   4   -2   16 2    0.722471     0.000000     0.000000
   4   -2   17 2    0.690815     0.000000     0.000000
   4   -2   18 2    0.661405     0.000000     0.000000
   4   -2   19 2    0.634065     0.000000     0.000000
   4   -2   20 2    0.608627     0.000000     0.000000
   4   -2   21 2    0.584931     0.000024     0.000024
   4   -2   22 2    0.562831     0.000000     0.000000
   4   -2   23 2    0.542190     0.000000     0.000000
   4   -2   24 2    0.522886     0.000000     0.000000
   4   -2   25 2    0.504806     0.000000     0.000000
   4   -2   26 2    0.487846     0.000000     0.000000
   4   -2   27 2    0.471916     0.000368     0.000365
   4   -2   28 2    0.456931     0.000000     0.000000
   4   -2   29 2    0.442815     0.000000     0.000000
   4   -2   30 2    0.429499     0.000000     0.000000
   4   -2   31 2    0.416922     0.000000     0.000000
   4   -2   32 2    0.405026     0.000000     0.000000
   4   -2   33 2    0.393761     0.000134     0.000135
   4   -2   34 2    0.383080     0.000000     0.000000
   4   -2   35 2    0.372941     0.000000     0.000000
   4   -2   36 2    0.363306     0.000000     0.000000
   4   -1  -36 2    0.362266     0.000000     0.000000
   4   -1  -35 2    0.371817     0.000000     0.000000
   4   -1  -34 2    0.381862     0.000000     0.000000
   4   -1  -33 2    0.392438     0.000000     0.000000
   4   -1  -32 2    0.403587     0.000000     0.000000
   4   -1  -31 2    0.415353     0.000214     0.000211
   4   -1  -30 2    0.427784     0.000000     0.000000
   4   -1  -29 2    0.440936     0.000000     0.000000
   4   -1  -28 2    0.454868     0.000000     0.000000
   4   -1  -27 2    0.469645     0.000000     0.000000
   4   -1  -26 2    0.485338     0.000000     0.000000
   4   -1  -25 2    0.502028     0.000425     0.000413
   4   -1  -24 2    0.519801     0.000000     0.000000
   4   -1  -23 2    0.538753     0.000000     0.000000
   4   -1  -22 2    0.558989     0.000000     0.000000
   4   -1  -21 2    0.580622     0.000000     0.000000
   4   -1  -20 2    0.603777     0.000000     0.000000
   4   -1  -19 2    0.628587     0.000334     0.000346
   4   -1  -18 2    0.655194     0.000000     0.000000
   4   -1  -17 2    0.683747     0.000000     0.000000
   4   -1  -16 2    0.714399     0.000000     0.000000
   4   -1  -15 2    0.747298     0.000000     0.000000
   4   -1  -14 2    0.782584     0.000000     0.000000
   4   -1  -13 2    0.820371     0.084960     0.088971
   4   -1  -12 2    0.860728     0.000000     0.000000
   4   -1  -11 2    0.903651     0.000000     0.000000
   4   -1  -10 2    0.949023     0.000000     0.000000
   4   -1   -9 2    0.996566     0.000000     0.000000
   4   -1   -8 2    1.045772     0.000000     0.000000
   4   -1   -7 2    1.095837     1.388423     1.372049
   4   -1   -6 2    1.145586     0.000000     0.000000
   4   -1   -5 2    1.193430     0.000000     0.000000
   4   -1   -4 2    1.237375     0.000000     0.000000
   4   -1   -3 2    1.275125     0.000000     0.000000
   4   -1   -2 2    1.304307     0.000000     0.000000
   4   -1   -1 2    1.322809     5.036940     5.204921
   4   -1    0 2    1.329154     0.000000     0.000000
   4   -1    1 2    1.322809     0.000000     0.000000
   4   -1    2 2    1.304307     0.000000     0.000000
   4   -1    3 2    1.275125     0.000000     0.000000
   4   -1    4 2    1.237375     0.000000     0.000000
   4   -1    5 2    1.193430     2.583362     2.578084
   4   -1    6 2    1.145586     0.000000     0.000000
   4   -1    7 2    1.095837     0.000000     0.000000
   4   -1    8 2    1.045772     0.000000     0.000000
   4   -1    9 2    0.996566     0.000000     0.000000
   4   -1   10 2    0.949023     0.000000     0.000000
   4   -1   11 2    0.903651     0.251948     0.262745
   4   -1   12 2    0.860728     0.000000     0.000000
   4   -1   13 2    0.820371     0.000000     0.000000
   4   -1   14 2    0.782584     0.000000     0.000000
   4   -1   15 2    0.747298     0.000000     0.000000
   4   -1   16 2    0.714399     0.000000     0.000000
   4   -1   17 2    0.683747     0.004484     0.004543
   4   -1   18 2    0.655194     0.000000     0.000000
   4   -1   19 2    0.628587     0.000000     0.000000
   4   -1   20 2    0.603777     0.000000     0.000000
   4   -1   21 2    0.580622     0.000000     0.000000
   4   -1   22 2    0.558989     0.000000     0.000000
   4   -1   23 2    0.538753     0.000308     0.000309
   4   -1   24 2    0.519801     0.000000     0.000000
   4   -1   25 2    0.502028     0.000000     0.000000
   4   -1   26 2    0.485338     0.000000     0.000000
   4   -1   27 2    0.469645     0.000000     0.000000
   4   -1   28 2    0.454868     0.000000     0.000000
   4   -1   29 2    0.440936     0.000305     0.000297
   4   -1   30 2    0.427784     0.000000     0.000000
   4   -1   31 2    0.415353     0.000000     0.000000
   4   -1   32 2    0.403587     0.000000     0.000000
   4   -1   33 2    0.392438     0.000000     0.000000
   4   -1   34 2    0.381862     0.000000     0.000000
   4   -1   35 2    0.371817     0.000090     0.000092
   4   -1   36 2    0.362266     0.000000     0.000000
   4    0  -36 2    0.359200     0.000000     0.000000
   4    0  -35 2    0.368505     0.000051     0.000053
   4    0  -34 2    0.378276     0.000000     0.000000
   4    0  -33 2    0.388550     0.000000     0.000000
   4    0  -32 2    0.399361     0.000000     0.000000
   4    0  -31 2    0.410750     0.000000     0.000000
   4    0  -30 2    0.422761     0.000000     0.000000
   4    0  -29 2    0.435442     0.000175     0.000171
   4    0  -28 2    0.448843     0.000000     0.000000
   4    0  -27 2    0.463022     0.000000     0.000000
   4    0  -26 2    0.478040     0.000000     0.000000
   4    0  -25 2    0.493963     0.000000     0.000000
   4    0  -24 2    0.510864     0.000000     0.000000
   4    0  -23 2    0.528822     0.000220     0.000219
   4    0  -22 2    0.547919     0.000000     0.000000
   4    0  -21 2    0.568245     0.000000     0.000000
   4    0  -20 2    0.589895     0.000000     0.000000
   4    0  -19 2    0.612967     0.000000     0.000000
   4    0  -18 2    0.637562     0.000000     0.000000
   4    0  -17 2    0.663779     0.001342     0.001392
   4    0  -16 2    0.691713     0.000000     0.000000
   4    0  -15 2    0.721447     0.000000     0.000000
   4    0  -14 2    0.753042     0.000000     0.000000
   4    0  -13 2    0.786527     0.000000     0.000000
   4    0  -12 2    0.821878     0.000000     0.000000
   4    0  -11 2    0.858998     0.089964     0.090219
   4    0  -10 2    0.897686     0.000000     0.000000
   4    0   -9 2    0.937602     0.000000     0.000000
   4    0   -8 2    0.978230     0.000000     0.000000
   4    0   -7 2    1.018838     0.000000     0.000000
   4    0   -6 2    1.058449     0.000000     0.000000
   4    0   -5 2    1.095837     0.854414     0.844338
   4    0   -4 2    1.129563     0.000000     0.000000
   4    0   -3 2    1.158061     0.000000     0.000000
   4    0   -2 2    1.179790     0.000000     0.000000
   4    0   -1 2    1.193430     0.000000     0.000000
   4    0    0 2    1.198083     0.000000     0.000000
   4    0    1 2    1.193430     1.589761     1.586513
   4    0    2 2    1.179790     0.000000     0.000000
   4    0    3 2    1.158061     0.000000     0.000000
   4    0    4 2    1.129563     0.000000     0.000000
   4    0    5 2    1.095837     0.000000     0.000000
   4    0    6 2    1.058449     0.000000     0.000000
   4    0    7 2    1.018838     0.474341     0.446495
   4    0    8 2    0.978231     0.000000     0.000000
   4    0    9 2    0.937602     0.000000     0.000000
   4    0   10 2    0.897686     0.000000     0.000000
   4    0   11 2    0.858998     0.000000     0.000000
   4    0   12 2    0.821878     0.000000     0.000000
   4    0   13 2    0.786527     0.030249     0.031752
   4    0   14 2    0.753042     0.000000     0.000000
   4    0   15 2    0.721447     0.000000     0.000000
   4    0   16 2    0.691713     0.000000     0.000000
   4    0   17 2    0.663779     0.000000     0.000000
   4    0   18 2    0.637562     0.000000     0.000000
   4    0   19 2    0.612967     0.000044     0.000046
   4    0   20 2    0.589895     0.000000     0.000000
   4    0   21 2    0.568245     0.000000     0.000000
   4    0   22 2    0.547919     0.000000     0.000000
   4    0   23 2    0.528822     0.000000     0.000000
   4    0   24 2    0.510864     0.000000     0.000000
   4    0   25 2    0.493963     0.000263     0.000257
   4    0   26 2    0.478040     0.000000     0.000000
   4    0   27 2    0.463022     0.000000     0.000000
   4    0   28 2    0.448843     0.000000     0.000000
   4    0   29 2    0.435442     0.000000     0.000000
   4    0   30 2    0.422761     0.000000     0.000000
   4    0   31 2    0.410750     0.000122     0.000121
   4    0   32 2    0.399361     0.000000     0.000000
   4    0   33 2    0.388550     0.000000     0.000000
   4    0   34 2    0.378276     0.000000     0.000000
   4    0   35 2    0.368505     0.000000     0.000000
   4    0   36 2    0.359200     0.000000     0.000000
   5   -2  -35 2    0.365279     0.000112     0.000116
   5   -2  -34 2    0.374790     0.000000     0.000000
   5   -2  -33 2    0.384774     0.000000     0.000000
   5   -2  -32 2    0.395265     0.000000     0.000000
   5   -2  -31 2    0.406298     0.000000     0.000000
   5   -2  -30 2    0.417911     0.000000     0.000000
   5   -2  -29 2    0.430147     0.000389     0.000381
   5   -2  -28 2    0.443051     0.000000     0.000000
   5   -2  -27 2    0.456671     0.000000     0.000000
   5   -2  -26 2    0.471060     0.000000     0.000000
   5   -2  -25 2    0.486274     0.000000     0.000000
   5   -2  -24 2    0.502373     0.000000     0.000000
   5   -2  -23 2    0.519420     0.000572     0.000563
   5   -2  -22 2    0.537481     0.000000     0.000000
   5   -2  -21 2    0.556627     0.000000     0.000000
   5   -2  -20 2    0.576929     0.000000     0.000000
   5   -2  -19 2    0.598457     0.000000     0.000000
   5   -2  -18 2    0.621281     0.000000     0.000000
   5   -2  -17 2    0.645465     0.001384     0.001431
   5   -2  -16 2    0.671061     0.000000     0.000000
   5   -2  -15 2    0.698106     0.000000     0.000000
   5   -2  -14 2    0.726611     0.000000     0.000000
   5   -2  -13 2    0.756553     0.000000     0.000000
   5   -2  -12 2    0.787854     0.000000     0.000000
   5   -2  -11 2    0.820371     0.124172     0.130034
   5   -2  -10 2    0.853870     0.000000     0.000000
   5   -2   -9 2    0.888002     0.000000     0.000000
   5   -2   -8 2    0.922285     0.000000     0.000000
   5   -2   -7 2    0.956079     0.000000     0.000000
   5   -2   -6 2    0.988582     0.000000     0.000000
   5   -2   -5 2    1.018838     1.126559     1.060425
   5   -2   -4 2    1.045772     0.000000     0.000000
   5   -2   -3 2    1.068265     0.000000     0.000000
   5   -2   -2 2    1.085249     0.000000     0.000000
   5   -2   -1 2    1.095837     0.000000     0.000000
   5   -2    0 2    1.099436     0.000000     0.000000
   5   -2    1 2    1.095837     2.029234     2.005303
   5   -2    2 2    1.085249     0.000000     0.000000
   5   -2    3 2    1.068265     0.000000     0.000000
   5   -2    4 2    1.045772     0.000000     0.000000
   5   -2    5 2    1.018838     0.000000     0.000000
   5   -2    6 2    0.988582     0.000000     0.000000
   5   -2    7 2    0.956079     0.639485     0.627699
   5   -2    8 2    0.922285     0.000000     0.000000
   5   -2    9 2    0.888002     0.000000     0.000000
   5   -2   10 2    0.853870     0.000000     0.000000
   5   -2   11 2    0.820371     0.000000     0.000000
   5   -2   12 2    0.787854     0.000000     0.000000
   5   -2   13 2    0.756553     0.041105     0.041499
   5   -2   14 2    0.726611     0.000000     0.000000
   5   -2   15 2    0.698106     0.000000     0.000000
   5   -2   16 2    0.671061     0.000000     0.000000
   5   -2   17 2    0.645465     0.000000     0.000000
   5   -2   18 2    0.621281     0.000000     0.000000
   5   -2   19 2    0.598457     0.000001     0.000001
   5   -2   20 2    0.576929     0.000000     0.000000
   5   -2   21 2    0.556627     0.000000     0.000000
   5   -2   22 2    0.537481     0.000000     0.000000
   5   -2   23 2    0.519420     0.000000     0.000000
   5   -2   24 2    0.502373     0.000000     0.000000
   5   -2   25 2    0.486274     0.000618     0.000602
   5   -2   26 2    0.471060     0.000000     0.000000
   5   -2   27 2    0.456671     0.000000     0.000000
   5   -2   28 2    0.443051     0.000000     0.000000
   5   -2   29 2    0.430147     0.000000     0.000000
   5   -2   30 2    0.417911     0.000000     0.000000
   5   -2   31 2    0.406298     0.000269     0.000266
   5   -2   32 2    0.395265     0.000000     0.000000
   5   -2   33 2    0.384774     0.000000     0.000000
   5   -2   34 2    0.374790     0.000000     0.000000
   5   -2   35 2    0.365279     0.000000     0.000000
   5   -1  -35 2    0.363175     0.000000     0.000000
   5   -1  -34 2    0.372518     0.000000     0.000000
   5   -1  -33 2    0.382317     0.000185     0.000188
   5   -1  -32 2    0.392603     0.000000     0.000000
   5   -1  -31 2    0.403408     0.000000     0.000000
   5   -1  -30 2    0.414769     0.000000     0.000000
   5   -1  -29 2    0.426723     0.000000     0.000000
   5   -1  -28 2    0.439312     0.000000     0.000000
   5   -1  -27 2    0.452580     0.000556     0.000558
   5   -1  -26 2    0.466574     0.000000     0.000000
   5   -1  -25 2    0.481344     0.000000     0.000000
   5   -1  -24 2    0.496942     0.000000     0.000000
   5   -1  -23 2    0.513423     0.000000     0.000000
   5   -1  -22 2    0.530845     0.000000     0.000000
   5   -1  -21 2    0.549267     0.000396     0.000395
   5   -1  -20 2    0.568745     0.000000     0.000000
   5   -1  -19 2    0.589337     0.000000     0.000000
   5   -1  -18 2    0.611096     0.000000     0.000000
   5   -1  -17 2    0.634065     0.000000     0.000000
   5   -1  -16 2    0.658277     0.000000     0.000000
   5   -1  -15 2    0.683747     0.007243     0.007339
   5   -1  -14 2    0.710462     0.000000     0.000000
   5   -1  -13 2    0.738375     0.000000     0.000000
   5   -1  -12 2    0.767387     0.000000     0.000000
   5   -1  -11 2    0.797339     0.000000     0.000000
   5   -1  -10 2    0.827989     0.000000     0.000000
   5   -1   -9 2    0.858998     0.236155     0.236826
   5   -1   -8 2    0.889914     0.000000     0.000000
   5   -1   -7 2    0.920157     0.000000     0.000000
   5   -1   -6 2    0.949023     0.000000     0.000000
   5   -1   -5 2    0.975693     0.000000     0.000000
   5   -1   -4 2    0.999270     0.000000     0.000000
   5   -1   -3 2    1.018838     1.245145     1.172049
   5   -1   -2 2    1.033541     0.000000     0.000000
   5   -1   -1 2    1.042674     0.000000     0.000000
   5   -1    0 2    1.045772     0.000000     0.000000
   5   -1    1 2    1.042674     0.000000     0.000000
   5   -1    2 2    1.033541     0.000000     0.000000
   5   -1    3 2    1.018838     1.245145     1.172049
   5   -1    4 2    0.999270     0.000000     0.000000
   5   -1    5 2    0.975693     0.000000     0.000000
   5   -1    6 2    0.949023     0.000000     0.000000
   5   -1    7 2    0.920157     0.000000     0.000000
   5   -1    8 2    0.889914     0.000000     0.000000
   5   -1    9 2    0.858998     0.236155     0.236826
   5   -1   10 2    0.827989     0.000000     0.000000
   5   -1   11 2    0.797339     0.000000     0.000000
   5   -1   12 2    0.767387     0.000000     0.000000
   5   -1   13 2    0.738375     0.000000     0.000000
   5   -1   14 2    0.710462     0.000000     0.000000
   5   -1   15 2    0.683747     0.007243     0.007339
   5   -1   16 2    0.658277     0.000000     0.000000
   5   -1   17 2    0.634065     0.000000     0.000000
   5   -1   18 2    0.611096     0.000000     0.000000
   5   -1   19 2    0.589337     0.000000     0.000000
   5   -1   20 2    0.568745     0.000000     0.000000
   5   -1   21 2    0.549267     0.000396     0.000395
   5   -1   22 2    0.530845     0.000000     0.000000
   5   -1   23 2    0.513423     0.000000     0.000000
   5   -1   24 2    0.496942     0.000000     0.000000
   5   -1   25 2    0.481344     0.000000     0.000000
   5   -1   26 2    0.466574     0.000000     0.000000
   5   -1   27 2    0.452580     0.000556     0.000558
   5   -1   28 2    0.439312     0.000000     0.000000
   5   -1   29 2    0.426723     0.000000     0.000000
   5   -1   30 2    0.414769     0.000000     0.000000
   5   -1   31 2    0.403408     0.000000     0.000000
   5   -1   32 2    0.392603     0.000000     0.000000
   5   -1   33 2    0.382317     0.000185     0.000188
   5   -1   34 2    0.372518     0.000000     0.000000
   5   -1   35 2    0.363175     0.000000     0.000000
   5    0  -35 2    0.359074     0.000000     0.000000
   5    0  -34 2    0.368097     0.000000     0.000000
   5    0  -33 2    0.377542     0.000000     0.000000
   5    0  -32 2    0.387437     0.000000     0.000000
   5    0  -31 2    0.397810     0.000151     0.000150
   5    0  -30 2    0.408691     0.000000     0.000000
   5    0  -29 2    0.420113     0.000000     0.000000
   5    0  -28 2    0.432110     0.000000     0.000000
   5    0  -27 2    0.444717     0.000000     0.000000
   5    0  -26 2    0.457973     0.000000     0.000000
   5    0  -25 2    0.471916     0.000383     0.000380
   5    0  -24 2    0.486588     0.000000     0.000000
   5    0  -23 2    0.502028     0.000000     0.000000
   5    0  -22 2    0.518279     0.000000     0.000000
   5    0  -21 2    0.535381     0.000000     0.000000
   5    0  -20 2    0.553371     0.000000     0.000000
   5    0  -19 2    0.572282     0.000089     0.000090
   5    0  -18 2    0.592142     0.000000     0.000000
   5    0  -17 2    0.612967     0.000000     0.000000
   5    0  -16 2    0.634760     0.000000     0.000000
   5    0  -15 2    0.657502     0.000000     0.000000
   5    0  -14 2    0.681152     0.000000     0.000000
   5    0  -13 2    0.705633     0.008274     0.008125
   5    0  -12 2    0.730824     0.000000     0.000000
   5    0  -11 2    0.756553     0.000000     0.000000
   5    0  -10 2    0.782584     0.000000     0.000000
   5    0   -9 2    0.808609     0.000000     0.000000
   5    0   -8 2    0.834238     0.000000     0.000000
   5    0   -7 2    0.858998     0.140568     0.140968
   5    0   -6 2    0.882340     0.000000     0.000000
   5    0   -5 2    0.903651     0.000000     0.000000
   5    0   -4 2    0.922285     0.000000     0.000000
   5    0   -3 2    0.937602     0.000000     0.000000
   5    0   -2 2    0.949023     0.000000     0.000000
   5    0   -1 2    0.956079     0.420714     0.412960
   5    0    0 2    0.958466     0.000000     0.000000
   5    0    1 2    0.956079     0.000000     0.000000
   5    0    2 2    0.949023     0.000000     0.000000
   5    0    3 2    0.937602     0.000000     0.000000
   5    0    4 2    0.922285     0.000000     0.000000
   5    0    5 2    0.903651     0.242257     0.252639
   5    0    6 2    0.882340     0.000000     0.000000
   5    0    7 2    0.858998     0.000000     0.000000
   5    0    8 2    0.834238     0.000000     0.000000
   5    0    9 2    0.808609     0.000000     0.000000
   5    0   10 2    0.782584     0.000000     0.000000
   5    0   11 2    0.756553     0.027043     0.027302
   5    0   12 2    0.730824     0.000000     0.000000
   5    0   13 2    0.705633     0.000000     0.000000
   5    0   14 2    0.681152     0.000000     0.000000
   5    0   15 2    0.657502     0.000000     0.000000
   5    0   16 2    0.634760     0.000000     0.000000
   5    0   17 2    0.612967     0.000069     0.000072
   5    0   18 2    0.592142     0.000000     0.000000
   5    0   19 2    0.572282     0.000000     0.000000
   5    0   20 2    0.553371     0.000000     0.000000
   5    0   21 2    0.535381     0.000000     0.000000
   5    0   22 2    0.518279     0.000000     0.000000
   5    0   23 2    0.502028     0.000409     0.000397
   5    0   24 2    0.486588     0.000000     0.000000
   5    0   25 2    0.471916     0.000000     0.000000
   5    0   26 2    0.457973     0.000000     0.000000
   5    0   27 2    0.444717     0.000000     0.000000
   5    0   28 2    0.432110     0.000000     0.000000
   5    0   29 2    0.420113     0.000222     0.000217
   5    0   30 2    0.408691     0.000000     0.000000
   5    0   31 2    0.397810     0.000000     0.000000
   5    0   32 2    0.387437     0.000000     0.000000
   5    0   33 2    0.377542     0.000000     0.000000
   5    0   34 2    0.368097     0.000000     0.000000
   5    0   35 2    0.359074     0.000063     0.000065
   6   -3    0 2    0.922285     0.000000     0.000000
   6   -3    1 2    0.920157     0.000000     0.000000
   6   -3    2 2    0.913862     0.000000     0.000000
   6   -3    3 2    0.903651     0.523276     0.545700
   6   -3    4 2    0.889914     0.000000     0.000000
   6   -3    5 2    0.873139     0.000000     0.000000
   6   -3    6 2    0.853870     0.000000     0.000000
   6   -3    7 2    0.832662     0.000000     0.000000
   6   -3    8 2    0.810052     0.000000     0.000000
   6   -3    9 2    0.786527     0.102090     0.107163
   6   -3   10 2    0.762515     0.000000     0.000000
   6   -3   11 2    0.738375     0.000000     0.000000
   6   -3   12 2    0.714399     0.000000     0.000000
   6   -3   13 2    0.690815     0.000000     0.000000
   6   -3   14 2    0.667795     0.000000     0.000000
   6   -3   15 2    0.645465     0.001967     0.002034
   6   -3   16 2    0.623908     0.000000     0.000000
   6   -3   17 2    0.603179     0.000000     0.000000
   6   -3   18 2    0.583304     0.000000     0.000000
   6   -3   19 2    0.564292     0.000000     0.000000
   6   -3   20 2    0.546137     0.000000     0.000000
   6   -3   21 2    0.528822     0.000741     0.000739
   6   -3   22 2    0.512322     0.000000     0.000000
   6   -3   23 2    0.496608     0.000000     0.000000
   6   -3   24 2    0.481647     0.000000     0.000000
   6   -3   25 2    0.467405     0.000000     0.000000
   6   -3   26 2    0.453847     0.000000     0.000000
   6   -3   27 2    0.440936     0.000633     0.000618
   6   -3   28 2    0.428639     0.000000     0.000000
   6   -3   29 2    0.416922     0.000000     0.000000
   6   -3   30 2    0.405751     0.000000     0.000000
   6   -3   31 2    0.395097     0.000000     0.000000
   6   -3   32 2    0.384929     0.000000     0.000000
   6   -3   33 2    0.375221     0.000203     0.000207
   6   -3   34 2    0.365944     0.000000     0.000000
   6   -3   35 2    0.357075     0.000000     0.000000
   6   -2  -34 2    0.364882     0.000000     0.000000
   6   -2  -33 2    0.374076     0.000000     0.000000
   6   -2  -32 2    0.383694     0.000000     0.000000
   6   -2  -31 2    0.393761     0.000314     0.000315
   6   -2  -30 2    0.404305     0.000000     0.000000
   6   -2  -29 2    0.415353     0.000000     0.000000
   6   -2  -28 2    0.426935     0.000000     0.000000
   6   -2  -27 2    0.439082     0.000000     0.000000
   6   -2  -26 2    0.451825     0.000000     0.000000
   6   -2  -25 2    0.465198     0.000823     0.000824
   6   -2  -24 2    0.479233     0.000000     0.000000
   6   -2  -23 2    0.493963     0.000000     0.000000
   6   -2  -22 2    0.509419     0.000000     0.000000
   6   -2  -21 2    0.525631     0.000000     0.000000
   6   -2  -20 2    0.542625     0.000000     0.000000
   6   -2  -19 2    0.560420     0.000368     0.000365
   6   -2  -18 2    0.579031     0.000000     0.000000
   6   -2  -17 2    0.598457     0.000000     0.000000
   6   -2  -16 2    0.618687     0.000000     0.000000
   6   -2  -15 2    0.639689     0.000000     0.000000
   6   -2  -14 2    0.661405     0.000000     0.000000
   6   -2  -13 2    0.683747     0.009658     0.009785
   6   -2  -12 2    0.706591     0.000000     0.000000
   6   -2  -11 2    0.729764     0.000000     0.000000
   6   -2  -10 2    0.753042     0.000000     0.000000
   6   -2   -9 2    0.776143     0.000000     0.000000
   6   -2   -8 2    0.798722     0.000000     0.000000
   6   -2   -7 2    0.820371     0.182991     0.191629
   6   -2   -6 2    0.840630     0.000000     0.000000
   6   -2   -5 2    0.858998     0.000000     0.000000
   6   -2   -4 2    0.874956     0.000000     0.000000
   6   -2   -3 2    0.888002     0.000000     0.000000
   6   -2   -2 2    0.897686     0.000000     0.000000
   6   -2   -1 2    0.903651     0.542657     0.565911
   6   -2    0 2    0.905665     0.000000     0.000000
   6   -2    1 2    0.903651     0.000000     0.000000
   6   -2    2 2    0.897686     0.000000     0.000000
   6   -2    3 2    0.888002     0.000000     0.000000
   6   -2    4 2    0.874956     0.000000     0.000000
   6   -2    5 2    0.858998     0.314873     0.315767
   6   -2    6 2    0.840630     0.000000     0.000000
   6   -2    7 2    0.820371     0.000000     0.000000
   6   -2    8 2    0.798722     0.000000     0.000000
   6   -2    9 2    0.776143     0.000000     0.000000
   6   -2   10 2    0.753042     0.000000     0.000000
   6   -2   11 2    0.729764     0.034005     0.032372
   6   -2   12 2    0.706591     0.000000     0.000000
   6   -2   13 2    0.683747     0.000000     0.000000
   6   -2   14 2    0.661405     0.000000     0.000000
   6   -2   15 2    0.639689     0.000000     0.000000
   6   -2   16 2    0.618687     0.000000     0.000000
   6   -2   17 2    0.598457     0.000002     0.000002
   6   -2   18 2    0.579031     0.000000     0.000000
   6   -2   19 2    0.560420     0.000000     0.000000
   6   -2   20 2    0.542625     0.000000     0.000000
   6   -2   21 2    0.525631     0.000000     0.000000
   6   -2   22 2    0.509419     0.000000     0.000000
   6   -2   23 2    0.493963     0.000920     0.000899
   6   -2   24 2    0.479233     0.000000     0.000000
   6   -2   25 2    0.465198     0.000000     0.000000
   6   -2   26 2    0.451825     0.000000     0.000000
   6   -2   27 2    0.439082     0.000000     0.000000
   6   -2   28 2    0.426935     0.000000     0.000000
   6   -2   29 2    0.415353     0.000461     0.000455
   6   -2   30 2    0.404305     0.000000     0.000000
   6   -2   31 2    0.393761     0.000000     0.000000
   6   -2   32 2    0.383694     0.000000     0.000000
   6   -2   33 2    0.374076     0.000000     0.000000
   6   -2   34 2    0.364882     0.000000     0.000000
   6   -1  -34 2    0.361750     0.000000     0.000000
   6   -1  -33 2    0.370703     0.000000     0.000000
   6   -1  -32 2    0.380057     0.000000     0.000000
   6   -1  -31 2    0.389833     0.000000     0.000000
   6   -1  -30 2    0.400056     0.000000     0.000000
   6   -1  -29 2    0.410750     0.000473     0.000470
   6   -1  -28 2    0.421941     0.000000     0.000000
   6   -1  -27 2    0.433655     0.000000     0.000000
   6   -1  -26 2    0.445919     0.000000     0.000000
   6   -1  -25 2    0.458759     0.000000     0.000000
   6   -1  -24 2    0.472202     0.000000     0.000000
   6   -1  -23 2    0.486274     0.001008     0.000982
   6   -1  -22 2    0.500998     0.000000     0.000000
   6   -1  -21 2    0.516395     0.000000     0.000000
   6   -1  -20 2    0.532481     0.000000     0.000000
   6   -1  -19 2    0.549267     0.000000     0.000000
   6   -1  -18 2    0.566753     0.000000     0.000000
   6   -1  -17 2    0.584931     0.000061     0.000061
   6   -1  -16 2    0.603777     0.000000     0.000000
   6   -1  -15 2    0.623249     0.000000     0.000000
   6   -1  -14 2    0.643280     0.000000     0.000000
   6   -1  -13 2    0.663779     0.000000     0.000000
   6   -1  -12 2    0.684619     0.000000     0.000000
   6   -1  -11 2    0.705633     0.020519     0.020151
   6   -1  -10 2    0.726611     0.000000     0.000000
   6   -1   -9 2    0.747298     0.000000     0.000000
   6   -1   -8 2    0.767387     0.000000     0.000000
   6   -1   -7 2    0.786527     0.000000     0.000000
   6   -1   -6 2    0.804327     0.000000     0.000000
   6   -1   -5 2    0.820371     0.202597     0.212161
   6   -1   -4 2    0.834238     0.000000     0.000000
   6   -1   -3 2    0.845523     0.000000     0.000000
   6   -1   -2 2    0.853870     0.000000     0.000000
   6   -1   -1 2    0.858998     0.000000     0.000000
   6   -1    0 2    0.860728     0.000000     0.000000
   6   -1    1 2    0.858998     0.348610     0.349600
   6   -1    2 2    0.853870     0.000000     0.000000
   6   -1    3 2    0.845523     0.000000     0.000000
   6   -1    4 2    0.834238     0.000000     0.000000
   6   -1    5 2    0.820371     0.000000     0.000000
   6   -1    6 2    0.804327     0.000000     0.000000
   6   -1    7 2    0.786527     0.117214     0.123039
   6   -1    8 2    0.767387     0.000000     0.000000
   6   -1    9 2    0.747298     0.000000     0.000000
   6   -1   10 2    0.726611     0.000000     0.000000
   6   -1   11 2    0.705633     0.000000     0.000000
   6   -1   12 2    0.684619     0.000000     0.000000
   6   -1   13 2    0.663779     0.005200     0.005393
   6   -1   14 2    0.643280     0.000000     0.000000
   6   -1   15 2    0.623249     0.000000     0.000000
   6   -1   16 2    0.603777     0.000000     0.000000
   6   -1   17 2    0.584931     0.000000     0.000000
   6   -1   18 2    0.566753     0.000000     0.000000
   6   -1   19 2    0.549267     0.000585     0.000583
   6   -1   20 2    0.532481     0.000000     0.000000
   6   -1   21 2    0.516395     0.000000     0.000000
   6   -1   22 2    0.500998     0.000000     0.000000
   6   -1   23 2    0.486274     0.000000     0.000000
   6   -1   24 2    0.472202     0.000000     0.000000
   6   -1   25 2    0.458759     0.000867     0.000873
   6   -1   26 2    0.445919     0.000000     0.000000
   6   -1   27 2    0.433655     0.000000     0.000000
   6   -1   28 2    0.421941     0.000000     0.000000
   6   -1   29 2    0.410750     0.000000     0.000000
   6   -1   30 2    0.400056     0.000000     0.000000
   6   -1   31 2    0.389833     0.000321     0.000324
   6   -1   32 2    0.380057     0.000000     0.000000
   6   -1   33 2    0.370703     0.000000     0.000000
   6   -1   34 2    0.361750     0.000000     0.000000
   6    0  -34 2    0.356704     0.000000     0.000000
   6    0  -33 2    0.365279     0.000106     0.000109
   6    0  -32 2    0.374218     0.000000     0.000000
   6    0  -31 2    0.383540     0.000000     0.000000
   6    0  -30 2    0.393263     0.000000     0.000000
   6    0  -29 2    0.403408     0.000000     0.000000
   6    0  -28 2    0.413994     0.000000     0.000000
   6    0  -27 2    0.425042     0.000343     0.000336
   6    0  -26 2    0.436569     0.000000     0.000000
   6    0  -25 2    0.448597     0.000000     0.000000
   6    0  -24 2    0.461142     0.000000     0.000000
   6    0  -23 2    0.474221     0.000000     0.000000
   6    0  -22 2    0.487846     0.000000     0.000000
   6    0  -21 2    0.502028     0.000588     0.000572
   6    0  -20 2    0.516770     0.000000     0.000000
   6    0  -19 2    0.532071     0.000000     0.000000
   6    0  -18 2    0.547919     0.000000     0.000000
   6    0  -17 2    0.564292     0.000000     0.000000
   6    0  -16 2    0.581156     0.000000     0.000000
   6    0  -15 2    0.598457     0.000001     0.000001
   6    0  -14 2    0.616125     0.000000     0.000000
   6    0  -13 2    0.634065     0.000000     0.000000
   6    0  -12 2    0.652154     0.000000     0.000000
   6    0  -11 2    0.670240     0.000000     0.000000
   6    0  -10 2    0.688139     0.000000     0.000000
   6    0   -9 2    0.705633     0.011914     0.011700
   6    0   -8 2    0.722471     0.000000     0.000000
   6    0   -7 2    0.738375     0.000000     0.000000
   6    0   -6 2    0.753042     0.000000     0.000000
   6    0   -5 2    0.766160     0.000000     0.000000
   6    0   -4 2    0.777419     0.000000     0.000000
   6    0   -3 2    0.786527     0.068060     0.071442
   6    0   -2 2    0.793232     0.000000     0.000000
   6    0   -1 2    0.797339     0.000000     0.000000
   6    0    0 2    0.798722     0.000000     0.000000
   6    0    1 2    0.797339     0.000000     0.000000
   6    0    2 2    0.793232     0.000000     0.000000
   6    0    3 2    0.786527     0.068060     0.071442
   6    0    4 2    0.777419     0.000000     0.000000
   6    0    5 2    0.766160     0.000000     0.000000
   6    0    6 2    0.753042     0.000000     0.000000
   6    0    7 2    0.738375     0.000000     0.000000
   6    0    8 2    0.722471     0.000000     0.000000
   6    0    9 2    0.705633     0.011914     0.011700
   6    0   10 2    0.688139     0.000000     0.000000
   6    0   11 2    0.670240     0.000000     0.000000
   6    0   12 2    0.652154     0.000000     0.000000
   6    0   13 2    0.634065     0.000000     0.000000
   6    0   14 2    0.616125     0.000000     0.000000
   6    0   15 2    0.598457     0.000001     0.000001
   6    0   16 2    0.581156     0.000000     0.000000
   6    0   17 2    0.564292     0.000000     0.000000
   6    0   18 2    0.547919     0.000000     0.000000
   6    0   19 2    0.532071     0.000000     0.000000
   6    0   20 2    0.516770     0.000000     0.000000
   6    0   21 2    0.502028     0.000588     0.000572
   6    0   22 2    0.487846     0.000000     0.000000
   6    0   23 2    0.474221     0.000000     0.000000
   6    0   24 2    0.461142     0.000000     0.000000
   6    0   25 2    0.448597     0.000000     0.000000
   6    0   26 2    0.436569     0.000000     0.000000
   6    0   27 2    0.425042     0.000343     0.000336
   6    0   28 2    0.413994     0.000000     0.000000
   6    0   29 2    0.403408     0.000000     0.000000
   6    0   30 2    0.393263     0.000000     0.000000
   6    0   31 2    0.383540     0.000000     0.000000
   6    0   32 2    0.374218     0.000000     0.000000
   6    0   33 2    0.365279     0.000106     0.000109
   6    0   34 2    0.356704     0.000000     0.000000
   7   -3  -33 2    0.364223     0.000000     0.000000
   7   -3  -32 2    0.373082     0.000000     0.000000
   7   -3  -31 2    0.382317     0.000000     0.000000
   7   -3  -30 2    0.391946     0.000000     0.000000
   7   -3  -29 2    0.401987     0.000484     0.000477
   7   -3  -28 2    0.412458     0.000000     0.000000
   7   -3  -27 2    0.423380     0.000000     0.000000
   7   -3  -26 2    0.434769     0.000000     0.000000
   7   -3  -25 2    0.446645     0.000000     0.000000
   7   -3  -24 2    0.459022     0.000000     0.000000
   7   -3  -23 2    0.471916     0.001135     0.001125
   7   -3  -22 2    0.485338     0.000000     0.000000
   7   -3  -21 2    0.499296     0.000000     0.000000
   7   -3  -20 2    0.513792     0.000000     0.000000
   7   -3  -19 2    0.528822     0.000000     0.000000
   7   -3  -18 2    0.544372     0.000000     0.000000
   7   -3  -17 2    0.560420     0.000486     0.000482
   7   -3  -16 2    0.576929     0.000000     0.000000
   7   -3  -15 2    0.593845     0.000000     0.000000
   7   -3  -14 2    0.611096     0.000000     0.000000
   7   -3  -13 2    0.628587     0.000000     0.000000
   7   -3  -12 2    0.646198     0.000000     0.000000
   7   -3  -11 2    0.663779     0.006206     0.006437
   7   -3  -10 2    0.681152     0.000000     0.000000
   7   -3   -9 2    0.698106     0.000000     0.000000
   7   -3   -8 2    0.714399     0.000000     0.000000
   7   -3   -7 2    0.729764     0.000000     0.000000
   7   -3   -6 2    0.743914     0.000000     0.000000
   7   -3   -5 2    0.756553     0.080047     0.080815
   7   -3   -4 2    0.767387     0.000000     0.000000
   7   -3   -3 2    0.776143     0.000000     0.000000
   7   -3   -2 2    0.782584     0.000000     0.000000
   7   -3   -1 2    0.786527     0.000000     0.000000
   7   -3    0 2    0.787854     0.000000     0.000000
   7   -3    1 2    0.786527     0.139901     0.146854
   7   -3    2 2    0.782584     0.000000     0.000000
   7   -3    3 2    0.776143     0.000000     0.000000
   7   -3    4 2    0.767387     0.000000     0.000000
   7   -3    5 2    0.756553     0.000000     0.000000
   7   -3    6 2    0.743914     0.000000     0.000000
   7   -3    7 2    0.729764     0.044936     0.042777
   7   -3    8 2    0.714399     0.000000     0.000000
   7   -3    9 2    0.698106     0.000000     0.000000
   7   -3   10 2    0.681152     0.000000     0.000000
   7   -3   11 2    0.663779     0.000000     0.000000
   7   -3   12 2    0.646198     0.000000     0.000000
   7   -3   13 2    0.628587     0.000950     0.000985
   7   -3   14 2    0.611096     0.000000     0.000000
   7   -3   15 2    0.593845     0.000000     0.000000
   7   -3   16 2    0.576929     0.000000     0.000000
   7   -3   17 2    0.560420     0.000000     0.000000
   7   -3   18 2    0.544372     0.000000     0.000000
   7   -3   19 2    0.528822     0.001016     0.001013
   7   -3   20 2    0.513792     0.000000     0.000000
   7   -3   21 2    0.499296     0.000000     0.000000
   7   -3   22 2    0.485338     0.000000     0.000000
   7   -3   23 2    0.471916     0.000000     0.000000
   7   -3   24 2    0.459022     0.000000     0.000000
   7   -3   25 2    0.446645     0.000923     0.000916
   7   -3   26 2    0.434769     0.000000     0.000000
   7   -3   27 2    0.423380     0.000000     0.000000
   7   -3   28 2    0.412458     0.000000     0.000000
   7   -3   29 2    0.401987     0.000000     0.000000
   7   -3   30 2    0.391946     0.000000     0.000000
   7   -3   31 2    0.382317     0.000327     0.000332
   7   -3   32 2    0.373082     0.000000     0.000000
   7   -3   33 2    0.364223     0.000000     0.000000
   7   -2  -33 2    0.362137     0.000213     0.000220
   7   -2  -32 2    0.370842     0.000000     0.000000
   7   -2  -31 2    0.379907     0.000000     0.000000
   7   -2  -30 2    0.389350     0.000000     0.000000
   7   -2  -29 2    0.399188     0.000000     0.000000
   7   -2  -28 2    0.409436     0.000000     0.000000
   7   -2  -27 2    0.420113     0.000691     0.000678
   7   -2  -26 2    0.431234     0.000000     0.000000
   7   -2  -25 2    0.442815     0.000000     0.000000
   7   -2  -24 2    0.454868     0.000000     0.000000
   7   -2  -23 2    0.467405     0.000000     0.000000
   7   -2  -22 2    0.480436     0.000000     0.000000
   7   -2  -21 2    0.493963     0.001282     0.001252
   7   -2  -20 2    0.507986     0.000000     0.000000
   7   -2  -19 2    0.522498     0.000000     0.000000
   7   -2  -18 2    0.537481     0.000000     0.000000
   7   -2  -17 2    0.552910     0.000000     0.000000
   7   -2  -16 2    0.568745     0.000000     0.000000
   7   -2  -15 2    0.584931     0.000077     0.000077
   7   -2  -14 2    0.601395     0.000000     0.000000
   7   -2  -13 2    0.618044     0.000000     0.000000
   7   -2  -12 2    0.634760     0.000000     0.000000
   7   -2  -11 2    0.651400     0.000000     0.000000
   7   -2  -10 2    0.667795     0.000000     0.000000
   7   -2   -9 2    0.683747     0.013452     0.013629
   7   -2   -8 2    0.699033     0.000000     0.000000
   7   -2   -7 2    0.713408     0.000000     0.000000
   7   -2   -6 2    0.726611     0.000000     0.000000
   7   -2   -5 2    0.738375     0.000000     0.000000
   7   -2   -4 2    0.748436     0.000000     0.000000
   7   -2   -3 2    0.756553     0.084374     0.085183
   7   -2   -2 2    0.762515     0.000000     0.000000
   7   -2   -1 2    0.766160     0.000000     0.000000
   7   -2    0 2    0.767387     0.000000     0.000000
   7   -2    1 2    0.766160     0.000000     0.000000
   7   -2    2 2    0.762515     0.000000     0.000000
   7   -2    3 2    0.756553     0.084374     0.085183
   7   -2    4 2    0.748436     0.000000     0.000000
   7   -2    5 2    0.738375     0.000000     0.000000
   7   -2    6 2    0.726611     0.000000     0.000000
   7   -2    7 2    0.713408     0.000000     0.000000
   7   -2    8 2    0.699033     0.000000     0.000000
   7   -2    9 2    0.683747     0.013452     0.013629
   7   -2   10 2    0.667795     0.000000     0.000000
   7   -2   11 2    0.651400     0.000000     0.000000
   7   -2   12 2    0.634760     0.000000     0.000000
   7   -2   13 2    0.618044     0.000000     0.000000
   7   -2   14 2    0.601395     0.000000     0.000000
   7   -2   15 2    0.584931     0.000077     0.000077
   7   -2   16 2    0.568745     0.000000     0.000000
   7   -2   17 2    0.552910     0.000000     0.000000
   7   -2   18 2    0.537481     0.000000     0.000000
   7   -2   19 2    0.522498     0.000000     0.000000
   7   -2   20 2    0.507986     0.000000     0.000000
   7   -2   21 2    0.493963     0.001282     0.001252
   7   -2   22 2    0.480436     0.000000     0.000000
   7   -2   23 2    0.467405     0.000000     0.000000
   7   -2   24 2    0.454868     0.000000     0.000000
   7   -2   25 2    0.442815     0.000000     0.000000
   7   -2   26 2    0.431234     0.000000     0.000000
   7   -2   27 2    0.420113     0.000691     0.000678
   7   -2   28 2    0.409436     0.000000     0.000000
   7   -2   29 2    0.399188     0.000000     0.000000
   7   -2   30 2    0.389350     0.000000     0.000000
   7   -2   31 2    0.379907     0.000000     0.000000
   7   -2   32 2    0.370842     0.000000     0.000000
   7   -2   33 2    0.362137     0.000213     0.000220
   7   -1  -33 2    0.358071     0.000000     0.000000
   7   -1  -32 2    0.366479     0.000000     0.000000
   7   -1  -31 2    0.375221     0.000324     0.000329
   7   -1  -30 2    0.384310     0.000000     0.000000
   7   -1  -29 2    0.393761     0.000000     0.000000
   7   -1  -28 2    0.403587     0.000000     0.000000
   7   -1  -27 2    0.413801     0.000000     0.000000
   7   -1  -26 2    0.424416     0.000000     0.000000
   7   -1  -25 2    0.435442     0.000943     0.000919
   7   -1  -24 2    0.446887     0.000000     0.000000
   7   -1  -23 2    0.458759     0.000000     0.000000
   7   -1  -22 2    0.471060     0.000000     0.000000
   7   -1  -21 2    0.483790     0.000000     0.000000
   7   -1  -20 2    0.496942     0.000000     0.000000
   7   -1  -19 2    0.510502     0.001368     0.001348
   7   -1  -18 2    0.524449     0.000000     0.000000
   7   -1  -17 2    0.538753     0.000000     0.000000
   7   -1  -16 2    0.553371     0.000000     0.000000
   7   -1  -15 2    0.568245     0.000000     0.000000
   7   -1  -14 2    0.583304     0.000000     0.000000
   7   -1  -13 2    0.598457     0.000002     0.000002
   7   -1  -12 2    0.613595     0.000000     0.000000
   7   -1  -11 2    0.628587     0.000000     0.000000
   7   -1  -10 2    0.643280     0.000000     0.000000
   7   -1   -9 2    0.657502     0.000000     0.000000
   7   -1   -8 2    0.671061     0.000000     0.000000
   7   -1   -7 2    0.683747     0.014832     0.015027
   7   -1   -6 2    0.695344     0.000000     0.000000
   7   -1   -5 2    0.705633     0.000000     0.000000
   7   -1   -4 2    0.714399     0.000000     0.000000
   7   -1   -3 2    0.721447     0.000000     0.000000
   7   -1   -2 2    0.726611     0.000000     0.000000
   7   -1   -1 2    0.729764     0.052223     0.049714
   7   -1    0 2    0.730824     0.000000     0.000000
   7   -1    1 2    0.729764     0.000000     0.000000
   7   -1    2 2    0.726611     0.000000     0.000000
   7   -1    3 2    0.721447     0.000000     0.000000
   7   -1    4 2    0.714399     0.000000     0.000000
   7   -1    5 2    0.705633     0.028461     0.027951
   7   -1    6 2    0.695344     0.000000     0.000000
   7   -1    7 2    0.683747     0.000000     0.000000
   7   -1    8 2    0.671061     0.000000     0.000000
   7   -1    9 2    0.657502     0.000000     0.000000
   7   -1   10 2    0.643280     0.000000     0.000000
   7   -1   11 2    0.628587     0.001105     0.001144
   7   -1   12 2    0.613595     0.000000     0.000000
   7   -1   13 2    0.598457     0.000000     0.000000
   7   -1   14 2    0.583304     0.000000     0.000000
   7   -1   15 2    0.568245     0.000000     0.000000
   7   -1   16 2    0.553371     0.000000     0.000000
   7   -1   17 2    0.538753     0.001019     0.001022
   7   -1   18 2    0.524449     0.000000     0.000000
   7   -1   19 2    0.510502     0.000000     0.000000
   7   -1   20 2    0.496942     0.000000     0.000000
   7   -1   21 2    0.483790     0.000000     0.000000
   7   -1   22 2    0.471060     0.000000     0.000000
   7   -1   23 2    0.458759     0.001203     0.001211
   7   -1   24 2    0.446887     0.000000     0.000000
   7   -1   25 2    0.435442     0.000000     0.000000
   7   -1   26 2    0.424416     0.000000     0.000000
   7   -1   27 2    0.413801     0.000000     0.000000
   7   -1   28 2    0.403587     0.000000     0.000000
   7   -1   29 2    0.393761     0.000481     0.000483
   7   -1   30 2    0.384310     0.000000     0.000000
   7   -1   31 2    0.375221     0.000000     0.000000
   7   -1   32 2    0.366479     0.000000     0.000000
   7   -1   33 2    0.358071     0.000000     0.000000
   7    0  -32 2    0.360214     0.000000     0.000000
   7    0  -31 2    0.368505     0.000000     0.000000
   7    0  -30 2    0.377103     0.000000     0.000000
   7    0  -29 2    0.386020     0.000234     0.000236
   7    0  -28 2    0.395265     0.000000     0.000000
   7    0  -27 2    0.404845     0.000000     0.000000
   7    0  -26 2    0.414769     0.000000     0.000000
   7    0  -25 2    0.425042     0.000000     0.000000
   7    0  -24 2    0.435666     0.000000     0.000000
   7    0  -23 2    0.446645     0.000611     0.000607
   7    0  -22 2    0.457973     0.000000     0.000000
   7    0  -21 2    0.469645     0.000000     0.000000
   7    0  -20 2    0.481647     0.000000     0.000000
   7    0  -19 2    0.493963     0.000000     0.000000
   7    0  -18 2    0.506565     0.000000     0.000000
   7    0  -17 2    0.519420     0.000738     0.000726
   7    0  -16 2    0.532481     0.000000     0.000000
   7    0  -15 2    0.545694     0.000000     0.000000
   7    0  -14 2    0.558989     0.000000     0.000000
   7    0  -13 2    0.572282     0.000000     0.000000
   7    0  -12 2    0.585476     0.000000     0.000000
   7    0  -11 2    0.598457     0.000001     0.000001
   7    0  -10 2    0.611096     0.000000     0.000000
   7    0   -9 2    0.623249     0.000000     0.000000
   7    0   -8 2    0.634760     0.000000     0.000000
   7    0   -7 2    0.645465     0.000000     0.000000
   7    0   -6 2    0.655194     0.000000     0.000000
   7    0   -5 2    0.663779     0.004110     0.004262
   7    0   -4 2    0.671061     0.000000     0.000000
   7    0   -3 2    0.676892     0.000000     0.000000
   7    0   -2 2    0.681152     0.000000     0.000000
   7    0   -1 2    0.683747     0.000000     0.000000
   7    0    0 2    0.684619     0.000000     0.000000
   7    0    1 2    0.683747     0.008451     0.008562
   7    0    2 2    0.681152     0.000000     0.000000
   7    0    3 2    0.676892     0.000000     0.000000
   7    0    4 2    0.671061     0.000000     0.000000
   7    0    5 2    0.663779     0.000000     0.000000
   7    0    6 2    0.655194     0.000000     0.000000
   7    0    7 2    0.645465     0.001785     0.001846
   7    0    8 2    0.634760     0.000000     0.000000
   7    0    9 2    0.623249     0.000000     0.000000
   7    0   10 2    0.611096     0.000000     0.000000
   7    0   11 2    0.598457     0.000000     0.000000
   7    0   12 2    0.585476     0.000000     0.000000
   7    0   13 2    0.572282     0.000174     0.000176
   7    0   14 2    0.558989     0.000000     0.000000
   7    0   15 2    0.545694     0.000000     0.000000
   7    0   16 2    0.532481     0.000000     0.000000
   7    0   17 2    0.519420     0.000000     0.000000
   7    0   18 2    0.506565     0.000000     0.000000
   7    0   19 2    0.493963     0.000805     0.000787
   7    0   20 2    0.481647     0.000000     0.000000
   7    0   21 2    0.469645     0.000000     0.000000
   7    0   22 2    0.457973     0.000000     0.000000
   7    0   23 2    0.446645     0.000000     0.000000
   7    0   24 2    0.435666     0.000000     0.000000
   7    0   25 2    0.425042     0.000467     0.000457
   7    0   26 2    0.414769     0.000000     0.000000
   7    0   27 2    0.404845     0.000000     0.000000
   7    0   28 2    0.395265     0.000000     0.000000
   7    0   29 2    0.386020     0.000000     0.000000
   7    0   30 2    0.377103     0.000000     0.000000
   7    0   31 2    0.368505     0.000157     0.000161
   7    0   32 2    0.360214     0.000000     0.000000
   8   -4    0 2    0.691713     0.000000     0.000000
   8   -4    1 2    0.690815     0.000000     0.000000
   8   -4    2 2    0.688139     0.000000     0.000000
   8   -4    3 2    0.683747     0.016556     0.016775
   8   -4    4 2    0.677738     0.000000     0.000000
   8   -4    5 2    0.670240     0.000000     0.000000
   8   -4    6 2    0.661405     0.000000     0.000000
   8   -4    7 2    0.651400     0.000000     0.000000
   8   -4    8 2    0.640402     0.000000     0.000000
   8   -4    9 2    0.628587     0.001233     0.001277
   8   -4   10 2    0.616125     0.000000     0.000000
   8   -4   11 2    0.603179     0.000000     0.000000
   8   -4   12 2    0.589895     0.000000     0.000000
   8   -4   13 2    0.576407     0.000000     0.000000
   8   -4   14 2    0.562831     0.000000     0.000000
   8   -4   15 2    0.549267     0.000905     0.000903
   8   -4   16 2    0.535799     0.000000     0.000000
   8   -4   17 2    0.522498     0.000000     0.000000
   8   -4   18 2    0.509419     0.000000     0.000000
   8   -4   19 2    0.496608     0.000000     0.000000
   8   -4   20 2    0.484099     0.000000     0.000000
   8   -4   21 2    0.471916     0.001472     0.001459
   8   -4   22 2    0.460079     0.000000     0.000000
   8   -4   23 2    0.448597     0.000000     0.000000
   8   -4   24 2    0.437478     0.000000     0.000000
   8   -4   25 2    0.426723     0.000000     0.000000
   8   -4   26 2    0.416331     0.000000     0.000000
   8   -4   27 2    0.406298     0.000679     0.000672
   8   -4   28 2    0.396616     0.000000     0.000000
   8   -4   29 2    0.387279     0.000000     0.000000
   8   -4   30 2    0.378276     0.000000     0.000000
   8   -4   31 2    0.369599     0.000000     0.000000
   8   -4   32 2    0.361236     0.000000     0.000000
   8   -3  -32 2    0.360214     0.000000     0.000000
   8   -3  -31 2    0.368505     0.000314     0.000322
   8   -3  -30 2    0.377103     0.000000     0.000000
   8   -3  -29 2    0.386020     0.000000     0.000000
   8   -3  -28 2    0.395265     0.000000     0.000000
   8   -3  -27 2    0.404845     0.000000     0.000000
   8   -3  -26 2    0.414769     0.000000     0.000000
   8   -3  -25 2    0.425042     0.000934     0.000915
   8   -3  -24 2    0.435666     0.000000     0.000000
   8   -3  -23 2    0.446645     0.000000     0.000000
   8   -3  -22 2    0.457973     0.000000     0.000000
   8   -3  -21 2    0.469645     0.000000     0.000000
   8   -3  -20 2    0.481647     0.000000     0.000000
   8   -3  -19 2    0.493963     0.001610     0.001574
   8   -3  -18 2    0.506565     0.000000     0.000000
   8   -3  -17 2    0.519420     0.000000     0.000000
   8   -3  -16 2    0.532481     0.000000     0.000000
   8   -3  -15 2    0.545694     0.000000     0.000000
   8   -3  -14 2    0.558989     0.000000     0.000000
   8   -3  -13 2    0.572282     0.000348     0.000352
   8   -3  -12 2    0.585476     0.000000     0.000000
   8   -3  -11 2    0.598457     0.000000     0.000000
   8   -3  -10 2    0.611096     0.000000     0.000000
   8   -3   -9 2    0.623249     0.000000     0.000000
   8   -3   -8 2    0.634760     0.000000     0.000000
   8   -3   -7 2    0.645465     0.003569     0.003692
   8   -3   -6 2    0.655194     0.000000     0.000000
   8   -3   -5 2    0.663779     0.000000     0.000000
   8   -3   -4 2    0.671061     0.000000     0.000000
   8   -3   -3 2    0.676892     0.000000     0.000000
   8   -3   -2 2    0.681152     0.000000     0.000000
   8   -3   -1 2    0.683747     0.016901     0.017124
   8   -3    0 2    0.684619     0.000000     0.000000
   8   -3    1 2    0.683747     0.000000     0.000000
   8   -3    2 2    0.681152     0.000000     0.000000
   8   -3    3 2    0.676892     0.000000     0.000000
   8   -3    4 2    0.671061     0.000000     0.000000
   8   -3    5 2    0.663779     0.008219     0.008524
   8   -3    6 2    0.655194     0.000000     0.000000
   8   -3    7 2    0.645465     0.000000     0.000000
   8   -3    8 2    0.634760     0.000000     0.000000
   8   -3    9 2    0.623249     0.000000     0.000000
   8   -3   10 2    0.611096     0.000000     0.000000
   8   -3   11 2    0.598457     0.000003     0.000003
   8   -3   12 2    0.585476     0.000000     0.000000
   8   -3   13 2    0.572282     0.000000     0.000000
   8   -3   14 2    0.558989     0.000000     0.000000
   8   -3   15 2    0.545694     0.000000     0.000000
   8   -3   16 2    0.532481     0.000000     0.000000
   8   -3   17 2    0.519420     0.001476     0.001451
   8   -3   18 2    0.506565     0.000000     0.000000
   8   -3   19 2    0.493963     0.000000     0.000000
   8   -3   20 2    0.481647     0.000000     0.000000
   8   -3   21 2    0.469645     0.000000     0.000000
   8   -3   22 2    0.457973     0.000000     0.000000
   8   -3   23 2    0.446645     0.001223     0.001213
   8   -3   24 2    0.435666     0.000000     0.000000
   8   -3   25 2    0.425042     0.000000     0.000000
   8   -3   26 2    0.414769     0.000000     0.000000
   8   -3   27 2    0.404845     0.000000     0.000000
   8   -3   28 2    0.395265     0.000000     0.000000
   8   -3   29 2    0.386020     0.000468     0.000472
   8   -3   30 2    0.377103     0.000000     0.000000
   8   -3   31 2    0.368505     0.000000     0.000000
   8   -3   32 2    0.360214     0.000000     0.000000
   8   -2  -32 2    0.357199     0.000000     0.000000
   8   -2  -31 2    0.365279     0.000000     0.000000
   8   -2  -30 2    0.373649     0.000000     0.000000
   8   -2  -29 2    0.382317     0.000459     0.000466
   8   -2  -28 2    0.391292     0.000000     0.000000
   8   -2  -27 2    0.400580     0.000000     0.000000
   8   -2  -26 2    0.410186     0.000000     0.000000
   8   -2  -25 2    0.420113     0.000000     0.000000
   8   -2  -24 2    0.430364     0.000000     0.000000
   8   -2  -23 2    0.440936     0.001218     0.001190
   8   -2  -22 2    0.451825     0.000000     0.000000
   8   -2  -21 2    0.463022     0.000000     0.000000
   8   -2  -20 2    0.474511     0.000000     0.000000
   8   -2  -19 2    0.486274     0.000000     0.000000
   8   -2  -18 2    0.498283     0.000000     0.000000
   8   -2  -17 2    0.510502     0.001655     0.001630
   8   -2  -16 2    0.522886     0.000000     0.000000
   8   -2  -15 2    0.535381     0.000000     0.000000
   8   -2  -14 2    0.547919     0.000000     0.000000
   8   -2  -13 2    0.560420     0.000000     0.000000
[truncated: 2,595,148 more chars]
