# Supplementary material for: Average and Local Structure of La1–xSrxFe1–yMnyO3−δ Chemical Looping Oxygen Carrier Materials
Source: Chem Mater. 2025 May 2;37(9):3471–82. doi: 10.1021/acs.chemmater.5c00388 (PMC12079801; doi:10.1021/acs.chemmater.5c00388)
Supplement: Supplementary file 2 — cm5c00388_si_002.zip [file cm5c00388_si_002.zip › 7c_pol126527_LSFM_reduced_pdcif.cif]

#######	Begin powder crystal structure	#######
data_LSFM_reduced_cubic_0
_pd_block_id	LSFM_reduced_cubic_0
# The diffractogram block id loop is at the end of the datablock.
_diffrn_measurement_device_type	POLARIS_Diffractometer_at_ISIS
_pd_phase_name LSFM_reduced_cubic
_cell_length_a  3.906883(18)
_cell_length_b  3.906883(18)
_cell_length_c  3.906883(18)
_cell_angle_alpha 90
_cell_angle_beta  90
_cell_angle_gamma 90
_cell_volume 59.6336(8)
_exptl_crystal_density_diffrn	6.110(2)
_space_group_name_H-M_alt 221
loop_
	_space_group_symop_id
	_space_group_symop_operation_xyz
	  1 'x, y, z '
	  2 '-x, -y, z '
	  3 '-x, -z, -y '
	  4 '-x, -z, y '
	  5 '-x, z, -y '
	  6 '-x, z, y '
	  7 '-x, y, -z '
	  8 '-x, y, z '
	  9 '-y, -x, -z '
	 10 '-y, -x, z '
	 11 '-y, -z, -x '
	 12 '-y, -z, x '
	 13 '-y, z, -x '
	 14 '-y, z, x '
	 15 '-y, x, -z '
	 16 '-y, x, z '
	 17 '-z, -x, -y '
	 18 '-z, -x, y '
	 19 '-z, -y, -x '
	 20 '-z, -y, x '
	 21 '-z, y, -x '
	 22 '-z, y, x '
	 23 '-z, x, -y '
	 24 '-z, x, y '
	 25 'z, -x, -y '
	 26 'z, -x, y '
	 27 'z, -y, -x '
	 28 'z, -y, x '
	 29 'z, y, -x '
	 30 'z, y, x '
	 31 'z, x, -y '
	 32 'z, x, y '
	 33 'y, -x, -z '
	 34 'y, -x, z '
	 35 'y, -z, -x '
	 36 'y, -z, x '
	 37 'y, z, -x '
	 38 'y, z, x '
	 39 'y, x, -z '
	 40 'y, x, z '
	 41 'x, -y, -z '
	 42 'x, -y, z '
	 43 'x, -z, -y '
	 44 'x, -z, y '
	 45 'x, z, -y '
	 46 'x, z, y '
	 47 'x, y, -z '
	 48 '-x, -y, -z '
loop_
	_atom_site_label
	_atom_site_type_symbol
	_atom_site_site_symmetry_multiplicity
	_atom_site_fract_x
	_atom_site_fract_y
	_atom_site_fract_z
	_atom_site_occupancy
	_atom_site_B_iso_or_equiv
La1 La+3   1 0.5 0.5 0.5 0.6 0
Sr1 Sr+2   1 0.5 0.5 0.5 0.4 0
Fe1 Fe+3   1 0 0 0 0.67 0
Mn1 Mn+3   1 0 0 0 0.33 0
O1 O-2   3 0.5 0 0 0.9474(17) 0
loop_
	_atom_site_aniso_label
	_atom_site_aniso_U_11
	_atom_site_aniso_U_22
	_atom_site_aniso_U_33
	_atom_site_aniso_U_12
	_atom_site_aniso_U_13
	_atom_site_aniso_U_23
La1 0.01362(16) 0.01362(16) 0.01362(16) 0 0 0
Sr1 0.01362(16) 0.01362(16) 0.01362(16) 0 0 0
Fe1 0.00435(14) 0.00435(14) 0.00435(14) 0 0 0
Mn1 0.00435(14) 0.00435(14) 0.00435(14) 0 0 0
O1 0.0065(3) 0.0630(3) 0.0630(3) 0 0 0
loop_
	_geom_bond_atom_site_label_1
	_geom_bond_atom_site_label_2
	_geom_bond_distance
	_geom_bond_site_symmetry_1
	_geom_bond_site_symmetry_2
	La1       Sr1       0.00000 1_555   1_555
	La1       O1        2.762583(13) 1_555  11_566
	La1       O1        2.762583(13) 1_555  11_656
	La1       O1        2.762583(13) 1_555   1_556
	La1       O1        2.762583(13) 1_555   1_565
	La1       O1        2.762583(13) 1_555   9_566
	La1       O1        2.762583(13) 1_555   9_665
	La1       O1        2.762583(13) 1_555   1_555
	La1       O1        2.762583(13) 1_555   1_566
	La1       O1        2.762583(13) 1_555   9_565
	La1       O1        2.762583(13) 1_555   9_666
	La1       O1        2.762583(13) 1_555  11_556
	La1       O1        2.762583(13) 1_555  11_666
	Sr1       La1       0.00000 1_555   1_555
	Sr1       O1        2.762583(13) 1_555  11_566
	Sr1       O1        2.762583(13) 1_555  11_656
	Sr1       O1        2.762583(13) 1_555   1_556
	Sr1       O1        2.762583(13) 1_555   1_565
	Sr1       O1        2.762583(13) 1_555   9_566
	Sr1       O1        2.762583(13) 1_555   9_665
	Sr1       O1        2.762583(13) 1_555   1_555
	Sr1       O1        2.762583(13) 1_555   1_566
	Sr1       O1        2.762583(13) 1_555   9_565
	Sr1       O1        2.762583(13) 1_555   9_666
	Sr1       O1        2.762583(13) 1_555  11_556
	Sr1       O1        2.762583(13) 1_555  11_666
	Fe1       Mn1       0.00000 1_555   1_555
	Fe1       O1        1.953441(9) 1_555   9_555
	Fe1       O1        1.953441(9) 1_555   9_565
	Fe1       O1        1.953441(9) 1_555   1_455
	Fe1       O1        1.953442(9) 1_555   1_555
	Fe1       O1        1.953442(9) 1_555  11_555
	Fe1       O1        1.953442(9) 1_555  11_556
	Mn1       Fe1       0.00000 1_555   1_555
	Mn1       O1        1.953441(9) 1_555   9_555
	Mn1       O1        1.953441(9) 1_555   9_565
	Mn1       O1        1.953441(9) 1_555   1_455
	Mn1       O1        1.953442(9) 1_555   1_555
	Mn1       O1        1.953442(9) 1_555  11_555
	Mn1       O1        1.953442(9) 1_555  11_556
	O1        Fe1       1.953442(9) 1_555   1_555
	O1        Mn1       1.953442(9) 1_555   1_555
	O1        Mn1       1.953442(9) 1_555   1_655
	O1        Fe1       1.953442(9) 1_555   1_655
	O1        O1        2.762583(13) 1_555   9_565
	O1        O1        2.762583(13) 1_555   9_655
	O1        La1       2.762583(13) 1_555   1_545
	O1        La1       2.762583(13) 1_555   1_554
	O1        Sr1       2.762583(13) 1_555   1_554
	O1        Sr1       2.762583(13) 1_555   1_545
	O1        O1        2.762583(13) 1_555  11_556
	O1        O1        2.762583(13) 1_555  11_655
	O1        La1       2.762583(13) 1_555   1_555
	O1        La1       2.762583(13) 1_555   1_544
	O1        Sr1       2.762583(13) 1_555   1_544
	O1        Sr1       2.762583(13) 1_555   1_555
	O1        O1        2.762583(13) 1_555  11_555
	O1        O1        2.762583(13) 1_555   9_665
	O1        O1        2.762583(13) 1_555  11_656
	O1        O1        2.762583(13) 1_555   9_555
	loop_
		_geom_angle_atom_site_label_1
		_geom_angle_atom_site_label_2
		_geom_angle_atom_site_label_3
		_geom_angle
		_geom_angle_site_symmetry_1
		_geom_angle_site_symmetry_2
		_geom_angle_site_symmetry_3
	O1        La1       Sr1        Invalid   11_566 1_555   1_555
	O1        La1       O1         180.000   11_656 1_555  11_566
	O1        La1       Sr1        Invalid   11_656 1_555   1_555
	O1        La1       O1         60.000     1_556 1_555  11_656
	O1        La1       O1         120.000    1_556 1_555  11_566
	O1        La1       Sr1        Invalid    1_556 1_555   1_555
	O1        La1       O1         180.000    1_565 1_555   1_556
	O1        La1       O1         120.000    1_565 1_555  11_656
	O1        La1       O1         60.000     1_565 1_555  11_566
	O1        La1       Sr1        Invalid    1_565 1_555   1_555
	O1        La1       O1         120.000    9_566 1_555   1_565
	O1        La1       O1         60.000     9_566 1_555   1_556
	O1        La1       O1         120.000    9_566 1_555  11_656
	O1        La1       O1         60.000     9_566 1_555  11_566
	O1        La1       Sr1        Invalid    9_566 1_555   1_555
	O1        La1       O1         180.000    9_665 1_555   9_566
	O1        La1       O1         60.000     9_665 1_555   1_565
	O1        La1       O1         120.000    9_665 1_555   1_556
	O1        La1       O1         60.000     9_665 1_555  11_656
	O1        La1       O1         120.000    9_665 1_555  11_566
	O1        La1       Sr1        Invalid    9_665 1_555   1_555
	O1        La1       O1         60.000     1_555 1_555   9_665
	O1        La1       O1         120.000    1_555 1_555   9_566
	O1        La1       O1         90.000     1_555 1_555   1_565
	O1        La1       O1         90.000     1_555 1_555   1_556
	O1        La1       O1         60.000     1_555 1_555  11_656
	O1        La1       O1         120.000    1_555 1_555  11_566
	O1        La1       Sr1        Invalid    1_555 1_555   1_555
	O1        La1       O1         180.000    1_566 1_555   1_555
	O1        La1       O1         120.000    1_566 1_555   9_665
	O1        La1       O1         60.000     1_566 1_555   9_566
	O1        La1       O1         90.000     1_566 1_555   1_565
	O1        La1       O1         90.000     1_566 1_555   1_556
	O1        La1       O1         120.000    1_566 1_555  11_656
	O1        La1       O1         60.000     1_566 1_555  11_566
	O1        La1       Sr1        Invalid    1_566 1_555   1_555
	O1        La1       O1         120.000    9_565 1_555   1_566
	O1        La1       O1         60.000     9_565 1_555   1_555
	O1        La1       O1         90.000     9_565 1_555   9_665
	O1        La1       O1         90.000     9_565 1_555   9_566
	O1        La1       O1         60.000     9_565 1_555   1_565
	O1        La1       O1         120.000    9_565 1_555   1_556
	O1        La1       O1         120.000    9_565 1_555  11_656
	O1        La1       O1         60.000     9_565 1_555  11_566
	O1        La1       Sr1        Invalid    9_565 1_555   1_555
	O1        La1       O1         180.000    9_666 1_555   9_565
	O1        La1       O1         60.000     9_666 1_555   1_566
	O1        La1       O1         120.000    9_666 1_555   1_555
	O1        La1       O1         90.000     9_666 1_555   9_665
	O1        La1       O1         90.000     9_666 1_555   9_566
	O1        La1       O1         120.000    9_666 1_555   1_565
	O1        La1       O1         60.000     9_666 1_555   1_556
	O1        La1       O1         60.000     9_666 1_555  11_656
	O1        La1       O1         120.000    9_666 1_555  11_566
	O1        La1       Sr1        Invalid    9_666 1_555   1_555
	O1        La1       O1         120.000   11_556 1_555   9_666
	O1        La1       O1         60.000    11_556 1_555   9_565
	O1        La1       O1         120.000   11_556 1_555   1_566
	O1        La1       O1         60.000    11_556 1_555   1_555
	O1        La1       O1         120.000   11_556 1_555   9_665
	O1        La1       O1         60.000    11_556 1_555   9_566
	O1        La1       O1         120.000   11_556 1_555   1_565
	O1        La1       O1         60.000    11_556 1_555   1_556
	O1        La1       O1         90.000    11_556 1_555  11_656
	O1        La1       O1         90.000    11_556 1_555  11_566
	O1        La1       Sr1        Invalid   11_556 1_555   1_555
	O1        La1       O1         180.000   11_666 1_555  11_556
	O1        La1       O1         60.000    11_666 1_555   9_666
	O1        La1       O1         120.000   11_666 1_555   9_565
	O1        La1       O1         60.000    11_666 1_555   1_566
	O1        La1       O1         120.000   11_666 1_555   1_555
	O1        La1       O1         60.000    11_666 1_555   9_665
	O1        La1       O1         120.000   11_666 1_555   9_566
	O1        La1       O1         60.000    11_666 1_555   1_565
	O1        La1       O1         120.000   11_666 1_555   1_556
	O1        La1       O1         90.000    11_666 1_555  11_656
	O1        La1       O1         90.000    11_666 1_555  11_566
	O1        La1       Sr1        Invalid   11_666 1_555   1_555
	O1        Sr1       La1        Invalid   11_566 1_555   1_555
	O1        Sr1       O1         180.000   11_656 1_555  11_566
	O1        Sr1       La1        Invalid   11_656 1_555   1_555
	O1        Sr1       O1         60.000     1_556 1_555  11_656
	O1        Sr1       O1         120.000    1_556 1_555  11_566
	O1        Sr1       La1        Invalid    1_556 1_555   1_555
	O1        Sr1       O1         180.000    1_565 1_555   1_556
	O1        Sr1       O1         120.000    1_565 1_555  11_656
	O1        Sr1       O1         60.000     1_565 1_555  11_566
	O1        Sr1       La1        Invalid    1_565 1_555   1_555
	O1        Sr1       O1         120.000    9_566 1_555   1_565
	O1        Sr1       O1         60.000     9_566 1_555   1_556
	O1        Sr1       O1         120.000    9_566 1_555  11_656
	O1        Sr1       O1         60.000     9_566 1_555  11_566
	O1        Sr1       La1        Invalid    9_566 1_555   1_555
	O1        Sr1       O1         180.000    9_665 1_555   9_566
	O1        Sr1       O1         60.000     9_665 1_555   1_565
	O1        Sr1       O1         120.000    9_665 1_555   1_556
	O1        Sr1       O1         60.000     9_665 1_555  11_656
	O1        Sr1       O1         120.000    9_665 1_555  11_566
	O1        Sr1       La1        Invalid    9_665 1_555   1_555
	O1        Sr1       O1         60.000     1_555 1_555   9_665
	O1        Sr1       O1         120.000    1_555 1_555   9_566
	O1        Sr1       O1         90.000     1_555 1_555   1_565
	O1        Sr1       O1         90.000     1_555 1_555   1_556
	O1        Sr1       O1         60.000     1_555 1_555  11_656
	O1        Sr1       O1         120.000    1_555 1_555  11_566
	O1        Sr1       La1        Invalid    1_555 1_555   1_555
	O1        Sr1       O1         180.000    1_566 1_555   1_555
	O1        Sr1       O1         120.000    1_566 1_555   9_665
	O1        Sr1       O1         60.000     1_566 1_555   9_566
	O1        Sr1       O1         90.000     1_566 1_555   1_565
	O1        Sr1       O1         90.000     1_566 1_555   1_556
	O1        Sr1       O1         120.000    1_566 1_555  11_656
	O1        Sr1       O1         60.000     1_566 1_555  11_566
	O1        Sr1       La1        Invalid    1_566 1_555   1_555
	O1        Sr1       O1         120.000    9_565 1_555   1_566
	O1        Sr1       O1         60.000     9_565 1_555   1_555
	O1        Sr1       O1         90.000     9_565 1_555   9_665
	O1        Sr1       O1         90.000     9_565 1_555   9_566
	O1        Sr1       O1         60.000     9_565 1_555   1_565
	O1        Sr1       O1         120.000    9_565 1_555   1_556
	O1        Sr1       O1         120.000    9_565 1_555  11_656
	O1        Sr1       O1         60.000     9_565 1_555  11_566
	O1        Sr1       La1        Invalid    9_565 1_555   1_555
	O1        Sr1       O1         180.000    9_666 1_555   9_565
	O1        Sr1       O1         60.000     9_666 1_555   1_566
	O1        Sr1       O1         120.000    9_666 1_555   1_555
	O1        Sr1       O1         90.000     9_666 1_555   9_665
	O1        Sr1       O1         90.000     9_666 1_555   9_566
	O1        Sr1       O1         120.000    9_666 1_555   1_565
	O1        Sr1       O1         60.000     9_666 1_555   1_556
	O1        Sr1       O1         60.000     9_666 1_555  11_656
	O1        Sr1       O1         120.000    9_666 1_555  11_566
	O1        Sr1       La1        Invalid    9_666 1_555   1_555
	O1        Sr1       O1         120.000   11_556 1_555   9_666
	O1        Sr1       O1         60.000    11_556 1_555   9_565
	O1        Sr1       O1         120.000   11_556 1_555   1_566
	O1        Sr1       O1         60.000    11_556 1_555   1_555
	O1        Sr1       O1         120.000   11_556 1_555   9_665
	O1        Sr1       O1         60.000    11_556 1_555   9_566
	O1        Sr1       O1         120.000   11_556 1_555   1_565
	O1        Sr1       O1         60.000    11_556 1_555   1_556
	O1        Sr1       O1         90.000    11_556 1_555  11_656
	O1        Sr1       O1         90.000    11_556 1_555  11_566
	O1        Sr1       La1        Invalid   11_556 1_555   1_555
	O1        Sr1       O1         180.000   11_666 1_555  11_556
	O1        Sr1       O1         60.000    11_666 1_555   9_666
	O1        Sr1       O1         120.000   11_666 1_555   9_565
	O1        Sr1       O1         60.000    11_666 1_555   1_566
	O1        Sr1       O1         120.000   11_666 1_555   1_555
	O1        Sr1       O1         60.000    11_666 1_555   9_665
	O1        Sr1       O1         120.000   11_666 1_555   9_566
	O1        Sr1       O1         60.000    11_666 1_555   1_565
	O1        Sr1       O1         120.000   11_666 1_555   1_556
	O1        Sr1       O1         90.000    11_666 1_555  11_656
	O1        Sr1       O1         90.000    11_666 1_555  11_566
	O1        Sr1       La1        Invalid   11_666 1_555   1_555
	O1        Fe1       Mn1        Invalid    9_555 1_555   1_555
	O1        Fe1       O1         180.000    9_565 1_555   9_555
	O1        Fe1       Mn1        Invalid    9_565 1_555   1_555
	O1        Fe1       O1         90.000     1_455 1_555   9_565
	O1        Fe1       O1         90.000     1_455 1_555   9_555
	O1        Fe1       Mn1        Invalid    1_455 1_555   1_555
	O1        Fe1       O1         180.000    1_555 1_555   1_455
	O1        Fe1       O1         90.000     1_555 1_555   9_565
	O1        Fe1       O1         90.000     1_555 1_555   9_555
	O1        Fe1       Mn1        Invalid    1_555 1_555   1_555
	O1        Fe1       O1         90.000    11_555 1_555   1_555
	O1        Fe1       O1         90.000    11_555 1_555   1_455
	O1        Fe1       O1         90.000    11_555 1_555   9_565
	O1        Fe1       O1         90.000    11_555 1_555   9_555
	O1        Fe1       Mn1        Invalid   11_555 1_555   1_555
	O1        Fe1       O1         180.000   11_556 1_555  11_555
	O1        Fe1       O1         90.000    11_556 1_555   1_555
	O1        Fe1       O1         90.000    11_556 1_555   1_455
	O1        Fe1       O1         90.000    11_556 1_555   9_565
	O1        Fe1       O1         90.000    11_556 1_555   9_555
	O1        Fe1       Mn1        Invalid   11_556 1_555   1_555
	O1        Mn1       Fe1        Invalid    9_555 1_555   1_555
	O1        Mn1       O1         180.000    9_565 1_555   9_555
	O1        Mn1       Fe1        Invalid    9_565 1_555   1_555
	O1        Mn1       O1         90.000     1_455 1_555   9_565
	O1        Mn1       O1         90.000     1_455 1_555   9_555
	O1        Mn1       Fe1        Invalid    1_455 1_555   1_555
	O1        Mn1       O1         180.000    1_555 1_555   1_455
	O1        Mn1       O1         90.000     1_555 1_555   9_565
	O1        Mn1       O1         90.000     1_555 1_555   9_555
	O1        Mn1       Fe1        Invalid    1_555 1_555   1_555
	O1        Mn1       O1         90.000    11_555 1_555   1_555
	O1        Mn1       O1         90.000    11_555 1_555   1_455
	O1        Mn1       O1         90.000    11_555 1_555   9_565
	O1        Mn1       O1         90.000    11_555 1_555   9_555
	O1        Mn1       Fe1        Invalid   11_555 1_555   1_555
	O1        Mn1       O1         180.000   11_556 1_555  11_555
	O1        Mn1       O1         90.000    11_556 1_555   1_555
	O1        Mn1       O1         90.000    11_556 1_555   1_455
	O1        Mn1       O1         90.000    11_556 1_555   9_565
	O1        Mn1       O1         90.000    11_556 1_555   9_555
	O1        Mn1       Fe1        Invalid   11_556 1_555   1_555
	Mn1       O1        Fe1        0.000      1_555 1_555   1_555
	Mn1       O1        Mn1        180.000    1_655 1_555   1_555
	Mn1       O1        Fe1        180.000    1_655 1_555   1_555
	Fe1       O1        Mn1        0.000      1_655 1_555   1_655
	Fe1       O1        Mn1        180.000    1_655 1_555   1_555
	Fe1       O1        Fe1        180.000    1_655 1_555   1_555
	O1        O1        Fe1        135.000    9_565 1_555   1_655
	O1        O1        Mn1        135.000    9_565 1_555   1_655
	O1        O1        Mn1        45.000     9_565 1_555   1_555
	O1        O1        Fe1        45.000     9_565 1_555   1_555
	O1        O1        O1         180.000    9_655 1_555   9_565
	O1        O1        Fe1        45.000     9_655 1_555   1_655
	O1        O1        Mn1        45.000     9_655 1_555   1_655
	O1        O1        Mn1        135.000    9_655 1_555   1_555
	O1        O1        Fe1        135.000    9_655 1_555   1_555
	La1       O1        O1         60.000     1_545 1_555   9_655
	La1       O1        O1         120.000    1_545 1_555   9_565
	La1       O1        Fe1        90.000     1_545 1_555   1_655
	La1       O1        Mn1        90.000     1_545 1_555   1_655
	La1       O1        Mn1        90.000     1_545 1_555   1_555
	La1       O1        Fe1        90.000     1_545 1_555   1_555
	La1       O1        La1        180.000    1_554 1_555   1_545
	La1       O1        O1         120.000    1_554 1_555   9_655
	La1       O1        O1         60.000     1_554 1_555   9_565
	La1       O1        Fe1        90.000     1_554 1_555   1_655
	La1       O1        Mn1        90.000     1_554 1_555   1_655
	La1       O1        Mn1        90.000     1_554 1_555   1_555
	La1       O1        Fe1        90.000     1_554 1_555   1_555
	Sr1       O1        La1        0.000      1_554 1_555   1_554
	Sr1       O1        La1        180.000    1_554 1_555   1_545
	Sr1       O1        O1         120.000    1_554 1_555   9_655
	Sr1       O1        O1         60.000     1_554 1_555   9_565
	Sr1       O1        Fe1        90.000     1_554 1_555   1_655
	Sr1       O1        Mn1        90.000     1_554 1_555   1_655
	Sr1       O1        Mn1        90.000     1_554 1_555   1_555
	Sr1       O1        Fe1        90.000     1_554 1_555   1_555
	Sr1       O1        Sr1        180.000    1_545 1_555   1_554
	Sr1       O1        La1        180.000    1_545 1_555   1_554
	Sr1       O1        La1        0.000      1_545 1_555   1_545
	Sr1       O1        O1         60.000     1_545 1_555   9_655
	Sr1       O1        O1         120.000    1_545 1_555   9_565
	Sr1       O1        Fe1        90.000     1_545 1_555   1_655
	Sr1       O1        Mn1        90.000     1_545 1_555   1_655
	Sr1       O1        Mn1        90.000     1_545 1_555   1_555
	Sr1       O1        Fe1        90.000     1_545 1_555   1_555
	O1        O1        Sr1        60.000    11_556 1_555   1_545
	O1        O1        Sr1        120.000   11_556 1_555   1_554
	O1        O1        La1        120.000   11_556 1_555   1_554
	O1        O1        La1        60.000    11_556 1_555   1_545
	O1        O1        O1         120.000   11_556 1_555   9_655
	O1        O1        O1         60.000    11_556 1_555   9_565
	O1        O1        Fe1        135.000   11_556 1_555   1_655
	O1        O1        Mn1        135.000   11_556 1_555   1_655
	O1        O1        Mn1        45.000    11_556 1_555   1_555
	O1        O1        Fe1        45.000    11_556 1_555   1_555
	O1        O1        O1         179.99999915(4)  11_655 1_555  11_556
	O1        O1        Sr1        120.000   11_655 1_555   1_545
	O1        O1        Sr1        60.000    11_655 1_555   1_554
	O1        O1        La1        60.000    11_655 1_555   1_554
	O1        O1        La1        120.000   11_655 1_555   1_545
	O1        O1        O1         60.000    11_655 1_555   9_655
	O1        O1        O1         120.000   11_655 1_555   9_565
	O1        O1        Fe1        45.000    11_655 1_555   1_655
	O1        O1        Mn1        45.000    11_655 1_555   1_655
	O1        O1        Mn1        135.000   11_655 1_555   1_555
	O1        O1        Fe1        135.000   11_655 1_555   1_555
	La1       O1        O1         120.000    1_555 1_555  11_655
	La1       O1        O1         60.000     1_555 1_555  11_556
	La1       O1        Sr1        90.000     1_555 1_555   1_545
	La1       O1        Sr1        90.000     1_555 1_555   1_554
	La1       O1        La1        90.000     1_555 1_555   1_554
	La1       O1        La1        90.000     1_555 1_555   1_545
	La1       O1        O1         120.000    1_555 1_555   9_655
	La1       O1        O1         60.000     1_555 1_555   9_565
	La1       O1        Fe1        90.000     1_555 1_555   1_655
	La1       O1        Mn1        90.000     1_555 1_555   1_655
	La1       O1        Mn1        90.000     1_555 1_555   1_555
	La1       O1        Fe1        90.000     1_555 1_555   1_555
	La1       O1        La1        180.000    1_544 1_555   1_555
	La1       O1        O1         60.000     1_544 1_555  11_655
	La1       O1        O1         120.000    1_544 1_555  11_556
	La1       O1        Sr1        90.000     1_544 1_555   1_545
	La1       O1        Sr1        90.000     1_544 1_555   1_554
	La1       O1        La1        90.000     1_544 1_555   1_554
	La1       O1        La1        90.000     1_544 1_555   1_545
	La1       O1        O1         60.000     1_544 1_555   9_655
	La1       O1        O1         120.000    1_544 1_555   9_565
	La1       O1        Fe1        90.000     1_544 1_555   1_655
	La1       O1        Mn1        90.000     1_544 1_555   1_655
	La1       O1        Mn1        90.000     1_544 1_555   1_555
	La1       O1        Fe1        90.000     1_544 1_555   1_555
	Sr1       O1        La1        0.000      1_544 1_555   1_544
	Sr1       O1        La1        180.000    1_544 1_555   1_555
	Sr1       O1        O1         60.000     1_544 1_555  11_655
	Sr1       O1        O1         120.000    1_544 1_555  11_556
	Sr1       O1        Sr1        90.000     1_544 1_555   1_545
	Sr1       O1        Sr1        90.000     1_544 1_555   1_554
	Sr1       O1        La1        90.000     1_544 1_555   1_554
	Sr1       O1        La1        90.000     1_544 1_555   1_545
	Sr1       O1        O1         60.000     1_544 1_555   9_655
	Sr1       O1        O1         120.000    1_544 1_555   9_565
	Sr1       O1        Fe1        90.000     1_544 1_555   1_655
	Sr1       O1        Mn1        90.000     1_544 1_555   1_655
	Sr1       O1        Mn1        90.000     1_544 1_555   1_555
	Sr1       O1        Fe1        90.000     1_544 1_555   1_555
	Sr1       O1        Sr1        180.000    1_555 1_555   1_544
	Sr1       O1        La1        180.000    1_555 1_555   1_544
	Sr1       O1        La1        0.000      1_555 1_555   1_555
	Sr1       O1        O1         120.000    1_555 1_555  11_655
	Sr1       O1        O1         60.000     1_555 1_555  11_556
	Sr1       O1        Sr1        90.000     1_555 1_555   1_545
	Sr1       O1        Sr1        90.000     1_555 1_555   1_554
	Sr1       O1        La1        90.000     1_555 1_555   1_554
	Sr1       O1        La1        90.000     1_555 1_555   1_545
	Sr1       O1        O1         120.000    1_555 1_555   9_655
	Sr1       O1        O1         60.000     1_555 1_555   9_565
	Sr1       O1        Fe1        90.000     1_555 1_555   1_655
	Sr1       O1        Mn1        90.000     1_555 1_555   1_655
	Sr1       O1        Mn1        90.000     1_555 1_555   1_555
	Sr1       O1        Fe1        90.000     1_555 1_555   1_555
	O1        O1        Sr1        120.000   11_555 1_555   1_555
	O1        O1        Sr1        60.000    11_555 1_555   1_544
	O1        O1        La1        60.000    11_555 1_555   1_544
	O1        O1        La1        120.000   11_555 1_555   1_555
	O1        O1        O1         90.000    11_555 1_555  11_655
	O1        O1        O1         90.000    11_555 1_555  11_556
	O1        O1        Sr1        120.000   11_555 1_555   1_545
	O1        O1        Sr1        60.000    11_555 1_555   1_554
	O1        O1        La1        60.000    11_555 1_555   1_554
	O1        O1        La1        120.000   11_555 1_555   1_545
	O1        O1        O1         120.000   11_555 1_555   9_655
	O1        O1        O1         60.000    11_555 1_555   9_565
	O1        O1        Fe1        135.000   11_555 1_555   1_655
	O1        O1        Mn1        135.000   11_555 1_555   1_655
	O1        O1        Mn1        45.000    11_555 1_555   1_555
	O1        O1        Fe1        45.000    11_555 1_555   1_555
	O1        O1        O1         120.000    9_665 1_555  11_555
	O1        O1        Sr1        60.000     9_665 1_555   1_555
	O1        O1        Sr1        120.000    9_665 1_555   1_544
	O1        O1        La1        120.000    9_665 1_555   1_544
	O1        O1        La1        60.000     9_665 1_555   1_555
	O1        O1        O1         60.000     9_665 1_555  11_655
	O1        O1        O1         120.000    9_665 1_555  11_556
	O1        O1        Sr1        120.000    9_665 1_555   1_545
	O1        O1        Sr1        60.000     9_665 1_555   1_554
	O1        O1        La1        60.000     9_665 1_555   1_554
	O1        O1        La1        120.000    9_665 1_555   1_545
	O1        O1        O1         90.000     9_665 1_555   9_655
	O1        O1        O1         90.000     9_665 1_555   9_565
	O1        O1        Fe1        45.000     9_665 1_555   1_655
	O1        O1        Mn1        45.000     9_665 1_555   1_655
	O1        O1        Mn1        135.000    9_665 1_555   1_555
	O1        O1        Fe1        135.000    9_665 1_555   1_555
	O1        O1        O1         60.000    11_656 1_555   9_665
	O1        O1        O1         180.000   11_656 1_555  11_555
	O1        O1        Sr1        60.000    11_656 1_555   1_555
	O1        O1        Sr1        120.000   11_656 1_555   1_544
	O1        O1        La1        120.000   11_656 1_555   1_544
	O1        O1        La1        60.000    11_656 1_555   1_555
	O1        O1        O1         90.000    11_656 1_555  11_655
	O1        O1        O1         90.000    11_656 1_555  11_556
	O1        O1        Sr1        60.000    11_656 1_555   1_545
	O1        O1        Sr1        120.000   11_656 1_555   1_554
	O1        O1        La1        120.000   11_656 1_555   1_554
	O1        O1        La1        60.000    11_656 1_555   1_545
	O1        O1        O1         60.000    11_656 1_555   9_655
	O1        O1        O1         120.000   11_656 1_555   9_565
	O1        O1        Fe1        45.000    11_656 1_555   1_655
	O1        O1        Mn1        45.000    11_656 1_555   1_655
	O1        O1        Mn1        135.000   11_656 1_555   1_555
	O1        O1        Fe1        135.000   11_656 1_555   1_555
	O1        O1        O1         120.000    9_555 1_555  11_656
	O1        O1        O1         180.000    9_555 1_555   9_665
	O1        O1        O1         60.000     9_555 1_555  11_555
	O1        O1        Sr1        120.000    9_555 1_555   1_555
	O1        O1        Sr1        60.000     9_555 1_555   1_544
	O1        O1        La1        60.000     9_555 1_555   1_544
	O1        O1        La1        120.000    9_555 1_555   1_555
	O1        O1        O1         120.000    9_555 1_555  11_655
	O1        O1        O1         60.000     9_555 1_555  11_556
	O1        O1        Sr1        60.000     9_555 1_555   1_545
	O1        O1        Sr1        120.000    9_555 1_555   1_554
	O1        O1        La1        120.000    9_555 1_555   1_554
	O1        O1        La1        60.000     9_555 1_555   1_545
	O1        O1        O1         90.000     9_555 1_555   9_655
	O1        O1        O1         90.000     9_555 1_555   9_565
	O1        O1        Fe1        135.000    9_555 1_555   1_655
	O1        O1        Mn1        135.000    9_555 1_555   1_655
	O1        O1        Mn1        45.000     9_555 1_555   1_555
	O1        O1        Fe1        45.000     9_555 1_555   1_555
loop_
_pd_block_diffractogram_id	
	POL126527-b_1-TOF.dat_0
	POL126527-b_2-TOF.dat_0
	POL126527-b_3-TOF.dat_0
	POL126527-b_4-TOF.dat_0
	POL126527-b_5-TOF.dat_0
#######	End powder crystal structure	#######


#######	Begin powder crystal structure	#######
data_LSFM_reduced_magnetic_only_0
_pd_block_id	LSFM_reduced_magnetic_only_0
# The diffractogram block id loop is at the end of the datablock.
_diffrn_measurement_device_type	POLARIS_Diffractometer_at_ISIS
_pd_phase_name LSFM_reduced_magnetic_only
_cell_length_a  5.52517(3)
_cell_length_b  5.52517(3)
_cell_length_c  13.53384(6)
_cell_angle_alpha 90
_cell_angle_beta  90
_cell_angle_gamma 120
_cell_volume 357.802(5)
_exptl_crystal_density_diffrn	1.041879(15)
_space_group_magn.number_BNS	167.108
loop_
	_space_group_symop_magn_operation.id
	_space_group_symop_magn_operation.xyz
	_space_group_symop_magn_operation.mxmymz
	_space_group_symop_magn_operation.timereversal
	  1 -x,-x+y,-z  mx,mx-my,mz -1
	  2 -x,-x+y,-z+1/2  -mx,-mx+my,-mz +1
	  3 -x,-y,-z  mx,my,mz +1
	  4 -x,-y,-z+1/2  -mx,-my,-mz -1
	  5 -x+1/3,-x+y-1/3,-z+1/6  -mx,-mx+my,-mz +1
	  6 -x+1/3,-x+y-1/3,-z-1/3  mx,mx-my,mz -1
	  7 -x+1/3,-y-1/3,-z+1/6  -mx,-my,-mz -1
	  8 -x+1/3,-y-1/3,-z-1/3  mx,my,mz +1
	  9 -x-1/3,-x+y+1/3,-z+1/3  mx,mx-my,mz -1
	 10 -x-1/3,-x+y+1/3,-z-1/6  -mx,-mx+my,-mz +1
	 11 -x-1/3,-y+1/3,-z+1/3  mx,my,mz +1
	 12 -x-1/3,-y+1/3,-z-1/6  -mx,-my,-mz -1
	 13 -x+y,-x,z  -mx+my,-mx,mz +1
	 14 -x+y,-x,z+1/2  mx-my,mx,-mz -1
	 15 -x+y,y,z  -mx+my,my,mz -1
	 16 -x+y,y,z+1/2  mx-my,-my,-mz +1
	 17 -x+y+1/3,-x-1/3,z+1/6  mx-my,mx,-mz -1
	 18 -x+y+1/3,-x-1/3,z-1/3  -mx+my,-mx,mz +1
	 19 -x+y+1/3,y-1/3,z+1/6  mx-my,-my,-mz +1
	 20 -x+y+1/3,y-1/3,z-1/3  -mx+my,my,mz -1
	 21 -x+y-1/3,-x+1/3,z+1/3  -mx+my,-mx,mz +1
	 22 -x+y-1/3,-x+1/3,z-1/6  mx-my,mx,-mz -1
	 23 -x+y-1/3,y+1/3,z+1/3  -mx+my,my,mz -1
	 24 -x+y-1/3,y+1/3,z-1/6  mx-my,-my,-mz +1
	 25 -y,-x,z  -my,-mx,mz -1
	 26 -y,-x,z+1/2  my,mx,-mz +1
	 27 -y,x-y,z  -my,mx-my,mz +1
	 28 -y,x-y,z+1/2  my,-mx+my,-mz -1
	 29 -y+1/3,-x-1/3,z+1/6  my,mx,-mz +1
	 30 -y+1/3,-x-1/3,z-1/3  -my,-mx,mz -1
	 31 -y+1/3,x-y-1/3,z+1/6  my,-mx+my,-mz -1
	 32 -y+1/3,x-y-1/3,z-1/3  -my,mx-my,mz +1
	 33 -y-1/3,-x+1/3,z+1/3  -my,-mx,mz -1
	 34 -y-1/3,-x+1/3,z-1/6  my,mx,-mz +1
	 35 -y-1/3,x-y+1/3,z+1/3  -my,mx-my,mz +1
	 36 -y-1/3,x-y+1/3,z-1/6  my,-mx+my,-mz -1
	 37 y,-x+y,-z  -my,mx-my,mz +1
	 38 y,-x+y,-z+1/2  my,-mx+my,-mz -1
	 39 y,x,-z  -my,-mx,mz -1
	 40 y,x,-z+1/2  my,mx,-mz +1
	 41 y+1/3,-x+y-1/3,-z+1/6  my,-mx+my,-mz -1
	 42 y+1/3,-x+y-1/3,-z-1/3  -my,mx-my,mz +1
	 43 y+1/3,x-1/3,-z+1/6  my,mx,-mz +1
	 44 y+1/3,x-1/3,-z-1/3  -my,-mx,mz -1
	 45 y-1/3,-x+y+1/3,-z+1/3  -my,mx-my,mz +1
	 46 y-1/3,-x+y+1/3,-z-1/6  my,-mx+my,-mz -1
	 47 y-1/3,x+1/3,-z+1/3  -my,-mx,mz -1
	 48 y-1/3,x+1/3,-z-1/6  my,mx,-mz +1
	 49 x-y,-y,-z  -mx+my,my,mz -1
	 50 x-y,-y,-z+1/2  mx-my,-my,-mz +1
	 51 x-y,x,-z  -mx+my,-mx,mz +1
	 52 x-y,x,-z+1/2  mx-my,mx,-mz -1
	 53 x-y+1/3,-y-1/3,-z+1/6  mx-my,-my,-mz +1
	 54 x-y+1/3,-y-1/3,-z-1/3  -mx+my,my,mz -1
	 55 x-y+1/3,x-1/3,-z+1/6  mx-my,mx,-mz -1
	 56 x-y+1/3,x-1/3,-z-1/3  -mx+my,-mx,mz +1
	 57 x-y-1/3,-y+1/3,-z+1/3  -mx+my,my,mz -1
	 58 x-y-1/3,-y+1/3,-z-1/6  mx-my,-my,-mz +1
	 59 x-y-1/3,x+1/3,-z+1/3  -mx+my,-mx,mz +1
	 60 x-y-1/3,x+1/3,-z-1/6  mx-my,mx,-mz -1
	 61 x,y,z  mx,my,mz +1
	 62 x,y,z+1/2  -mx,-my,-mz -1
	 63 x,x-y,z  mx,mx-my,mz -1
	 64 x,x-y,z+1/2  -mx,-mx+my,-mz +1
	 65 x+1/3,y-1/3,z+1/6  -mx,-my,-mz -1
	 66 x+1/3,y-1/3,z-1/3  mx,my,mz +1
	 67 x+1/3,x-y-1/3,z+1/6  -mx,-mx+my,-mz +1
	 68 x+1/3,x-y-1/3,z-1/3  mx,mx-my,mz -1
	 69 x-1/3,y+1/3,z+1/3  mx,my,mz +1
	 70 x-1/3,y+1/3,z-1/6  -mx,-my,-mz -1
	 71 x-1/3,x-y+1/3,z+1/3  mx,mx-my,mz -1
	 72 x-1/3,x-y+1/3,z-1/6  -mx,-mx+my,-mz +1
loop_
	_atom_site_label
	_atom_site_type_symbol
	_atom_site_site_symmetry_multiplicity
	_atom_site_fract_x
	_atom_site_fract_y
	_atom_site_fract_z
	_atom_site_occupancy
	_atom_site_B_iso_or_equiv
Fe Fe+3   6 0 0 0 0.67 0.343(11)
loop_
	_geom_bond_atom_site_label_1
	_geom_bond_atom_site_label_2
	_geom_bond_distance
	_geom_bond_site_symmetry_1
	_geom_bond_site_symmetry_2
	Fe        Fe        3.906883(18) 1_555  10_454
	Fe        Fe        3.906883(18) 1_555   5_445
	Fe        Fe        3.906883(18) 1_555  10_554
	Fe        Fe        3.906883(18) 1_555   5_545
	Fe        Fe        3.906883(18) 1_555  10_444
	Fe        Fe        3.906883(18) 1_555   5_555
	loop_
		_geom_angle_atom_site_label_1
		_geom_angle_atom_site_label_2
		_geom_angle_atom_site_label_3
		_geom_angle
		_geom_angle_site_symmetry_1
		_geom_angle_site_symmetry_2
		_geom_angle_site_symmetry_3
	Fe        Fe        Fe         90.000     5_445 1_555  10_454
	Fe        Fe        Fe         180.000   10_554 1_555   5_445
	Fe        Fe        Fe         90.000    10_554 1_555  10_454
	Fe        Fe        Fe         90.000     5_545 1_555  10_554
	Fe        Fe        Fe         90.000     5_545 1_555   5_445
	Fe        Fe        Fe         180.000    5_545 1_555  10_454
	Fe        Fe        Fe         90.000    10_444 1_555   5_545
	Fe        Fe        Fe         90.000    10_444 1_555  10_554
	Fe        Fe        Fe         90.000    10_444 1_555   5_445
	Fe        Fe        Fe         90.000    10_444 1_555  10_454
	Fe        Fe        Fe         179.99999915(4)   5_555 1_555  10_444
	Fe        Fe        Fe         90.000     5_555 1_555   5_545
	Fe        Fe        Fe         90.000     5_555 1_555  10_554
	Fe        Fe        Fe         90.000     5_555 1_555   5_445
	Fe        Fe        Fe         90.000     5_555 1_555  10_454
loop_
_pd_block_diffractogram_id	
	POL126527-b_1-TOF.dat_0
	POL126527-b_2-TOF.dat_0
	POL126527-b_3-TOF.dat_0
	POL126527-b_4-TOF.dat_0
	POL126527-b_5-TOF.dat_0
#######	End powder crystal structure	#######


#######	Begin powder diffraction data	#######
data_POL126527-b_1-TOF.dat_0
_pd_block_id	POL126527-b_1-TOF.dat_0
_pd_calc_method	Rietveld
_diffrn_radiation_probe	neutron
_pd_instr_special_details	POLARIS_Diffractometer_at_ISIS
_pd_meas_scan_method	tof
_refine_ls_goodness_of_fit_all	2.98439
_pd_proc_ls_prof_R_factor	0.03285
_pd_proc_ls_prof_wR_factor	0.03774
_pd_proc_ls_prof_wR_expected	0.01265
loop_
	_pd_phase_id
	_pd_phase_block_id
	_pd_phase_mass_%
1	LSFM_reduced_cubic_0	85.431(5)
2	LSFM_reduced_magnetic_only_0	14.569(5)
loop_
	_refln_index_h
	_refln_index_k
	_refln_index_l
	_pd_refln_phase_id
	_refln_d_spacing
	_refln_F_squared_calc
	_refln_F_squared_meas
   1    0    0 1    3.906883     0.314807     0.330014
   1    1    0 1    2.762583     7.030444     7.317592
   1    1    1 1    2.255640    24.184254    24.940650
   2    0    0 1    1.953442    44.630548    42.666967
   2    1    0 1    1.747211     1.698984     1.649801
   2    1    1 1    1.594978    23.128891    21.841934
   2    2    0 1    1.381292    67.538688    68.810600
   2    2    1 1    1.302294     1.677264     1.781460
   2    2    2 1    1.127820    34.380218    35.417725
   3    0    0 1    1.302294     0.172403     0.183114
   3    1    0 1    1.235465    11.402274    11.585075
   3    1    1 1    1.177970    31.837160    32.941287
   3    2    0 1    1.083574     0.114239     0.117558
   3    2    1 1    1.044158    33.852634    34.625099
   0    0    2 2    6.766920     0.000000     0.000000
   0    0    3 2    4.511280     0.000000     0.000000
   0    0    4 2    3.383460     0.000000     0.000000
   0    0    5 2    2.706768     0.000000     0.000000
   0    0    6 2    2.255640     0.000000     0.000000
   0    0    7 2    1.933406     0.000000     0.000000
   0    0    8 2    1.691730     0.000000     0.000000
   0    0    9 2    1.503760     0.000000     0.000000
   0    0   10 2    1.353384     0.000000     0.000000
   0    0   11 2    1.230349     0.000000     0.000000
   0    0   12 2    1.127820     0.000000     0.000000
   0    0   13 2    1.041065     0.000000     0.000000
   1    0  -13 2    1.017266     0.000000     0.000000
   1    0  -12 2    1.097739     0.000000     0.000000
   1    0  -11 2    1.191588     0.012984     0.013386
   1    0  -10 2    1.302294     0.000000     0.000000
   1    0   -9 2    1.434584     0.000000     0.000000
   1    0   -8 2    1.594978     0.000000     0.000000
   1    0   -7 2    1.792601     0.000000     0.000000
   1    0   -6 2    2.040303     0.000000     0.000000
   1    0   -5 2    2.355939     0.346709     0.372005
   1    0   -4 2    2.762583     0.000000     0.000000
   1    0   -3 2    3.282438     0.000000     0.000000
   1    0   -2 2    3.906883     0.000000     0.000000
   1    0   -1 2    4.511280     0.000000     0.000000
   1    0    0 2    4.784935     0.000000     0.000000
   1    0    1 2    4.511280     2.184271     2.162685
   1    0    2 2    3.906883     0.000000     0.000000
   1    0    3 2    3.282438     0.000000     0.000000
   1    0    4 2    2.762583     0.000000     0.000000
   1    0    5 2    2.355939     0.000000     0.000000
   1    0    6 2    2.040303     0.000000     0.000000
   1    0    7 2    1.792601     0.120198     0.117044
   1    0    8 2    1.594978     0.000000     0.000000
   1    0    9 2    1.434584     0.000000     0.000000
   1    0   10 2    1.302294     0.000000     0.000000
   1    0   11 2    1.191588     0.000000     0.000000
   1    0   12 2    1.097739     0.000000     0.000000
   1    0   13 2    1.017266     0.003949     0.004036
   2   -1    0 2    2.762583     0.000000     0.000000
   2   -1    1 2    2.706768     0.000000     0.000000
   2   -1    2 2    2.557655     0.000000     0.000000
   2   -1    3 2    2.355939     2.080253     2.232027
   2   -1    4 2    2.139888     0.000000     0.000000
   2   -1    5 2    1.933406     0.000000     0.000000
   2   -1    6 2    1.747211     0.000000     0.000000
   2   -1    7 2    1.584016     0.000000     0.000000
   2   -1    8 2    1.442712     0.000000     0.000000
   2   -1    9 2    1.320768     0.150446     0.160350
   2   -1   10 2    1.215375     0.000000     0.000000
   2   -1   11 2    1.123924     0.000000     0.000000
   2   -1   12 2    1.044158     0.000000     0.000000
   2    0  -12 2    1.020152     0.000000     0.000000
   2    0  -11 2    1.094146     0.000000     0.000000
   2    0  -10 2    1.177970     0.000000     0.000000
   2    0   -9 2    1.273157     0.000000     0.000000
   2    0   -8 2    1.381292     0.000000     0.000000
   2    0   -7 2    1.503760     0.207626     0.202921
   2    0   -6 2    1.641219     0.000000     0.000000
   2    0   -5 2    1.792601     0.000000     0.000000
   2    0   -4 2    1.953441     0.000000     0.000000
   2    0   -3 2    2.113631     0.000000     0.000000
   2    0   -2 2    2.255640     0.000000     0.000000
   2    0   -1 2    2.355939     1.386835     1.488018
   2    0    0 2    2.392467     0.000000     0.000000
   2    0    1 2    2.355939     0.000000     0.000000
   2    0    2 2    2.255640     0.000000     0.000000
   2    0    3 2    2.113631     0.000000     0.000000
   2    0    4 2    1.953442     0.000000     0.000000
   2    0    5 2    1.792601     0.480791     0.468175
   2    0    6 2    1.641219     0.000000     0.000000
   2    0    7 2    1.503760     0.000000     0.000000
   2    0    8 2    1.381292     0.000000     0.000000
   2    0    9 2    1.273157     0.000000     0.000000
   2    0   10 2    1.177970     0.000000     0.000000
   2    0   11 2    1.094146     0.028182     0.029037
   2    0   12 2    1.020152     0.000000     0.000000
   3   -1  -11 2    1.017266     0.055287     0.056497
   3   -1  -10 2    1.083574     0.000000     0.000000
   3   -1   -9 2    1.156274     0.000000     0.000000
   3   -1   -8 2    1.235465     0.000000     0.000000
   3   -1   -7 2    1.320768     0.000000     0.000000
   3   -1   -6 2    1.411000     0.000000     0.000000
   3   -1   -5 2    1.503760     0.726692     0.710224
   3   -1   -4 2    1.594978     0.000000     0.000000
   3   -1   -3 2    1.678666     0.000000     0.000000
   3   -1   -2 2    1.747211     0.000000     0.000000
   3   -1   -1 2    1.792601     0.000000     0.000000
   3   -1    0 2    1.808535     0.000000     0.000000
   3   -1    1 2    1.792601     1.682768     1.638612
   3   -1    2 2    1.747211     0.000000     0.000000
   3   -1    3 2    1.678666     0.000000     0.000000
   3   -1    4 2    1.594978     0.000000     0.000000
   3   -1    5 2    1.503760     0.000000     0.000000
   3   -1    6 2    1.411000     0.000000     0.000000
   3   -1    7 2    1.320768     0.351041     0.374150
   3   -1    8 2    1.235465     0.000000     0.000000
   3   -1    9 2    1.156274     0.000000     0.000000
   3   -1   10 2    1.083574     0.000000     0.000000
   3   -1   11 2    1.017266     0.000000     0.000000
   3    0  -10 2    1.031946     0.000000     0.000000
   3    0   -9 2    1.094146     0.063410     0.065333
   3    0   -8 2    1.160517     0.000000     0.000000
   3    0   -7 2    1.230349     0.000000     0.000000
   3    0   -6 2    1.302294     0.000000     0.000000
   3    0   -5 2    1.374153     0.000000     0.000000
   3    0   -4 2    1.442712     0.000000     0.000000
   3    0   -3 2    1.503760     0.467159     0.456572
   3    0   -2 2    1.552438     0.000000     0.000000
   3    0   -1 2    1.584016     0.000000     0.000000
   3    0    0 2    1.594978     0.000000     0.000000
   3    0    1 2    1.584016     0.000000     0.000000
   3    0    2 2    1.552438     0.000000     0.000000
   3    0    3 2    1.503760     0.467159     0.456572
   3    0    4 2    1.442712     0.000000     0.000000
   3    0    5 2    1.374153     0.000000     0.000000
   3    0    6 2    1.302294     0.000000     0.000000
   3    0    7 2    1.230349     0.000000     0.000000
   3    0    8 2    1.160517     0.000000     0.000000
   3    0    9 2    1.094146     0.063410     0.065333
   3    0   10 2    1.031946     0.000000     0.000000
   4   -2    0 2    1.381292     0.000000     0.000000
   4   -2    1 2    1.374153     0.000000     0.000000
   4   -2    2 2    1.353384     0.000000     0.000000
   4   -2    3 2    1.320768     0.601784     0.641401
   4   -2    4 2    1.278828     0.000000     0.000000
   4   -2    5 2    1.230349     0.000000     0.000000
   4   -2    6 2    1.177970     0.000000     0.000000
   4   -2    7 2    1.123924     0.000000     0.000000
   4   -2    8 2    1.069944     0.000000     0.000000
   4   -2    9 2    1.017266     0.094777     0.096852
   4   -1   -8 2    1.044158     0.000000     0.000000
   4   -1   -7 2    1.094146     0.183185     0.188739
   4   -1   -6 2    1.143818     0.000000     0.000000
   4   -1   -5 2    1.191588     0.000000     0.000000
   4   -1   -4 2    1.235465     0.000000     0.000000
   4   -1   -3 2    1.273157     0.000000     0.000000
   4   -1   -2 2    1.302294     0.000000     0.000000
   4   -1   -1 2    1.320768     0.651932     0.694851
   4   -1    0 2    1.327102     0.000000     0.000000
   4   -1    1 2    1.320768     0.000000     0.000000
   4   -1    2 2    1.302294     0.000000     0.000000
   4   -1    3 2    1.273157     0.000000     0.000000
   4   -1    4 2    1.235465     0.000000     0.000000
   4   -1    5 2    1.191588     0.337588     0.348031
   4   -1    6 2    1.143818     0.000000     0.000000
   4   -1    7 2    1.094146     0.000000     0.000000
   4   -1    8 2    1.044158     0.000000     0.000000
   4    0   -7 2    1.017266     0.000000     0.000000
   4    0   -6 2    1.056815     0.000000     0.000000
   4    0   -5 2    1.094146     0.112729     0.116147
   4    0   -4 2    1.127820     0.000000     0.000000
   4    0   -3 2    1.156274     0.000000     0.000000
   4    0   -2 2    1.177970     0.000000     0.000000
   4    0   -1 2    1.191588     0.000000     0.000000
   4    0    0 2    1.196234     0.000000     0.000000
   4    0    1 2    1.191588     0.207747     0.214173
   4    0    2 2    1.177970     0.000000     0.000000
   4    0    3 2    1.156274     0.000000     0.000000
   4    0    4 2    1.127820     0.000000     0.000000
   4    0    5 2    1.094146     0.000000     0.000000
   4    0    6 2    1.056815     0.000000     0.000000
   4    0    7 2    1.017266     0.063185     0.064568
   5   -2   -5 2    1.017266     0.150064     0.153349
   5   -2   -4 2    1.044158     0.000000     0.000000
   5   -2   -3 2    1.066616     0.000000     0.000000
   5   -2   -2 2    1.083574     0.000000     0.000000
   5   -2   -1 2    1.094146     0.000000     0.000000
   5   -2    0 2    1.097739     0.000000     0.000000
   5   -2    1 2    1.094146     0.267733     0.275849
   5   -2    2 2    1.083574     0.000000     0.000000
   5   -2    3 2    1.066616     0.000000     0.000000
   5   -2    4 2    1.044158     0.000000     0.000000
   5   -2    5 2    1.017266     0.000000     0.000000
   5   -1   -3 2    1.017266     0.165860     0.169491
   5   -1   -2 2    1.031946     0.000000     0.000000
   5   -1   -1 2    1.041065     0.000000     0.000000
   5   -1    0 2    1.044158     0.000000     0.000000
   5   -1    1 2    1.041065     0.000000     0.000000
   5   -1    2 2    1.031946     0.000000     0.000000
   5   -1    3 2    1.017266     0.165860     0.169491
loop_
	_pd_meas_time_of_flight
	_pd_proc_d_spacing
	_pd_proc_intensity_total
	_pd_proc_ls_weight
	_pd_calc_intensity_total
	_pd_proc_intensity_bkg_calc
 749.025740     1.011625     2.292691   252.983030     2.172847     1.959366 
 752.770870     1.016659     2.338982   251.676592     2.226755     1.957428 
 756.534730     1.021718     2.385452   254.712182     2.305008     1.955491 
 760.317400     1.026803     2.445427   251.349910     2.411610     1.953557 
 764.118990     1.031913     2.453381   253.953457     2.547791     1.951625 
 767.939580     1.037048     2.779771   235.123090     2.708064     1.949695 
 771.779280     1.042209     2.929469   227.022993     2.869793     1.947766 
 775.638170     1.047396     3.052740   224.401571     2.988362     1.945840 
 779.516370     1.052609     3.044444   228.580640     3.016624     1.943917 
 783.413950     1.057848     3.089608   230.505405     2.944416     1.941996 
 787.331020     1.063113     2.846828   251.828302     2.807301     1.940077 
 791.267670     1.068404     2.744475   264.261815     2.654365     1.938161 
 795.224010     1.073722     2.563202   284.782341     2.520745     1.936248 
 799.200130     1.079066     2.552267   289.964169     2.423218     1.934338 
 803.196130     1.084437     2.430117   305.159044     2.366355     1.932430 
 807.212110     1.089835     2.359484   316.640056     2.349208     1.930525 
 811.248170     1.095260     2.484572   304.209724     2.370278     1.928624 
 815.304410     1.100712     2.450212   310.088369     2.430020     1.926726 
 819.380940     1.106192     2.638865   291.603161     2.531696     1.924831 
 823.477840     1.111698     2.824819   277.272819     2.678701     1.922939 
 827.595230     1.117233     2.938618   267.474749     2.868550     1.921051 
 831.733210     1.122794     3.205764   247.123229     3.082761     1.919167 
 835.891870     1.128384     3.389021   235.803081     3.276425     1.917286 
 840.071330     1.134002     3.430758   236.212710     3.386215     1.915409 
 844.271690     1.139647     3.458780   237.771583     3.376482     1.913536 
 848.493050     1.145321     3.421073   244.576388     3.277478     1.911667 
 852.735510     1.151023     3.311938   252.369872     3.160099     1.909802 
 856.999190     1.156754     3.129467   268.409564     3.087737     1.907942 
 861.284180     1.162513     3.095413   272.938875     3.094444     1.906086 
 865.590610     1.168302     3.253945   264.904790     3.182930     1.904234 
 869.918560     1.174119     3.516188   249.562309     3.321985     1.902386 
 874.268150     1.179965     3.591198   245.463420     3.445397     1.900544 
 878.639490     1.185840     3.694550   244.981950     3.475200     1.898706 
 883.032690     1.191745     3.558010   255.835420     3.379218     1.896873 
 887.447850     1.197679     3.353572   269.304205     3.195997     1.895045 
 891.885090     1.203643     3.021599   298.280609     2.993561     1.893223 
 896.344520     1.209637     2.881635   313.482232     2.825561     1.891405 
 900.826240     1.215660     2.815920   320.020831     2.719295     1.889593 
 905.330370     1.221714     2.667303   336.628759     2.679881     1.887786 
 909.857020     1.227798     2.723856   334.273820     2.694832     1.885985 
 914.406310     1.233913     2.751728   333.580503     2.735460     1.884190 
 918.978340     1.240058     2.821730   329.185366     2.760666     1.882400 
 923.573230     1.246233     2.769293   336.522923     2.736243     1.880616 
 928.191100     1.252440     2.646893   348.505835     2.659051     1.878839 
 932.832050     1.258677     2.583799   360.602492     2.555426     1.877067 
 937.496210     1.264946     2.407674   384.341498     2.454951     1.875302 
 942.183700     1.271246     2.376332   388.113875     2.375801     1.873543 
 946.894610     1.277578     2.454504   383.850394     2.325225     1.871791 
 951.629090     1.283941     2.329792   401.565862     2.303817     1.870045 
 956.387230     1.290336     2.406304   389.886782     2.308137     1.868306 
 961.169170     1.296763     2.447519   385.216734     2.332853     1.866575 
 965.975010     1.303222     2.521407   379.814547     2.371140     1.864850 
 970.804890     1.309713     2.693126   360.459555     2.416177     1.863132 
 975.658910     1.316237     2.731690   358.329594     2.465194     1.861421 
 980.537210     1.322794     2.791009   353.170372     2.522219     1.859718 
 985.439890     1.329383     2.869529   345.668953     2.598479     1.858023 
 990.367090     1.336005     3.016213   330.471071     2.714684     1.856335 
 995.318930     1.342660     3.141814   320.719609     2.902316     1.854655 
1000.295520     1.349348     3.396953   298.771228     3.198362     1.852983 
1005.297000     1.356070     3.680695   280.465271     3.635572     1.851319 
1010.323490     1.362826     4.204004   252.572538     4.226512     1.849663 
1015.375100     1.369615     5.094127   214.891430     4.943502     1.848015 
1020.451980     1.376438     5.676075   196.797645     5.682160     1.846376 
1025.554240     1.383295     6.364947   178.873759     6.233542     1.844745 
1030.682010     1.390187     6.479333   177.748057     6.360036     1.843123 
1035.835420     1.397113     6.171356   188.804274     5.994578     1.841510 
1041.014600     1.404073     5.464094   213.797802     5.305811     1.839906 
1046.219670     1.411069     4.612043   253.770067     4.532184     1.838311 
1051.450770     1.418099     3.807024   305.238168     3.837189     1.836725 
1056.708020     1.425165     3.338252   347.759365     3.289024     1.835149 
1061.991560     1.432265     2.902316   396.196462     2.894282     1.833582 
1067.301520     1.439402     2.607232   443.764701     2.628953     1.832024 
1072.638030     1.446573     2.489707   464.418359     2.459083     1.830477 
1078.001220     1.453781     2.316213   493.542839     2.353464     1.828939 
1083.391220     1.461025     2.245197   509.235741     2.289485     1.827412 
1088.808180     1.468305     2.163867   526.955341     2.252899     1.825894 
1094.252220     1.475621     2.224447   519.736168     2.236018     1.824387 
1099.723480     1.482974     2.214708   528.754577     2.234783     1.822891 
1105.222100     1.490364     2.177206   540.391933     2.246046     1.821405 
1110.748210     1.497790     2.202536   537.112392     2.265034     1.819930 
1116.301950     1.505254     2.277810   524.859239     2.284098     1.818466 
1121.883460     1.512755     2.259970   534.989113     2.295207     1.817012 
1127.492880     1.520293     2.249163   546.226126     2.297386     1.815570 
1133.130340     1.527869     2.233074   552.292868     2.300102     1.814140 
1138.795990     1.535483     2.296807   543.694250     2.318448     1.812720 
1144.489970     1.543135     2.258804   557.901304     2.368565     1.811313 
1150.212420     1.550826     2.272690   560.066339     2.467116     1.809917 
1155.963490     1.558554     2.498078   516.029663     2.630737     1.808533 
1161.743300     1.566322     2.753857   472.718034     2.872776     1.807161 
1167.552020     1.574128     2.980736   442.953641     3.196015     1.805801 
1173.389780     1.581973     3.308797   403.941857     3.579458     1.804453 
1179.256730     1.589857     3.701736   365.823996     3.959121     1.803118 
1185.153010     1.597781     3.925586   347.566707     4.216735     1.801796 
1191.078780     1.605744     3.978473   346.911367     4.233435     1.800486 
1197.034170     1.613747     3.766097   367.667069     3.997818     1.799189 
1203.019340     1.621791     3.438630   402.046217     3.616746     1.797906 
1209.034440     1.629874     3.025431   454.635159     3.214151     1.796635 
1215.079610     1.637998     2.645229   516.012315     2.864695     1.795378 
1221.155010     1.646162     2.415145   564.928726     2.595513     1.794134 
1227.260790     1.654367     2.306633   593.364303     2.405634     1.792904 
1233.397090     1.662613     2.109569   645.721746     2.280744     1.791688 
1239.564070     1.670900     2.049860   668.782153     2.203025     1.790485 
1245.761890     1.679229     1.968731   695.736113     2.157075     1.789297 
1251.990700     1.687599     1.929051   709.798419     2.132507     1.788123 
1258.250660     1.696011     1.938580   711.441941     2.123330     1.786963 
1264.541910     1.704466     2.023876   688.565283     2.127377     1.785818 
1270.864620     1.712962     2.033624   687.633544     2.144396     1.784687 
1277.218940     1.721501     2.062848   679.788661     2.174855     1.783571 
1283.605040     1.730082     2.125348   667.016697     2.218072     1.782470 
1290.023060     1.738707     2.219070   641.443123     2.270650     1.781384 
1296.473180     1.747374     2.271765   630.001380     2.324010     1.780314 
1302.955550     1.756085     2.286051   628.672355     2.368703     1.779258 
1309.470320     1.764839     2.349679   615.765789     2.401228     1.778219 
1316.017670     1.773637     2.470706   591.052689     2.428392     1.777195 
1322.597760     1.782479     2.434131   601.978060     2.457039     1.776186 
1329.210750     1.791366     2.472195   594.906923     2.482940     1.775194 
1335.856810     1.800296     2.448265   600.605061     2.492546     1.774218 
1342.536090     1.809271     2.385465   618.360559     2.478305     1.773258 
1349.248770     1.818292     2.404519   618.201595     2.449241     1.772314 
1355.995010     1.827357     2.385320   623.441981     2.421949     1.771387 
1362.774990     1.836467     2.276875   653.974055     2.411254     1.770476 
1369.588860     1.845623     2.306774   648.724427     2.425010     1.769583 
1376.436810     1.854825     2.273649   659.796484     2.469182     1.768706 
1383.318990     1.864072     2.387368   634.466511     2.551873     1.767846 
1390.235590     1.873366     2.460613   619.339061     2.687725     1.767004 
1397.186760     1.882707     2.744499   562.675130     2.902268     1.766179 
1404.172700     1.892094     3.114023   501.673403     3.235131     1.765371 
1411.193560     1.901528     3.545948   445.652312     3.739230     1.764582 
1418.249530     1.911009     4.160346   385.136151     4.470759     1.763809 
1425.340780     1.920537     5.101220   318.255626     5.468048     1.763055 
1432.467480     1.930113     6.457268   254.342820     6.720555     1.762319 
1439.629820     1.939737     7.751005   214.004149     8.113413     1.761601 
1446.827970     1.949409     8.965406   186.322822     9.354294     1.760902 
1454.062110     1.959129     9.336266   179.668447     9.988339     1.760220 
1461.332420     1.968898     9.073221   185.468725     9.696939     1.759558 
1468.639080     1.978715     8.372611   201.174636     8.626878     1.758914 
1475.982280     1.988582     7.047528   238.829040     7.225419     1.758289 
1483.362190     1.998498     5.635329   297.826658     5.872672     1.757683 
1490.779000     2.008464     4.624167   361.942746     4.757183     1.757096 
1498.232890     2.018479     3.700837   448.188552     3.926610     1.756528 
1505.724060     2.028544     3.212203   513.352907     3.354345     1.755980 
1513.252680     2.038660     2.795153   587.372710     2.982097     1.755451 
1520.818940     2.048826     2.578476   636.127027     2.748140     1.754942 
1528.423040     2.059043     2.349921   691.593366     2.603364     1.754453 
1536.065150     2.069311     2.308321   704.502668     2.514309     1.753983 
1543.745480     2.079630     2.372735   689.028427     2.461666     1.753533 
1551.464200     2.090001     2.322616   704.509400     2.436018     1.753104 
1559.221530     2.100424     2.327061   702.305797     2.433208     1.752695 
1567.017630     2.110898     2.336129   698.864879     2.451053     1.752306 
1574.852720     2.121426     2.380550   685.051851     2.487879     1.751937 
1582.726980     2.132005     2.536026   647.592429     2.541064     1.751589 
1590.640620     2.142638     2.571444   637.771844     2.604130     1.751262 
1598.593820     2.153323     2.711245   606.846231     2.681136     1.750955 
1606.586790     2.164062     2.789979   590.072765     2.784549     1.750670 
1614.619730     2.174855     3.052348   543.536070     2.945826     1.750405 
1622.692820     2.185702     3.336065   503.614847     3.209529     1.750162 
1630.806290     2.196602     3.707875   459.402520     3.625709     1.749940 
1638.960320     2.207558     4.445091   389.587327     4.242364     1.749739 
1647.155120     2.218567     5.312055   331.358975     5.086336     1.749559 
1655.390900     2.229632     6.423306   278.253573     6.137557     1.749401 
1663.667850     2.240753     7.649293   236.301317     7.282145     1.749265 
1671.986190     2.251928     8.494472   215.078166     8.254310     1.749150 
1680.346120     2.263160     8.752835   209.991150     8.677072     1.749057 
1688.747850     2.274448     8.397249   219.881050     8.342984     1.748986 
1697.191590     2.285792     7.744625   239.102474     7.442248     1.748937 
1705.677550     2.297193     6.395588   289.265971     6.360882     1.748910 
1714.205940     2.308650     5.593185   330.550145     5.391689     1.748905 
1722.776970     2.320165     4.857138   379.480191     4.667079     1.748923 
1731.390850     2.331738     4.466125   412.369108     4.206131     1.748962 
1740.047810     2.343368     4.231760   435.581234     3.954405     1.749024 
1748.748050     2.355057     4.093611   449.257903     3.807157     1.749109 
1757.491790     2.366803     3.889015   471.342779     3.648809     1.749216 
1766.279240     2.378609     3.720559   490.532246     3.421153     1.749345 
1775.110640     2.390473     3.440009   527.835133     3.145861     1.749497 
1783.986190     2.402397     3.255296   554.129085     2.873544     1.749672 
1792.906120     2.414380     2.937616   607.819996     2.638351     1.749870 
1801.870660     2.426423     2.787276   637.250317     2.453012     1.750090 
1810.880010     2.438527     2.603920   673.523633     2.316220     1.750334 
1819.934410     2.450690     2.530354   692.391402     2.219648     1.750600 
1829.034080     2.462915     2.451569   713.319358     2.153089     1.750889 
1838.179250     2.475201     2.400635   727.697043     2.105811     1.751202 
1847.370150     2.487547     2.335562   747.949317     2.073533     1.751537 
1856.607000     2.499956     2.292428   762.926691     2.050739     1.751895 
1865.890030     2.512427     2.296883   764.527374     2.034507     1.752277 
1875.219480     2.524960     2.294975   769.180966     2.023407     1.752681 
1884.595580     2.537555     2.232672   793.621670     2.016654     1.753109 
1894.018560     2.550214     2.281122   780.599573     2.013955     1.753560 
1903.488650     2.562935     2.260045   786.931134     2.015196     1.754035 
1913.006090     2.575720     2.249487   787.568170     2.020570     1.754532 
1922.571130     2.588569     2.225761   794.940607     2.030567     1.755053 
1932.183980     2.601483     2.253476   802.420233     2.046184     1.755597 
1941.844900     2.614460     2.202623   829.559558     2.069120     1.756164 
1951.554130     2.627503     2.294495   817.301397     2.102502     1.756755 
1961.311900     2.640611     2.317040   826.213698     2.151915     1.757369 
1971.118460     2.653784     2.414316   810.496257     2.226827     1.758006 
1980.974050     2.667023     2.521218   788.390124     2.342358     1.758667 
1990.878920     2.680328     2.694817   750.604112     2.518541     1.759350 
2000.833310     2.693699     2.875095   713.953429     2.778937     1.760057 
2010.837480     2.707138     3.249383   641.833522     3.144349     1.760787 
2020.891670     2.720643     3.868479   545.159168     3.622455     1.761541 
2030.996120     2.734216     4.391223   485.568321     4.190461     1.762317 
2041.151110     2.747857     5.085054   423.026689     4.767121     1.763116 
2051.356860     2.761566     5.470622   395.586463     5.189822     1.763939 
2061.613650     2.775343     5.595947   388.859983     5.273068     1.764785 
2071.921710     2.789189     5.200778   419.301495     4.971825     1.765653 
2082.281320     2.803104     4.702323   464.553301     4.429806     1.766545 
2092.692730     2.817089     3.937587   554.733263     3.832289     1.767459 
2103.156190     2.831144     3.333216   655.407314     3.297058     1.768396 
2113.671970     2.845269     2.871781   759.038913     2.872191     1.769356 
2124.240330     2.859464     2.523880   863.717707     2.562615     1.770338 
2134.861530     2.873730     2.237646   974.456537     2.351565     1.771343 
2145.535840     2.888068     2.113608  1034.554864     2.212559     1.772371 
2156.263520     2.902477     2.019100  1085.652680     2.121614     1.773421 
2167.044840     2.916958     1.941663  1132.236547     2.060613     1.774493 
2177.880060     2.931512     1.888461  1163.711667     2.017749     1.775587 
2188.769460     2.946138     1.856219  1192.252918     1.986129     1.776704 
2199.713310     2.960837     1.845772  1205.788459     1.961695     1.777842 
2210.711880     2.975609     1.902646  1176.117943     1.942272     1.779003 
2221.765440     2.990456     1.917217  1174.551306     1.926583     1.780185 
2232.874260     3.005376     1.856710  1221.203142     1.913740     1.781388 
2244.038640     3.020371     1.841145  1236.032695     1.903129     1.782613 
2255.258830     3.035441     1.837946  1242.056702     1.889327     1.783860 
2266.535120     3.050586     1.870949  1230.854351     1.881538     1.785127 
2277.867800     3.065807     1.871261  1237.346098     1.875562     1.786416 
2289.257140     3.081104     1.842865  1261.425135     1.870588     1.787725 
2300.703420     3.096477     1.833882  1273.082916     1.866451     1.789055 
2312.206940     3.111927     1.852700  1270.062158     1.863027     1.790406 
2323.767980     3.127454     1.804485  1310.251160     1.860209     1.791777 
2335.386820     3.143059     1.798349  1324.000530     1.857914     1.793168 
2347.063750     3.158741     1.852454  1292.424029     1.856074     1.794580 
2358.799070     3.174502     1.817758  1322.398682     1.854629     1.796010 
2370.593060     3.190342     1.783339  1355.479080     1.853537     1.797461 
2382.446030     3.206261     1.769630  1378.091356     1.852755     1.798931 
2394.358260     3.222259     1.788224  1371.343886     1.852251     1.800420 
2406.330050     3.238337     1.822389  1351.588938     1.851998     1.801928 
2418.361700     3.254495     1.808374  1374.826102     1.851973     1.803455 
2430.453510     3.270734     1.741487  1432.428315     1.852155     1.805000 
2442.605780     3.287055     1.773174  1417.008686     1.852530     1.806563 
2454.818810     3.303456     1.804702  1401.470421     1.853083     1.808144 
2467.092900     3.319940     1.802367  1414.991363     1.853767     1.809743 
2479.428360     3.336506     1.724478  1485.937203     1.854570     1.811360 
2491.825510     3.353154     1.811273  1425.446276     1.855600     1.812993 
2504.284630     3.369886     1.799961  1444.698167     1.856775     1.814644 
2516.806060     3.386701     1.802074  1453.363599     1.858092     1.816311 
2529.390090     3.403601     1.809001  1456.891652     1.859546     1.817994 
2542.037040     3.420584     1.772582  1497.348471     1.861138     1.819694 
2554.747220     3.437653     1.771881  1506.796740     1.862867     1.821409 
2567.520960     3.454806     1.789481  1502.261158     1.864736     1.823140 
2580.358560     3.472046     1.808970  1496.651108     1.866749     1.824885 
2593.260360     3.489371     1.806533  1507.733017     1.868912     1.826645 
2606.226660     3.506783     1.791319  1530.227397     1.867269     1.828420 
2619.257790     3.524282     1.749406  1576.697973     1.869226     1.830209 
2632.354080     3.541868     1.810911  1536.446549     1.872018     1.832011 
2645.515850     3.559542     1.794354  1557.974122     1.875017     1.833827 
2658.743430     3.577305     1.796405  1569.119903     1.878241     1.835656 
2672.037150     3.595156     1.778487  1594.415939     1.881724     1.837497 
2685.397330     3.613096     1.817715  1572.011670     1.885505     1.839350 
2698.824320     3.631125     1.852544  1554.533647     1.889639     1.841216 
2712.318440     3.649245     1.845091  1572.550323     1.894207     1.843092 
2725.880030     3.667455     1.839414  1586.123558     1.898552     1.844980 
2739.509430     3.685756     1.896579  1550.319251     1.904339     1.846878 
2753.206980     3.704149     1.861393  1590.355502     1.911187     1.848786 
2766.973020     3.722633     1.867947  1595.985809     1.919558     1.850705 
2780.807880     3.741210     1.890709  1589.314620     1.930294     1.852632 
2794.711920     3.759879     1.904786  1588.845860     1.944749     1.854568 
2808.685480     3.778642     1.874407  1623.962481     1.964888     1.856513 
2822.728910     3.797498     1.965254  1560.491087     1.993221     1.858465 
2836.842550     3.816448     2.034758  1520.187139     2.032401     1.860425 
2851.026760     3.835493     2.173445  1436.127419     2.084364     1.862392 
2865.281900     3.854633     2.244487  1400.931229     2.148934     1.864365 
2879.608310     3.873869     2.376247  1335.117813     2.221462     1.866345 
2894.006350     3.893201     2.511483  1273.551821     2.289434     1.868330 
2908.476380     3.912629     2.565862  1253.826365     2.332360     1.870319 
2923.018760     3.932154     2.557261  1266.783376     2.333456     1.872314 
2937.633860     3.951777     2.505583  1299.595101     2.295498     1.874312 
2952.322030     3.971497     2.383153  1374.338894     2.236872     1.876313 
2967.083640     3.991316     2.286109  1440.141411     2.175898     1.878317 
2981.919050     4.011234     2.192482  1509.788860     2.123492     1.880324 
2996.828650     4.031252     2.154153  1546.445449     2.084137     1.882332 
3011.812790     4.051369     2.066399  1619.662265     2.058152     1.884342 
3026.871860     4.071587     2.029334  1659.900540     2.043669     1.886352 
3042.006220     4.091906     2.019297  1677.375651     2.038115     1.888362 
3057.216250     4.112326     1.985198  1716.938344     2.039121     1.890371 
3072.502330     4.132848     2.033932  1687.191532     2.045019     1.892380 
3087.864840     4.153472     2.035560  1698.294175     2.054812     1.894386 
3103.304160     4.174200     2.034446  1706.770443     2.068132     1.896390 
3118.820680     4.195031     2.012461  1734.464425     2.085125     1.898391 
3134.414790     4.215966     2.020258  1738.116609     2.106346     1.900389 
3150.086860     4.237005     2.089576  1693.712299     2.132773     1.902382 
3165.837300     4.258150     2.119292  1682.501264     2.166174     1.904370 
3181.666480     4.279400     2.133076  1680.118696     2.209718     1.906352 
3197.574810     4.300756     2.225252  1621.862487     2.267215     1.908329 
3213.562690     4.322219     2.307173  1574.755197     2.350555     1.910298 
3229.630500     4.343788     2.465608  1484.396433     2.473741     1.912260 
3245.778650     4.365466     2.626291  1402.745159     2.656776     1.914214 
3262.007550     4.387252     2.882361  1287.722755     2.925378     1.916158 
3278.317590     4.409146     3.248695  1150.903050     3.305862     1.918093 
3294.709170     4.431150     3.784730   995.929123     3.816502     1.920018 
3311.182720     4.453263     4.393648   864.164636     4.450973     1.921932 
3327.738630     4.475487     5.110805   748.178471     5.154762     1.923834 
3344.377330     4.497822     5.721601   672.413660     5.792530     1.925724 
3361.099210     4.520268     6.033494   641.239126     6.154631     1.927600 
3377.904710     4.542827     6.010864   646.821532     6.084820     1.929463 
3394.794230     4.565498     5.544648   704.151254     5.625002     1.931311 
3411.768200     4.588282     4.900743   799.526802     4.960900     1.933144 
3428.827040     4.611180     4.194540   937.083529     4.271727     1.934960 
3445.971180     4.634192     3.611474  1091.356996     3.666047     1.936760 
3463.201040     4.657319     3.193184  1237.881627     3.187300     1.938542 
3480.517040     4.680561     2.837090  1397.283615     2.837271     1.940306 
3497.919630     4.703920     2.550363  1558.828025     2.595560     1.942051 
3515.409220     4.727395     2.413585  1651.456468     2.434268     1.943776 
3532.986270     4.750987     2.323521  1723.214658     2.327409     1.945481 
3550.651200     4.774697     2.269007  1770.014063     2.255375     1.947164 
3568.404460     4.798525     2.249905  1792.789128     2.204658     1.948825 
3586.246480     4.822472     2.204179  1835.908967     2.167227     1.950463 
3604.177710     4.846539     2.189678  1855.073986     2.138478     1.952077 
3622.198600     4.870726     2.185120  1868.310172     2.115809     1.953667 
3640.309590     4.895033     2.146369  1908.234602     2.097508     1.955231 
3658.511140     4.919462     2.150823  1911.688641     2.082528     1.956770 
3676.803700     4.944013     2.170057  1901.041196     2.070189     1.958282 
3695.187720     4.968686     2.113137  1956.226943     2.059913     1.959766 
3713.663660     4.993482     2.154990  1928.092437     2.051313     1.961222 
3732.231970     5.018402     2.060449  2019.789021     2.044084     1.962648 
3750.893130     5.043447     2.110364  1978.105133     2.037969     1.964045 
3769.647600     5.068616     2.072084  2020.540836     2.032790     1.965411 
3788.495840     5.093911     2.066433  2032.737149     2.028376     1.966745 
3807.438320     5.119332     2.037916  2066.683062     2.024616     1.968047 
3826.475510     5.144880     2.054640  2055.044692     2.021396     1.969316 
3845.607890     5.170556     2.030860  2084.972199     2.018639     1.970551 
3864.835920     5.196360     2.070801  2050.121637     2.016272     1.971752 
3884.160100     5.222292     2.064871  2062.081425     2.014235     1.972917 
3903.580900     5.248354     2.083468  2047.108119     2.012485     1.974046 
3923.098810     5.274546     2.066834  2067.607870     2.010974     1.975137 
3942.714300     5.300869     2.042398  2099.018568     2.009670     1.976191 
3962.427870     5.327323     2.055162  2089.815025     2.008544     1.977207 
3982.240010     5.353908     2.034484  2114.783909     2.007568     1.978183 
4002.151210     5.380627     2.059802  2094.013409     2.006720     1.979119 
4022.161970     5.407479     2.041345  2114.488294     2.005982     1.980015 
4042.272780     5.434465     2.034226  2127.681831     2.005336     1.980868 
4062.484140     5.461585     2.027091  2139.579338     2.004768     1.981680 
4082.796560     5.488841     2.013724  2158.078686     2.004265     1.982449 
4103.210550     5.516233     2.049342  2124.051261     2.003814     1.983174 
4123.726600     5.543762     2.049436  2127.042082     2.003407     1.983854 
4144.345230     5.571427     2.025370  2152.573277     2.003033     1.984490 
4165.066960     5.599231     2.030216  2150.884464     2.002686     1.985079 
4185.892290     5.627174     2.002455  2184.176508     2.002357     1.985622 
4206.821760     5.655256     2.034727  2149.347098     2.002040     1.986118 
4227.855860     5.683478     1.999734  2190.777496     2.001730     1.986566 
4248.995140     5.711841     2.044359  2145.619216     2.001421     1.986966 
4270.240120     5.740345     1.989023  2206.712635     2.001108     1.987316 
4291.591320     5.768992     1.991982  2204.578752     2.000787     1.987617 
4313.049280     5.797781     2.006422  2188.689205     2.000455     1.987867 
4334.614520     5.826715     1.983765  2215.988407     2.000106     1.988066 
4356.287600     5.855792     2.005114  2193.355598     1.999738     1.988214 
4378.069030     5.885015     1.993749  2206.397537     1.999349     1.988310 
4399.959380     5.914383     2.009724  2188.629818     1.998935     1.988353 
4421.959180     5.943898     2.008899  2189.721706     1.998493     1.988342 
4444.068970     5.973560     1.997589  2201.619237     1.998021     1.988278 
4466.289320     6.003370     2.006948  2191.967456     1.997518     1.988160 
4488.620760     6.033329     2.001556  2196.500215     1.996980     1.987987 
4511.063870     6.063437     1.971545  2230.094252     1.996407     1.987759 
4533.619190     6.093695     1.943276  2262.591101     1.995793     1.987475 
4556.287280     6.124105     2.003830  2193.766544     1.994894     1.987136 
4579.068720     6.154666     1.986530  2211.559537     1.994181     1.986740 
4601.964060     6.185379     1.969478  2224.791704     1.993450     1.986287 
4624.973880     6.216246     1.974311  2221.372562     1.992679     1.985777 
4648.098750     6.247266     1.963671  2231.982671     1.991865     1.985209 
4671.339250     6.278441     1.911295  2287.378551     1.991005     1.984584 
4694.695940     6.309772     1.959572  2230.304894     1.990098     1.983901 
4718.169420     6.341259     1.938368  2252.557447     1.989143     1.983159 
4741.760270     6.372904     1.980000  2202.483105     1.988139     1.982359 
4765.469070     6.404705     1.972168  2209.734366     1.987086     1.981500 
4789.296420     6.436666     1.967729  2211.222604     1.985983     1.980582 
4813.242900     6.468786     1.959284  2215.124922     1.984829     1.979605 
4837.309110     6.501066     1.981347  2189.994293     1.983624     1.978569 
4861.495660     6.533507     1.969520  2199.284379     1.982367     1.977474 
4885.803140     6.566110     1.924758  2244.494707     1.981057     1.976320 
4910.232150     6.598876     1.917518  2251.072149     1.979695     1.975107 
4934.783310     6.631805     1.924974  2236.390567     1.978280     1.973834 
4959.457230     6.664898     1.975036  2178.418476     1.976812     1.972502 
4984.254520     6.698156     1.974274  2171.156789     1.975290     1.971111 
5009.175790     6.731581     1.959212  2184.772764     1.973714     1.969662 
5034.221670     6.765171     1.941124  2199.680486     1.972085     1.968153 
5059.392780     6.798930     1.930403  2207.606471     1.970402     1.966586 
5084.689740     6.832856     1.930048  2202.559596     1.968665     1.964961 
5110.113190     6.866952     1.977616  2143.519720     1.966875     1.963277 
5135.663750     6.901218     1.958417  2159.962685     1.965030     1.961537 
5161.342070     6.935655     1.930410  2184.572624     1.963133     1.959738 
5187.148780     6.970263     1.951090  2155.206277     1.961182     1.957883 
5213.084530     7.005044     1.932420  2169.724980     1.959179     1.955972 
5239.149950     7.039999     1.928746  2168.738907     1.957123     1.954004 
5265.345700     7.075127     1.911536  2181.720546     1.953191     1.951982 
5291.672430     7.110431     1.964040  2116.033179     1.950093     1.949904 
5318.130790     7.145911     1.946312  2127.974328     1.947805     1.947773 
5344.721440     7.181568     1.987804  2076.731190     1.945593     1.945588 
5371.445050     7.217403     1.939152  2122.407629     1.943350     1.943350 
5398.302280     7.253416     1.914351  2140.838760     1.941060     1.941060 
5425.293790     7.289609     1.914280  2133.200337     1.938719     1.938719 
5452.420260     7.325982     1.910719  2129.777753     1.936328     1.936328 
5479.682360     7.362537     1.941021  2088.955477     1.933888     1.933888 
5507.080770     7.399274     1.903999  2120.803017     1.931399     1.931399 
5534.616170     7.436194     1.933691  2081.718168     1.928863     1.928863 
5562.289250     7.473298     1.910593  2097.878497     1.926280     1.926280 
5590.100700     7.510587     1.893038  2107.539786     1.923653     1.923653 
5618.051200     7.548062     1.896220  2093.352388     1.920982     1.920982 
5646.141460     7.585724     1.873766  2109.518807     1.918268     1.918268 
5674.372170     7.623574     1.880856  2093.057424     1.915512     1.915512 
5702.744030     7.661612     1.865947  2098.793557     1.912717     1.912717 
5731.257750     7.699840     1.891550  2062.231256     1.909882     1.909882 
5759.914040     7.738259     1.899954  2042.335366     1.907011     1.907011 
5788.713610     7.776869     1.908114  2024.386362     1.904104     1.904104 
5817.657180     7.815671     1.879447  2045.749115     1.901163     1.901163 
5846.745460     7.854667     1.916308  1995.724310     1.898189     1.898189 
5875.979190     7.893858     1.912100  1991.921008     1.895184     1.895184 
5905.359080     7.933243     1.883697  2010.354528     1.892150     1.892150 
5934.885880     7.972825     1.897651  1985.103824     1.889089     1.889089 
5964.560310     8.012605     1.860105  2011.404147     1.886002     1.886002 
5994.383110     8.052582     1.891001  1967.698112     1.882891     1.882891 
6024.355030     8.092759     1.874714  1974.215214     1.879759     1.879759 
6054.476800     8.133136     1.824632  2016.134002     1.876607     1.876607 
6084.749190     8.173715     1.847204  1979.103181     1.873437     1.873437 
6115.172930     8.214495     1.898561  1915.916659     1.870251     1.870251 
6145.748800     8.255479     1.892666  1910.179999     1.867051     1.867051 
6176.477540     8.296667     1.913200  1878.582476     1.863841     1.863841 
6207.359930     8.338061     1.913131  1866.259051     1.860621     1.860621 
6238.396730     8.379660     1.892667  1875.724548     1.857394     1.857394 
6269.588710     8.421467     1.831327  1924.590488     1.854162     1.854162 
6300.936650     8.463483     1.840251  1903.709654     1.850929     1.850929 
6332.441340     8.505707     1.867265  1862.977200     1.847695     1.847695 
6364.103540     8.548143     1.865642  1850.306826     1.844464     1.844464 
6395.924060     8.590789     1.868996  1837.065876     1.841238     1.841238 
6427.903680     8.633648     1.835829  1857.250753     1.838019     1.838019 
6460.043200     8.676721     1.845193  1833.431983     1.834811     1.834811 
6492.343420     8.720009     1.821278  1843.843484     1.831615     1.831615 
6524.805130     8.763512     1.799972  1851.957061     1.828434     1.828434 
6557.429160     8.807232     1.831051  1807.274760     1.825271     1.825271 
6590.216310     8.851169     1.855744  1769.702831     1.822129     1.822129 
6623.167390     8.895326     1.831193  1782.177316     1.819010     1.819010 
6656.283220     8.939703     1.870005  1730.705653     1.815917     1.815917 
6689.564640     8.984301     1.806261  1779.273745     1.812852     1.812852 
6723.012460     9.029121     1.871463  1702.844075     1.809818     1.809818 
6756.627530     9.074164     1.842341  1717.583081     1.806818     1.806818 
6790.410660     9.119432     1.817260  1724.959968     1.803855     1.803855 
6824.362720     9.164925     1.801445  1727.108371     1.800931     1.800931 
6858.484530     9.210645     1.786377  1725.807090     1.798048     1.798048 
6892.776950     9.256593     1.824665  1676.105456     1.795211     1.795211 
6927.240840     9.302770     1.790362  1693.309480     1.792420     1.792420 
6961.877040     9.349176     1.804962  1666.799686     1.789680     1.789680 
6996.686430     9.395814     1.845249  1614.262976     1.786991     1.786991 
7031.669860     9.442685     1.814072  1631.548947     1.784357     1.784357 
7066.828210     9.489789     1.776173  1650.662148     1.781781     1.781781 
7102.162350     9.537127     1.815296  1601.005273     1.779264     1.779264 
7137.673160     9.584701     1.805603  1595.704030     1.776810     1.776810 
7173.361530     9.632512     1.763495  1619.067956     1.774419     1.774419 
7209.228330     9.680562     1.783804  1585.989648     1.772096     1.772096 
7245.274480     9.728851     1.843201  1521.962093     1.769840     1.769840 
7281.500850     9.777380     1.751177  1587.224538     1.767656     1.767656 
7317.908350     9.826151     1.804199  1526.269988     1.765543     1.765543 
7354.497890     9.875165     1.745911  1561.269327     1.763505     1.763505 
7391.270380     9.924423     1.728144  1563.313280     1.761543     1.761543 
7428.226740     9.973926     1.777998  1505.564526     1.759658     1.759658 
7465.367870    10.023676     1.740063  1524.627978     1.757852     1.757852 
7502.694710    10.073674     1.768655  1486.119369     1.756125     1.756125 
7540.208180    10.123921     1.729671  1503.629242     1.754479     1.754479 
7577.909220    10.174418     1.764459  1461.061206     1.752915     1.752915 
7615.798770    10.225167     1.787040  1426.748483     1.751432     1.751432 
7653.877760    10.276168     1.773597  1424.014724     1.750032     1.750032 
7692.147150    10.327423     1.759758  1421.210587     1.748714     1.748714 
7730.607890    10.378934     1.794337  1381.610619     1.747479     1.747479 
7769.260930    10.430701     1.807437  1358.468301     1.746325     1.746325 
7808.107230    10.482726     1.738707  1396.526576     1.745252     1.745252 
7847.147770    10.535010     1.781915  1348.846269     1.744259     1.744259 
7886.383510    10.587554     1.728751  1376.927728     1.743344     1.743344 
7925.815420    10.640360     1.742565  1351.162701     1.742506     1.742506 
7965.444500    10.693429     1.764027  1320.862143     1.741743     1.741743 
8005.271720    10.746762     1.738736  1326.870706     1.741051     1.741051 
8045.298080    10.800360     1.749236  1306.337680     1.740428     1.740428 
8085.524570    10.854226     1.769640  1276.356106     1.739871     1.739871 
8125.952200    10.908360     1.749488  1278.198484     1.739375     1.739375 
8166.581960    10.962763     1.707016  1295.927945     1.738937     1.738937 
8207.414870    11.017437     1.712208  1278.213107     1.738550     1.738550 
8248.451940    11.072383     1.727700  1251.883139     1.738211     1.738211 
8289.694200    11.127603     1.737095  1231.021917     1.737911     1.737911 
8331.142670    11.183098     1.747134  1210.805054     1.737645     1.737645 
8372.798390    11.238869     1.768829  1183.485181     1.737406     1.737406 
8414.662380    11.294918     1.744876  1184.738540     1.737185     1.737185 
8456.735690    11.351246     1.715733  1190.120023     1.736973     1.736973 
8499.019370    11.407854     1.748350  1155.587788     1.736762     1.736762 
8541.514460    11.464744     1.733655  1151.602263     1.736539     1.736539 
8584.222040    11.521917     1.669129  1181.524390     1.736295     1.736295 
8627.143150    11.579375     1.719356  1134.469357     1.736017     1.736017 
8670.278860    11.637118     1.715832  1123.537340     1.735692     1.735692 
8713.630260    11.695149     1.712071  1111.915993     1.735305     1.735305 
8757.198410    11.753469     1.710332  1100.836260     1.734843     1.734843 
8800.984400    11.812080     1.680721  1107.700465     1.734289     1.734289 
8844.989320    11.870982     1.696108  1084.634626     1.733625     1.733625 
8889.214270    11.930177     1.736326  1047.107833     1.732834     1.732834 
8933.660340    11.989667     1.687590  1064.176816     1.731895     1.731895 
8978.328640    12.049452     1.685364  1053.451020     1.730788     1.730788 
9023.220290    12.109536     1.684085  1042.203899     1.729491     1.729491 
9068.336390    12.169918     1.748974   991.639651     1.727979     1.727979 
9113.678070    12.230601     1.702152  1007.177989     1.726229     1.726229 
9159.246460    12.291586     1.746168   968.387864     1.724212     1.724212 
9205.042690    12.352874     1.710905   977.028365     1.721901     1.721901 
9251.067900    12.414467     1.639055  1006.888458     1.719267     1.719267 
9297.323240    12.476367     1.681131   969.999695     1.716277     1.716277 
9343.809860    12.538575     1.671295   963.563839     1.712897     1.712897 
9390.528910    12.601092     1.642731   967.497080     1.709094     1.709094 
9437.481550    12.663921     1.699023   924.892399     1.704829     1.704829 
9484.668960    12.727062     1.709811   905.774500     1.700063     1.700063 
9532.092310    12.790517     1.676751   911.174798     1.694755     1.694755 
9579.752770    12.854288     1.670253   902.535424     1.688860     1.688860 
9627.651530    12.918376     1.689397   881.653894     1.682333     1.682333 
9675.789790    12.982783     1.699157   864.989826     1.675126     1.675126 
9724.168740    13.047510     1.635798   885.134934     1.667187     1.667187 
9772.789580    13.112560     1.707544   836.635268     1.658462     1.658462 
9821.653530    13.177933     1.674526   841.154092     1.648896     1.648896 
9870.761800    13.243631     1.678485   828.360474     1.638429     1.638429 
9920.115610    13.309656     1.712677   802.568454     1.627000     1.627000 
9969.716180    13.376010     1.653251   820.009617     1.614542     1.614542 
10019.564770    13.442693     1.666361   802.328411     1.600987     1.600987 
#######	End powder diffraction data	#######


#######	Begin powder diffraction data	#######
data_POL126527-b_2-TOF.dat_0
_pd_block_id	POL126527-b_2-TOF.dat_0
_pd_calc_method	Rietveld
_diffrn_radiation_probe	neutron
_pd_instr_special_details	POLARIS_Diffractometer_at_ISIS
_pd_meas_scan_method	tof
_refine_ls_goodness_of_fit_all	4.22566
_pd_proc_ls_prof_R_factor	0.04103
_pd_proc_ls_prof_wR_factor	0.05346
_pd_proc_ls_prof_wR_expected	0.01265
loop_
	_pd_phase_id
	_pd_phase_block_id
	_pd_phase_mass_%
1	LSFM_reduced_cubic_0	85.431(5)
2	LSFM_reduced_magnetic_only_0	14.569(5)
loop_
	_refln_index_h
	_refln_index_k
	_refln_index_l
	_pd_refln_phase_id
	_refln_d_spacing
	_refln_F_squared_calc
	_refln_F_squared_meas
   1    0    0 1    3.906883     0.671571     0.777329
   1    1    0 1    2.762583    14.997883    15.599094
   1    1    1 1    2.255640    51.591706    52.590494
   2    0    0 1    1.953442    95.209312    92.415801
   2    1    0 1    1.747211     3.624403     3.596662
   2    1    1 1    1.594978    49.340325    47.650853
   2    2    0 1    1.381292   144.078713   143.967529
   2    2    1 1    1.302294     3.578069     3.943559
   2    2    2 1    1.127820    73.342520    73.845332
   3    0    0 1    1.302294     0.367784     0.405353
   3    1    0 1    1.235465    24.324207    24.666227
   3    1    1 1    1.177970    67.917474    70.010894
   3    2    0 1    1.083574     0.243704     0.254150
   3    2    1 1    1.044158    72.217038    71.524921
   3    2    2 1    0.947558     0.003728     0.003648
   3    3    0 1    0.920861    12.880866    12.969337
   3    3    1 1    0.896300    26.673946    28.188467
   3    3    2 1    0.832950    32.658161    33.080484
   3    3    3 1    0.751880     3.082663     2.972059
   4    0    0 1    0.976721    49.199769    46.280533
   4    1    0 1    0.947558     6.082885     5.952904
   4    1    1 1    0.920861    79.158339    79.702031
   4    2    0 1    0.873606   150.397742   151.152491
   4    2    1 1    0.852552     8.187286     8.564488
   4    2    2 1    0.797489   117.226463   115.673906
   4    3    0 1    0.781377     0.689820     0.707295
   4    3    1 1    0.766203   104.906173   104.681557
   4    3    2 1    0.725490     1.279796     1.212553
   4    4    0 1    0.690646    40.135605    39.210232
   4    4    1 1    0.680101     2.138701     2.222660
   5    0    0 1    0.781377     1.886896     1.934695
   5    1    0 1    0.766203    15.558432    15.525119
   5    1    1 1    0.751880    18.018994    17.372482
   5    2    0 1    0.725490     3.180001     3.012918
   5    2    1 1    0.713296    42.776248    40.469703
   5    2    2 1    0.680101     1.186813     1.233404
   0    0    2 2    6.766920     0.000000     0.000000
   0    0    3 2    4.511280     0.000000     0.000000
   0    0    4 2    3.383460     0.000000     0.000000
   0    0    5 2    2.706768     0.000000     0.000000
   0    0    6 2    2.255640     0.000000     0.000000
   0    0    7 2    1.933406     0.000000     0.000000
   0    0    8 2    1.691730     0.000000     0.000000
   0    0    9 2    1.503760     0.000000     0.000000
   0    0   10 2    1.353384     0.000000     0.000000
   0    0   11 2    1.230349     0.000000     0.000000
   0    0   12 2    1.127820     0.000000     0.000000
   0    0   13 2    1.041065     0.000000     0.000000
   0    0   14 2    0.966703     0.000000     0.000000
   0    0   15 2    0.902256     0.000000     0.000000
   0    0   16 2    0.845865     0.000000     0.000000
   0    0   17 2    0.796108     0.000000     0.000000
   0    0   18 2    0.751880     0.000000     0.000000
   0    0   19 2    0.712307     0.000000     0.000000
   0    0   20 2    0.676692     0.000000     0.000000
   1    0  -19 2    0.704544     0.000000     0.000000
   1    0  -18 2    0.742766     0.000000     0.000000
   1    0  -17 2    0.785313     0.000563     0.000574
   1    0  -16 2    0.832950     0.000000     0.000000
   1    0  -15 2    0.886631     0.000000     0.000000
   1    0  -14 2    0.947558     0.000000     0.000000
   1    0  -13 2    1.017266     0.000000     0.000000
   1    0  -12 2    1.097739     0.000000     0.000000
   1    0  -11 2    1.191588     0.027699     0.028771
   1    0  -10 2    1.302294     0.000000     0.000000
   1    0   -9 2    1.434584     0.000000     0.000000
   1    0   -8 2    1.594978     0.000000     0.000000
   1    0   -7 2    1.792601     0.000000     0.000000
   1    0   -6 2    2.040303     0.000000     0.000000
   1    0   -5 2    2.355939     0.739626     0.802969
   1    0   -4 2    2.762583     0.000000     0.000000
   1    0   -3 2    3.282438     0.000000     0.000000
   1    0   -2 2    3.906883     0.000000     0.000000
   1    0   -1 2    4.511280     0.000000     0.000000
   1    0    0 2    4.784935     0.000000     0.000000
   1    0    1 2    4.511280     4.659654     4.430373
   1    0    2 2    3.906883     0.000000     0.000000
   1    0    3 2    3.282438     0.000000     0.000000
   1    0    4 2    2.762583     0.000000     0.000000
   1    0    5 2    2.355939     0.000000     0.000000
   1    0    6 2    2.040303     0.000000     0.000000
   1    0    7 2    1.792601     0.256415     0.252919
   1    0    8 2    1.594978     0.000000     0.000000
   1    0    9 2    1.434584     0.000000     0.000000
   1    0   10 2    1.302294     0.000000     0.000000
   1    0   11 2    1.191588     0.000000     0.000000
   1    0   12 2    1.097739     0.000000     0.000000
   1    0   13 2    1.017266     0.008424     0.008321
   1    0   14 2    0.947558     0.000000     0.000000
   1    0   15 2    0.886631     0.000000     0.000000
   1    0   16 2    0.832950     0.000000     0.000000
   1    0   17 2    0.785313     0.000000     0.000000
   1    0   18 2    0.742766     0.000000     0.000000
   1    0   19 2    0.704544     0.000101     0.000096
   2   -1    0 2    2.762583     0.000000     0.000000
   2   -1    1 2    2.706768     0.000000     0.000000
   2   -1    2 2    2.557655     0.000000     0.000000
   2   -1    3 2    2.355939     4.437755     4.817815
   2   -1    4 2    2.139888     0.000000     0.000000
   2   -1    5 2    1.933406     0.000000     0.000000
   2   -1    6 2    1.747211     0.000000     0.000000
   2   -1    7 2    1.584016     0.000000     0.000000
   2   -1    8 2    1.442712     0.000000     0.000000
   2   -1    9 2    1.320768     0.320943     0.362420
   2   -1   10 2    1.215375     0.000000     0.000000
   2   -1   11 2    1.123924     0.000000     0.000000
   2   -1   12 2    1.044158     0.000000     0.000000
   2   -1   13 2    0.974187     0.000000     0.000000
   2   -1   14 2    0.912451     0.000000     0.000000
   2   -1   15 2    0.857672     0.009861     0.010333
   2   -1   16 2    0.808802     0.000000     0.000000
   2   -1   17 2    0.764978     0.000000     0.000000
   2   -1   18 2    0.725490     0.000000     0.000000
   2   -1   19 2    0.689748     0.000000     0.000000
   2    0  -19 2    0.682692     0.000211     0.000216
   2    0  -18 2    0.717292     0.000000     0.000000
   2    0  -17 2    0.755385     0.000000     0.000000
   2    0  -16 2    0.797489     0.000000     0.000000
   2    0  -15 2    0.844218     0.000000     0.000000
   2    0  -14 2    0.896300     0.000000     0.000000
   2    0  -13 2    0.954603     0.019311     0.018721
   2    0  -12 2    1.020152     0.000000     0.000000
   2    0  -11 2    1.094146     0.000000     0.000000
   2    0  -10 2    1.177970     0.000000     0.000000
   2    0   -9 2    1.273157     0.000000     0.000000
   2    0   -8 2    1.381292     0.000000     0.000000
   2    0   -7 2    1.503760     0.442924     0.441971
   2    0   -6 2    1.641219     0.000000     0.000000
   2    0   -5 2    1.792601     0.000000     0.000000
   2    0   -4 2    1.953441     0.000000     0.000000
   2    0   -3 2    2.113631     0.000000     0.000000
   2    0   -2 2    2.255640     0.000000     0.000000
   2    0   -1 2    2.355939     2.958503     3.211876
   2    0    0 2    2.392467     0.000000     0.000000
   2    0    1 2    2.355939     0.000000     0.000000
   2    0    2 2    2.255640     0.000000     0.000000
   2    0    3 2    2.113631     0.000000     0.000000
   2    0    4 2    1.953442     0.000000     0.000000
   2    0    5 2    1.792601     1.025660     1.011677
   2    0    6 2    1.641219     0.000000     0.000000
   2    0    7 2    1.503760     0.000000     0.000000
   2    0    8 2    1.381292     0.000000     0.000000
   2    0    9 2    1.273157     0.000000     0.000000
   2    0   10 2    1.177970     0.000000     0.000000
   2    0   11 2    1.094146     0.060121     0.063367
   2    0   12 2    1.020152     0.000000     0.000000
   2    0   13 2    0.954603     0.000000     0.000000
   2    0   14 2    0.896300     0.000000     0.000000
   2    0   15 2    0.844218     0.000000     0.000000
   2    0   16 2    0.797489     0.000000     0.000000
   2    0   17 2    0.755385     0.001299     0.001262
   2    0   18 2    0.717292     0.000000     0.000000
   2    0   19 2    0.682692     0.000000     0.000000
   3   -1  -18 2    0.694271     0.000000     0.000000
   3   -1  -17 2    0.728637     0.002572     0.002433
   3   -1  -16 2    0.766203     0.000000     0.000000
   3   -1  -15 2    0.807361     0.000000     0.000000
   3   -1  -14 2    0.852552     0.000000     0.000000
   3   -1  -13 2    0.902256     0.000000     0.000000
   3   -1  -12 2    0.956987     0.000000     0.000000
   3   -1  -11 2    1.017266     0.117942     0.116500
   3   -1  -10 2    1.083574     0.000000     0.000000
   3   -1   -9 2    1.156274     0.000000     0.000000
   3   -1   -8 2    1.235465     0.000000     0.000000
   3   -1   -7 2    1.320768     0.000000     0.000000
   3   -1   -6 2    1.411000     0.000000     0.000000
   3   -1   -5 2    1.503760     1.550235     1.546899
   3   -1   -4 2    1.594978     0.000000     0.000000
   3   -1   -3 2    1.678666     0.000000     0.000000
   3   -1   -2 2    1.747211     0.000000     0.000000
   3   -1   -1 2    1.792601     0.000000     0.000000
   3   -1    0 2    1.808535     0.000000     0.000000
   3   -1    1 2    1.792601     3.589810     3.540868
   3   -1    2 2    1.747211     0.000000     0.000000
   3   -1    3 2    1.678666     0.000000     0.000000
   3   -1    4 2    1.594978     0.000000     0.000000
   3   -1    5 2    1.503760     0.000000     0.000000
   3   -1    6 2    1.411000     0.000000     0.000000
   3   -1    7 2    1.320768     0.748867     0.845647
   3   -1    8 2    1.235465     0.000000     0.000000
   3   -1    9 2    1.156274     0.000000     0.000000
   3   -1   10 2    1.083574     0.000000     0.000000
   3   -1   11 2    1.017266     0.000000     0.000000
   3   -1   12 2    0.956987     0.000000     0.000000
   3   -1   13 2    0.902256     0.039287     0.041532
   3   -1   14 2    0.852552     0.000000     0.000000
   3   -1   15 2    0.807361     0.000000     0.000000
   3   -1   16 2    0.766203     0.000000     0.000000
   3   -1   17 2    0.728637     0.000000     0.000000
   3   -1   18 2    0.694271     0.000000     0.000000
   3    0  -18 2    0.680101     0.000000     0.000000
   3    0  -17 2    0.712307     0.000000     0.000000
   3    0  -16 2    0.747281     0.000000     0.000000
   3    0  -15 2    0.785313     0.005063     0.005167
   3    0  -14 2    0.826711     0.000000     0.000000
   3    0  -13 2    0.871791     0.000000     0.000000
   3    0  -12 2    0.920861     0.000000     0.000000
   3    0  -11 2    0.974187     0.000000     0.000000
   3    0  -10 2    1.031946     0.000000     0.000000
   3    0   -9 2    1.094146     0.135272     0.142576
   3    0   -8 2    1.160517     0.000000     0.000000
   3    0   -7 2    1.230349     0.000000     0.000000
   3    0   -6 2    1.302294     0.000000     0.000000
   3    0   -5 2    1.374153     0.000000     0.000000
   3    0   -4 2    1.442712     0.000000     0.000000
   3    0   -3 2    1.503760     0.996580     0.994435
   3    0   -2 2    1.552438     0.000000     0.000000
   3    0   -1 2    1.584016     0.000000     0.000000
   3    0    0 2    1.594978     0.000000     0.000000
   3    0    1 2    1.584016     0.000000     0.000000
   3    0    2 2    1.552438     0.000000     0.000000
   3    0    3 2    1.503760     0.996580     0.994435
   3    0    4 2    1.442712     0.000000     0.000000
   3    0    5 2    1.374153     0.000000     0.000000
   3    0    6 2    1.302294     0.000000     0.000000
   3    0    7 2    1.230349     0.000000     0.000000
   3    0    8 2    1.160517     0.000000     0.000000
   3    0    9 2    1.094146     0.135272     0.142576
   3    0   10 2    1.031946     0.000000     0.000000
   3    0   11 2    0.974187     0.000000     0.000000
   3    0   12 2    0.920861     0.000000     0.000000
   3    0   13 2    0.871791     0.000000     0.000000
   3    0   14 2    0.826711     0.000000     0.000000
   3    0   15 2    0.785313     0.005063     0.005167
   3    0   16 2    0.747281     0.000000     0.000000
   3    0   17 2    0.712307     0.000000     0.000000
   3    0   18 2    0.680101     0.000000     0.000000
   4   -2    0 2    1.381292     0.000000     0.000000
   4   -2    1 2    1.374153     0.000000     0.000000
   4   -2    2 2    1.353384     0.000000     0.000000
   4   -2    3 2    1.320768     1.283771     1.449680
   4   -2    4 2    1.278828     0.000000     0.000000
   4   -2    5 2    1.230349     0.000000     0.000000
   4   -2    6 2    1.177970     0.000000     0.000000
   4   -2    7 2    1.123924     0.000000     0.000000
   4   -2    8 2    1.069944     0.000000     0.000000
   4   -2    9 2    1.017266     0.202186     0.199714
   4   -2   10 2    0.966703     0.000000     0.000000
   4   -2   11 2    0.918737     0.000000     0.000000
   4   -2   12 2    0.873606     0.000000     0.000000
   4   -2   13 2    0.831377     0.000000     0.000000
   4   -2   14 2    0.792008     0.000000     0.000000
   4   -2   15 2    0.755385     0.007791     0.007572
   4   -2   16 2    0.721356     0.000000     0.000000
   4   -2   17 2    0.689748     0.000000     0.000000
   4   -1  -17 2    0.682692     0.000000     0.000000
   4   -1  -16 2    0.713296     0.000000     0.000000
   4   -1  -15 2    0.746145     0.000000     0.000000
   4   -1  -14 2    0.781377     0.000000     0.000000
   4   -1  -13 2    0.819105     0.025059     0.025476
   4   -1  -12 2    0.859400     0.000000     0.000000
   4   -1  -11 2    0.902256     0.000000     0.000000
   4   -1  -10 2    0.947558     0.000000     0.000000
   4   -1   -9 2    0.995028     0.000000     0.000000
   4   -1   -8 2    1.044158     0.000000     0.000000
   4   -1   -7 2    1.094146     0.390785     0.411887
   4   -1   -6 2    1.143818     0.000000     0.000000
   4   -1   -5 2    1.191588     0.000000     0.000000
   4   -1   -4 2    1.235465     0.000000     0.000000
   4   -1   -3 2    1.273157     0.000000     0.000000
   4   -1   -2 2    1.302294     0.000000     0.000000
   4   -1   -1 2    1.320768     1.390752     1.570487
   4   -1    0 2    1.327102     0.000000     0.000000
   4   -1    1 2    1.320768     0.000000     0.000000
   4   -1    2 2    1.302294     0.000000     0.000000
   4   -1    3 2    1.273157     0.000000     0.000000
   4   -1    4 2    1.235465     0.000000     0.000000
   4   -1    5 2    1.191588     0.720169     0.748040
   4   -1    6 2    1.143818     0.000000     0.000000
   4   -1    7 2    1.094146     0.000000     0.000000
   4   -1    8 2    1.044158     0.000000     0.000000
   4   -1    9 2    0.995028     0.000000     0.000000
   4   -1   10 2    0.947558     0.000000     0.000000
   4   -1   11 2    0.902256     0.072961     0.077131
   4   -1   12 2    0.859400     0.000000     0.000000
   4   -1   13 2    0.819105     0.000000     0.000000
   4   -1   14 2    0.781377     0.000000     0.000000
   4   -1   15 2    0.746145     0.000000     0.000000
   4   -1   16 2    0.713296     0.000000     0.000000
   4   -1   17 2    0.682692     0.001375     0.001402
   4    0  -16 2    0.690646     0.000000     0.000000
   4    0  -15 2    0.720334     0.000000     0.000000
   4    0  -14 2    0.751880     0.000000     0.000000
   4    0  -13 2    0.785313     0.000000     0.000000
   4    0  -12 2    0.820610     0.000000     0.000000
   4    0  -11 2    0.857672     0.026295     0.027554
   4    0  -10 2    0.896300     0.000000     0.000000
   4    0   -9 2    0.936155     0.000000     0.000000
   4    0   -8 2    0.976721     0.000000     0.000000
   4    0   -7 2    1.017266     0.000000     0.000000
   4    0   -6 2    1.056815     0.000000     0.000000
   4    0   -5 2    1.094146     0.240483     0.253469
   4    0   -4 2    1.127820     0.000000     0.000000
   4    0   -3 2    1.156274     0.000000     0.000000
   4    0   -2 2    1.177970     0.000000     0.000000
   4    0   -1 2    1.191588     0.000000     0.000000
   4    0    0 2    1.196234     0.000000     0.000000
   4    0    1 2    1.191588     0.443181     0.460332
   4    0    2 2    1.177970     0.000000     0.000000
   4    0    3 2    1.156274     0.000000     0.000000
   4    0    4 2    1.127820     0.000000     0.000000
   4    0    5 2    1.094146     0.000000     0.000000
   4    0    6 2    1.056815     0.000000     0.000000
   4    0    7 2    1.017266     0.134791     0.133143
   4    0    8 2    0.976721     0.000000     0.000000
   4    0    9 2    0.936155     0.000000     0.000000
   4    0   10 2    0.896300     0.000000     0.000000
   4    0   11 2    0.857672     0.000000     0.000000
   4    0   12 2    0.820610     0.000000     0.000000
   4    0   13 2    0.785313     0.009001     0.009185
   4    0   14 2    0.751880     0.000000     0.000000
   4    0   15 2    0.720334     0.000000     0.000000
   4    0   16 2    0.690646     0.000000     0.000000
   5   -2  -15 2    0.697028     0.000000     0.000000
   5   -2  -14 2    0.725490     0.000000     0.000000
   5   -2  -13 2    0.755385     0.000000     0.000000
   5   -2  -12 2    0.786638     0.000000     0.000000
   5   -2  -11 2    0.819105     0.036625     0.037234
   5   -2  -10 2    0.852552     0.000000     0.000000
   5   -2   -9 2    0.886631     0.000000     0.000000
   5   -2   -8 2    0.920861     0.000000     0.000000
   5   -2   -7 2    0.954603     0.000000     0.000000
   5   -2   -6 2    0.987057     0.000000     0.000000
   5   -2   -5 2    1.017266     0.320128     0.316215
   5   -2   -4 2    1.044158     0.000000     0.000000
   5   -2   -3 2    1.066616     0.000000     0.000000
   5   -2   -2 2    1.083574     0.000000     0.000000
   5   -2   -1 2    1.094146     0.000000     0.000000
   5   -2    0 2    1.097739     0.000000     0.000000
   5   -2    1 2    1.094146     0.571148     0.601989
   5   -2    2 2    1.083574     0.000000     0.000000
   5   -2    3 2    1.066616     0.000000     0.000000
   5   -2    4 2    1.044158     0.000000     0.000000
   5   -2    5 2    1.017266     0.000000     0.000000
   5   -2    6 2    0.987057     0.000000     0.000000
   5   -2    7 2    0.954603     0.183454     0.177846
   5   -2    8 2    0.920861     0.000000     0.000000
   5   -2    9 2    0.886631     0.000000     0.000000
   5   -2   10 2    0.852552     0.000000     0.000000
   5   -2   11 2    0.819105     0.000000     0.000000
   5   -2   12 2    0.786638     0.000000     0.000000
   5   -2   13 2    0.755385     0.012336     0.011989
   5   -2   14 2    0.725490     0.000000     0.000000
   5   -2   15 2    0.697028     0.000000     0.000000
   5   -1  -15 2    0.682692     0.002221     0.002264
   5   -1  -14 2    0.709366     0.000000     0.000000
   5   -1  -13 2    0.737235     0.000000     0.000000
   5   -1  -12 2    0.766203     0.000000     0.000000
   5   -1  -11 2    0.796108     0.000000     0.000000
   5   -1  -10 2    0.826711     0.000000     0.000000
   5   -1   -9 2    0.857672     0.069024     0.072329
   5   -1   -8 2    0.888540     0.000000     0.000000
   5   -1   -7 2    0.918737     0.000000     0.000000
   5   -1   -6 2    0.947558     0.000000     0.000000
   5   -1   -5 2    0.974187     0.000000     0.000000
   5   -1   -4 2    0.997728     0.000000     0.000000
   5   -1   -3 2    1.017266     0.353826     0.349500
   5   -1   -2 2    1.031946     0.000000     0.000000
   5   -1   -1 2    1.041065     0.000000     0.000000
   5   -1    0 2    1.044158     0.000000     0.000000
   5   -1    1 2    1.041065     0.000000     0.000000
   5   -1    2 2    1.031946     0.000000     0.000000
   5   -1    3 2    1.017266     0.353826     0.349500
   5   -1    4 2    0.997728     0.000000     0.000000
   5   -1    5 2    0.974187     0.000000     0.000000
   5   -1    6 2    0.947558     0.000000     0.000000
   5   -1    7 2    0.918737     0.000000     0.000000
   5   -1    8 2    0.888540     0.000000     0.000000
   5   -1    9 2    0.857672     0.069024     0.072329
   5   -1   10 2    0.826711     0.000000     0.000000
   5   -1   11 2    0.796108     0.000000     0.000000
   5   -1   12 2    0.766203     0.000000     0.000000
   5   -1   13 2    0.737235     0.000000     0.000000
   5   -1   14 2    0.709366     0.000000     0.000000
   5   -1   15 2    0.682692     0.002221     0.002264
   5    0  -14 2    0.680101     0.000000     0.000000
   5    0  -13 2    0.704544     0.002521     0.002405
   5    0  -12 2    0.729696     0.000000     0.000000
   5    0  -11 2    0.755385     0.000000     0.000000
   5    0  -10 2    0.781377     0.000000     0.000000
   5    0   -9 2    0.807361     0.000000     0.000000
   5    0   -8 2    0.832950     0.000000     0.000000
   5    0   -7 2    0.857672     0.041086     0.043053
   5    0   -6 2    0.880978     0.000000     0.000000
   5    0   -5 2    0.902256     0.000000     0.000000
   5    0   -4 2    0.920861     0.000000     0.000000
   5    0   -3 2    0.936155     0.000000     0.000000
   5    0   -2 2    0.947558     0.000000     0.000000
   5    0   -1 2    0.954603     0.120693     0.117004
   5    0    0 2    0.956987     0.000000     0.000000
   5    0    1 2    0.954603     0.000000     0.000000
   5    0    2 2    0.947558     0.000000     0.000000
   5    0    3 2    0.936155     0.000000     0.000000
   5    0    4 2    0.920861     0.000000     0.000000
   5    0    5 2    0.902256     0.070155     0.074165
   5    0    6 2    0.880978     0.000000     0.000000
   5    0    7 2    0.857672     0.000000     0.000000
   5    0    8 2    0.832950     0.000000     0.000000
   5    0    9 2    0.807361     0.000000     0.000000
   5    0   10 2    0.781377     0.000000     0.000000
   5    0   11 2    0.755385     0.008116     0.007887
   5    0   12 2    0.729696     0.000000     0.000000
   5    0   13 2    0.704544     0.000000     0.000000
   5    0   14 2    0.680101     0.000000     0.000000
   6   -3    0 2    0.920861     0.000000     0.000000
   6   -3    1 2    0.918737     0.000000     0.000000
   6   -3    2 2    0.912451     0.000000     0.000000
   6   -3    3 2    0.902256     0.151534     0.160195
   6   -3    4 2    0.888540     0.000000     0.000000
   6   -3    5 2    0.871791     0.000000     0.000000
   6   -3    6 2    0.852552     0.000000     0.000000
   6   -3    7 2    0.831377     0.000000     0.000000
   6   -3    8 2    0.808802     0.000000     0.000000
   6   -3    9 2    0.785313     0.030379     0.031000
   6   -3   10 2    0.761338     0.000000     0.000000
   6   -3   11 2    0.737235     0.000000     0.000000
   6   -3   12 2    0.713296     0.000000     0.000000
   6   -3   13 2    0.689748     0.000000     0.000000
   6   -2  -13 2    0.682692     0.002961     0.003019
   6   -2  -12 2    0.705500     0.000000     0.000000
   6   -2  -11 2    0.728637     0.000000     0.000000
   6   -2  -10 2    0.751880     0.000000     0.000000
   6   -2   -9 2    0.774945     0.000000     0.000000
   6   -2   -8 2    0.797489     0.000000     0.000000
   6   -2   -7 2    0.819105     0.053973     0.054871
   6   -2   -6 2    0.839333     0.000000     0.000000
   6   -2   -5 2    0.857672     0.000000     0.000000
   6   -2   -4 2    0.873606     0.000000     0.000000
   6   -2   -3 2    0.886631     0.000000     0.000000
   6   -2   -2 2    0.896300     0.000000     0.000000
   6   -2   -1 2    0.902256     0.157146     0.166129
   6   -2    0 2    0.904268     0.000000     0.000000
   6   -2    1 2    0.902256     0.000000     0.000000
   6   -2    2 2    0.896300     0.000000     0.000000
   6   -2    3 2    0.886631     0.000000     0.000000
   6   -2    4 2    0.873606     0.000000     0.000000
   6   -2    5 2    0.857672     0.092032     0.096439
   6   -2    6 2    0.839333     0.000000     0.000000
   6   -2    7 2    0.819105     0.000000     0.000000
   6   -2    8 2    0.797489     0.000000     0.000000
   6   -2    9 2    0.774945     0.000000     0.000000
   6   -2   10 2    0.751880     0.000000     0.000000
   6   -2   11 2    0.728637     0.010287     0.009731
   6   -2   12 2    0.705500     0.000000     0.000000
   6   -2   13 2    0.682692     0.000000     0.000000
   6   -1  -12 2    0.683562     0.000000     0.000000
   6   -1  -11 2    0.704544     0.006252     0.005964
   6   -1  -10 2    0.725490     0.000000     0.000000
   6   -1   -9 2    0.746145     0.000000     0.000000
   6   -1   -8 2    0.766203     0.000000     0.000000
   6   -1   -7 2    0.785313     0.000000     0.000000
   6   -1   -6 2    0.803086     0.000000     0.000000
   6   -1   -5 2    0.819105     0.059756     0.060750
   6   -1   -4 2    0.832950     0.000000     0.000000
   6   -1   -3 2    0.844218     0.000000     0.000000
   6   -1   -2 2    0.852552     0.000000     0.000000
   6   -1   -1 2    0.857672     0.000000     0.000000
   6   -1    0 2    0.859400     0.000000     0.000000
   6   -1    1 2    0.857672     0.101893     0.106772
   6   -1    2 2    0.852552     0.000000     0.000000
   6   -1    3 2    0.844218     0.000000     0.000000
   6   -1    4 2    0.832950     0.000000     0.000000
   6   -1    5 2    0.819105     0.000000     0.000000
   6   -1    6 2    0.803086     0.000000     0.000000
   6   -1    7 2    0.785313     0.034879     0.035592
   6   -1    8 2    0.766203     0.000000     0.000000
   6   -1    9 2    0.746145     0.000000     0.000000
   6   -1   10 2    0.725490     0.000000     0.000000
   6   -1   11 2    0.704544     0.000000     0.000000
   6   -1   12 2    0.683562     0.000000     0.000000
   6    0  -10 2    0.687077     0.000000     0.000000
   6    0   -9 2    0.704544     0.003630     0.003463
   6    0   -8 2    0.721356     0.000000     0.000000
   6    0   -7 2    0.737235     0.000000     0.000000
   6    0   -6 2    0.751880     0.000000     0.000000
   6    0   -5 2    0.764978     0.000000     0.000000
   6    0   -4 2    0.776219     0.000000     0.000000
   6    0   -3 2    0.785313     0.020253     0.020666
   6    0   -2 2    0.792008     0.000000     0.000000
   6    0   -1 2    0.796108     0.000000     0.000000
   6    0    0 2    0.797489     0.000000     0.000000
   6    0    1 2    0.796108     0.000000     0.000000
   6    0    2 2    0.792008     0.000000     0.000000
   6    0    3 2    0.785313     0.020253     0.020666
   6    0    4 2    0.776219     0.000000     0.000000
   6    0    5 2    0.764978     0.000000     0.000000
   6    0    6 2    0.751880     0.000000     0.000000
   6    0    7 2    0.737235     0.000000     0.000000
   6    0    8 2    0.721356     0.000000     0.000000
   6    0    9 2    0.704544     0.003630     0.003463
   6    0   10 2    0.687077     0.000000     0.000000
   7   -3  -10 2    0.680101     0.000000     0.000000
   7   -3   -9 2    0.697028     0.000000     0.000000
   7   -3   -8 2    0.713296     0.000000     0.000000
   7   -3   -7 2    0.728637     0.000000     0.000000
   7   -3   -6 2    0.742766     0.000000     0.000000
   7   -3   -5 2    0.755385     0.024023     0.023347
   7   -3   -4 2    0.766203     0.000000     0.000000
   7   -3   -3 2    0.774945     0.000000     0.000000
   7   -3   -2 2    0.781377     0.000000     0.000000
   7   -3   -1 2    0.785313     0.000000     0.000000
   7   -3    0 2    0.786638     0.000000     0.000000
   7   -3    1 2    0.785313     0.041630     0.042481
   7   -3    2 2    0.781377     0.000000     0.000000
   7   -3    3 2    0.774945     0.000000     0.000000
   7   -3    4 2    0.766203     0.000000     0.000000
   7   -3    5 2    0.755385     0.000000     0.000000
   7   -3    6 2    0.742766     0.000000     0.000000
   7   -3    7 2    0.728637     0.013594     0.012859
   7   -3    8 2    0.713296     0.000000     0.000000
   7   -3    9 2    0.697028     0.000000     0.000000
   7   -3   10 2    0.680101     0.000000     0.000000
   7   -2   -9 2    0.682692     0.004124     0.004205
   7   -2   -8 2    0.697954     0.000000     0.000000
   7   -2   -7 2    0.712307     0.000000     0.000000
   7   -2   -6 2    0.725490     0.000000     0.000000
   7   -2   -5 2    0.737235     0.000000     0.000000
   7   -2   -4 2    0.747281     0.000000     0.000000
   7   -2   -3 2    0.755385     0.025321     0.024609
   7   -2   -2 2    0.761338     0.000000     0.000000
   7   -2   -1 2    0.764978     0.000000     0.000000
   7   -2    0 2    0.766203     0.000000     0.000000
   7   -2    1 2    0.764978     0.000000     0.000000
   7   -2    2 2    0.761338     0.000000     0.000000
   7   -2    3 2    0.755385     0.025321     0.024609
   7   -2    4 2    0.747281     0.000000     0.000000
   7   -2    5 2    0.737235     0.000000     0.000000
   7   -2    6 2    0.725490     0.000000     0.000000
   7   -2    7 2    0.712307     0.000000     0.000000
   7   -2    8 2    0.697954     0.000000     0.000000
   7   -2    9 2    0.682692     0.004124     0.004205
   7   -1   -7 2    0.682692     0.004547     0.004636
   7   -1   -6 2    0.694271     0.000000     0.000000
   7   -1   -5 2    0.704544     0.000000     0.000000
   7   -1   -4 2    0.713296     0.000000     0.000000
   7   -1   -3 2    0.720334     0.000000     0.000000
   7   -1   -2 2    0.725490     0.000000     0.000000
   7   -1   -1 2    0.728637     0.015798     0.014944
   7   -1    0 2    0.729696     0.000000     0.000000
   7   -1    1 2    0.728637     0.000000     0.000000
   7   -1    2 2    0.725490     0.000000     0.000000
   7   -1    3 2    0.720334     0.000000     0.000000
   7   -1    4 2    0.713296     0.000000     0.000000
   7   -1    5 2    0.704544     0.008673     0.008273
   7   -1    6 2    0.694271     0.000000     0.000000
   7   -1    7 2    0.682692     0.000000     0.000000
   7    0   -3 2    0.675848     0.000000     0.000000
   7    0   -2 2    0.680101     0.000000     0.000000
   7    0   -1 2    0.682692     0.000000     0.000000
   7    0    0 2    0.683562     0.000000     0.000000
   7    0    1 2    0.682692     0.002591     0.002642
   7    0    2 2    0.680101     0.000000     0.000000
   7    0    3 2    0.675848     0.000000     0.000000
   8   -4    0 2    0.690646     0.000000     0.000000
   8   -4    1 2    0.689748     0.000000     0.000000
   8   -4    2 2    0.687077     0.000000     0.000000
   8   -4    3 2    0.682692     0.005076     0.005176
   8   -4    4 2    0.676692     0.000000     0.000000
   8   -3   -3 2    0.675848     0.000000     0.000000
   8   -3   -2 2    0.680101     0.000000     0.000000
   8   -3   -1 2    0.682692     0.005181     0.005283
   8   -3    0 2    0.683562     0.000000     0.000000
   8   -3    1 2    0.682692     0.000000     0.000000
   8   -3    2 2    0.680101     0.000000     0.000000
   8   -3    3 2    0.675848     0.000000     0.000000
loop_
	_pd_meas_time_of_flight
	_pd_proc_d_spacing
	_pd_proc_intensity_total
	_pd_proc_ls_weight
	_pd_calc_intensity_total
	_pd_proc_intensity_bkg_calc
1200.997790     0.672325     2.985633   417.698639     2.608151     2.588291 
1202.198790     0.672996     3.021919   412.661010     2.608573     2.587227 
1203.400990     0.673668     3.025986   412.297604     2.609221     2.586163 
1204.604390     0.674340     3.011998   415.041418     2.610124     2.585099 
1205.809000     0.675014     3.067996   407.260571     2.611314     2.584035 
1207.014810     0.675688     3.044527   411.272306     2.612822     2.582970 
1208.221820     0.676362     2.952425   423.904731     2.614689     2.581906 
1209.430040     0.677038     2.976654   421.208740     2.616964     2.580841 
1210.639470     0.677714     2.949370   425.244993     2.619684     2.579776 
1211.850110     0.678390     2.850870   439.908448     2.622892     2.578711 
1213.061960     0.679068     2.799320   447.525105     2.626644     2.577646 
1214.275020     0.679746     2.728171   459.150155     2.631009     2.576581 
1215.489300     0.680424     2.806367   446.604979     2.636072     2.575516 
1216.704790     0.681104     2.873740   437.031926     2.641940     2.574451 
1217.921490     0.681784     2.722630   461.401992     2.648737     2.573386 
1219.139410     0.682464     2.765117   454.757326     2.656608     2.572320 
1220.358550     0.683146     2.746722   458.061979     2.665714     2.571255 
1221.578910     0.683828     2.817949   447.924892     2.676224     2.570189 
1222.800490     0.684511     2.798899   451.801596     2.688294     2.569123 
1224.023290     0.685194     2.780598   454.465178     2.702042     2.568058 
1225.247310     0.685878     2.700133   467.345363     2.717522     2.566992 
1226.472560     0.686563     2.745510   460.439553     2.734695     2.565926 
1227.699030     0.687249     2.779301   455.203749     2.753401     2.564860 
1228.926730     0.687935     2.788696   453.609548     2.773337     2.563794 
1230.155660     0.688622     2.809218   451.275601     2.794038     2.562728 
1231.385820     0.689309     2.795014   453.867414     2.814867     2.561662 
1232.617200     0.689998     2.771232   457.572191     2.835019     2.560596 
1233.849820     0.690686     2.719311   466.391875     2.853557     2.559529 
1235.083670     0.691376     2.815595   451.664491     2.869469     2.558463 
1236.318750     0.692066     2.852438   447.220224     2.881771     2.557397 
1237.555070     0.692757     2.750925   462.929498     2.889629     2.556330 
1238.792630     0.693449     2.716848   467.895662     2.892469     2.555264 
1240.031420     0.694142     2.783921   458.288527     2.890060     2.554197 
1241.271450     0.694835     2.787033   458.687109     2.882560     2.553131 
1242.512720     0.695528     2.719732   469.327418     2.870466     2.552064 
1243.755230     0.696223     2.743294   466.039546     2.854473     2.550997 
1244.998990     0.696918     2.791803   458.248108     2.835439     2.549931 
1246.243990     0.697614     2.755072   464.889111     2.814315     2.548864 
1247.490230     0.698310     2.702716   473.579880     2.792068     2.547797 
1248.737720     0.699008     2.619907   488.350397     2.769623     2.546730 
1249.986460     0.699706     2.629694   487.424262     2.747823     2.545663 
1251.236450     0.700404     2.634167   487.017743     2.727407     2.544596 
1252.487680     0.701104     2.600420   493.528805     2.708995     2.543530 
1253.740170     0.701804     2.540511   506.070860     2.693088     2.542463 
1254.993910     0.702504     2.564407   502.021917     2.680082     2.541396 
1256.248910     0.703206     2.555313   503.224484     2.670277     2.540329 
1257.505150     0.703908     2.520815   510.729472     2.663893     2.539262 
1258.762660     0.704611     2.575026   500.238440     2.661083     2.538194 
1260.021420     0.705314     2.563083   502.850586     2.661936     2.537127 
1261.281440     0.706019     2.537477   508.450629     2.666490     2.536060 
1262.542730     0.706724     2.539148   508.341958     2.674720     2.534993 
1263.805270     0.707429     2.551067   506.500104     2.686531     2.533926 
1265.069070     0.708136     2.587424   499.728195     2.701749     2.532859 
1266.334140     0.708843     2.554732   507.194565     2.720101     2.531792 
1267.600480     0.709550     2.604858   498.204359     2.741194     2.530725 
1268.868080     0.710259     2.655127   488.724227     2.764493     2.529658 
1270.136940     0.710968     2.633152   493.921989     2.789310     2.528590 
1271.407080     0.711678     2.646033   491.763527     2.814790     2.527523 
1272.678490     0.712389     2.697163   482.624989     2.839910     2.526456 
1273.951170     0.713100     2.714297   480.449917     2.863506     2.525389 
1275.225120     0.713812     2.745929   475.340917     2.884335     2.524322 
1276.500340     0.714525     2.725901   479.257498     2.901178     2.523255 
1277.776840     0.715238     2.748173   476.092334     2.912978     2.522188 
1279.054620     0.715952     2.727472   479.653917     2.918971     2.521121 
1280.333680     0.716667     2.699845   484.683162     2.918793     2.520054 
1281.614010     0.717383     2.717366   482.941315     2.912521     2.518987 
1282.895620     0.718099     2.725166   482.761792     2.900640     2.517920 
1284.178520     0.718816     2.671110   490.738080     2.883959     2.516853 
1285.462700     0.719534     2.667411   491.731904     2.863496     2.515786 
1286.748160     0.720252     2.711831   484.602076     2.840365     2.514719 
1288.034910     0.720972     2.693312   487.472045     2.815671     2.513652 
1289.322940     0.721691     2.642506   497.769401     2.790438     2.512585 
1290.612270     0.722412     2.604990   505.005582     2.765549     2.511518 
1291.902880     0.723133     2.565825   513.723445     2.741715     2.510451 
1293.194780     0.723855     2.540947   516.950389     2.719459     2.509385 
1294.487980     0.724578     2.558572   515.208444     2.699112     2.508318 
1295.782460     0.725302     2.522353   522.213330     2.680827     2.507251 
1297.078250     0.726026     2.569263   513.946379     2.664603     2.506185 
1298.375320     0.726751     2.522610   523.421194     2.650324     2.505118 
1299.673700     0.727477     2.500117   528.706189     2.637781     2.504051 
1300.973370     0.728203     2.497862   529.643512     2.626731     2.502985 
1302.274350     0.728930     2.475762   534.205451     2.616927     2.501919 
1303.576620     0.729658     2.517503   525.768021     2.608152     2.500852 
1304.880200     0.730387     2.486640   532.616238     2.600225     2.499786 
1306.185080     0.731116     2.436198   543.270057     2.593009     2.498720 
1307.491260     0.731846     2.458243   538.983964     2.586411     2.497653 
1308.798750     0.732577     2.475869   535.838251     2.580375     2.496587 
1310.107550     0.733308     2.441927   544.302771     2.574871     2.495521 
1311.417660     0.734040     2.395963   553.630873     2.569897     2.494455 
1312.729080     0.734773     2.382673   557.632315     2.565462     2.493389 
1314.041810     0.735507     2.320550   572.255373     2.561589     2.492324 
1315.355850     0.736242     2.418196   550.691587     2.558315     2.491258 
1316.671210     0.736977     2.398363   555.637455     2.555710     2.490192 
1317.987880     0.737713     2.354145   565.563569     2.553822     2.489127 
1319.305860     0.738449     2.385445   558.384709     2.552685     2.488061 
1320.625170     0.739187     2.415083   552.951772     2.552349     2.486996 
1321.945800     0.739925     2.372179   563.824470     2.552885     2.485930 
1323.267740     0.740664     2.404100   557.146994     2.554383     2.484865 
1324.591010     0.741403     2.430496   551.617522     2.556951     2.483800 
1325.915600     0.742143     2.390451   560.521240     2.560705     2.482735 
1327.241520     0.742885     2.378762   563.803854     2.565771     2.481670 
1328.568760     0.743626     2.358088   569.051602     2.572271     2.480605 
1329.897330     0.744369     2.398749   560.728584     2.580316     2.479541 
1331.227220     0.745112     2.423668   555.275618     2.590001     2.478476 
1332.558450     0.745856     2.491152   540.420576     2.601386     2.477412 
1333.891010     0.746601     2.506389   538.763801     2.614486     2.476347 
1335.224900     0.747346     2.504181   539.398635     2.629269     2.475283 
1336.560120     0.748093     2.505511   540.132995     2.645637     2.474219 
1337.896680     0.748840     2.487956   543.904757     2.663429     2.473155 
1339.234580     0.749588     2.569154   527.842652     2.682418     2.472091 
1340.573820     0.750336     2.557956   531.127857     2.702314     2.471027 
1341.914390     0.751085     2.576251   527.084314     2.722787     2.469963 
1343.256300     0.751835     2.587658   525.422435     2.743495     2.468900 
1344.599560     0.752586     2.636496   515.943867     2.764144     2.467836 
1345.944160     0.753338     2.660742   512.294713     2.784575     2.466773 
1347.290100     0.754090     2.697141   505.973650     2.804824     2.465710 
1348.637390     0.754843     2.737182   499.715013     2.825219     2.464647 
1349.986030     0.755597     2.751492   498.020260     2.846417     2.463584 
1351.336020     0.756351     2.753354   498.112519     2.869378     2.462521 
1352.687350     0.757106     2.772014   495.092027     2.895301     2.461459 
1354.040040     0.757862     2.818409   487.498738     2.925511     2.460396 
1355.394080     0.758619     2.811554   490.013996     2.961320     2.459334 
1356.749480     0.759377     3.024701   456.297345     3.003889     2.458272 
1358.106220     0.760135     3.017319   457.686144     3.054083     2.457210 
1359.464330     0.760894     3.027048   456.397951     3.112347     2.456148 
1360.823800     0.761654     3.102684   445.596058     3.178596     2.455087 
1362.184620     0.762414     3.228473   429.265357     3.252116     2.454025 
1363.546800     0.763176     3.291832   421.701050     3.331491     2.452964 
1364.910350     0.763938     3.351162   414.651896     3.414553     2.451903 
1366.275260     0.764701     3.420323   406.891469     3.498371     2.450842 
1367.641540     0.765464     3.504728   397.476800     3.579307     2.449781 
1369.009180     0.766229     3.558326   392.079599     3.653182     2.448720 
1370.378190     0.766994     3.623420   385.735463     3.715594     2.447660 
1371.748570     0.767760     3.733363   374.999535     3.762368     2.446599 
1373.120310     0.768526     3.750371   373.137592     3.790099     2.445539 
1374.493430     0.769294     3.785663   370.229626     3.796617     2.444479 
1375.867930     0.770062     3.772681   371.746637     3.781293     2.443420 
1377.243800     0.770831     3.702329   378.728029     3.745057     2.442360 
1378.621040     0.771601     3.729309   376.597287     3.690191     2.441301 
1379.999660     0.772371     3.731060   376.823507     3.619949     2.440242 
1381.379660     0.773142     3.576563   393.289315     3.538149     2.439183 
1382.761040     0.773915     3.523403   399.382795     3.448772     2.438124 
1384.143800     0.774687     3.439171   408.837557     3.355665     2.437065 
1385.527940     0.775461     3.317976   423.450730     3.262310     2.436007 
1386.913470     0.776235     3.272321   429.868816     3.171685     2.434949 
1388.300390     0.777010     3.162705   444.277428     3.086191     2.433891 
1389.688690     0.777786     3.136878   448.712579     3.007632     2.432833 
1391.078370     0.778563     3.033923   463.757311     2.937235     2.431776 
1392.469450     0.779341     2.929683   480.115625     2.875712     2.430719 
1393.861920     0.780119     2.919362   482.187397     2.823366     2.429662 
1395.255780     0.780898     2.859648   491.945040     2.780102     2.428605 
1396.651040     0.781678     2.855449   493.916720     2.745621     2.427548 
1398.047690     0.782458     2.844394   495.982448     2.719514     2.426492 
1399.445740     0.783240     2.830796   498.443974     2.701356     2.425436 
1400.845180     0.784022     2.783209   506.595186     2.690806     2.424380 
1402.246030     0.784805     2.763271   510.794345     2.687665     2.423324 
1403.648280     0.785588     2.760152   512.671069     2.691922     2.422269 
1405.051920     0.786373     2.816487   503.200778     2.703766     2.421213 
1406.456980     0.787158     2.862833   495.525245     2.723606     2.420158 
1407.863430     0.787944     2.906138   488.708669     2.751944     2.419104 
1409.271300     0.788731     2.891759   491.717074     2.789275     2.418049 
1410.680570     0.789519     2.935773   484.767044     2.836052     2.416995 
1412.091250     0.790307     3.015546   472.822269     2.892623     2.415941 
1413.503340     0.791096     3.118229   458.182391     2.959094     2.414887 
1414.916840     0.791886     3.090411   462.413389     3.035213     2.413834 
1416.331760     0.792677     3.086484   462.983288     3.120259     2.412781 
1417.748090     0.793469     3.186233   449.280948     3.212936     2.411728 
1419.165840     0.794261     3.281703   436.875738     3.311300     2.410675 
1420.585010     0.795054     3.435041   418.240740     3.412685     2.409623 
1422.005590     0.795848     3.491792   412.035860     3.513684     2.408571 
1423.427600     0.796643     3.538728   407.225561     3.610201     2.407519 
1424.851020     0.797438     3.689565   391.114355     3.697607     2.406467 
1426.275870     0.798235     3.735342   386.673704     3.771074     2.405416 
1427.702150     0.799032     3.678542   392.519542     3.826061     2.404365 
1429.129850     0.799830     3.686318   392.328307     3.858900     2.403315 
1430.558980     0.800629     3.740414   387.000255     3.867319     2.402264 
1431.989540     0.801428     3.711923   390.392142     3.850758     2.401214 
1433.421530     0.802228     3.651989   396.936905     3.810396     2.400164 
1434.854950     0.803030     3.685031   393.851640     3.748890     2.399115 
1436.289810     0.803831     3.535061   410.559950     3.669960     2.398065 
1437.726100     0.804634     3.421481   424.405799     3.577910     2.397017 
1439.163820     0.805438     3.359959   432.026623     3.477194     2.395968 
1440.602990     0.806242     3.261000   445.017392     3.372079     2.394920 
1442.043590     0.807047     3.213620   451.847695     3.266403     2.393872 
1443.485630     0.807853     3.066422   473.346020     3.163426     2.392824 
1444.929120     0.808660     3.081410   471.998583     3.065750     2.391777 
1446.374050     0.809467     2.948993   492.698782     2.975307     2.390730 
1447.820420     0.810276     2.812208   516.742647     2.893377     2.389683 
1449.268240     0.811085     2.741354   529.636442     2.820653     2.388636 
1450.717510     0.811895     2.753511   527.685520     2.757326     2.387590 
1452.168230     0.812706     2.692834   540.104627     2.703177     2.386545 
1453.620400     0.813517     2.688925   541.356739     2.657688     2.385499 
1455.074020     0.814330     2.729575   533.616491     2.620139     2.384454 
1456.529090     0.815143     2.625301   555.246309     2.589731     2.383409 
1457.985620     0.815957     2.561922   568.443133     2.565581     2.382365 
1459.443610     0.816772     2.542689   572.527889     2.546869     2.381321 
1460.903050     0.817587     2.595380   561.927371     2.532868     2.380277 
1462.363950     0.818404     2.607348   560.426766     2.522967     2.379234 
1463.826320     0.819221     2.583020   565.552002     2.516687     2.378191 
1465.290140     0.820039     2.609054   560.806931     2.513689     2.377148 
1466.755430     0.820858     2.578562   568.081716     2.513768     2.376106 
1468.222190     0.821678     2.627268   557.778773     2.516833     2.375064 
1469.690410     0.822499     2.554959   572.922081     2.522889     2.374022 
1471.160100     0.823320     2.617337   560.436319     2.532000     2.372981 
1472.631260     0.824142     2.603436   563.720059     2.544261     2.371940 
1474.103890     0.824965     2.620982   560.320113     2.559761     2.370900 
1475.578000     0.825789     2.629211   559.298376     2.578537     2.369860 
1477.053570     0.826614     2.678230   549.984348     2.600539     2.368820 
1478.530630     0.827439     2.656471   554.857929     2.625592     2.367781 
1480.009160     0.828266     2.651629   555.993091     2.653362     2.366742 
1481.489170     0.829093     2.719782   543.330336     2.683325     2.365703 
1482.970660     0.829921     2.761102   535.372673     2.714741     2.364665 
1484.453630     0.830749     2.809692   526.920505     2.746643     2.363627 
1485.938080     0.831579     2.833838   522.934867     2.777837     2.362590 
1487.424020     0.832410     2.775196   533.964518     2.806934     2.361552 
1488.911440     0.833241     2.853493   519.267036     2.832427     2.360516 
1490.400360     0.834073     2.872948   516.806789     2.852822     2.359480 
1491.890760     0.834906     2.886424   514.843542     2.866818     2.358444 
1493.382650     0.835740     2.913317   510.648918     2.873492     2.357408 
1494.876030     0.836574     2.883727   516.400522     2.872442     2.356373 
1496.370900     0.837410     2.855025   521.932049     2.863844     2.355339 
1497.867280     0.838246     2.851895   522.827259     2.848405     2.354305 
1499.365140     0.839083     2.856735   522.302605     2.827251     2.353271 
1500.864510     0.839921     2.839675   525.561448     2.801772     2.352238 
1502.365370     0.840760     2.843812   525.848321     2.773472     2.351205 
1503.867740     0.841600     2.807539   532.798452     2.743844     2.350172 
1505.371610     0.842440     2.764576   541.008507     2.714271     2.349140 
1506.876980     0.843281     2.675666   559.365046     2.685959     2.348108 
1508.383850     0.844124     2.705337   553.864123     2.659904     2.347077 
1509.892240     0.844967     2.654367   564.080000     2.636866     2.346046 
1511.402130     0.845810     2.660469   562.512331     2.617368     2.345016 
1512.913530     0.846655     2.693843   557.475912     2.601705     2.343986 
1514.426450     0.847501     2.589429   579.519789     2.589954     2.342957 
1515.940870     0.848347     2.638374   569.726861     2.582007     2.341928 
1517.456810     0.849194     2.624933   573.444643     2.577643     2.340899 
1518.974270     0.850042     2.637416   570.206929     2.576529     2.339871 
1520.493240     0.850891     2.717492   554.259550     2.578113     2.338844 
1522.013740     0.851741     2.740639   550.732168     2.581790     2.337817 
1523.535750     0.852592     2.654919   568.063302     2.586990     2.336790 
1525.059290     0.853443     2.701722   559.000355     2.593224     2.335764 
1526.584350     0.854295     2.716648   555.788892     2.600145     2.334738 
1528.110930     0.855149     2.783600   543.586001     2.607615     2.333713 
1529.639040     0.856003     2.803227   540.312550     2.615770     2.332688 
1531.168680     0.856857     2.754837   550.435543     2.625057     2.331663 
1532.699850     0.857713     2.808927   540.701346     2.636256     2.330640 
1534.232550     0.858570     2.816435   539.245832     2.650459     2.329616 
1535.766780     0.859427     2.884498   526.916876     2.669057     2.328593 
1537.302550     0.860286     2.978092   511.673310     2.693643     2.327571 
1538.839850     0.861145     2.953917   515.885510     2.725969     2.326549 
1540.378690     0.862005     3.000605   507.969441     2.767907     2.325528 
1541.919070     0.862866     3.091582   494.014209     2.821328     2.324507 
1543.460990     0.863727     3.110366   491.200865     2.887983     2.323486 
1545.004450     0.864590     3.212051   476.981345     2.969373     2.322467 
1546.549450     0.865453     3.230892   474.213509     3.066598     2.321447 
1548.096000     0.866318     3.259980   470.335825     3.180204     2.320428 
1549.644100     0.867183     3.411742   450.098952     3.310027     2.319410 
1551.193740     0.868049     3.529396   435.338247     3.455033     2.318392 
1552.744940     0.868916     3.668938   419.535647     3.613185     2.317375 
1554.297680     0.869784     3.730929   413.049241     3.781315     2.316358 
1555.851980     0.870652     3.927817   393.551667     3.955042     2.315342 
1557.407830     0.871522     4.097733   377.312910     4.128726     2.314326 
1558.965240     0.872392     4.232089   365.759073     4.295538     2.313311 
1560.524210     0.873263     4.409284   351.807095     4.447708     2.312296 
1562.084730     0.874136     4.511812   344.196042     4.577041     2.311282 
1563.646810     0.875009     4.552007   341.452018     4.675731     2.310268 
1565.210460     0.875882     4.617080   336.716232     4.737354     2.309255 
1566.775670     0.876757     4.588631   338.901586     4.757828     2.308243 
1568.342450     0.877633     4.639958   335.478604     4.736023     2.307231 
1569.910790     0.878509     4.566916   341.112317     4.673867     2.306219 
1571.480700     0.879387     4.523821   344.645524     4.575937     2.305208 
1573.052180     0.880265     4.390409   355.198326     4.448726     2.304198 
1574.625230     0.881144     4.316618   361.784285     4.299801     2.303188 
1576.199860     0.882024     4.176125   373.949650     4.137031     2.302179 
1577.776060     0.882905     3.932276   397.151940     3.967990     2.301170 
1579.353830     0.883787     3.747487   416.480718     3.799519     2.300162 
1580.933190     0.884669     3.703995   421.635936     3.637468     2.299155 
1582.514120     0.885553     3.562381   438.169601     3.486569     2.298148 
1584.096640     0.886437     3.442273   453.642977     3.350434     2.297142 
1585.680730     0.887323     3.381619   462.216766     3.231516     2.296136 
1587.266410     0.888209     3.261007   479.170217     3.131085     2.295131 
1588.853680     0.889096     3.236156   483.186358     3.049367     2.294126 
1590.442530     0.889984     3.204070   487.850469     2.985841     2.293122 
1592.032980     0.890873     3.065935   509.714356     2.939334     2.292119 
1593.625010     0.891762     3.102278   504.792749     2.908121     2.291116 
1595.218630     0.892653     3.078090   508.709607     2.890050     2.290114 
1596.813850     0.893544     3.027127   517.558119     2.882653     2.289112 
1598.410670     0.894437     3.003578   522.210705     2.883257     2.288111 
1600.009080     0.895330     3.058149   513.257778     2.889075     2.287111 
1601.609090     0.896224     2.982208   526.698747     2.897330     2.286111 
1603.210700     0.897119     3.076862   511.280478     2.905396     2.285112 
1604.813910     0.898015     3.106973   506.587660     2.911004     2.284113 
1606.418720     0.898912     3.134633   501.742852     2.912374     2.283115 
1608.025140     0.899810     3.137477   502.521486     2.908448     2.282118 
1609.633160     0.900709     3.110370   507.620665     2.898936     2.281121 
1611.242800     0.901608     3.054370   517.163431     2.884295     2.280125 
1612.854040     0.902509     3.062958   515.756409     2.865611     2.279130 
1614.466890     0.903410     3.075330   513.845261     2.844445     2.278135 
1616.081360     0.904312     3.091541   511.753875     2.822665     2.277141 
1617.697440     0.905215     3.018914   524.151237     2.802320     2.276147 
1619.315140     0.906120     3.049121   519.990300     2.785538     2.275154 
1620.934450     0.907025     3.005669   528.061735     2.774401     2.274162 
1622.555390     0.907930     3.046574   521.330648     2.770914     2.273171 
1624.177940     0.908837     3.022244   525.894869     2.776935     2.272180 
1625.802120     0.909745     2.967718   536.034531     2.794110     2.271189 
1627.427920     0.910653     2.996813   531.319350     2.823815     2.270200 
1629.055350     0.911563     3.061110   520.237023     2.867047     2.269211 
1630.684410     0.912473     3.069924   519.111116     2.924374     2.268223 
1632.315090     0.913385     3.110600   513.214989     2.995840     2.267235 
1633.947410     0.914297     3.159195   505.781588     3.080887     2.266248 
1635.581350     0.915210     3.250598   491.633345     3.178264     2.265262 
1637.216940     0.916124     3.337593   479.867658     3.285963     2.264276 
1638.854150     0.917039     3.415956   469.433788     3.401149     2.263291 
1640.493010     0.917955     3.488910   459.886571     3.520126     2.262307 
1642.133500     0.918872     3.658205   438.807934     3.638327     2.261323 
1643.775630     0.919789     3.758903   427.653192     3.750408     2.260341 
1645.419410     0.920708     3.856882   417.414338     3.850477     2.259358 
1647.064830     0.921628     3.906746   412.499772     3.932527     2.258377 
1648.711890     0.922548     3.972189   406.072927     3.991081     2.257396 
1650.360610     0.923470     3.960889   407.698492     4.021926     2.256416 
1652.010970     0.924392     4.001926   403.717716     4.022737     2.255437 
1653.662980     0.925315     3.914916   412.923853     3.993402     2.254458 
1655.316640     0.926239     3.950806   409.750391     3.935956     2.253480 
1656.971960     0.927164     3.906095   414.124340     3.854173     2.252503 
1658.628930     0.928090     3.776137   428.592530     3.752975     2.251526 
1660.287560     0.929017     3.663734   442.141269     3.637836     2.250551 
1661.947840     0.929945     3.514678   460.958496     3.514266     2.249575 
1663.609790     0.930874     3.408666   475.379057     3.387346     2.248601 
1665.273400     0.931804     3.281633   493.995324     3.261531     2.247628 
1666.938680     0.932734     3.178107   510.266947     3.140535     2.246655 
1668.605610     0.933666     3.056695   530.551066     3.027269     2.245682 
1670.274220     0.934598     2.971452   545.811464     2.923837     2.244711 
1671.944490     0.935532     2.914379   557.052320     2.831587     2.243740 
1673.616440     0.936466     2.765413   586.518663     2.751210     2.242770 
1675.290060     0.937401     2.615099   620.134530     2.682731     2.241801 
1676.965350     0.938338     2.613190   621.277338     2.625752     2.240833 
1678.642310     0.939275     2.549048   636.820379     2.579531     2.239865 
1680.320950     0.940213     2.524853   643.382367     2.543080     2.238898 
1682.001270     0.941152     2.508619   647.563425     2.515255     2.237932 
1683.683280     0.942092     2.419449   671.900280     2.494840     2.236967 
1685.366960     0.943033     2.402898   677.018042     2.480605     2.236002 
1687.052330     0.943975     2.441504   666.590366     2.471349     2.235038 
1688.739380     0.944918     2.412200   674.964505     2.465922     2.234075 
1690.428120     0.945861     2.395799   680.448473     2.463242     2.233113 
1692.118550     0.946806     2.411069   676.425134     2.462311     2.232151 
1693.810660     0.947752     2.434940   670.537611     2.462198     2.231190 
1695.504470     0.948698     2.439204   669.129923     2.462100     2.230230 
1697.199980     0.949646     2.403996   679.539885     2.461370     2.229271 
1698.897180     0.950594     2.401741   680.873957     2.459548     2.228313 
1700.596080     0.951544     2.402089   681.641760     2.456390     2.227355 
1702.296670     0.952494     2.390273   685.421363     2.451873     2.226398 
1703.998970     0.953445     2.442833   671.753310     2.446172     2.225442 
1705.702970     0.954398     2.429831   675.467708     2.439618     2.224487 
1707.408670     0.955351     2.355625   695.756667     2.432603     2.223533 
1709.116080     0.956305     2.353264   698.225337     2.425650     2.222579 
1710.825200     0.957260     2.288885   717.814899     2.419410     2.221626 
1712.536020     0.958216     2.299033   715.206129     2.414546     2.220674 
1714.248560     0.959173     2.332730   704.812056     2.411724     2.219723 
1715.962810     0.960131     2.329174   706.094047     2.411636     2.218773 
1717.678770     0.961090     2.379193   692.988646     2.414999     2.217823 
1719.396450     0.962050     2.316380   711.665533     2.422557     2.216874 
1721.115840     0.963011     2.340826   704.387121     2.435060     2.215927 
1722.836960     0.963973     2.320184   711.400574     2.453249     2.214979 
1724.559800     0.964936     2.380199   695.022430     2.477817     2.214033 
1726.284360     0.965899     2.414751   685.877026     2.509367     2.213088 
1728.010640     0.966864     2.439279   678.630288     2.548359     2.212143 
1729.738650     0.967830     2.450152   676.221106     2.595060     2.211200 
1731.468390     0.968796     2.563793   647.157580     2.649442     2.210257 
1733.199860     0.969764     2.551368   650.756899     2.711147     2.209315 
1734.933060     0.970733     2.592051   640.619937     2.779409     2.208374 
1736.667990     0.971702     2.732168   609.396201     2.853002     2.207433 
1738.404660     0.972673     2.734010   608.894659     2.930186     2.206494 
1740.143060     0.973644     2.810430   593.292329     3.008674     2.205556 
1741.883210     0.974617     2.914859   573.494631     3.085626     2.204618 
1743.625090     0.975590     2.956466   565.871161     3.157707     2.203681 
1745.368710     0.976564     2.903482   575.668551     3.221244     2.202745 
1747.114080     0.977540     3.093759   541.555807     3.272520     2.201810 
1748.861200     0.978516     3.084022   543.675995     3.308194     2.200876 
1750.610060     0.979493     3.088618   543.118897     3.325772     2.199943 
1752.360670     0.980472     3.053278   549.581118     3.323986     2.199010 
1754.113030     0.981451     3.044028   552.034410     3.302987     2.198079 
1755.867140     0.982431     3.013064   557.899987     3.264274     2.197148 
1757.623010     0.983413     2.934436   572.776474     3.210400     2.196218 
1759.380630     0.984395     2.939367   572.050634     3.144588     2.195289 
1761.140010     0.985378     2.830521   594.328968     3.070326     2.194361 
1762.901150     0.986362     2.795412   601.795253     2.991064     2.193434 
1764.664050     0.987347     2.779040   606.193776     2.909977     2.192508 
1766.428720     0.988334     2.722578   618.980705     2.829805     2.191583 
1768.195150     0.989321     2.574963   654.567828     2.752786     2.190659 
1769.963340     0.990309     2.507580   671.892617     2.680636     2.189735 
1771.733310     0.991298     2.472864   681.876734     2.614554     2.188813 
1773.505040     0.992288     2.405953   700.653752     2.555266     2.187891 
1775.278540     0.993279     2.390422   706.223902     2.503087     2.186971 
1777.053820     0.994271     2.264415   745.110847     2.457925     2.186051 
1778.830880     0.995264     2.284233   738.203684     2.419419     2.185132 
1780.609710     0.996258     2.262991   746.446477     2.387133     2.184214 
1782.390320     0.997253     2.257266   749.670127     2.360483     2.183297 
1784.172710     0.998249     2.194943   770.917812     2.338789     2.182381 
1785.956880     0.999246     2.213116   764.854291     2.321349     2.181466 
1787.742840     1.000245     2.147511   788.882674     2.307499     2.180552 
1789.530580     1.001244     2.210745   767.668164     2.296633     2.179639 
1791.320110     1.002244     2.183421   776.769610     2.288215     2.178727 
1793.111430     1.003245     2.144023   791.310954     2.281806     2.177816 
1794.904540     1.004247     2.174950   780.798948     2.277050     2.176905 
1796.699450     1.005250     2.216450   767.111202     2.273664     2.175996 
1798.496150     1.006254     2.140622   793.480838     2.271430     2.175088 
1800.294640     1.007259     2.191436   777.587723     2.270182     2.174180 
1802.094940     1.008265     2.114606   805.409851     2.269791     2.173274 
1803.897030     1.009272     2.139703   796.967481     2.270161     2.172368 
1805.700930     1.010280     2.228845   766.677957     2.271207     2.171464 
1807.506630     1.011289     2.176122   785.280741     2.272856     2.170561 
1809.314140     1.012299     2.216094   771.640948     2.275040     2.169658 
1811.123450     1.013310     2.244535   762.600587     2.277689     2.168756 
1812.934570     1.014322     2.291059   748.022962     2.280733     2.167856 
1814.747510     1.015336     2.270026   756.090154     2.284096     2.166956 
1816.562260     1.016350     2.255103   760.242365     2.287713     2.166058 
1818.378820     1.017365     2.297896   747.618867     2.291531     2.165160 
1820.197200     1.018381     2.332183   737.728965     2.295536     2.164264 
1822.017390     1.019398     2.293428   750.119849     2.299773     2.163368 
1823.839410     1.020416     2.265873   759.161891     2.304379     2.162474 
1825.663250     1.021436     2.243621   767.864733     2.309607     2.161580 
1827.488910     1.022456     2.282469   756.269398     2.315843     2.160688 
1829.316400     1.023477     2.297236   751.271255     2.323624     2.159796 
1831.145720     1.024499     2.352444   734.973127     2.333644     2.158906 
1832.976870     1.025523     2.345426   737.810324     2.346751     2.158016 
1834.809840     1.026547     2.380278   727.384630     2.363926     2.157128 
1836.644650     1.027572     2.427667   714.488642     2.386290     2.156240 
1838.481300     1.028599     2.422195   715.752709     2.415078     2.155354 
1840.319780     1.029626     2.457127   706.543439     2.451593     2.154469 
1842.160100     1.030654     2.495231   697.081376     2.497161     2.153584 
1844.002260     1.031684     2.531930   687.004310     2.553048     2.152701 
1845.846260     1.032714     2.566258   678.207258     2.620372     2.151819 
1847.692110     1.033746     2.673176   652.259875     2.699987     2.150938 
1849.539800     1.034778     2.748613   635.395726     2.792362     2.150057 
1851.389340     1.035812     2.837244   616.709955     2.897454     2.149178 
1853.240730     1.036846     2.899434   603.038149     3.014674     2.148300 
1855.093970     1.037882     3.072406   570.069160     3.142898     2.147423 
1856.949060     1.038919     3.215554   545.703856     3.279618     2.146547 
1858.806010     1.039956     3.290448   534.003264     3.421322     2.145673 
1860.664820     1.040995     3.399594   517.221771     3.563713     2.144799 
1862.525480     1.042035     3.597200   489.744015     3.701603     2.143926 
1864.388010     1.043076     3.673990   480.280833     3.828983     2.143054 
1866.252400     1.044118     3.809222   463.525100     3.939318     2.142184 
1868.118650     1.045160     3.923692   450.422650     4.026132     2.141314 
1869.986770     1.046204     3.995481   442.570730     4.083798     2.140446 
1871.856750     1.047249     4.017411   440.729289     4.108380     2.139579 
1873.728610     1.048295     4.041871   438.283539     4.098266     2.138712 
1875.602340     1.049342     4.067279   435.788215     4.054400     2.137847 
1877.477940     1.050391     3.944392   449.671839     3.980013     2.136983 
1879.355420     1.051440     3.856241   460.355979     3.880047     2.136120 
1881.234770     1.052490     3.730716   476.027311     3.760429     2.135258 
1883.116010     1.053541     3.662784   485.079924     3.627387     2.134398 
1884.999130     1.054594     3.557112   499.951918     3.486922     2.133538 
1886.884120     1.055647     3.503893   507.595504     3.344451     2.132679 
1888.771010     1.056701     3.282636   542.069103     3.204584     2.131822 
1890.659780     1.057757     3.108042   572.322183     3.071034     2.130966 
1892.550440     1.058813     2.983172   596.597474     2.946588     2.130110 
1894.442990     1.059871     2.888701   616.275846     2.833145     2.129256 
1896.337430     1.060930     2.691970   660.770028     2.731792     2.128403 
1898.233770     1.061989     2.636681   675.248672     2.642910     2.127551 
1900.132000     1.063050     2.544802   699.463861     2.566295     2.126701 
1902.032140     1.064112     2.528474   704.542312     2.501325     2.125851 
1903.934170     1.065175     2.483160   718.216241     2.447019     2.125003 
1905.838100     1.066239     2.403337   742.947828     2.402206     2.124155 
1907.743940     1.067304     2.325745   767.129474     2.365646     2.123309 
1909.651680     1.068370     2.283612   781.595029     2.336103     2.122464 
1911.561340     1.069437     2.323229   769.072608     2.312404     2.121620 
1913.472900     1.070505     2.297703   778.199117     2.293493     2.120777 
1915.386370     1.071574     2.313309   773.711867     2.278445     2.119936 
1917.301760     1.072645     2.278717   785.372734     2.266485     2.119095 
1919.219060     1.073716     2.257881   793.403060     2.256978     2.118256 
1921.138280     1.074789     2.273908   789.125131     2.249426     2.117418 
1923.059420     1.075862     2.276121   788.929649     2.243445     2.116581 
1924.982480     1.076937     2.289471   784.634170     2.238740     2.115745 
1926.907460     1.078012     2.350849   765.609159     2.235105     2.114910 
1928.834370     1.079089     2.300497   782.802168     2.232394     2.114077 
1930.763200     1.080167     2.260542   796.041785     2.230504     2.113245 
1932.693960     1.081246     2.274130   792.162409     2.229358     2.112414 
1934.626660     1.082326     2.312374   780.231561     2.228901     2.111584 
1936.561280     1.083407     2.349552   768.732326     2.229086     2.110755 
1938.497840     1.084489     2.338383   773.824220     2.229866     2.109927 
1940.436340     1.085572     2.322775   779.164320     2.231194     2.109101 
1942.376780     1.086657     2.298870   787.081708     2.233022     2.108276 
1944.319160     1.087742     2.347711   771.785869     2.235293     2.107452 
1946.263470     1.088829     2.346920   773.067921     2.237940     2.106629 
1948.209740     1.089916     2.395241   757.834561     2.240760     2.105807 
1950.157950     1.091005     2.442640   744.497799     2.243683     2.104987 
1952.108110     1.092095     2.420726   751.334270     2.246758     2.104168 
1954.060210     1.093186     2.384086   763.578261     2.249922     2.103350 
1956.014270     1.094277     2.401901   758.341351     2.253053     2.102533 
1957.970290     1.095370     2.388390   762.978112     2.256025     2.101717 
1959.928260     1.096465     2.380146   766.113166     2.258759     2.100903 
1961.888190     1.097560     2.406865   758.832344     2.261245     2.100090 
1963.850080     1.098656     2.425733   753.182522     2.263566     2.099278 
1965.813930     1.099754     2.442243   748.146956     2.265905     2.098467 
1967.779740     1.100852     2.419805   756.599773     2.268547     2.097658 
1969.747520     1.101952     2.403534   762.701682     2.271882     2.096849 
1971.717270     1.103052     2.399948   763.632701     2.276407     2.096042 
1973.688980     1.104154     2.353510   779.062543     2.282727     2.095236 
1975.662670     1.105257     2.464218   744.931082     2.291583     2.094432 
1977.638340     1.106361     2.430297   756.137142     2.303828     2.093629 
1979.615970     1.107466     2.506433   733.857381     2.320472     2.092827 
1981.595590     1.108572     2.522123   730.091940     2.342678     2.092026 
1983.577190     1.109680     2.467498   746.991289     2.371764     2.091226 
1985.560760     1.110788     2.549001   723.770076     2.409183     2.090428 
1987.546320     1.111898     2.656337   695.923701     2.456480     2.089631 
1989.533870     1.113008     2.702164   684.172684     2.515237     2.088835 
1991.523400     1.114120     2.771508   668.078100     2.586978     2.088040 
1993.514930     1.115233     2.755012   672.581429     2.673059     2.087247 
1995.508440     1.116347     2.895455   640.743508     2.774527     2.086455 
1997.503950     1.117462     3.035150   611.928369     2.891970     2.085664 
1999.501450     1.118578     3.123820   595.375880     3.025332     2.084875 
2001.500960     1.119695     3.282200   566.957407     3.173827     2.084086 
2003.502460     1.120814     3.398417   548.534637     3.335752     2.083300 
2005.505960     1.121933     3.514988   530.586752     3.508327     2.082514 
2007.511460     1.123054     3.704484   504.380399     3.687602     2.081729 
2009.518980     1.124176     3.888672   481.146567     3.868390     2.080946 
2011.528500     1.125299     3.989800   469.387819     4.044271     2.080165 
2013.540020     1.126423     4.203904   446.049216     4.207744     2.079384 
2015.553560     1.127548     4.318067   434.652185     4.350616     2.078605 
2017.569120     1.128674     4.436582   423.723601     4.464696     2.077827 
2019.586690     1.129802     4.477266   419.961332     4.542755     2.077050 
2021.606270     1.130930     4.489508   419.094993     4.579619     2.076275 
2023.627880     1.132060     4.543595   414.479701     4.573014     2.075501 
2025.651510     1.133191     4.536132   415.688000     4.523880     2.074728 
2027.677160     1.134322     4.379260   430.787570     4.436094     2.073956 
2029.704840     1.135456     4.362044   432.941316     4.315739     2.073186 
2031.734540     1.136590     4.145770   455.649469     4.170178     2.072417 
2033.766280     1.137725     3.962157   477.098665     4.007194     2.071650 
2035.800040     1.138861     3.836894   492.695283     3.834314     2.070884 
2037.835840     1.139999     3.705205   510.592841     3.658350     2.070119 
2039.873680     1.141138     3.512620   539.230305     3.485139     2.069355 
2041.913550     1.142278     3.298035   574.216341     3.319417     2.068593 
2043.955460     1.143419     3.228920   586.964651     3.164790     2.067832 
2045.999420     1.144561     3.091329   613.399950     3.023779     2.067072 
2048.045420     1.145704     2.948180   643.356909     2.897918     2.066314 
2050.093470     1.146848     2.794471   678.736726     2.787882     2.065557 
2052.143560     1.147994     2.705045   702.065766     2.693643     2.064802 
2054.195700     1.149141     2.554037   743.698478     2.614552     2.064047 
2056.249900     1.150289     2.504348   759.035149     2.549748     2.063294 
2058.306150     1.151438     2.503337   759.577475     2.498328     2.062543 
2060.364450     1.152588     2.461729   772.899861     2.459176     2.061793 
2062.424820     1.153739     2.467413   772.639499     2.431309     2.061044 
2064.487240     1.154891     2.458748   776.068224     2.413956     2.060296 
2066.551730     1.156045     2.412714   791.219252     2.406649     2.059550 
2068.618280     1.157200     2.495369   765.508332     2.409261     2.058805 
2070.686900     1.158356     2.526059   757.019087     2.422027     2.058062 
2072.757590     1.159513     2.508276   763.099940     2.445525     2.057320 
2074.830340     1.160671     2.561139   747.948090     2.480630     2.056579 
2076.905180     1.161830     2.619159   732.101947     2.528447     2.055839 
2078.982080     1.162991     2.729704   703.499218     2.590203     2.055101 
2081.061060     1.164153     2.794875   687.773491     2.667109     2.054365 
2083.142120     1.165316     2.906658   662.005918     2.760225     2.053629 
2085.225270     1.166480     2.994035   643.866019     2.870292     2.052896 
2087.310490     1.167645     3.137926   615.379997     2.997553     2.052163 
2089.397800     1.168811     3.277353   589.781039     3.141508     2.051432 
2091.487200     1.169979     3.300969   586.125399     3.300833     2.050702 
2093.578690     1.171147     3.583372   540.431381     3.473197     2.049974 
2095.672270     1.172317     3.848287   503.858150     3.655123     2.049247 
2097.767940     1.173488     3.988738   486.529303     3.841898     2.048521 
2099.865710     1.174660     4.103550   473.808137     4.027524     2.047797 
2101.965570     1.175834     4.311878   451.380113     4.204773     2.047074 
2104.067540     1.177008     4.454832   437.295536     4.365447     2.046353 
2106.171600     1.178184     4.679829   416.731566     4.500922     2.045632 
2108.277780     1.179361     4.714038   414.177100     4.603024     2.044914 
2110.386050     1.180539     4.761374   410.502389     4.665131     2.044197 
2112.496440     1.181718     4.625784   422.631609     4.683211     2.043481 
2114.608940     1.182899     4.771689   410.345906     4.656453     2.042766 
2116.723550     1.184080     4.794119   408.738376     4.587317     2.042053 
2118.840270     1.185263     4.622528   424.319953     4.480962     2.041342 
2120.959110     1.186447     4.443443   441.549090     4.344349     2.040631 
2123.080070     1.187632     4.366410   449.826354     4.185282     2.039923 
2125.203150     1.188818     4.083287   481.363419     4.011606     2.039215 
2127.328350     1.190006     3.971920   495.290818     3.830624     2.038509 
2129.455680     1.191195     3.801962   517.788267     3.648765     2.037805 
2131.585140     1.192384     3.589348   548.830241     3.471350     2.037102 
2133.716720     1.193575     3.438425   573.094360     3.302557     2.036400 
2135.850440     1.194768     3.307443   595.961765     3.145508     2.035700 
2137.986290     1.195961     3.120819   631.733613     3.002400     2.035001 
2140.124270     1.197156     3.035176   650.178251     2.874210     2.034304 
2142.264400     1.198352     2.927773   674.889108     2.761137     2.033608 
2144.406660     1.199549     2.784181   709.460042     2.662856     2.032913 
2146.551070     1.200747     2.710823   729.124690     2.578610     2.032220 
2148.697620     1.201946     2.678858   738.683278     2.507317     2.031528 
2150.846320     1.203147     2.551757   776.397814     2.447701     2.030838 
2152.997160     1.204349     2.509381   789.665855     2.398409     2.030149 
2155.150160     1.205552     2.483756   798.600706     2.358120     2.029462 
2157.305310     1.206756     2.432893   815.999166     2.325627     2.028776 
2159.462620     1.207962     2.411792   823.988207     2.299885     2.028092 
2161.622080     1.209168     2.348572   846.503592     2.280006     2.027409 
2163.783700     1.210376     2.341310   849.630233     2.265343     2.026727 
2165.947490     1.211585     2.346720   848.401718     2.255467     2.026047 
2168.113430     1.212795     2.318771   860.223846     2.250161     2.025369 
2170.281550     1.214007     2.308454   864.765998     2.249406     2.024691 
2172.451830     1.215220     2.359395   846.671586     2.253364     2.024016 
2174.624280     1.216433     2.277927   877.801549     2.262355     2.023342 
2176.798900     1.217649     2.314833   864.591574     2.276826     2.022669 
2178.975700     1.218865     2.353066   851.369943     2.297255     2.021997 
2181.154680     1.220082     2.406059   833.533814     2.324166     2.021328 
2183.335830     1.221301     2.401363   835.893325     2.358177     2.020659 
2185.519170     1.222521     2.457560   817.973333     2.399765     2.019992 
2187.704690     1.223742     2.511197   800.933476     2.449186     2.019327 
2189.892390     1.224965     2.605518   773.230874     2.506421     2.018663 
2192.082290     1.226188     2.654145   760.283452     2.571139     2.018001 
2194.274370     1.227413     2.720921   742.114611     2.642606     2.017340 
2196.468640     1.228639     2.794701   723.404928     2.719625     2.016680 
2198.665110     1.229867     2.805562   721.024244     2.800480     2.016022 
2200.863780     1.231095     2.838947   713.629997     2.882892     2.015366 
2203.064640     1.232325     2.967450   683.552483     2.964012     2.014711 
2205.267700     1.233556     3.021499   671.876943     3.040463     2.014057 
2207.472970     1.234788     3.102862   655.565401     3.108486     2.013405 
2209.680440     1.236022     3.157800   644.575011     3.164224     2.012755 
2211.890130     1.237256     3.226138   631.542483     3.204148     2.012106 
2214.102020     1.238492     3.263363   625.180664     3.225557     2.011458 
2216.316120     1.239729     3.249153   628.423375     3.227006     2.010812 
2218.532430     1.240968     3.191179   640.332390     3.208519     2.010167 
2220.750970     1.242207     3.233376   632.731945     3.171534     2.009524 
2222.971720     1.243448     3.104681   659.657533     3.118598     2.008883 
2225.194690     1.244690     3.048566   672.499106     3.052957     2.008243 
2227.419880     1.245934     3.050109   672.429353     2.978138     2.007604 
2229.647300     1.247178     2.923745   702.181114     2.897619     2.006967 
2231.876950     1.248424     2.881532   713.132691     2.814605     2.006332 
2234.108830     1.249671     2.805519   732.726719     2.731889     2.005698 
2236.342940     1.250919     2.717132   756.736314     2.651783     2.005065 
2238.579280     1.252169     2.582964   796.731296     2.576079     2.004434 
2240.817860     1.253420     2.599696   792.488473     2.506072     2.003805 
2243.058680     1.254672     2.495172   826.701235     2.442587     2.003177 
2245.301730     1.255925     2.429344   849.696608     2.386036     2.002550 
2247.547040     1.257180     2.410838   857.107854     2.336472     2.001926 
2249.794580     1.258436     2.292222   902.150526     2.293670     2.001302 
2252.044380     1.259693     2.332713   887.190968     2.257192     2.000680 
2254.296420     1.260951     2.270598   912.064943     2.226463     2.000060 
2256.550720     1.262211     2.201015   941.335415     2.200829     1.999441 
2258.807270     1.263471     2.216899   935.654889     2.179618     1.998824 
2261.066080     1.264734     2.226506   933.194403     2.162173     1.998208 
2263.327140     1.265997     2.220447   936.407483     2.147887     1.997594 
2265.590470     1.267262     2.210742   941.765315     2.136229     1.996981 
2267.856060     1.268527     2.154549   966.932169     2.126724     1.996370 
2270.123920     1.269795     2.181042   955.874764     2.118979     1.995761 
2272.394040     1.271063     2.120022   984.036773     2.112683     1.995152 
2274.666430     1.272333     2.133784   978.527741     2.107593     1.994546 
2276.941100     1.273604     2.189319   954.923277     2.103532     1.993941 
2279.218040     1.274876     2.140977   977.085781     2.100371     1.993338 
2281.497260     1.276150     2.105620   995.059086     2.098029     1.992736 
2283.778760     1.277424     2.112390   993.305524     2.096467     1.992135 
2286.062540     1.278700     2.135470   983.279078     2.095684     1.991536 
2288.348600     1.279978     2.187489   960.685158     2.095707     1.990939 
2290.636950     1.281256     2.192884   959.667615     2.096591     1.990343 
2292.927580     1.282536     2.200476   957.008834     2.098417     1.989749 
2295.220510     1.283817     2.229743   946.396091     2.101280     1.989157 
2297.515730     1.285100     2.222546   950.484740     2.105287     1.988566 
2299.813250     1.286384     2.219150   952.681606     2.110549     1.987976 
2302.113060     1.287669     2.207306   958.725304     2.117167     1.987388 
2304.415170     1.288955     2.227273   950.981334     2.125224     1.986802 
2306.719590     1.290242     2.242107   946.261014     2.134776     1.986217 
2309.026310     1.291531     2.266360   937.375619     2.145836     1.985634 
2311.335340     1.292821     2.301609   923.804249     2.158368     1.985052 
2313.646670     1.294113     2.307041   922.282046     2.172271     1.984472 
2315.960320     1.295406     2.300751   925.903581     2.187376     1.983893 
2318.276280     1.296700     2.319768   919.276219     2.203435     1.983316 
2320.594550     1.297995     2.332602   915.807078     2.220119     1.982741 
2322.915150     1.299292     2.392330   893.571029     2.237016     1.982167 
2325.238060     1.300589     2.481435   862.520327     2.253644     1.981594 
2327.563300     1.301889     2.490261   860.483269     2.269479     1.981024 
2329.890870     1.303189     2.517899   852.240559     2.283969     1.980454 
2332.220760     1.304491     2.566416   837.220716     2.296547     1.979887 
2334.552980     1.305794     2.567931   836.968351     2.307082     1.979321 
2336.887530     1.307099     2.592502   830.055800     2.315608     1.978756 
2339.224420     1.308404     2.585724   833.431788     2.322264     1.978193 
2341.563640     1.309711     2.589072   832.466837     2.327323     1.977632 
2343.905210     1.311020     2.595584   831.457527     2.331173     1.977072 
2346.249110     1.312329     2.652373   815.702282     2.334244     1.976514 
2348.595360     1.313640     2.679303   808.165725     2.336922     1.975957 
2350.943960     1.314952     2.698763   803.265554     2.339481     1.975402 
2353.294900     1.316266     2.653563   817.730087     2.342048     1.974849 
2355.648190     1.317581     2.723060   796.940933     2.344584     1.974297 
2358.003840     1.318897     2.705807   803.690082     2.346886     1.973746 
2360.361850     1.320214     2.772224   785.620621     2.348614     1.973198 
2362.722210     1.321533     2.725996   799.424174     2.349347     1.972650 
2365.084930     1.322853     2.712849   804.583053     2.348667     1.972105 
2367.450010     1.324175     2.767678   790.015692     2.346242     1.971561 
2369.817460     1.325498     2.722689   803.785784     2.341910     1.971018 
2372.187280     1.326822     2.738352   799.813088     2.335713     1.970478 
2374.559470     1.328147     2.660045   823.990573     2.327883     1.969938 
2376.934030     1.329474     2.700399   812.978265     2.318805     1.969401 
2379.310960     1.330802     2.695701   815.292878     2.308954     1.968865 
2381.690270     1.332131     2.605811   844.040682     2.298840     1.968330 
2384.071960     1.333462     2.627601   838.370639     2.288957     1.967797 
2386.456040     1.334794     2.621327   841.068226     2.279769     1.967266 
2388.842490     1.336128     2.545151   867.458705     2.271694     1.966736 
2391.231330     1.337462     2.559003   863.598415     2.265099     1.966208 
2393.622570     1.338798     2.485541   890.084235     2.260300     1.965681 
2396.016190     1.340136     2.488366   890.426894     2.257581     1.965157 
2398.412210     1.341474     2.456134   902.963438     2.257223     1.964633 
2400.810620     1.342815     2.489876   891.932150     2.259445     1.964111 
2403.211430     1.344156     2.491604   892.649138     2.264508     1.963591 
2405.614640     1.345499     2.411613   922.682143     2.272752     1.963073 
2408.020250     1.346843     2.426263   917.904221     2.284641     1.962556 
2410.428270     1.348188     2.424025   920.378155     2.300804     1.962040 
2412.838700     1.349535     2.423515   921.596771     2.322108     1.961526 
2415.251540     1.350883     2.475398   903.320078     2.349722     1.961014 
2417.666790     1.352233     2.535956   883.167395     2.385199     1.960504 
2420.084460     1.353583     2.612458   859.063936     2.430549     1.959995 
2422.504540     1.354936     2.619479   857.910893     2.488346     1.959487 
2424.927050     1.356289     2.697785   833.765367     2.561727     1.958981 
2427.351980     1.357644     2.862625   787.047262     2.654382     1.958477 
2429.779330     1.359000     2.927903   770.373561     2.770605     1.957974 
2432.209110     1.360358     3.134008   721.031214     2.915188     1.957473 
2434.641320     1.361717     3.341474   677.121282     3.093261     1.956974 
2437.075960     1.363077     3.533093   641.342087     3.310062     1.956476 
2439.513030     1.364439     3.801740   597.101113     3.570613     1.955980 
2441.952550     1.365802     4.063931   559.594251     3.879321     1.955485 
2444.394500     1.367166     4.358706   522.434172     4.239501     1.954992 
2446.838890     1.368532     4.762906   478.707567     4.652883     1.954501 
2449.285730     1.369899     5.240535   435.929986     5.119068     1.954011 
2451.735020     1.371267     5.673572   403.159717     5.635016     1.953523 
2454.186750     1.372637     6.060000   378.013082     6.194561     1.953036 
2456.640940     1.374008     6.714184   341.712876     6.788004     1.952551 
2459.097580     1.375381     7.237737   317.360459     7.401754     1.952068 
2461.556680     1.376755     7.883480   291.751807     8.018124     1.951586 
2464.018230     1.378130     8.403428   274.125671     8.615378     1.951105 
2466.482250     1.379507     9.028672   255.422705     9.168303     1.950627 
2468.948740     1.380885     9.428434   244.890027     9.649597     1.950150 
2471.417680     1.382264     9.767810   236.704525    10.032327     1.949674 
2473.889100     1.383645    10.119685   228.763082    10.293277     1.949200 
2476.362990     1.385027    10.105718   229.354784    10.416412     1.948728 
2478.839350     1.386411    10.294999   225.416896    10.395424     1.948258 
2481.318190     1.387796    10.175892   228.346166    10.234433     1.947789 
2483.799510     1.389182     9.931915   234.221980     9.946747     1.947321 
2486.283310     1.390570     9.476310   245.745479     9.552301     1.946855 
2488.769590     1.391959     8.999943   259.060505     9.074670     1.946391 
2491.258360     1.393350     8.638872   270.233176     8.538430     1.945928 
2493.749620     1.394742     7.979734   292.883516     7.967196     1.945467 
2496.243370     1.396135     7.490371   312.374002     7.382345     1.945008 
2498.739620     1.397530     6.787792   345.075374     6.802280     1.944550 
2501.238350     1.398926     6.179105   379.450032     6.242091     1.944094 
2503.739590     1.400323     5.704457   411.466209     5.713437     1.943639 
2506.243330     1.401722     5.189314   452.713369     5.224651     1.943186 
2508.749580     1.403122     4.781657   491.797772     4.780963     1.942735 
2511.258330     1.404524     4.401886   534.604978     4.384853     1.942285 
2513.769580     1.405927     4.022958   585.695675     4.036474     1.941837 
2516.283350     1.407331     3.721073   633.832846     3.734261     1.941390 
2518.799640     1.408737     3.432089   687.894716     3.475011     1.940945 
2521.318440     1.410145     3.231587   731.179335     3.254593     1.940501 
2523.839760     1.411553     3.019024   783.206630     3.068849     1.940060 
2526.363590     1.412963     2.848016   831.090350     2.913340     1.939619 
2528.889960     1.414375     2.743093   863.817728     2.783646     1.939181 
2531.418850     1.415788     2.667504   889.319943     2.675658     1.938744 
2533.950270     1.417202     2.572924   923.036508     2.585705     1.938308 
2536.484220     1.418618     2.475531   960.616676     2.510604     1.937874 
2539.020700     1.420035     2.358109  1009.462169     2.447653     1.937442 
2541.559720     1.421453     2.355432  1012.312394     2.394624     1.937011 
2544.101280     1.422873     2.363696  1009.747676     2.349685     1.936582 
2546.645380     1.424295     2.292488  1042.566694     2.311305     1.936155 
2549.192030     1.425718     2.267102  1055.238101     2.278296     1.935729 
2551.741220     1.427142     2.254347  1062.567161     2.249707     1.935304 
2554.292960     1.428568     2.237694  1071.722148     2.224782     1.934882 
2556.847250     1.429995     2.263458  1061.203103     2.202916     1.934460 
2559.404100     1.431423     2.246005  1071.155397     2.183627     1.934041 
2561.963510     1.432853     2.247598  1070.934570     2.166541     1.933623 
2564.525470     1.434285     2.200125  1096.056218     2.151325     1.933207 
2567.090000     1.435717     2.157340  1118.882006     2.137721     1.932792 
2569.657090     1.437152     2.193869  1101.490339     2.125516     1.932379 
2572.226740     1.438587     2.179526  1110.144335     2.114532     1.931967 
2574.798970     1.440024     2.150779  1126.611424     2.104617     1.931557 
2577.373770     1.441463     2.136356  1135.785727     2.095651     1.931148 
2579.951140     1.442903     2.136270  1136.734073     2.087518     1.930742 
2582.531090     1.444344     2.129209  1142.356506     2.080120     1.930336 
2585.113620     1.445787     2.138023  1138.814168     2.073376     1.929933 
2587.698740     1.447231     2.096553  1162.906217     2.067214     1.929530 
2590.286440     1.448677     2.064916  1182.562327     2.061573     1.929130 
2592.876720     1.450124     2.059497  1187.156335     2.056402     1.928731 
2595.469600     1.451573     2.052397  1192.350902     2.051649     1.928333 
2598.065070     1.453023     2.095253  1169.222181     2.047275     1.927938 
2600.663130     1.454475     2.073308  1183.876947     2.043246     1.927543 
2603.263800     1.455928     2.086192  1178.044260     2.039534     1.927151 
2605.867060     1.457382     2.074898  1185.605972     2.036170     1.926760 
2608.472930     1.458838     2.089192  1179.416157     2.033734     1.926370 
2611.081400     1.460295     2.093212  1178.902730     2.032032     1.925982 
2613.692480     1.461754     2.121481  1164.392388     2.030444     1.925596 
2616.306180     1.463214     2.065959  1197.434599     2.028818     1.925211 
2618.922480     1.464676     2.053015  1207.406281     2.027212     1.924828 
2621.541400     1.466139     2.056322  1206.241624     2.025713     1.924446 
2624.162950     1.467604     2.118232  1172.964497     2.024392     1.924066 
2626.787110     1.469070     2.147145  1158.248690     2.023302     1.923687 
2629.413900     1.470537     2.076571  1198.906103     2.022493     1.923310 
2632.043310     1.472007     2.068367  1205.095384     2.021895     1.922935 
2634.675350     1.473477     2.118081  1179.428308     2.021522     1.922561 
2637.310030     1.474949     2.064272  1211.557881     2.021726     1.922189 
2639.947340     1.476422     2.094161  1195.658972     2.022667     1.921818 
2642.587290     1.477897     2.073928  1209.150966     2.024431     1.921449 
2645.229870     1.479374     2.077285  1208.351654     2.027128     1.921081 
2647.875100     1.480852     2.077486  1209.781897     2.030900     1.920715 
2650.522980     1.482331     2.124883  1184.999567     2.035917     1.920351 
2653.173500     1.483812     2.081997  1210.733433     2.042352     1.919988 
2655.826670     1.485294     2.095785  1204.829363     2.050377     1.919626 
2658.482500     1.486778     2.112727  1195.960013     2.060145     1.919267 
2661.140980     1.488263     2.108364  1199.942924     2.071772     1.918908 
2663.802120     1.489750     2.154806  1176.057444     2.085318     1.918551 
2666.465930     1.491238     2.164431  1172.138989     2.100775     1.918196 
2669.132390     1.492728     2.163458  1174.059558     2.118049     1.917842 
2671.801520     1.494219     2.139410  1188.839262     2.136938     1.917490 
2674.473330     1.495712     2.188963  1164.204872     2.157117     1.917140 
2677.147800     1.497206     2.195887  1161.939196     2.178126     1.916791 
2679.824950     1.498701     2.202623  1160.102805     2.199371     1.916443 
2682.504770     1.500199     2.235447  1144.424184     2.220113     1.916097 
2685.187280     1.501697     2.218476  1154.965012     2.239498     1.915753 
2687.872460     1.503197     2.253959  1138.201060     2.256592     1.915410 
2690.560340     1.504699     2.268462  1132.312747     2.270472     1.915068 
2693.250900     1.506202     2.236376  1150.215397     2.280332     1.914728 
2695.944150     1.507707     2.233819  1153.494497     2.285604     1.914390 
2698.640090     1.509213     2.299299  1122.140701     2.286041     1.914053 
2701.338730     1.510721     2.271926  1136.350149     2.281746     1.913718 
2704.040070     1.512230     2.271670  1138.609744     2.273127     1.913384 
2706.744110     1.513741     2.312646  1120.451067     2.260827     1.913052 
2709.450850     1.515253     2.285176  1135.048094     2.245615     1.912721 
2712.160310     1.516767     2.254010  1152.363135     2.228300     1.912392 
2714.872470     1.518282     2.191029  1186.805460     2.209674     1.912064 
2717.587340     1.519799     2.161676  1204.846927     2.190465     1.911738 
2720.304930     1.521317     2.135763  1220.267372     2.171314     1.911413 
2723.025230     1.522837     2.128202  1226.063870     2.152760     1.911090 
2725.748260     1.524358     2.109608  1237.773622     2.135235     1.910768 
2728.474000     1.525881     2.098638  1247.001197     2.119065     1.910448 
2731.202480     1.527405     2.041362  1283.704542     2.104473     1.910129 
2733.933680     1.528931     2.047373  1281.432717     2.091588     1.909812 
2736.667610     1.530458     2.059599  1275.225084     2.080458     1.909496 
2739.404280     1.531987     2.032595  1293.459848     2.071066     1.909182 
2742.143690     1.533518     1.990853  1322.492941     2.063348     1.908869 
2744.885830     1.535050     1.995724  1320.597196     2.057205     1.908558 
2747.630720     1.536583     1.939738  1360.163240     2.052519     1.908248 
2750.378350     1.538118     1.984970  1331.760000     2.049172     1.907939 
2753.128720     1.539655     1.967914  1345.478021     2.047039     1.907633 
2755.881850     1.541193     1.986848  1334.005253     2.046008     1.907327 
2758.637740     1.542732     1.968694  1347.648234     2.045988     1.907023 
2761.396370     1.544273     1.968371  1350.507345     2.046848     1.906721 
2764.157770     1.545816     1.936790  1374.296098     2.048512     1.906420 
2766.921930     1.547360     1.956662  1361.878440     2.051085     1.906121 
2769.688850     1.548906     1.914822  1394.062375     2.054609     1.905823 
2772.458540     1.550454     1.950158  1370.736721     2.059130     1.905526 
2775.231000     1.552002     1.953865  1369.866276     2.064735     1.905231 
2778.006230     1.553553     1.999568  1340.518948     2.071589     1.904937 
2780.784230     1.555105     1.996781  1343.740501     2.079939     1.904645 
2783.565020     1.556658     1.952390  1377.007438     2.090140     1.904354 
2786.348580     1.558213     2.000129  1345.977614     2.102673     1.904065 
2789.134930     1.559770     1.987847  1356.360822     2.118184     1.903777 
2791.924070     1.561328     1.987709  1358.389194     2.137506     1.903491 
2794.715990     1.562888     2.019541  1338.333613     2.161705     1.903206 
2797.510710     1.564449     2.064466  1311.740709     2.192100     1.902923 
2800.308220     1.566012     2.119424  1279.595245     2.230301     1.902641 
2803.108530     1.567577     2.173167  1250.122979     2.278233     1.902360 
2805.911630     1.569143     2.232441  1218.412667     2.338037     1.902081 
2808.717550     1.570710     2.328676  1170.804605     2.412114     1.901803 
2811.526260     1.572279     2.417475  1129.402791     2.503019     1.901527 
2814.337790     1.573850     2.539945  1076.477215     2.613351     1.901252 
2817.152130     1.575422     2.623751  1043.710164     2.745588     1.900978 
2819.969280     1.576996     2.758573   994.641121     2.901898     1.900706 
2822.789250     1.578571     2.938747   934.963235     3.083908     1.900435 
2825.612040     1.580148     3.052609   901.456706     3.292459     1.900166 
2828.437650     1.581727     3.306915   833.609864     3.527349     1.899898 
2831.266090     1.583307     3.568158   773.791932     3.787087     1.899632 
2834.097350     1.584889     3.824178   722.899704     4.068658     1.899367 
2836.931450     1.586472     4.074592   679.506229     4.367319     1.899103 
2839.768380     1.588057     4.422290   627.278398     4.676425     1.898841 
2842.608150     1.589643     4.671256   594.575069     4.987330     1.898580 
2845.450760     1.591231     4.951037   561.784336     5.289405     1.898321 
2848.296210     1.592821     5.298501   525.779112     5.570316     1.898063 
2851.144510     1.594412     5.501778   507.037427     5.816712     1.897806 
2853.995650     1.596005     5.777257   483.596171     6.015425     1.897550 
2856.849650     1.597600     5.984665   467.530710     6.155054     1.897297 
2859.706500     1.599195     6.074754   461.247221     6.227627     1.897044 
2862.566200     1.600793     6.085869   461.062231     6.229808     1.896793 
2865.428770     1.602392     6.053311   464.099056     6.163206     1.896543 
2868.294200     1.603993     5.932600   474.151761     6.033781     1.896294 
2871.162490     1.605595     5.773342   487.841849     5.850652     1.896047 
2874.033650     1.607199     5.614369   502.491973     5.624732     1.895801 
2876.907690     1.608805     5.366642   526.342582     5.367528     1.895557 
2879.784600     1.610412     5.054880   559.425642     5.090247     1.895314 
2882.664380     1.612021     4.765285   594.127621     4.803201     1.895072 
2885.547040     1.613631     4.530429   625.929473     4.515441     1.894832 
2888.432590     1.615243     4.175064   680.055663     4.234564     1.894593 
2891.321020     1.616857     3.934351   722.551140     3.966628     1.894355 
2894.212350     1.618472     3.611672   787.927229     3.716144     1.894119 
2897.106560     1.620089     3.379817   842.837968     3.486158     1.893884 
2900.003660     1.621707     3.208948   888.861840     3.278380     1.893650 
2902.903670     1.623328     2.966212   962.928260     3.093455     1.893417 
2905.806570     1.624949     2.788484  1025.579276     2.930914     1.893186 
2908.712380     1.626573     2.609949  1096.716211     2.789638     1.892957 
2911.621090     1.628198     2.488963  1151.909492     2.668010     1.892728 
2914.532710     1.629824     2.415414  1188.117336     2.564113     1.892501 
2917.447240     1.631452     2.272208  1264.335986     2.475929     1.892275 
2920.364690     1.633082     2.229741  1290.648186     2.401420     1.892050 
2923.285060     1.634713     2.190577  1315.361691     2.338638     1.891827 
2926.208340     1.636347     2.127984  1355.245557     2.285794     1.891605 
2929.134550     1.637981     2.025105  1426.067536     2.241294     1.891384 
2932.063680     1.639618     2.026905  1426.477985     2.203758     1.891165 
2934.995750     1.641256     1.995198  1450.957512     2.172024     1.890947 
2937.930740     1.642895     1.954375  1483.540088     2.145063     1.890730 
2940.868670     1.644536     1.966014  1476.827158     2.122055     1.890514 
2943.809540     1.646179     1.945387  1494.410569     2.102323     1.890300 
2946.753350     1.647824     1.911028  1522.842417     2.085316     1.890087 
2949.700110     1.649470     1.923921  1515.058944     2.070585     1.889875 
2952.649810     1.651118     1.915382  1523.912663     2.057761     1.889664 
2955.602460     1.652767     1.873300  1560.356711     2.046536     1.889455 
2958.558060     1.654418     1.916809  1526.481091     2.036685     1.889247 
2961.516620     1.656071     1.856397  1578.788619     2.028011     1.889040 
2964.478130     1.657726     1.878088  1562.369228     2.020347     1.888834 
2967.442610     1.659382     1.853075  1586.030071     2.013553     1.888630 
2970.410050     1.661039     1.848419  1591.980354     2.007510     1.888427 
2973.380460     1.662699     1.858600  1585.185280     2.002123     1.888225 
2976.353840     1.664360     1.854431  1591.769490     1.997310     1.888024 
2979.330200     1.666022     1.814799  1627.730696     1.992996     1.887825 
2982.309530     1.667687     1.813992  1631.294594     1.989119     1.887626 
2985.291840     1.669353     1.830835  1618.053436     1.985629     1.887429 
2988.277130     1.671020     1.839948  1612.925146     1.982481     1.887233 
2991.265410     1.672690     1.817558  1635.113498     1.979638     1.887039 
2994.256670     1.674361     1.864162  1596.405428     1.977066     1.886845 
2997.250930     1.676034     1.868536  1594.740681     1.974736     1.886653 
3000.248180     1.677708     1.859927  1603.930427     1.972741     1.886462 
3003.248430     1.679384     1.820721  1640.417154     1.971578     1.886272 
3006.251680     1.681062     1.833708  1631.500181     1.970806     1.886083 
3009.257930     1.682741     1.820893  1645.535702     1.970016     1.885895 
3012.267190     1.684422     1.898520  1579.480147     1.969171     1.885709 
3015.279450     1.686105     1.840953  1631.687351     1.968331     1.885523 
3018.294730     1.687789     1.799785  1671.103288     1.967542     1.885339 
3021.313030     1.689475     1.851756  1626.288207     1.966827     1.885156 
3024.334340     1.691163     1.832958  1645.143273     1.966198     1.884974 
3027.358670     1.692853     1.831337  1648.984154     1.965668     1.884793 
3030.386030     1.694544     1.836668  1646.389117     1.965243     1.884614 
3033.416420     1.696237     1.868985  1620.598704     1.964929     1.884435 
3036.449840     1.697931     1.825680  1661.214645     1.964738     1.884258 
3039.486290     1.699627     1.848053  1643.161920     1.964680     1.884082 
3042.525770     1.701325     1.848562  1643.874848     1.964776     1.883907 
3045.568300     1.703025     1.839581  1654.278788     1.965050     1.883733 
3048.613870     1.704726     1.826807  1668.731247     1.965534     1.883560 
3051.662480     1.706429     1.841307  1657.954582     1.966273     1.883388 
3054.714140     1.708134     1.860642  1642.710417     1.967324     1.883217 
3057.768860     1.709840     1.876814  1630.335705     1.968764     1.883048 
3060.826630     1.711548     1.896245  1616.462600     1.970686     1.882879 
3063.887450     1.713258     1.853368  1655.795069     1.973211     1.882712 
3066.951340     1.714970     1.868237  1644.795010     1.976482     1.882545 
3070.018290     1.716683     1.904919  1615.758335     1.980669     1.882380 
3073.088310     1.718398     1.907077  1615.005204     1.985970     1.882216 
3076.161400     1.720115     1.874853  1645.641174     1.992605     1.882052 
3079.237560     1.721833     1.877134  1645.366166     2.000812     1.881890 
3082.316800     1.723553     1.925476  1606.267312     2.010836     1.881729 
3085.399110     1.725275     1.893500  1635.083084     2.022911     1.881569 
3088.484510     1.726999     1.937421  1600.523648     2.037214     1.881410 
3091.573000     1.728724     1.943459  1597.440515     2.053143     1.881252 
3094.664570     1.730451     1.949113  1595.335663     2.071354     1.881095 
3097.759230     1.732180     1.985886  1567.548534     2.092539     1.880939 
3100.856990     1.733910     2.060762  1513.195976     2.116511     1.880784 
3103.957850     1.735642     2.070672  1507.590178     2.142866     1.880630 
3107.061810     1.737376     2.120066  1474.928874     2.171122     1.880477 
3110.168870     1.739112     2.144422  1460.055356     2.200692     1.880325 
3113.279040     1.740849     2.192985  1429.838247     2.230815     1.880174 
3116.392320     1.742588     2.229379  1408.314888     2.260570     1.880024 
3119.508710     1.744329     2.247627  1399.134422     2.288878     1.879875 
3122.628220     1.746072     2.316174  1359.424133     2.314550     1.879727 
3125.750850     1.747816     2.328457  1353.838714     2.336389     1.879580 
3128.876600     1.749562     2.357132  1338.908595     2.353333     1.879434 
3132.005470     1.751310     2.358371  1340.238252     2.364675     1.879289 
3135.137480     1.753059     2.394283  1321.487390     2.370086     1.879145 
3138.272620     1.754811     2.384538  1328.627901     2.369579     1.879002 
3141.410890     1.756564     2.421552  1310.291000     2.363685     1.878859 
3144.552300     1.758319     2.382053  1333.335074     2.353330     1.878718 
3147.696850     1.760075     2.378175  1337.480149     2.339685     1.878578 
3150.844550     1.761834     2.393410  1330.833191     2.324042     1.878438 
3153.995390     1.763594     2.352606  1355.194669     2.307733     1.878299 
3157.149390     1.765355     2.332056  1369.153697     2.292068     1.878162 
3160.306540     1.767119     2.298152  1391.008924     2.278263     1.878025 
3163.466850     1.768884     2.291609  1396.805303     2.267420     1.877889 
3166.630310     1.770652     2.288097  1400.885087     2.260493     1.877754 
3169.796940     1.772420     2.312713  1387.611871     2.258251     1.877620 
3172.966740     1.774191     2.252821  1425.600207     2.261257     1.877487 
3176.139710     1.775963     2.244895  1432.319894     2.269836     1.877355 
3179.315850     1.777738     2.242046  1436.531330     2.284058     1.877223 
3182.495160     1.779514     2.218834  1453.708289     2.303728     1.877092 
3185.677660     1.781291     2.285471  1412.574771     2.328372     1.876963 
3188.863340     1.783071     2.311977  1398.675038     2.357229     1.876834 
3192.052200     1.784852     2.326825  1390.914508     2.389252     1.876706 
3195.244250     1.786635     2.367821  1368.456860     2.423105     1.876579 
3198.439500     1.788420     2.400102  1352.025320     2.457183     1.876452 
3201.637930     1.790207     2.416069  1344.852442     2.489666     1.876327 
3204.839570     1.791995     2.460927  1322.142887     2.518610     1.876202 
3208.044410     1.793785     2.486883  1309.795973     2.542120     1.876078 
3211.252460     1.795577     2.480852  1314.763669     2.558562     1.875955 
3214.463710     1.797371     2.557481  1277.338881     2.566764     1.875832 
3217.678170     1.799167     2.547625  1283.262198     2.566178     1.875711 
3220.895850     1.800964     2.556152  1280.491034     2.556908     1.875590 
3224.116750     1.802763     2.530932  1295.348720     2.539628     1.875470 
3227.340860     1.804564     2.524304  1300.146236     2.515436     1.875351 
3230.568200     1.806367     2.511276  1308.446033     2.485678     1.875232 
3233.798770     1.808172     2.458807  1337.559393     2.451797     1.875115 
3237.032570     1.809978     2.407660  1368.025656     2.415222     1.874998 
3240.269600     1.811786     2.378571  1386.596214     2.377289     1.874882 
3243.509870     1.813596     2.334096  1414.249673     2.339190     1.874766 
3246.753380     1.815408     2.327730  1419.350040     2.301942     1.874651 
3250.000140     1.817221     2.252565  1468.967628     2.266371     1.874537 
3253.250140     1.819037     2.236670  1480.811368     2.233112     1.874424 
3256.503390     1.820854     2.158487  1536.635673     2.202617     1.874312 
3259.759890     1.822673     2.163883  1534.606526     2.175144     1.874200 
3263.019650     1.824494     2.132526  1558.386221     2.150805     1.874089 
3266.282670     1.826317     2.111112  1576.496398     2.129585     1.873978 
3269.548950     1.828141     2.045852  1628.846364     2.111369     1.873868 
3272.818500     1.829967     2.021388  1650.305427     2.095969     1.873759 
3276.091320     1.831796     2.018123  1654.216888     2.083154     1.873651 
3279.367410     1.833626     1.990213  1679.444004     2.072669     1.873543 
3282.646780     1.835457     1.977848  1692.373377     2.064252     1.873436 
3285.929430     1.837291     1.953563  1715.920030     2.057650     1.873329 
3289.215360     1.839127     1.978755  1696.188118     2.052628     1.873224 
3292.504570     1.840964     1.978132  1697.898116     2.048979     1.873118 
3295.797070     1.842803     1.964537  1711.715589     2.046516     1.873014 
3299.092870     1.844644     1.963875  1714.533395     2.045077     1.872910 
3302.391960     1.846487     1.915396  1759.731966     2.044528     1.872807 
3305.694360     1.848331     1.938789  1740.719513     2.044762     1.872704 
3309.000050     1.850178     1.906757  1771.984620     2.045693     1.872602 
3312.309050     1.852026     1.922198  1759.393922     2.047248     1.872500 
3315.621360     1.853876     1.925048  1759.433774     2.049374     1.872399 
3318.936980     1.855728     1.957587  1732.338336     2.052031     1.872299 
3322.255920     1.857582     1.965853  1726.746677     2.055192     1.872199 
3325.578170     1.859438     1.940505  1751.214737     2.058837     1.872100 
3328.903750     1.861296     1.937987  1755.511205     2.062954     1.872001 
3332.232660     1.863155     1.915714  1777.907080     2.067537     1.871903 
3335.564890     1.865016     1.915185  1780.153685     2.072590     1.871806 
3338.900450     1.866879     1.946956  1753.299327     2.078120     1.871709 
3342.239350     1.868744     1.914432  1785.576825     2.084147     1.871612 
3345.581590     1.870611     1.965663  1741.053642     2.090685     1.871516 
3348.927180     1.872480     1.926008  1779.173179     2.097757     1.871421 
3352.276100     1.874351     1.970148  1741.228008     2.105393     1.871326 
3355.628380     1.876223     1.970809  1742.092960     2.113629     1.871231 
3358.984010     1.878098     1.978297  1737.319786     2.122507     1.871137 
3362.342990     1.879974     1.953716  1761.737133     2.132080     1.871044 
3365.705330     1.881852     1.972463  1747.081522     2.142395     1.870951 
3369.071040     1.883732     1.971374  1749.644585     2.153494     1.870858 
3372.440110     1.885614     1.966996  1755.527387     2.165494     1.870766 
3375.812550     1.887497     1.948801  1774.314173     2.178498     1.870675 
3379.188360     1.889383     1.962487  1763.498355     2.192616     1.870583 
3382.567550     1.891271     1.980757  1748.972936     2.207989     1.870493 
3385.950120     1.893160     1.995981  1738.376056     2.224802     1.870402 
3389.336070     1.895051     2.008201  1729.312567     2.243298     1.870313 
3392.725410     1.896944     1.975563  1760.068630     2.263782     1.870223 
3396.118130     1.898839     1.995962  1743.555394     2.286673     1.870134 
3399.514250     1.900736     2.012399  1730.855424     2.312532     1.870045 
3402.913760     1.902635     2.011557  1733.821711     2.342111     1.869957 
3406.316680     1.904536     2.039031  1713.132841     2.376417     1.869869 
3409.722990     1.906439     2.099120  1665.850120     2.416789     1.869782 
3413.132720     1.908343     2.140826  1635.493084     2.464993     1.869694 
3416.545850     1.910250     2.198547  1594.069657     2.523320     1.869608 
3419.962400     1.912158     2.305984  1521.166776     2.594763     1.869521 
3423.382360     1.914068     2.446591  1435.625763     2.682996     1.869435 
3426.805740     1.915980     2.588161  1358.740721     2.792526     1.869349 
3430.232550     1.917894     2.775140  1268.539092     2.928791     1.869264 
3433.662780     1.919810     2.956726  1192.249625     3.098147     1.869179 
3437.096440     1.921728     3.165715  1114.897055     3.307821     1.869094 
3440.533540     1.923648     3.424312  1031.840906     3.565757     1.869009 
3443.974070     1.925570     3.775094   936.936674     3.880359     1.868925 
3447.418040     1.927494     4.158635   851.468821     4.260102     1.868841 
3450.865460     1.929419     4.550537   778.964700     4.713027     1.868758 
3454.316330     1.931347     5.123523   692.665134     5.246106     1.868674 
3457.770640     1.933276     5.704877   622.753263     5.864519     1.868591 
3461.228420     1.935207     6.323349   562.372807     6.570872     1.868508 
3464.689640     1.937141     7.088534   502.183480     7.364376     1.868426 
3468.154330     1.939076     7.870582   452.750552     8.240075     1.868343 
3471.622490     1.941013     8.767119   406.841407     9.188089     1.868261 
3475.094110     1.942952     9.677198   368.934947    10.192951     1.868179 
3478.569200     1.944893    10.742166   332.675529    11.233060     1.868098 
3482.047770     1.946836    11.804713   303.022564    12.280340     1.868016 
3485.529820     1.948781    12.835154   278.924184    13.300323     1.867935 
3489.015350     1.950728    13.727606   261.029907    14.253069     1.867854 
3492.504370     1.952677    14.632177   245.114752    15.095378     1.867773 
3495.996870     1.954627    15.287096   234.811972    15.784586     1.867692 
3499.492870     1.956580    15.944485   225.347600    16.283606     1.867612 
3502.992360     1.958535    16.204833   221.924904    16.566034     1.867531 
3506.495350     1.960491    16.285820   221.033642    16.619777     1.867451 
3510.001850     1.962450    16.175605   222.762707    16.448024     1.867371 
3513.511850     1.964410    15.823098   227.952758    16.067537     1.867291 
3517.025360     1.966373    15.431286   233.966822    15.505184     1.867211 
3520.542390     1.968337    14.636278   246.935544    14.793973     1.867131 
3524.062930     1.970303    13.832819   261.560578    13.969519     1.867052 
3527.586990     1.972272    12.894590   280.872190    13.067316     1.866972 
3531.114580     1.974242    11.976303   302.720856    12.120828     1.866893 
3534.645690     1.976214    10.970726   330.826285    11.160214     1.866813 
3538.180340     1.978189    10.100102   359.688971    10.211496     1.866734 
3541.718520     1.980165     9.007103   403.745947     9.296112     1.866655 
3545.260240     1.982143     8.161305   446.083508     8.430726     1.866576 
3548.805500     1.984123     7.395421   492.763532     7.627324     1.866497 
3552.354300     1.986105     6.628912   550.212458     6.893511     1.866417 
3555.906660     1.988089     5.914771   617.282834     6.232997     1.866338 
3559.462570     1.990076     5.388363   678.207964     5.646210     1.866259 
3563.022030     1.992064     4.865337   751.827956     5.130959     1.866180 
3566.585050     1.994054     4.422483   827.928163     4.683251     1.866101 
3570.151640     1.996046     4.099654   893.827512     4.297670     1.866022 
3573.721790     1.998040     3.779111   970.420966     3.967590     1.865943 
3577.295510     2.000036     3.474457  1056.280949     3.686495     1.865864 
3580.872800     2.002034     3.234838  1135.643347     3.448546     1.865785 
3584.453680     2.004034     3.033165  1212.347712     3.247728     1.865706 
3588.038130     2.006036     2.865938  1283.948343     3.078443     1.865627 
3591.626170     2.008040     2.737943  1345.027047     2.935730     1.865548 
3595.217790     2.010046     2.646171  1392.948126     2.815286     1.865468 
3598.813010     2.012054     2.573420  1433.682560     2.713421     1.865389 
3602.411830     2.014064     2.499136  1477.426660     2.627105     1.865309 
3606.014240     2.016076     2.438564  1515.145046     2.553637     1.865230 
3609.620250     2.018090     2.378251  1554.825435     2.490848     1.865150 
3613.229870     2.020106     2.315157  1598.770629     2.436962     1.865070 
3616.843100     2.022124     2.280930  1623.887878     2.390517     1.864991 
3620.459950     2.024144     2.263777  1637.886055     2.350312     1.864911 
3624.080400     2.026167     2.219512  1671.972571     2.315357     1.864830 
3627.704490     2.028191     2.161964  1718.091441     2.284858     1.864750 
3631.332190     2.030217     2.138034  1738.739961     2.258117     1.864670 
3634.963520     2.032245     2.125995  1750.176032     2.234559     1.864589 
3638.598490     2.034275     2.175873  1711.239787     2.213718     1.864508 
3642.237080     2.036308     2.125596  1753.872103     2.195200     1.864427 
3645.879320     2.038342     2.099095  1777.382435     2.178677     1.864346 
3649.525200     2.040378     2.123096  1758.271254     2.163883     1.864265 
3653.174730     2.042416     2.091120  1786.404061     2.150577     1.864183 
3656.827900     2.044457     2.102169  1778.226477     2.138638     1.864102 
3660.484730     2.046499     2.089127  1791.049041     2.128167     1.864020 
3664.145210     2.048544     2.112006  1772.987557     2.118742     1.863938 
3667.809360     2.050590     2.083667  1799.181015     2.110076     1.863855 
3671.477170     2.052639     2.091944  1793.299346     2.102083     1.863772 
3675.148640     2.054689     2.124819  1767.146098     2.094710     1.863689 
3678.823790     2.056742     2.068150  1816.488064     2.087906     1.863606 
3682.502620     2.058797     2.057982  1826.864681     2.081625     1.863523 
3686.185120     2.060853     2.063919  1824.013288     2.075829     1.863439 
3689.871300     2.062912     2.086114  1805.301821     2.070479     1.863355 
3693.561180     2.064973     2.091102  1802.522171     2.065539     1.863270 
3697.254740     2.067036     2.070482  1821.851128     2.060982     1.863186 
3700.951990     2.069101     2.047124  1843.427096     2.056785     1.863101 
3704.652940     2.071168     2.079728  1816.300724     2.052929     1.863015 
3708.357600     2.073237     2.070658  1825.740796     2.049394     1.862930 
3712.065950     2.075308     2.079493  1819.006806     2.046165     1.862844 
3715.778020     2.077381     2.049050  1847.535390     2.043232     1.862757 
3719.493800     2.079457     2.073178  1828.286631     2.040587     1.862670 
3723.213290     2.081534     2.071081  1831.381584     2.038222     1.862583 
3726.936510     2.083614     2.070455  1832.576578     2.036135     1.862496 
3730.663440     2.085695     2.096749  1811.470877     2.034330     1.862408 
3734.394110     2.087779     2.096465  1812.587782     2.032813     1.862319 
3738.128500     2.089864     2.077658  1830.396045     2.031598     1.862231 
3741.866630     2.091952     2.072117  1836.719475     2.030705     1.862142 
3745.608490     2.094042     2.082578  1828.113095     2.030167     1.862052 
3749.354100     2.096134     2.090767  1822.484278     2.030024     1.861962 
3753.103460     2.098228     2.082683  1831.162158     2.030329     1.861871 
3756.856560     2.100324     2.049423  1862.117108     2.031151     1.861780 
3760.613420     2.102422     2.075353  1839.815357     2.032571     1.861689 
3764.374030     2.104523     2.126822  1796.442894     2.034685     1.861597 
3768.138400     2.106625     2.129729  1795.646721     2.037603     1.861505 
3771.906540     2.108730     2.082385  1837.357243     2.041447     1.861412 
3775.678450     2.110836     2.062959  1856.074727     2.046342     1.861319 
3779.454130     2.112945     2.092770  1830.815860     2.052420     1.861225 
3783.233580     2.115056     2.079916  1843.238739     2.059802     1.861130 
3787.016820     2.117169     2.078231  1846.738346     2.068592     1.861035 
3790.803830     2.119284     2.133300  1799.759625     2.078865     1.860940 
3794.594640     2.121401     2.096394  1832.979878     2.090662     1.860844 
3798.389230     2.123520     2.124282  1810.204039     2.103965     1.860747 
3802.187620     2.125641     2.120677  1813.634661     2.118698     1.860650 
3805.989810     2.127765     2.112771  1821.481035     2.134706     1.860552 
3809.795800     2.129891     2.137194  1801.896334     2.151752     1.860454 
3813.605590     2.132018     2.150614  1791.977176     2.169506     1.860355 
3817.419200     2.134148     2.189603  1761.117633     2.187538     1.860255 
3821.236620     2.136280     2.218617  1739.515995     2.205323     1.860155 
3825.057860     2.138414     2.192986  1760.878201     2.222260     1.860055 
3828.882910     2.140551     2.182051  1770.614422     2.237698     1.859953 
3832.711800     2.142689     2.217648  1743.320990     2.251002     1.859851 
3836.544510     2.144830     2.266247  1706.317847     2.261626     1.859748 
3840.381050     2.146972     2.235604  1731.179513     2.269189     1.859645 
3844.221430     2.149117     2.237487  1730.545823     2.273527     1.859541 
3848.065650     2.151264     2.251671  1720.723707     2.274711     1.859436 
3851.913720     2.153413     2.251169  1722.509555     2.273013     1.859331 
3855.765630     2.155564     2.243177  1728.928613     2.268858     1.859225 
3859.621400     2.157718     2.256429  1719.587925     2.262765     1.859118 
3863.481020     2.159873     2.237656  1735.085813     2.255301     1.859011 
3867.344500     2.162031     2.187857  1775.199410     2.247031     1.858902 
3871.211850     2.164191     2.211646  1757.711060     2.238503     1.858794 
3875.083060     2.166353     2.248763  1729.627591     2.230215     1.858684 
3878.958140     2.168517     2.211330  1759.714249     2.222607     1.858573 
3882.837100     2.170683     2.239145  1738.883524     2.216056     1.858462 
3886.719940     2.172852     2.209913  1762.476821     2.210875     1.858350 
3890.606660     2.175023     2.236013  1742.647159     2.207312     1.858237 
3894.497260     2.177195     2.221595  1755.259678     2.205556     1.858124 
3898.391760     2.179370     2.220086  1757.171757     2.205760     1.858010 
3902.290150     2.181548     2.209027  1766.889095     2.208029     1.857895 
3906.192440     2.183727     2.202355  1773.183169     2.212456     1.857779 
3910.098640     2.185908     2.232757  1750.079387     2.219140     1.857662 
3914.008730     2.188092     2.256495  1732.970125     2.228205     1.857544 
3917.922740     2.190278     2.267780  1724.901223     2.239804     1.857426 
3921.840670     2.192466     2.253339  1736.416418     2.254173     1.857306 
3925.762510     2.194656     2.243097  1745.566515     2.271742     1.857186 
3929.688270     2.196849     2.213355  1769.966405     2.293064     1.857065 
3933.617960     2.199043     2.274521  1722.944294     2.318912     1.856943 
3937.551570     2.201240     2.350737  1668.184676     2.350318     1.856821 
3941.489130     2.203439     2.417206  1623.550268     2.388692     1.856697 
3945.430620     2.205640     2.475617  1585.536247     2.435883     1.856572 
3949.376050     2.207844     2.556080  1536.249030     2.494270     1.856447 
3953.325420     2.210049     2.647970  1483.720670     2.566839     1.856321 
3957.278750     2.212257     2.749518  1429.800401     2.657254     1.856193 
3961.236030     2.214467     2.902755  1354.949250     2.769906     1.856065 
3965.197260     2.216680     3.111381  1264.698414     2.909911     1.855936 
3969.162460     2.218894     3.272035  1203.257618     3.083067     1.855806 
3973.131620     2.221111     3.545066  1110.909657     3.295720     1.855674 
3977.104750     2.223329     3.847338  1024.010486     3.554554     1.855542 
3981.081860     2.225551     4.151701   949.371019     3.866319     1.855409 
3985.062940     2.227774     4.542950   867.814456     4.237482     1.855275 
3989.048000     2.229999     4.997025   789.191638     4.673345     1.855140 
3993.037050     2.232227     5.475904   720.320412     5.177902     1.855004 
3997.030090     2.234457     6.060102   651.065784     5.753085     1.854867 
4001.027120     2.236689     6.613291   596.722231     6.398130     1.854729 
4005.028150     2.238924     7.424584   531.534720     7.108964     1.854589 
4009.033170     2.241160     8.082475   488.359462     7.877625     1.854449 
4013.042210     2.243399     8.911781   442.965201     8.691747     1.854308 
4017.055250     2.245640     9.770656   404.008275     9.534118     1.854166 
4021.072300     2.247884    10.659505   370.331801    10.382405     1.854022 
4025.093380     2.250129    11.373924   347.105938    11.209247     1.853878 
4029.118470     2.252377    12.225203   322.980129    11.983075     1.853732 
4033.147590     2.254627    12.923770   305.573133    12.669665     1.853585 
4037.180740     2.256880    13.483763   292.949089    13.235123     1.853438 
4041.217920     2.259134    13.822445   285.868677    13.649781     1.853289 
4045.259130     2.261391    14.214278   278.075795    13.892147     1.853139 
4049.304390     2.263650    14.285635   276.823853    13.951738     1.852987 
4053.353700     2.265912    14.071283   281.212453    13.829951     1.852835 
4057.407050     2.268175    13.732163   288.338858    13.538891     1.852682 
4061.464460     2.270441    13.247607   299.084015    13.098848     1.852527 
4065.525920     2.272709    12.688150   312.497376    12.535326     1.852371 
4069.591450     2.274980    12.075014   328.615607    11.876315     1.852214 
4073.661040     2.277252    11.197476   354.630527    11.150134     1.852056 
4077.734700     2.279527    10.370751   383.182700    10.383844     1.851897 
4081.812440     2.281804     9.537085   416.981278     9.602146     1.851736 
4085.894250     2.284084     8.713329   456.715585     8.826715     1.851575 
4089.980140     2.286366     7.976322   499.208915     8.075637     1.851412 
4094.070120     2.288650     7.278117   547.431964     7.363179     1.851248 
4098.164190     2.290936     6.627239   601.559411     6.699872     1.851082 
4102.262360     2.293225     6.025146   661.977303     6.092705     1.850915 
4106.364620     2.295516     5.475602   728.646112     5.545496     1.850748 
4110.470980     2.297809     5.053027   790.016580     5.059345     1.850578 
4114.581460     2.300104     4.616237   865.088033     4.633181     1.850408 
4118.696040     2.302402     4.262938   937.110494     4.264313     1.850236 
4122.814730     2.304702     3.984788  1002.799204     3.948958     1.850063 
4126.937550     2.307004     3.789148  1055.002302     3.682707     1.849889 
4131.064490     2.309309     3.533051  1131.742954     3.460946     1.849714 
4135.195550     2.311616     3.390979  1179.469624     3.279175     1.849537 
4139.330750     2.313925     3.284037  1218.157529     3.133390     1.849358 
4143.470080     2.316237     3.140647  1274.161057     3.019746     1.849179 
4147.613550     2.318551     3.035876  1318.419204     2.935146     1.848998 
4151.761160     2.320867     3.046345  1314.233706     2.877090     1.848816 
4155.912920     2.323185     3.030925  1321.190559     2.843615     1.848632 
4160.068830     2.325506     3.021508  1325.602394     2.833202     1.848447 
4164.228900     2.327829     3.011471  1330.525440     2.844655     1.848261 
4168.393130     2.330155     3.063194  1308.322038     2.876957     1.848074 
4172.561520     2.332483     3.122757  1283.646592     2.929137     1.847885 
4176.734090     2.334813     3.238544  1238.001842     3.000028     1.847694 
4180.910820     2.337145     3.305933  1213.022549     3.088167     1.847502 
4185.091730     2.339480     3.404727  1178.043452     3.191670     1.847309 
4189.276820     2.341817     3.509470  1143.379592     3.308074     1.847115 
4193.466100     2.344156     3.590308  1117.931237     3.434226     1.846919 
4197.659570     2.346498     3.806174  1054.617928     3.566191     1.846721 
4201.857230     2.348842     3.890707  1031.857479     3.699225     1.846522 
4206.059080     2.351189     4.079119   984.469694     3.827763     1.846322 
4210.265140     2.353537     4.166165   964.119214     3.945675     1.846120 
4214.475410     2.355889     4.279230   938.761605     4.046621     1.845917 
4218.689880     2.358242     4.385889   916.097595     4.124648     1.845712 
4222.908570     2.360598     4.457683   901.466991     4.174900     1.845506 
4227.131480     2.362956     4.457227   901.679768     4.194238     1.845299 
4231.358610     2.365317     4.516748   890.015196     4.181575     1.845090 
4235.589970     2.367679     4.398749   913.953031     4.137947     1.844879 
4239.825560     2.370045     4.447908   904.030185     4.066112     1.844667 
4244.065390     2.372412     4.371537   919.946630     3.970066     1.844453 
4248.309450     2.374782     4.252115   945.792545     3.854530     1.844238 
4252.557760     2.377155     4.101822   980.594719     3.724497     1.844022 
4256.810320     2.379529     3.968606  1013.662640     3.584904     1.843803 
4261.067130     2.381907     3.874296  1038.390901     3.440380     1.843584 
4265.328200     2.384286     3.709270  1084.528185     3.295081     1.843362 
4269.593520     2.386668     3.583513  1122.749905     3.152571     1.843140 
4273.863120     2.389052     3.422849  1175.791302     3.015764     1.842915 
4278.136980     2.391439     3.285186  1225.011883     2.886903     1.842689 
4282.415120     2.393828     3.167868  1270.630844     2.767574     1.842462 
4286.697530     2.396219     3.044072  1322.282315     2.658753     1.842233 
4290.984230     2.398613     2.955874  1361.609096     2.560872     1.842002 
4295.275210     2.401009     2.811034  1432.054313     2.473914     1.841770 
4299.570490     2.403407     2.795716  1439.750181     2.397502     1.841536 
4303.870060     2.405808     2.682099  1500.915873     2.330994     1.841301 
4308.173930     2.408212     2.655906  1516.052517     2.273571     1.841063 
4312.482100     2.410617     2.580657  1560.327126     2.224355     1.840825 
4316.794590     2.413026     2.543237  1583.483857     2.182353     1.840584 
4321.111380     2.415436     2.472644  1628.895011     2.146629     1.840343 
4325.432490     2.417849     2.432472  1655.576790     2.116300     1.840099 
4329.757930     2.420264     2.412005  1669.729673     2.090562     1.839854 
4334.087680     2.422682     2.389963  1685.256896     2.068695     1.839607 
4338.421770     2.425102     2.355960  1709.246693     2.050073     1.839358 
4342.760190     2.427525     2.390467  1684.711867     2.034156     1.839108 
4347.102950     2.429950     2.353994  1711.150596     2.020489     1.838856 
4351.450060     2.432377     2.329908  1728.723028     2.008700     1.838603 
4355.801510     2.434807     2.292263  1757.131983     1.998460     1.838347 
4360.157310     2.437240     2.258972  1783.000684     1.989508     1.838091 
4364.517460     2.439674     2.263107  1780.081583     1.981628     1.837832 
4368.881980     2.442112     2.254314  1786.626063     1.974644     1.837572 
4373.250860     2.444551     2.217033  1816.678531     1.968413     1.837310 
4377.624110     2.446993     2.230161  1805.855760     1.962816     1.837046 
4382.001740     2.449438     2.246424  1793.156584     1.957760     1.836780 
4386.383740     2.451885     2.193960  1835.897954     1.952294     1.836513 
4390.770120     2.454334     2.201506  1829.724330     1.946190     1.836244 
4395.160890     2.456786     2.189423  1839.900588     1.941129     1.835974 
4399.556060     2.459240     2.185969  1842.371718     1.936901     1.835701 
4403.955610     2.461697     2.205791  1826.137159     1.933181     1.835427 
4408.359570     2.464156     2.152547  1871.113933     1.929825     1.835151 
4412.767930     2.466617     2.188540  1840.303150     1.926747     1.834874 
4417.180690     2.469081     2.221836  1812.570805     1.923906     1.834594 
4421.597880     2.471548     2.163251  1861.317035     1.921269     1.834313 
4426.019470     2.474017     2.158780  1865.056740     1.918810     1.834030 
4430.445490     2.476488     2.126310  1893.466470     1.916509     1.833745 
4434.875940     2.478962     2.157119  1866.038164     1.914348     1.833459 
4439.310810     2.481439     2.141989  1878.958706     1.912313     1.833171 
4443.750120     2.483918     2.149865  1872.824507     1.910392     1.832880 
4448.193880     2.486399     2.136049  1884.936491     1.908575     1.832589 
4452.642070     2.488883     2.131237  1887.971361     1.906855     1.832295 
4457.094710     2.491369     2.154513  1868.172894     1.905223     1.831999 
4461.551810     2.493858     2.189912  1837.661283     1.903673     1.831702 
4466.013360     2.496349     2.133096  1886.500534     1.902201     1.831403 
4470.479370     2.498843     2.094593  1920.818550     1.900803     1.831102 
4474.949850     2.501339     2.120099  1897.090332     1.899473     1.830799 
4479.424800     2.503838     2.124485  1893.430218     1.898208     1.830494 
4483.904220     2.506339     2.112137  1904.372660     1.897005     1.830188 
4488.388130     2.508843     2.112911  1903.578423     1.895861     1.829880 
4492.876520     2.511349     2.111018  1905.092554     1.894774     1.829569 
4497.369390     2.513858     2.123672  1893.334650     1.893742     1.829257 
4501.866760     2.516369     2.153857  1866.578358     1.892762     1.828943 
4506.368630     2.518883     2.099436  1914.867138     1.891833     1.828628 
4510.875000     2.521399     2.079290  1933.238350     1.890953     1.828310 
4515.385870     2.523918     2.112885  1902.240312     1.890120     1.827991 
4519.901260     2.526439     2.100956  1913.055144     1.889334     1.827669 
4524.421160     2.528963     2.071771  1939.036582     1.888592     1.827346 
4528.945580     2.531489     2.090261  1922.070136     1.887894     1.827021 
4533.474530     2.534018     2.072056  1938.167661     1.887240     1.826694 
4538.008000     2.536550     2.082941  1928.251613     1.886628     1.826365 
4542.546010     2.539083     2.085517  1925.048192     1.886058     1.826034 
4547.088560     2.541620     2.087520  1923.289206     1.885530     1.825701 
4551.635640     2.544159     2.076427  1933.158451     1.885043     1.825367 
4556.187280     2.546700     2.120430  1892.665872     1.884597     1.825030 
4560.743470     2.549244     2.084142  1925.419879     1.884192     1.824692 
4565.304210     2.551791     2.076255  1931.972445     1.883827     1.824352 
4569.869520     2.554340     2.066218  1941.049807     1.883504     1.824009 
4574.439380     2.556892     2.093324  1915.589639     1.883222     1.823665 
4579.013820     2.559446     2.039245  1965.713017     1.882981     1.823319 
4583.592840     2.562003     2.048411  1957.004146     1.882783     1.822971 
4588.176430     2.564562     2.085310  1922.292618     1.882627     1.822621 
4592.764610     2.567124     2.080634  1925.986065     1.882514     1.822269 
4597.357370     2.569688     2.038989  1964.735530     1.882446     1.821916 
4601.954730     2.572255     2.006536  1995.704696     1.882422     1.821560 
4606.556680     2.574825     2.052991  1950.082786     1.882445     1.821202 
4611.163240     2.577397     2.047906  1954.736148     1.882515     1.820843 
4615.774400     2.579972     2.019528  1981.715406     1.882634     1.820481 
4620.390180     2.582549     2.028376  1972.826484     1.882804     1.820117 
4625.010570     2.585129     2.051830  1949.700490     1.883025     1.819752 
4629.635580     2.587711     2.008547  1990.744476     1.883301     1.819385 
4634.265210     2.590296     2.012550  1986.165594     1.883632     1.819015 
4638.899480     2.592884     2.022072  1976.077920     1.884022     1.818644 
4643.538380     2.595474     1.998900  1998.407043     1.884472     1.818271 
4648.181920     2.598067     2.001263  1996.332493     1.884986     1.817895 
4652.830100     2.600662     1.982943  2013.874534     1.885567     1.817518 
4657.482930     2.603260     1.986393  2009.628210     1.886217     1.817139 
4662.140410     2.605861     1.957604  2039.084837     1.886941     1.816758 
4666.802550     2.608464     1.918396  2079.552412     1.887742     1.816375 
4671.469360     2.611069     1.966743  2026.979267     1.888624     1.815990 
4676.140820     2.613678     1.987101  2006.478789     1.889593     1.815603 
4680.816970     2.616289     2.026430  1967.349020     1.890652     1.815214 
4685.497780     2.618902     1.987593  2005.115141     1.891807     1.814823 
4690.183280     2.621518     1.985853  2006.088777     1.893066     1.814430 
4694.873460     2.624137     2.006043  1985.360340     1.894434     1.814035 
4699.568340     2.626758     2.000007  1990.627236     1.895918     1.813638 
4704.267910     2.629382     1.967857  2022.589569     1.897526     1.813239 
4708.972170     2.632009     1.967779  2022.056635     1.899266     1.812838 
4713.681150     2.634638     1.940624  2049.444175     1.901149     1.812435 
4718.394830     2.637270     1.924111  2066.322330     1.903185     1.812030 
4723.113220     2.639905     1.931698  2057.437278     1.905385     1.811623 
4727.836330     2.642542     1.920914  2068.236041     1.907760     1.811215 
4732.564170     2.645182     1.950634  2035.847573     1.910326     1.810804 
4737.296740     2.647824     1.945197  2040.787492     1.913096     1.810391 
4742.034030     2.650469     1.936009  2050.108641     1.916091     1.809976 
4746.776070     2.653117     1.898583  2089.304963     1.919327     1.809559 
4751.522840     2.655767     1.922469  2062.137610     1.922827     1.809141 
4756.274360     2.658420     1.918825  2065.343943     1.926613     1.808720 
4761.030640     2.661075     1.934057  2048.360935     1.930715     1.808297 
4765.791670     2.663734     1.914387  2068.661253     1.935163     1.807872 
4770.557460     2.666395     1.916176  2066.104433     1.939996     1.807446 
4775.328020     2.669058     1.893232  2090.227797     1.945263     1.807017 
4780.103350     2.671724     1.929685  2049.791216     1.951017     1.806586 
4784.883450     2.674393     1.921561  2057.575403     1.957328     1.806154 
4789.668330     2.677065     1.936033  2041.702352     1.964287     1.805719 
4794.458000     2.679739     1.940652  2036.253647     1.972008     1.805282 
4799.252460     2.682416     1.921462  2055.145309     1.980647     1.804844 
4804.051710     2.685096     1.924214  2050.782717     1.990407     1.804403 
4808.855760     2.687778     1.910957  2064.236820     2.001560     1.803960 
4813.664620     2.690463     1.930828  2042.514435     2.014470     1.803516 
4818.478280     2.693150     1.939188  2033.136792     2.029604     1.803069 
4823.296760     2.695841     1.930668  2040.380061     2.047622     1.802621 
4828.120060     2.698534     1.998296  1970.880873     2.069344     1.802170 
4832.948180     2.701229     2.027654  1941.015601     2.095814     1.801718 
4837.781130     2.703928     2.034179  1934.037615     2.128353     1.801263 
4842.618910     2.706629     2.098981  1873.484417     2.168589     1.800807 
4847.461530     2.709332     2.202198  1784.932644     2.218495     1.800348 
4852.308990     2.712039     2.242350  1752.500846     2.280398     1.799888 
4857.161300     2.714748     2.341099  1677.202545     2.356981     1.799425 
4862.018460     2.717460     2.432368  1613.793509     2.451242     1.798961 
4866.880480     2.720174     2.585666  1517.311817     2.566421     1.798495 
4871.747360     2.722892     2.730847  1435.697567     2.705888     1.798026 
4876.619110     2.725612     2.924051  1340.436497     2.873077     1.797556 
4881.495730     2.728334     3.124995  1253.488127     3.070983     1.797084 
4886.377220     2.731060     3.355439  1166.944241     3.302185     1.796610 
4891.263600     2.733788     3.627449  1078.809219     3.568477     1.796134 
4896.154860     2.736519     3.916042   998.633186     3.870567     1.795656 
4901.051020     2.739252     4.292921   910.466148     4.207768     1.795176 
4905.952070     2.741989     4.695661   831.892606     4.577701     1.794694 
4910.858020     2.744728     5.091489   766.700035     4.976018     1.794210 
4915.768880     2.747470     5.485430   711.210487     5.396156     1.793724 
4920.684650     2.750214     5.942541   656.088066     5.829132     1.793236 
4925.605330     2.752961     6.565613   593.337419     6.263434     1.792746 
4930.530940     2.755711     6.966113   558.861607     6.685082     1.792255 
4935.461470     2.758464     7.424316   524.029097     7.078013     1.791761 
4940.396930     2.761220     7.856152   494.892035     7.424964     1.791265 
4945.337330     2.763978     8.050382   482.620112     7.708932     1.790768 
4950.282660     2.766739     8.354273   464.750816     7.915081     1.790269 
4955.232950     2.769503     8.589513   451.740525     8.032672     1.789767 
4960.188180     2.772269     8.593421   451.215787     8.056447     1.789264 
4965.148370     2.775039     8.606320   450.274516     7.987076     1.788759 
4970.113520     2.777811     8.453295   458.176115     7.830614     1.788252 
4975.083630     2.780585     8.182908   473.040101     7.597295     1.787743 
4980.058710     2.783363     7.833163   493.898938     7.300082     1.787232 
4985.038770     2.786143     7.442571   519.585010     6.953303     1.786720 
4990.023810     2.788927     6.937802   557.097813     6.571542     1.786205 
4995.013830     2.791712     6.514441   592.940744     6.168802     1.785689 
5000.008850     2.794501     6.120572   630.788652     5.757917     1.785170 
5005.008860     2.797293     5.637991   684.456956     5.350149     1.784650 
5010.013870     2.800087     5.195088   742.447082     4.955001     1.784128 
5015.023880     2.802884     4.704179   819.358156     4.579943     1.783604 
5020.038900     2.805684     4.391506   877.338803     4.230510     1.783078 
5025.058940     2.808487     4.042841   952.462870     3.910386     1.782550 
5030.084000     2.811292     3.683200  1044.682614     3.621574     1.782021 
5035.114090     2.814100     3.396538  1132.259406     3.364628     1.781490 
5040.149200     2.816911     3.148231  1220.806353     3.138916     1.780956 
5045.189350     2.819725     2.933741  1309.251956     2.942893     1.780421 
5050.234540     2.822542     2.745122  1398.032906     2.774376     1.779885 
5055.284770     2.825361     2.600602  1474.909615     2.630779     1.779346 
5060.340060     2.828184     2.465669  1554.625588     2.509328     1.778806 
5065.400400     2.831009     2.374664  1613.008063     2.407224     1.778263 
5070.465800     2.833837     2.210386  1731.787606     2.321820     1.777719 
5075.536260     2.836667     2.125597  1799.652737     2.249950     1.777173 
5080.611800     2.839501     2.115369  1807.307030     2.189071     1.776626 
5085.692410     2.842338     2.051042  1862.674894     2.138640     1.776076 
5090.778100     2.845177     1.996337  1912.175196     2.096784     1.775525 
5095.868880     2.848019     1.969150  1936.821900     2.061838     1.774972 
5100.964750     2.850864     1.924505  1980.459765     2.032492     1.774418 
5106.065720     2.853712     1.894625  2010.379766     2.007698     1.773861 
5111.171780     2.856562     1.887162  2016.825808     1.986621     1.773303 
5116.282950     2.859416     1.857882  2047.006239     1.968615     1.772743 
5121.399240     2.862272     1.857789  2045.771322     1.953061     1.772181 
5126.520640     2.865131     1.849701  2053.515849     1.939492     1.771618 
5131.647160     2.867993     1.846152  2056.025091     1.927552     1.771053 
5136.778800     2.870858     1.789140  2119.633443     1.916959     1.770486 
5141.915580     2.873726     1.801161  2104.099603     1.907484     1.769918 
5147.057500     2.876596     1.787717  2118.345884     1.898950     1.769347 
5152.204550     2.879470     1.749046  2163.152438     1.891203     1.768775 
5157.356760     2.882346     1.738162  2174.643133     1.884123     1.768202 
5162.514120     2.885225     1.744702  2165.599276     1.877613     1.767627 
5167.676630     2.888107     1.761625  2143.019632     1.871596     1.767050 
5172.844310     2.890992     1.764573  2137.379998     1.866007     1.766471 
5178.017150     2.893880     1.739404  2166.825261     1.860798     1.765891 
5183.195170     2.896771     1.745110  2158.355413     1.855921     1.765309 
5188.378360     2.899664     1.750314  2150.501464     1.851340     1.764726 
5193.566740     2.902561     1.739530  2162.001946     1.847024     1.764141 
5198.760310     2.905460     1.742235  2156.938250     1.842948     1.763554 
5203.959070     2.908363     1.715548  2188.633914     1.839091     1.762966 
5209.163030     2.911268     1.707592  2196.961473     1.835433     1.762376 
5214.372190     2.914176     1.704451  2199.420529     1.831955     1.761785 
5219.586560     2.917087     1.729098  2166.123418     1.828643     1.761192 
5224.806150     2.920001     1.696210  2206.546786     1.825485     1.760598 
5230.030960     2.922918     1.714046  2181.681822     1.822470     1.760002 
5235.260990     2.925837     1.731940  2156.970306     1.819585     1.759404 
5240.496250     2.928760     1.693501  2204.230994     1.816821     1.758805 
5245.736740     2.931685     1.747878  2133.509740     1.814170     1.758204 
5250.982480     2.934614     1.743486  2137.445217     1.811625     1.757602 
5256.233460     2.937545     1.691868  2201.484949     1.809177     1.756999 
5261.489700     2.940480     1.689875  2202.111042     1.806819     1.756394 
5266.751190     2.943417     1.715234  2167.301417     1.804548     1.755787 
5272.017940     2.946357     1.678067  2212.910121     1.802356     1.755179 
5277.289960     2.949300     1.679234  2210.139534     1.800238     1.754570 
5282.567250     2.952246     1.688492  2195.967068     1.798189     1.753959 
5287.849810     2.955195     1.680274  2204.744379     1.796207     1.753346 
5293.137660     2.958147     1.639226  2257.886671     1.794285     1.752733 
5298.430800     2.961102     1.684127  2195.411483     1.792421     1.752117 
5303.729230     2.964060     1.672891  2208.378386     1.790530     1.751501 
5309.032960     2.967021     1.697972  2173.657760     1.788495     1.750883 
5314.341990     2.969984     1.688815  2184.056061     1.786600     1.750264 
5319.656340     2.972951     1.683306  2189.045581     1.784827     1.749643 
5324.975990     2.975921     1.700420  2164.990703     1.783136     1.749021 
5330.300970     2.978893     1.678633  2191.089254     1.781507     1.748398 
5335.631270     2.981869     1.648330  2228.719491     1.779930     1.747773 
5340.966900     2.984848     1.693280  2167.462861     1.778400     1.747147 
5346.307870     2.987829     1.680228  2182.972487     1.776911     1.746520 
5351.654170     2.990814     1.663199  2203.682616     1.775460     1.745892 
5357.005830     2.993801     1.671142  2190.613440     1.774044     1.745262 
5362.362830     2.996792     1.659595  2204.170973     1.772660     1.744631 
5367.725200     2.999785     1.637743  2231.238398     1.771304     1.743999 
5373.092920     3.002782     1.673157  2182.213853     1.769977     1.743365 
5378.466020     3.005781     1.647668  2214.122329     1.768675     1.742730 
5383.844480     3.008783     1.666192  2187.420067     1.767398     1.742095 
5389.228330     3.011789     1.645750  2212.776881     1.766143     1.741457 
5394.617550     3.014797     1.636952  2221.887759     1.764910     1.740819 
5400.012170     3.017809     1.647594  2204.970077     1.763697     1.740180 
5405.412180     3.020823     1.654527  2194.050164     1.762503     1.739539 
5410.817600     3.023841     1.673789  2166.559004     1.761328     1.738898 
5416.228410     3.026861     1.660122  2182.621671     1.760170     1.738255 
5421.644640     3.029885     1.657547  2183.633555     1.759028     1.737611 
5427.066290     3.032911     1.656328  2183.351952     1.757903     1.736966 
5432.493350     3.035941     1.639232  2203.854350     1.756792     1.736320 
5437.925850     3.038973     1.653811  2181.983486     1.755696     1.735673 
5443.363770     3.042009     1.643993  2193.267260     1.754614     1.735025 
5448.807140     3.045048     1.657573  2174.020608     1.753545     1.734376 
5454.255940     3.048089     1.661410  2165.863339     1.752488     1.733725 
5459.710200     3.051134     1.647883  2181.135724     1.751443     1.733074 
5465.169910     3.054182     1.662780  2160.000832     1.750409     1.732422 
5470.635080     3.057232     1.651584  2172.004812     1.749387     1.731769 
5476.105710     3.060286     1.647704  2175.050860     1.748375     1.731115 
5481.581820     3.063343     1.654072  2164.658313     1.747373     1.730460 
5487.063400     3.066403     1.630579  2193.252880     1.746381     1.729804 
5492.550470     3.069466     1.669076  2140.375258     1.745397     1.729147 
5498.043020     3.072532     1.675478  2129.140988     1.744423     1.728490 
5503.541060     3.075601     1.652155  2157.605566     1.743457     1.727831 
5509.044600     3.078673     1.628631  2186.642754     1.742500     1.727172 
5514.553640     3.081748     1.646896  2160.553071     1.741550     1.726511 
5520.068200     3.084827     1.660992  2140.276239     1.740608     1.725850 
5525.588270     3.087908     1.625759  2183.700902     1.739673     1.725189 
5531.113850     3.090992     1.612113  2199.257564     1.738745     1.724526 
5536.644970     3.094080     1.631755  2171.274147     1.737823     1.723863 
5542.181610     3.097171     1.633176  2166.980599     1.736909     1.723198 
5547.723800     3.100264     1.626779  2172.918157     1.736000     1.722534 
5553.271520     3.103361     1.652709  2135.861034     1.735097     1.721868 
5558.824790     3.106461     1.633719  2159.165848     1.734200     1.721202 
5564.383620     3.109564     1.639741  2148.840986     1.733309     1.720535 
5569.948000     3.112670     1.652779  2129.410203     1.732423     1.719867 
5575.517950     3.115779     1.613277  2179.272793     1.731543     1.719199 
5581.093460     3.118891     1.613721  2176.355950     1.730667     1.718530 
5586.674560     3.122007     1.630572  2151.231646     1.729796     1.717861 
5592.261230     3.125125     1.633321  2145.247557     1.728930     1.717191 
5597.853490     3.128247     1.635151  2139.975263     1.728068     1.716520 
5603.451350     3.131372     1.624628  2151.505061     1.727211     1.715849 
5609.054800     3.134499     1.657976  2105.563549     1.726358     1.715177 
5614.663850     3.137630     1.659460  2101.501869     1.725509     1.714505 
5620.278520     3.140764     1.653305  2107.145090     1.724664     1.713832 
5625.898800     3.143902     1.644918  2115.550464     1.723823     1.713159 
5631.524690     3.147042     1.639916  2119.467556     1.722986     1.712486 
5637.156220     3.150185     1.619430  2142.940270     1.722152     1.711812 
5642.793380     3.153332     1.654150  2096.234432     1.721322     1.711137 
5648.436170     3.156482     1.633898  2119.690045     1.720496     1.710462 
5654.084610     3.159635     1.635987  2114.225792     1.719672     1.709787 
5659.738690     3.162791     1.626174  2124.981541     1.718852     1.709112 
5665.398430     3.165950     1.640241  2104.076439     1.718035     1.708436 
5671.063830     3.169112     1.605545  2147.325712     1.717222     1.707760 
5676.734890     3.172278     1.646793  2090.787909     1.716411     1.707083 
5682.411630     3.175446     1.639410  2097.667119     1.715603     1.706406 
5688.094040     3.178618     1.598349  2149.042214     1.714798     1.705729 
5693.782130     3.181793     1.612883  2126.724277     1.713996     1.705052 
5699.475910     3.184971     1.631168  2100.889297     1.713196     1.704375 
5705.175390     3.188153     1.638084  2089.847507     1.712400     1.703697 
5710.880560     3.191337     1.616466  2114.558302     1.711605     1.703019 
5716.591450     3.194525     1.600244  2132.894941     1.710814     1.702341 
5722.308040     3.197716     1.648222  2069.384038     1.710025     1.701663 
5728.030340     3.200910     1.611402  2113.411378     1.709238     1.700985 
5733.758380     3.204107     1.617654  2102.384597     1.708454     1.700307 
5739.492130     3.207308     1.632203  2081.948039     1.707672     1.699629 
5745.231630     3.210511     1.600718  2120.180035     1.706893     1.698950 
5750.976860     3.213718     1.620104  2091.738513     1.706116     1.698272 
5756.727830     3.216928     1.609435  2103.445377     1.705341     1.697594 
5762.484560     3.220141     1.582976  2135.894596     1.704568     1.696915 
5768.247050     3.223358     1.571320  2148.187688     1.703798     1.696237 
5774.015290     3.226577     1.626062  2073.371799     1.703029     1.695559 
5779.789310     3.229800     1.621575  2077.384353     1.702263     1.694881 
5785.569100     3.233026     1.615387  2082.702512     1.701499     1.694203 
5791.354670     3.236256     1.612850  2083.021908     1.700737     1.693525 
5797.146020     3.239488     1.610774  2083.301440     1.699977     1.692848 
5802.943170     3.242724     1.587337  2112.051830     1.699219     1.692170 
5808.746110     3.245963     1.613177  2075.115698     1.698463     1.691493 
5814.554860     3.249205     1.572675  2125.788932     1.697710     1.690816 
5820.369410     3.252451     1.625860  2053.443267     1.696958     1.690139 
5826.189780     3.255699     1.620188  2057.383151     1.696208     1.689463 
5832.015970     3.258951     1.618600  2057.526871     1.695460     1.688787 
5837.847990     3.262207     1.599533  2079.609313     1.694714     1.688111 
5843.685840     3.265465     1.615028  2056.618144     1.693970     1.687436 
5849.529520     3.268727     1.599671  2073.313266     1.693228     1.686760 
5855.379050     3.271992     1.624238  2039.243219     1.692488     1.686086 
5861.234430     3.275260     1.604451  2061.882923     1.691750     1.685412 
5867.095660     3.278531     1.606846  2056.002717     1.691232     1.684738 
5872.962760     3.281806     1.590248  2074.641245     1.691183     1.684065 
5878.835720     3.285084     1.609496  2046.880290     1.691072     1.683392 
5884.714560     3.288365     1.588368  2071.728163     1.690795     1.682720 
5890.599270     3.291650     1.592953  2063.318021     1.690397     1.682048 
5896.489870     3.294938     1.626146  2018.128891     1.689915     1.681377 
5902.386360     3.298229     1.634402  2005.106162     1.689376     1.680706 
5908.288750     3.301523     1.612159  2029.858804     1.688795     1.680036 
5914.197040     3.304821     1.636966  1996.325358     1.688184     1.679367 
5920.111230     3.308122     1.595025  2046.450666     1.687551     1.678698 
5926.031350     3.311426     1.588140  2052.020317     1.686902     1.678031 
5931.957380     3.314734     1.570108  2072.986662     1.686243     1.677363 
5937.889330     3.318045     1.596729  2035.930248     1.685575     1.676697 
5943.827220     3.321359     1.572154  2064.362499     1.684903     1.676031 
5949.771050     3.324676     1.606433  2017.644845     1.684227     1.675367 
5955.720820     3.327997     1.640593  1972.737109     1.683549     1.674703 
5961.676540     3.331321     1.592302  2029.963064     1.682871     1.674039 
5967.638220     3.334649     1.619053  1994.309265     1.682193     1.673377 
5973.605860     3.337980     1.580743  2039.346362     1.681515     1.672716 
5979.579460     3.341314     1.564793  2057.022985     1.680838     1.672055 
5985.559040     3.344651     1.584008  2029.847829     1.680162     1.671396 
5991.544600     3.347992     1.637192  1961.390420     1.679488     1.670738 
5997.536150     3.351336     1.633716  1961.863052     1.678816     1.670080 
6003.533680     3.354683     1.593773  2008.527770     1.678146     1.669424 
6009.537220     3.358034     1.568830  2037.871798     1.677477     1.668768 
6015.546750     3.361388     1.577269  2023.512243     1.676811     1.668114 
6021.562300     3.364746     1.580325  2016.635617     1.676147     1.667461 
6027.583860     3.368106     1.570274  2027.132590     1.675484     1.666809 
6033.611450     3.371471     1.619375  1963.262837     1.674825     1.666158 
6039.645060     3.374838     1.633835  1942.233911     1.674167     1.665509 
6045.684700     3.378209     1.636006  1937.023078     1.673512     1.664860 
6051.730390     3.381583     1.617146  1956.695979     1.672860     1.664213 
6057.782120     3.384961     1.621285  1948.865687     1.672210     1.663567 
6063.839900     3.388342     1.598681  1973.348839     1.671562     1.662923 
6069.903740     3.391726     1.618032  1947.596438     1.670917     1.662280 
6075.973640     3.395114     1.548744  2031.212988     1.670274     1.661638 
6082.049620     3.398505     1.583410  1983.496864     1.669634     1.660998 
6088.131670     3.401899     1.590603  1971.619551     1.668997     1.660359 
6094.219800     3.405297     1.632637  1918.082131     1.668362     1.659721 
6100.314020     3.408699     1.608158  1944.754590     1.667729     1.659085 
6106.414330     3.412103     1.562063  1998.791242     1.667100     1.658451 
6112.520750     3.415511     1.605271  1943.078161     1.666473     1.657818 
6118.633270     3.418923     1.574953  1977.354015     1.665849     1.657186 
6124.751900     3.422338     1.615864  1924.291634     1.665227     1.656556 
6130.876650     3.425756     1.580052  1964.281012     1.664609     1.655928 
6137.007530     3.429178     1.608459  1927.241013     1.663993     1.655302 
6143.144540     3.432603     1.586607  1950.553059     1.663380     1.654677 
6149.287680     3.436031     1.602095  1928.492107     1.662770     1.654054 
6155.436970     3.439463     1.617950  1907.113097     1.662163     1.653432 
6161.592410     3.442899     1.612423  1910.433820     1.661559     1.652813 
6167.754000     3.446338     1.594783  1928.885124     1.660958     1.652195 
6173.921750     3.449780     1.633661  1879.993512     1.660360     1.651579 
6180.095670     3.453225     1.631088  1880.543039     1.659765     1.650964 
6186.275770     3.456675     1.618963  1891.082644     1.659173     1.650352 
6192.462050     3.460127     1.587024  1925.685195     1.658585     1.649742 
6198.654510     3.463583     1.611379  1894.191731     1.657999     1.649133 
6204.853160     3.467043     1.599357  1905.819513     1.657417     1.648527 
6211.058020     3.470506     1.632512  1863.620649     1.656838     1.647922 
6217.269070     3.473972     1.611229  1885.419417     1.656263     1.647320 
6223.486340     3.477442     1.597627  1898.255936     1.655691     1.646719 
6229.709830     3.480915     1.589107  1905.877754     1.655122     1.646121 
6235.939540     3.484392     1.584801  1908.142912     1.654169     1.645525 
6242.175480     3.487872     1.594470  1892.754802     1.652823     1.644931 
6248.417650     3.491356     1.606507  1876.160054     1.651786     1.644339 
6254.666070     3.494843     1.610405  1868.621928     1.650941     1.643749 
6260.920740     3.498334     1.615219  1859.740890     1.650202     1.643162 
6267.181660     3.501828     1.625010  1845.699154     1.649529     1.642576 
6273.448840     3.505325     1.609352  1860.475747     1.648905     1.641993 
6279.722290     3.508826     1.589494  1880.567505     1.648315     1.641413 
6286.002010     3.512331     1.612277  1851.286188     1.647751     1.640835 
6292.288010     3.515839     1.608302  1852.966447     1.647206     1.640259 
6298.580300     3.519351     1.604241  1854.492457     1.646676     1.639685 
6304.878880     3.522866     1.598431  1858.633011     1.646158     1.639114 
6311.183760     3.526385     1.611190  1840.672677     1.645649     1.638546 
6317.494940     3.529907     1.621143  1825.932720     1.645148     1.637980 
6323.812440     3.533432     1.620634  1823.127100     1.644654     1.637416 
6330.136250     3.536962     1.611586  1831.268731     1.644166     1.636855 
6336.466390     3.540494     1.628367  1809.554184     1.643684     1.636297 
6342.802850     3.544030     1.591271  1847.730761     1.643206     1.635741 
6349.145660     3.547570     1.583448  1854.214571     1.642734     1.635188 
6355.494800     3.551114     1.599474  1832.907682     1.642267     1.634638 
6361.850300     3.554660     1.604738  1823.926042     1.641805     1.634090 
6368.212150     3.558211     1.592080  1835.584913     1.641348     1.633545 
6374.580360     3.561765     1.587325  1837.823574     1.640896     1.633003 
6380.954940     3.565322     1.618076  1799.970376     1.640449     1.632464 
6387.335890     3.568883     1.629021  1784.790880     1.640007     1.631927 
6393.723230     3.572448     1.596296  1818.176980     1.639570     1.631394 
6400.116950     3.576016     1.611321  1798.744570     1.639138     1.630863 
6406.517070     3.579587     1.598730  1809.370994     1.638712     1.630335 
6412.923590     3.583163     1.591102  1814.835518     1.638291     1.629810 
6419.336510     3.586742     1.601339  1800.210188     1.637876     1.629288 
6425.755850     3.590324     1.587070  1813.117285     1.637466     1.628769 
6432.181600     3.593910     1.582987  1815.087587     1.637062     1.628254 
6438.613790     3.597499     1.592818  1800.711351     1.636664     1.627741 
6445.052400     3.601093     1.591224  1799.796275     1.636272     1.627231 
6451.497450     3.604689     1.565342  1826.628891     1.635887     1.626725 
6457.948950     3.608290     1.642435  1737.968793     1.635508     1.626221 
6464.406900     3.611893     1.607088  1772.754656     1.635135     1.625721 
6470.871310     3.615501     1.609652  1766.997535     1.634770     1.625224 
6477.342180     3.619112     1.637467  1733.674443     1.634411     1.624731 
6483.819520     3.622727     1.595189  1776.703739     1.634060     1.624240 
6490.303340     3.626345     1.541212  1836.004941     1.633716     1.623753 
6496.793640     3.629967     1.556400  1814.585048     1.633379     1.623270 
6503.290440     3.633592     1.565892  1800.068128     1.633051     1.622789 
6509.793730     3.637222     1.595384  1763.831656     1.632730     1.622312 
6516.303520     3.640854     1.626795  1727.638200     1.632418     1.621839 
6522.819820     3.644491     1.617156  1734.392192     1.632114     1.621369 
6529.342640     3.648131     1.625206  1722.794119     1.631820     1.620903 
6535.871990     3.651774     1.608410  1737.835485     1.631534     1.620440 
6542.407860     3.655422     1.600786  1742.517677     1.631258     1.619980 
6548.950260     3.659073     1.583050  1758.837617     1.630992     1.619524 
6555.499220     3.662727     1.621251  1714.402774     1.630736     1.619072 
6562.054710     3.666386     1.640627  1691.422746     1.630491     1.618624 
6568.616770     3.670047     1.644519  1684.211337     1.630256     1.618179 
6575.185390     3.673713     1.637700  1688.241256     1.630033     1.617738 
6581.760570     3.677382     1.605085  1719.382578     1.629822     1.617300 
6588.342330     3.681055     1.593730  1728.649716     1.629624     1.616867 
6594.930670     3.684731     1.600822  1717.714065     1.629438     1.616437 
6601.525600     3.688412     1.605567  1709.351283     1.629266     1.616011 
6608.127130     3.692096     1.604084  1708.585457     1.629108     1.615589 
6614.735260     3.695783     1.597629  1711.598036     1.628965     1.615171 
6621.349990     3.699474     1.631913  1673.109403     1.628837     1.614756 
6627.971340     3.703169     1.652002  1649.361881     1.628726     1.614346 
6634.599310     3.706868     1.608453  1690.732892     1.628631     1.613940 
6641.233910     3.710570     1.599046  1697.968081     1.628555     1.613537 
6647.875150     3.714276     1.610435  1683.318679     1.628498     1.613139 
6654.523020     3.717986     1.598983  1692.117198     1.628461     1.612745 
6661.177550     3.721699     1.617085  1669.870233     1.628445     1.612354 
6667.838720     3.725416     1.589749  1695.267775     1.628452     1.611968 
6674.506560     3.729137     1.586457  1696.217458     1.628482     1.611586 
6681.181070     3.732861     1.573344  1707.059579     1.628538     1.611209 
6687.862250     3.736590     1.598868  1676.738313     1.628622     1.610835 
6694.550110     3.740322     1.616325  1655.070334     1.628733     1.610466 
6701.244660     3.744057     1.643549  1625.207925     1.628876     1.610101 
6707.945910     3.747797     1.626199  1639.435608     1.629052     1.609740 
6714.653850     3.751540     1.616215  1646.252847     1.629264     1.609384 
6721.368510     3.755287     1.613085  1646.236816     1.629515     1.609032 
6728.089870     3.759037     1.650504  1606.020135     1.629807     1.608684 
6734.817960     3.762792     1.577216  1676.958044     1.630145     1.608341 
6741.552780     3.766550     1.602887  1646.843475     1.630533     1.608002 
6748.294340     3.770312     1.654968  1592.517864     1.630976     1.607668 
6755.042630     3.774077     1.628185  1615.179156     1.631481     1.607338 
6761.797670     3.777847     1.615301  1625.154201     1.632057     1.607013 
6768.559470     3.781620     1.599074  1638.521265     1.632713     1.606692 
6775.328030     3.785397     1.611446  1622.781223     1.633464     1.606376 
6782.103360     3.789177     1.634350  1597.369009     1.634325     1.606065 
6788.885460     3.792962     1.638765  1590.133547     1.635322     1.605758 
6795.674350     3.796750     1.664257  1562.958542     1.636483     1.605456 
6802.470020     3.800542     1.653468  1569.726724     1.637851     1.605158 
6809.272490     3.804338     1.642497  1577.413188     1.639477     1.604865 
6816.081760     3.808137     1.645785  1570.779545     1.641433     1.604577 
6822.897850     3.811940     1.627342  1585.858280     1.643807     1.604294 
6829.720740     3.815748     1.640474  1570.335140     1.646713     1.604016 
6836.550460     3.819559     1.641729  1566.206357     1.650291     1.603742 
6843.387010     3.823373     1.698670  1510.542393     1.654719     1.603473 
6850.230400     3.827192     1.698599  1507.306902     1.660205     1.603209 
6857.080630     3.831014     1.691231  1511.223639     1.666999     1.602950 
6863.937710     3.834840     1.749114  1458.716210     1.675388     1.602696 
6870.801650     3.838670     1.727430  1473.622391     1.685693     1.602447 
6877.672450     3.842504     1.777815  1429.340963     1.698266     1.602203 
6884.550120     3.846342     1.823431  1390.784832     1.713475     1.601964 
6891.434670     3.850183     1.833133  1380.985333     1.731690     1.601730 
6898.326110     3.854029     1.880806  1343.060020     1.753273     1.601501 
6905.224430     3.857878     1.916923  1315.297768     1.778527     1.601277 
6912.129660     3.861731     1.966826  1279.418580     1.807685     1.601058 
6919.041790     3.865588     2.002650  1253.878756     1.840881     1.600844 
6925.960830     3.869448     2.053127  1220.598223     1.878111     1.600636 
6932.886790     3.873313     2.117949  1180.994164     1.919206     1.600432 
6939.819680     3.877181     2.239048  1115.002041     1.963802     1.600234 
6946.759500     3.881053     2.310939  1077.993997     2.011308     1.600041 
6953.706260     3.884930     2.357598  1054.313866     2.060888     1.599854 
6960.659960     3.888810     2.509174   988.727601     2.111440     1.599671 
6967.620620     3.892693     2.554057   969.501414     2.161589     1.599494 
6974.588240     3.896581     2.605804   947.990083     2.209704     1.599322 
6981.562830     3.900473     2.709723   910.135471     2.253940     1.599156 
6988.544400     3.904368     2.750364   894.880247     2.292347     1.598995 
6995.532940     3.908268     2.776208   884.565344     2.323032     1.598839 
7002.528470     3.912171     2.863590   855.875611     2.344371     1.598689 
7009.531000     3.916078     2.903131   842.472520     2.355216     1.598544 
7016.540530     3.919989     2.927473   833.776923     2.355049     1.598405 
7023.557070     3.923904     2.883260   845.001268     2.344034     1.598271 
7030.580630     3.927823     2.852249   852.452075     2.322948     1.598143 
7037.611210     3.931746     2.837188   855.259485     2.293052     1.598020 
7044.648820     3.935673     2.725520   888.266412     2.255916     1.597903 
7051.693470     3.939603     2.636218   916.445398     2.213257     1.597792 
7058.745160     3.943538     2.575246   936.572556     2.166810     1.597686 
7065.803910     3.947476     2.544591   945.848976     2.118225     1.597585 
7072.869710     3.951419     2.449069   980.433836     2.069001     1.597490 
7079.942580     3.955365     2.332067  1027.839376     2.020443     1.597401 
7087.022530     3.959315     2.254150  1061.274320     1.973633     1.597318 
7094.109550     3.963269     2.205035  1082.537983     1.929428     1.597240 
7101.203660     3.967228     2.119933  1123.773882     1.888460     1.597168 
7108.304860     3.971190     2.030481  1170.474568     1.851131     1.597102 
7115.413170     3.975156     1.999149  1186.296191     1.817651     1.597041 
7122.528580     3.979126     1.950486  1213.116344     1.788064     1.596986 
7129.651110     3.983100     1.896642  1245.359425     1.762275     1.596937 
7136.780760     3.987078     1.859202  1267.622415     1.740083     1.596894 
7143.917540     3.991060     1.776156  1324.338791     1.721210     1.596857 
7151.061460     3.995045     1.786048  1313.976466     1.705333     1.596825 
7158.212520     3.999035     1.814358  1291.108272     1.692105     1.596800 
7165.370730     4.003029     1.764367  1324.457358     1.681177     1.596780 
7172.536100     4.007027     1.748320  1333.504519     1.672214     1.596766 
7179.708640     4.011029     1.694844  1372.874755     1.664907     1.596758 
7186.888350     4.015035     1.717025  1352.759395     1.658982     1.596756 
7194.075230     4.019044     1.727966  1340.931320     1.654185     1.596760 
7201.269310     4.023058     1.715503  1347.943139     1.650305     1.596770 
7208.470580     4.027076     1.658495  1390.842925     1.647168     1.596786 
7215.679050     4.031098     1.688606  1363.382407     1.644629     1.596808 
7222.894730     4.035124     1.689572  1359.816176     1.642568     1.596836 
7230.117620     4.039154     1.685206  1360.549580     1.640892     1.596870 
7237.347740     4.043188     1.689356  1354.403780     1.639525     1.596910 
7244.585090     4.047225     1.705526  1338.362990     1.638411     1.596956 
7251.829670     4.051267     1.685290  1351.781755     1.637500     1.597008 
7259.081500     4.055313     1.645273  1381.416519     1.636759     1.597066 
7266.340590     4.059363     1.671926  1356.296885     1.636159     1.597130 
7273.606930     4.063417     1.659785  1362.840893     1.635679     1.597201 
7280.880530     4.067475     1.662759  1357.807623     1.635304     1.597277 
7288.161410     4.071538     1.689469  1333.744135     1.635020     1.597360 
7295.449570     4.075604     1.703887  1318.966071     1.634818     1.597449 
7302.745020     4.079674     1.678784  1336.211251     1.634689     1.597544 
7310.047770     4.083748     1.668724  1341.567924     1.634627     1.597645 
7317.357820     4.087827     1.686406  1324.614507     1.634629     1.597752 
7324.675180     4.091909     1.678227  1327.604704     1.634688     1.597865 
7331.999850     4.095996     1.680230  1323.233898     1.634803     1.597985 
7339.331850     4.100086     1.663115  1333.844481     1.634971     1.598111 
7346.671180     4.104181     1.675678  1321.087796     1.635189     1.598243 
7354.017850     4.108280     1.696912  1302.024409     1.635455     1.598381 
7361.371870     4.112383     1.668751  1320.878465     1.635769     1.598526 
7368.733240     4.116490     1.665820  1320.050274     1.636128     1.598677 
7376.101980     4.120601     1.675561  1309.710652     1.636532     1.598834 
7383.478080     4.124716     1.705238  1284.190373     1.636980     1.598997 
7390.861560     4.128835     1.675409  1304.261738     1.637471     1.599167 
7398.252420     4.132958     1.639482  1329.877279     1.638005     1.599342 
7405.650670     4.137086     1.667353  1304.388925     1.638582     1.599525 
7413.056320     4.141218     1.670313  1299.257845     1.639201     1.599713 
7420.469380     4.145353     1.655277  1308.150745     1.639863     1.599908 
7427.889850     4.149493     1.692382  1276.214760     1.640567     1.600109 
7435.317740     4.153637     1.718918  1253.742903     1.641314     1.600316 
7442.753050     4.157785     1.728852  1244.275489     1.642105     1.600530 
7450.195810     4.161937     1.714874  1251.898199     1.642940     1.600750 
7457.646000     4.166094     1.691012  1266.401123     1.643819     1.600976 
7465.103650     4.170254     1.690767  1263.968321     1.644743     1.601209 
7472.568750     4.174419     1.718034  1241.445848     1.645714     1.601447 
7480.041320     4.178588     1.718000  1238.000971     1.646732     1.601693 
7487.521360     4.182761     1.709995  1241.040028     1.647799     1.601944 
7495.008880     4.186938     1.701569  1244.745255     1.648916     1.602202 
7502.503890     4.191120     1.670272  1264.950317     1.650084     1.602466 
7510.006400     4.195305     1.695938  1243.197351     1.651304     1.602737 
7517.516400     4.199495     1.678140  1252.914056     1.652580     1.603014 
7525.033920     4.203689     1.716834  1222.309196     1.653912     1.603297 
7532.558950     4.207887     1.688742  1239.870038     1.655303     1.603587 
7540.091510     4.212089     1.701969  1227.575574     1.656755     1.603883 
7547.631600     4.216295     1.713805  1216.102346     1.658270     1.604185 
7555.179240     4.220506     1.685632  1233.436414     1.659852     1.604494 
7562.734410     4.224721     1.707268  1214.759103     1.661503     1.604808 
7570.297150     4.228940     1.781662  1161.884540     1.663226     1.605130 
7577.867450     4.233163     1.768861  1167.951047     1.665025     1.605457 
7585.445310     4.237391     1.695183  1215.294438     1.666903     1.605791 
7593.030760     4.241622     1.743779  1178.558744     1.668864     1.606131 
7600.623790     4.245858     1.773510  1156.334527     1.670913     1.606478 
7608.224410     4.250098     1.740416  1175.531699     1.673055     1.606831 
7615.832640     4.254343     1.764788  1156.675909     1.675294     1.607190 
7623.448470     4.258591     1.760148  1157.294558     1.677636     1.607555 
7631.071920     4.262844     1.787665  1136.576955     1.680086     1.607927 
7638.702990     4.267101     1.721694  1177.132608     1.682652     1.608305 
7646.341690     4.271362     1.713908  1180.157734     1.685340     1.608689 
7653.988040     4.275628     1.766905  1142.150355     1.688158     1.609080 
7661.642020     4.279898     1.722797  1168.405413     1.691114     1.609477 
7669.303670     4.284172     1.737672  1155.662429     1.694217     1.609880 
7676.972970     4.288450     1.793326  1117.128031     1.697477     1.610289 
7684.649940     4.292733     1.759099  1136.491128     1.700905     1.610705 
7692.334590     4.297020     1.777833  1122.071539     1.704512     1.611126 
7700.026930     4.301311     1.761936  1129.162192     1.708311     1.611554 
7707.726950     4.305607     1.758519  1129.191030     1.712315     1.611989 
7715.434680     4.309906     1.811929  1093.255174     1.716543     1.612429 
7723.150120     4.314210     1.755651  1125.309457     1.721009     1.612876 
7730.873270     4.318519     1.778474  1108.506809     1.725732     1.613328 
7738.604140     4.322831     1.789758  1098.953285     1.730734     1.613787 
7746.342740     4.327148     1.766235  1111.182226     1.736037     1.614252 
7754.089090     4.331469     1.823715  1073.686807     1.741668     1.614723 
7761.843170     4.335795     1.770622  1102.963602     1.747661     1.615201 
7769.605020     4.340125     1.800091  1082.499517     1.754047     1.615684 
7777.374620     4.344459     1.822211  1066.768523     1.760868     1.616174 
7785.152000     4.348798     1.820304  1065.224602     1.768171     1.616669 
7792.937150     4.353140     1.843770  1049.614955     1.776016     1.617171 
7800.730090     4.357488     1.824639  1057.650659     1.784476     1.617678 
7808.530820     4.361839     1.828628  1053.051090     1.793646     1.618192 
7816.339350     4.366195     1.844538  1041.838603     1.803647     1.618711 
7824.155690     4.370555     1.829258  1047.667812     1.814630     1.619237 
7831.979840     4.374920     1.826168  1046.542209     1.826797     1.619769 
7839.811820     4.379289     1.883904  1012.455416     1.840415     1.620306 
7847.651630     4.383662     1.908047   997.502479     1.855832     1.620849 
7855.499290     4.388039     1.845574  1028.474334     1.873510     1.621399 
7863.354790     4.392421     1.860350  1017.836776     1.894046     1.621954 
7871.218140     4.396808     1.925920   981.166115     1.918213     1.622515 
7879.089360     4.401198     1.925737   978.648967     1.947026     1.623082 
7886.968450     4.405594     1.989181   944.850841     1.981722     1.623654 
7894.855420     4.409993     2.015833   930.384231     2.023838     1.624233 
7902.750270     4.414397     2.116196   884.463802     2.075249     1.624817 
7910.653020     4.418805     2.154612   866.107723     2.138192     1.625407 
7918.563670     4.423218     2.268164   821.064020     2.215278     1.626003 
7926.482240     4.427635     2.349386   790.621797     2.309479     1.626604 
7934.408720     4.432057     2.441220   759.080320     2.424091     1.627211 
7942.343130     4.436482     2.596326   712.082630     2.562652     1.627823 
7950.285470     4.440913     2.731994   675.109372     2.728823     1.628442 
7958.235760     4.445347     2.905715   633.245384     2.926226     1.629065 
7966.193990     4.449787     3.177417   577.548546     3.158228     1.629695 
7974.160190     4.454230     3.362574   544.499909     3.427691     1.630329 
7982.134350     4.458678     3.623010   504.019017     3.736690     1.630970 
7990.116480     4.463131     3.932873   463.169634     4.086317     1.631615 
7998.106600     4.467588     4.321172   420.424731     4.476021     1.632266 
8006.104710     4.472049     4.622261   392.129446     4.903668     1.632923 
8014.110810     4.476515     4.971168   363.694791     5.365144     1.633585 
8022.124920     4.480985     5.490890   328.380548     5.854107     1.634252 
8030.147050     4.485460     5.976165   300.933290     6.361770     1.634925 
8038.177190     4.489939     6.463461   277.566325     6.876751     1.635602 
8046.215370     4.494423     6.957215   257.236373     7.385018     1.636285 
8054.261590     4.498911     7.423082   240.441514     7.870046     1.636973 
8062.315850     4.503403     7.890188   225.627891     8.313318     1.637666 
8070.378160     4.507900     8.112425   218.943346     8.695368     1.638365 
8078.448540     4.512402     8.462990   209.320502     8.997402     1.639068 
8086.526990     4.516908     8.578331   206.033245     9.203378     1.639777 
8094.613520     4.521419     8.614232   204.717869     9.302087     1.640490 
8102.708130     4.525934     8.631012   203.837246     9.288666     1.641209 
8110.810840     4.530453     8.499172   206.496914     9.165091     1.641932 
8118.921650     4.534977     8.218179   213.074633     8.939576     1.642660 
8127.040570     4.539506     8.025627   217.691883     8.625172     1.643393 
8135.167610     4.544039     7.592958   229.556655     8.238034     1.644131 
8143.302780     4.548576     7.153296   243.090709     7.795753     1.644873 
8151.446080     4.553119     6.779498   255.922030     7.316000     1.645620 
8159.597530     4.557665     6.414008   269.881866     6.815518     1.646372 
8167.757130     4.562217     5.927440   291.314861     6.309455     1.647129 
8175.924880     4.566772     5.405831   318.688131     5.810991     1.647890 
8184.100810     4.571333     4.980699   345.058452     5.331004     1.648655 
8192.284910     4.575897     4.603047   372.445022     4.878027     1.649425 
8200.477190     4.580467     4.259887   401.481704     4.458295     1.650200 
8208.677670     4.585041     3.923429   434.845083     4.075876     1.650978 
8216.886350     4.589619     3.627516   469.166813     3.732880     1.651762 
8225.103230     4.594202     3.392886   500.223448     3.429720     1.652549 
8233.328340     4.598790     3.114971   543.538858     3.165411     1.653341 
8241.561670     4.603382     2.915003   579.552156     2.937887     1.654136 
8249.803230     4.607979     2.739215   615.063510     2.744309     1.654936 
8258.053030     4.612580     2.578880   651.582077     2.581347     1.655740 
8266.311080     4.617186     2.444824   685.645008     2.445440     1.656548 
8274.577390     4.621797     2.340634   714.418366     2.332996     1.657360 
8282.851970     4.626412     2.272565   733.923785     2.240607     1.658176 
8291.134820     4.631032     2.226572   747.386293     2.165046     1.658996 
8299.425960     4.635656     2.170899   764.514268     2.103364     1.659820 
8307.725390     4.640285     2.197659   753.399196     2.053033     1.660647 
8316.033110     4.644919     2.094082   788.223683     2.011887     1.661478 
8324.349140     4.649557     2.055503   801.006015     1.978110     1.662313 
8332.673490     4.654200     2.032709   807.973691     1.950203     1.663151 
8341.006170     4.658848     2.000011   819.160243     1.926955     1.663993 
8349.347170     4.663500     1.973484   828.329958     1.907397     1.664838 
8357.696520     4.668157     1.958430   832.424085     1.890780     1.665686 
8366.054220     4.672818     1.950502   833.717700     1.876484     1.666538 
8374.420270     4.677484     1.931384   840.049081     1.864047     1.667394 
8382.794690     4.682155     1.872167   864.304372     1.853115     1.668252 
8391.177490     4.686830     1.895580   851.378390     1.843414     1.669114 
8399.568660     4.691510     1.934209   832.204614     1.834734     1.669978 
8407.968230     4.696195     1.944180   825.981010     1.826916     1.670846 
8416.376200     4.700884     1.901302   842.635401     1.819834     1.671717 
8424.792580     4.705579     1.911605   836.025777     1.813385     1.672590 
8433.217370     4.710277     1.847813   862.384062     1.807490     1.673467 
8441.650590     4.714981     1.792297   886.874474     1.802086     1.674346 
8450.092240     4.719689     1.856641   853.909941     1.797120     1.675228 
8458.542330     4.724402     1.819530   868.940908     1.792552     1.676112 
8467.000870     4.729119     1.826260   863.572022     1.788343     1.676999 
8475.467870     4.733842     1.844445   852.840474     1.784458     1.677889 
8483.943340     4.738568     1.850481   847.838572     1.780872     1.678781 
8492.427280     4.743300     1.830368   855.125437     1.777559     1.679675 
8500.919710     4.748037     1.831683   852.315203     1.774499     1.680572 
8509.420630     4.752778     1.857170   838.816015     1.771672     1.681470 
8517.930050     4.757523     1.887111   822.972552     1.769060     1.682371 
8526.447980     4.762274     1.831333   845.915271     1.766646     1.683274 
8534.974430     4.767029     1.811541   852.885306     1.764416     1.684179 
8543.509400     4.771789     1.852138   831.825427     1.762360     1.685086 
8552.052910     4.776554     1.828337   840.485561     1.760462     1.685995 
8560.604970     4.781324     1.851645   827.920540     1.758713     1.686906 
8569.165570     4.786098     1.867528   818.423624     1.757102     1.687818 
8577.734740     4.790877     1.827878   834.299606     1.755621     1.688732 
8586.312470     4.795661     1.809013   840.552329     1.754261     1.689647 
8594.898780     4.800450     1.815437   835.204985     1.753014     1.690564 
8603.493680     4.805243     1.803342   838.545444     1.751872     1.691482 
8612.097180     4.810041     1.841419   819.194005     1.750831     1.692402 
8620.709270     4.814844     1.850302   813.077950     1.749882     1.693322 
8629.329980     4.819652     1.884509   796.422388     1.749021     1.694244 
8637.959310     4.824464     1.854892   806.752796     1.748241     1.695167 
8646.597270     4.829282     1.863562   800.717276     1.747540     1.696091 
8655.243870     4.834104     1.798847   827.540467     1.746911     1.697016 
8663.899110     4.838931     1.789937   829.140633     1.746350     1.697941 
8672.563010     4.843763     1.906687   776.471373     1.745855     1.698868 
8681.235570     4.848599     1.838476   803.238690     1.745420     1.699795 
8689.916810     4.853441     1.769239   832.217098     1.745043     1.700722 
8698.606730     4.858287     1.766854   830.885776     1.744720     1.701650 
8707.305330     4.863138     1.862178   786.421444     1.744449     1.702579 
8716.012640     4.867994     1.839673   794.291920     1.744226     1.703508 
8724.728650     4.872855     1.825403   798.371464     1.744049     1.704437 
8733.453380     4.877720     1.807536   803.607610     1.743916     1.705366 
8742.186830     4.882591     1.789979   809.439570     1.743824     1.706295 
8750.929020     4.887466     1.796676   804.428341     1.743770     1.707224 
8759.679950     4.892346     1.823558   790.229793     1.743754     1.708153 
8768.439630     4.897231     1.752162   820.343158     1.743773     1.709082 
8777.208070     4.902121     1.787668   802.055765     1.743825     1.710010 
8785.985280     4.907016     1.779413   803.014275     1.743909     1.710938 
8794.771260     4.911916     1.765933   806.723924     1.744023     1.711865 
8803.566030     4.916820     1.756504   809.460297     1.744165     1.712792 
8812.369600     4.921730     1.767764   802.083932     1.744334     1.713719 
8821.181970     4.926644     1.833894   770.680273     1.744529     1.714644 
8830.003150     4.931563     1.816413   776.123141     1.744748     1.715569 
8838.833150     4.936488     1.758051   799.984118     1.744990     1.716492 
8847.671990     4.941417     1.773288   790.958032     1.745254     1.717415 
8856.519660     4.946351     1.790798   780.836912     1.745539     1.718336 
8865.376180     4.951290     1.817787   767.144348     1.745843     1.719256 
8874.241560     4.956233     1.801333   772.218730     1.746166     1.720175 
8883.115800     4.961182     1.741679   796.058854     1.746464     1.721092 
8891.998910     4.966136     1.777391   778.319398     1.746719     1.722008 
8900.890910     4.971094     1.786890   771.959570     1.747032     1.722922 
8909.791800     4.976058     1.832343   750.891686     1.747386     1.723835 
8918.701590     4.981027     1.806618   759.224227     1.747768     1.724745 
8927.620300     4.986000     1.777709   769.115693     1.748173     1.725654 
8936.547920     4.990979     1.788272   763.046821     1.748596     1.726560 
8945.484460     4.995962     1.781504   763.519606     1.749036     1.727465 
8954.429950     5.000950     1.811779   748.503148     1.749488     1.728367 
8963.384380     5.005944     1.830980   738.910596     1.749953     1.729267 
8972.347760     5.010942     1.783378   756.194532     1.750430     1.730164 
8981.320110     5.015945     1.768209   760.775914     1.750916     1.731059 
8990.301430     5.020954     1.798733   745.943820     1.751412     1.731951 
8999.291730     5.025967     1.792941   746.267859     1.751917     1.732841 
9008.291020     5.030985     1.808815   737.520218     1.752430     1.733727 
9017.299320     5.036009     1.761669   755.208586     1.752950     1.734611 
9026.316610     5.041037     1.783383   743.835598     1.753478     1.735492 
9035.342930     5.046070     1.753336   754.330217     1.754012     1.736369 
9044.378270     5.051109     1.752069   752.991150     1.754552     1.737243 
9053.422650     5.056152     1.749188   752.099732     1.755098     1.738114 
9062.476070     5.061201     1.795241   731.013680     1.755650     1.738981 
9071.538550     5.066254     1.764686   741.369587     1.756206     1.739845 
9080.610090     5.071313     1.775712   735.310780     1.756766     1.740705 
9089.690700     5.076376     1.723970   755.225605     1.757331     1.741561 
9098.780390     5.081445     1.711612   758.372259     1.757899     1.742413 
9107.879170     5.086518     1.753865   737.996339     1.758471     1.743262 
9116.987050     5.091597     1.727045   747.404683     1.759045     1.744106 
9126.104040     5.096681     1.762651   730.581817     1.759622     1.744946 
9135.230140     5.101770     1.745668   735.362225     1.760202     1.745781 
9144.365370     5.106864     1.703090   751.560448     1.760783     1.746612 
9153.509740     5.111963     1.763569   723.819926     1.761366     1.747439 
9162.663250     5.117067     1.801549   706.613683     1.761950     1.748261 
9171.825910     5.122176     1.771256   716.853893     1.762535     1.749078 
9180.997740     5.127290     1.779551   711.522786     1.763121     1.749890 
9190.178730     5.132410     1.756906   718.796338     1.763708     1.750697 
9199.368910     5.137534     1.805610   697.369312     1.764294     1.751500 
9208.568280     5.142664     1.730531   725.585899     1.764881     1.752296 
9217.776850     5.147798     1.755805   713.273637     1.765467     1.753088 
9226.994630     5.152938     1.743644   715.940406     1.766052     1.753874 
9236.221620     5.158083     1.798996   691.977285     1.766637     1.754655 
9245.457840     5.163233     1.773741   699.842134     1.767220     1.755430 
9254.703300     5.168388     1.781202   695.007406     1.767802     1.756199 
9263.958000     5.173549     1.709999   721.528666     1.768382     1.756962 
9273.221960     5.178714     1.736687   708.720238     1.768961     1.757719 
9282.495180     5.183885     1.771157   692.978066     1.769537     1.758471 
9291.777680     5.189061     1.720370   711.600608     1.770111     1.759216 
9301.069460     5.194242     1.817583   671.578541     1.770683     1.759954 
9310.370530     5.199428     1.788535   680.568122     1.771251     1.760686 
9319.680900     5.204619     1.747643   694.347900     1.771817     1.761412 
9329.000580     5.209816     1.733700   697.903682     1.772379     1.762131 
9338.329580     5.215017     1.721481   700.724233     1.772938     1.762843 
9347.667910     5.220224     1.746421   688.832772     1.773493     1.763548 
9357.015580     5.225436     1.765358   679.865235     1.774045     1.764247 
9366.372590     5.230653     1.768436   676.376229     1.774592     1.764938 
9375.738960     5.235876     1.734893   687.588827     1.775136     1.765622 
9385.114700     5.241104     1.764647   674.302146     1.775674     1.766298 
9394.499820     5.246336     1.737183   682.698675     1.776208     1.766968 
9403.894320     5.251574     1.750863   675.581129     1.776738     1.767629 
9413.298210     5.256818     1.767601   666.744597     1.777262     1.768283 
9422.711510     5.262066     1.780531   660.518716     1.777781     1.768929 
9432.134220     5.267320     1.778448   659.236544     1.778295     1.769567 
9441.566350     5.272579     1.722928   678.419960     1.778804     1.770197 
9451.007920     5.277843     1.778231   655.771235     1.779306     1.770820 
9460.458930     5.283113     1.718387   676.170114     1.779803     1.771433 
9469.919390     5.288388     1.764659   656.677653     1.780294     1.772039 
9479.389310     5.293668     1.777852   649.826264     1.780778     1.772636 
9488.868700     5.298953     1.723209   668.623065     1.781256     1.773224 
9498.357570     5.304244     1.723305   666.153095     1.781728     1.773804 
9507.855920     5.309539     1.718101   666.573500     1.782192     1.774375 
9517.363780     5.314840     1.731774   659.256856     1.782650     1.774937 
9526.881140     5.320147     1.689930   673.558943     1.783101     1.775490 
9536.408020     5.325459     1.769436   641.496737     1.783545     1.776034 
9545.944430     5.330776     1.787455   633.629917     1.783981     1.776569 
9555.490380     5.336098     1.702846   663.164322     1.784409     1.777094 
9565.045870     5.341425     1.735658   647.945571     1.784831     1.777610 
9574.610910     5.346758     1.717727   653.178718     1.785244     1.778116 
9584.185520     5.352097     1.712069   653.264197     1.785649     1.778613 
9593.769710     5.357440     1.766314   631.646610     1.786046     1.779100 
9603.363480     5.362789     1.787094   622.248493     1.786435     1.779577 
9612.966840     5.368143     1.785456   621.304284     1.786815     1.780044 
9622.579810     5.373503     1.721574   642.174152     1.787187     1.780501 
9632.202390     5.378868     1.732206   635.996128     1.787551     1.780947 
9641.834590     5.384238     1.719363   639.163131     1.787905     1.781384 
9651.476430     5.389614     1.737692   630.848542     1.788250     1.781810 
9661.127900     5.394994     1.776725   614.996398     1.788587     1.782225 
9670.789030     5.400381     1.752847   621.706201     1.788914     1.782630 
9680.459820     5.405772     1.760400   617.342037     1.789231     1.783024 
9690.140280     5.411170     1.730945   626.168198     1.789539     1.783407 
9699.830420     5.416572     1.719267   628.400690     1.789838     1.783780 
9709.530250     5.421980     1.748264   616.155920     1.790126     1.784141 
9719.239780     5.427393     1.702128   631.173486     1.790405     1.784491 
9728.959020     5.432812     1.713621   625.105951     1.790674     1.784830 
9738.687980     5.438236     1.722577   620.310308     1.790932     1.785157 
9748.426670     5.443665     1.697071   627.812897     1.791180     1.785473 
9758.175090     5.449100     1.706268   622.908079     1.791418     1.785778 
9767.933270     5.454540     1.688982   627.163727     1.791645     1.786071 
9777.701200     5.459986     1.721190   613.844406     1.791862     1.786352 
9787.478900     5.465437     1.651051   637.957752     1.792068     1.786621 
9797.266380     5.470894     1.735755   605.214684     1.792263     1.786879 
9807.063650     5.476356     1.773450   590.428688     1.792446     1.787124 
9816.870710     5.481823     1.721622   606.347236     1.792619     1.787357 
9826.687580     5.487296     1.745989   596.201019     1.792781     1.787578 
9836.514270     5.492774     1.689553   614.629919     1.792931     1.787787 
9846.350780     5.498258     1.757463   588.938600     1.793069     1.787983 
9856.197140     5.503748     1.706405   604.297674     1.793196     1.788167 
9866.053330     5.509242     1.686268   610.231373     1.793312     1.788338 
9875.919390     5.514743     1.684379   608.984218     1.793415     1.788497 
9885.795310     5.520248     1.629788   627.516637     1.793507     1.788642 
9895.681100     5.525760     1.722371   592.099020     1.793586     1.788775 
9905.576780     5.531276     1.745324   582.411708     1.793654     1.788895 
9915.482360     5.536798     1.742772   581.878529     1.793709     1.789002 
9925.397840     5.542326     1.716712   589.096134     1.793752     1.789096 
9935.323240     5.547859     1.710827   588.818562     1.793782     1.789177 
9945.258560     5.553398     1.694532   592.823522     1.793800     1.789244 
9955.203820     5.558942     1.696477   590.405447     1.793806     1.789298 
9965.159020     5.564492     1.748260   571.157421     1.793799     1.789338 
9975.124180     5.570048     1.739397   572.245790     1.793778     1.789366 
9985.099310     5.575608     1.687368   588.392439     1.793745     1.789379 
9995.084410     5.581175     1.699254   582.554819     1.793699     1.789379 
10005.079490     5.586747     1.738678   567.150503     1.793640     1.789365 
10015.084570     5.592324     1.739361   565.195756     1.793568     1.789337 
10025.099660     5.597907     1.719084   570.108907     1.793483     1.789296 
10035.124750     5.603496     1.753943   557.241166     1.793384     1.789240 
10045.159880     5.609090     1.705030   570.945905     1.793272     1.789170 
10055.205040     5.614690     1.678347   578.212016     1.793146     1.789087 
10065.260240     5.620295     1.673996   577.637387     1.793007     1.788989 
10075.325500     5.625906     1.740496   553.883675     1.792854     1.788877 
10085.400830     5.631523     1.682092   571.133125     1.792687     1.788750 
10095.486230     5.637145     1.732403   552.661148     1.792507     1.788609 
10105.581720     5.642773     1.741829   548.118114     1.792313     1.788454 
10115.687300     5.648406     1.741908   546.533153     1.792104     1.788285 
10125.802990     5.654045     1.677249   565.251658     1.791882     1.788100 
10135.928790     5.659690     1.687390   559.968269     1.791646     1.787902 
10146.064720     5.665340     1.692403   556.503422     1.791396     1.787688 
10156.210780     5.670996     1.620093   579.708730     1.791131     1.787460 
10166.366990     5.676658     1.724268   543.321725     1.790852     1.787217 
10176.533360     5.682325     1.705552   547.252178     1.790559     1.786960 
10186.709890     5.687998     1.702496   545.902266     1.790252     1.786687 
10196.896600     5.693676     1.694075   547.292891     1.789930     1.786400 
10207.093500     5.699360     1.691933   546.279492     1.789593     1.786097 
10217.300590     5.705050     1.762059   522.824868     1.789242     1.785780 
10227.517890     5.710745     1.632984   561.449471     1.788877     1.785448 
10237.745410     5.716447     1.661516   550.222524     1.788497     1.785100 
10247.983160     5.722153     1.702496   535.415784     1.788102     1.784738 
10258.231140     5.727866     1.720081   527.767229     1.787693     1.784360 
10268.489370     5.733584     1.704719   530.868454     1.787269     1.783967 
10278.757860     5.739308     1.699266   530.985162     1.786830     1.783559 
10289.036620     5.745038     1.689416   532.453039     1.786371     1.783136 
10299.325660     5.750773     1.712070   523.803167     1.785037     1.782698 
10309.624980     5.756514     1.739374   513.739980     1.783591     1.782244 
10319.934610     5.762261     1.740598   511.942862     1.782563     1.781775 
10330.254540     5.768013     1.602486   554.380662     1.781755     1.781290 
10340.584800     5.773772     1.731580   511.201873     1.781064     1.780791 
10350.925380     5.779536     1.720189   513.401529     1.780436     1.780276 
10361.276310     5.785305     1.744195   504.598866     1.779839     1.779745 
10371.637580     5.791081     1.715015   511.415766     1.779254     1.779199 
10382.009220     5.796862     1.646301   531.176578     1.778670     1.778638 
10392.391230     5.802649     1.686555   517.301062     1.778079     1.778062 
10402.783620     5.808442     1.756905   494.839634     1.777479     1.777470 
10413.186400     5.814240     1.670477   518.578109     1.776867     1.776862 
10423.599590     5.820045     1.790664   482.934099     1.776241     1.776239 
10434.023190     5.825855     1.716732   501.939140     1.775602     1.775601 
10444.457210     5.831671     1.715665   500.852349     1.774947     1.774947 
10454.901670     5.837492     1.717072   498.617174     1.774278     1.774278 
10465.356570     5.843320     1.670013   511.722619     1.773594     1.773594 
10475.821930     5.849153     1.733223   491.227647     1.772894     1.772894 
10486.297750     5.854992     1.736557   489.217924     1.772179     1.772179 
10496.784050     5.860837     1.747284   484.739081     1.771448     1.771448 
10507.280830     5.866688     1.687891   500.221434     1.770703     1.770703 
10517.788110     5.872545     1.677249   502.112815     1.769941     1.769941 
10528.305900     5.878407     1.648306   509.483589     1.769165     1.769165 
10538.834210     5.884275     1.646832   508.155190     1.768373     1.768373 
10549.373040     5.890150     1.646879   506.499192     1.767567     1.767567 
10559.922410     5.896030     1.734693   479.740279     1.766744     1.766744 
10570.482340     5.901915     1.669986   496.711836     1.765907     1.765907 
10581.052820     5.907807     1.657507   498.809847     1.765055     1.765055 
10591.633870     5.913705     1.678224   491.496894     1.764188     1.764188 
10602.225510     5.919608     1.673015   491.744553     1.763305     1.763305 
10612.827730     5.925518     1.641609   499.368006     1.762408     1.762408 
10623.440560     5.931433     1.707112   478.509883     1.761495     1.761495 
10634.064000     5.937354     1.705704   477.440868     1.760568     1.760568 
10644.698060     5.943281     1.717180   472.728106     1.759626     1.759626 
10655.342760     5.949214     1.691901   478.320689     1.758670     1.758670 
10665.998100     5.955153     1.699826   474.673587     1.757698     1.757698 
10676.664100     5.961098     1.652979   486.302088     1.756712     1.756712 
10687.340770     5.967048     1.648532   486.283429     1.755711     1.755711 
10698.028110     5.973005     1.658645   481.836482     1.754696     1.754696 
10708.726140     5.978968     1.587756   501.458406     1.753667     1.753667 
10719.434860     5.984936     1.668453   475.872390     1.752623     1.752623 
10730.154300     5.990911     1.712454   461.984917     1.751565     1.751565 
10740.884450     5.996891     1.702625   463.050240     1.750492     1.750492 
10751.625340     6.002878     1.644538   477.823755     1.749406     1.749406 
10762.376960     6.008870     1.774317   441.529792     1.748306     1.748306 
10773.139340     6.014868     1.746039   447.150435     1.747191     1.747191 
10783.912480     6.020873     1.767557   440.003313     1.746063     1.746063 
10794.696390     6.026883     1.693198   458.036099     1.744922     1.744922 
10805.491090     6.032899     1.727357   447.412276     1.743766     1.743766 
10816.296580     6.038921     1.690176   455.583726     1.742597     1.742597 
10827.112870     6.044950     1.704802   450.107546     1.741415     1.741415 
10837.939990     6.050984     1.680694   455.158106     1.740220     1.740220 
10848.777930     6.057024     1.667039   457.264811     1.739011     1.739011 
10859.626700     6.063071     1.715633   442.640940     1.737789     1.737789 
10870.486330     6.069123     1.738586   435.179152     1.736555     1.736555 
10881.356820     6.075182     1.706406   442.253970     1.735308     1.735308 
10892.238170     6.081246     1.707547   439.832430     1.734048     1.734048 
10903.130410     6.087316     1.737393   431.203994     1.732775     1.732775 
10914.033540     6.093393     1.716443   434.980225     1.731491     1.731491 
10924.947580     6.099476     1.676474   443.813503     1.730194     1.730194 
10935.872520     6.105564     1.637810   452.468420     1.728885     1.728885 
10946.808400     6.111659     1.696529   435.611235     1.727564     1.727564 
10957.755200     6.117760     1.656008   444.853713     1.726231     1.726231 
10968.712960     6.123867     1.731232   424.243921     1.724887     1.724887 
10979.681670     6.129980     1.655976   441.983449     1.723531     1.723531 
10990.661350     6.136099     1.643880   443.255101     1.722164     1.722164 
11001.652020     6.142224     1.675814   433.414641     1.720786     1.720786 
11012.653670     6.148355     1.686247   429.440975     1.719397     1.719397 
11023.666320     6.154493     1.741303   414.506030     1.717998     1.717998 
11034.689990     6.160636     1.699091   423.049486     1.716587     1.716587 
11045.724680     6.166786     1.673741   428.138597     1.715167     1.715167 
11056.770400     6.172941     1.711519   417.572493     1.713736     1.713736 
11067.827170     6.179103     1.671587   426.151242     1.712295     1.712295 
11078.895000     6.185271     1.706197   416.613342     1.710844     1.710844 
11089.973900     6.191446     1.670126   424.031487     1.709384     1.709384 
11101.063870     6.197626     1.712772   411.848910     1.707915     1.707915 
11112.164930     6.203812     1.717743   409.439698     1.706436     1.706436 
11123.277100     6.210005     1.796949   390.200917     1.704948     1.704948 
11134.400370     6.216204     1.731491   403.774667     1.703452     1.703452 
11145.534780     6.222409     1.700737   409.763165     1.701947     1.701947 
11156.680310     6.228620     1.728159   402.067500     1.700433     1.700433 
11167.836990     6.234837     1.752541   395.347857     1.698912     1.698912 
11179.004830     6.241061     1.717320   402.172490     1.697383     1.697383 
11190.183830     6.247291     1.668598   412.532448     1.695846     1.695846 
11201.374020     6.253527     1.619254   423.245857     1.694302     1.694302 
11212.575390     6.259769     1.678820   406.863236     1.692751     1.692751 
11223.787970     6.266017     1.729322   394.210495     1.691193     1.691193 
11235.011750     6.272272     1.637700   414.789560     1.689628     1.689628 
11246.246770     6.278533     1.636350   413.991049     1.688057     1.688057 
11257.493010     6.284800     1.657302   407.393090     1.686480     1.686480 
11268.750500     6.291073     1.581174   425.565951     1.684897     1.684897 
11280.019260     6.297353     1.652278   406.075546     1.683309     1.683309 
11291.299270     6.303639     1.727140   387.172980     1.681715     1.681715 
11302.590570     6.309931     1.629649   409.326219     1.680116     1.680116 
11313.893160     6.316229     1.613192   411.577406     1.678513     1.678513 
11325.207060     6.322534     1.702234   389.198829     1.676905     1.676905 
11336.532260     6.328845     1.680220   393.235036     1.675293     1.675293 
11347.868800     6.335162     1.637214   402.425051     1.673677     1.673677 
11359.216670     6.341486     1.655171   396.606387     1.672058     1.672058 
11370.575880     6.347816     1.664557   393.259367     1.670436     1.670436 
11381.946460     6.354152     1.598933   407.952158     1.668810     1.668810 
11393.328400     6.360495     1.732255   375.383253     1.667182     1.667182 
11404.721730     6.366843     1.694742   382.436560     1.665552     1.665552 
11416.126460     6.373199     1.664166   388.080846     1.663920     1.663920 
11427.542580     6.379560     1.638103   392.296137     1.662286     1.662286 
11438.970120     6.385928     1.688840   379.445745     1.660651     1.660651 
11450.409090     6.392302     1.740378   367.181109     1.659015     1.659015 
11461.859500     6.398683     1.762852   361.402808     1.657378     1.657378 
11473.321360     6.405069     1.700585   373.304004     1.655741     1.655741 
11484.794680     6.411463     1.695483   373.132403     1.654104     1.654104 
11496.279480     6.417862     1.634139   386.108468     1.652467     1.652467 
11507.775760     6.424268     1.666339   377.092107     1.650832     1.650832 
11519.283530     6.430681     1.588873   394.060886     1.649197     1.649197 
11530.802820     6.437099     1.630995   382.631385     1.647564     1.647564 
11542.333620     6.443525     1.657337   375.242633     1.645932     1.645932 
11553.875950     6.449956     1.668817   371.481150     1.644303     1.644303 
11565.429830     6.456394     1.782803   346.342430     1.642677     1.642677 
11576.995260     6.462838     1.715320   358.805559     1.641053     1.641053 
11588.572260     6.469289     1.643262   373.378161     1.639433     1.639433 
11600.160830     6.475746     1.677528   364.252665     1.637817     1.637817 
11611.760990     6.482210     1.706021   357.225568     1.636204     1.636204 
11623.372750     6.488680     1.686615   360.093975     1.634596     1.634596 
11634.996120     6.495157     1.623011   372.760477     1.632993     1.632993 
11646.631120     6.501640     1.600829   376.742325     1.631396     1.631396 
11658.277750     6.508129     1.674186   358.907801     1.629804     1.629804 
11669.936030     6.514625     1.807706   331.490025     1.628218     1.628218 
11681.605960     6.521128     1.726161   345.843827     1.626639     1.626639 
11693.287570     6.527637     1.745383   341.109419     1.625067     1.625067 
11704.980860     6.534152     1.705680   347.871714     1.623502     1.623502 
11716.685840     6.540674     1.671354   353.545134     1.621945     1.621945 
11728.402520     6.547202     1.680157   350.282889     1.620396     1.620396 
11740.130930     6.553737     1.654400   354.842590     1.618856     1.618856 
11751.871060     6.560279     1.654934   353.742917     1.617325     1.617325 
11763.622930     6.566826     1.597549   365.125305     1.615803     1.615803 
11775.386550     6.573381     1.693676   343.448729     1.614291     1.614291 
11787.161940     6.579942     1.686151   343.844586     1.612790     1.612790 
11798.949100     6.586509     1.626511   355.120819     1.611300     1.611300 
11810.748050     6.593083     1.668793   345.077938     1.609820     1.609820 
11822.558800     6.599664     1.701433   337.043323     1.608353     1.608353 
11834.381350     6.606251     1.685770   339.135168     1.606898     1.606898 
11846.215740     6.612845     1.701689   335.107161     1.605455     1.605455 
11858.061950     6.619445     1.669066   340.669600     1.604026     1.604026 
11869.920010     6.626052     1.678620   337.553644     1.602610     1.602610 
11881.789930     6.632666     1.677723   336.576267     1.601208     1.601208 
11893.671720     6.639286     1.633109   344.668943     1.599820     1.599820 
11905.565400     6.645912     1.648670   340.068151     1.598448     1.598448 
11917.470960     6.652546     1.593010   351.065391     1.597091     1.597091 
11929.388430     6.659185     1.683666   330.955935     1.595750     1.595750 
11941.317820     6.665832     1.691649   327.960833     1.594425     1.594425 
11953.259140     6.672485     1.613290   342.743438     1.593117     1.593117 
11965.212400     6.679145     1.673053   329.556575     1.591826     1.591826 
11977.177610     6.685811     1.672293   328.847579     1.590554     1.590554 
11989.154790     6.692484     1.707733   320.679866     1.589299     1.589299 
12001.143940     6.699164     1.681288   324.886009     1.588063     1.588063 
12013.145090     6.705850     1.683165   322.749235     1.586847     1.586847 
12025.158230     6.712543     1.669771   324.347815     1.585650     1.585650 
12037.183390     6.719243     1.680545   321.425403     1.584474     1.584474 
12049.220570     6.725949     1.677875   320.952468     1.583318     1.583318 
12061.269790     6.732662     1.689600   317.435440     1.582184     1.582184 
12073.331060     6.739382     1.700898   314.059709     1.581071     1.581071 
12085.404390     6.746108     1.743629   305.765201     1.579980     1.579980 
12097.489800     6.752841     1.621748   327.400411     1.578912     1.578912 
12109.587290     6.759581     1.643709   321.936927     1.577867     1.577867 
12121.696880     6.766327     1.660509   317.256006     1.576846     1.576846 
12133.818570     6.773081     1.632479   321.880557     1.575849     1.575849 
12145.952390     6.779841     1.690408   309.886103     1.574877     1.574877 
12158.098340     6.786607     1.646813   316.887100     1.573930     1.573930 
12170.256440     6.793381     1.744455   298.224774     1.573008     1.573008 
12182.426700     6.800161     1.718510   301.168556     1.572113     1.572113 
12194.609130     6.806948     1.683261   306.817457     1.571244     1.571244 
12206.803730     6.813742     1.690306   304.063334     1.570402     1.570402 
12219.010540     6.820542     1.703930   300.848946     1.569588     1.569588 
12231.229550     6.827349     1.780527   286.485347     1.568802     1.568802 
12243.460780     6.834163     1.681009   302.848568     1.568045     1.568045 
12255.704240     6.840984     1.734827   292.689434     1.567316     1.567316 
12267.959940     6.847812     1.684131   299.994876     1.566617     1.566617 
12280.227900     6.854646     1.680508   299.818289     1.565949     1.565949 
12292.508130     6.861488     1.638770   305.979714     1.565310     1.565310 
12304.800640     6.868336     1.639048   305.501567     1.564703     1.564703 
12317.105440     6.875190     1.748472   285.159397     1.564127     1.564127 
12329.422550     6.882052     1.675958   296.387613     1.563583     1.563583 
12341.751970     6.888921     1.627957   303.663739     1.563071     1.563071 
12354.093720     6.895796     1.692884   291.485779     1.562593     1.562593 
12366.447810     6.902678     1.642892   299.409312     1.562147     1.562147 
12378.814260     6.909567     1.626405   301.536318     1.561735     1.561735 
12391.193080     6.916463     1.642973   297.562751     1.561358     1.561358 
12403.584270     6.923366     1.708423   284.822715     1.561015     1.561015 
12415.987850     6.930276     1.680575   288.357073     1.560707     1.560707 
12428.403840     6.937192     1.661555   291.200138     1.560435     1.560435 
12440.832240     6.944116     1.674226   288.349728     1.560199     1.560199 
12453.273080     6.951046     1.761663   272.738777     1.559999     1.559999 
12465.726350     6.957984     1.708830   280.295505     1.559836     1.559836 
12478.192080     6.964928     1.592049   299.842275     1.559711     1.559711 
12490.670270     6.971879     1.678919   283.470379     1.559623     1.559623 
12503.160940     6.978837     1.591128   298.450373     1.559573     1.559573 
12515.664100     6.985802     1.709218   276.538882     1.559561     1.559561 
12528.179760     6.992774     1.651938   285.199947     1.559589     1.559589 
12540.707940     6.999753     1.687339   278.085719     1.559656     1.559656 
12553.248650     7.006739     1.656866   282.356106     1.559762     1.559762 
12565.801900     7.013731     1.643766   283.453771     1.559908     1.559908 
12578.367700     7.020731     1.650086   281.873635     1.560095     1.560095 
12590.946070     7.027738     1.738689   266.391436     1.560322     1.560322 
12603.537020     7.034751     1.706122   270.097382     1.560591     1.560591 
12616.140550     7.041772     1.694933   271.176339     1.560901     1.560901 
12628.756690     7.048800     1.550911   295.715015     1.561252     1.561252 
12641.385450     7.055834     1.515186   301.627343     1.561646     1.561646 
12654.026840     7.062876     1.647085   276.049863     1.562082     1.562082 
12666.680860     7.069925     1.641537   276.099128     1.562560     1.562560 
12679.347540     7.076981     1.639505   275.533781     1.563082     1.563082 
12692.026890     7.084043     1.649367   273.042525     1.563647     1.563647 
12704.718920     7.091113     1.571164   285.338807     1.564255     1.564255 
12717.423640     7.098190     1.678216   266.291984     1.564907     1.564907 
12730.141060     7.105274     1.650909   269.957786     1.565602     1.565602 
12742.871200     7.112365     1.632339   272.131721     1.566342     1.566342 
12755.614070     7.119463     1.637299   269.862093     1.567126     1.567126 
12768.369690     7.126568     1.710785   257.861731     1.567955     1.567955 
12781.138060     7.133680     1.704777   258.063919     1.568829     1.568829 
12793.919190     7.140799     1.791381   244.449527     1.569747     1.569747 
12806.713110     7.147926     1.709563   255.373318     1.570710     1.570710 
12819.519830     7.155059     1.673687   259.954789     1.571719     1.571719 
12832.339350     7.162199     1.663417   260.430733     1.572773     1.572773 
12845.171690     7.169347     1.667225   258.662760     1.573872     1.573872 
12858.016860     7.176502     1.628955   263.672977     1.575017     1.575017 
12870.874870     7.183664     1.687231   253.694487     1.576207     1.576207 
12883.745750     7.190833     1.599564   266.728632     1.577442     1.577442 
12896.629490     7.198009     1.612264   263.716226     1.578724     1.578724 
12909.526120     7.205192     1.650458   256.057354     1.580050     1.580050 
12922.435650     7.212383     1.606297   262.807165     1.581423     1.581423 
12935.358090     7.219580     1.696230   247.946687     1.582841     1.582841 
12948.293440     7.226785     1.674403   250.396413     1.584304     1.584304 
12961.241740     7.233997     1.610192   259.416795     1.585813     1.585813 
12974.202980     7.241216     1.721421   241.860653     1.587367     1.587367 
12987.177180     7.248443     1.654602   250.376445     1.588967     1.588967 
13000.164360     7.255676     1.719763   240.271816     1.590611     1.590611 
13013.164520     7.262917     1.697988   242.715468     1.592300     1.592300 
13026.177690     7.270165     1.688136   243.302032     1.594034     1.594034 
13039.203870     7.277420     1.673595   244.387394     1.595812     1.595812 
13052.243070     7.284683     1.706398   239.047395     1.597634     1.597634 
13065.295310     7.291952     1.636863   248.157182     1.599501     1.599501 
13078.360610     7.299229     1.685643   240.527065     1.601411     1.601411 
13091.438970     7.306513     1.598724   252.639505     1.603364     1.603364 
13104.530410     7.313805     1.589452   253.012728     1.605360     1.605360 
13117.634940     7.321103     1.588521   252.265024     1.607398     1.607398 
13130.752570     7.328409     1.553352   257.095662     1.609479     1.609479 
13143.883330     7.335723     1.581901   252.039199     1.611601     1.611601 
13157.027210     7.343043     1.653968   239.913857     1.613765     1.613765 
13170.184240     7.350371     1.688972   234.208933     1.615969     1.615969 
13183.354420     7.357706     1.623850   242.818807     1.618213     1.618213 
13196.537770     7.365048     1.639411   239.705299     1.620496     1.620496 
13209.734310     7.372398     1.601959   244.257015     1.622819     1.622819 
13222.944050     7.379755     1.574640   247.759233     1.625179     1.625179 
13236.166990     7.387120     1.569468   247.786300     1.627577     1.627577 
13249.403160     7.394491     1.564364   247.822734     1.630012     1.630012 
13262.652560     7.401870     1.609896   240.103339     1.632483     1.632483 
13275.915210     7.409257     1.658780   232.288241     1.634989     1.634989 
13289.191130     7.416650     1.683664   228.342992     1.637530     1.637530 
13302.480320     7.424052     1.586323   241.135812     1.640103     1.640103 
13315.782800     7.431460     1.637969   233.304659     1.642710     1.642710 
13329.098580     7.438876     1.614870   235.602390     1.645348     1.645348 
13342.427680     7.446299     1.627817   232.848550     1.648016     1.648016 
13355.770110     7.453730     1.604659   235.389027     1.650714     1.650714 
13369.125880     7.461168     1.414688   265.849385     1.653440     1.653440 
13382.495010     7.468613     1.584693   236.538404     1.656193     1.656193 
13395.877500     7.476066     1.611342   232.316637     1.658973     1.658973 
13409.273380     7.483526     1.614484   230.831145     1.661777     1.661777 
13422.682650     7.490994     1.665035   223.372191     1.664604     1.664604 
13436.105330     7.498469     1.677549   220.988958     1.667453     1.667453 
13449.541440     7.505952     1.604395   230.416260     1.670323     1.670323 
13462.990980     7.513442     1.648571   223.442782     1.673212     1.673212 
13476.453970     7.520940     1.688384   217.576172     1.676119     1.676119 
13489.930430     7.528445     1.631915   224.628580     1.679042     1.679042 
13503.420360     7.535957     1.582080   230.491057     1.681979     1.681979 
13516.923780     7.543477     1.584545   229.443939     1.684928     1.684928 
13530.440700     7.551004     1.674894   216.458763     1.687889     1.687889 
13543.971140     7.558539     1.768484   204.126130     1.690859     1.690859 
13557.515110     7.566082     1.702079   211.236010     1.693836     1.693836 
13571.072630     7.573632     1.806057   198.176788     1.696819     1.696819 
13584.643700     7.581189     1.604793   222.193003     1.699805     1.699805 
13598.228340     7.588754     1.603020   222.017105     1.702792     1.702792 
13611.826570     7.596327     1.563519   226.241693     1.705778     1.705778 
13625.438400     7.603907     1.560895   225.923035     1.708761     1.708761 
13639.063840     7.611494     1.677397   209.759891     1.711739     1.711739 
13652.702900     7.619090     1.643467   213.101384     1.714709     1.714709 
13666.355600     7.626692     1.615398   216.134484     1.717669     1.717669 
13680.021960     7.634303     1.630688   213.077494     1.720616     1.720616 
13693.701980     7.641921     1.707447   202.596378     1.723548     1.723548 
13707.395680     7.649546     1.595693   216.240588     1.726462     1.726462 
13721.103080     7.657179     1.585704   216.449655     1.729356     1.729356 
13734.824180     7.664820     1.621793   210.799689     1.732226     1.732226 
13748.559010     7.672468     1.674402   203.840622     1.735070     1.735070 
13762.307570     7.680124     1.686075   201.665916     1.737885     1.737885 
13776.069870     7.687788     1.663495   203.584235     1.740667     1.740667 
13789.845940     7.695459     1.769490   190.688165     1.743414     1.743414 
13803.635790     7.703138     1.693675   198.433144     1.746123     1.746123 
13817.439420     7.710824     1.641620   203.926153     1.748789     1.748789 
13831.256860     7.718518     1.677046   198.789795     1.751410     1.751410 
13845.088120     7.726220     1.675371   198.178908     1.753982     1.753982 
13858.933210     7.733929     1.577757   209.470308     1.756502     1.756502 
13872.792140     7.741646     1.661717   198.139186     1.758966     1.758966 
13886.664930     7.749371     1.700755   192.915113     1.761369     1.761369 
13900.551600     7.757104     1.614435   202.388797     1.763709     1.763709 
13914.452150     7.764844     1.670252   195.046885     1.765981     1.765981 
13928.366600     7.772592     1.602370   202.283285     1.768181     1.768181 
13942.294970     7.780347     1.656358   194.997208     1.770304     1.770304 
13956.237260     7.788111     1.640732   196.049135     1.772347     1.772347 
13970.193500     7.795882     1.653629   193.600953     1.774306     1.774306 
13984.163700     7.803661     1.647925   193.918994     1.776175     1.776175 
13998.147860     7.811447     1.717414   185.604286     1.777949     1.777949 
14012.146010     7.819242     1.637522   193.672142     1.779625     1.779625 
14026.158150     7.827044     1.611390   196.086692     1.781197     1.781197 
14040.184310     7.834853     1.717237   183.138201     1.782661     1.782661 
14054.224500     7.842671     1.677888   187.118108     1.784010     1.784010 
14068.278720     7.850497     1.720708   181.779623     1.785241     1.785241 
14082.347000     7.858330     1.590581   195.711439     1.786347     1.786347 
14096.429350     7.866171     1.535302   202.030576     1.787322     1.787322 
14110.525770     7.874020     1.688930   183.116245     1.788163     1.788163 
14124.636300     7.881876     1.668531   184.929928     1.788861     1.788861 
14138.760940     7.889741     1.652060   186.050529     1.789413     1.789413 
14152.899700     7.897613     1.618511   189.550468     1.789811     1.789811 
14167.052600     7.905493     1.780064   171.383338     1.790049     1.790049 
14181.219650     7.913381     1.703859   178.596906     1.790122     1.790122 
14195.400870     7.921277     1.705295   177.741848     1.790022     1.790022 
14209.596270     7.929181     1.584188   190.594878     1.789743     1.789743 
14223.805870     7.937092     1.664093   180.837613     1.789279     1.789279 
14238.029670     7.945012     1.555181   192.867481     1.788621     1.788621 
14252.267700     7.952939     1.665819   179.306884     1.787764     1.787764 
14266.519970     7.960874     1.691206   176.051361     1.786700     1.786700 
14280.786490     7.968817     1.612157   184.305068     1.785422     1.785422 
14295.067280     7.976768     1.732811   171.015615     1.783921     1.783921 
14309.362340     7.984727     1.702480   173.449285     1.782191     1.782191 
14323.671710     7.992694     1.616416   181.880150     1.780223     1.780223 
14337.995380     8.000669     1.642967   178.431284     1.778009     1.778009 
14352.333370     8.008652     1.646162   177.522291     1.775541     1.775541 
14366.685710     8.016642     1.616541   179.789694     1.772811     1.772811 
14381.052390     8.024641     1.642738   176.429314     1.769810     1.769810 
14395.433440     8.032648     1.753631   164.746950     1.766529     1.766529 
14409.828880     8.040662     1.601428   179.337189     1.762959     1.762959 
14424.238710     8.048685     1.641018   174.235013     1.759091     1.759091 
14438.662950     8.056715     1.634292   174.063202     1.754916     1.754916 
14453.101610     8.064754     1.554176   182.525599     1.750424     1.750424 
14467.554710     8.072800     1.613613   174.922632     1.745605     1.745605 
14482.022260     8.080855     1.630187   172.403430     1.740449     1.740449 
14496.504290     8.088918     1.674348   167.228447     1.734947     1.734947 
14511.000790     8.096988     1.718627   162.900551     1.729087     1.729087 
14525.511790     8.105067     1.673799   166.488209     1.722859     1.722859 
14540.037300     8.113154     1.633172   169.729370     1.716253     1.716253 
14554.577340     8.121248     1.609553   171.316093     1.709257     1.709257 
14569.131920     8.129351     1.756646   156.409145     1.701860     1.701860 
14583.701050     8.137462     1.716376   159.304134     1.694050     1.694050 
14598.284750     8.145581     1.653507   164.472059     1.685816     1.685816 
14612.883040     8.153708     1.659969   163.486155     1.677146     1.677146 
14627.495920     8.161843     1.682127   160.563922     1.668028     1.668028 
14642.123420     8.169986     1.609018   166.952761     1.658449     1.658449 
14656.765540     8.178138     1.676688   159.759964     1.648396     1.648396 
14671.422300     8.186297     1.708145   156.191852     1.637857     1.637857 
14686.093730     8.194465     1.756752   151.170726     1.626818     1.626818 
14700.779820     8.202640     1.680487   157.812996     1.615266     1.615266 
14715.480600     8.210824     1.548417   170.171640     1.603187     1.603187 
14730.196080     8.219016     1.632790   160.929914     1.590567     1.590567 
14744.926280     8.227216     1.775939   147.551021     1.577392     1.577392 
14759.671200     8.235425     1.667349   156.752105     1.563647     1.563647 
14774.430870     8.243641     1.640043   158.497394     1.549318     1.549318 
14789.205310     8.251866     1.604407   161.500811     1.534390     1.534390 
14803.994510     8.260099     1.512083   170.673063     1.518846     1.518846 
14818.798510     8.268340     1.658565   155.102647     1.502671     1.502671 
14833.617300     8.276589     1.641520   156.037444     1.485850     1.485850 
14848.450920     8.284847     1.645634   155.116865     1.468367     1.468367 
14863.299370     8.293112     1.573422   161.578995     1.450203     1.450203 
14878.162670     8.301386     1.665280   152.491725     1.431343     1.431343 
14893.040830     8.309668     1.511263   166.854307     1.411770     1.411770 
14907.933870     8.317959     1.555229   161.928846     1.391465     1.391465 
14922.841810     8.326257     1.505829   166.350981     1.370411     1.370411 
14937.764650     8.334564     1.657547   150.481297     1.348590     1.348590 
14952.702410     8.342880     1.547690   160.833638     1.325982     1.325982 
14967.655120     8.351203     1.603405   154.716614     1.302571     1.302571 
14982.622770     8.359535     1.570867   157.349164     1.278335     1.278335 
14997.605400     8.367875     1.517740   162.035925     1.253255     1.253255 
#######	End powder diffraction data	#######


#######	Begin powder diffraction data	#######
data_POL126527-b_3-TOF.dat_0
_pd_block_id	POL126527-b_3-TOF.dat_0
_pd_calc_method	Rietveld
_diffrn_radiation_probe	neutron
_pd_instr_special_details	POLARIS_Diffractometer_at_ISIS
_pd_meas_scan_method	tof
_refine_ls_goodness_of_fit_all	3.10041
_pd_proc_ls_prof_R_factor	0.03065
_pd_proc_ls_prof_wR_factor	0.03766
_pd_proc_ls_prof_wR_expected	0.01215
loop_
	_pd_phase_id
	_pd_phase_block_id
	_pd_phase_mass_%
1	LSFM_reduced_cubic_0	85.431(5)
2	LSFM_reduced_magnetic_only_0	14.569(5)
loop_
	_refln_index_h
	_refln_index_k
	_refln_index_l
	_pd_refln_phase_id
	_refln_d_spacing
	_refln_F_squared_calc
	_refln_F_squared_meas
   1    0    0 1    3.906883     1.074176     1.282743
   1    1    0 1    2.762583    23.989065    25.407161
   1    1    1 1    2.255640    82.520770    83.477417
   2    0    0 1    1.953442   152.286991   151.018861
   2    1    0 1    1.747211     5.797221     6.074712
   2    1    1 1    1.594978    78.919693    78.360634
   2    2    0 1    1.381292   230.453443   229.268826
   2    2    1 1    1.302294     5.723109     6.043047
   2    2    2 1    1.127820   117.311127   115.610154
   3    0    0 1    1.302294     0.588270     0.621156
   3    1    0 1    1.235465    38.906492    38.241252
   3    1    1 1    1.177970   108.633783   110.163947
   3    2    0 1    1.083574     0.389803     0.398635
   3    2    1 1    1.044158   115.510922   114.267748
   3    2    2 1    0.947558     0.005963     0.005877
   3    3    0 1    0.920861    20.602904    21.013323
   3    3    1 1    0.896300    42.664891    46.700173
   3    3    2 1    0.832950    52.236625    53.558093
   3    3    3 1    0.751880     4.930710     4.807775
   4    0    0 1    0.976721    78.694874    73.763594
   4    1    0 1    0.947558     9.729555     9.589492
   4    1    1 1    0.920861   126.613512   129.135709
   4    2    0 1    0.873606   240.560710   244.258351
   4    2    1 1    0.852552    13.095537    14.028857
   4    2    2 1    0.797489   187.503354   186.538229
   4    3    0 1    0.781377     1.103366     1.158222
   4    3    1 1    0.766203   167.797090   172.191826
   4    3    2 1    0.725490     2.047030     1.957561
   4    3    3 1    0.670025    63.934469    64.318320
   4    4    0 1    0.690646    64.196773    62.226544
   4    4    1 1    0.680101     3.420845     3.477749
   4    4    2 1    0.651147   104.676709   105.221344
   4    4    3 1    0.610153     1.273206     1.264612
   4    4    4 1    0.563910    21.501821    20.712587
   5    0    0 1    0.781377     3.018083     3.168134
   5    1    0 1    0.766203    24.885662    25.537437
   5    1    1 1    0.751880    28.821323    28.102737
   5    2    0 1    0.725490     5.086401     4.864090
   5    2    1 1    0.713296    68.420472    66.147272
   5    2    2 1    0.680101     1.898303     1.929881
   5    3    0 1    0.670025    33.891151    34.094627
   5    3    1 1    0.660384    16.101996    16.395552
   5    3    2 1    0.633780    76.779631    78.666997
   5    3    3 1    0.595794     1.587736     1.568822
   5    4    0 1    0.610153     0.010244     0.010175
   5    4    1 1    0.602845    91.899222    91.424521
   5    4    2 1    0.582404     0.088956     0.088178
   5    4    3 1    0.552517    81.860093    80.651161
   5    4    4 1    0.517479     0.715390     0.717977
   5    5    0 1    0.552517    16.859648    16.610661
   5    5    1 1    0.547073     0.230682     0.228390
   5    5    2 1    0.531659    33.905920    34.101062
   5    5    3 1    0.508633     0.068979     0.069302
   5    5    4 1    0.480904    30.601290    30.594688
   5    5    5 1    0.451128     0.343843     0.355232
   6    0    0 1    0.651147    39.274239    39.478584
   6    1    0 1    0.642288    13.799437    14.219017
   6    1    1 1    0.633780   113.861299   116.660191
   6    2    0 1    0.617732   120.739691   118.896377
   6    2    1 1    0.610153    17.414194    17.296650
   6    2    2 1    0.588985    95.510378    92.804629
   6    3    0 1    0.582404     4.862515     4.820032
   6    3    1 1    0.576038   145.387816   145.826596
   6    3    2 1    0.558126     7.166601     6.928444
   6    3    3 1    0.531659    51.950949    52.249947
   6    4    0 1    0.541787    65.496572    64.674657
   6    4    1 1    0.536652     6.885264     6.874296
   6    4    2 1    0.522079   110.612829   108.855555
   6    4    3 1    0.500225     4.527325     4.514362
   6    4    4 1    0.473779    36.796379    36.726337
   6    5    0 1    0.500225     1.595967     1.591397
   6    5    1 1    0.496175    77.718641    77.376996
   6    5    2 1    0.484589     3.274249     3.246700
   6    5    3 1    0.466962    63.299108    64.648266
   6    5    4 1    0.445231     3.806942     3.875866
   6    5    5 1    0.421290    22.145223    22.193718
   6    6    0 1    0.460431    17.088359    17.452818
   6    6    1 1    0.457266     2.478121     2.546606
   6    6    2 1    0.448150    30.377027    31.024626
   6    6    3 1    0.434098     2.305185     2.314600
   6    6    4 1    0.416475    22.420986    22.543884
   6    6    5 1    0.396684     2.390428     2.401443
   6    6    6 1    0.375940     4.933484     4.904167
   7    0    0 1    0.558126     1.901963     1.838758
   7    1    0 1    0.552517    12.793049    12.604118
   7    1    1 1    0.547073     6.431201     6.367302
   7    2    0 1    0.536652     2.799347     2.794888
   7    2    1 1    0.531659    35.494631    35.698916
   7    2    2 1    0.517479     0.761213     0.763966
   7    3    0 1    0.512999    20.497698    20.593376
   7    3    1 1    0.508633     1.308805     1.314941
   7    3    2 1    0.496175    45.326084    45.126834
   7    3    3 1    0.477302     0.031630     0.031750
   7    4    0 1    0.484589     0.036019     0.035716
   7    4    1 1    0.480904    48.528045    48.517576
   7    4    2 1    0.470333     0.537843     0.542390
   7    4    3 1    0.454166    47.141501    48.568825
   7    4    4 1    0.434098     1.245137     1.250223
   7    5    0 1    0.454166    22.765126    23.454396
   7    5    1 1    0.451128     1.049672     1.084441
   7    5    2 1    0.442367    44.371535    45.048916
   7    5    3 1    0.428836     2.355668     2.348911
   7    5    4 1    0.411822    38.415210    38.913103
   7    5    5 1    0.392657     2.065923     2.090882
   7    6    0 1    0.423761     1.620044     1.620117
   7    6    1 1    0.421290    42.080796    42.172948
   7    6    2 1    0.414129     3.650268     3.671154
   7    6    3 1    0.402964    36.759954    37.075136
   7    6    4 1    0.388749     4.532968     4.588771
   7    6    5 1    0.372507    27.754401    27.732062
   7    7    0 1    0.394655     8.226279     8.266256
   7    7    1 1    0.392657     1.949055     1.972602
   7    7    2 1    0.386839    15.509173    15.663486
   7    7    3 1    0.377693     2.255948     2.249446
   7    7    4 1    0.365913    12.800250    12.586056
   8    0    0 1    0.488360    20.527968    20.416472
   8    1    0 1    0.484589    15.315896    15.187032
   8    1    1 1    0.480904    69.862831    69.847760
   8    2    0 1    0.473779    63.082943    62.962866
   8    2    1 1    0.470333    20.571322    20.745224
   8    2    2 1    0.460431    50.100035    51.168564
   8    3    0 1    0.457266     7.228010     7.427762
   8    3    1 1    0.454166    88.293198    90.966490
   8    3    2 1    0.445231    11.015739    11.215177
   8    3    3 1    0.431443    31.176163    31.317566
   8    4    0 1    0.436803    34.445769    34.456893
   8    4    1 1    0.434098     9.054456     9.091436
   8    4    2 1    0.426276    58.989492    58.777013
   8    4    3 1    0.414129     6.785029     6.823850
   8    4    4 1    0.398745    20.337346    20.490195
   8    5    0 1    0.414129     3.302242     3.321136
   8    5    1 1    0.411822    47.411703    48.026198
   8    5    2 1    0.405125     6.126723     6.206975
   8    5    3 1    0.394655    38.127951    38.313242
   8    5    4 1    0.381273     5.537450     5.542577
   8    5    5 1    0.365913    13.386634    13.162628
   8    6    0 1    0.390688    18.460339    18.748054
   8    6    1 1    0.388749     5.807261     5.878751
   8    6    2 1    0.383101    33.518139    33.623219
   8    6    3 1    0.374212     5.541938     5.514250
   8    6    4 1    0.362745    25.921358    25.343423
   8    7    0 1    0.367529     2.657254     2.624065
   8    7    1 1    0.365913    26.595617    26.150577
   8    7    2 1    0.361191     5.320302     5.183752
   9    0    0 1    0.434098     0.464701     0.466599
   9    1    0 1    0.431443     5.720849     5.746796
   9    1    1 1    0.428836     0.915530     0.912904
   9    2    0 1    0.423761     0.313356     0.313370
   9    2    1 1    0.421290    16.793438    16.830213
   9    2    2 1    0.414129     0.000776     0.000780
   9    3    0 1    0.411822    10.330331    10.464221
   9    3    1 1    0.409553     0.116051     0.117852
   9    3    2 1    0.402964    23.209890    23.408893
   9    3    3 1    0.392657     0.786323     0.795823
   9    4    0 1    0.396684     0.602048     0.604822
   9    4    1 1    0.394655    24.651240    24.771038
   9    4    2 1    0.388749     2.030147     2.055140
   9    4    3 1    0.379470    24.946936    24.923671
   9    4    4 1    0.367529     1.944963     1.920671
   9    5    0 1    0.379470    12.429856    12.418264
   9    5    1 1    0.377693     3.046590     3.037810
   9    5    2 1    0.372507    24.303381    24.283820
   9    5    3 1    0.364319     4.054090     3.976690
   9    6    0 1    0.361191     2.143644     2.088626
   9    6    1 1    0.359658    22.534449    21.897632
  10    0    0 1    0.390688    10.306954    10.467594
  10    1    0 1    0.388749    13.411767    13.576873
  10    1    1 1    0.386839    35.897898    36.255074
  10    2    0 1    0.383101    31.669342    31.768626
  10    2    1 1    0.381273    19.150707    19.168438
  10    2    2 1    0.375940    25.202356    25.052592
  10    3    0 1    0.374212     7.211351     7.175322
  10    3    1 1    0.372507    45.429648    45.393083
  10    3    2 1    0.367529    11.447761    11.304780
  10    3    3 1    0.359658    16.138858    15.682779
  10    4    0 1    0.362745    17.450235    17.061170
  10    4    1 1    0.361191     9.525253     9.280780
  10    4    2 1    0.356648    30.091508    29.250863
   0    0    3 2    4.511280     0.000000     0.000000
   0    0    4 2    3.383460     0.000000     0.000000
   0    0    5 2    2.706768     0.000000     0.000000
   0    0    6 2    2.255640     0.000000     0.000000
   0    0    7 2    1.933406     0.000000     0.000000
   0    0    8 2    1.691730     0.000000     0.000000
   0    0    9 2    1.503760     0.000000     0.000000
   0    0   10 2    1.353384     0.000000     0.000000
   0    0   11 2    1.230349     0.000000     0.000000
   0    0   12 2    1.127820     0.000000     0.000000
   0    0   13 2    1.041065     0.000000     0.000000
   0    0   14 2    0.966703     0.000000     0.000000
   0    0   15 2    0.902256     0.000000     0.000000
   0    0   16 2    0.845865     0.000000     0.000000
   0    0   17 2    0.796108     0.000000     0.000000
   0    0   18 2    0.751880     0.000000     0.000000
   0    0   19 2    0.712307     0.000000     0.000000
   0    0   20 2    0.676692     0.000000     0.000000
   0    0   21 2    0.644469     0.000000     0.000000
   0    0   22 2    0.615175     0.000000     0.000000
   0    0   23 2    0.588428     0.000000     0.000000
   0    0   24 2    0.563910     0.000000     0.000000
   0    0   25 2    0.541354     0.000000     0.000000
   0    0   26 2    0.520532     0.000000     0.000000
   0    0   27 2    0.501253     0.000000     0.000000
   0    0   28 2    0.483351     0.000000     0.000000
   0    0   29 2    0.466684     0.000000     0.000000
   0    0   30 2    0.451128     0.000000     0.000000
   0    0   31 2    0.436575     0.000000     0.000000
   0    0   32 2    0.422932     0.000000     0.000000
   0    0   33 2    0.410116     0.000000     0.000000
   0    0   34 2    0.398054     0.000000     0.000000
   0    0   35 2    0.386681     0.000000     0.000000
   0    0   36 2    0.375940     0.000000     0.000000
   0    0   37 2    0.365779     0.000000     0.000000
   1    0  -37 2    0.364715     0.000000     0.000000
   1    0  -36 2    0.374785     0.000000     0.000000
   1    0  -35 2    0.385425     0.000003     0.000004
   1    0  -34 2    0.396684     0.000000     0.000000
   1    0  -33 2    0.408618     0.000000     0.000000
   1    0  -32 2    0.421290     0.000000     0.000000
   1    0  -31 2    0.434770     0.000000     0.000000
   1    0  -30 2    0.449136     0.000000     0.000000
   1    0  -29 2    0.464480     0.000009     0.000009
   1    0  -28 2    0.480904     0.000000     0.000000
   1    0  -27 2    0.498525     0.000000     0.000000
   1    0  -26 2    0.517479     0.000000     0.000000
   1    0  -25 2    0.537922     0.000000     0.000000
   1    0  -24 2    0.560034     0.000000     0.000000
   1    0  -23 2    0.584028     0.000001     0.000001
   1    0  -22 2    0.610153     0.000000     0.000000
   1    0  -21 2    0.638701     0.000000     0.000000
   1    0  -20 2    0.670025     0.000000     0.000000
   1    0  -19 2    0.704544     0.000000     0.000000
   1    0  -18 2    0.742766     0.000000     0.000000
   1    0  -17 2    0.785313     0.000900     0.000951
   1    0  -16 2    0.832950     0.000000     0.000000
   1    0  -15 2    0.886631     0.000000     0.000000
   1    0  -14 2    0.947558     0.000000     0.000000
   1    0  -13 2    1.017266     0.000000     0.000000
   1    0  -12 2    1.097739     0.000000     0.000000
   1    0  -11 2    1.191588     0.044304     0.044733
   1    0  -10 2    1.302294     0.000000     0.000000
   1    0   -9 2    1.434584     0.000000     0.000000
   1    0   -8 2    1.594978     0.000000     0.000000
   1    0   -7 2    1.792601     0.000000     0.000000
   1    0   -6 2    2.040303     0.000000     0.000000
   1    0   -5 2    2.355939     1.183029     1.192577
   1    0   -4 2    2.762583     0.000000     0.000000
   1    0   -3 2    3.282438     0.000000     0.000000
   1    0   -2 2    3.906883     0.000000     0.000000
   1    0   -1 2    4.511280     0.000000     0.000000
   1    0    0 2    4.784935     0.000000     0.000000
   1    0    1 2    4.511280     7.453102     6.673426
   1    0    2 2    3.906883     0.000000     0.000000
   1    0    3 2    3.282438     0.000000     0.000000
   1    0    4 2    2.762583     0.000000     0.000000
   1    0    5 2    2.355939     0.000000     0.000000
   1    0    6 2    2.040303     0.000000     0.000000
   1    0    7 2    1.792601     0.410135     0.417610
   1    0    8 2    1.594978     0.000000     0.000000
   1    0    9 2    1.434584     0.000000     0.000000
   1    0   10 2    1.302294     0.000000     0.000000
   1    0   11 2    1.191588     0.000000     0.000000
   1    0   12 2    1.097739     0.000000     0.000000
   1    0   13 2    1.017266     0.013475     0.013149
   1    0   14 2    0.947558     0.000000     0.000000
   1    0   15 2    0.886631     0.000000     0.000000
   1    0   16 2    0.832950     0.000000     0.000000
   1    0   17 2    0.785313     0.000000     0.000000
   1    0   18 2    0.742766     0.000000     0.000000
   1    0   19 2    0.704544     0.000161     0.000155
   1    0   20 2    0.670025     0.000000     0.000000
   1    0   21 2    0.638701     0.000000     0.000000
   1    0   22 2    0.610153     0.000000     0.000000
   1    0   23 2    0.584028     0.000000     0.000000
   1    0   24 2    0.560034     0.000000     0.000000
   1    0   25 2    0.537922     0.000007     0.000007
   1    0   26 2    0.517479     0.000000     0.000000
   1    0   27 2    0.498525     0.000000     0.000000
   1    0   28 2    0.480904     0.000000     0.000000
   1    0   29 2    0.464480     0.000000     0.000000
   1    0   30 2    0.449136     0.000000     0.000000
   1    0   31 2    0.434770     0.000007     0.000007
   1    0   32 2    0.421290     0.000000     0.000000
   1    0   33 2    0.408618     0.000000     0.000000
   1    0   34 2    0.396684     0.000000     0.000000
   1    0   35 2    0.385425     0.000000     0.000000
   1    0   36 2    0.374785     0.000000     0.000000
   1    0   37 2    0.364715     0.000002     0.000002
   2   -1    0 2    2.762583     0.000000     0.000000
   2   -1    1 2    2.706768     0.000000     0.000000
   2   -1    2 2    2.557655     0.000000     0.000000
   2   -1    3 2    2.355939     7.098175     7.155461
   2   -1    4 2    2.139888     0.000000     0.000000
   2   -1    5 2    1.933406     0.000000     0.000000
   2   -1    6 2    1.747211     0.000000     0.000000
   2   -1    7 2    1.584016     0.000000     0.000000
   2   -1    8 2    1.442712     0.000000     0.000000
   2   -1    9 2    1.320768     0.513347     0.574768
   2   -1   10 2    1.215375     0.000000     0.000000
   2   -1   11 2    1.123924     0.000000     0.000000
   2   -1   12 2    1.044158     0.000000     0.000000
   2   -1   13 2    0.974187     0.000000     0.000000
   2   -1   14 2    0.912451     0.000000     0.000000
   2   -1   15 2    0.857672     0.015772     0.017147
   2   -1   16 2    0.808802     0.000000     0.000000
   2   -1   17 2    0.764978     0.000000     0.000000
   2   -1   18 2    0.725490     0.000000     0.000000
   2   -1   19 2    0.689748     0.000000     0.000000
   2   -1   20 2    0.657261     0.000000     0.000000
   2   -1   21 2    0.627617     0.000038     0.000039
   2   -1   22 2    0.600467     0.000000     0.000000
   2   -1   23 2    0.575517     0.000000     0.000000
   2   -1   24 2    0.552517     0.000000     0.000000
   2   -1   25 2    0.531250     0.000000     0.000000
   2   -1   26 2    0.511531     0.000000     0.000000
   2   -1   27 2    0.493201     0.000059     0.000059
   2   -1   28 2    0.476119     0.000000     0.000000
   2   -1   29 2    0.460164     0.000000     0.000000
   2   -1   30 2    0.445231     0.000000     0.000000
   2   -1   31 2    0.431224     0.000000     0.000000
   2   -1   32 2    0.418062     0.000000     0.000000
   2   -1   33 2    0.405671     0.000029     0.000030
   2   -1   34 2    0.393985     0.000000     0.000000
   2   -1   35 2    0.382948     0.000000     0.000000
   2   -1   36 2    0.372507     0.000000     0.000000
   2   -1   37 2    0.362615     0.000000     0.000000
   2    0  -37 2    0.361578     0.000009     0.000008
   2    0  -36 2    0.371383     0.000000     0.000000
   2    0  -35 2    0.381727     0.000000     0.000000
   2    0  -34 2    0.392657     0.000000     0.000000
   2    0  -33 2    0.404220     0.000000     0.000000
   2    0  -32 2    0.416475     0.000000     0.000000
   2    0  -31 2    0.429483     0.000027     0.000027
   2    0  -30 2    0.443316     0.000000     0.000000
   2    0  -29 2    0.458051     0.000000     0.000000
   2    0  -28 2    0.473779     0.000000     0.000000
   2    0  -27 2    0.490601     0.000000     0.000000
   2    0  -26 2    0.508633     0.000000     0.000000
   2    0  -25 2    0.528005     0.000032     0.000032
   2    0  -24 2    0.548870     0.000000     0.000000
   2    0  -23 2    0.571399     0.000000     0.000000
   2    0  -22 2    0.595794     0.000000     0.000000
   2    0  -21 2    0.622287     0.000000     0.000000
   2    0  -20 2    0.651147     0.000000     0.000000
   2    0  -19 2    0.682692     0.000338     0.000343
   2    0  -18 2    0.717292     0.000000     0.000000
   2    0  -17 2    0.755385     0.000000     0.000000
   2    0  -16 2    0.797489     0.000000     0.000000
   2    0  -15 2    0.844218     0.000000     0.000000
   2    0  -14 2    0.896300     0.000000     0.000000
   2    0  -13 2    0.954603     0.030888     0.030115
   2    0  -12 2    1.020152     0.000000     0.000000
   2    0  -11 2    1.094146     0.000000     0.000000
   2    0  -10 2    1.177970     0.000000     0.000000
   2    0   -9 2    1.273157     0.000000     0.000000
   2    0   -8 2    1.381292     0.000000     0.000000
   2    0   -7 2    1.503760     0.708456     0.707946
   2    0   -6 2    1.641219     0.000000     0.000000
   2    0   -5 2    1.792601     0.000000     0.000000
   2    0   -4 2    1.953441     0.000000     0.000000
   2    0   -3 2    2.113631     0.000000     0.000000
   2    0   -2 2    2.255640     0.000000     0.000000
   2    0   -1 2    2.355939     4.732117     4.770307
   2    0    0 2    2.392467     0.000000     0.000000
   2    0    1 2    2.355939     0.000000     0.000000
   2    0    2 2    2.255640     0.000000     0.000000
   2    0    3 2    2.113631     0.000000     0.000000
   2    0    4 2    1.953442     0.000000     0.000000
   2    0    5 2    1.792601     1.640540     1.670440
   2    0    6 2    1.641219     0.000000     0.000000
   2    0    7 2    1.503760     0.000000     0.000000
   2    0    8 2    1.381292     0.000000     0.000000
   2    0    9 2    1.273157     0.000000     0.000000
   2    0   10 2    1.177970     0.000000     0.000000
   2    0   11 2    1.094146     0.096163     0.098704
   2    0   12 2    1.020152     0.000000     0.000000
   2    0   13 2    0.954603     0.000000     0.000000
   2    0   14 2    0.896300     0.000000     0.000000
   2    0   15 2    0.844218     0.000000     0.000000
   2    0   16 2    0.797489     0.000000     0.000000
   2    0   17 2    0.755385     0.002077     0.002034
   2    0   18 2    0.717292     0.000000     0.000000
   2    0   19 2    0.682692     0.000000     0.000000
   2    0   20 2    0.651147     0.000000     0.000000
   2    0   21 2    0.622287     0.000000     0.000000
   2    0   22 2    0.595794     0.000000     0.000000
   2    0   23 2    0.571399     0.000008     0.000008
   2    0   24 2    0.548870     0.000000     0.000000
   2    0   25 2    0.528005     0.000000     0.000000
   2    0   26 2    0.508633     0.000000     0.000000
   2    0   27 2    0.490601     0.000000     0.000000
   2    0   28 2    0.473779     0.000000     0.000000
   2    0   29 2    0.458051     0.000035     0.000036
   2    0   30 2    0.443316     0.000000     0.000000
   2    0   31 2    0.429483     0.000000     0.000000
   2    0   32 2    0.416475     0.000000     0.000000
   2    0   33 2    0.404220     0.000000     0.000000
   2    0   34 2    0.392657     0.000000     0.000000
   2    0   35 2    0.381727     0.000013     0.000013
   2    0   36 2    0.371383     0.000000     0.000000
   2    0   37 2    0.361578     0.000000     0.000000
   3   -1  -37 2    0.358520     0.000000     0.000000
   3   -1  -36 2    0.368072     0.000000     0.000000
   3   -1  -35 2    0.378135     0.000043     0.000043
   3   -1  -34 2    0.388749     0.000000     0.000000
   3   -1  -33 2    0.399962     0.000000     0.000000
   3   -1  -32 2    0.411822     0.000000     0.000000
   3   -1  -31 2    0.424386     0.000000     0.000000
   3   -1  -30 2    0.437716     0.000000     0.000000
   3   -1  -29 2    0.451882     0.000117     0.000121
   3   -1  -28 2    0.466962     0.000000     0.000000
   3   -1  -27 2    0.483043     0.000000     0.000000
   3   -1  -26 2    0.500225     0.000000     0.000000
   3   -1  -25 2    0.518618     0.000000     0.000000
   3   -1  -24 2    0.538347     0.000000     0.000000
   3   -1  -23 2    0.559555     0.000053     0.000051
   3   -1  -22 2    0.582404     0.000000     0.000000
   3   -1  -21 2    0.607076     0.000000     0.000000
   3   -1  -20 2    0.633780     0.000000     0.000000
   3   -1  -19 2    0.662755     0.000000     0.000000
   3   -1  -18 2    0.694271     0.000000     0.000000
   3   -1  -17 2    0.728637     0.004114     0.003913
   3   -1  -16 2    0.766203     0.000000     0.000000
   3   -1  -15 2    0.807361     0.000000     0.000000
   3   -1  -14 2    0.852552     0.000000     0.000000
   3   -1  -13 2    0.902256     0.000000     0.000000
   3   -1  -12 2    0.956987     0.000000     0.000000
   3   -1  -11 2    1.017266     0.188648     0.184083
   3   -1  -10 2    1.083574     0.000000     0.000000
   3   -1   -9 2    1.156274     0.000000     0.000000
   3   -1   -8 2    1.235465     0.000000     0.000000
   3   -1   -7 2    1.320768     0.000000     0.000000
   3   -1   -6 2    1.411000     0.000000     0.000000
   3   -1   -5 2    1.503760     2.479596     2.477810
   3   -1   -4 2    1.594978     0.000000     0.000000
   3   -1   -3 2    1.678666     0.000000     0.000000
   3   -1   -2 2    1.747211     0.000000     0.000000
   3   -1   -1 2    1.792601     0.000000     0.000000
   3   -1    0 2    1.808535     0.000000     0.000000
   3   -1    1 2    1.792601     5.741889     5.846542
   3   -1    2 2    1.747211     0.000000     0.000000
   3   -1    3 2    1.678666     0.000000     0.000000
   3   -1    4 2    1.594978     0.000000     0.000000
   3   -1    5 2    1.503760     0.000000     0.000000
   3   -1    6 2    1.411000     0.000000     0.000000
   3   -1    7 2    1.320768     1.197810     1.341125
   3   -1    8 2    1.235465     0.000000     0.000000
   3   -1    9 2    1.156274     0.000000     0.000000
   3   -1   10 2    1.083574     0.000000     0.000000
   3   -1   11 2    1.017266     0.000000     0.000000
   3   -1   12 2    0.956987     0.000000     0.000000
   3   -1   13 2    0.902256     0.062839     0.069105
   3   -1   14 2    0.852552     0.000000     0.000000
   3   -1   15 2    0.807361     0.000000     0.000000
   3   -1   16 2    0.766203     0.000000     0.000000
   3   -1   17 2    0.728637     0.000000     0.000000
   3   -1   18 2    0.694271     0.000000     0.000000
   3   -1   19 2    0.662755     0.000578     0.000587
   3   -1   20 2    0.633780     0.000000     0.000000
   3   -1   21 2    0.607076     0.000000     0.000000
   3   -1   22 2    0.582404     0.000000     0.000000
   3   -1   23 2    0.559555     0.000000     0.000000
   3   -1   24 2    0.538347     0.000000     0.000000
   3   -1   25 2    0.518618     0.000123     0.000123
   3   -1   26 2    0.500225     0.000000     0.000000
   3   -1   27 2    0.483043     0.000000     0.000000
   3   -1   28 2    0.466962     0.000000     0.000000
   3   -1   29 2    0.451882     0.000000     0.000000
   3   -1   30 2    0.437716     0.000000     0.000000
   3   -1   31 2    0.424386     0.000089     0.000089
   3   -1   32 2    0.411822     0.000000     0.000000
   3   -1   33 2    0.399962     0.000000     0.000000
   3   -1   34 2    0.388749     0.000000     0.000000
   3   -1   35 2    0.378135     0.000000     0.000000
   3   -1   36 2    0.368072     0.000000     0.000000
   3   -1   37 2    0.358520     0.000028     0.000027
   3    0  -37 2    0.356524     0.000000     0.000000
   3    0  -36 2    0.365913     0.000000     0.000000
   3    0  -35 2    0.375795     0.000000     0.000000
   3    0  -34 2    0.386209     0.000000     0.000000
   3    0  -33 2    0.397196     0.000039     0.000039
   3    0  -32 2    0.408805     0.000000     0.000000
   3    0  -31 2    0.421086     0.000000     0.000000
   3    0  -30 2    0.434098     0.000000     0.000000
   3    0  -29 2    0.447905     0.000000     0.000000
   3    0  -28 2    0.462577     0.000000     0.000000
   3    0  -27 2    0.478195     0.000087     0.000087
   3    0  -26 2    0.494846     0.000000     0.000000
   3    0  -25 2    0.512631     0.000000     0.000000
   3    0  -24 2    0.531659     0.000000     0.000000
   3    0  -23 2    0.552057     0.000000     0.000000
   3    0  -22 2    0.573963     0.000000     0.000000
   3    0  -21 2    0.597534     0.000000     0.000000
   3    0  -20 2    0.622945     0.000000     0.000000
   3    0  -19 2    0.650395     0.000000     0.000000
   3    0  -18 2    0.680101     0.000000     0.000000
   3    0  -17 2    0.712307     0.000000     0.000000
   3    0  -16 2    0.747281     0.000000     0.000000
   3    0  -15 2    0.785313     0.008098     0.008558
   3    0  -14 2    0.826711     0.000000     0.000000
   3    0  -13 2    0.871791     0.000000     0.000000
   3    0  -12 2    0.920861     0.000000     0.000000
   3    0  -11 2    0.974187     0.000000     0.000000
   3    0  -10 2    1.031946     0.000000     0.000000
   3    0   -9 2    1.094146     0.216367     0.222084
   3    0   -8 2    1.160517     0.000000     0.000000
   3    0   -7 2    1.230349     0.000000     0.000000
   3    0   -6 2    1.302294     0.000000     0.000000
   3    0   -5 2    1.374153     0.000000     0.000000
   3    0   -4 2    1.442712     0.000000     0.000000
   3    0   -3 2    1.503760     1.594026     1.592878
   3    0   -2 2    1.552438     0.000000     0.000000
   3    0   -1 2    1.584016     0.000000     0.000000
   3    0    0 2    1.594978     0.000000     0.000000
   3    0    1 2    1.584016     0.000000     0.000000
   3    0    2 2    1.552438     0.000000     0.000000
   3    0    3 2    1.503760     1.594026     1.592878
   3    0    4 2    1.442712     0.000000     0.000000
   3    0    5 2    1.374153     0.000000     0.000000
   3    0    6 2    1.302294     0.000000     0.000000
   3    0    7 2    1.230349     0.000000     0.000000
   3    0    8 2    1.160517     0.000000     0.000000
   3    0    9 2    1.094146     0.216367     0.222084
   3    0   10 2    1.031946     0.000000     0.000000
   3    0   11 2    0.974187     0.000000     0.000000
   3    0   12 2    0.920861     0.000000     0.000000
   3    0   13 2    0.871791     0.000000     0.000000
   3    0   14 2    0.826711     0.000000     0.000000
   3    0   15 2    0.785313     0.008098     0.008558
   3    0   16 2    0.747281     0.000000     0.000000
   3    0   17 2    0.712307     0.000000     0.000000
   3    0   18 2    0.680101     0.000000     0.000000
   3    0   19 2    0.650395     0.000000     0.000000
   3    0   20 2    0.622945     0.000000     0.000000
   3    0   21 2    0.597534     0.000000     0.000000
   3    0   22 2    0.573963     0.000000     0.000000
   3    0   23 2    0.552057     0.000000     0.000000
   3    0   24 2    0.531659     0.000000     0.000000
   3    0   25 2    0.512631     0.000000     0.000000
   3    0   26 2    0.494846     0.000000     0.000000
   3    0   27 2    0.478195     0.000087     0.000087
   3    0   28 2    0.462577     0.000000     0.000000
   3    0   29 2    0.447905     0.000000     0.000000
   3    0   30 2    0.434098     0.000000     0.000000
   3    0   31 2    0.421086     0.000000     0.000000
   3    0   32 2    0.408805     0.000000     0.000000
   3    0   33 2    0.397196     0.000039     0.000039
   3    0   34 2    0.386209     0.000000     0.000000
   3    0   35 2    0.375795     0.000000     0.000000
   3    0   36 2    0.365913     0.000000     0.000000
   3    0   37 2    0.356524     0.000000     0.000000
   4   -2    0 2    1.381292     0.000000     0.000000
   4   -2    1 2    1.374153     0.000000     0.000000
   4   -2    2 2    1.353384     0.000000     0.000000
   4   -2    3 2    1.320768     2.053388     2.299072
   4   -2    4 2    1.278828     0.000000     0.000000
   4   -2    5 2    1.230349     0.000000     0.000000
   4   -2    6 2    1.177970     0.000000     0.000000
   4   -2    7 2    1.123924     0.000000     0.000000
   4   -2    8 2    1.069944     0.000000     0.000000
   4   -2    9 2    1.017266     0.323396     0.315571
   4   -2   10 2    0.966703     0.000000     0.000000
   4   -2   11 2    0.918737     0.000000     0.000000
   4   -2   12 2    0.873606     0.000000     0.000000
   4   -2   13 2    0.831377     0.000000     0.000000
   4   -2   14 2    0.792008     0.000000     0.000000
   4   -2   15 2    0.755385     0.012462     0.012203
   4   -2   16 2    0.721356     0.000000     0.000000
   4   -2   17 2    0.689748     0.000000     0.000000
   4   -2   18 2    0.660384     0.000000     0.000000
   4   -2   19 2    0.633086     0.000000     0.000000
   4   -2   20 2    0.607687     0.000000     0.000000
   4   -2   21 2    0.584028     0.000015     0.000014
   4   -2   22 2    0.561962     0.000000     0.000000
   4   -2   23 2    0.541354     0.000000     0.000000
   4   -2   24 2    0.522079     0.000000     0.000000
   4   -2   25 2    0.504027     0.000000     0.000000
   4   -2   26 2    0.487094     0.000000     0.000000
   4   -2   27 2    0.471188     0.000226     0.000227
   4   -2   28 2    0.456226     0.000000     0.000000
   4   -2   29 2    0.442131     0.000000     0.000000
   4   -2   30 2    0.428836     0.000000     0.000000
   4   -2   31 2    0.416278     0.000000     0.000000
   4   -2   32 2    0.404401     0.000000     0.000000
   4   -2   33 2    0.393153     0.000096     0.000097
   4   -2   34 2    0.382489     0.000000     0.000000
   4   -2   35 2    0.372366     0.000000     0.000000
   4   -2   36 2    0.362745     0.000000     0.000000
   4   -1  -36 2    0.361707     0.000000     0.000000
   4   -1  -35 2    0.371243     0.000000     0.000000
   4   -1  -34 2    0.381273     0.000000     0.000000
   4   -1  -33 2    0.391833     0.000000     0.000000
   4   -1  -32 2    0.402964     0.000000     0.000000
   4   -1  -31 2    0.414712     0.000146     0.000146
   4   -1  -30 2    0.427124     0.000000     0.000000
   4   -1  -29 2    0.440256     0.000000     0.000000
   4   -1  -28 2    0.454166     0.000000     0.000000
   4   -1  -27 2    0.468920     0.000000     0.000000
   4   -1  -26 2    0.484589     0.000000     0.000000
   4   -1  -25 2    0.501253     0.000251     0.000251
   4   -1  -24 2    0.518999     0.000000     0.000000
   4   -1  -23 2    0.537922     0.000000     0.000000
   4   -1  -22 2    0.558126     0.000000     0.000000
   4   -1  -21 2    0.579726     0.000000     0.000000
   4   -1  -20 2    0.602845     0.000000     0.000000
   4   -1  -19 2    0.627617     0.000163     0.000167
   4   -1  -18 2    0.654183     0.000000     0.000000
   4   -1  -17 2    0.682692     0.000000     0.000000
   4   -1  -16 2    0.713296     0.000000     0.000000
   4   -1  -15 2    0.746145     0.000000     0.000000
   4   -1  -14 2    0.781377     0.000000     0.000000
   4   -1  -13 2    0.819105     0.040082     0.041762
   4   -1  -12 2    0.859400     0.000000     0.000000
   4   -1  -11 2    0.902256     0.000000     0.000000
   4   -1  -10 2    0.947558     0.000000     0.000000
   4   -1   -9 2    0.995028     0.000000     0.000000
   4   -1   -8 2    1.044158     0.000000     0.000000
   4   -1   -7 2    1.094146     0.625060     0.641575
   4   -1   -6 2    1.143818     0.000000     0.000000
   4   -1   -5 2    1.191588     0.000000     0.000000
   4   -1   -4 2    1.235465     0.000000     0.000000
   4   -1   -3 2    1.273157     0.000000     0.000000
   4   -1   -2 2    1.302294     0.000000     0.000000
   4   -1   -1 2    1.320768     2.224504     2.490661
   4   -1    0 2    1.327102     0.000000     0.000000
   4   -1    1 2    1.320768     0.000000     0.000000
   4   -1    2 2    1.302294     0.000000     0.000000
   4   -1    3 2    1.273157     0.000000     0.000000
   4   -1    4 2    1.235465     0.000000     0.000000
   4   -1    5 2    1.191588     1.151908     1.163058
   4   -1    6 2    1.143818     0.000000     0.000000
   4   -1    7 2    1.094146     0.000000     0.000000
   4   -1    8 2    1.044158     0.000000     0.000000
   4   -1    9 2    0.995028     0.000000     0.000000
   4   -1   10 2    0.947558     0.000000     0.000000
   4   -1   11 2    0.902256     0.116701     0.128338
   4   -1   12 2    0.859400     0.000000     0.000000
   4   -1   13 2    0.819105     0.000000     0.000000
   4   -1   14 2    0.781377     0.000000     0.000000
   4   -1   15 2    0.746145     0.000000     0.000000
   4   -1   16 2    0.713296     0.000000     0.000000
   4   -1   17 2    0.682692     0.002199     0.002228
   4   -1   18 2    0.654183     0.000000     0.000000
   4   -1   19 2    0.627617     0.000000     0.000000
   4   -1   20 2    0.602845     0.000000     0.000000
   4   -1   21 2    0.579726     0.000000     0.000000
   4   -1   22 2    0.558126     0.000000     0.000000
   4   -1   23 2    0.537922     0.000177     0.000176
   4   -1   24 2    0.518999     0.000000     0.000000
   4   -1   25 2    0.501253     0.000000     0.000000
   4   -1   26 2    0.484589     0.000000     0.000000
   4   -1   27 2    0.468920     0.000000     0.000000
   4   -1   28 2    0.454166     0.000000     0.000000
   4   -1   29 2    0.440256     0.000197     0.000199
   4   -1   30 2    0.427124     0.000000     0.000000
   4   -1   31 2    0.414712     0.000000     0.000000
   4   -1   32 2    0.402964     0.000000     0.000000
   4   -1   33 2    0.391833     0.000000     0.000000
   4   -1   34 2    0.381273     0.000000     0.000000
   4   -1   35 2    0.371243     0.000069     0.000069
   4   -1   36 2    0.361707     0.000000     0.000000
   4    0  -36 2    0.358646     0.000000     0.000000
   4    0  -35 2    0.367936     0.000040     0.000039
   4    0  -34 2    0.377693     0.000000     0.000000
   4    0  -33 2    0.387950     0.000000     0.000000
   4    0  -32 2    0.398745     0.000000     0.000000
   4    0  -31 2    0.410116     0.000000     0.000000
   4    0  -30 2    0.422109     0.000000     0.000000
   4    0  -29 2    0.434770     0.000114     0.000115
   4    0  -28 2    0.448150     0.000000     0.000000
   4    0  -27 2    0.462307     0.000000     0.000000
   4    0  -26 2    0.477302     0.000000     0.000000
   4    0  -25 2    0.493201     0.000000     0.000000
   4    0  -24 2    0.510076     0.000000     0.000000
   4    0  -23 2    0.528005     0.000127     0.000127
   4    0  -22 2    0.547073     0.000000     0.000000
   4    0  -21 2    0.567368     0.000000     0.000000
   4    0  -20 2    0.588985     0.000000     0.000000
   4    0  -19 2    0.612021     0.000000     0.000000
   4    0  -18 2    0.636578     0.000000     0.000000
   4    0  -17 2    0.662755     0.000661     0.000671
   4    0  -16 2    0.690646     0.000000     0.000000
   4    0  -15 2    0.720334     0.000000     0.000000
   4    0  -14 2    0.751880     0.000000     0.000000
   4    0  -13 2    0.785313     0.000000     0.000000
   4    0  -12 2    0.820610     0.000000     0.000000
   4    0  -11 2    0.857672     0.042059     0.045725
   4    0  -10 2    0.896300     0.000000     0.000000
   4    0   -9 2    0.936155     0.000000     0.000000
   4    0   -8 2    0.976721     0.000000     0.000000
   4    0   -7 2    1.017266     0.000000     0.000000
   4    0   -6 2    1.056815     0.000000     0.000000
   4    0   -5 2    1.094146     0.384652     0.394816
   4    0   -4 2    1.127820     0.000000     0.000000
   4    0   -3 2    1.156274     0.000000     0.000000
   4    0   -2 2    1.177970     0.000000     0.000000
   4    0   -1 2    1.191588     0.000000     0.000000
   4    0    0 2    1.196234     0.000000     0.000000
   4    0    1 2    1.191588     0.708866     0.715728
   4    0    2 2    1.177970     0.000000     0.000000
   4    0    3 2    1.156274     0.000000     0.000000
   4    0    4 2    1.127820     0.000000     0.000000
   4    0    5 2    1.094146     0.000000     0.000000
   4    0    6 2    1.056815     0.000000     0.000000
   4    0    7 2    1.017266     0.215597     0.210380
   4    0    8 2    0.976721     0.000000     0.000000
   4    0    9 2    0.936155     0.000000     0.000000
   4    0   10 2    0.896300     0.000000     0.000000
   4    0   11 2    0.857672     0.000000     0.000000
   4    0   12 2    0.820610     0.000000     0.000000
   4    0   13 2    0.785313     0.014397     0.015214
   4    0   14 2    0.751880     0.000000     0.000000
   4    0   15 2    0.720334     0.000000     0.000000
   4    0   16 2    0.690646     0.000000     0.000000
   4    0   17 2    0.662755     0.000000     0.000000
   4    0   18 2    0.636578     0.000000     0.000000
   4    0   19 2    0.612021     0.000021     0.000020
   4    0   20 2    0.588985     0.000000     0.000000
   4    0   21 2    0.567368     0.000000     0.000000
   4    0   22 2    0.547073     0.000000     0.000000
   4    0   23 2    0.528005     0.000000     0.000000
   4    0   24 2    0.510076     0.000000     0.000000
   4    0   25 2    0.493201     0.000157     0.000157
   4    0   26 2    0.477302     0.000000     0.000000
   4    0   27 2    0.462307     0.000000     0.000000
   4    0   28 2    0.448150     0.000000     0.000000
   4    0   29 2    0.434770     0.000000     0.000000
   4    0   30 2    0.422109     0.000000     0.000000
   4    0   31 2    0.410116     0.000084     0.000085
   4    0   32 2    0.398745     0.000000     0.000000
   4    0   33 2    0.387950     0.000000     0.000000
   4    0   34 2    0.377693     0.000000     0.000000
   4    0   35 2    0.367936     0.000000     0.000000
   4    0   36 2    0.358646     0.000000     0.000000
   5   -2  -35 2    0.364715     0.000088     0.000086
   5   -2  -34 2    0.374212     0.000000     0.000000
   5   -2  -33 2    0.384180     0.000000     0.000000
   5   -2  -32 2    0.394655     0.000000     0.000000
   5   -2  -31 2    0.405671     0.000000     0.000000
   5   -2  -30 2    0.417266     0.000000     0.000000
   5   -2  -29 2    0.429483     0.000256     0.000256
   5   -2  -28 2    0.442367     0.000000     0.000000
   5   -2  -27 2    0.455967     0.000000     0.000000
   5   -2  -26 2    0.470333     0.000000     0.000000
   5   -2  -25 2    0.485524     0.000000     0.000000
   5   -2  -24 2    0.501597     0.000000     0.000000
   5   -2  -23 2    0.518618     0.000333     0.000333
   5   -2  -22 2    0.536652     0.000000     0.000000
   5   -2  -21 2    0.555768     0.000000     0.000000
   5   -2  -20 2    0.576038     0.000000     0.000000
   5   -2  -19 2    0.597534     0.000000     0.000000
   5   -2  -18 2    0.620323     0.000000     0.000000
   5   -2  -17 2    0.644469     0.000681     0.000705
   5   -2  -16 2    0.670025     0.000000     0.000000
   5   -2  -15 2    0.697028     0.000000     0.000000
   5   -2  -14 2    0.725490     0.000000     0.000000
   5   -2  -13 2    0.755385     0.000000     0.000000
   5   -2  -12 2    0.786638     0.000000     0.000000
   5   -2  -11 2    0.819105     0.058581     0.061037
   5   -2  -10 2    0.852552     0.000000     0.000000
   5   -2   -9 2    0.886631     0.000000     0.000000
   5   -2   -8 2    0.920861     0.000000     0.000000
   5   -2   -7 2    0.954603     0.000000     0.000000
   5   -2   -6 2    0.987057     0.000000     0.000000
   5   -2   -5 2    1.017266     0.512044     0.499653
   5   -2   -4 2    1.044158     0.000000     0.000000
   5   -2   -3 2    1.066616     0.000000     0.000000
   5   -2   -2 2    1.083574     0.000000     0.000000
   5   -2   -1 2    1.094146     0.000000     0.000000
   5   -2    0 2    1.097739     0.000000     0.000000
   5   -2    1 2    1.094146     0.913549     0.937687
   5   -2    2 2    1.083574     0.000000     0.000000
   5   -2    3 2    1.066616     0.000000     0.000000
   5   -2    4 2    1.044158     0.000000     0.000000
   5   -2    5 2    1.017266     0.000000     0.000000
   5   -2    6 2    0.987057     0.000000     0.000000
   5   -2    7 2    0.954603     0.293433     0.286096
   5   -2    8 2    0.920861     0.000000     0.000000
   5   -2    9 2    0.886631     0.000000     0.000000
   5   -2   10 2    0.852552     0.000000     0.000000
   5   -2   11 2    0.819105     0.000000     0.000000
   5   -2   12 2    0.786638     0.000000     0.000000
   5   -2   13 2    0.755385     0.019731     0.019322
   5   -2   14 2    0.725490     0.000000     0.000000
   5   -2   15 2    0.697028     0.000000     0.000000
   5   -2   16 2    0.670025     0.000000     0.000000
   5   -2   17 2    0.644469     0.000000     0.000000
   5   -2   18 2    0.620323     0.000000     0.000000
   5   -2   19 2    0.597534     0.000000     0.000000
   5   -2   20 2    0.576038     0.000000     0.000000
   5   -2   21 2    0.555768     0.000000     0.000000
   5   -2   22 2    0.536652     0.000000     0.000000
   5   -2   23 2    0.518618     0.000000     0.000000
   5   -2   24 2    0.501597     0.000000     0.000000
   5   -2   25 2    0.485524     0.000372     0.000369
   5   -2   26 2    0.470333     0.000000     0.000000
   5   -2   27 2    0.455967     0.000000     0.000000
   5   -2   28 2    0.442367     0.000000     0.000000
   5   -2   29 2    0.429483     0.000000     0.000000
   5   -2   30 2    0.417266     0.000000     0.000000
   5   -2   31 2    0.405671     0.000187     0.000189
   5   -2   32 2    0.394655     0.000000     0.000000
   5   -2   33 2    0.384180     0.000000     0.000000
   5   -2   34 2    0.374212     0.000000     0.000000
   5   -2   35 2    0.364715     0.000000     0.000000
   5   -1  -35 2    0.362615     0.000000     0.000000
   5   -1  -34 2    0.371944     0.000000     0.000000
   5   -1  -33 2    0.381727     0.000137     0.000137
   5   -1  -32 2    0.391997     0.000000     0.000000
   5   -1  -31 2    0.402786     0.000000     0.000000
   5   -1  -30 2    0.414129     0.000000     0.000000
   5   -1  -29 2    0.426065     0.000000     0.000000
   5   -1  -28 2    0.438634     0.000000     0.000000
   5   -1  -27 2    0.451882     0.000352     0.000364
   5   -1  -26 2    0.465854     0.000000     0.000000
   5   -1  -25 2    0.480601     0.000000     0.000000
   5   -1  -24 2    0.496175     0.000000     0.000000
   5   -1  -23 2    0.512631     0.000000     0.000000
   5   -1  -22 2    0.530026     0.000000     0.000000
   5   -1  -21 2    0.548419     0.000227     0.000224
   5   -1  -20 2    0.567867     0.000000     0.000000
   5   -1  -19 2    0.588428     0.000000     0.000000
   5   -1  -18 2    0.610153     0.000000     0.000000
   5   -1  -17 2    0.633086     0.000000     0.000000
   5   -1  -16 2    0.657261     0.000000     0.000000
   5   -1  -15 2    0.682692     0.003552     0.003598
   5   -1  -14 2    0.709366     0.000000     0.000000
   5   -1  -13 2    0.737235     0.000000     0.000000
   5   -1  -12 2    0.766203     0.000000     0.000000
   5   -1  -11 2    0.796108     0.000000     0.000000
   5   -1  -10 2    0.826711     0.000000     0.000000
   5   -1   -9 2    0.857672     0.110404     0.120029
   5   -1   -8 2    0.888540     0.000000     0.000000
   5   -1   -7 2    0.918737     0.000000     0.000000
   5   -1   -6 2    0.947558     0.000000     0.000000
   5   -1   -5 2    0.974187     0.000000     0.000000
   5   -1   -4 2    0.997728     0.000000     0.000000
   5   -1   -3 2    1.017266     0.565943     0.552248
   5   -1   -2 2    1.031946     0.000000     0.000000
   5   -1   -1 2    1.041065     0.000000     0.000000
   5   -1    0 2    1.044158     0.000000     0.000000
   5   -1    1 2    1.041065     0.000000     0.000000
   5   -1    2 2    1.031946     0.000000     0.000000
   5   -1    3 2    1.017266     0.565943     0.552248
   5   -1    4 2    0.997728     0.000000     0.000000
   5   -1    5 2    0.974187     0.000000     0.000000
   5   -1    6 2    0.947558     0.000000     0.000000
   5   -1    7 2    0.918737     0.000000     0.000000
   5   -1    8 2    0.888540     0.000000     0.000000
   5   -1    9 2    0.857672     0.110404     0.120029
   5   -1   10 2    0.826711     0.000000     0.000000
   5   -1   11 2    0.796108     0.000000     0.000000
   5   -1   12 2    0.766203     0.000000     0.000000
   5   -1   13 2    0.737235     0.000000     0.000000
   5   -1   14 2    0.709366     0.000000     0.000000
   5   -1   15 2    0.682692     0.003552     0.003598
   5   -1   16 2    0.657261     0.000000     0.000000
   5   -1   17 2    0.633086     0.000000     0.000000
   5   -1   18 2    0.610153     0.000000     0.000000
   5   -1   19 2    0.588428     0.000000     0.000000
   5   -1   20 2    0.567867     0.000000     0.000000
   5   -1   21 2    0.548419     0.000227     0.000224
   5   -1   22 2    0.530026     0.000000     0.000000
   5   -1   23 2    0.512631     0.000000     0.000000
   5   -1   24 2    0.496175     0.000000     0.000000
   5   -1   25 2    0.480601     0.000000     0.000000
   5   -1   26 2    0.465854     0.000000     0.000000
   5   -1   27 2    0.451882     0.000352     0.000364
   5   -1   28 2    0.438634     0.000000     0.000000
   5   -1   29 2    0.426065     0.000000     0.000000
   5   -1   30 2    0.414129     0.000000     0.000000
   5   -1   31 2    0.402786     0.000000     0.000000
   5   -1   32 2    0.391997     0.000000     0.000000
   5   -1   33 2    0.381727     0.000137     0.000137
   5   -1   34 2    0.371944     0.000000     0.000000
   5   -1   35 2    0.362615     0.000000     0.000000
   5    0  -35 2    0.358520     0.000000     0.000000
   5    0  -34 2    0.367529     0.000000     0.000000
   5    0  -33 2    0.376959     0.000000     0.000000
   5    0  -32 2    0.386839     0.000000     0.000000
   5    0  -31 2    0.397196     0.000107     0.000108
   5    0  -30 2    0.408061     0.000000     0.000000
   5    0  -29 2    0.419465     0.000000     0.000000
   5    0  -28 2    0.431443     0.000000     0.000000
   5    0  -27 2    0.444031     0.000000     0.000000
   5    0  -26 2    0.457266     0.000000     0.000000
   5    0  -25 2    0.471188     0.000235     0.000237
   5    0  -24 2    0.485837     0.000000     0.000000
   5    0  -23 2    0.501253     0.000000     0.000000
   5    0  -22 2    0.517479     0.000000     0.000000
   5    0  -21 2    0.534555     0.000000     0.000000
   5    0  -20 2    0.552517     0.000000     0.000000
   5    0  -19 2    0.571399     0.000052     0.000051
   5    0  -18 2    0.591229     0.000000     0.000000
   5    0  -17 2    0.612021     0.000000     0.000000
   5    0  -16 2    0.633780     0.000000     0.000000
   5    0  -15 2    0.656488     0.000000     0.000000
   5    0  -14 2    0.680101     0.000000     0.000000
   5    0  -13 2    0.704544     0.004033     0.003882
   5    0  -12 2    0.729696     0.000000     0.000000
   5    0  -11 2    0.755385     0.000000     0.000000
   5    0  -10 2    0.781377     0.000000     0.000000
   5    0   -9 2    0.807361     0.000000     0.000000
   5    0   -8 2    0.832950     0.000000     0.000000
   5    0   -7 2    0.857672     0.065717     0.071446
   5    0   -6 2    0.880978     0.000000     0.000000
   5    0   -5 2    0.902256     0.000000     0.000000
   5    0   -4 2    0.920861     0.000000     0.000000
   5    0   -3 2    0.936155     0.000000     0.000000
   5    0   -2 2    0.947558     0.000000     0.000000
   5    0   -1 2    0.954603     0.193048     0.188221
   5    0    0 2    0.956987     0.000000     0.000000
   5    0    1 2    0.954603     0.000000     0.000000
   5    0    2 2    0.947558     0.000000     0.000000
   5    0    3 2    0.936155     0.000000     0.000000
   5    0    4 2    0.920861     0.000000     0.000000
   5    0    5 2    0.902256     0.112212     0.123402
   5    0    6 2    0.880978     0.000000     0.000000
   5    0    7 2    0.857672     0.000000     0.000000
   5    0    8 2    0.832950     0.000000     0.000000
   5    0    9 2    0.807361     0.000000     0.000000
   5    0   10 2    0.781377     0.000000     0.000000
   5    0   11 2    0.755385     0.012981     0.012712
   5    0   12 2    0.729696     0.000000     0.000000
   5    0   13 2    0.704544     0.000000     0.000000
   5    0   14 2    0.680101     0.000000     0.000000
   5    0   15 2    0.656488     0.000000     0.000000
   5    0   16 2    0.633780     0.000000     0.000000
   5    0   17 2    0.612021     0.000032     0.000032
   5    0   18 2    0.591229     0.000000     0.000000
   5    0   19 2    0.571399     0.000000     0.000000
   5    0   20 2    0.552517     0.000000     0.000000
   5    0   21 2    0.534555     0.000000     0.000000
   5    0   22 2    0.517479     0.000000     0.000000
   5    0   23 2    0.501253     0.000242     0.000241
   5    0   24 2    0.485837     0.000000     0.000000
   5    0   25 2    0.471188     0.000000     0.000000
   5    0   26 2    0.457266     0.000000     0.000000
   5    0   27 2    0.444031     0.000000     0.000000
   5    0   28 2    0.431443     0.000000     0.000000
   5    0   29 2    0.419465     0.000149     0.000150
   5    0   30 2    0.408061     0.000000     0.000000
   5    0   31 2    0.397196     0.000000     0.000000
   5    0   32 2    0.386839     0.000000     0.000000
   5    0   33 2    0.376959     0.000000     0.000000
   5    0   34 2    0.367529     0.000000     0.000000
   5    0   35 2    0.358520     0.000050     0.000049
   6   -3    0 2    0.920861     0.000000     0.000000
   6   -3    1 2    0.918737     0.000000     0.000000
   6   -3    2 2    0.912451     0.000000     0.000000
   6   -3    3 2    0.902256     0.242378     0.266549
   6   -3    4 2    0.888540     0.000000     0.000000
   6   -3    5 2    0.871791     0.000000     0.000000
   6   -3    6 2    0.852552     0.000000     0.000000
   6   -3    7 2    0.831377     0.000000     0.000000
   6   -3    8 2    0.808802     0.000000     0.000000
   6   -3    9 2    0.785313     0.048591     0.051348
   6   -3   10 2    0.761338     0.000000     0.000000
   6   -3   11 2    0.737235     0.000000     0.000000
   6   -3   12 2    0.713296     0.000000     0.000000
   6   -3   13 2    0.689748     0.000000     0.000000
   6   -3   14 2    0.666764     0.000000     0.000000
   6   -3   15 2    0.644469     0.000968     0.001001
   6   -3   16 2    0.622945     0.000000     0.000000
   6   -3   17 2    0.602248     0.000000     0.000000
   6   -3   18 2    0.582404     0.000000     0.000000
   6   -3   19 2    0.563421     0.000000     0.000000
   6   -3   20 2    0.545294     0.000000     0.000000
   6   -3   21 2    0.528005     0.000428     0.000430
   6   -3   22 2    0.511531     0.000000     0.000000
   6   -3   23 2    0.495842     0.000000     0.000000
   6   -3   24 2    0.480904     0.000000     0.000000
   6   -3   25 2    0.466684     0.000000     0.000000
   6   -3   26 2    0.453146     0.000000     0.000000
   6   -3   27 2    0.440256     0.000409     0.000413
   6   -3   28 2    0.427978     0.000000     0.000000
   6   -3   29 2    0.416278     0.000000     0.000000
   6   -3   30 2    0.405125     0.000000     0.000000
   6   -3   31 2    0.394487     0.000000     0.000000
   6   -3   32 2    0.384335     0.000000     0.000000
   6   -3   33 2    0.374641     0.000153     0.000153
   6   -3   34 2    0.365379     0.000000     0.000000
   6   -3   35 2    0.356524     0.000000     0.000000
   6   -2  -34 2    0.364319     0.000000     0.000000
   6   -2  -33 2    0.373498     0.000000     0.000000
   6   -2  -32 2    0.383101     0.000000     0.000000
   6   -2  -31 2    0.393153     0.000225     0.000227
   6   -2  -30 2    0.403681     0.000000     0.000000
   6   -2  -29 2    0.414712     0.000000     0.000000
   6   -2  -28 2    0.426276     0.000000     0.000000
   6   -2  -27 2    0.438404     0.000000     0.000000
   6   -2  -26 2    0.451128     0.000000     0.000000
   6   -2  -25 2    0.464480     0.000510     0.000520
   6   -2  -24 2    0.478493     0.000000     0.000000
   6   -2  -23 2    0.493201     0.000000     0.000000
   6   -2  -22 2    0.508633     0.000000     0.000000
   6   -2  -21 2    0.524820     0.000000     0.000000
   6   -2  -20 2    0.541787     0.000000     0.000000
   6   -2  -19 2    0.559555     0.000211     0.000204
   6   -2  -18 2    0.578137     0.000000     0.000000
   6   -2  -17 2    0.597534     0.000000     0.000000
   6   -2  -16 2    0.617732     0.000000     0.000000
   6   -2  -15 2    0.638701     0.000000     0.000000
   6   -2  -14 2    0.660384     0.000000     0.000000
   6   -2  -13 2    0.682692     0.004736     0.004798
   6   -2  -12 2    0.705500     0.000000     0.000000
   6   -2  -11 2    0.728637     0.000000     0.000000
   6   -2  -10 2    0.751880     0.000000     0.000000
   6   -2   -9 2    0.774945     0.000000     0.000000
   6   -2   -8 2    0.797489     0.000000     0.000000
   6   -2   -7 2    0.819105     0.086330     0.089950
   6   -2   -6 2    0.839333     0.000000     0.000000
   6   -2   -5 2    0.857672     0.000000     0.000000
   6   -2   -4 2    0.873606     0.000000     0.000000
   6   -2   -3 2    0.886631     0.000000     0.000000
   6   -2   -2 2    0.896300     0.000000     0.000000
   6   -2   -1 2    0.902256     0.251355     0.276421
   6   -2    0 2    0.904268     0.000000     0.000000
   6   -2    1 2    0.902256     0.000000     0.000000
   6   -2    2 2    0.896300     0.000000     0.000000
   6   -2    3 2    0.886631     0.000000     0.000000
   6   -2    4 2    0.873606     0.000000     0.000000
   6   -2    5 2    0.857672     0.147205     0.160039
   6   -2    6 2    0.839333     0.000000     0.000000
   6   -2    7 2    0.819105     0.000000     0.000000
   6   -2    8 2    0.797489     0.000000     0.000000
   6   -2    9 2    0.774945     0.000000     0.000000
   6   -2   10 2    0.751880     0.000000     0.000000
   6   -2   11 2    0.728637     0.016454     0.015652
   6   -2   12 2    0.705500     0.000000     0.000000
   6   -2   13 2    0.682692     0.000000     0.000000
   6   -2   14 2    0.660384     0.000000     0.000000
   6   -2   15 2    0.638701     0.000000     0.000000
   6   -2   16 2    0.617732     0.000000     0.000000
   6   -2   17 2    0.597534     0.000000     0.000000
   6   -2   18 2    0.578137     0.000000     0.000000
   6   -2   19 2    0.559555     0.000000     0.000000
   6   -2   20 2    0.541787     0.000000     0.000000
   6   -2   21 2    0.524820     0.000000     0.000000
   6   -2   22 2    0.508633     0.000000     0.000000
   6   -2   23 2    0.493201     0.000549     0.000548
   6   -2   24 2    0.478493     0.000000     0.000000
   6   -2   25 2    0.464480     0.000000     0.000000
   6   -2   26 2    0.451128     0.000000     0.000000
   6   -2   27 2    0.438404     0.000000     0.000000
   6   -2   28 2    0.426276     0.000000     0.000000
   6   -2   29 2    0.414712     0.000314     0.000315
   6   -2   30 2    0.403681     0.000000     0.000000
   6   -2   31 2    0.393153     0.000000     0.000000
   6   -2   32 2    0.383101     0.000000     0.000000
   6   -2   33 2    0.373498     0.000000     0.000000
   6   -2   34 2    0.364319     0.000000     0.000000
   6   -1  -34 2    0.361191     0.000000     0.000000
   6   -1  -33 2    0.370131     0.000000     0.000000
   6   -1  -32 2    0.379470     0.000000     0.000000
   6   -1  -31 2    0.389231     0.000000     0.000000
   6   -1  -30 2    0.399439     0.000000     0.000000
   6   -1  -29 2    0.410116     0.000325     0.000330
   6   -1  -28 2    0.421290     0.000000     0.000000
   6   -1  -27 2    0.432986     0.000000     0.000000
   6   -1  -26 2    0.445231     0.000000     0.000000
   6   -1  -25 2    0.458051     0.000000     0.000000
   6   -1  -24 2    0.471474     0.000000     0.000000
   6   -1  -23 2    0.485524     0.000607     0.000602
   6   -1  -22 2    0.500225     0.000000     0.000000
   6   -1  -21 2    0.515598     0.000000     0.000000
   6   -1  -20 2    0.531659     0.000000     0.000000
   6   -1  -19 2    0.548419     0.000000     0.000000
   6   -1  -18 2    0.565878     0.000000     0.000000
   6   -1  -17 2    0.584028     0.000038     0.000037
   6   -1  -16 2    0.602845     0.000000     0.000000
   6   -1  -15 2    0.622287     0.000000     0.000000
   6   -1  -14 2    0.642288     0.000000     0.000000
   6   -1  -13 2    0.662755     0.000000     0.000000
   6   -1  -12 2    0.683562     0.000000     0.000000
   6   -1  -11 2    0.704544     0.010001     0.009628
   6   -1  -10 2    0.725490     0.000000     0.000000
   6   -1   -9 2    0.746145     0.000000     0.000000
   6   -1   -8 2    0.766203     0.000000     0.000000
   6   -1   -7 2    0.785313     0.000000     0.000000
   6   -1   -6 2    0.803086     0.000000     0.000000
   6   -1   -5 2    0.819105     0.095580     0.099587
   6   -1   -4 2    0.832950     0.000000     0.000000
   6   -1   -3 2    0.844218     0.000000     0.000000
   6   -1   -2 2    0.852552     0.000000     0.000000
   6   -1   -1 2    0.857672     0.000000     0.000000
   6   -1    0 2    0.859400     0.000000     0.000000
   6   -1    1 2    0.857672     0.162977     0.177186
   6   -1    2 2    0.852552     0.000000     0.000000
   6   -1    3 2    0.844218     0.000000     0.000000
   6   -1    4 2    0.832950     0.000000     0.000000
   6   -1    5 2    0.819105     0.000000     0.000000
   6   -1    6 2    0.803086     0.000000     0.000000
   6   -1    7 2    0.785313     0.055789     0.058955
   6   -1    8 2    0.766203     0.000000     0.000000
   6   -1    9 2    0.746145     0.000000     0.000000
   6   -1   10 2    0.725490     0.000000     0.000000
   6   -1   11 2    0.704544     0.000000     0.000000
   6   -1   12 2    0.683562     0.000000     0.000000
   6   -1   13 2    0.662755     0.002560     0.002602
   6   -1   14 2    0.642288     0.000000     0.000000
   6   -1   15 2    0.622287     0.000000     0.000000
   6   -1   16 2    0.602845     0.000000     0.000000
   6   -1   17 2    0.584028     0.000000     0.000000
   6   -1   18 2    0.565878     0.000000     0.000000
   6   -1   19 2    0.548419     0.000334     0.000331
   6   -1   20 2    0.531659     0.000000     0.000000
   6   -1   21 2    0.515598     0.000000     0.000000
   6   -1   22 2    0.500225     0.000000     0.000000
   6   -1   23 2    0.485524     0.000000     0.000000
   6   -1   24 2    0.471474     0.000000     0.000000
   6   -1   25 2    0.458051     0.000543     0.000558
   6   -1   26 2    0.445231     0.000000     0.000000
   6   -1   27 2    0.432986     0.000000     0.000000
   6   -1   28 2    0.421290     0.000000     0.000000
   6   -1   29 2    0.410116     0.000000     0.000000
   6   -1   30 2    0.399439     0.000000     0.000000
   6   -1   31 2    0.389231     0.000232     0.000235
   6   -1   32 2    0.379470     0.000000     0.000000
   6   -1   33 2    0.370131     0.000000     0.000000
   6   -1   34 2    0.361191     0.000000     0.000000
   6    0  -33 2    0.364715     0.000083     0.000081
   6    0  -32 2    0.373641     0.000000     0.000000
   6    0  -31 2    0.382948     0.000000     0.000000
   6    0  -30 2    0.392657     0.000000     0.000000
   6    0  -29 2    0.402786     0.000000     0.000000
   6    0  -28 2    0.413355     0.000000     0.000000
   6    0  -27 2    0.424386     0.000229     0.000229
   6    0  -26 2    0.435896     0.000000     0.000000
   6    0  -25 2    0.447905     0.000000     0.000000
   6    0  -24 2    0.460431     0.000000     0.000000
   6    0  -23 2    0.473489     0.000000     0.000000
   6    0  -22 2    0.487094     0.000000     0.000000
   6    0  -21 2    0.501253     0.000348     0.000347
   6    0  -20 2    0.515973     0.000000     0.000000
   6    0  -19 2    0.531250     0.000000     0.000000
   6    0  -18 2    0.547073     0.000000     0.000000
   6    0  -17 2    0.563421     0.000000     0.000000
   6    0  -16 2    0.580259     0.000000     0.000000
   6    0  -15 2    0.597534     0.000000     0.000000
   6    0  -14 2    0.615175     0.000000     0.000000
   6    0  -13 2    0.633086     0.000000     0.000000
   6    0  -12 2    0.651147     0.000000     0.000000
   6    0  -11 2    0.669205     0.000000     0.000000
   6    0  -10 2    0.687077     0.000000     0.000000
   6    0   -9 2    0.704544     0.005807     0.005591
   6    0   -8 2    0.721356     0.000000     0.000000
   6    0   -7 2    0.737235     0.000000     0.000000
   6    0   -6 2    0.751880     0.000000     0.000000
   6    0   -5 2    0.764978     0.000000     0.000000
   6    0   -4 2    0.776219     0.000000     0.000000
   6    0   -3 2    0.785313     0.032394     0.034232
   6    0   -2 2    0.792008     0.000000     0.000000
   6    0   -1 2    0.796108     0.000000     0.000000
   6    0    0 2    0.797489     0.000000     0.000000
   6    0    1 2    0.796108     0.000000     0.000000
   6    0    2 2    0.792008     0.000000     0.000000
   6    0    3 2    0.785313     0.032394     0.034232
   6    0    4 2    0.776219     0.000000     0.000000
   6    0    5 2    0.764978     0.000000     0.000000
   6    0    6 2    0.751880     0.000000     0.000000
   6    0    7 2    0.737235     0.000000     0.000000
   6    0    8 2    0.721356     0.000000     0.000000
   6    0    9 2    0.704544     0.005807     0.005591
   6    0   10 2    0.687077     0.000000     0.000000
   6    0   11 2    0.669205     0.000000     0.000000
   6    0   12 2    0.651147     0.000000     0.000000
   6    0   13 2    0.633086     0.000000     0.000000
   6    0   14 2    0.615175     0.000000     0.000000
   6    0   15 2    0.597534     0.000000     0.000000
   6    0   16 2    0.580259     0.000000     0.000000
   6    0   17 2    0.563421     0.000000     0.000000
   6    0   18 2    0.547073     0.000000     0.000000
   6    0   19 2    0.531250     0.000000     0.000000
   6    0   20 2    0.515973     0.000000     0.000000
   6    0   21 2    0.501253     0.000348     0.000347
   6    0   22 2    0.487094     0.000000     0.000000
   6    0   23 2    0.473489     0.000000     0.000000
   6    0   24 2    0.460431     0.000000     0.000000
   6    0   25 2    0.447905     0.000000     0.000000
   6    0   26 2    0.435896     0.000000     0.000000
   6    0   27 2    0.424386     0.000229     0.000229
   6    0   28 2    0.413355     0.000000     0.000000
   6    0   29 2    0.402786     0.000000     0.000000
   6    0   30 2    0.392657     0.000000     0.000000
   6    0   31 2    0.382948     0.000000     0.000000
   6    0   32 2    0.373641     0.000000     0.000000
   6    0   33 2    0.364715     0.000083     0.000081
   7   -3  -33 2    0.363661     0.000000     0.000000
   7   -3  -32 2    0.372507     0.000000     0.000000
   7   -3  -31 2    0.381727     0.000000     0.000000
   7   -3  -30 2    0.391341     0.000000     0.000000
   7   -3  -29 2    0.401366     0.000340     0.000342
   7   -3  -28 2    0.411822     0.000000     0.000000
   7   -3  -27 2    0.422726     0.000000     0.000000
   7   -3  -26 2    0.434098     0.000000     0.000000
   7   -3  -25 2    0.445955     0.000000     0.000000
   7   -3  -24 2    0.458314     0.000000     0.000000
   7   -3  -23 2    0.471188     0.000697     0.000700
   7   -3  -22 2    0.484589     0.000000     0.000000
   7   -3  -21 2    0.498525     0.000000     0.000000
   7   -3  -20 2    0.512999     0.000000     0.000000
   7   -3  -19 2    0.528005     0.000000     0.000000
   7   -3  -18 2    0.543532     0.000000     0.000000
   7   -3  -17 2    0.559555     0.000278     0.000269
   7   -3  -16 2    0.576038     0.000000     0.000000
   7   -3  -15 2    0.592928     0.000000     0.000000
   7   -3  -14 2    0.610153     0.000000     0.000000
   7   -3  -13 2    0.627617     0.000000     0.000000
   7   -3  -12 2    0.645200     0.000000     0.000000
   7   -3  -11 2    0.662755     0.003055     0.003105
   7   -3  -10 2    0.680101     0.000000     0.000000
   7   -3   -9 2    0.697028     0.000000     0.000000
   7   -3   -8 2    0.713296     0.000000     0.000000
   7   -3   -7 2    0.728637     0.000000     0.000000
   7   -3   -6 2    0.742766     0.000000     0.000000
   7   -3   -5 2    0.755385     0.038424     0.037626
   7   -3   -4 2    0.766203     0.000000     0.000000
   7   -3   -3 2    0.774945     0.000000     0.000000
   7   -3   -2 2    0.781377     0.000000     0.000000
   7   -3   -1 2    0.785313     0.000000     0.000000
   7   -3    0 2    0.786638     0.000000     0.000000
   7   -3    1 2    0.785313     0.066587     0.070366
   7   -3    2 2    0.781377     0.000000     0.000000
   7   -3    3 2    0.774945     0.000000     0.000000
   7   -3    4 2    0.766203     0.000000     0.000000
   7   -3    5 2    0.755385     0.000000     0.000000
   7   -3    6 2    0.742766     0.000000     0.000000
   7   -3    7 2    0.728637     0.021743     0.020683
   7   -3    8 2    0.713296     0.000000     0.000000
   7   -3    9 2    0.697028     0.000000     0.000000
   7   -3   10 2    0.680101     0.000000     0.000000
   7   -3   11 2    0.662755     0.000000     0.000000
   7   -3   12 2    0.645200     0.000000     0.000000
   7   -3   13 2    0.627617     0.000463     0.000476
   7   -3   14 2    0.610153     0.000000     0.000000
   7   -3   15 2    0.592928     0.000000     0.000000
   7   -3   16 2    0.576038     0.000000     0.000000
   7   -3   17 2    0.559555     0.000000     0.000000
   7   -3   18 2    0.543532     0.000000     0.000000
   7   -3   19 2    0.528005     0.000586     0.000589
   7   -3   20 2    0.512999     0.000000     0.000000
   7   -3   21 2    0.498525     0.000000     0.000000
   7   -3   22 2    0.484589     0.000000     0.000000
   7   -3   23 2    0.471188     0.000000     0.000000
   7   -3   24 2    0.458314     0.000000     0.000000
   7   -3   25 2    0.445955     0.000590     0.000601
   7   -3   26 2    0.434098     0.000000     0.000000
   7   -3   27 2    0.422726     0.000000     0.000000
   7   -3   28 2    0.411822     0.000000     0.000000
   7   -3   29 2    0.401366     0.000000     0.000000
   7   -3   30 2    0.391341     0.000000     0.000000
   7   -3   31 2    0.381727     0.000242     0.000242
   7   -3   32 2    0.372507     0.000000     0.000000
   7   -3   33 2    0.363661     0.000000     0.000000
   7   -2  -33 2    0.361578     0.000168     0.000164
   7   -2  -32 2    0.370269     0.000000     0.000000
   7   -2  -31 2    0.379321     0.000000     0.000000
   7   -2  -30 2    0.388749     0.000000     0.000000
   7   -2  -29 2    0.398572     0.000000     0.000000
   7   -2  -28 2    0.408805     0.000000     0.000000
   7   -2  -27 2    0.419465     0.000465     0.000468
   7   -2  -26 2    0.430569     0.000000     0.000000
   7   -2  -25 2    0.442131     0.000000     0.000000
   7   -2  -24 2    0.454166     0.000000     0.000000
   7   -2  -23 2    0.466684     0.000000     0.000000
   7   -2  -22 2    0.479694     0.000000     0.000000
   7   -2  -21 2    0.493201     0.000765     0.000763
   7   -2  -20 2    0.507202     0.000000     0.000000
   7   -2  -19 2    0.521691     0.000000     0.000000
   7   -2  -18 2    0.536652     0.000000     0.000000
   7   -2  -17 2    0.552057     0.000000     0.000000
   7   -2  -16 2    0.567867     0.000000     0.000000
   7   -2  -15 2    0.584028     0.000048     0.000047
   7   -2  -14 2    0.600467     0.000000     0.000000
   7   -2  -13 2    0.617090     0.000000     0.000000
   7   -2  -12 2    0.633780     0.000000     0.000000
   7   -2  -11 2    0.650395     0.000000     0.000000
   7   -2  -10 2    0.666764     0.000000     0.000000
   7   -2   -9 2    0.682692     0.006596     0.006683
   7   -2   -8 2    0.697954     0.000000     0.000000
   7   -2   -7 2    0.712307     0.000000     0.000000
   7   -2   -6 2    0.725490     0.000000     0.000000
   7   -2   -5 2    0.737235     0.000000     0.000000
   7   -2   -4 2    0.747281     0.000000     0.000000
   7   -2   -3 2    0.755385     0.040501     0.039660
   7   -2   -2 2    0.761338     0.000000     0.000000
   7   -2   -1 2    0.764978     0.000000     0.000000
   7   -2    0 2    0.766203     0.000000     0.000000
   7   -2    1 2    0.764978     0.000000     0.000000
   7   -2    2 2    0.761338     0.000000     0.000000
   7   -2    3 2    0.755385     0.040501     0.039660
   7   -2    4 2    0.747281     0.000000     0.000000
   7   -2    5 2    0.737235     0.000000     0.000000
   7   -2    6 2    0.725490     0.000000     0.000000
   7   -2    7 2    0.712307     0.000000     0.000000
   7   -2    8 2    0.697954     0.000000     0.000000
   7   -2    9 2    0.682692     0.006596     0.006683
   7   -2   10 2    0.666764     0.000000     0.000000
   7   -2   11 2    0.650395     0.000000     0.000000
   7   -2   12 2    0.633780     0.000000     0.000000
   7   -2   13 2    0.617090     0.000000     0.000000
   7   -2   14 2    0.600467     0.000000     0.000000
   7   -2   15 2    0.584028     0.000048     0.000047
   7   -2   16 2    0.567867     0.000000     0.000000
   7   -2   17 2    0.552057     0.000000     0.000000
   7   -2   18 2    0.536652     0.000000     0.000000
   7   -2   19 2    0.521691     0.000000     0.000000
   7   -2   20 2    0.507202     0.000000     0.000000
   7   -2   21 2    0.493201     0.000765     0.000763
   7   -2   22 2    0.479694     0.000000     0.000000
   7   -2   23 2    0.466684     0.000000     0.000000
   7   -2   24 2    0.454166     0.000000     0.000000
   7   -2   25 2    0.442131     0.000000     0.000000
   7   -2   26 2    0.430569     0.000000     0.000000
   7   -2   27 2    0.419465     0.000465     0.000468
   7   -2   28 2    0.408805     0.000000     0.000000
   7   -2   29 2    0.398572     0.000000     0.000000
   7   -2   30 2    0.388749     0.000000     0.000000
   7   -2   31 2    0.379321     0.000000     0.000000
   7   -2   32 2    0.370269     0.000000     0.000000
   7   -2   33 2    0.361578     0.000168     0.000164
   7   -1  -33 2    0.357518     0.000000     0.000000
   7   -1  -32 2    0.365913     0.000000     0.000000
   7   -1  -31 2    0.374641     0.000244     0.000243
   7   -1  -30 2    0.383717     0.000000     0.000000
   7   -1  -29 2    0.393153     0.000000     0.000000
   7   -1  -28 2    0.402964     0.000000     0.000000
   7   -1  -27 2    0.413163     0.000000     0.000000
   7   -1  -26 2    0.423761     0.000000     0.000000
   7   -1  -25 2    0.434770     0.000615     0.000617
   7   -1  -24 2    0.446197     0.000000     0.000000
   7   -1  -23 2    0.458051     0.000000     0.000000
   7   -1  -22 2    0.470333     0.000000     0.000000
   7   -1  -21 2    0.483043     0.000000     0.000000
   7   -1  -20 2    0.496175     0.000000     0.000000
   7   -1  -19 2    0.509714     0.000802     0.000806
   7   -1  -18 2    0.523640     0.000000     0.000000
   7   -1  -17 2    0.537922     0.000000     0.000000
   7   -1  -16 2    0.552517     0.000000     0.000000
   7   -1  -15 2    0.567368     0.000000     0.000000
   7   -1  -14 2    0.582404     0.000000     0.000000
   7   -1  -13 2    0.597534     0.000000     0.000000
   7   -1  -12 2    0.612648     0.000000     0.000000
   7   -1  -11 2    0.627617     0.000000     0.000000
   7   -1  -10 2    0.642288     0.000000     0.000000
   7   -1   -9 2    0.656488     0.000000     0.000000
   7   -1   -8 2    0.670025     0.000000     0.000000
   7   -1   -7 2    0.682692     0.007273     0.007368
   7   -1   -6 2    0.694271     0.000000     0.000000
   7   -1   -5 2    0.704544     0.000000     0.000000
   7   -1   -4 2    0.713296     0.000000     0.000000
   7   -1   -3 2    0.720334     0.000000     0.000000
   7   -1   -2 2    0.725490     0.000000     0.000000
   7   -1   -1 2    0.728637     0.025269     0.024037
   7   -1    0 2    0.729696     0.000000     0.000000
   7   -1    1 2    0.728637     0.000000     0.000000
   7   -1    2 2    0.725490     0.000000     0.000000
   7   -1    3 2    0.720334     0.000000     0.000000
   7   -1    4 2    0.713296     0.000000     0.000000
   7   -1    5 2    0.704544     0.013872     0.013355
   7   -1    6 2    0.694271     0.000000     0.000000
   7   -1    7 2    0.682692     0.000000     0.000000
   7   -1    8 2    0.670025     0.000000     0.000000
   7   -1    9 2    0.656488     0.000000     0.000000
   7   -1   10 2    0.642288     0.000000     0.000000
   7   -1   11 2    0.627617     0.000538     0.000553
   7   -1   12 2    0.612648     0.000000     0.000000
   7   -1   13 2    0.597534     0.000000     0.000000
   7   -1   14 2    0.582404     0.000000     0.000000
   7   -1   15 2    0.567368     0.000000     0.000000
   7   -1   16 2    0.552517     0.000000     0.000000
   7   -1   17 2    0.537922     0.000585     0.000582
   7   -1   18 2    0.523640     0.000000     0.000000
   7   -1   19 2    0.509714     0.000000     0.000000
   7   -1   20 2    0.496175     0.000000     0.000000
   7   -1   21 2    0.483043     0.000000     0.000000
   7   -1   22 2    0.470333     0.000000     0.000000
   7   -1   23 2    0.458051     0.000754     0.000774
   7   -1   24 2    0.446197     0.000000     0.000000
   7   -1   25 2    0.434770     0.000000     0.000000
   7   -1   26 2    0.423761     0.000000     0.000000
   7   -1   27 2    0.413163     0.000000     0.000000
   7   -1   28 2    0.402964     0.000000     0.000000
   7   -1   29 2    0.393153     0.000345     0.000349
   7   -1   30 2    0.383717     0.000000     0.000000
   7   -1   31 2    0.374641     0.000000     0.000000
   7   -1   32 2    0.365913     0.000000     0.000000
   7   -1   33 2    0.357518     0.000000     0.000000
   7    0  -32 2    0.359658     0.000000     0.000000
   7    0  -31 2    0.367936     0.000000     0.000000
   7    0  -30 2    0.376521     0.000000     0.000000
   7    0  -29 2    0.385425     0.000171     0.000173
   7    0  -28 2    0.394655     0.000000     0.000000
   7    0  -27 2    0.404220     0.000000     0.000000
   7    0  -26 2    0.414129     0.000000     0.000000
   7    0  -25 2    0.424386     0.000000     0.000000
   7    0  -24 2    0.434994     0.000000     0.000000
   7    0  -23 2    0.445955     0.000391     0.000398
   7    0  -22 2    0.457266     0.000000     0.000000
   7    0  -21 2    0.468920     0.000000     0.000000
   7    0  -20 2    0.480904     0.000000     0.000000
   7    0  -19 2    0.493201     0.000000     0.000000
   7    0  -18 2    0.505783     0.000000     0.000000
   7    0  -17 2    0.518618     0.000429     0.000429
   7    0  -16 2    0.531659     0.000000     0.000000
   7    0  -15 2    0.544852     0.000000     0.000000
   7    0  -14 2    0.558126     0.000000     0.000000
   7    0  -13 2    0.571399     0.000000     0.000000
   7    0  -12 2    0.584573     0.000000     0.000000
   7    0  -11 2    0.597534     0.000000     0.000000
   7    0  -10 2    0.610153     0.000000     0.000000
   7    0   -9 2    0.622287     0.000000     0.000000
   7    0   -8 2    0.633780     0.000000     0.000000
   7    0   -7 2    0.644469     0.000000     0.000000
   7    0   -6 2    0.654183     0.000000     0.000000
   7    0   -5 2    0.662755     0.002023     0.002056
   7    0   -4 2    0.670025     0.000000     0.000000
   7    0   -3 2    0.675848     0.000000     0.000000
   7    0   -2 2    0.680101     0.000000     0.000000
   7    0   -1 2    0.682692     0.000000     0.000000
   7    0    0 2    0.683562     0.000000     0.000000
   7    0    1 2    0.682692     0.004144     0.004198
   7    0    2 2    0.680101     0.000000     0.000000
   7    0    3 2    0.675848     0.000000     0.000000
   7    0    4 2    0.670025     0.000000     0.000000
   7    0    5 2    0.662755     0.000000     0.000000
   7    0    6 2    0.654183     0.000000     0.000000
   7    0    7 2    0.644469     0.000879     0.000909
   7    0    8 2    0.633780     0.000000     0.000000
   7    0    9 2    0.622287     0.000000     0.000000
   7    0   10 2    0.610153     0.000000     0.000000
   7    0   11 2    0.597534     0.000000     0.000000
   7    0   12 2    0.584573     0.000000     0.000000
   7    0   13 2    0.571399     0.000101     0.000100
   7    0   14 2    0.558126     0.000000     0.000000
   7    0   15 2    0.544852     0.000000     0.000000
   7    0   16 2    0.531659     0.000000     0.000000
   7    0   17 2    0.518618     0.000000     0.000000
   7    0   18 2    0.505783     0.000000     0.000000
   7    0   19 2    0.493201     0.000480     0.000479
   7    0   20 2    0.480904     0.000000     0.000000
   7    0   21 2    0.468920     0.000000     0.000000
   7    0   22 2    0.457266     0.000000     0.000000
   7    0   23 2    0.445955     0.000000     0.000000
   7    0   24 2    0.434994     0.000000     0.000000
   7    0   25 2    0.424386     0.000311     0.000311
   7    0   26 2    0.414129     0.000000     0.000000
   7    0   27 2    0.404220     0.000000     0.000000
   7    0   28 2    0.394655     0.000000     0.000000
   7    0   29 2    0.385425     0.000000     0.000000
   7    0   30 2    0.376521     0.000000     0.000000
   7    0   31 2    0.367936     0.000121     0.000120
   7    0   32 2    0.359658     0.000000     0.000000
   8   -4    0 2    0.690646     0.000000     0.000000
   8   -4    1 2    0.689748     0.000000     0.000000
   8   -4    2 2    0.687077     0.000000     0.000000
   8   -4    3 2    0.682692     0.008119     0.008225
   8   -4    4 2    0.676692     0.000000     0.000000
   8   -4    5 2    0.669205     0.000000     0.000000
   8   -4    6 2    0.660384     0.000000     0.000000
   8   -4    7 2    0.650395     0.000000     0.000000
   8   -4    8 2    0.639414     0.000000     0.000000
   8   -4    9 2    0.627617     0.000601     0.000618
   8   -4   10 2    0.615175     0.000000     0.000000
   8   -4   11 2    0.602248     0.000000     0.000000
   8   -4   12 2    0.588985     0.000000     0.000000
   8   -4   13 2    0.575517     0.000000     0.000000
   8   -4   14 2    0.561962     0.000000     0.000000
   8   -4   15 2    0.548419     0.000518     0.000513
   8   -4   16 2    0.534972     0.000000     0.000000
   8   -4   17 2    0.521691     0.000000     0.000000
   8   -4   18 2    0.508633     0.000000     0.000000
   8   -4   19 2    0.495842     0.000000     0.000000
   8   -4   20 2    0.483351     0.000000     0.000000
   8   -4   21 2    0.471188     0.000904     0.000908
   8   -4   22 2    0.459368     0.000000     0.000000
   8   -4   23 2    0.447905     0.000000     0.000000
   8   -4   24 2    0.436803     0.000000     0.000000
   8   -4   25 2    0.426065     0.000000     0.000000
   8   -4   26 2    0.415689     0.000000     0.000000
   8   -4   27 2    0.405671     0.000472     0.000478
   8   -4   28 2    0.396004     0.000000     0.000000
   8   -4   29 2    0.386681     0.000000     0.000000
   8   -4   30 2    0.377693     0.000000     0.000000
   8   -4   31 2    0.369028     0.000000     0.000000
   8   -4   32 2    0.360678     0.000000     0.000000
   8   -3  -32 2    0.359658     0.000000     0.000000
   8   -3  -31 2    0.367936     0.000242     0.000240
   8   -3  -30 2    0.376521     0.000000     0.000000
   8   -3  -29 2    0.385425     0.000000     0.000000
   8   -3  -28 2    0.394655     0.000000     0.000000
[truncated: 2,593,985 more chars]
