# Supplementary material for: Average and Local Structure of La1–xSrxFe1–yMnyO3−δ Chemical Looping Oxygen Carrier Materials
Source: Chem Mater. 2025 May 2;37(9):3471–82. doi: 10.1021/acs.chemmater.5c00388 (PMC12079801; doi:10.1021/acs.chemmater.5c00388)
Supplement: Supplementary file 2 — cm5c00388_si_002.zip [file cm5c00388_si_002.zip › 8_pol126531_SrFeO3-d_pdcif.cif]

#######	Begin powder crystal structure	#######
data_SrFeO2.875_0
_pd_block_id	SrFeO2.875_0
# The diffractogram block id loop is at the end of the datablock.
_diffrn_measurement_device_type	POLARIS_Diffractometer_at_ISIS
_pd_phase_name SrFeO2.875
_cell_length_a  10.92844(8)
_cell_length_b  10.92844(8)
_cell_length_c  7.71528(12)
_cell_angle_alpha 90
_cell_angle_beta  90
_cell_angle_gamma 90
_cell_volume 921.44(2)
_exptl_crystal_density_diffrn	5.46293(12)
_space_group_name_H-M_alt 139
loop_
	_space_group_symop_id
	_space_group_symop_operation_xyz
	  1 'x, y, z '
	  2 '-x, -y, z '
	  3 '-x, y, -z '
	  4 '-x, y, z '
	  5 '-y, -x, -z '
	  6 '-y, -x, z '
	  7 '-y, x, -z '
	  8 '-y, x, z '
	  9 'y, -x, -z '
	 10 'y, -x, z '
	 11 'y, x, -z '
	 12 'y, x, z '
	 13 'x, -y, -z '
	 14 'x, -y, z '
	 15 'x, y, -z '
	 16 '-x, -y, -z '
	 17 'x+1/2, y+1/2, z+1/2 '
	 18 '-x+1/2, -y+1/2, z+1/2 '
	 19 '-x+1/2, y+1/2, -z+1/2 '
	 20 '-x+1/2, y+1/2, z+1/2 '
	 21 '-y+1/2, -x+1/2, -z+1/2 '
	 22 '-y+1/2, -x+1/2, z+1/2 '
	 23 '-y+1/2, x+1/2, -z+1/2 '
	 24 '-y+1/2, x+1/2, z+1/2 '
	 25 'y+1/2, -x+1/2, -z+1/2 '
	 26 'y+1/2, -x+1/2, z+1/2 '
	 27 'y+1/2, x+1/2, -z+1/2 '
	 28 'y+1/2, x+1/2, z+1/2 '
	 29 'x+1/2, -y+1/2, -z+1/2 '
	 30 'x+1/2, -y+1/2, z+1/2 '
	 31 'x+1/2, y+1/2, -z+1/2 '
	 32 '-x+1/2, -y+1/2, -z+1/2 '
loop_
	_atom_site_label
	_atom_site_type_symbol
	_atom_site_site_symmetry_multiplicity
	_atom_site_fract_x
	_atom_site_fract_y
	_atom_site_fract_z
	_atom_site_occupancy
	_atom_site_B_iso_or_equiv
Sr1 Sr+2   8 0.2523(3) 0 0 1 0
Sr2 Sr+2   8 0.2517(3) 0 0.5 1 0
Fe1 Fe+3   4 0 0 0.2452(4) 1 0
Fe2 Fe+3   8 0.25 0.25 0.25 1 0
Fe3 Fe+3   4 0.5 0 0.25 1 0
O1 O-2   2 0 0 0.5 1 0
O2 O-2  16 0.12173(16) 0.12173(16) 0.2401(3) 1 0
O3 O-2   8 0.2446(3) 0.2446(3) 0.5 1 0
O4 O-2  16 0.12559(18) 0.62559(18) 0.25 1 0
O5 O-2   4 0.5 0 0 1 0
loop_
	_atom_site_aniso_label
	_atom_site_aniso_U_11
	_atom_site_aniso_U_22
	_atom_site_aniso_U_33
	_atom_site_aniso_U_12
	_atom_site_aniso_U_13
	_atom_site_aniso_U_23
Sr1 0.0203(15) 0.0080(11) 0.0082(12) 0 0 0
Sr2 0.0085(10) 0.0001(6) 0.0044(9) 0 0 0
Fe1 0.0005(4) 0.0005(4) 0.0173(12) 0 0 0
Fe2 0.0046(3) 0.0046(3) 0.0022(6) -0.0008(6) -0.0004(4) -0.0004(4)
Fe3 0.0051(6) 0.0051(6) 0.0017(10) 0 0 0
O1 0.017(3) 0.017(3) 0.018(4) 0 0 0
O2 0.0029(4) 0.0029(4) 0.0308(12) 0.0004(6) 0.0047(7) 0.0047(7)
O3 0.0127(9) 0.0127(9) 0.0033(13) -0.002(2) 0 0
O4 0.0135(8) 0.0135(8) 0.0150(9) -0.0026(9) 0.0091(6) -0.0091(6)
O5 0.047(5) 0.030(4) 0.004(2) 0 0 0
loop_
	_geom_bond_atom_site_label_1
	_geom_bond_atom_site_label_2
	_geom_bond_distance
	_geom_bond_site_symmetry_1
	_geom_bond_site_symmetry_2
	Sr1       O2        2.691(3) 1_555  10_555
	Sr1       O2        2.691(3) 1_555   1_555
	Sr1       O2        2.691(3) 1_555  11_555
	Sr1       O2        2.691(3) 1_555   9_555
	Sr1       O5        2.707(3) 1_555   1_555
	Sr1       O4        2.7173(16) 1_555   6_655
	Sr1       O4        2.7173(16) 1_555   7_655
	Sr1       O4        2.7173(16) 1_555   5_655
	Sr1       O4        2.7173(16) 1_555   8_655
	Sr1       O3        2.791(3) 1_555  19_545
	Sr1       O3        2.791(3) 1_555  18_554
	Sr2       O3        2.674(3) 1_555   1_555
	Sr2       O3        2.674(3) 1_555   9_556
	Sr2       O5        2.713(3) 1_555  21_555
	Sr2       O4        2.7205(15) 1_555   8_655
	Sr2       O4        2.7205(15) 1_555   6_655
	Sr2       O4        2.7205(15) 1_555   5_656
	Sr2       O4        2.7205(15) 1_555   7_656
	Sr2       O1        2.751(3) 1_555   1_555
	Sr2       O2        2.794(2) 1_555   9_556
	Sr2       O2        2.794(2) 1_555  11_556
	Sr2       O2        2.794(2) 1_555   1_555
	Sr2       O2        2.794(2) 1_555  10_555
	Fe1       O2        1.882(3) 1_555   4_555
	Fe1       O2        1.882(3) 1_555  10_555
	Fe1       O2        1.882(3) 1_555   1_555
	Fe1       O2        1.882(3) 1_555   2_555
	Fe1       O1        1.966(3) 1_555   1_555
	Fe2       O4        1.923(3) 1_555   8_655
	Fe2       O4        1.923(3) 1_555  14_565
	Fe2       O3        1.93061(4) 1_555  18_554
	Fe2       O3        1.93061(7) 1_555   1_555
	Fe2       O2        1.984(3) 1_555   1_555
	Fe2       O2        1.984(3) 1_555  21_555
	Fe3       O5        1.92882(3) 1_555  21_555
	Fe3       O5        1.92882(3) 1_555   1_555
	Fe3       O4        1.941(3) 1_555  10_555
	Fe3       O4        1.941(3) 1_555   8_655
	Fe3       O4        1.941(3) 1_555   6_655
	Fe3       O4        1.941(3) 1_555  12_555
	O1        Fe1       1.966(3) 1_555   1_555
	O1        Fe1       1.966(3) 1_555   3_556
	O1        O2        2.749(3) 1_555   1_555
	O1        O2        2.749(3) 1_555   4_555
	O1        O2        2.749(3) 1_555   5_556
	O1        O2        2.749(3) 1_555   3_556
	O1        O2        2.749(3) 1_555  10_555
	O1        O2        2.749(3) 1_555   9_556
	O1        O2        2.749(3) 1_555   2_555
	O1        O2        2.749(3) 1_555  11_556
	O1        Sr2       2.751(3) 1_555   2_555
	O1        Sr2       2.751(3) 1_555   7_556
	O1        Sr2       2.751(3) 1_555   5_556
	O1        Sr2       2.751(3) 1_555   1_555
	O2        Fe1       1.882(3) 1_555   1_555
	O2        Fe2       1.984(3) 1_555   1_555
	O2        O2        2.661(4) 1_555   4_555
	O2        O2        2.661(4) 1_555  10_555
	O2        Sr1       2.691(3) 1_555   7_555
	O2        Sr1       2.691(3) 1_555   1_555
	O2        O1        2.749(3) 1_555   1_555
	O2        O3        2.762(4) 1_555   1_555
	O2        O4        2.763(3) 1_555   8_655
	O2        O4        2.763(3) 1_555  14_565
	O2        O3        2.775(4) 1_555  18_554
	O2        Sr2       2.794(2) 1_555   7_556
	O2        Sr2       2.794(2) 1_555   1_555
	O3        Fe2       1.93061(7) 1_555   1_555
	O3        Fe2       1.93061(11) 1_555  11_556
	O3        Sr2       2.674(3) 1_555   1_555
	O3        Sr2       2.674(3) 1_555   7_556
	O3        O4        2.725(2) 1_555  14_565
	O3        O4        2.725(2) 1_555   8_655
	O3        O4        2.725(2) 1_555   7_656
	O3        O4        2.725(2) 1_555  13_566
	O3        O2        2.762(4) 1_555  11_556
	O3        O2        2.762(4) 1_555   1_555
	O3        O2        2.775(4) 1_555  21_555
	O3        O2        2.775(4) 1_555  18_555
	O3        Sr1       2.791(3) 1_555  18_555
	O3        Sr1       2.791(3) 1_555  21_555
	O4        Fe2       1.923(3) 1_555  10_565
	O4        Fe3       1.941(3) 1_555   6_565
	O4        Sr1       2.7173(16) 1_555  18_555
	O4        Sr1       2.7173(16) 1_555   5_565
	O4        Sr2       2.7205(15) 1_555   5_566
	O4        Sr2       2.7205(15) 1_555  18_554
	O4        O3        2.725(2) 1_555  19_555
	O4        O3        2.725(2) 1_555   9_566
	O4        O5        2.736(2) 1_555  17_455
	O4        O5        2.736(2) 1_555   5_565
	O4        O4        2.745(4) 1_555   4_555
	O4        O4        2.745(4) 1_555  14_565
	O4        O2        2.763(3) 1_555  10_565
	O4        O2        2.763(3) 1_555  19_555
	O5        Fe3       1.92882(3) 1_555   1_555
	O5        Fe3       1.92882(3) 1_555   3_655
	O5        Sr1       2.707(3) 1_555   1_555
	O5        Sr1       2.707(3) 1_555   2_655
	O5        Sr2       2.713(3) 1_555  23_545
	O5        Sr2       2.713(3) 1_555  21_555
	O5        O4        2.736(2) 1_555   6_655
	O5        O4        2.736(2) 1_555   8_655
	O5        O4        2.736(2) 1_555  11_555
	O5        O4        2.736(2) 1_555  10_555
	O5        O4        2.736(2) 1_555   7_655
	O5        O4        2.736(2) 1_555   9_555
	O5        O4        2.736(2) 1_555  12_555
	O5        O4        2.736(2) 1_555   5_655
	loop_
		_geom_angle_atom_site_label_1
		_geom_angle_atom_site_label_2
		_geom_angle_atom_site_label_3
		_geom_angle
		_geom_angle_site_symmetry_1
		_geom_angle_site_symmetry_2
		_geom_angle_site_symmetry_3
	O2        Sr1       O2         59.26(11)   1_555 1_555  10_555
	O2        Sr1       O2         87.03(11)  11_555 1_555   1_555
	O2        Sr1       O2         115.92(16)  11_555 1_555  10_555
	O2        Sr1       O2         59.26(11)   9_555 1_555  11_555
	O2        Sr1       O2         115.92(16)   9_555 1_555   1_555
	O2        Sr1       O2         87.03(11)   9_555 1_555  10_555
	O5        Sr1       O2         122.04(8)   1_555 1_555   9_555
	O5        Sr1       O2         122.04(8)   1_555 1_555  11_555
	O5        Sr1       O2         122.04(8)   1_555 1_555   1_555
	O5        Sr1       O2         122.04(8)   1_555 1_555  10_555
	O4        Sr1       O5         60.60(8)   6_655 1_555   1_555
	O4        Sr1       O2         119.96(7)   6_655 1_555   9_555
	O4        Sr1       O2         177.36(13)   6_655 1_555  11_555
	O4        Sr1       O2         91.23(4)   6_655 1_555   1_555
	O4        Sr1       O2         61.44(7)   6_655 1_555  10_555
	O4        Sr1       O4         121.20(16)   7_655 1_555   6_655
	O4        Sr1       O5         60.60(8)   7_655 1_555   1_555
	O4        Sr1       O2         91.23(4)   7_655 1_555   9_555
	O4        Sr1       O2         61.44(7)   7_655 1_555  11_555
	O4        Sr1       O2         119.96(7)   7_655 1_555   1_555
	O4        Sr1       O2         177.36(13)   7_655 1_555  10_555
	O4        Sr1       O4         60.68(10)   5_655 1_555   7_655
	O4        Sr1       O4         90.44(7)   5_655 1_555   6_655
	O4        Sr1       O5         60.60(8)   5_655 1_555   1_555
	O4        Sr1       O2         61.44(7)   5_655 1_555   9_555
	O4        Sr1       O2         91.23(4)   5_655 1_555  11_555
	O4        Sr1       O2         177.36(13)   5_655 1_555   1_555
	O4        Sr1       O2         119.96(7)   5_655 1_555  10_555
	O4        Sr1       O4         121.20(16)   8_655 1_555   5_655
	O4        Sr1       O4         90.44(7)   8_655 1_555   7_655
	O4        Sr1       O4         60.68(10)   8_655 1_555   6_655
	O4        Sr1       O5         60.60(8)   8_655 1_555   1_555
	O4        Sr1       O2         177.36(13)   8_655 1_555   9_555
	O4        Sr1       O2         119.96(7)   8_655 1_555  11_555
	O4        Sr1       O2         61.44(7)   8_655 1_555   1_555
	O4        Sr1       O2         91.23(4)   8_655 1_555  10_555
	O3        Sr1       O4         119.95(8)  19_545 1_555   8_655
	O3        Sr1       O4         59.28(6)  19_545 1_555   5_655
	O3        Sr1       O4         119.95(8)  19_545 1_555   7_655
	O3        Sr1       O4         59.28(6)  19_545 1_555   6_655
	O3        Sr1       O5         89.32(10)  19_545 1_555   1_555
	O3        Sr1       O2         60.79(7)  19_545 1_555   9_555
	O3        Sr1       O2         120.05(9)  19_545 1_555  11_555
	O3        Sr1       O2         120.05(9)  19_545 1_555   1_555
	O3        Sr1       O2         60.79(7)  19_545 1_555  10_555
	O3        Sr1       O3         178.64(6)  18_554 1_555  19_545
	O3        Sr1       O4         59.28(6)  18_554 1_555   8_655
	O3        Sr1       O4         119.95(8)  18_554 1_555   5_655
	O3        Sr1       O4         59.28(6)  18_554 1_555   7_655
	O3        Sr1       O4         119.95(8)  18_554 1_555   6_655
	O3        Sr1       O5         89.32(10)  18_554 1_555   1_555
	O3        Sr1       O2         120.05(9)  18_554 1_555   9_555
	O3        Sr1       O2         60.79(7)  18_554 1_555  11_555
	O3        Sr1       O2         60.79(7)  18_554 1_555   1_555
	O3        Sr1       O2         120.05(9)  18_554 1_555  10_555
	O3        Sr2       O3         176.67(15)   9_556 1_555   1_555
	O5        Sr2       O3         91.67(9)  21_555 1_555   9_556
	O5        Sr2       O3         91.67(9)  21_555 1_555   1_555
	O4        Sr2       O5         60.48(8)   8_655 1_555  21_555
	O4        Sr2       O3         121.24(8)   8_655 1_555   9_556
	O4        Sr2       O3         60.66(6)   8_655 1_555   1_555
	O4        Sr2       O4         60.60(10)   6_655 1_555   8_655
	O4        Sr2       O5         60.48(8)   6_655 1_555  21_555
	O4        Sr2       O3         60.66(6)   6_655 1_555   9_556
	O4        Sr2       O3         121.24(8)   6_655 1_555   1_555
	O4        Sr2       O4         90.30(6)   5_656 1_555   6_655
	O4        Sr2       O4         120.95(15)   5_656 1_555   8_655
	O4        Sr2       O5         60.48(8)   5_656 1_555  21_555
	O4        Sr2       O3         60.66(6)   5_656 1_555   9_556
	O4        Sr2       O3         121.24(8)   5_656 1_555   1_555
	O4        Sr2       O4         60.60(10)   7_656 1_555   5_656
	O4        Sr2       O4         120.95(15)   7_656 1_555   6_655
	O4        Sr2       O4         90.30(6)   7_656 1_555   8_655
	O4        Sr2       O5         60.48(8)   7_656 1_555  21_555
	O4        Sr2       O3         121.24(8)   7_656 1_555   9_556
	O4        Sr2       O3         60.66(6)   7_656 1_555   1_555
	O1        Sr2       O4         119.52(8)   1_555 1_555   7_656
	O1        Sr2       O4         119.52(8)   1_555 1_555   5_656
	O1        Sr2       O4         119.52(8)   1_555 1_555   6_655
	O1        Sr2       O4         119.52(8)   1_555 1_555   8_655
	O1        Sr2       O5         180.000(4)   1_555 1_555  21_555
	O1        Sr2       O3         88.33(9)   1_555 1_555   9_556
	O1        Sr2       O3         88.33(9)   1_555 1_555   1_555
	O2        Sr2       O1         59.44(7)   9_556 1_555   1_555
	O2        Sr2       O4         88.97(4)   9_556 1_555   7_656
	O2        Sr2       O4         60.11(7)   9_556 1_555   5_656
	O2        Sr2       O4         121.27(7)   9_556 1_555   6_655
	O2        Sr2       O4         178.08(11)   9_556 1_555   8_655
	O2        Sr2       O5         120.56(7)   9_556 1_555  21_555
	O2        Sr2       O3         60.62(6)   9_556 1_555   9_556
	O2        Sr2       O3         117.46(9)   9_556 1_555   1_555
	O2        Sr2       O2         56.86(10)  11_556 1_555   9_556
	O2        Sr2       O1         59.44(7)  11_556 1_555   1_555
	O2        Sr2       O4         60.11(7)  11_556 1_555   7_656
	O2        Sr2       O4         88.97(4)  11_556 1_555   5_656
	O2        Sr2       O4         178.08(11)  11_556 1_555   6_655
	O2        Sr2       O4         121.27(7)  11_556 1_555   8_655
	O2        Sr2       O5         120.56(7)  11_556 1_555  21_555
	O2        Sr2       O3         117.46(9)  11_556 1_555   9_556
	O2        Sr2       O3         60.62(6)  11_556 1_555   1_555
	O2        Sr2       O2         91.70(10)   1_555 1_555  11_556
	O2        Sr2       O2         118.88(14)   1_555 1_555   9_556
	O2        Sr2       O1         59.44(7)   1_555 1_555   1_555
	O2        Sr2       O4         121.27(7)   1_555 1_555   7_656
	O2        Sr2       O4         178.08(11)   1_555 1_555   5_656
	O2        Sr2       O4         88.97(4)   1_555 1_555   6_655
	O2        Sr2       O4         60.11(7)   1_555 1_555   8_655
	O2        Sr2       O5         120.56(7)   1_555 1_555  21_555
	O2        Sr2       O3         117.46(9)   1_555 1_555   9_556
	O2        Sr2       O3         60.62(6)   1_555 1_555   1_555
	O2        Sr2       O2         56.86(10)  10_555 1_555   1_555
	O2        Sr2       O2         118.88(14)  10_555 1_555  11_556
	O2        Sr2       O2         91.70(10)  10_555 1_555   9_556
	O2        Sr2       O1         59.44(7)  10_555 1_555   1_555
	O2        Sr2       O4         178.08(11)  10_555 1_555   7_656
	O2        Sr2       O4         121.27(7)  10_555 1_555   5_656
	O2        Sr2       O4         60.11(7)  10_555 1_555   6_655
	O2        Sr2       O4         88.97(4)  10_555 1_555   8_655
	O2        Sr2       O5         120.56(7)  10_555 1_555  21_555
	O2        Sr2       O3         60.62(6)  10_555 1_555   9_556
	O2        Sr2       O3         117.46(9)  10_555 1_555   1_555
	O2        Fe1       O2         177.6(2)  10_555 1_555   4_555
	O2        Fe1       O2         89.976(9)   1_555 1_555  10_555
	O2        Fe1       O2         89.976(9)   1_555 1_555   4_555
	O2        Fe1       O2         177.6(2)   2_555 1_555   1_555
	O2        Fe1       O2         89.976(9)   2_555 1_555  10_555
	O2        Fe1       O2         89.976(9)   2_555 1_555   4_555
	O1        Fe1       O2         91.18(13)   1_555 1_555   2_555
	O1        Fe1       O2         91.18(13)   1_555 1_555   1_555
	O1        Fe1       O2         91.18(13)   1_555 1_555  10_555
	O1        Fe1       O2         91.18(13)   1_555 1_555   4_555
	O4        Fe2       O4         180.000(4)  14_565 1_555   8_655
	O3        Fe2       O4         90.0000(13)  18_554 1_555  14_565
	O3        Fe2       O4         90.0000(13)  18_554 1_555   8_655
	O3        Fe2       O3         180.000(2)   1_555 1_555  18_554
	O3        Fe2       O4         90.0000(13)   1_555 1_555  14_565
	O3        Fe2       O4         90.0000(13)   1_555 1_555   8_655
	O2        Fe2       O3         89.73(15)   1_555 1_555   1_555
	O2        Fe2       O3         90.27(15)   1_555 1_555  18_554
	O2        Fe2       O4         90.0000(12)   1_555 1_555  14_565
	O2        Fe2       O4         90.0000(12)   1_555 1_555   8_655
	O2        Fe2       O2         180.000(2)  21_555 1_555   1_555
	O2        Fe2       O3         90.27(15)  21_555 1_555   1_555
	O2        Fe2       O3         89.73(15)  21_555 1_555  18_554
	O2        Fe2       O4         90.0000(12)  21_555 1_555  14_565
	O2        Fe2       O4         90.0000(12)  21_555 1_555   8_655
	O5        Fe3       O5         180.000    1_555 1_555  21_555
	O4        Fe3       O5         90.0000(12)  10_555 1_555   1_555
	O4        Fe3       O5         90.0000(12)  10_555 1_555  21_555
	O4        Fe3       O4         180.000(3)   8_655 1_555  10_555
	O4        Fe3       O5         90.0000(12)   8_655 1_555   1_555
	O4        Fe3       O5         90.0000(12)   8_655 1_555  21_555
	O4        Fe3       O4         90.000(2)   6_655 1_555   8_655
	O4        Fe3       O4         90.0000000(5)   6_655 1_555  10_555
	O4        Fe3       O5         90.0000(12)   6_655 1_555   1_555
	O4        Fe3       O5         90.0000(12)   6_655 1_555  21_555
	O4        Fe3       O4         180.000(3)  12_555 1_555   6_655
	O4        Fe3       O4         90.0000000(5)  12_555 1_555   8_655
	O4        Fe3       O4         90.000(2)  12_555 1_555  10_555
	O4        Fe3       O5         90.0000(12)  12_555 1_555   1_555
	O4        Fe3       O5         90.0000(12)  12_555 1_555  21_555
	Fe1       O1        Fe1        180.000    3_556 1_555   1_555
	O2        O1        Fe1        136.82(5)   1_555 1_555   3_556
	O2        O1        Fe1        43.18(5)   1_555 1_555   1_555
	O2        O1        O2         57.87(6)   4_555 1_555   1_555
	O2        O1        Fe1        136.82(5)   4_555 1_555   3_556
	O2        O1        Fe1        43.18(5)   4_555 1_555   1_555
	O2        O1        O2         122.13(6)   5_556 1_555   4_555
	O2        O1        O2         180.000(2)   5_556 1_555   1_555
	O2        O1        Fe1        43.18(5)   5_556 1_555   3_556
	O2        O1        Fe1        136.82(5)   5_556 1_555   1_555
	O2        O1        O2         57.87(6)   3_556 1_555   5_556
	O2        O1        O2         93.64(11)   3_556 1_555   4_555
	O2        O1        O2         122.13(6)   3_556 1_555   1_555
	O2        O1        Fe1        43.18(5)   3_556 1_555   3_556
	O2        O1        Fe1        136.82(5)   3_556 1_555   1_555
	O2        O1        O2         180.000(2)  10_555 1_555   3_556
	O2        O1        O2         122.13(6)  10_555 1_555   5_556
	O2        O1        O2         86.36(11)  10_555 1_555   4_555
	O2        O1        O2         57.87(6)  10_555 1_555   1_555
	O2        O1        Fe1        136.82(5)  10_555 1_555   3_556
	O2        O1        Fe1        43.18(5)  10_555 1_555   1_555
	O2        O1        O2         93.64(11)   9_556 1_555  10_555
	O2        O1        O2         86.36(11)   9_556 1_555   3_556
	O2        O1        O2         57.87(6)   9_556 1_555   5_556
	O2        O1        O2         180.000(2)   9_556 1_555   4_555
	O2        O1        O2         122.13(6)   9_556 1_555   1_555
	O2        O1        Fe1        43.18(5)   9_556 1_555   3_556
	O2        O1        Fe1        136.82(5)   9_556 1_555   1_555
	O2        O1        O2         122.13(6)   2_555 1_555   9_556
	O2        O1        O2         57.87(6)   2_555 1_555  10_555
	O2        O1        O2         122.13(6)   2_555 1_555   3_556
	O2        O1        O2         93.64(11)   2_555 1_555   5_556
	O2        O1        O2         57.87(6)   2_555 1_555   4_555
	O2        O1        O2         86.36(11)   2_555 1_555   1_555
	O2        O1        Fe1        136.82(5)   2_555 1_555   3_556
	O2        O1        Fe1        43.18(5)   2_555 1_555   1_555
	O2        O1        O2         180.000(2)  11_556 1_555   2_555
	O2        O1        O2         57.87(6)  11_556 1_555   9_556
	O2        O1        O2         122.13(6)  11_556 1_555  10_555
	O2        O1        O2         57.87(6)  11_556 1_555   3_556
	O2        O1        O2         86.36(11)  11_556 1_555   5_556
	O2        O1        O2         122.13(6)  11_556 1_555   4_555
	O2        O1        O2         93.64(11)  11_556 1_555   1_555
	O2        O1        Fe1        43.18(5)  11_556 1_555   3_556
	O2        O1        Fe1        136.82(5)  11_556 1_555   1_555
	Sr2       O1        O2         118.94(3)   2_555 1_555  11_556
	Sr2       O1        O2         61.06(3)   2_555 1_555   2_555
	Sr2       O1        O2         118.94(3)   2_555 1_555   9_556
	Sr2       O1        O2         118.94(3)   2_555 1_555  10_555
	Sr2       O1        O2         61.06(3)   2_555 1_555   3_556
	Sr2       O1        O2         61.06(3)   2_555 1_555   5_556
	Sr2       O1        O2         61.06(3)   2_555 1_555   4_555
	Sr2       O1        O2         118.94(3)   2_555 1_555   1_555
	Sr2       O1        Fe1        90.0000(18)   2_555 1_555   3_556
	Sr2       O1        Fe1        90.0000(18)   2_555 1_555   1_555
	Sr2       O1        Sr2        90.0000000(2)   7_556 1_555   2_555
	Sr2       O1        O2         61.06(3)   7_556 1_555  11_556
	Sr2       O1        O2         118.94(3)   7_556 1_555   2_555
	Sr2       O1        O2         118.94(3)   7_556 1_555   9_556
	Sr2       O1        O2         118.94(3)   7_556 1_555  10_555
	Sr2       O1        O2         61.06(3)   7_556 1_555   3_556
	Sr2       O1        O2         118.94(3)   7_556 1_555   5_556
	Sr2       O1        O2         61.06(3)   7_556 1_555   4_555
	Sr2       O1        O2         61.06(3)   7_556 1_555   1_555
	Sr2       O1        Fe1        90.0000(18)   7_556 1_555   3_556
	Sr2       O1        Fe1        90.0000(18)   7_556 1_555   1_555
	Sr2       O1        Sr2        180.000(4)   5_556 1_555   7_556
	Sr2       O1        Sr2        90.0000000(2)   5_556 1_555   2_555
	Sr2       O1        O2         118.94(3)   5_556 1_555  11_556
	Sr2       O1        O2         61.06(3)   5_556 1_555   2_555
	Sr2       O1        O2         61.06(3)   5_556 1_555   9_556
	Sr2       O1        O2         61.06(3)   5_556 1_555  10_555
	Sr2       O1        O2         118.94(3)   5_556 1_555   3_556
	Sr2       O1        O2         61.06(3)   5_556 1_555   5_556
	Sr2       O1        O2         118.94(3)   5_556 1_555   4_555
	Sr2       O1        O2         118.94(3)   5_556 1_555   1_555
	Sr2       O1        Fe1        90.0000(18)   5_556 1_555   3_556
	Sr2       O1        Fe1        90.0000(18)   5_556 1_555   1_555
	Sr2       O1        Sr2        90.0000000(2)   1_555 1_555   5_556
	Sr2       O1        Sr2        90.0000000(2)   1_555 1_555   7_556
	Sr2       O1        Sr2        180.000(4)   1_555 1_555   2_555
	Sr2       O1        O2         61.06(3)   1_555 1_555  11_556
	Sr2       O1        O2         118.94(3)   1_555 1_555   2_555
	Sr2       O1        O2         61.06(3)   1_555 1_555   9_556
	Sr2       O1        O2         61.06(3)   1_555 1_555  10_555
	Sr2       O1        O2         118.94(3)   1_555 1_555   3_556
	Sr2       O1        O2         118.94(3)   1_555 1_555   5_556
	Sr2       O1        O2         118.94(3)   1_555 1_555   4_555
	Sr2       O1        O2         61.06(3)   1_555 1_555   1_555
	Sr2       O1        Fe1        90.0000(18)   1_555 1_555   3_556
	Sr2       O1        Fe1        90.0000(18)   1_555 1_555   1_555
	Fe2       O2        Fe1        176.62(10)   1_555 1_555   1_555
	O2        O2        Fe2        134.9578(10)   4_555 1_555   1_555
	O2        O2        Fe1        45.012(5)   4_555 1_555   1_555
	O2        O2        O2         90.000    10_555 1_555   4_555
	O2        O2        Fe2        134.9578(10)  10_555 1_555   1_555
	O2        O2        Fe1        45.012(5)  10_555 1_555   1_555
	Sr1       O2        O2         122.04(8)   7_555 1_555  10_555
	Sr1       O2        O2         60.37(5)   7_555 1_555   4_555
	Sr1       O2        Fe2        90.05(9)   7_555 1_555   1_555
	Sr1       O2        Fe1        92.27(11)   7_555 1_555   1_555
	Sr1       O2        Sr1        92.89(10)   1_555 1_555   7_555
	Sr1       O2        O2         60.37(5)   1_555 1_555  10_555
	Sr1       O2        O2         122.04(8)   1_555 1_555   4_555
	Sr1       O2        Fe2        90.05(9)   1_555 1_555   1_555
	Sr1       O2        Fe1        92.27(11)   1_555 1_555   1_555
	O1        O2        Sr1        121.30(7)   1_555 1_555   1_555
	O1        O2        Sr1        121.30(7)   1_555 1_555   7_555
	O1        O2        O2         61.06(3)   1_555 1_555  10_555
	O1        O2        O2         61.06(3)   1_555 1_555   4_555
	O1        O2        Fe2        130.98(12)   1_555 1_555   1_555
	O1        O2        Fe1        45.64(11)   1_555 1_555   1_555
	O3        O2        O1         86.63(10)   1_555 1_555   1_555
	O3        O2        Sr1        118.84(9)   1_555 1_555   1_555
	O3        O2        Sr1        118.84(9)   1_555 1_555   7_555
	O3        O2        O2         119.10(5)   1_555 1_555  10_555
	O3        O2        O2         119.10(5)   1_555 1_555   4_555
	O3        O2        Fe2        44.35(8)   1_555 1_555   1_555
	O3        O2        Fe1        132.27(17)   1_555 1_555   1_555
	O4        O2        O3         59.10(7)   8_655 1_555   1_555
	O4        O2        O1         118.09(7)   8_655 1_555   1_555
	O4        O2        Sr1        59.75(7)   8_655 1_555   1_555
	O4        O2        Sr1        120.34(10)   8_655 1_555   7_555
	O4        O2        O2         90.87(6)   8_655 1_555  10_555
	O4        O2        O2         178.19(4)   8_655 1_555   4_555
	O4        O2        Fe2        44.10(6)   8_655 1_555   1_555
	O4        O2        Fe1        135.79(6)   8_655 1_555   1_555
	O4        O2        O4         88.21(12)  14_565 1_555   8_655
	O4        O2        O3         59.10(7)  14_565 1_555   1_555
	O4        O2        O1         118.09(7)  14_565 1_555   1_555
	O4        O2        Sr1        120.34(10)  14_565 1_555   1_555
	O4        O2        Sr1        59.75(7)  14_565 1_555   7_555
	O4        O2        O2         178.19(4)  14_565 1_555  10_555
	O4        O2        O2         90.87(6)  14_565 1_555   4_555
	O4        O2        Fe2        44.10(6)  14_565 1_555   1_555
	O4        O2        Fe1        135.79(6)  14_565 1_555   1_555
	O3        O2        O4         58.95(7)  18_554 1_555  14_565
	O3        O2        O4         58.95(7)  18_554 1_555   8_655
	O3        O2        O3         88.44(8)  18_554 1_555   1_555
	O3        O2        O1         175.07(12)  18_554 1_555   1_555
	O3        O2        Sr1        61.40(6)  18_554 1_555   1_555
	O3        O2        Sr1        61.40(6)  18_554 1_555   7_555
	O3        O2        O2         121.76(5)  18_554 1_555  10_555
	O3        O2        O2         121.76(5)  18_554 1_555   4_555
	O3        O2        Fe2        44.09(8)  18_554 1_555   1_555
	O3        O2        Fe1        139.29(17)  18_554 1_555   1_555
	Sr2       O2        O3         117.52(9)   7_556 1_555  18_554
	Sr2       O2        O4         58.62(7)   7_556 1_555  14_565
	Sr2       O2        O4         116.63(10)   7_556 1_555   8_655
	Sr2       O2        O3         57.54(6)   7_556 1_555   1_555
	Sr2       O2        O1         59.50(7)   7_556 1_555   1_555
	Sr2       O2        Sr1        176.38(7)   7_556 1_555   1_555
	Sr2       O2        Sr1        89.37(5)   7_556 1_555   7_555
	Sr2       O2        O2         120.56(7)   7_556 1_555  10_555
	Sr2       O2        O2         61.57(5)   7_556 1_555   4_555
	Sr2       O2        Fe2        87.11(8)   7_556 1_555   1_555
	Sr2       O2        Fe1        90.47(11)   7_556 1_555   1_555
	Sr2       O2        Sr2        88.24(10)   1_555 1_555   7_556
	Sr2       O2        O3         117.52(9)   1_555 1_555  18_554
	Sr2       O2        O4         116.63(10)   1_555 1_555  14_565
	Sr2       O2        O4         58.62(7)   1_555 1_555   8_655
	Sr2       O2        O3         57.54(6)   1_555 1_555   1_555
	Sr2       O2        O1         59.50(7)   1_555 1_555   1_555
	Sr2       O2        Sr1        89.37(5)   1_555 1_555   1_555
	Sr2       O2        Sr1        176.38(7)   1_555 1_555   7_555
	Sr2       O2        O2         61.57(5)   1_555 1_555  10_555
	Sr2       O2        O2         120.56(7)   1_555 1_555   4_555
	Sr2       O2        Fe2        87.11(8)   1_555 1_555   1_555
	Sr2       O2        Fe1        90.47(11)   1_555 1_555   1_555
	Fe2       O3        Fe2        175.06(5)  11_556 1_555   1_555
	Sr2       O3        Fe2        91.69(9)   1_555 1_555  11_556
	Sr2       O3        Fe2        91.69(9)   1_555 1_555   1_555
	Sr2       O3        Sr2        93.33(19)   7_556 1_555   1_555
	Sr2       O3        Fe2        91.69(9)   7_556 1_555  11_556
	Sr2       O3        Fe2        91.69(9)   7_556 1_555   1_555
	O4        O3        Sr2        60.51(6)  14_565 1_555   7_556
	O4        O3        Sr2        122.29(12)  14_565 1_555   1_555
	O4        O3        Fe2        134.90(4)  14_565 1_555  11_556
	O4        O3        Fe2        44.88(4)  14_565 1_555   1_555
	O4        O3        O4         89.77(9)   8_655 1_555  14_565
	O4        O3        Sr2        122.29(12)   8_655 1_555   7_556
	O4        O3        Sr2        60.51(6)   8_655 1_555   1_555
	O4        O3        Fe2        134.90(4)   8_655 1_555  11_556
	O4        O3        Fe2        44.88(4)   8_655 1_555   1_555
	O4        O3        O4         90.13(9)   7_656 1_555   8_655
	O4        O3        O4         176.50(3)   7_656 1_555  14_565
	O4        O3        Sr2        122.29(12)   7_656 1_555   7_556
	O4        O3        Sr2        60.51(6)   7_656 1_555   1_555
	O4        O3        Fe2        44.88(4)   7_656 1_555  11_556
	O4        O3        Fe2        134.90(4)   7_656 1_555   1_555
	O4        O3        O4         89.77(9)  13_566 1_555   7_656
	O4        O3        O4         176.50(3)  13_566 1_555   8_655
	O4        O3        O4         90.13(9)  13_566 1_555  14_565
	O4        O3        Sr2        60.51(6)  13_566 1_555   7_556
	O4        O3        Sr2        122.29(12)  13_566 1_555   1_555
	O4        O3        Fe2        44.88(4)  13_566 1_555  11_556
	O4        O3        Fe2        134.90(4)  13_566 1_555   1_555
	O2        O3        O4         60.47(6)  11_556 1_555  13_566
	O2        O3        O4         60.47(6)  11_556 1_555   7_656
	O2        O3        O4         122.34(12)  11_556 1_555   8_655
	O2        O3        O4         122.34(12)  11_556 1_555  14_565
	O2        O3        Sr2        61.84(9)  11_556 1_555   7_556
	O2        O3        Sr2        61.84(9)  11_556 1_555   1_555
	O2        O3        Fe2        45.92(9)  11_556 1_555  11_556
	O2        O3        Fe2        139.0(2)  11_556 1_555   1_555
	O2        O3        O2         93.10(17)   1_555 1_555  11_556
	O2        O3        O4         122.34(12)   1_555 1_555  13_566
	O2        O3        O4         122.34(12)   1_555 1_555   7_656
	O2        O3        O4         60.47(6)   1_555 1_555   8_655
	O2        O3        O4         60.47(6)   1_555 1_555  14_565
	O2        O3        Sr2        61.84(9)   1_555 1_555   7_556
	O2        O3        Sr2        61.84(9)   1_555 1_555   1_555
	O2        O3        Fe2        139.0(2)   1_555 1_555  11_556
	O2        O3        Fe2        45.92(9)   1_555 1_555   1_555
	O2        O3        O2         91.56(8)  21_555 1_555   1_555
	O2        O3        O2         175.34(15)  21_555 1_555  11_556
	O2        O3        O4         116.74(12)  21_555 1_555  13_566
	O2        O3        O4         116.74(12)  21_555 1_555   7_656
	O2        O3        O4         60.31(6)  21_555 1_555   8_655
	O2        O3        O4         60.31(6)  21_555 1_555  14_565
	O2        O3        Sr2        120.72(5)  21_555 1_555   7_556
	O2        O3        Sr2        120.72(5)  21_555 1_555   1_555
	O2        O3        Fe2        129.4(2)  21_555 1_555  11_556
	O2        O3        Fe2        45.64(9)  21_555 1_555   1_555
	O2        O3        O2         83.78(17)  18_555 1_555  21_555
	O2        O3        O2         175.34(15)  18_555 1_555   1_555
	O2        O3        O2         91.56(8)  18_555 1_555  11_556
	O2        O3        O4         60.31(6)  18_555 1_555  13_566
	O2        O3        O4         60.31(6)  18_555 1_555   7_656
	O2        O3        O4         116.74(12)  18_555 1_555   8_655
	O2        O3        O4         116.74(12)  18_555 1_555  14_565
	O2        O3        Sr2        120.72(5)  18_555 1_555   7_556
	O2        O3        Sr2        120.72(5)  18_555 1_555   1_555
	O2        O3        Fe2        45.64(9)  18_555 1_555  11_556
	O2        O3        Fe2        129.4(2)  18_555 1_555   1_555
	Sr1       O3        O2         57.82(9)  18_555 1_555  18_555
	Sr1       O3        O2         57.82(9)  18_555 1_555  21_555
	Sr1       O3        O2         119.47(5)  18_555 1_555   1_555
	Sr1       O3        O2         119.47(5)  18_555 1_555  11_556
	Sr1       O3        O4         59.01(6)  18_555 1_555  13_566
	Sr1       O3        O4         118.11(12)  18_555 1_555   7_656
	Sr1       O3        O4         118.11(12)  18_555 1_555   8_655
	Sr1       O3        O4         59.01(6)  18_555 1_555  14_565
	Sr1       O3        Sr2        89.01(10)  18_555 1_555   7_556
	Sr1       O3        Sr2        177.65(10)  18_555 1_555   1_555
	Sr1       O3        Fe2        88.23(9)  18_555 1_555  11_556
	Sr1       O3        Fe2        88.23(9)  18_555 1_555   1_555
	Sr1       O3        Sr1        88.64(19)  21_555 1_555  18_555
	Sr1       O3        O2         57.82(9)  21_555 1_555  18_555
	Sr1       O3        O2         57.82(9)  21_555 1_555  21_555
	Sr1       O3        O2         119.47(5)  21_555 1_555   1_555
	Sr1       O3        O2         119.47(5)  21_555 1_555  11_556
	Sr1       O3        O4         118.11(12)  21_555 1_555  13_566
	Sr1       O3        O4         59.01(6)  21_555 1_555   7_656
	Sr1       O3        O4         59.01(6)  21_555 1_555   8_655
	Sr1       O3        O4         118.11(12)  21_555 1_555  14_565
	Sr1       O3        Sr2        177.65(10)  21_555 1_555   7_556
	Sr1       O3        Sr2        89.01(10)  21_555 1_555   1_555
	Sr1       O3        Fe2        88.23(9)  21_555 1_555  11_556
	Sr1       O3        Fe2        88.23(9)  21_555 1_555   1_555
	Fe3       O4        Fe2        180.000(3)   6_565 1_555  10_565
	Sr1       O4        Fe3        89.43(8)  18_555 1_555   6_565
	Sr1       O4        Fe2        90.57(8)  18_555 1_555  10_565
	Sr1       O4        Sr1        178.85(16)   5_565 1_555  18_555
	Sr1       O4        Fe3        89.43(8)   5_565 1_555   6_565
	Sr1       O4        Fe2        90.57(8)   5_565 1_555  10_565
	Sr2       O4        Sr1        90.37(5)   5_566 1_555   5_565
	Sr2       O4        Sr1        89.62(5)   5_566 1_555  18_555
	Sr2       O4        Fe3        89.52(8)   5_566 1_555   6_565
	Sr2       O4        Fe2        90.48(8)   5_566 1_555  10_565
	Sr2       O4        Sr2        179.05(15)  18_554 1_555   5_566
	Sr2       O4        Sr1        89.62(5)  18_554 1_555   5_565
	Sr2       O4        Sr1        90.37(5)  18_554 1_555  18_555
	Sr2       O4        Fe3        89.52(8)  18_554 1_555   6_565
	Sr2       O4        Fe2        90.48(8)  18_554 1_555  10_565
	O3        O4        Sr2        58.83(8)  19_555 1_555  18_554
	O3        O4        Sr2        121.96(12)  19_555 1_555   5_566
	O3        O4        Sr1        61.71(8)  19_555 1_555   5_565
	O3        O4        Sr1        119.21(12)  19_555 1_555  18_555
	O3        O4        Fe3        134.88(4)  19_555 1_555   6_565
	O3        O4        Fe2        45.12(4)  19_555 1_555  10_565
	O3        O4        O3         90.23(9)   9_566 1_555  19_555
	O3        O4        Sr2        121.96(12)   9_566 1_555  18_554
	O3        O4        Sr2        58.83(8)   9_566 1_555   5_566
	O3        O4        Sr1        119.21(12)   9_566 1_555   5_565
	O3        O4        Sr1        61.71(8)   9_566 1_555  18_555
	O3        O4        Fe3        134.88(4)   9_566 1_555   6_565
	O3        O4        Fe2        45.12(4)   9_566 1_555  10_565
	O5        O4        O3         90.091(4)  17_455 1_555   9_566
	O5        O4        O3         178.23(6)  17_455 1_555  19_555
	O5        O4        Sr2        119.59(8)  17_455 1_555  18_554
	O5        O4        Sr2        59.63(6)  17_455 1_555   5_566
	O5        O4        Sr1        119.55(8)  17_455 1_555   5_565
	O5        O4        Sr1        59.51(7)  17_455 1_555  18_555
	O5        O4        Fe3        44.82(4)  17_455 1_555   6_565
	O5        O4        Fe2        135.18(4)  17_455 1_555  10_565
	O5        O4        O5         89.64(8)   5_565 1_555  17_455
	O5        O4        O3         178.23(6)   5_565 1_555   9_566
	O5        O4        O3         90.091(4)   5_565 1_555  19_555
	O5        O4        Sr2        59.63(6)   5_565 1_555  18_554
	O5        O4        Sr2        119.59(8)   5_565 1_555   5_566
	O5        O4        Sr1        59.51(7)   5_565 1_555   5_565
	O5        O4        Sr1        119.55(8)   5_565 1_555  18_555
	O5        O4        Fe3        44.82(4)   5_565 1_555   6_565
	O5        O4        Fe2        135.18(4)   5_565 1_555  10_565
	O4        O4        O5         59.90(2)   4_555 1_555   5_565
	O4        O4        O5         59.90(2)   4_555 1_555  17_455
	O4        O4        O3         118.52(8)   4_555 1_555   9_566
	O4        O4        O3         121.37(8)   4_555 1_555  19_555
	O4        O4        Sr2        119.52(8)   4_555 1_555  18_554
	O4        O4        Sr2        59.70(5)   4_555 1_555   5_566
	O4        O4        Sr1        59.66(5)   4_555 1_555   5_565
	O4        O4        Sr1        119.40(8)   4_555 1_555  18_555
	O4        O4        Fe3        45.0000(12)   4_555 1_555   6_565
	O4        O4        Fe2        135.0000(12)   4_555 1_555  10_565
	O4        O4        O4         90.000    14_565 1_555   4_555
	O4        O4        O5         59.90(2)  14_565 1_555   5_565
	O4        O4        O5         59.90(2)  14_565 1_555  17_455
	O4        O4        O3         121.37(8)  14_565 1_555   9_566
	O4        O4        O3         118.52(8)  14_565 1_555  19_555
	O4        O4        Sr2        59.70(5)  14_565 1_555  18_554
	O4        O4        Sr2        119.52(8)  14_565 1_555   5_566
	O4        O4        Sr1        119.40(8)  14_565 1_555   5_565
	O4        O4        Sr1        59.66(5)  14_565 1_555  18_555
	O4        O4        Fe3        45.0000(12)  14_565 1_555   6_565
	O4        O4        Fe2        135.0000(12)  14_565 1_555  10_565
	O2        O4        O4         178.19(4)  10_565 1_555  14_565
	O2        O4        O4         89.13(6)  10_565 1_555   4_555
	O2        O4        O5         118.31(5)  10_565 1_555   5_565
	O2        O4        O5         120.87(5)  10_565 1_555  17_455
	O2        O4        O3         60.43(10)  10_565 1_555   9_566
	O2        O4        O3         60.74(10)  10_565 1_555  19_555
	O2        O4        Sr2        119.49(9)  10_565 1_555  18_554
	O2        O4        Sr2        61.27(8)  10_565 1_555   5_566
	O2        O4        Sr1        58.80(8)  10_565 1_555   5_565
	O2        O4        Sr1        122.13(9)  10_565 1_555  18_555
	O2        O4        Fe3        134.10(6)  10_565 1_555   6_565
	O2        O4        Fe2        45.90(6)  10_565 1_555  10_565
	O2        O4        O2         91.79(12)  19_555 1_555  10_565
	O2        O4        O4         89.13(6)  19_555 1_555  14_565
	O2        O4        O4         178.19(4)  19_555 1_555   4_555
	O2        O4        O5         120.87(5)  19_555 1_555   5_565
	O2        O4        O5         118.31(5)  19_555 1_555  17_455
	O2        O4        O3         60.74(10)  19_555 1_555   9_566
	O2        O4        O3         60.43(10)  19_555 1_555  19_555
	O2        O4        Sr2        61.27(8)  19_555 1_555  18_554
	O2        O4        Sr2        119.49(9)  19_555 1_555   5_566
	O2        O4        Sr1        122.13(9)  19_555 1_555   5_565
	O2        O4        Sr1        58.80(8)  19_555 1_555  18_555
	O2        O4        Fe3        134.10(6)  19_555 1_555   6_565
	O2        O4        Fe2        45.90(6)  19_555 1_555  10_565
	Fe3       O5        Fe3        180.000    3_655 1_555   1_555
	Sr1       O5        Fe3        90.000     1_555 1_555   3_655
	Sr1       O5        Fe3        90.000     1_555 1_555   1_555
	Sr1       O5        Sr1        180.000    2_655 1_555   1_555
	Sr1       O5        Fe3        90.000     2_655 1_555   3_655
	Sr1       O5        Fe3        90.000     2_655 1_555   1_555
	Sr2       O5        Sr1        90.0000(12)  23_545 1_555   2_655
	Sr2       O5        Sr1        90.0000(12)  23_545 1_555   1_555
	Sr2       O5        Fe3        90.000    23_545 1_555   3_655
	Sr2       O5        Fe3        90.000    23_545 1_555   1_555
	Sr2       O5        Sr2        180.000(2)  21_555 1_555  23_545
	Sr2       O5        Sr1        90.0000(12)  21_555 1_555   2_655
	Sr2       O5        Sr1        90.0000(12)  21_555 1_555   1_555
	Sr2       O5        Fe3        90.000    21_555 1_555   3_655
	Sr2       O5        Fe3        90.000    21_555 1_555   1_555
	O4        O5        Sr2        120.10(2)   6_655 1_555  21_555
	O4        O5        Sr2        59.90(2)   6_655 1_555  23_545
	O4        O5        Sr1        120.10(2)   6_655 1_555   2_655
	O4        O5        Sr1        59.90(2)   6_655 1_555   1_555
	O4        O5        Fe3        134.82(4)   6_655 1_555   3_655
	O4        O5        Fe3        45.18(4)   6_655 1_555   1_555
	O4        O5        O4         60.21(5)   8_655 1_555   6_655
	O4        O5        Sr2        59.90(2)   8_655 1_555  21_555
	O4        O5        Sr2        120.10(2)   8_655 1_555  23_545
	O4        O5        Sr1        120.10(2)   8_655 1_555   2_655
	O4        O5        Sr1        59.90(2)   8_655 1_555   1_555
	O4        O5        Fe3        134.82(4)   8_655 1_555   3_655
	O4        O5        Fe3        45.18(4)   8_655 1_555   1_555
	O4        O5        O4         119.79(5)  11_555 1_555   8_655
	O4        O5        O4         180.000(2)  11_555 1_555   6_655
	O4        O5        Sr2        59.90(2)  11_555 1_555  21_555
	O4        O5        Sr2        120.10(2)  11_555 1_555  23_545
	O4        O5        Sr1        59.90(2)  11_555 1_555   2_655
	O4        O5        Sr1        120.10(2)  11_555 1_555   1_555
	O4        O5        Fe3        45.18(4)  11_555 1_555   3_655
	O4        O5        Fe3        134.82(4)  11_555 1_555   1_555
	O4        O5        O4         119.79(5)  10_555 1_555  11_555
	O4        O5        O4         90.36(8)  10_555 1_555   8_655
	O4        O5        O4         60.21(5)  10_555 1_555   6_655
	O4        O5        Sr2        120.10(2)  10_555 1_555  21_555
	O4        O5        Sr2        59.90(2)  10_555 1_555  23_545
	O4        O5        Sr1        59.90(2)  10_555 1_555   2_655
	O4        O5        Sr1        120.10(2)  10_555 1_555   1_555
	O4        O5        Fe3        134.82(4)  10_555 1_555   3_655
	O4        O5        Fe3        45.18(4)  10_555 1_555   1_555
	O4        O5        O4         180.000(2)   7_655 1_555  10_555
	O4        O5        O4         60.21(5)   7_655 1_555  11_555
	O4        O5        O4         89.64(8)   7_655 1_555   8_655
	O4        O5        O4         119.79(5)   7_655 1_555   6_655
	O4        O5        Sr2        59.90(2)   7_655 1_555  21_555
	O4        O5        Sr2        120.10(2)   7_655 1_555  23_545
	O4        O5        Sr1        120.10(2)   7_655 1_555   2_655
	O4        O5        Sr1        59.90(2)   7_655 1_555   1_555
	O4        O5        Fe3        45.18(4)   7_655 1_555   3_655
	O4        O5        Fe3        134.82(4)   7_655 1_555   1_555
	O4        O5        O4         90.36(8)   9_555 1_555   7_655
	O4        O5        O4         89.64(8)   9_555 1_555  10_555
	O4        O5        O4         60.21(5)   9_555 1_555  11_555
	O4        O5        O4         180.000(2)   9_555 1_555   8_655
	O4        O5        O4         119.79(5)   9_555 1_555   6_655
	O4        O5        Sr2        120.10(2)   9_555 1_555  21_555
	O4        O5        Sr2        59.90(2)   9_555 1_555  23_545
	O4        O5        Sr1        59.90(2)   9_555 1_555   2_655
	O4        O5        Sr1        120.10(2)   9_555 1_555   1_555
	O4        O5        Fe3        45.18(4)   9_555 1_555   3_655
	O4        O5        Fe3        134.82(4)   9_555 1_555   1_555
	O4        O5        O4         119.79(5)  12_555 1_555   9_555
	O4        O5        O4         119.79(5)  12_555 1_555   7_655
	O4        O5        O4         60.21(5)  12_555 1_555  10_555
	O4        O5        O4         89.64(8)  12_555 1_555  11_555
	O4        O5        O4         60.21(5)  12_555 1_555   8_655
	O4        O5        O4         90.36(8)  12_555 1_555   6_655
	O4        O5        Sr2        59.90(2)  12_555 1_555  21_555
	O4        O5        Sr2        120.10(2)  12_555 1_555  23_545
	O4        O5        Sr1        59.90(2)  12_555 1_555   2_655
	O4        O5        Sr1        120.10(2)  12_555 1_555   1_555
	O4        O5        Fe3        134.82(4)  12_555 1_555   3_655
	O4        O5        Fe3        45.18(4)  12_555 1_555   1_555
	O4        O5        O4         180.000(2)   5_655 1_555  12_555
	O4        O5        O4         60.21(5)   5_655 1_555   9_555
	O4        O5        O4         60.21(5)   5_655 1_555   7_655
	O4        O5        O4         119.79(5)   5_655 1_555  10_555
	O4        O5        O4         90.36(8)   5_655 1_555  11_555
	O4        O5        O4         119.79(5)   5_655 1_555   8_655
	O4        O5        O4         89.64(8)   5_655 1_555   6_655
	O4        O5        Sr2        120.10(2)   5_655 1_555  21_555
	O4        O5        Sr2        59.90(2)   5_655 1_555  23_545
	O4        O5        Sr1        120.10(2)   5_655 1_555   2_655
	O4        O5        Sr1        59.90(2)   5_655 1_555   1_555
	O4        O5        Fe3        45.18(4)   5_655 1_555   3_655
	O4        O5        Fe3        134.82(4)   5_655 1_555   1_555
loop_
_pd_block_diffractogram_id	
	POL126531-b_1-TOF.dat_0
	POL126531-b_2-TOF.dat_0
	POL126531-b_3-TOF.dat_0
	POL126531-b_4-TOF.dat_0
	POL126531-b_5-TOF.dat_0
#######	End powder crystal structure	#######


#######	Begin powder diffraction data	#######
data_POL126531-b_1-TOF.dat_0
_pd_block_id	POL126531-b_1-TOF.dat_0
_pd_calc_method	Rietveld
_diffrn_radiation_probe	neutron
_pd_instr_special_details	POLARIS_Diffractometer_at_ISIS
_pd_meas_scan_method	tof
_refine_ls_goodness_of_fit_all	3.05940
_pd_proc_ls_prof_R_factor	0.02920
_pd_proc_ls_prof_wR_factor	0.03413
_pd_proc_ls_prof_wR_expected	0.01116
loop_
	_pd_phase_id
	_pd_phase_block_id
	_pd_phase_mass_%
1	SrFeO2.875_0	100
loop_
	_refln_index_h
	_refln_index_k
	_refln_index_l
	_pd_refln_phase_id
	_refln_d_spacing
	_refln_F_squared_calc
	_refln_F_squared_meas
   0    0    2 1    3.857642     1.970368     2.000265
   0    0    4 1    1.928821    25.689914    25.345966
   0    0    6 1    1.285881     1.003543     1.015174
   1    0    1 1    6.302844     0.023834     0.022760
   1    0    3 1    2.503378     0.342449     0.337041
   1    0    5 1    1.527902     0.042265     0.040153
   1    0    7 1    1.096620     0.566420     0.586549
   1    1    0 1    7.727577     0.022126     0.021454
   1    1    2 1    3.451478     0.072222     0.071003
   1    1    4 1    1.871406     0.155643     0.152584
   1    1    6 1    1.268440     0.000055     0.000055
   2    0    0 1    5.464222     0.014075     0.013787
   2    0    2 1    3.151422     0.079045     0.079219
   2    0    4 1    1.818831     0.069766     0.068201
   2    0    6 1    1.251689     0.025521     0.025799
   2    1    1 1    4.128683     0.062502     0.061812
   2    1    3 1    2.275900     0.119350     0.119916
   2    1    5 1    1.471460     0.007923     0.007852
   2    1    7 1    1.075182     0.090880     0.094916
   2    2    0 1    3.863788     2.920718     2.964500
   2    2    2 1    2.729935    13.657610    13.682355
   2    2    4 1    1.725739     5.517215     5.244949
   2    2    6 1    1.220088    11.948928    12.210691
   3    0    1 1    3.294095     0.024992     0.025068
   3    0    3 1    2.100948     0.003417     0.003369
   3    0    5 1    1.420844     0.040938     0.043119
   3    0    7 1    1.054953     0.002323     0.002455
   3    1    0 1    3.455877     0.021120     0.020754
   3    1    2 1    2.574036     0.114178     0.113750
   3    1    4 1    1.684251     0.039909     0.037888
   3    1    6 1    1.205159     0.153405     0.157180
   3    2    1 1    2.821112     0.150807     0.152684
   3    2    3 1    1.960992     0.254511     0.254290
   3    2    5 1    1.375116     0.038075     0.039607
   3    2    7 1    1.035825     0.252276     0.268945
   3    3    0 1    2.575859     0.019877     0.019812
   3    3    2 1    2.142193     0.000250     0.000247
   3    3    4 1    1.543941     0.122580     0.116160
   3    3    6 1    1.150493     0.049450     0.051491
   4    0    0 1    2.732111     4.979240     4.988853
   4    0    2 1    2.229575    18.675693    18.523804
   4    0    4 1    1.575711    11.603851    11.044751
   4    0    6 1    1.163459    11.858646    12.332938
   4    1    1 1    2.506736     0.248697     0.244760
   4    1    3 1    1.845731     0.019136     0.018814
   4    1    5 1    1.333536     0.538424     0.544829
   4    1    7 1    1.017701     0.000045     0.000048
   4    2    0 1    2.443674     0.112526     0.111792
   4    2    2 1    2.064342     0.096073     0.095455
   4    2    4 1    1.514018     0.305319     0.291697
   4    2    6 1    1.137950     0.049840     0.051843
   4    3    1 1    2.102932     0.012056     0.011887
   4    3    3 1    1.665461     0.248512     0.237240
   4    3    5 1    1.260569     0.044984     0.045409
   4    4    0 1    1.931894    53.144230    52.487511
   4    4    2 1    1.727388     8.277807     7.870979
   4    4    4 1    1.364968    93.067282    96.106489
   4    4    6 1    1.070441     4.444734     4.657407
   5    0    1 1    2.102932     0.241465     0.238088
   5    0    3 1    1.665461     0.006451     0.006158
   5    0    5 1    1.260569     0.615097     0.620907
   5    1    0 1    2.143244     0.183377     0.181319
   5    1    2 1    1.873510     0.028620     0.028047
   5    1    4 1    1.433714     0.276418     0.288357
   5    1    6 1    1.102649     0.108237     0.112141
   5    2    1 1    1.962605     0.000479     0.000479
   5    2    3 1    1.593105     0.019251     0.018406
   5    2    5 1    1.228307     0.026960     0.027479
   5    3    0 1    1.874213     0.010087     0.009884
   5    3    2 1    1.685784     0.131786     0.125077
   5    3    4 1    1.344160     0.155695     0.158301
   5    3    6 1    1.060317     0.000283     0.000298
   5    4    1 1    1.666449     0.122573     0.116971
   5    4    3 1    1.422071     1.277903     1.345202
   5    4    5 1    1.144610     0.094371     0.098217
   5    5    0 1    1.545515     0.002781     0.002636
   5    5    2 1    1.434660     0.295092     0.307531
   5    5    4 1    1.206095     0.026438     0.027086
   6    0    0 1    1.821407     0.069947     0.068441
   6    0    2 1    1.647048     0.000813     0.000781
   6    0    4 1    1.324275     0.154297     0.155921
   6    0    6 1    1.050474     0.001281     0.001357
   6    1    1 1    1.749808     0.037877     0.036144
   6    1    3 1    1.472823     0.106768     0.105638
   6    1    5 1    1.170580     0.000331     0.000343
   6    2    0 1    1.727939     5.263382     5.005056
   6    2    2 1    1.576966    27.572038    26.251764
   6    2    4 1    1.287018     9.905674    10.021618
   6    2    6 1    1.031584    24.071575    25.710602
   6    3    1 1    1.593969     0.119280     0.114068
   6    3    3 1    1.376228     0.164800     0.171559
   6    3    5 1    1.120295     0.054731     0.056874
   6    4    0 1    1.515503     0.000937     0.000894
   6    4    2 1    1.410556     0.359718     0.379716
   6    4    4 1    1.191667     0.052461     0.053905
   6    5    1 1    1.376785     0.000279     0.000291
   6    5    3 1    1.229100     0.011099     0.011308
   6    5    5 1    1.036538     0.027324     0.029120
   6    6    0 1    1.287929     2.346692     2.374353
   6    6    2 1    1.221642    13.634191    13.926918
   6    6    4 1    1.071097     4.424695     4.634361
   7    0    1 1    1.530193     0.000820     0.000779
   7    0    3 1    1.334550     0.010809     0.010941
   7    0    5 1    1.097467     0.017874     0.018510
   7    1    0 1    1.545515     0.011592     0.010991
   7    1    2 1    1.434660     0.000074     0.000078
   7    1    4 1    1.206095     0.127884     0.131015
   7    2    1 1    1.473506     0.195638     0.193403
   7    2    3 1    1.296444     0.268350     0.271611
   7    2    5 1    1.075979     0.091694     0.095715
   7    3    0 1    1.434975     0.023750     0.024743
   7    3    2 1    1.344939     0.034107     0.034705
   7    3    4 1    1.151307     0.033822     0.035219
   7    4    1 1    1.335058     0.000562     0.000569
   7    4    3 1    1.199138     0.011253     0.011540
   7    4    5 1    1.018377     0.007415     0.007943
   7    5    0 1    1.270406     0.002815     0.002842
   7    5    2 1    1.206657     0.041724     0.042742
   7    5    4 1    1.060954     0.006680     0.007040
   7    6    1 1    1.171609     0.136620     0.141674
   7    6    3 1    1.076512     0.263078     0.274521
   7    7    0 1    1.103940     0.000873     0.000905
   7    7    2 1    1.061337     0.051036     0.053774
   8    0    0 1    1.366056    48.290791    49.908599
   8    0    2 1    1.287701     8.536961     8.637420
   8    0    4 1    1.114787    84.661879    87.922041
   8    1    1 1    1.335058     0.090196     0.091311
   8    1    3 1    1.199138     0.734703     0.753484
   8    1    5 1    1.018377     0.029305     0.031395
   8    2    0 1    1.325268     0.093281     0.094266
   8    2    2 1    1.253368     0.436964     0.441559
   8    2    4 1    1.092287     0.307583     0.318627
   8    3    1 1    1.261854     0.096627     0.097531
   8    3    3 1    1.145251     0.036649     0.038145
   8    4    0 1    1.221837     8.031443     8.203418
   8    4    2 1    1.164807    25.933072    26.960551
   8    4    4 1    1.032171    18.595634    19.857569
   8    5    1 1    1.145572     0.515541     0.536600
   8    5    3 1    1.056209     0.045440     0.048000
   8    6    0 1    1.092844     0.232502     0.240830
   8    6    2 1    1.051466     0.083857     0.088775
   8    7    1 1    1.019054     0.005076     0.005438
   9    0    1 1    1.199506     0.079644     0.081675
   9    0    3 1    1.098032     0.898480     0.930439
   9    1    0 1    1.206845     0.026472     0.027118
   9    1    2 1    1.151796     0.566390     0.589805
   9    1    4 1    1.023085     0.009052     0.009690
   9    2    1 1    1.171609     0.055137     0.057177
   9    2    3 1    1.076512     0.009660     0.010080
   9    3    0 1    1.151959     0.099693     0.103815
   9    3    2 1    1.103796     0.001517     0.001572
   9    4    1 1    1.098315     0.713069     0.738444
   9    4    3 1    1.018828     0.017834     0.019104
   9    5    0 1    1.061464     0.430567     0.453637
   9    5    2 1    1.023428     0.063375     0.067843
  10    0    0 1    1.092844     0.028275     0.029288
  10    0    2 1    1.051466     0.190224     0.201381
  10    1    1 1    1.076778     0.011052     0.011531
  10    2    0 1    1.071622     4.292628     4.493889
  10    2    2 1    1.032523    27.187933    29.029223
  10    3    1 1    1.037252     0.048583     0.051762
  10    4    0 1    1.014681     0.169334     0.181458
loop_
	_pd_meas_time_of_flight
	_pd_proc_d_spacing
	_pd_proc_intensity_total
	_pd_proc_ls_weight
	_pd_calc_intensity_total
	_pd_proc_intensity_bkg_calc
 749.025740     1.012500     2.801903   214.489974     2.539295     1.686034 
 752.770870     1.017530     2.986385   205.616534     2.806472     1.686871 
 756.534730     1.022586     3.379115   189.837963     3.126320     1.687712 
 760.317400     1.027666     3.688093   177.152894     3.466768     1.688558 
 764.118990     1.032772     4.093290   163.864959     3.764237     1.689408 
 767.939580     1.037904     4.363786   158.485303     3.936399     1.690263 
 771.779280     1.043061     4.182278   165.989874     3.932344     1.691123 
 775.638170     1.048244     3.991224   177.172654     3.776804     1.691987 
 779.516370     1.053453     3.785611   188.603636     3.547374     1.692856 
 783.413950     1.058687     3.429626   210.117553     3.322582     1.693730 
 787.331020     1.063948     3.375248   216.580659     3.152030     1.694609 
 791.267670     1.069236     3.290839   225.226949     3.054077     1.695492 
 795.224010     1.074549     3.157299   237.300784     3.024862     1.696380 
 799.200130     1.079890     3.324776   229.769172     3.054925     1.697273 
 803.196130     1.085257     3.232048   237.819180     3.147001     1.698171 
 807.212110     1.090651     3.426094   228.338920     3.319136     1.699073 
 811.248170     1.096071     3.536904   222.987766     3.590405     1.699980 
 815.304410     1.101519     3.993450   201.348691     3.962913     1.700892 
 819.380940     1.106994     4.576525   178.502475     4.406887     1.701809 
 823.477840     1.112497     5.052115   164.322527     4.846961     1.702731 
 827.595230     1.118027     5.362267   155.434767     5.161015     1.703658 
 831.733210     1.123584     5.433134   153.283848     5.233827     1.704589 
 835.891870     1.129170     5.436608   153.477680     5.049114     1.705526 
 840.071330     1.134783     4.857098   172.495010     4.706478     1.706467 
 844.271690     1.140424     4.541525   185.978123     4.343874     1.707413 
 848.493050     1.146094     4.111329   207.301693     4.063885     1.708364 
 852.735510     1.151792     4.039828   211.148355     3.910720     1.709321 
 856.999190     1.157518     4.040021   213.757855     3.877376     1.710282 
 861.284180     1.163273     4.171336   209.021251     3.909828     1.711248 
 865.590610     1.169057     4.233970   208.982515     3.927879     1.712219 
 869.918560     1.174869     4.040569   220.190078     3.869380     1.713195 
 874.268150     1.180711     3.896765   228.099306     3.730416     1.714176 
 878.639490     1.186582     3.772666   240.408485     3.560638     1.715162 
 883.032690     1.192482     3.394217   266.842538     3.422374     1.716153 
 887.447850     1.198412     3.406283   265.599192     3.360448     1.717149 
 891.885090     1.204371     3.369917   270.907176     3.392566     1.718150 
 896.344520     1.210361     3.625675   255.850398     3.509072     1.719156 
 900.826240     1.216380     3.802401   245.280772     3.671776     1.720167 
 905.330370     1.222429     3.970559   237.028244     3.814299     1.721183 
 909.857020     1.228508     3.966272   239.914525     3.862533     1.722204 
 914.406310     1.234618     3.882797   246.309124     3.782311     1.723231 
 918.978340     1.240758     3.679915   260.711623     3.606996     1.724262 
 923.573230     1.246929     3.428565   279.396111     3.406627     1.725299 
 928.191100     1.253131     3.234487   293.245443     3.243390     1.726340 
 932.832050     1.259364     3.161297   303.350189     3.154423     1.727387 
 937.496210     1.265628     3.203137   301.473285     3.153287     1.728439 
 942.183700     1.271923     3.179386   303.567666     3.235337     1.729495 
 946.894610     1.278250     3.301940   298.256295     3.379518     1.730557 
 951.629090     1.284608     3.620824   276.387739     3.546962     1.731625 
 956.387230     1.290999     3.785659   265.242881     3.685324     1.732697 
 961.169170     1.297421     3.840107   262.631041     3.753881     1.733774 
 965.975010     1.303875     3.816044   266.995167     3.759343     1.734857 
 970.804890     1.310361     3.719720   273.506111     3.761233     1.735944 
 975.658910     1.316880     3.984072   258.847233     3.842215     1.737037 
 980.537210     1.323432     4.193196   248.492698     4.084190     1.738135 
 985.439890     1.330016     4.500681   233.681642     4.558455     1.739238 
 990.367090     1.336633     5.248094   203.172205     5.317327     1.740346 
 995.318930     1.343283     6.255400   174.177668     6.378576     1.741460 
1000.295520     1.349967     7.649850   144.482191     7.699773     1.742578 
1005.297000     1.356683     9.162657   122.741369     9.138261     1.743702 
1010.323490     1.363434    10.843592   105.522102    10.409665     1.744831 
1015.375100     1.370218    11.619201    99.520174    11.117297     1.745965 
1020.451980     1.377036    11.573741   100.739274    10.967657     1.747104 
1025.554240     1.383888    10.485229   111.622912    10.015010     1.748248 
1030.682010     1.390774     9.144792   128.371789     8.607827     1.749397 
1035.835420     1.397695     7.433306   158.491009     7.118990     1.750552 
1041.014600     1.404651     6.171518   190.789742     5.793538     1.751711 
1046.219670     1.411641     5.165040   228.471266     4.740862     1.752876 
1051.450770     1.418666     4.303531   272.823206     3.974116     1.754046 
1056.708020     1.425726     3.820137   307.610515     3.450597     1.755220 
1061.991560     1.432821     3.382656   345.367351     3.104691     1.756400 
1067.301520     1.439952     3.149808   375.019578     2.875571     1.757586 
1072.638030     1.447119     2.899907   405.836546     2.718280     1.758776 
1078.001220     1.454321     2.673342   435.450355     2.606638     1.759971 
1083.391220     1.461559     2.582803   450.896596     2.526572     1.761171 
1088.808180     1.468834     2.403312   481.530539     2.470514     1.762377 
1094.252220     1.476145     2.409918   485.015614     2.433744     1.763587 
1099.723480     1.483492     2.368459   499.331406     2.413438     1.764803 
1105.222100     1.490876     2.265088   522.507738     2.408907     1.766023 
1110.748210     1.498297     2.337085   510.617301     2.422184     1.767249 
1116.301950     1.505756     2.333797   514.081329     2.458502     1.768479 
1121.883460     1.513251     2.397409   508.611864     2.526826     1.769715 
1127.492880     1.520784     2.523596   494.580834     2.641143     1.770955 
1133.130340     1.528354     2.600149   484.159663     2.821484     1.772201 
1138.795990     1.535963     2.841867   451.460679     3.091096     1.773451 
1144.489970     1.543609     3.253714   404.269233     3.470722     1.774707 
1150.212420     1.551293     3.724311   360.520334     3.967903     1.775967 
1155.963490     1.559016     4.319730   314.879801     4.563136     1.777232 
1161.743300     1.566778     4.773292   287.102555     5.191331     1.778502 
1167.552020     1.574578     5.355170   260.065894     5.723513     1.779777 
1173.389780     1.582418     5.646858   247.922716     5.987596     1.781057 
1179.256730     1.590296     5.652215   248.109496     5.872760     1.782341 
1185.153010     1.598214     5.148716   271.112850     5.427877     1.783631 
1191.078780     1.606171     4.635130   301.697341     4.813998     1.784925 
1197.034170     1.614169     3.975784   350.008360     4.187310     1.786224 
1203.019340     1.622206     3.472329   398.513914     3.644563     1.787527 
1209.034440     1.630283     3.170622   435.971493     3.229227     1.788836 
1215.079610     1.638401     2.829437   486.110184     2.943501     1.790149 
1221.155010     1.646559     2.696612   512.333907     2.772045     1.791466 
1227.260790     1.654758     2.639984   526.337752     2.693607     1.792789 
1233.397090     1.662998     2.597496   537.044184     2.690750     1.794115 
1239.564070     1.671279     2.686413   525.466036     2.754739     1.795447 
1245.761890     1.679602     2.654618   533.163160     2.886020     1.796783 
1251.990700     1.687966     2.824271   505.210374     3.091153     1.798123 
1258.250660     1.696372     3.165979   457.509359     3.375058     1.799468 
1264.541910     1.704820     3.481091   420.865413     3.730679     1.800817 
1270.864620     1.713310     3.911414   378.602910     4.126692     1.802171 
1277.218940     1.721843     4.254145   350.580976     4.493171     1.803529 
1283.605040     1.730418     4.433351   338.988075     4.723093     1.804892 
1290.023060     1.739036     4.503171   334.387402     4.724715     1.806258 
1296.473180     1.747697     4.261234   353.291065     4.497627     1.807629 
1302.955550     1.756402     3.951090   380.509969     4.136199     1.809004 
1309.470320     1.765150     3.472718   430.746265     3.747323     1.810384 
1316.017670     1.773941     3.203933   465.990453     3.403949     1.811767 
1322.597760     1.782777     3.027777   493.173544     3.141189     1.813154 
1329.210750     1.791657     2.876465   518.191456     2.967364     1.814546 
1335.856810     1.800581     2.792986   532.904233     2.874730     1.815942 
1342.536090     1.809549     2.740389   545.170624     2.849894     1.817341 
1349.248770     1.818563     2.766535   543.979859     2.880951     1.818744 
1355.995010     1.827621     2.915468   519.154880     2.963031     1.820152 
1362.774990     1.836725     3.029895   503.688091     3.102747     1.821563 
1369.588860     1.845875     3.425448   451.052509     3.322474     1.822977 
1376.436810     1.855070     3.649393   426.663174     3.666928     1.824396 
1383.318990     1.864311     4.233611   372.589682     4.199369     1.825818 
1390.235590     1.873598     4.964230   321.341977     5.002300     1.827243 
1397.186760     1.882931     6.005784   268.706636     6.161400     1.828673 
1404.172700     1.892311     7.223689   225.449931     7.740459     1.830105 
1411.193560     1.901739     9.225588   178.299218     9.739812     1.831541 
1418.249530     1.911213    11.636056   142.622460    12.038988     1.832981 
1425.340780     1.920734    14.064554   118.772710    14.320532     1.834423 
1432.467480     1.930303    15.860710   105.809222    16.027774     1.835869 
1439.629820     1.939920    16.508674   102.076262    16.535400     1.837318 
1446.827970     1.949585    15.402580   109.643499    15.610199     1.838770 
1454.062110     1.959298    13.539604   124.874118    13.631629     1.840226 
1461.332420     1.969060    11.021820   153.378970    11.241573     1.841684 
1468.639080     1.978871     8.797838   191.716147     8.946650     1.843145 
1475.982280     1.988730     7.137967   235.900732     7.019208     1.844609 
1483.362190     1.998639     5.828892   288.308113     5.550818     1.846075 
1490.779000     2.008598     4.753974   352.492245     4.516233     1.847544 
1498.232890     2.018606     4.050898   411.484238     3.831978     1.849016 
1505.724060     2.028664     3.475518   476.833039     3.396453     1.850490 
1513.252680     2.038772     3.299412   503.211389     3.123481     1.851967 
1520.818940     2.048931     3.051675   543.989755     2.952014     1.853446 
1528.423040     2.059141     2.871887   575.172191     2.842340     1.854928 
1536.065150     2.069401     2.630092   625.286974     2.771322     1.856411 
1543.745480     2.079713     2.668976   618.702063     2.726553     1.857897 
1551.464200     2.090077     2.523776   653.142328     2.702005     1.859385 
1559.221530     2.100492     2.614482   631.765371     2.694478     1.860874 
1567.017630     2.110959     2.622184   629.506411     2.703030     1.862366 
1574.852720     2.121479     2.700636   611.411301     2.731222     1.863859 
1582.726980     2.132051     2.807109   590.817675     2.789636     1.865354 
1590.640620     2.142676     2.908478   570.835144     2.896185     1.866850 
1598.593820     2.153354     3.105630   536.965039     3.072990     1.868348 
1606.586790     2.164085     3.271572   511.348693     3.352337     1.869847 
1614.619730     2.174870     3.705806   456.073051     3.770669     1.871348 
1622.692820     2.185709     4.231273   405.291284     4.347587     1.872849 
1630.806290     2.196602     4.898929   355.182930     5.078654     1.874352 
1638.960320     2.207550     5.746212   306.539581     5.911617     1.875856 
1647.155120     2.218552     6.708172   265.848084     6.718710     1.877360 
1655.390900     2.229609     7.247383   248.061511     7.284913     1.878865 
1663.667850     2.240721     7.184058   250.896961     7.388259     1.880371 
1671.986190     2.251889     7.003514   258.847066     6.975941     1.881877 
1680.346120     2.263113     6.166650   293.824089     6.214852     1.883384 
1688.747850     2.274393     5.237489   345.556770     5.339112     1.884891 
1697.191590     2.285729     4.468924   404.237209     4.518047     1.886398 
1705.677550     2.297122     3.907469   462.099131     3.837082     1.887906 
1714.205940     2.308571     3.438467   523.666769     3.321489     1.889413 
1722.776970     2.320078     3.038633   589.264030     2.959120     1.890920 
1731.390850     2.331643     2.890433   619.184957     2.719397     1.892426 
1740.047810     2.343265     2.673250   667.786023     2.566334     1.893932 
1748.748050     2.354945     2.583537   687.193782     2.469702     1.895438 
1757.491790     2.366684     2.456698   717.761438     2.408512     1.896943 
1766.279240     2.378481     2.399020   730.474799     2.369911     1.898447 
1775.110640     2.390337     2.367776   738.990544     2.346828     1.899950 
1783.986190     2.402252     2.369567   735.776779     2.335669     1.901452 
1792.906120     2.414227     2.386886   730.357147     2.334968     1.902952 
1801.870660     2.426262     2.255368   767.099729     2.344147     1.904452 
1810.880010     2.438357     2.335371   740.128894     2.362579     1.905949 
1819.934410     2.450512     2.408345   722.650981     2.389399     1.907445 
1829.034080     2.462728     2.427004   719.541943     2.423924     1.908940 
1838.179250     2.475005     2.431306   719.786358     2.465602     1.910432 
1847.370150     2.487344     2.407413   728.747219     2.511022     1.911922 
1856.607000     2.499744     2.489447   710.729730     2.554693     1.913410 
1865.890030     2.512206     2.505587   709.435477     2.587795     1.914895 
1875.219480     2.524730     2.548866   702.635715     2.604017     1.916378 
1884.595580     2.537317     2.528454   712.792689     2.609459     1.917858 
1894.018560     2.549967     2.548098   709.436988     2.616262     1.919335 
1903.488650     2.562679     2.582428   701.593506     2.634866     1.920809 
1913.006090     2.575456     2.645615   685.422080     2.672695     1.922280 
1922.571130     2.588296     2.730782   667.435506     2.737346     1.923747 
1932.183980     2.601200     2.865184   650.957483     2.842428     1.925211 
1941.844900     2.614169     3.078054   617.712173     3.012034     1.926671 
1951.554130     2.627203     3.446236   566.462022     3.283038     1.928127 
1961.311900     2.640302     3.832162   520.743594     3.706029     1.929579 
1971.118460     2.653466     4.261804   477.051357     4.338486     1.931027 
1980.974050     2.666696     5.162331   400.559627     5.232754     1.932471 
1990.878920     2.679992     6.245479   335.918255     6.414574     1.933909 
2000.833310     2.693354     7.825733   271.378386     7.851453     1.935343 
2010.837480     2.706783     9.472019   226.345792     9.410530     1.936772 
2020.891670     2.720280    10.884983   198.155866    10.809360     1.938196 
2030.996120     2.733843    11.642597   186.361283    11.628096     1.939614 
2041.151110     2.747475    11.637991   187.274701    11.532332     1.941027 
2051.356860     2.761174    10.602967   206.234138    10.562137     1.942434 
2061.613650     2.774942     8.980488   244.161836     9.091450     1.943835 
2071.921710     2.788779     7.489914   293.147445     7.520495     1.945230 
2082.281320     2.802685     6.095533   360.420687     6.107343     1.946619 
2092.692730     2.816660     5.027399   437.249268     4.968001     1.948001 
2103.156190     2.830706     4.297347   512.195935     4.121235     1.949376 
2113.671970     2.844821     3.694526   595.272749     3.529061     1.950744 
2124.240330     2.859007     3.227327   681.990705     3.130186     1.952105 
2134.861530     2.873263     2.954513   746.716972     2.865525     1.953459 
2145.535840     2.887591     2.759154   801.811411     2.687990     1.954805 
2156.263520     2.901991     2.597252   853.794172     2.564727     1.956144 
2167.044840     2.916462     2.446241   908.668825     2.475401     1.957474 
2177.880060     2.931006     2.331580   953.046333     2.407943     1.958796 
2188.769460     2.945622     2.306002   970.265602     2.355532     1.960110 
2199.713310     2.960311     2.241265  1002.739506     2.313941     1.961415 
2210.711880     2.975074     2.226154  1013.207098     2.280390     1.962711 
2221.765440     2.989911     2.176532  1041.189887     2.253066     1.963998 
2232.874260     3.004821     2.163795  1055.556966     2.230780     1.965276 
2244.038640     3.019806     2.213331  1037.333666     2.212692     1.966544 
2255.258830     3.034866     2.139173  1075.374700     2.198384     1.967802 
2266.535120     3.050001     2.126967  1089.368110     2.180934     1.969051 
2277.867800     3.065212     2.090665  1113.410229     2.171784     1.970289 
2289.257140     3.080499     2.143286  1092.550631     2.168331     1.971517 
2300.703420     3.095862     2.144994  1096.832443     2.168298     1.972733 
2312.206940     3.111301     2.190845  1082.472449     2.171162     1.973939 
2323.767980     3.126818     2.261677  1056.306353     2.175808     1.975134 
2335.386820     3.142413     2.141667  1120.688886     2.180096     1.976317 
2347.063750     3.158085     2.202071  1095.895848     2.181226     1.977489 
2358.799070     3.173836     2.185467  1109.490663     2.177418     1.978649 
2370.593060     3.189665     2.158938  1129.780162     2.169488     1.979796 
2382.446030     3.205573     2.191192  1123.452986     2.160041     1.980931 
2394.358260     3.221561     2.165442  1142.172743     2.151553     1.982054 
2406.330050     3.237628     2.210329  1124.266040     2.145533     1.983163 
2418.361700     3.253776     2.145900  1167.214563     2.142543     1.984260 
2430.453510     3.270005     2.151474  1170.503401     2.142326     1.985343 
2442.605780     3.286314     2.128928  1189.823648     2.144030     1.986412 
2454.818810     3.302705     2.185953  1166.772050     2.146457     1.987468 
2467.092900     3.319178     2.169233  1184.835599     2.149035     1.988509 
2479.428360     3.335733     2.174254  1190.124129     2.152320     1.989536 
2491.825510     3.352371     2.176753  1195.279526     2.157583     1.990548 
2504.284630     3.369092     2.175043  1204.870348     2.166115     1.991546 
2516.806060     3.385897     2.126772  1239.794950     2.178682     1.992528 
2529.390090     3.402785     2.166193  1225.527410     2.195366     1.993494 
2542.037040     3.419758     2.209364  1211.675969     2.215119     1.994445 
2554.747220     3.436815     2.197449  1225.322361     2.235407     1.995381 
2567.520960     3.453958     2.214164  1224.231062     2.252241     1.996299 
2580.358560     3.471186     2.187820  1246.628742     2.262080     1.997202 
2593.260360     3.488501     2.191974  1252.009830     2.264716     1.998087 
2606.226660     3.505901     2.201886  1254.913028     2.263483     1.998956 
2619.257790     3.523389     2.154083  1290.915303     2.260134     1.999808 
2632.354080     3.540964     2.237326  1253.354112     2.262033     2.000642 
2645.515850     3.558627     2.184444  1289.528681     2.270200     2.001458 
2658.743430     3.576378     2.212513  1283.836094     2.285019     2.002256 
2672.037150     3.594218     2.284982  1252.425475     2.307315     2.003036 
2685.397330     3.612146     2.309648  1247.824182     2.337990     2.003797 
2698.824320     3.630165     2.315833  1253.265372     2.378957     2.004540 
2712.318440     3.648273     2.379694  1229.720293     2.433985     2.005263 
2725.880030     3.666472     2.483941  1186.484165     2.510172     2.005968 
2739.509430     3.684761     2.592420  1145.716814     2.619886     2.006652 
2753.206980     3.703142     2.814354  1065.276754     2.783188     2.007317 
2766.973020     3.721615     3.072808   984.345532     3.029723     2.007962 
2780.807880     3.740180     3.449449   885.225529     3.397953     2.008587 
2794.711920     3.758837     3.935157   783.033501     3.928899     2.009190 
2808.685480     3.777588     4.675076   665.121660     4.655845     2.009774 
2822.728910     3.796433     5.620184   558.050505     5.585218     2.010336 
2836.842550     3.815371     6.844077   462.331663     6.672957     2.010876 
2851.026760     3.834404     8.007834   398.283465     7.791418     2.011395 
2865.281900     3.853533     9.115584   352.454658     8.701905     2.011893 
2879.608310     3.872756     9.323864   346.923774     9.108376     2.012368 
2894.006350     3.892076     9.066158   359.035528     8.850181     2.012821 
2908.476380     3.911492     8.137803   402.104427     8.040266     2.013252 
2923.018760     3.931005     6.974969   471.642136     6.951521     2.013659 
2937.633860     3.950616     5.814672   568.176236     5.834869     2.014044 
2952.322030     3.970324     4.863108   682.471120     4.847293     2.014406 
2967.083640     3.990131     4.110568   810.607486     4.060439     2.014744 
2981.919050     4.010037     3.588723   932.428025     3.483119     2.015059 
2996.828650     4.030042     3.194058  1052.397337     3.087257     2.015349 
3011.812790     4.050147     2.860428  1179.556314     2.830027     2.015616 
3026.871860     4.070353     2.685588  1263.142783     2.668966     2.015858 
3042.006220     4.090659     2.560022  1331.319791     2.569071     2.016076 
3057.216250     4.111067     2.478887  1382.986920     2.504228     2.016269 
3072.502330     4.131577     2.327439  1479.706506     2.455672     2.016437 
3087.864840     4.152189     2.317562  1496.556156     2.411376     2.016580 
3103.304160     4.172904     2.305793  1510.956959     2.366472     2.016698 
3118.820680     4.193722     2.194890  1594.156217     2.321666     2.016790 
3134.414790     4.214644     2.262930  1556.561926     2.279657     2.016857 
3150.086860     4.235671     2.196571  1613.321654     2.242489     2.016897 
3165.837300     4.256803     2.189247  1630.064525     2.211045     2.016912 
3181.666480     4.278040     2.167407  1654.184594     2.185325     2.016901 
3197.574810     4.299384     2.201931  1638.592898     2.164656     2.016863 
3213.562690     4.320834     2.201182  1648.705630     2.143253     2.016799 
3229.630500     4.342391     2.179124  1674.728411     2.129011     2.016708 
3245.778650     4.364055     2.132168  1719.529455     2.118059     2.016591 
3262.007550     4.385828     2.175922  1695.442289     2.108848     2.016446 
3278.317590     4.407709     2.175516  1704.450148     2.100920     2.016275 
3294.709170     4.429700     2.205637  1691.886131     2.093970     2.016077 
3311.182720     4.451801     2.192532  1711.054335     2.087804     2.015851 
3327.738630     4.474012     2.199385  1715.701125     2.082231     2.015598 
3344.377330     4.496333     2.174506  1743.689361     2.077243     2.015317 
3361.099210     4.518767     2.217310  1720.092895     2.072717     2.015009 
3377.904710     4.541312     2.154612  1777.764653     2.068584     2.014674 
3394.794230     4.563969     2.182469  1764.199137     2.064788     2.014311 
3411.768200     4.586740     2.148711  1799.689383     2.061287     2.013920 
3428.827040     4.609625     2.183575  1780.494724     2.058042     2.013501 
3445.971180     4.632624     2.182130  1789.953496     2.055021     2.013055 
3463.201040     4.655737     2.182921  1797.837090     2.052196     2.012581 
3480.517040     4.678966     2.154358  1830.154874     2.049542     2.012079 
3497.919630     4.702311     2.144258  1847.527449     2.047040     2.011549 
3515.409220     4.725773     2.141247  1856.695402     2.044672     2.010992 
3532.986270     4.749351     2.204616  1814.187804     2.042424     2.010406 
3550.651200     4.773048     2.226421  1803.152928     2.040280     2.009793 
3568.404460     4.796862     2.229454  1808.881598     2.038230     2.009152 
3586.246480     4.820796     2.235858  1810.430493     2.036264     2.008484 
3604.177710     4.844849     2.222500  1828.263179     2.034373     2.007787 
3622.198600     4.869022     2.165544  1884.851384     2.032550     2.007064 
3640.309590     4.893316     2.089577  1959.019413     2.030789     2.006313 
3658.511140     4.917731     2.148544  1913.677831     2.029085     2.005534 
3676.803700     4.942267     2.113519  1950.858053     2.027434     2.004729 
3695.187720     4.966927     2.104833  1963.744848     2.025832     2.003896 
3713.663660     4.991709     2.076283  1999.665486     2.024246     2.003037 
3732.231970     5.016615     2.107379  1975.737134     2.022735     2.002151 
3750.893130     5.041646     2.084914  2001.725531     2.021277     2.001238 
3769.647600     5.066801     2.070673  2021.898432     2.019873     2.000299 
3788.495840     5.092082     2.087691  2012.423895     2.018526     1.999333 
3807.438320     5.117489     2.070866  2034.470399     2.017248     1.998342 
3826.475510     5.143023     2.085863  2024.931152     2.016061     1.997326 
3845.607890     5.168685     2.052875  2063.070613     2.015004     1.996284 
3864.835920     5.194474     2.001522  2119.557328     2.014145     1.995216 
3884.160100     5.220392     2.036757  2089.937315     2.013585     1.994124 
3903.580900     5.246440     2.015517  2114.665266     2.013527     1.993008 
3923.098810     5.272618     2.023417  2111.011691     2.014214     1.991868 
3942.714300     5.298926     1.991047  2152.068022     2.015955     1.990703 
3962.427870     5.325365     2.018448  2127.022462     2.019076     1.989516 
3982.240010     5.351937     1.993295  2157.573496     2.023801     1.988305 
4002.151210     5.378641     1.977134  2179.751023     2.030103     1.987072 
4022.161970     5.405478     1.983787  2174.539698     2.037510     1.985817 
4042.272780     5.432450     1.982631  2181.959025     2.044837     1.984541 
4062.484140     5.459556     1.975241  2194.654582     2.050027     1.983243 
4082.796560     5.486797     1.981627  2192.410861     2.050795     1.981925 
4103.210550     5.514174     1.976060  2201.356870     2.046330     1.980586 
4123.726600     5.541688     1.965880  2215.735984     2.037793     1.979228 
4144.345230     5.569339     1.992401  2187.489637     2.027369     1.977852 
4165.066960     5.597128     1.980924  2203.335070     2.016949     1.976457 
4185.892290     5.625056     2.024114  2161.248189     2.007690     1.975044 
4206.821760     5.653123     1.953635  2236.800973     2.000078     1.973615 
4227.855860     5.681331     1.964357  2229.443555     1.994135     1.972169 
4248.995140     5.709679     1.958124  2238.278521     1.989619     1.970707 
4270.240120     5.738168     1.959691  2239.117436     1.986188     1.969231 
4291.591320     5.766800     1.938843  2263.915457     1.983519     1.967741 
4313.049280     5.795575     1.923316  2281.404053     1.981358     1.966237 
4334.614520     5.824493     1.921337  2286.630456     1.979541     1.964721 
4356.287600     5.853555     1.953504  2250.222236     1.977981     1.963194 
4378.069030     5.882763     1.895304  2318.849436     1.976643     1.961656 
4399.959380     5.912116     1.947390  2257.425401     1.975536     1.960108 
4421.959180     5.941616     1.963382  2239.653657     1.974714     1.958551 
4444.068970     5.971263     1.937250  2268.952145     1.974298     1.956986 
4466.289320     6.001058     1.918570  2291.067512     1.974497     1.955415 
4488.620760     6.031001     1.945653  2258.451114     1.975660     1.953837 
4511.063870     6.061094     1.953504  2250.314038     1.978314     1.952255 
4533.619190     6.091337     1.919800  2289.826640     1.983171     1.950670 
4556.287280     6.121731     1.889654  2324.046012     1.988187     1.949081 
4579.068720     6.152277     1.928515  2276.929836     1.998695     1.947492 
4601.964060     6.182975     1.908890  2294.101584     2.014556     1.945902 
4624.973880     6.213826     1.900580  2306.070202     2.034382     1.944314 
4648.098750     6.244832     1.923650  2277.684046     2.056299     1.942727 
4671.339250     6.275992     1.971456  2218.713567     2.076480     1.941145 
4694.695940     6.307307     1.933179  2260.274660     2.089125     1.939567 
4718.169420     6.338779     1.936096  2255.191853     2.089074     1.937996 
4741.760270     6.370407     1.960950  2223.537173     2.075806     1.936432 
4765.469070     6.402194     1.926201  2261.564717     2.053703     1.934878 
4789.296420     6.434139     1.946590  2234.815576     2.028473     1.933334 
4813.242900     6.466243     1.974496  2198.358486     2.004439     1.931803 
4837.309110     6.498508     1.937702  2238.630130     1.984003     1.930285 
4861.495660     6.530933     1.926112  2248.123010     1.967954     1.928783 
4885.803140     6.563521     1.907965  2263.962854     1.956004     1.927297 
4910.232150     6.596271     1.911360  2258.309447     1.947492     1.925830 
4934.783310     6.629184     1.911105  2252.358610     1.941455     1.924384 
4959.457230     6.662262     1.950428  2205.419505     1.937078     1.922959 
4984.254520     6.695504     1.941638  2207.046464     1.933757     1.921558 
5009.175790     6.728913     1.905054  2246.005432     1.931088     1.920183 
5034.221670     6.762488     1.907033  2238.428898     1.928840     1.918835 
5059.392780     6.796230     1.941656  2194.960997     1.926887     1.917517 
5084.689740     6.830141     1.913271  2221.586159     1.925158     1.916229 
5110.113190     6.864221     1.899699  2229.967881     1.923613     1.914975 
5135.663750     6.898471     1.948759  2170.543850     1.922233     1.913756 
5161.342070     6.932892     1.904572  2213.734814     1.921006     1.912574 
5187.148780     6.967485     1.933932  2174.016553     1.919928     1.911432 
5213.084530     7.002250     1.917488  2186.389194     1.918998     1.910330 
5239.149950     7.037188     1.927100  2170.497333     1.918221     1.909272 
5265.345700     7.072301     1.904715  2189.461463     1.917608     1.908260 
5291.672430     7.107589     1.959495  2120.980783     1.917173     1.907296 
5318.130790     7.143053     1.905606  2172.772307     1.916940     1.906381 
5344.721440     7.178694     1.894335  2177.804492     1.916940     1.905519 
5371.445050     7.214513     1.926662  2135.985413     1.917224     1.904712 
5398.302280     7.250510     1.887350  2171.096090     1.917872     1.903961 
5425.293790     7.286687     1.945199  2099.682276     1.919028     1.903270 
5452.420260     7.323045     1.936946  2101.261046     1.920928     1.902641 
5479.682360     7.359583     1.946043  2083.624779     1.923973     1.902076 
5507.080770     7.396304     1.948281  2073.218864     1.928803     1.901577 
5534.616170     7.433208     1.932792  2082.653088     1.936361     1.901148 
5562.289250     7.470297     1.969008  2036.367590     1.947939     1.900790 
5590.100700     7.507570     1.973590  2022.584111     1.964916     1.900506 
5618.051200     7.545029     2.006450  1979.828868     1.988527     1.900300 
5646.141460     7.582675     1.971996  2005.772537     2.019313     1.900172 
5674.372170     7.620508     1.976623  1992.853021     2.056398     1.900127 
5702.744030     7.658530     2.011023  1949.297652     2.096499     1.900166 
5731.257750     7.696742     1.977102  1973.988920     2.132809     1.900292 
5759.914040     7.735145     2.004811  1936.786100     2.155357     1.900508 
5788.713610     7.773739     2.004136  1928.590350     2.155815     1.900817 
5817.657180     7.812525     2.041316  1885.409593     2.134143     1.901221 
5846.745460     7.851505     2.003586  1909.801030     2.098348     1.901724 
5875.979190     7.890680     1.985639  1919.050225     2.058159     1.902327 
5905.359080     7.930049     1.987270  1906.755024     2.020647     1.903033 
5934.885880     7.969615     1.997766  1886.711952     1.989551     1.903846 
5964.560310     8.009378     1.968515  1902.034574     1.966042     1.904768 
5994.383110     8.049340     2.012399  1850.381644     1.949665     1.905801 
6024.355030     8.089501     2.010402  1842.314781     1.938993     1.906950 
6054.476800     8.129862     1.996589  1844.545172     1.932465     1.908215 
6084.749190     8.170424     1.972486  1854.827921     1.928716     1.909600 
6115.172930     8.211189     1.980768  1837.185564     1.926748     1.911108 
6145.748800     8.252157     2.034876  1778.140996     1.925916     1.912742 
6176.477540     8.293329     2.002277  1795.750209     1.925822     1.914503 
6207.359930     8.334706     1.973566  1809.703527     1.926253     1.916395 
6238.396730     8.376290     1.984198  1790.182219     1.927094     1.918421 
6269.588710     8.418081     1.972110  1788.639563     1.928273     1.920582 
6300.936650     8.460080     1.963353  1785.810748     1.929746     1.922882 
6332.441340     8.502289     1.982844  1755.646552     1.931486     1.925323 
6364.103540     8.544708     1.980245  1744.490570     1.933469     1.927908 
6395.924060     8.587339     2.007575  1711.528643     1.935680     1.930639 
6427.903680     8.630182     2.047272  1667.005214     1.938108     1.933517 
6460.043200     8.673239     2.022346  1674.600942     1.940742     1.936547 
6492.343420     8.716511     1.999418  1681.272120     1.943549     1.939730 
6524.805130     8.759998     2.042259  1634.517274     1.946576     1.943067 
6557.429160     8.803702     1.963872  1686.386530     1.949800     1.946562 
6590.216310     8.847624     1.966291  1671.239923     1.953212     1.950216 
6623.167390     8.891765     2.011931  1623.554193     1.956811     1.954031 
6656.283220     8.936126     2.028516  1596.850737     1.960595     1.958009 
6689.564640     8.980708     2.037481  1579.257955     1.964562     1.962151 
6723.012460     9.025513     2.008539  1587.773561     1.968713     1.966460 
6756.627530     9.070540     2.025995  1563.294737     1.973046     1.970936 
6790.410660     9.115792     2.080028  1509.234049     1.977560     1.975582 
6824.362720     9.161270     2.030582  1534.036777     1.982257     1.980397 
6858.484530     9.206975     2.073934  1488.900697     1.987134     1.985384 
6892.776950     9.252907     2.036999  1503.204866     1.992193     1.990543 
6927.240840     9.299068     2.066930  1468.775096     1.997433     1.995875 
6961.877040     9.345459     2.031934  1482.432170     2.002853     2.001380 
6996.686430     9.392082     2.048152  1456.212355     2.008453     2.007059 
7031.669860     9.438937     2.071433  1430.531635     2.014233     2.012911 
7066.828210     9.486025     2.077413  1413.542577     2.020192     2.018938 
7102.162350     9.533348     2.039348  1426.814233     2.026329     2.025137 
7137.673160     9.580907     2.102839  1372.227940     2.032643     2.031510 
7173.361530     9.628703     2.047297  1396.693593     2.039134     2.038054 
7209.228330     9.676737     2.073872  1366.059479     2.045798     2.044769 
7245.274480     9.725011     2.099191  1338.095696     2.052636     2.051654 
7281.500850     9.773525     2.130445  1306.837361     2.059645     2.058707 
7317.908350     9.822281     2.141372  1287.878958     2.066822     2.065926 
7354.497890     9.871280     2.137968  1277.456671     2.074165     2.073308 
7391.270380     9.920523     2.107401  1284.451805     2.081671     2.080851 
7428.226740     9.970012     2.103462  1274.601433     2.089338     2.088552 
7465.367870    10.019747     2.098420  1266.362366     2.097160     2.096407 
7502.694710    10.069730     2.094813  1256.496233     2.105057     2.104413 
7540.208180    10.119962     2.141601  1216.906814     2.113171     2.112566 
7577.909220    10.170444     2.141661  1205.620157     2.121439     2.120860 
7615.798770    10.221178     2.155583  1185.213347     2.129847     2.129291 
7653.877760    10.272165     2.100604  1204.329346     2.138386     2.137853 
7692.147150    10.323406     2.187362  1145.889796     2.147052     2.146539 
7730.607890    10.374902     2.142107  1159.054040     2.155837     2.155344 
7769.260930    10.426655     2.131406  1153.553263     2.164733     2.164259 
7808.107230    10.478665     2.225371  1093.566111     2.173734     2.173278 
7847.147770    10.530935     2.197219  1095.998162     2.182831     2.182392 
7886.383510    10.583465     2.191995  1087.963620     2.192013     2.191591 
7925.815420    10.636257     2.201773  1071.731270     2.201273     2.200866 
7965.444500    10.689312     2.196752  1062.820746     2.210599     2.210206 
8005.271720    10.742631     2.239873  1032.350867     2.219980     2.219601 
8045.298080    10.796216     2.207535  1037.117203     2.229404     2.229038 
8085.524570    10.850067     2.186950  1034.654034     2.238858     2.238505 
8125.952200    10.904188     2.269691   987.325089     2.248330     2.247988 
8166.581960    10.958577     2.212369  1002.029890     2.257804     2.257474 
8207.414870    11.013238     2.227589   984.434481     2.267265     2.266946 
8248.451940    11.068171     2.244147   966.051199     2.276697     2.276388 
8289.694200    11.123377     2.257811   949.307253     2.286082     2.285784 
8331.142670    11.178859     2.221812   954.104638     2.295404     2.295115 
8372.798390    11.234617     2.241083   935.747053     2.304642     2.304362 
8414.662380    11.290653     2.290802   904.337959     2.313776     2.313505 
8456.735690    11.346967     2.314226   884.566923     2.322784     2.322522 
8499.019370    11.403563     2.328499   869.705749     2.331645     2.331391 
8541.514460    11.460440     2.263639   883.716194     2.340334     2.340087 
8584.222040    11.517601     2.277477   868.098293     2.348825     2.348586 
8627.143150    11.575046     2.290717   853.447505     2.357094     2.356862 
8670.278860    11.632777     2.271845   850.295822     2.365110     2.364885 
8713.630260    11.690796     2.272908   839.573044     2.372847     2.372628 
8757.198410    11.749104     2.312576   816.122720     2.380271     2.380059 
8800.984400    11.807702     2.231882   836.042215     2.387352     2.387146 
8844.989320    11.866592     2.371050   778.106646     2.394056     2.393855 
8889.214270    11.925775     2.338783   779.266116     2.400346     2.400151 
8933.660340    11.985254     2.324493   774.675630     2.406185     2.405996 
8978.328640    12.045028     2.334607   762.586267     2.411534     2.411350 
9023.220290    12.105100     2.325859   756.535679     2.416353     2.416174 
9068.336390    12.165471     2.369614   733.539006     2.420597     2.420423 
9113.678070    12.226143     2.344556   732.788208     2.424223     2.424054 
9159.246460    12.287116     2.352243   720.826804     2.427183     2.427018 
9205.042690    12.348394     2.412802   694.799675     2.429362     2.429267 
9251.067900    12.409977     2.337706   708.083327     2.430756     2.430748 
9297.323240    12.471866     2.373346   688.986468     2.431410     2.431410 
9343.809860    12.534063     2.387912   676.277732     2.431194     2.431194 
9390.528910    12.596570     2.390809   666.615149     2.430042     2.430042 
9437.481550    12.659388     2.438859   645.791980     2.427893     2.427893 
9484.668960    12.722520     2.379650   652.537491     2.424683     2.424683 
9532.092310    12.785965     2.323559   659.412952     2.420345     2.420345 
9579.752770    12.849726     2.321681   651.177435     2.414809     2.414809 
9627.651530    12.913805     2.422447   616.594188     2.408002     2.408002 
9675.789790    12.978202     2.489384   592.146857     2.399849     2.399849 
9724.168740    13.042921     2.486645   584.285877     2.390270     2.390270 
9772.789580    13.107961     2.456139   583.500281     2.379183     2.379183 
9821.653530    13.173325     2.454107   575.985255     2.366502     2.366502 
9870.761800    13.239015     2.441363   571.260903     2.352137     2.352137 
9920.115610    13.305032     2.490936   553.131251     2.335996     2.335996 
9969.716180    13.371377     2.501686   543.462834     2.317982     2.317982 
10019.564770    13.438052     2.519480   532.363851     2.297993     2.297993 
#######	End powder diffraction data	#######


#######	Begin powder diffraction data	#######
data_POL126531-b_2-TOF.dat_0
_pd_block_id	POL126531-b_2-TOF.dat_0
_pd_calc_method	Rietveld
_diffrn_radiation_probe	neutron
_pd_instr_special_details	POLARIS_Diffractometer_at_ISIS
_pd_meas_scan_method	tof
_refine_ls_goodness_of_fit_all	3.10946
_pd_proc_ls_prof_R_factor	0.02745
_pd_proc_ls_prof_wR_factor	0.03408
_pd_proc_ls_prof_wR_expected	0.01096
loop_
	_pd_phase_id
	_pd_phase_block_id
	_pd_phase_mass_%
1	SrFeO2.875_0	100
loop_
	_refln_index_h
	_refln_index_k
	_refln_index_l
	_pd_refln_phase_id
	_refln_d_spacing
	_refln_F_squared_calc
	_refln_F_squared_meas
   0    0    2 1    3.857642     4.593915     4.610797
   0    0    4 1    1.928821    59.896066    59.451531
   0    0    6 1    1.285881     2.339761     2.316970
   0    0    8 1    0.964411    41.902408    40.395933
   0    0   10 1    0.771529     0.615284     0.634129
   1    0    1 1    6.302844     0.055568     0.051763
   1    0    3 1    2.503378     0.798420     0.824180
   1    0    5 1    1.527902     0.098541     0.098459
   1    0    7 1    1.096620     1.320609     1.316647
   1    0    9 1    0.854629     0.162758     0.164743
   1    0   11 1    0.699949     0.916137     0.929466
   1    1    0 1    7.727577     0.051587     0.046262
   1    1    2 1    3.451478     0.168385     0.161439
   1    1    4 1    1.871406     0.362881     0.358422
   1    1    6 1    1.268440     0.000128     0.000128
   1    1    8 1    0.956987     1.352887     1.302488
   1    1   10 1    0.767712     0.205726     0.212032
   2    0    0 1    5.464222     0.032816     0.032230
   2    0    2 1    3.151422     0.184293     0.184349
   2    0    4 1    1.818831     0.162659     0.157300
   2    0    6 1    1.251689     0.059502     0.059225
   2    0    8 1    0.949732     0.539854     0.522085
   2    0   10 1    0.763951     0.000007     0.000007
   2    1    1 1    4.128683     0.145723     0.136253
   2    1    3 1    2.275900     0.278264     0.287030
   2    1    5 1    1.471460     0.018471     0.018481
   2    1    7 1    1.075182     0.211886     0.206677
   2    1    9 1    0.844363     0.005660     0.005810
   2    1   11 1    0.694277     0.050982     0.052236
   2    2    0 1    3.863788     6.809657     6.831330
   2    2    2 1    2.729935    31.842734    31.993583
   2    2    4 1    1.725739    12.863393    12.819192
   2    2    6 1    1.220088    27.858940    27.721743
   2    2    8 1    0.935703    11.116890    10.922304
   2    2   10 1    0.756592    21.776997    22.050184
   3    0    1 1    3.294095     0.058270     0.058355
   3    0    3 1    2.100948     0.007967     0.008228
   3    0    5 1    1.420844     0.095446     0.095279
   3    0    7 1    1.054953     0.005416     0.005241
   3    0    9 1    0.834459     0.034996     0.035826
   3    0   11 1    0.688739     0.035902     0.037231
   3    1    0 1    3.455877     0.049242     0.047137
   3    1    2 1    2.574036     0.266206     0.266007
   3    1    4 1    1.684251     0.093049     0.091717
   3    1    6 1    1.205159     0.357664     0.358555
   3    1    8 1    0.928918     0.169416     0.166851
   3    1   10 1    0.752992     0.252291     0.254060
   3    2    1 1    2.821112     0.351607     0.348898
   3    2    3 1    1.960992     0.593393     0.592078
   3    2    5 1    1.375116     0.088772     0.089773
   3    2    7 1    1.035825     0.588183     0.574318
   3    2    9 1    0.824896     0.000022     0.000023
   3    2   11 1    0.683332     0.350550     0.371175
   3    3    0 1    2.575859     0.046343     0.046225
   3    3    2 1    2.142193     0.000583     0.000585
   3    3    4 1    1.543941     0.285794     0.286851
   3    3    6 1    1.150493     0.115293     0.113822
   3    3    8 1    0.903183     1.020586     1.012355
   3    3   10 1    0.739087     0.455547     0.456086
   4    0    0 1    2.732111    11.609105    11.669935
   4    0    2 1    2.229575    43.542402    43.815220
   4    0    4 1    1.575711    27.054392    27.006086
   4    0    6 1    1.163459    27.648447    27.273917
   4    0    8 1    0.909416    34.815280    34.508139
   4    0   10 1    0.742491    11.955250    11.980849
   4    1    1 1    2.506736     0.579838     0.598014
   4    1    3 1    1.845731     0.044616     0.042568
   4    1    5 1    1.333536     1.255336     1.297743
   4    1    7 1    1.017701     0.000105     0.000102
   4    1    9 1    0.815654     0.997991     1.022220
   4    1   11 1    0.678051     0.018613     0.020333
   4    2    0 1    2.443674     0.262355     0.277010
   4    2    2 1    2.064342     0.223995     0.226124
   4    2    4 1    1.514018     0.711852     0.706996
   4    2    6 1    1.137950     0.116201     0.115747
   4    2    8 1    0.897076     1.319700     1.314841
   4    2   10 1    0.735730     0.011704     0.011694
   4    3    1 1    2.102932     0.028108     0.029008
   4    3    3 1    1.665461     0.579407     0.562165
   4    3    5 1    1.260569     0.104880     0.104830
   4    3    7 1    0.984135     0.936450     0.901955
   4    3    9 1    0.798065     0.141008     0.145028
   4    4    0 1    1.931894   123.905837   122.960239
   4    4    2 1    1.727388    19.299717    19.233534
   4    4    4 1    1.364968   216.986480   220.275024
   4    4    6 1    1.070441    10.362903    10.045427
   4    4    8 1    0.862869   152.163617   153.107403
   4    4   10 1    0.716503     3.172585     3.153663
   5    0    1 1    2.102932     0.562977     0.581003
   5    0    3 1    1.665461     0.015041     0.014593
   5    0    5 1    1.260569     1.434099     1.433414
   5    0    7 1    0.984135     0.029004     0.027936
   5    0    9 1    0.798065     1.341836     1.380092
   5    1    0 1    2.143244     0.427544     0.429073
   5    1    2 1    1.873510     0.066728     0.066150
   5    1    4 1    1.433714     0.644469     0.642311
   5    1    6 1    1.102649     0.252354     0.251518
   5    1    8 1    0.879474     0.468335     0.473229
   5    1   10 1    0.725926     0.315348     0.313281
   5    2    1 1    1.962605     0.001117     0.001115
   5    2    3 1    1.593105     0.044884     0.044531
   5    2    5 1    1.228307     0.062858     0.062207
   5    2    7 1    0.968552     0.059360     0.057275
   5    2    9 1    0.789687     0.286563     0.291189
   5    3    0 1    1.874213     0.023518     0.023342
   5    3    2 1    1.685784     0.307258     0.303198
   5    3    4 1    1.344160     0.363004     0.373738
   5    3    6 1    1.060317     0.000659     0.000636
   5    3    8 1    0.857540     1.913443     1.930967
   5    3   10 1    0.713443     0.419723     0.417634
   5    4    1 1    1.666449     0.285780     0.277456
   5    4    3 1    1.422071     2.979432     2.972564
   5    4    5 1    1.144610     0.220025     0.218236
   5    4    7 1    0.925898     4.935966     4.864691
   5    4    9 1    0.766052     0.453291     0.466448
   5    5    0 1    1.545515     0.006483     0.006505
   5    5    2 1    1.434660     0.688008     0.685819
   5    5    4 1    1.206095     0.061641     0.061764
   5    5    6 1    0.988485     0.061107     0.058697
   5    5    8 1    0.818184     0.942478     0.963297
   5    5   10 1    0.690296     0.142855     0.147550
   6    0    0 1    1.821407     0.163081     0.157354
   6    0    2 1    1.647048     0.001895     0.001833
   6    0    4 1    1.324275     0.359743     0.366011
   6    0    6 1    1.050474     0.002987     0.002897
   6    0    8 1    0.852308     0.516687     0.524705
   6    0   10 1    0.710422     0.000084     0.000084
   6    1    1 1    1.749808     0.088310     0.087843
   6    1    3 1    1.472823     0.248929     0.248942
   6    1    5 1    1.170580     0.000771     0.000763
   6    1    7 1    0.939484     0.346886     0.339813
   6    1    9 1    0.773693     0.151506     0.155775
   6    2    0 1    1.727939    12.271582    12.229344
   6    2    2 1    1.576966    64.284239    64.155323
   6    2    4 1    1.287018    23.095091    22.852937
   6    2    6 1    1.031584    56.122905    54.778947
   6    2    8 1    0.842125    19.691635    20.232252
   6    2   10 1    0.704493    43.580901    43.852201
   6    3    1 1    1.593969     0.278100     0.275831
   6    3    3 1    1.376228     0.384232     0.388452
   6    3    5 1    1.120295     0.127605     0.127311
   6    3    7 1    0.912885     0.236923     0.234677
   6    3    9 1    0.758633     0.060347     0.061330
   6    4    0 1    1.515503     0.002184     0.002170
   6    4    2 1    1.410556     0.838682     0.843430
   6    4    4 1    1.191667     0.122312     0.122784
   6    4    6 1    0.980496     0.262283     0.252972
   6    4    8 1    0.813636     0.909365     0.933700
   6    4   10 1    0.687558     0.001350     0.001405
   6    5    1 1    1.376785     0.000651     0.000658
   6    5    3 1    1.229100     0.025876     0.025595
   6    5    5 1    1.036538     0.063705     0.062197
   6    5    7 1    0.865832     0.007592     0.007632
   6    5    9 1    0.730977     0.118133     0.117599
   6    6    0 1    1.287929     5.471316     5.410553
   6    6    2 1    1.221642    31.788133    31.601959
   6    6    4 1    1.071097    10.316182    10.007372
   6    6    6 1    0.909978    27.949107    27.700713
   6    6    8 1    0.771970     8.951657     9.222601
   7    0    1 1    1.530193     0.001913     0.001913
   7    0    3 1    1.334550     0.025201     0.026055
   7    0    5 1    1.097467     0.041674     0.041546
   7    0    7 1    0.900406     0.044943     0.044641
   7    0    9 1    0.751426     0.035972     0.036162
   7    1    0 1    1.545515     0.027027     0.027120
   7    1    2 1    1.434660     0.000173     0.000173
   7    1    4 1    1.206095     0.298163     0.298758
   7    1    6 1    0.988485     0.200061     0.192170
   7    1    8 1    0.818184     1.453126     1.485226
   7    1   10 1    0.690296     0.854753     0.882845
   7    2    1 1    1.473506     0.456131     0.456052
   7    2    3 1    1.296444     0.625658     0.614949
   7    2    5 1    1.075979     0.213784     0.208785
   7    2    7 1    0.888425     0.509844     0.514144
   7    2    9 1    0.744420     0.073556     0.073732
   7    3    0 1    1.434975     0.055373     0.055200
   7    3    2 1    1.344939     0.079521     0.081806
   7    3    4 1    1.151307     0.078856     0.077812
   7    3    6 1    0.957643     0.086148     0.082934
   7    3    8 1    0.800435     0.004731     0.004883
   7    3   10 1    0.679536     0.029452     0.031867
   7    4    1 1    1.335058     0.001310     0.001355
   7    4    3 1    1.199138     0.026235     0.026366
   7    4    5 1    1.018377     0.017287     0.016779
   7    4    7 1    0.855162     0.106309     0.107539
   7    4    9 1    0.724522     0.116908     0.116130
   7    5    0 1    1.270406     0.006563     0.006549
   7    5    2 1    1.206657     0.097278     0.097444
   7    5    4 1    1.060954     0.015575     0.015034
   7    5    6 1    0.903734     0.129437     0.128374
   7    5    8 1    0.768147     0.063100     0.065052
   7    6    1 1    1.171609     0.318529     0.314996
   7    6    3 1    1.076512     0.613367     0.599532
   7    6    5 1    0.940016     0.060127     0.058870
   7    6    7 1    0.807165     0.736690     0.762331
   7    6    9 1    0.694634     0.004839     0.004955
   7    7    0 1    1.103940     0.002035     0.002029
   7    7    2 1    1.061337     0.118990     0.114852
   7    7    4 1    0.958112     0.021962     0.021143
   7    7    6 1    0.837608     0.386480     0.396522
   7    7    8 1    0.726294     0.376433     0.373983
   8    0    0 1    1.366056   112.590037   114.250320
   8    0    2 1    1.287701    19.903936    19.686018
   8    0    4 1    1.114787   197.389272   197.087565
   8    0    6 1    0.936316    11.148601    10.949387
   8    0    8 1    0.787855   138.797062   140.813415
   8    1    1 1    1.335058     0.210291     0.217464
   8    1    3 1    1.199138     1.712961     1.721497
   8    1    5 1    1.018377     0.068326     0.066317
   8    1    7 1    0.855162     2.685731     2.716809
   8    1    9 1    0.724522     0.158935     0.157878
   8    2    0 1    1.325268     0.217484     0.221806
   8    2    2 1    1.253368     1.018781     1.015238
   8    2    4 1    1.092287     0.717130     0.714661
   8    2    6 1    0.922866     0.517656     0.510642
   8    2    8 1    0.779792     1.600357     1.627646
   8    3    1 1    1.261854     0.225286     0.225208
   8    3    3 1    1.145251     0.085448     0.084708
   8    3    5 1    0.984747     0.295461     0.284478
   8    3    7 1    0.834956     0.073680     0.075453
   8    3    9 1    0.712111     0.135694     0.135127
   8    4    0 1    1.221837    18.725320    18.613361
   8    4    2 1    1.164807    60.462989    59.667645
   8    4    4 1    1.032171    43.355744    42.324048
   8    4    6 1    0.885745    37.781163    38.192226
   8    4    8 1    0.757009    55.221237    55.954647
   8    5    1 1    1.145572     1.201985     1.191248
   8    5    3 1    1.056209     0.105943     0.102448
   8    5    5 1    0.926407     2.684759     2.645652
   8    5    7 1    0.798500     0.002207     0.002271
   8    5    9 1    0.689089     2.495878     2.585706
   8    6    0 1    1.092844     0.542078     0.540298
   8    6    2 1    1.051466     0.195512     0.189562
   8    6    4 1    0.950831     1.159719     1.120243
   8    6    6 1    0.832730     0.168022     0.171810
   8    6    8 1    0.723107     1.490211     1.480383
   8    7    1 1    1.019054     0.011836     0.011490
   8    7    3 1    0.954613     0.157379     0.151617
   8    7    5 1    0.855563     0.016351     0.016533
   8    7    7 1    0.751789     0.221732     0.222986
   8    8    0 1    0.965947    93.579184    90.249706
   8    8    2 1    0.937018    20.749650    20.369233
   8    8    4 1    0.863694   164.352136   165.323372
   8    8    6 1    0.772315    12.395900    12.766964
   8    8    8 1    0.682484   116.086114   123.457530
   9    0    1 1    1.199506     0.185691     0.186600
   9    0    3 1    1.098032     2.094808     2.088253
   9    0    5 1    0.954242     0.179640     0.173094
   9    0    7 1    0.816118     3.580085     3.665381
   9    0    9 1    0.700316     0.371736     0.376897
   9    1    0 1    1.206845     0.061720     0.061819
   9    1    2 1    1.151796     1.320539     1.302700
   9    1    4 1    1.023085     0.021104     0.020518
   9    1    6 1    0.879983     0.122177     0.123493
   9    1    8 1    0.753402     1.315222     1.325135
   9    2    1 1    1.171609     0.128553     0.127127
   9    2    3 1    1.076512     0.022522     0.022014
   9    2    5 1    0.940016     0.380985     0.373015
   9    2    7 1    0.807165     0.018455     0.019098
   9    2    9 1    0.694634     0.610994     0.625621
   9    3    0 1    1.151959     0.232434     0.229275
   9    3    2 1    1.103796     0.003536     0.003525
   9    3    4 1    0.989001     0.342830     0.329193
   9    3    6 1    0.858012     0.069201     0.069809
   9    3    8 1    0.739476     0.251881     0.252220
   9    4    1 1    1.098315     1.662522     1.657284
   9    4    3 1    1.018828     0.041579     0.040362
   9    4    5 1    0.900874     4.377080     4.346335
   9    4    7 1    0.781976     0.115684     0.117356
   9    4    9 1    0.678384     4.424709     4.823062
   9    5    0 1    1.061464     1.003867     0.968938
   9    5    2 1    1.023428     0.147760     0.143680
   9    5    4 1    0.929947     1.344512     1.323836
   9    5    6 1    0.818594     0.004797     0.004902
   9    5    8 1    0.713792     0.567503     0.564581
   9    6    1 1    1.001782     0.133504     0.128141
   9    6    3 1    0.940371     0.053951     0.052802
   9    6    5 1    0.845265     0.364596     0.374005
   9    6    7 1    0.744773     0.014146     0.014180
   9    7    0 1    0.958488     0.046272     0.044547
   9    7    2 1    0.930205     0.348550     0.343169
   9    7    4 1    0.858349     0.002057     0.002075
   9    7    6 1    0.768486     0.002991     0.003084
   9    7    8 1    0.679838     0.614015     0.663119
   9    8    1 1    0.901343     0.462910     0.459533
   9    8    3 1    0.855831     3.886557     3.928555
   9    8    5 1    0.782282     0.173383     0.175844
   9    8    7 1    0.700610     6.452710     6.538850
   9    9    0 1    0.858620     0.288510     0.290914
   9    9    2 1    0.838111     1.541737     1.582300
   9    9    4 1    0.784410     0.101272     0.102616
   9    9    6 1    0.714064     0.248902     0.247590
  10    0    0 1    1.092844     0.065923     0.065706
  10    0    2 1    1.051466     0.443507     0.430011
  10    0    4 1    0.950831     0.010639     0.010277
  10    0    6 1    0.832730     0.086771     0.088727
  10    0    8 1    0.723107     0.191290     0.190029
  10    1    1 1    1.076778     0.025768     0.025197
  10    1    3 1    1.001567     0.099216     0.095214
  10    1    5 1    0.888875     0.000144     0.000145
  10    1    7 1    0.774089     0.036344     0.037345
  10    1    9 1    0.673216     0.000344     0.000387
  10    2    0 1    1.071622    10.008268     9.714650
  10    2    2 1    1.032523    63.388698    61.885080
  10    2    4 1    0.936755    18.801098    18.459796
  10    2    6 1    0.823226    55.590504    56.725924
  10    2    8 1    0.716857    16.094503    15.998042
  10    3    1 1    1.037252     0.113272     0.110574
  10    3    3 1    0.969524     0.311111     0.300214
  10    3    5 1    0.866248     0.000050     0.000050
  10    3    7 1    0.759007     0.501121     0.509633
  10    4    0 1    1.014681     0.394801     0.382748
  10    4    2 1    0.981302     0.042269     0.040759
  10    4    4 1    0.898003     0.730330     0.726891
  10    4    6 1    0.796552     0.005797     0.005947
  10    4    8 1    0.699037     0.782785     0.795456
  10    5    1 1    0.969718     0.011869     0.011454
  10    5    3 1    0.913699     0.000651     0.000644
  10    5    5 1    0.825737     0.134883     0.137633
  10    5    7 1    0.731310     0.032925     0.032784
  10    6    0 1    0.937106     9.382238     9.209649
  10    6    2 1    0.910623    62.984330    62.418760
  10    6    4 1    0.842892    17.544843    18.023575
  10    6    6 1    0.757333    54.887719    55.648772
  10    7    1 1    0.889325     0.189427     0.190813
  10    7    3 1    0.845523     0.257852     0.264442
  10    7    5 1    0.774387     0.104442     0.107269
  10    7    7 1    0.694921     0.138355     0.141596
  10    8    0 1    0.853368     0.040538     0.041102
  10    8    2 1    0.833224     1.492316     1.526413
  10    8    4 1    0.780400     0.002682     0.002726
  10    8    6 1    0.711035     0.486171     0.484579
  10    9    1 1    0.807840     0.232824     0.240807
  10    9    3 1    0.774585     0.024583     0.025239
  10    9    5 1    0.718791     0.579076     0.575469
  10   10    0 1    0.772758     3.990405     4.107881
  10   10    2 1    0.757705    29.926614    30.361870
  10   10    4 1    0.717330     7.426421     7.381394
  11    0    1 1    0.985359     0.026738     0.025735
  11    0    3 1    0.926747     0.017895     0.017633
  11    0    5 1    0.835330     0.193348     0.198052
  11    0    7 1    0.737949     0.129917     0.129997
  11    1    0 1    0.989415     0.085434     0.082013
  11    1    2 1    0.958394     0.041710     0.040154
  11    1    4 1    0.880347     0.118735     0.120038
  11    1    6 1    0.784153     0.030967     0.031379
  11    1    8 1    0.690612     0.013893     0.014339
  11    2    1 1    0.969718     0.366756     0.353916
  11    2    3 1    0.913699     0.594712     0.588924
  11    2    5 1    0.825737     0.126958     0.129547
  11    2    7 1    0.731310     0.601081     0.598500
  11    3    0 1    0.958488     0.018705     0.018007
  11    3    2 1    0.930205     0.160887     0.158403
  11    3    4 1    0.858349     0.008464     0.008536
  11    3    6 1    0.768486     0.609278     0.628238
  11    3    8 1    0.679838     0.531747     0.574273
  11    4    1 1    0.926917     0.006425     0.006330
  11    4    3 1    0.877631     0.003150     0.003179
  11    4    5 1    0.798826     0.008241     0.008486
  11    4    7 1    0.712420     0.007596     0.007563
  11    5    0 1    0.904444     0.020329     0.020158
  11    5    2 1    0.880566     0.017239     0.017430
  11    5    4 1    0.818887     0.005861     0.005988
  11    5    6 1    0.739778     0.072587     0.072693
  11    6    1 1    0.866665     0.298886     0.300409
  11    6    3 1    0.825977     0.385345     0.393209
  11    6    5 1    0.759287     0.168071     0.171015
  11    6    7 1    0.683947     0.273465     0.288689
  11    7    0 1    0.838173     0.305793     0.313850
  11    7    2 1    0.819063     0.015417     0.015749
  11    7    4 1    0.768728     0.511565     0.527536
  11    7    6 1    0.702174     0.015014     0.015172
  11    8    1 1    0.799153     0.002001     0.002062
  11    8    3 1    0.766918     0.113464     0.116866
  11    8    5 1    0.712651     0.167398     0.166642
  11    9    0 1    0.768923     0.004254     0.004387
  11    9    2 1    0.754088     0.025599     0.025818
  11    9    4 1    0.714259     0.002342     0.002330
  11   10    1 1    0.731812     0.130101     0.129589
  11   10    3 1    0.706817     0.348138     0.348909
  11   11    0 1    0.702507     0.113466     0.114585
  11   11    2 1    0.691140     0.164482     0.169560
  12    0    0 1    0.910704     7.872965     7.802166
  12    0    2 1    0.886339    21.298229    21.521199
  12    0    4 1    0.823524    18.035594    18.403551
  12    0    6 1    0.743192    13.138942    13.168442
  12    1    1 1    0.901343     0.695288     0.690217
  12    1    3 1    0.855831     0.182951     0.184928
  12    1    5 1    0.782282     1.176548     1.193252
  12    1    7 1    0.700610     0.063545     0.064393
  12    2    0 1    0.898313     0.613856     0.610771
  12    2    2 1    0.874904     1.219936     1.228488
  12    2    4 1    0.814327     1.456619     1.494277
  12    2    6 1    0.736411     0.823275     0.822991
  12    3    1 1    0.877776     0.136977     0.138239
  12    3    3 1    0.835579     0.794932     0.814421
  12    3    5 1    0.766725     0.005620     0.005787
  12    3    7 1    0.689368     1.152764     1.193420
  12    4    0 1    0.863969   171.931068   172.931385
  12    4    2 1    0.843084    41.290502    42.414479
  12    4    4 1    0.788483   302.397232   306.938211
  12    4    6 1    0.717133    25.282949    25.130357
  12    5    1 1    0.835703     0.408806     0.418866
  12    5    3 1    0.799044     2.603120     2.681403
  12    5    5 1    0.738207     0.039131     0.039161
  12    6    0 1    0.814558     0.099198     0.101733
  12    6    2 1    0.796985     2.102023     2.158125
  12    6    4 1    0.750388     0.466613     0.468682
  12    6    6 1    0.688114     1.058084     1.099235
  12    7    1 1    0.782589     0.078598     0.079696
  12    7    3 1    0.752243     0.158187     0.159157
  12    7    5 1    0.700830     0.013887     0.014067
  12    8    0 1    0.757751    13.153898    13.346334
  12    8    2 1    0.743543    29.525525    29.593165
  12    8    4 1    0.705278    29.941977    30.086517
  12    9    1 1    0.725336     1.468812     1.459108
  12    9    3 1    0.700977     0.154643     0.156603
  12   10    0 1    0.699622     0.609632     0.618862
  12   10    2 1    0.688392     0.108601     0.112731
  13    0    1 1    0.835703     0.991506     1.015906
  13    0    3 1    0.799044     0.012456     0.012831
  13    0    5 1    0.738207     2.779393     2.781490
  13    1    0 1    0.838173     0.719945     0.738915
  13    1    2 1    0.819063     0.218969     0.223691
  13    1    4 1    0.768728     0.954278     0.984071
  13    1    6 1    0.702174     0.004848     0.004899
  13    2    1 1    0.826098     0.462927     0.472378
  13    2    3 1    0.790636     0.260954     0.265438
  13    2    5 1    0.731561     0.820714     0.817337
  13    3    0 1    0.819122     0.303303     0.309833
  13    3    2 1    0.801257     1.340596     1.385094
  13    3    4 1    0.753951     0.106997     0.107890
  13    3    6 1    0.690858     0.179279     0.184930
  13    4    1 1    0.799153     0.471183     0.485433
  13    4    3 1    0.766918     4.808341     4.952475
  13    4    5 1    0.712651     0.341261     0.339720
  13    5    0 1    0.784617     0.697424     0.706669
  13    5    2 1    0.768874     3.061216     3.156945
  13    5    4 1    0.726785     0.332684     0.330547
  13    6    1 1    0.759568     0.540930     0.550697
  13    6    3 1    0.731729     0.171478     0.170793
  13    6    5 1    0.684152     1.052612     1.110138
  13    7    0 1    0.740168     0.075302     0.075422
  13    7    2 1    0.726908     0.009204     0.009146
  13    7    4 1    0.691034     0.113235     0.116758
  13    8    1 1    0.712883     1.865191     1.856495
  13    8    3 1    0.689718     0.075040     0.077617
  13    9    0 1    0.691175     1.647970     1.698715
  13    9    2 1    0.680342     1.025795     1.104386
  14    0    0 1    0.780603     0.128378     0.130417
  14    0    2 1    0.765096     0.263644     0.270978
  14    0    4 1    0.723592     0.191418     0.190150
  14    1    1 1    0.774684     0.000022     0.000023
  14    1    3 1    0.745214     0.015383     0.015422
  14    1    5 1    0.695136     0.062011     0.063440
  14    2    0 1    0.772758     7.897436     8.129932
  14    2    2 1    0.757705    60.760923    61.644634
  14    2    4 1    0.717330    14.742251    14.652868
  14    3    1 1    0.759568     0.019512     0.019864
  14    3    3 1    0.731729     0.087668     0.087317
  14    3    5 1    0.684152     0.000001     0.000001
  14    4    0 1    0.750569     0.571813     0.574426
  14    4    2 1    0.736753     1.065328     1.065211
  14    4    4 1    0.699476     0.415095     0.421489
  14    5    1 1    0.731812     0.088735     0.088386
  14    5    3 1    0.706817     0.000480     0.000481
  14    6    0 1    0.717487     7.426011     7.380831
  14    6    2 1    0.705391    58.971404    59.244444
  14    6    4 1    0.672469    13.772143    15.590923
  14    7    1 1    0.695351     0.041274     0.042209
  14    7    3 1    0.673803     0.166327     0.186819
  14    8    0 1    0.677753     0.343542     0.376018
  15    0    1 1    0.725336     0.001025     0.001018
  15    0    3 1    0.700977     0.028050     0.028406
  15    1    0 1    0.726949     0.089824     0.089250
  15    1    2 1    0.714376     0.016819     0.016728
  15    1    4 1    0.680241     0.032166     0.034652
  15    2    1 1    0.719029     0.219151     0.217782
  15    2    3 1    0.695279     0.339804     0.347547
  15    3    0 1    0.714415     0.290306     0.288735
  15    3    2 1    0.702470     0.002698     0.002725
  15    4    1 1    0.701051     0.045148     0.045714
  15    4    3 1    0.678985     0.170176     0.184778
  15    5    0 1    0.691175     0.114497     0.118022
  15    5    2 1    0.680342     0.041433     0.044608
  15    6    1 1    0.673869     0.141646     0.159033
  16    0    0 1    0.683028    67.528878    71.612671
  16    0    2 1    0.672567    19.864333    22.475284
  16    1    1 1    0.679052     0.279763     0.303639
  16    2    0 1    0.677753     0.457630     0.500891
loop_
	_pd_meas_time_of_flight
	_pd_proc_d_spacing
	_pd_proc_intensity_total
	_pd_proc_ls_weight
	_pd_calc_intensity_total
	_pd_proc_intensity_bkg_calc
1200.997790     0.672550     3.577481   350.924274     2.817263     2.383858 
1202.198790     0.673220     3.604082   348.303976     2.861248     2.382852 
1203.400990     0.673892     3.679503   341.564734     2.908598     2.381847 
1204.604390     0.674564     3.680497   342.137756     2.959318     2.380841 
1205.809000     0.675236     3.682226   341.668411     3.013388     2.379835 
1207.014810     0.675910     3.613140   348.732354     3.070748     2.378829 
1208.221820     0.676584     3.615321   348.797487     3.131273     2.377824 
1209.430040     0.677258     3.650365   346.020635     3.194735     2.376818 
1210.639470     0.677934     3.623718   348.725972     3.260755     2.375812 
1211.850110     0.678610     3.748180   337.919845     3.328756     2.374807 
1213.061960     0.679287     3.771818   335.847956     3.397918     2.373801 
1214.275020     0.679964     3.798386   333.887903     3.467149     2.372795 
1215.489300     0.680642     3.827354   331.341483     3.535068     2.371790 
1216.704790     0.681321     3.844058   330.263786     3.600015     2.370784 
1217.921490     0.682000     3.950974   322.262963     3.660093     2.369778 
1219.139410     0.682681     4.039124   315.577159     3.713250     2.368773 
1220.358550     0.683361     3.950622   322.698100     3.757412     2.367767 
1221.578910     0.684043     4.020221   317.826041     3.790660     2.366761 
1222.800490     0.684725     4.058076   315.479076     3.811415     2.365756 
1224.023290     0.685408     4.107110   311.797863     3.818604     2.364750 
1225.247310     0.686091     3.988348   320.846811     3.811810     2.363745 
1226.472560     0.686776     3.984421   321.463325     3.791277     2.362739 
1227.699030     0.687460     3.914079   327.204057     3.757901     2.361734 
1228.926730     0.688146     3.818196   335.165323     3.713167     2.360728 
1230.155660     0.688832     3.743469   342.183706     3.659011     2.359723 
1231.385820     0.689519     3.637027   352.170568     3.597666     2.358717 
1232.617200     0.690207     3.634578   352.443939     3.531520     2.357712 
1233.849820     0.690895     3.509621   364.910511     3.462984     2.356706 
1235.083670     0.691584     3.565466   359.789680     3.394404     2.355701 
1236.318750     0.692274     3.427252   374.659187     3.327979     2.354696 
1237.555070     0.692964     3.338039   384.297499     3.265714     2.353690 
1238.792630     0.693656     3.332366   384.576845     3.209368     2.352685 
1240.031420     0.694347     3.244684   395.507480     3.160436     2.351680 
1241.271450     0.695040     3.261468   394.241961     3.120140     2.350675 
1242.512720     0.695733     3.181849   403.621041     3.089393     2.349669 
1243.755230     0.696427     3.132976   410.168577     3.068805     2.348664 
1244.998990     0.697121     3.090587   415.599533     3.058691     2.347659 
1246.243990     0.697817     3.055679   420.842102     3.059065     2.346654 
1247.490230     0.698513     3.095173   415.750046     3.069652     2.345649 
1248.737720     0.699209     3.238336   398.374571     3.089901     2.344644 
1249.986460     0.699907     3.214321   401.851040     3.118998     2.343639 
1251.236450     0.700605     3.187230   405.465458     3.155880     2.342634 
1252.487680     0.701303     3.272611   395.599524     3.199267     2.341630 
1253.740170     0.702003     3.377399   384.610786     3.247651     2.340625 
1254.993910     0.702703     3.374930   385.228680     3.299358     2.339620 
1256.248910     0.703404     3.363847   386.223662     3.352564     2.338615 
1257.505150     0.704105     3.412388   381.487460     3.405346     2.337611 
1258.762660     0.704807     3.472472   375.057055     3.455752     2.336606 
1260.021420     0.705510     3.538224   368.581308     3.501877     2.335602 
1261.281440     0.706214     3.579659   364.903819     3.541987     2.334597 
1262.542730     0.706918     3.565532   366.491437     3.574648     2.333593 
1263.805270     0.707623     3.579759   365.379257     3.598844     2.332589 
1265.069070     0.708329     3.686341   355.227649     3.614075     2.331585 
1266.334140     0.709036     3.680578   356.508402     3.620377     2.330580 
1267.600480     0.709743     3.655091   359.193685     3.618300     2.329576 
1268.868080     0.710451     3.629472   361.495165     3.608806     2.328572 
1270.136940     0.711159     3.548356   370.294175     3.593146     2.327568 
1271.407080     0.711869     3.497246   375.698226     3.572714     2.326565 
1272.678490     0.712579     3.484761   376.954770     3.548904     2.325561 
1273.951170     0.713289     3.511480   374.692403     3.522991     2.324557 
1275.225120     0.714001     3.381441   388.840966     3.496039     2.323553 
1276.500340     0.714713     3.380561   389.362733     3.468835     2.322550 
1277.776840     0.715426     3.381478   389.695467     3.441850     2.321546 
1279.054620     0.716139     3.331501   395.466268     3.415228     2.320543 
1280.333680     0.716854     3.313153   397.848399     3.388819     2.319540 
1281.614010     0.717568     3.391536   389.820737     3.362231     2.318536 
1282.895620     0.718284     3.305378   400.513614     3.334917     2.317533 
1284.178520     0.719001     3.318661   398.064175     3.306280     2.316530 
1285.462700     0.719718     3.226582   409.335660     3.275777     2.315527 
1286.748160     0.720436     3.216900   411.011372     3.243021     2.314524 
1288.034910     0.721154     3.214764   411.085208     3.207837     2.313521 
1289.322940     0.721873     3.077565   429.782733     3.170286     2.312519 
1290.612270     0.722593     3.112714   425.391651     3.130660     2.311516 
1291.902880     0.723314     3.050176   434.811172     3.089433     2.310514 
1293.194780     0.724036     3.131967   422.798825     3.047210     2.309511 
1294.487980     0.724758     3.018997   439.311170     3.004677     2.308509 
1295.782460     0.725481     2.945223   449.907840     2.962563     2.307507 
1297.078250     0.726204     2.961410   448.245868     2.921595     2.306505 
1298.375320     0.726929     2.788140   475.405178     2.882473     2.305503 
1299.673700     0.727654     2.805499   473.223288     2.845844     2.304501 
1300.973370     0.728379     2.761165   480.972262     2.812296     2.303499 
1302.274350     0.729106     2.762407   480.818084     2.782349     2.302497 
1303.576620     0.729833     2.717139   488.608209     2.756441     2.301496 
1304.880200     0.730561     2.698701   492.352939     2.734926     2.300494 
1306.185080     0.731290     2.634820   503.927148     2.718090     2.299493 
1307.491260     0.732019     2.626151   505.884432     2.706173     2.298492 
1308.798750     0.732749     2.655403   501.016937     2.699321     2.297491 
1310.107550     0.733480     2.687238   496.448469     2.697534     2.296490 
1311.417660     0.734212     2.708202   492.245019     2.700732     2.295489 
1312.729080     0.734944     2.692283   495.914412     2.708794     2.294488 
1314.041810     0.735677     2.630123   507.494653     2.721564     2.293487 
1315.355850     0.736411     2.724099   491.137947     2.738850     2.292487 
1316.671210     0.737146     2.735647   489.634568     2.760412     2.291487 
1317.987880     0.737881     2.811294   476.934055     2.785971     2.290486 
1319.305860     0.738617     2.793338   479.884057     2.815211     2.289486 
1320.625170     0.739354     2.909054   462.318143     2.847788     2.288486 
1321.945800     0.740091     2.911726   462.843851     2.883343     2.287486 
1323.267740     0.740829     2.970085   454.446770     2.921519     2.286487 
1324.591010     0.741568     3.012047   448.565668     2.961973     2.285487 
1325.915600     0.742308     3.059865   441.871037     3.004403     2.284488 
1327.241520     0.743049     3.061712   442.078057     3.048565     2.283488 
1328.568760     0.743790     3.048103   444.370900     3.094318     2.282489 
1329.897330     0.744532     3.086836   439.612422     3.141673     2.281490 
1331.227220     0.745274     3.194469   425.367086     3.190835     2.280491 
1332.558450     0.746018     3.223060   421.535004     3.242214     2.279493 
1333.891010     0.746762     3.293384   413.762534     3.296449     2.278494 
1335.224900     0.747507     3.419926   399.052248     3.354367     2.277496 
1336.560120     0.748252     3.513886   389.279769     3.416916     2.276498 
1337.896680     0.748999     3.499256   390.998202     3.485054     2.275499 
1339.234580     0.749746     3.589377   381.774936     3.559634     2.274501 
1340.573820     0.750494     3.685657   372.661468     3.641269     2.273504 
1341.914390     0.751242     3.686427   372.464861     3.730222     2.272506 
1343.256300     0.751992     3.755222   366.174375     3.826300     2.271509 
1344.599560     0.752742     3.812814   360.812945     3.928782     2.270511 
1345.944160     0.753493     4.025081   342.719835     4.036357     2.269514 
1347.290100     0.754244     4.072708   339.045752     4.147088     2.268517 
1348.637390     0.754997     4.163224   332.312850     4.258423     2.267520 
1349.986030     0.755750     4.336653   319.723116     4.367230     2.266524 
1351.336020     0.756504     4.520239   307.238481     4.469907     2.265527 
1352.687350     0.757258     4.578968   303.543020     4.562552     2.264531 
1354.040040     0.758014     4.697258   296.238674     4.641227     2.263535 
1355.394080     0.758770     4.713357   295.830077     4.702291     2.262539 
1356.749480     0.759527     4.791767   291.092435     4.742767     2.261543 
1358.106220     0.760285     4.814781   289.924178     4.760662     2.260547 
1359.464330     0.761043     4.843904   288.345909     4.755173     2.259552 
1360.823800     0.761802     4.939247   282.958584     4.726774     2.258557 
1362.184620     0.762562     4.728958   295.626654     4.677143     2.257562 
1363.546800     0.763323     4.659405   300.258592     4.608954     2.256567 
1364.910350     0.764084     4.680153   299.129847     4.525590     2.255572 
1366.275260     0.764846     4.539108   308.533969     4.430851     2.254578 
1367.641540     0.765609     4.462454   313.865668     4.328680     2.253583 
1369.009180     0.766373     4.211241   332.550810     4.222942     2.252589 
1370.378190     0.767138     4.186351   334.919036     4.117250     2.251595 
1371.748570     0.767903     4.161555   337.193610     4.014869     2.250601 
1373.120310     0.768669     4.046049   346.466862     3.918659     2.249608 
1374.493430     0.769436     3.977843   352.731143     3.831048     2.248615 
1375.867930     0.770203     3.911042   358.885635     3.754032     2.247621 
1377.243800     0.770972     3.797067   369.498677     3.689248     2.246629 
1378.621040     0.771741     3.744159   375.136675     3.638028     2.245636 
1379.999660     0.772511     3.782562   371.807139     3.601451     2.244643 
1381.379660     0.773281     3.800060   370.656563     3.580476     2.243651 
1382.761040     0.774053     3.804744   370.485785     3.576009     2.242659 
1384.143800     0.774825     3.844755   366.664375     3.588986     2.241667 
1385.527940     0.775598     3.942206   357.882604     3.620417     2.240675 
1386.913470     0.776372     3.971860   355.770175     3.671395     2.239684 
1388.300390     0.777146     3.948369   357.832373     3.743074     2.238693 
1389.688690     0.777921     4.045400   350.026565     3.836541     2.237701 
1391.078370     0.778697     4.136266   342.686718     3.952712     2.236711 
1392.469450     0.779474     4.181570   339.286357     4.092206     2.235720 
1393.861920     0.780252     4.332831   327.944442     4.255191     2.234730 
1395.255780     0.781030     4.460745   318.792724     4.441130     2.233740 
1396.651040     0.781809     4.577557   311.397546     4.648740     2.232750 
1398.047690     0.782589     4.678858   304.933146     4.875824     2.231760 
1399.445740     0.783370     4.972153   287.378290     5.119173     2.230770 
1400.845180     0.784152     5.230336   273.472913     5.374466     2.229781 
1402.246030     0.784934     5.563148   257.620907     5.636244     2.228792 
1403.648280     0.785717     5.810427   247.214003     5.897908     2.227803 
1405.051920     0.786501     6.145290   234.112903     6.151812     2.226815 
1406.456980     0.787286     6.449529   223.337742     6.389459     2.225827 
1407.863430     0.788071     6.643253   217.061089     6.601836     2.224839 
1409.271300     0.788857     6.854085   210.665944     6.779967     2.223851 
1410.680570     0.789644     7.025655   205.703068     6.915601     2.222863 
1412.091250     0.790432     7.163522   201.969195     7.002080     2.221876 
1413.503340     0.791220     7.160710   202.237376     7.034795     2.220889 
1414.916840     0.792010     7.223046   200.632565     7.011668     2.219902 
1416.331760     0.792800     7.101132   204.122513     6.933473     2.218915 
1417.748090     0.793591     6.892664   210.406221     6.803657     2.217929 
1419.165840     0.794383     6.775853   214.159263     6.627898     2.216943 
1420.585010     0.795175     6.517693   222.741164     6.413459     2.215957 
1422.005590     0.795968     6.228561   233.172222     6.168516     2.214972 
1423.427600     0.796763     5.985828   242.776132     5.901567     2.213986 
1424.851020     0.797557     5.672680   256.162115     5.620944     2.213001 
1426.275870     0.798353     5.344394   271.867859     5.334440     2.212017 
1427.702150     0.799150     5.070322   286.405937     5.049078     2.211032 
1429.129850     0.799947     4.835344   300.520467     4.770903     2.210048 
1430.558980     0.800745     4.664602   311.543107     4.504914     2.209064 
1431.989540     0.801544     4.307701   337.305710     4.255063     2.208080 
1433.421530     0.802344     4.072258   356.702076     4.024271     2.207097 
1434.854950     0.803144     3.931460   369.613908     3.814505     2.206114 
1436.289810     0.803945     3.778433   384.612898     3.626867     2.205131 
1437.726100     0.804747     3.737862   389.153378     3.461721     2.204148 
1439.163820     0.805550     3.464601   419.249469     3.318811     2.203166 
1440.602990     0.806354     3.426108   424.029915     3.197401     2.202184 
1442.043590     0.807159     3.269562   444.287916     3.096416     2.201202 
1443.485630     0.807964     3.208296   452.887766     3.014545     2.200221 
1444.929120     0.808770     3.194233   455.688182     2.950357     2.199240 
1446.374050     0.809577     3.126994   465.290917     2.902359     2.198259 
1447.820420     0.810385     3.039484   478.987970     2.869067     2.197278 
1449.268240     0.811193     2.993883   486.039884     2.849100     2.196298 
1450.717510     0.812002     3.042668   478.733125     2.841168     2.195318 
1452.168230     0.812813     2.927423   497.861368     2.844071     2.194338 
1453.620400     0.813623     2.951860   494.276301     2.856693     2.193359 
1455.074020     0.814435     2.983926   489.215110     2.877978     2.192380 
1456.529090     0.815248     2.944065   496.523032     2.906893     2.191401 
1457.985620     0.816061     2.965655   492.909922     2.942415     2.190422 
1459.443610     0.816875     2.963396   493.255257     2.983471     2.189444 
1460.903050     0.817690     3.057942   478.926755     3.028958     2.188466 
1462.363950     0.818506     3.088154   475.125222     3.077706     2.187489 
1463.826320     0.819323     3.155781   465.219665     3.128470     2.186511 
1465.290140     0.820140     3.189021   461.041640     3.179917     2.185535 
1466.755430     0.820959     3.272424   450.123208     3.230636     2.184558 
1468.222190     0.821778     3.356996   439.052544     3.279147     2.183582 
1469.690410     0.822598     3.373233   436.935463     3.323936     2.182606 
1471.160100     0.823418     3.394056   434.858867     3.363533     2.181630 
1472.631260     0.824240     3.426533   431.111960     3.396629     2.180655 
1474.103890     0.825062     3.503134   422.105926     3.422196     2.179680 
1475.578000     0.825886     3.578587   413.836608     3.439628     2.178705 
1477.053570     0.826710     3.524913   420.466285     3.448781     2.177730 
1478.530630     0.827534     3.551055   417.779750     3.450035     2.176756 
1480.009160     0.828360     3.563509   416.508768     3.444330     2.175783 
1481.489170     0.829187     3.543596   419.415883     3.433089     2.174809 
1482.970660     0.830014     3.529624   421.093617     3.418082     2.173836 
1484.453630     0.830842     3.480288   427.383408     3.401263     2.172864 
1485.938080     0.831671     3.461006   430.040881     3.384632     2.171891 
1487.424020     0.832501     3.381376   440.189441     3.370093     2.170919 
1488.911440     0.833331     3.382682   439.786312     3.359351     2.169948 
1490.400360     0.834163     3.403396   437.909049     3.353833     2.168976 
1491.890760     0.834995     3.391610   439.730612     3.354639     2.168005 
1493.382650     0.835828     3.354961   444.813558     3.362501     2.167035 
1494.876030     0.836662     3.428510   435.966395     3.377777     2.166064 
1496.370900     0.837497     3.384787   441.867322     3.400453     2.165094 
1497.867280     0.838333     3.509167   426.784996     3.430159     2.164125 
1499.365140     0.839169     3.592422   417.357376     3.466218     2.163156 
1500.864510     0.840007     3.564746   420.721433     3.507676     2.162187 
1502.365370     0.840845     3.610249   416.229587     3.553381     2.161218 
1503.867740     0.841684     3.703907   406.139544     3.602093     2.160250 
1505.371610     0.842524     3.789977   397.219065     3.652607     2.159282 
1506.876980     0.843364     3.937834   383.033178     3.703919     2.158315 
1508.383850     0.844206     3.925481   384.536424     3.755412     2.157348 
1509.892240     0.845048     3.968953   380.407412     3.807050     2.156381 
1511.402130     0.845891     4.010487   376.486810     3.859565     2.155415 
1512.913530     0.846735     4.164358   363.646244     3.914521     2.154449 
1514.426450     0.847580     4.185299   361.995773     3.974347     2.153484 
1515.940870     0.848426     4.234051   358.261502     4.042214     2.152518 
1517.456810     0.849272     4.369715   347.719549     4.121908     2.151554 
1518.974270     0.850120     4.411041   344.390121     4.217517     2.150589 
1520.493240     0.850968     4.533952   335.446654     4.333226     2.149625 
1522.013740     0.851817     4.655660   327.263963     4.473015     2.148662 
1523.535750     0.852667     4.694261   324.699519     4.640376     2.147698 
1525.059290     0.853518     4.918311   310.364524     4.838055     2.146736 
1526.584350     0.854370     5.111090   298.841165     5.067801     2.145773 
1528.110930     0.855222     5.285044   289.465424     5.330138     2.144811 
1529.639040     0.856076     5.668470   270.311200     5.624179     2.143849 
1531.168680     0.856930     5.896163   260.273452     5.947470     2.142888 
1532.699850     0.857785     6.157520   249.565384     6.295881     2.141927 
1534.232550     0.858641     6.517975   235.975678     6.663528     2.140967 
1535.766780     0.859498     6.930817   222.152932     7.042764     2.140007 
1537.302550     0.860355     7.386785   208.802876     7.424200     2.139047 
1538.839850     0.861214     7.757824   198.995343     7.796842     2.138088 
1540.378690     0.862073     8.216542   188.040455     8.148377     2.137129 
1541.919070     0.862933     8.607369   179.733103     8.465644     2.136171 
1543.460990     0.863794     8.892244   174.107164     8.735388     2.135213 
1545.004450     0.864656     9.092889   170.498878     8.945262     2.134255 
1546.549450     0.865519     9.261894   167.475987     9.084905     2.133298 
1548.096000     0.866383     9.321488   166.522930     9.147060     2.132341 
1549.644100     0.867247     9.182647   169.143014     9.128316     2.131385 
1551.193740     0.868113     9.066625   171.362160     9.029500     2.130429 
1552.744940     0.868979     9.007825   172.622538     8.855507     2.129473 
1554.297680     0.869846     8.672844   179.385568     8.614678     2.128518 
1555.851980     0.870714     8.478533   183.727990     8.317857     2.127564 
1557.407830     0.871583     7.974514   195.287310     7.977395     2.126609 
1558.965240     0.872453     7.610865   204.688991     7.606187     2.125656 
1560.524210     0.873323     7.179881   217.139397     7.216909     2.124702 
1562.084730     0.874195     6.793339   229.570498     6.821416     2.123749 
1563.646810     0.875067     6.328013   246.484640     6.430318     2.122797 
1565.210460     0.875940     5.878778   265.190359     6.052722     2.121845 
1566.775670     0.876814     5.615493   277.611186     5.696074     2.120893 
1568.342450     0.877689     5.267489   295.977282     5.366135     2.119942 
1569.910790     0.878565     4.980697   313.115012     5.066902     2.118992 
1571.480700     0.879442     4.801724   324.944811     4.800797     2.118041 
1573.052180     0.880319     4.570921   341.352855     4.568691     2.117092 
1574.625230     0.881198     4.404121   354.686898     4.370112     2.116142 
1576.199860     0.882077     4.269949   365.840929     4.203329     2.115194 
1577.776060     0.882957     4.231021   369.482057     4.065712     2.114245 
1579.353830     0.883838     4.072755   383.696723     3.953940     2.113297 
1580.933190     0.884720     3.971826   393.620224     3.864173     2.112350 
1582.514120     0.885603     3.966975   394.159624     3.792295     2.111403 
1584.096640     0.886487     3.879737   403.275014     3.734177     2.110456 
1585.680730     0.887372     3.801178   411.971299     3.685982     2.109510 
1587.266410     0.888257     3.758274   416.761853     3.644328     2.108565 
1588.853680     0.889144     3.788203   413.859339     3.606577     2.107619 
1590.442530     0.890031     3.673448   426.552855     3.570900     2.106675 
1592.032980     0.890919     3.633824   431.404637     3.536350     2.105731 
1593.625010     0.891808     3.526215   445.102270     3.502828     2.104787 
1595.218630     0.892698     3.493050   449.314661     3.470937     2.103844 
1596.813850     0.893589     3.475319   451.952598     3.441814     2.102901 
1598.410670     0.894481     3.422286   459.397203     3.416977     2.101959 
1600.009080     0.895373     3.433639   458.089627     3.398125     2.101017 
1601.609090     0.896267     3.378880   465.914012     3.387013     2.100076 
1603.210700     0.897161     3.328672   473.258908     3.385299     2.099135 
1604.813910     0.898057     3.353598   469.972702     3.394454     2.098195 
1606.418720     0.898953     3.380551   465.919242     3.415654     2.097255 
1608.025140     0.899850     3.450737   457.656966     3.449701     2.096316 
1609.633160     0.900748     3.451270   458.271652     3.496950     2.095377 
1611.242800     0.901647     3.507764   451.351536     3.557276     2.094438 
1612.854040     0.902547     3.551574   445.923385     3.630042     2.093501 
1614.466890     0.903447     3.609537   439.010412     3.714052     2.092563 
1616.081360     0.904349     3.707707   428.003089     3.807558     2.091627 
1617.697440     0.905251     3.863026   411.301166     3.908270     2.090690 
1619.315140     0.906155     3.887950   409.342617     4.013365     2.089755 
1620.934450     0.907059     3.990989   399.376250     4.119505     2.088819 
1622.555390     0.907964     4.158765   383.664106     4.222910     2.087885 
1624.177940     0.908870     4.232548   377.356448     4.319455     2.086950 
1625.802120     0.909777     4.406665   362.998314     4.404861     2.086017 
1627.427920     0.910685     4.500548   355.772994     4.474933     2.085084 
1629.055350     0.911594     4.590154   348.934064     4.525951     2.084151 
1630.684410     0.912504     4.586390   349.451125     4.555072     2.083219 
1632.315090     0.913414     4.543207   353.180063     4.560530     2.082287 
1633.947410     0.914326     4.542476   353.474281     4.541861     2.081356 
1635.581350     0.915239     4.482421   358.144625     4.500012     2.080426 
1637.216940     0.916152     4.448420   361.389617     4.437215     2.079496 
1638.854150     0.917066     4.336125   370.954315     4.356731     2.078566 
1640.493010     0.917981     4.231036   380.193672     4.262536     2.077637 
1642.133500     0.918898     4.154257   387.094372     4.158991     2.076709 
1643.775630     0.919815     3.976723   404.542161     4.050518     2.075781 
1645.419410     0.920733     3.852820   417.848756     3.941385     2.074854 
1647.064830     0.921651     3.815771   422.202899     3.835522     2.073927 
1648.711890     0.922571     3.707584   434.657078     3.736381     2.073001 
1650.360610     0.923492     3.584877   449.877304     3.646857     2.072075 
1652.010970     0.924414     3.456271   466.526469     3.569230     2.071150 
1653.662980     0.925336     3.404271   473.957511     3.505133     2.070226 
1655.316640     0.926260     3.384941   477.289219     3.455554     2.069302 
1656.971960     0.927184     3.355735   480.979857     3.420846     2.068379 
1658.628930     0.928109     3.319568   486.625043     3.400780     2.067456 
1660.287560     0.929036     3.330196   485.766114     3.394613     2.066533 
1661.947840     0.929963     3.440863   470.703863     3.401115     2.065612 
1663.609790     0.930891     3.392525   477.606994     3.418624     2.064691 
1665.273400     0.931820     3.388638   478.619181     3.445124     2.063770 
1666.938680     0.932750     3.439505   472.029963     3.478247     2.062850 
1668.605610     0.933681     3.442924   471.872889     3.515370     2.061931 
1670.274220     0.934613     3.468755   468.664590     3.553670     2.061012 
1671.944490     0.935545     3.502124   464.825968     3.590221     2.060094 
1673.616440     0.936479     3.555907   457.941614     3.622120     2.059176 
1675.290060     0.937414     3.529409   461.713753     3.646674     2.058259 
1676.965350     0.938349     3.632906   449.186874     3.661585     2.057342 
1678.642310     0.939286     3.613627   451.746094     3.665186     2.056426 
1680.320950     0.940223     3.675915   444.565055     3.656616     2.055511 
1682.001270     0.941162     3.653669   447.376884     3.635900     2.054596 
1683.683280     0.942101     3.580562   456.932148     3.603951     2.053682 
1685.366960     0.943041     3.560944   459.788753     3.562477     2.052769 
1687.052330     0.943982     3.455494   473.758430     3.513810     2.051856 
1688.739380     0.944925     3.462732   473.095046     3.460717     2.050944 
1690.428120     0.945868     3.331064   492.118794     3.406217     2.050032 
1692.118550     0.946812     3.289590   498.435962     3.353413     2.049121 
1693.810660     0.947757     3.223490   508.940537     3.305373     2.048210 
1695.504470     0.948702     3.121624   525.213899     3.264975     2.047300 
1697.199980     0.949649     3.116113   526.702131     3.234872     2.046391 
1698.897180     0.950597     3.104253   529.192556     3.217414     2.045482 
1700.596080     0.951546     3.098892   530.697743     3.214583     2.044574 
1702.296670     0.952496     3.076916   534.802559     3.227946     2.043667 
1703.998970     0.953446     3.114673   528.989558     3.258608     2.042760 
1705.702970     0.954398     3.176272   519.069249     3.307164     2.041854 
1707.408670     0.955350     3.283623   502.143420     3.373640     2.040948 
1709.116080     0.956304     3.246786   508.798195     3.457469     2.040043 
1710.825200     0.957258     3.368138   490.984295     3.557478     2.039139 
1712.536020     0.958214     3.472611   476.739341     3.671853     2.038235 
1714.248560     0.959170     3.593137   460.948005     3.798131     2.037332 
1715.962810     0.960127     3.691781   449.001100     3.933188     2.036430 
1717.678770     0.961086     3.831800   433.474741     4.073261     2.035528 
1719.396450     0.962045     3.982284   417.493319     4.214006     2.034627 
1721.115840     0.963005     4.122194   403.605310     4.350572     2.033727 
1722.836960     0.963966     4.337274   384.192201     4.477711     2.032827 
1724.559800     0.964928     4.398580   379.369921     4.589988     2.031928 
1726.284360     0.965892     4.483073   372.589826     4.682275     2.031029 
1728.010640     0.966856     4.650348   359.298408     4.750147     2.030131 
1729.738650     0.967821     4.735999   353.128297     4.789754     2.029234 
1731.468390     0.968787     4.751579   352.197402     4.798314     2.028337 
1733.199860     0.969753     4.696751   356.533848     4.774810     2.027441 
1734.933060     0.970721     4.640149   360.913029     4.720064     2.026546 
1736.667990     0.971690     4.473785   374.673111     4.636494     2.025652 
1738.404660     0.972660     4.330800   386.969957     4.527742     2.024758 
1740.143060     0.973631     4.269019   392.889038     4.398267     2.023864 
1741.883210     0.974603     4.055356   413.997788     4.252945     2.022972 
1743.625090     0.975575     3.864133   434.510131     4.096739     2.022080 
1745.368710     0.976549     3.703939   452.915717     3.934397     2.021189 
1747.114080     0.977524     3.615813   464.386734     3.770272     2.020298 
1748.861200     0.978500     3.503711   479.423313     3.608135     2.019408 
1750.610060     0.979476     3.286580   510.879553     3.451217     2.018519 
1752.360670     0.980454     3.166580   530.217114     3.302210     2.017630 
1754.113030     0.981432     3.061886   548.862386     3.163152     2.016743 
1755.867140     0.982412     2.924737   574.479520     3.035381     2.015855 
1757.623010     0.983393     2.842914   590.905573     2.919668     2.014969 
1759.380630     0.984374     2.755222   609.605360     2.816281     2.014083 
1761.140010     0.985357     2.652490   633.503933     2.725064     2.013198 
1762.901150     0.986340     2.590287   648.550639     2.645525     2.012314 
1764.664050     0.987325     2.467626   681.246138     2.576914     2.011430 
1766.428720     0.988310     2.482470   677.722162     2.518326     2.010547 
1768.195150     0.989297     2.408958   698.817585     2.468724     2.009665 
1769.963340     0.990284     2.357920   713.686810     2.427055     2.008783 
1771.733310     0.991273     2.288770   735.611155     2.392298     2.007902 
1773.505040     0.992262     2.276119   739.790333     2.363488     2.007022 
1775.278540     0.993252     2.257679   746.912081     2.339719     2.006143 
1777.053820     0.994244     2.224924   758.063680     2.320218     2.005264 
1778.830880     0.995236     2.202072   765.132315     2.304324     2.004386 
1780.609710     0.996230     2.183698   772.977222     2.291493     2.003509 
1782.390320     0.997224     2.132363   792.681262     2.281286     2.002632 
1784.172710     0.998219     2.135091   792.079030     2.273357     2.001757 
1785.956880     0.999216     2.072413   815.648702     2.267470     2.000881 
1787.742840     1.000213     2.105425   804.324312     2.263485     2.000007 
1789.530580     1.001211     2.134459   794.555241     2.261345     1.999133 
1791.320110     1.002211     2.102852   805.893272     2.261075     1.998260 
1793.111430     1.003211     2.149950   789.173459     2.262784     1.997388 
1794.904540     1.004213     2.174211   781.057770     2.266674     1.996517 
1796.699450     1.005215     2.121648   800.665619     2.273046     1.995646 
1798.496150     1.006218     2.163406   785.305389     2.282312     1.994776 
1800.294640     1.007223     2.164806   786.963364     2.295006     1.993907 
1802.094940     1.008228     2.219619   768.052012     2.311799     1.993038 
1803.897030     1.009234     2.274126   750.747673     2.333501     1.992171 
1805.700930     1.010242     2.308140   740.814378     2.361072     1.991304 
1807.506630     1.011250     2.357159   726.046205     2.395621     1.990438 
1809.314140     1.012260     2.367691   723.132998     2.438382     1.989572 
1811.123450     1.013270     2.464335   695.766210     2.490703     1.988707 
1812.934570     1.014281     2.538436   676.350196     2.554028     1.987843 
1814.747510     1.015294     2.609050   659.367235     2.629837     1.986980 
1816.562260     1.016307     2.663477   645.616745     2.719600     1.986118 
1818.378820     1.017322     2.722134   632.902916     2.824662     1.985256 
1820.197200     1.018337     2.918767   591.540977     2.946113     1.984395 
1822.017390     1.019354     3.010665   573.912645     3.084638     1.983535 
1823.839410     1.020371     3.152508   548.582432     3.240826     1.982676 
1825.663250     1.021390     3.281209   528.089403     3.414791     1.981817 
1827.488910     1.022409     3.452815   502.819691     3.605891     1.980959 
1829.316400     1.023430     3.666286   473.885910     3.812690     1.980102 
1831.145720     1.024452     3.864224   450.375430     4.032928     1.979246 
1832.976870     1.025474     4.040105   431.315405     4.263474     1.978391 
1834.809840     1.026498     4.274671   408.051877     4.500272     1.977536 
1836.644650     1.027522     4.549042   384.083333     4.738347     1.976682 
1838.481300     1.028548     4.708165   371.244558     4.971812     1.975829 
1840.319780     1.029575     5.029217   348.052288     5.193963     1.974977 
1842.160100     1.030603     5.244565   334.253408     5.397488     1.974125 
1844.002260     1.031631     5.439585   322.441914     5.574809     1.973275 
1845.846260     1.032661     5.651480   310.606449     5.718585     1.972425 
1847.692110     1.033692     5.799568   303.010221     5.822349     1.971576 
1849.539800     1.034724     5.805098   303.010221     5.881176     1.970727 
1851.389340     1.035757     5.917893   297.588623     5.892259     1.969880 
1853.240730     1.036791     5.899775   298.458210     5.855227     1.969033 
1855.093970     1.037826     5.773841   305.175357     5.772151     1.968188 
1856.949060     1.038861     5.627759   313.367705     5.647233     1.967343 
1858.806010     1.039899     5.492062   321.359604     5.486343     1.966498 
1860.664820     1.040937     5.166347   341.641129     5.296382     1.965655 
1862.525480     1.041976     4.978162   354.860504     5.084718     1.964812 
1864.388010     1.043016     4.629212   381.888645     4.858715     1.963971 
1866.252400     1.044057     4.454007   396.947344     4.625372     1.963130 
1868.118650     1.045099     4.246770   416.438394     4.391072     1.962290 
1869.986770     1.046142     4.007031   441.307211     4.161427     1.961450 
1871.856750     1.047187     3.830895   461.995442     3.941194     1.960612 
1873.728610     1.048232     3.588204   493.150545     3.734235     1.959774 
1875.602340     1.049279     3.431245   515.714713     3.543511     1.958938 
1877.477940     1.050326     3.222138   549.358036     3.371140     1.958102 
1879.355420     1.051374     3.102486   570.967460     3.218455     1.957267 
1881.234770     1.052424     3.028026   585.240938     3.086113     1.956432 
1883.116010     1.053475     2.908241   609.429900     2.974160     1.955599 
1884.999130     1.054526     2.842169   624.248803     2.882132     1.954766 
1886.884120     1.055579     2.742729   646.673175     2.809202     1.953935 
1888.771010     1.056633     2.706669   655.989263     2.754256     1.953104 
1890.659780     1.057687     2.689384   660.251939     2.715950     1.952274 
1892.550440     1.058743     2.614518   679.613228     2.692817     1.951445 
1894.442990     1.059800     2.587575   687.034923     2.683316     1.950617 
1896.337430     1.060858     2.585045   687.714693     2.685827     1.949789 
1898.233770     1.061917     2.585166   688.519031     2.698693     1.948963 
1900.132000     1.062977     2.560414   695.258491     2.720252     1.948137 
1902.032140     1.064038     2.624758   679.051590     2.748769     1.947312 
1903.934170     1.065101     2.660565   670.943751     2.782514     1.946488 
1905.838100     1.066164     2.642328   676.570472     2.819771     1.945665 
1907.743940     1.067228     2.704170   661.155426     2.858755     1.944843 
1909.651680     1.068294     2.748753   651.013291     2.897625     1.944022 
1911.561340     1.069360     2.769814   646.629105     2.934506     1.943202 
1913.472900     1.070428     2.827824   634.086965     2.967559     1.942382 
1915.386370     1.071496     2.846771   630.456090     2.995065     1.941563 
1917.301760     1.072566     2.918144   615.369922     3.015534     1.940746 
1919.219060     1.073637     2.883814   623.259581     3.027840     1.939929 
1921.138280     1.074708     2.932939   613.786922     3.031337     1.939113 
1923.059420     1.075781     2.919681   616.984494     3.025921     1.938298 
1924.982480     1.076855     2.929674   615.150771     3.012034     1.937484 
1926.907460     1.077930     2.908057   620.524184     2.990611     1.936671 
1928.834370     1.079006     2.893674   624.092864     2.962982     1.935858 
1930.763200     1.080083     2.867139   629.652692     2.930745     1.935047 
1932.693960     1.081162     2.767446   652.686537     2.895658     1.934236 
1934.626660     1.082241     2.807079   644.333535     2.859553     1.933427 
1936.561280     1.083321     2.756235   656.640633     2.824260     1.932618 
1938.497840     1.084403     2.683517   675.406269     2.791566     1.931810 
1940.436340     1.085485     2.682985   675.762030     2.763200     1.931003 
1942.376780     1.086569     2.732465   663.686869     2.740819     1.930197 
1944.319160     1.087654     2.678819   677.532009     2.726030     1.929392 
1946.263470     1.088740     2.727098   666.510517     2.720401     1.928588 
1948.209740     1.089827     2.777844   654.657935     2.725413     1.927785 
1950.157950     1.090915     2.837981   641.881005     2.742627     1.926983 
1952.108110     1.092004     2.822528   645.559989     2.773659     1.926181 
1954.060210     1.093094     2.890656   631.173169     2.820129     1.925381 
1956.014270     1.094185     2.948039   619.335053     2.883693     1.924581 
1957.970290     1.095277     3.014573   606.154973     2.966037     1.923783 
1959.928260     1.096371     3.121792   585.960545     3.068865     1.922985 
1961.888190     1.097465     3.242653   565.059800     3.193823     1.922189 
1963.850080     1.098561     3.419162   536.349897     3.342443     1.921393 
1965.813930     1.099658     3.575213   513.260801     3.516033     1.920598 
1967.779740     1.100756     3.712217   495.308675     3.715556     1.919804 
1969.747520     1.101854     3.862464   476.731222     3.941481     1.919012 
1971.717270     1.102955     4.078035   451.774323     4.193631     1.918220 
1973.688980     1.104056     4.405989   418.688100     4.471051     1.917429 
1975.662670     1.105158     4.622314   399.484818     4.771690     1.916639 
1977.638340     1.106261     4.917764   376.007762     5.092426     1.915850 
1979.615970     1.107366     5.249239   352.629674     5.428870     1.915062 
1981.595590     1.108471     5.605498   330.625640     5.775297     1.914275 
1983.577190     1.109578     6.046313   306.927229     6.124568     1.913489 
1985.560760     1.110686     6.518842   284.960337     6.468150     1.912703 
1987.546320     1.111794     6.830956   272.282711     6.796239     1.911919 
1989.533870     1.112904     7.075896   263.004449     7.098019     1.911136 
1991.523400     1.114015     7.468118   249.475203     7.362190     1.910354 
1993.514930     1.115128     7.663903   243.315923     7.577694     1.909573 
1995.508440     1.116241     7.884520   236.708604     7.734400     1.908792 
1997.503950     1.117355     8.006060   233.295465     7.824353     1.908013 
1999.501450     1.118471     8.050599   232.220565     7.843126     1.907235 
2001.500960     1.119587     7.969046   234.712263     7.789870     1.906457 
2003.502460     1.120705     7.840574   238.804240     7.667344     1.905681 
2005.505960     1.121824     7.506228   249.536449     7.481564     1.904906 
2007.511460     1.122944     7.291828   257.136065     7.241083     1.904131 
2009.518980     1.124065     6.893800   272.183265     6.956076     1.903358 
2011.528500     1.125187     6.643809   282.607926     6.637482     1.902586 
2013.540020     1.126311     6.235686   301.302295     6.296254     1.901814 
2015.553560     1.127435     5.800684   324.051159     5.942806     1.901044 
2017.569120     1.128561     5.534331   340.026388     5.586717     1.900275 
2019.586690     1.129688     5.047095   372.792002     5.236373     1.899507 
2021.606270     1.130815     4.724410   398.376638     4.898893     1.898739 
2023.627880     1.131944     4.480546   420.276670     4.580081     1.897973 
2025.651510     1.133075     4.185343   450.317897     4.284444     1.897208 
2027.677160     1.134206     3.951098   477.161823     4.015253     1.896444 
2029.704840     1.135338     3.787184   498.222152     3.774634     1.895680 
2031.734540     1.136472     3.563379   529.568434     3.563723     1.894918 
2033.766280     1.137606     3.347981   563.943910     3.382825     1.894157 
2035.800040     1.138742     3.260329   579.071667     3.231594     1.893397 
2037.835840     1.139879     3.182059   593.808573     3.109206     1.892638 
2039.873680     1.141017     3.100763   610.275392     3.014531     1.891880 
2041.913550     1.142156     3.042425   622.032795     2.946288     1.891123 
2043.955460     1.143297     3.017242   627.780808     2.903219     1.890367 
2045.999420     1.144438     2.975161   637.136439     2.883945     1.889612 
2048.045420     1.145581     2.948710   643.241390     2.887224     1.888858 
2050.093470     1.146724     2.892930   655.858232     2.912013     1.888105 
2052.143560     1.147869     2.912805   652.435489     2.957399     1.887353 
2054.195700     1.149015     3.020199   629.907146     3.022496     1.886602 
2056.249900     1.150163     3.088161   616.744875     3.106356     1.885853 
2058.306150     1.151311     3.181764   599.004173     3.207947     1.885104 
2060.364450     1.152460     3.193488   597.312732     3.326051     1.884356 
2062.424820     1.153611     3.336128   572.930310     3.459158     1.883610 
2064.487240     1.154763     3.445837   555.327698     3.605348     1.882864 
2066.551730     1.155916     3.567611   536.875462     3.762260     1.882120 
2068.618280     1.157070     3.719087   515.400051     3.926990     1.881377 
2070.686900     1.158225     3.946812   486.297584     4.096047     1.880634 
2072.757590     1.159381     4.070899   472.015606     4.265315     1.879893 
2074.830340     1.160539     4.320417   445.221366     4.430072     1.879153 
2076.905180     1.161698     4.490183   428.824030     4.585059     1.878414 
2078.982080     1.162858     4.703064   409.921971     4.724644     1.877676 
2081.061060     1.164019     4.832803   399.295492     4.843121     1.876939 
2083.142120     1.165181     4.875974   396.073940     4.935106     1.876203 
2085.225270     1.166344     4.982970   388.110664     4.996040     1.875469 
2087.310490     1.167509     4.988973   388.092161     5.022686     1.874735 
2089.397800     1.168674     5.005681   387.088279     5.013493     1.874002 
2091.487200     1.169841     4.958946   391.069806     4.968772     1.873271 
2093.578690     1.171009     4.866300   398.679916     4.890612     1.872540 
2095.672270     1.172178     4.782475   405.952175     4.782594     1.871811 
2097.767940     1.173349     4.637880   418.814579     4.649370     1.871083 
2099.865710     1.174520     4.450447   437.065002     4.496208     1.870356 
2101.965570     1.175693     4.282051   454.507228     4.328563     1.869630 
2104.067540     1.176867     4.093193   475.705716     4.151741     1.868905 
2106.171600     1.178042     3.865613   503.962897     3.970838     1.868181 
2108.277780     1.179218     3.739709   521.420411     3.790493     1.867459 
2110.386050     1.180396     3.591351   543.404306     3.614684     1.866737 
2112.496440     1.181574     3.291377   592.675168     3.446705     1.866017 
2114.608940     1.182754     3.152650   619.567239     3.289179     1.865297 
2116.723550     1.183935     3.034394   643.950984     3.144096     1.864579 
2118.840270     1.185117     2.908694   672.411219     3.012845     1.863862 
2120.959110     1.186300     2.849344   686.477731     2.896279     1.863146 
2123.080070     1.187485     2.767717   707.488296     2.794786     1.862431 
2125.203150     1.188670     2.735623   716.553039     2.708356     1.861718 
2127.328350     1.189857     2.634584   744.602223     2.636704     1.861005 
2129.455680     1.191045     2.610341   752.169452     2.579361     1.860294 
2131.585140     1.192234     2.588775   759.182390     2.535763     1.859583 
2133.716720     1.193425     2.543662   772.874937     2.505331     1.858874 
2135.850440     1.194616     2.520361   780.298255     2.487553     1.858166 
2137.986290     1.195809     2.541029   774.463508     2.482047     1.857459 
2140.124270     1.197003     2.585861   762.097938     2.488531     1.856754 
2142.264400     1.198198     2.576334   766.155578     2.506923     1.856049 
2144.406660     1.199395     2.607664   757.029502     2.537308     1.855346 
2146.551070     1.200592     2.685486   735.938866     2.579935     1.854643 
2148.697620     1.201791     2.695638   734.124244     2.635178     1.853942 
2150.846320     1.202991     2.776297   714.100724     2.703478     1.853242 
2152.997160     1.204192     2.833501   700.081767     2.785276     1.852544 
2155.150160     1.205395     2.906214   683.430259     2.880945     1.851846 
2157.305310     1.206598     3.046337   652.901694     2.990659     1.851149 
2159.462620     1.207803     3.082321   646.026723     3.114335     1.850454 
2161.622080     1.209009     3.179412   626.884250     3.251506     1.849760 
2163.783700     1.210216     3.355088   594.703832     3.401214     1.849067 
2165.947490     1.211425     3.541255   564.131449     3.561933     1.848375 
2168.113430     1.212634     3.721003   537.901964     3.731622     1.847685 
2170.281550     1.213845     3.830993   523.002319     3.907553     1.846995 
2172.451830     1.215057     3.938017   509.198051     4.086246     1.846307 
2174.624280     1.216270     4.164145   482.239707     4.263498     1.845620 
2176.798900     1.217485     4.438766   452.922272     4.434450     1.844934 
2178.975700     1.218700     4.580195   439.383737     4.593719     1.844249 
2181.154680     1.219917     4.850492   415.381028     4.735644     1.843566 
2183.335830     1.221135     4.868206   414.255333     4.854599     1.842883 
2185.519170     1.222355     5.050813   399.774495     4.945416     1.842202 
2187.704690     1.223575     5.165354   391.198060     5.003803     1.841522 
2189.892390     1.224797     5.033635   401.852006     5.026982     1.840843 
2192.082290     1.226020     4.980070   406.650272     5.014005     1.840166 
2194.274370     1.227244     5.049280   401.372964     4.965790     1.839489 
2196.468640     1.228470     4.945979   410.123059     4.884938     1.838814 
2198.665110     1.229696     4.733873   428.726720     4.775377     1.838140 
2200.863780     1.230924     4.567525   444.821438     4.641924     1.837468 
2203.064640     1.232153     4.454770   456.439880     4.489842     1.836796 
2205.267700     1.233384     4.252879   478.367768     4.324464     1.836126 
2207.472970     1.234615     4.054658   502.431603     4.150906     1.835457 
2209.680440     1.235848     3.872010   526.333888     3.973876     1.834789 
2211.890130     1.237082     3.635048   560.924085     3.797550     1.834122 
2214.102020     1.238317     3.466884   588.699704     3.625509     1.833457 
2216.316120     1.239554     3.334060   612.520973     3.460721     1.832792 
2218.532430     1.240791     3.186026   641.359954     3.305526     1.832130 
2220.750970     1.242030     3.034905   673.818784     3.161669     1.831468 
2222.971720     1.243271     2.918384   701.473472     3.030347     1.830807 
2225.194690     1.244512     2.876694   712.400827     2.912220     1.830148 
2227.419880     1.245755     2.762441   741.905212     2.807502     1.829490 
2229.647300     1.246999     2.672564   767.661357     2.715954     1.828833 
2231.876950     1.248244     2.587097   793.644028     2.637022     1.828177 
2234.108830     1.249490     2.553393   804.455721     2.569980     1.827523 
2236.342940     1.250738     2.487134   826.058404     2.514102     1.826870 
2238.579280     1.251987     2.418557   850.384097     2.468488     1.826218 
2240.817860     1.253237     2.405293   855.942218     2.432174     1.825568 
2243.058680     1.254488     2.426128   850.023644     2.404235     1.824918 
2245.301730     1.255741     2.378234   867.792982     2.383862     1.824270 
2247.547040     1.256995     2.387259   865.497832     2.370409     1.823623 
2249.794580     1.258250     2.390795   865.272279     2.363401     1.822978 
2252.044380     1.259507     2.352914   879.642111     2.362558     1.822333 
2254.296420     1.260764     2.389927   866.935188     2.367811     1.821690 
2256.550720     1.262023     2.397060   865.056992     2.379295     1.821049 
2258.807270     1.263284     2.457895   844.733101     2.397338     1.820408 
2261.066080     1.264545     2.484961   836.937358     2.422438     1.819769 
2263.327140     1.265808     2.478436   839.765746     2.455224     1.819131 
2265.590470     1.267072     2.561834   813.726113     2.496423     1.818494 
2267.856060     1.268337     2.559915   815.057342     2.546764     1.817859 
2270.123920     1.269604     2.614014   798.858044     2.606955     1.817224 
2272.394040     1.270871     2.702242   773.727362     2.677583     1.816592 
2274.666430     1.272140     2.781411   752.509943     2.759031     1.815960 
2276.941100     1.273411     2.848731   735.608761     2.851408     1.815330 
2279.218040     1.274682     2.925756   717.030118     2.954471     1.814701 
2281.497260     1.275955     3.029922   693.624660     3.067559     1.814073 
2283.778760     1.277229     3.132219   671.988067     3.189539     1.813446 
2286.062540     1.278505     3.253054   647.670220     3.318763     1.812821 
2288.348600     1.279781     3.346769   630.110820     3.453036     1.812197 
2290.636950     1.281059     3.539038   596.831571     3.589606     1.811575 
2292.927580     1.282339     3.736578   565.909123     3.725165     1.810954 
2295.220510     1.283619     3.825539   553.685589     3.855904     1.810334 
2297.515730     1.284901     3.988048   531.805404     3.977615     1.809715 
2299.813250     1.286184     4.099255   517.916718     4.085873     1.809098 
2302.113060     1.287468     4.226816   502.878552     4.176313     1.808482 
2304.415170     1.288754     4.275481   497.641267     4.245000     1.807867 
2306.719590     1.290041     4.268364   499.138653     4.288821     1.807253 
2309.026310     1.291329     4.262185   500.434741     4.305840     1.806641 
2311.335340     1.292619     4.281068   498.673294     4.295500     1.806030 
2313.646670     1.293910     4.286878   498.430175     4.258662     1.805421 
2315.960320     1.295202     4.186587   510.902879     4.197442     1.804813 
2318.276280     1.296495     4.053982   528.069987     4.114931     1.804206 
2320.594550     1.297790     3.932851   545.035975     4.014852     1.803601 
2322.915150     1.299086     3.793783   565.315901     3.901236     1.802996 
2325.238060     1.300383     3.652139   587.674048     3.778165     1.802394 
2327.563300     1.301682     3.566370   602.406610     3.649560     1.801792 
2329.890870     1.302982     3.418005   629.185594     3.519051     1.801192 
2332.220760     1.304283     3.300981   652.090993     3.389883     1.800593 
2334.552980     1.305585     3.143737   684.789787     3.264846     1.799995 
2336.887530     1.306889     3.026237   711.986870     3.146264     1.799399 
2339.224420     1.308194     2.898881   744.081942     3.035970     1.798804 
2341.563640     1.309500     2.789637   773.141867     2.935325     1.798211 
2343.905210     1.310808     2.756544   783.331143     2.845240     1.797619 
2346.249110     1.312117     2.641922   818.901001     2.766219     1.797028 
2348.595360     1.313427     2.599727   832.692659     2.698418     1.796439 
2350.943960     1.314739     2.556163   847.689482     2.641718     1.795851 
2353.294900     1.316052     2.518985   861.032280     2.595783     1.795264 
2355.648190     1.317366     2.433189   890.887271     2.560133     1.794678 
2358.003840     1.318682     2.404014   903.626402     2.534217     1.794094 
2360.361850     1.319999     2.419041   899.268386     2.517480     1.793512 
2362.722210     1.321317     2.382510   913.550314     2.509428     1.792931 
2365.084930     1.322636     2.450465   889.961563     2.509671     1.792351 
2367.450010     1.323957     2.459372   888.220349     2.517997     1.791772 
2369.817460     1.325279     2.509792   871.398438     2.534420     1.791195 
2372.187280     1.326603     2.569316   851.981870     2.559268     1.790619 
2374.559470     1.327928     2.649435   827.261533     2.593233     1.790045 
2376.934030     1.329254     2.715685   808.437355     2.637439     1.789472 
2379.310960     1.330581     2.894625   759.678388     2.693505     1.788900 
2381.690270     1.331910     2.882069   763.747510     2.763631     1.788330 
2384.071960     1.333240     3.032295   727.247326     2.850601     1.787761 
2386.456040     1.334571     3.218992   685.952476     2.957674     1.787193 
2388.842490     1.335904     3.411013   648.566165     3.088945     1.786627 
2391.231330     1.337238     3.554082   623.219439     3.249528     1.786062 
2393.622570     1.338574     3.805854   582.946746     3.445018     1.785499 
2396.016190     1.339911     4.052170   548.434700     3.681463     1.784937 
2398.412210     1.341249     4.341081   512.653194     3.965339     1.784376 
2400.810620     1.342588     4.650269   479.278692     4.303344     1.783817 
2403.211430     1.343929     5.086384   438.907776     4.702118     1.783259 
2405.614640     1.345271     5.516291   405.196163     5.167915     1.782703 
2408.020250     1.346614     5.893438   379.729289     5.706166     1.782148 
2410.428270     1.347959     6.477355   346.070975     6.320918     1.781594 
2412.838700     1.349305     7.059533   317.956514     7.014508     1.781042 
2415.251540     1.350653     7.805419   287.949324     7.787099     1.780491 
2417.666790     1.352002     8.508513   264.520789     8.635965     1.779942 
2420.084460     1.353352     9.387291   240.112566     9.555227     1.779394 
2422.504540     1.354704    10.350348   218.053094    10.535511     1.778848 
2424.927050     1.356056    11.530185   195.960555    11.563620     1.778303 
2427.351980     1.357411    12.462168   181.527056    12.622299     1.777759 
2429.779330     1.358766    13.568373   166.918769    13.690163     1.777217 
2432.209110     1.360123    14.750267   153.734345    14.741809     1.776676 
2434.641320     1.361482    15.898862   142.785226    15.748404     1.776136 
2437.075960     1.362841    17.037031   133.399839    16.677979     1.775598 
2439.513030     1.364202    18.073222   125.904277    17.497395     1.775062 
2441.952550     1.365565    18.862792   120.783819    18.174195     1.774527 
2444.394500     1.366929    19.535898   116.754220    18.678818     1.773993 
2446.838890     1.368294    19.820978   115.205240    18.988592     1.773461 
2449.285730     1.369660    19.856626   115.152137    19.090148     1.772930 
2451.735020     1.371028    19.718244   116.096133    18.980672     1.772400 
2454.186750     1.372397    19.401860   118.138562    18.667850     1.771872 
2456.640940     1.373768    18.798850   122.086520    18.168546     1.771346 
2459.097580     1.375140    17.939393   128.088086    17.506587     1.770821 
2461.556680     1.376513    16.935739   135.848068    16.710226     1.770297 
2464.018230     1.377888    15.905079   144.851352    15.809773     1.769775 
2466.482250     1.379264    14.708602   156.814612    14.835625     1.769254 
2468.948740     1.380641    13.641594   169.283007    13.816830     1.768735 
2471.417680     1.382020    12.644813   182.865636    12.780152     1.768217 
2473.889100     1.383400    11.490169   201.487961    11.749300     1.767701 
2476.362990     1.384782    10.423059   222.374879    10.744518     1.767186 
2478.839350     1.386165     9.538808   243.272965     9.782477     1.766672 
2481.318190     1.387549     8.638819   268.940767     8.876230     1.766160 
2483.799510     1.388935     7.867225   295.622384     8.035193     1.765650 
2486.283310     1.390322     7.274597   320.011214     7.265419     1.765141 
2488.769590     1.391711     6.713873   347.119519     6.569935     1.764633 
2491.258360     1.393101     6.018883   387.640862     5.949141     1.764127 
2493.749620     1.394492     5.554833   420.455767     5.401269     1.763622 
2496.243370     1.395885     5.131511   455.607843     4.922846     1.763119 
2498.739620     1.397279     4.696159   498.330708     4.509155     1.762618 
2501.238350     1.398674     4.315781   542.734824     4.154676     1.762117 
2503.739590     1.400071     4.057938   577.827353     3.853558     1.761619 
2506.243330     1.401470     3.815447   615.075103     3.599660     1.761121 
2508.749580     1.402869     3.574603   657.144032     3.387026     1.760626 
2511.258330     1.404270     3.294825   713.309451     3.209993     1.760131 
2513.769580     1.405673     3.140389   749.482554     3.063357     1.759638 
2516.283350     1.407077     2.994630   786.792078     2.942446     1.759147 
2518.799640     1.408482     2.932749   804.407351     2.843120     1.758657 
2521.318440     1.409889     2.791055   845.932001     2.761758     1.758169 
2523.839760     1.411297     2.738867   862.839080     2.695240     1.757682 
2526.363590     1.412706     2.600725   909.619492     2.640912     1.757197 
2528.889960     1.414117     2.604853   909.375378     2.596453     1.756713 
2531.418850     1.415529     2.541827   933.014832     2.559913     1.756230 
2533.950270     1.416943     2.554656   929.595803     2.529635     1.755750 
2536.484220     1.418358     2.504932   949.410218     2.504211     1.755270 
2539.020700     1.419775     2.472248   963.138655     2.482429     1.754792 
2541.559720     1.421193     2.419437   985.683516     2.463244     1.754316 
2544.101280     1.422612     2.374797  1005.055751     2.445748     1.753841 
2546.645380     1.424033     2.400230   996.039137     2.429179     1.753368 
2549.192030     1.425455     2.363584  1012.425778     2.412919     1.752896 
2551.741220     1.426879     2.376861  1008.127987     2.396502     1.752426 
2554.292960     1.428304     2.374866  1010.195107     2.379606     1.751957 
2556.847250     1.429731     2.362244  1017.085775     2.362050     1.751489 
2559.404100     1.431159     2.306827  1043.069805     2.343743     1.751024 
2561.963510     1.432588     2.309845  1042.259080     2.324675     1.750559 
2564.525470     1.434019     2.301170  1048.204483     2.304892     1.750097 
2567.090000     1.435451     2.268165  1064.537947     2.284482     1.749635 
2569.657090     1.436885     2.199674  1098.599263     2.263568     1.749176 
2572.226740     1.438320     2.233733  1083.373342     2.242298     1.748718 
2574.798970     1.439756     2.183533  1109.814469     2.220847     1.748261 
2577.373770     1.441194     2.182481  1111.926374     2.199338     1.747806 
2579.951140     1.442634     2.139364  1135.099338     2.177593     1.747352 
2582.531090     1.444074     2.167563  1122.267765     2.156244     1.746900 
2585.113620     1.445517     2.144483  1135.403813     2.135793     1.746450 
2587.698740     1.446960     2.117612  1151.414702     2.116396     1.746001 
2590.286440     1.448406     2.070995  1179.112433     2.098128     1.745553 
2592.876720     1.449852     2.078660  1176.280105     2.081071     1.745107 
2595.469600     1.451300     2.097401  1166.931485     2.065298     1.744663 
2598.065070     1.452750     2.070450  1183.127793     2.050869     1.744220 
2600.663130     1.454201     2.074017  1183.474595     2.037811     1.743779 
2603.263800     1.455653     2.027938  1211.660785     2.026143     1.743339 
2605.867060     1.457107     1.972863  1246.497586     2.015842     1.742901 
2608.472930     1.458562     2.007790  1226.921219     2.006865     1.742465 
2611.081400     1.460019     2.008746  1228.159002     1.999147     1.742030 
2613.692480     1.461477     2.027214  1218.176236     1.992610     1.741596 
2616.306180     1.462937     1.991260  1242.066332     1.987152     1.741164 
2618.922480     1.464398     2.042281  1213.714017     1.982659     1.740734 
2621.541400     1.465861     2.023881  1225.454479     1.979008     1.740305 
2624.162950     1.467325     2.006610  1237.813687     1.976062     1.739878 
2626.787110     1.468790     1.981222  1254.604567     1.973675     1.739452 
2629.413900     1.470257     1.965462  1266.226281     1.971702     1.739028 
2632.043310     1.471726     1.964793  1268.187657     1.969998     1.738605 
2634.675350     1.473196     2.003937  1246.215099     1.968422     1.738184 
2637.310030     1.474667     1.987848  1257.859348     1.966851     1.737765 
2639.947340     1.476140     1.994420  1255.082863     1.965187     1.737347 
2642.587290     1.477615     1.950866  1284.963853     1.963360     1.736930 
2645.229870     1.479090     1.957097  1282.079752     1.961334     1.736516 
2647.875100     1.480568     1.913689  1312.644789     1.959111     1.736102 
2650.522980     1.482046     1.948398  1291.689297     1.956721     1.735691 
2653.173500     1.483527     1.934324  1302.591193     1.954223     1.735281 
2655.826670     1.485008     1.976878  1276.884309     1.951697     1.734872 
2658.482500     1.486492     1.925074  1311.765414     1.949226     1.734466 
2661.140980     1.487976     1.921193  1316.065151     1.946904     1.734060 
2663.802120     1.489463     1.942684  1303.652440     1.944818     1.733657 
2666.465930     1.490950     1.926766  1315.752962     1.943057     1.733254 
2669.132390     1.492439     1.890572  1342.344644     1.941706     1.732854 
2671.801520     1.493930     1.944700  1307.075496     1.940838     1.732455 
2674.473330     1.495422     1.952907  1304.063928     1.940510     1.732058 
2677.147800     1.496916     1.913067  1332.611886     1.940770     1.731662 
2679.824950     1.498411     1.933382  1320.657666     1.941648     1.731268 
2682.504770     1.499908     1.942307  1316.037460     1.943160     1.730875 
2685.187280     1.501406     1.953339  1310.773020     1.945306     1.730484 
2687.872460     1.502905     1.937979  1322.598754     1.948067     1.730095 
2690.560340     1.504407     1.941043  1322.069816     1.951398     1.729707 
2693.250900     1.505909     1.934917  1328.277344     1.955140     1.729321 
2695.944150     1.507413     1.954696  1317.240432     1.959198     1.728936 
2698.640090     1.508919     1.965145  1311.803423     1.963726     1.728553 
2701.338730     1.510426     1.926125  1338.946810     1.968706     1.728172 
2704.040070     1.511935     1.961815  1317.329359     1.974013     1.727792 
2706.744110     1.513445     1.947504  1329.300350     1.979522     1.727414 
2709.450850     1.514957     1.956409  1324.616436     1.985141     1.727037 
2712.160310     1.516470     1.969976  1317.519673     1.990813     1.726662 
2714.872470     1.517984     1.946655  1334.872950     1.996514     1.726289 
2717.587340     1.519501     1.986131  1310.732209     2.002264     1.725917 
2720.304930     1.521018     1.972624  1320.535770     2.008128     1.725547 
2723.025230     1.522538     1.971318  1322.993259     2.014219     1.725179 
2725.748260     1.524058     1.986622  1313.853589     2.020702     1.724812 
2728.474000     1.525581     1.999020  1308.758465     2.027789     1.724446 
2731.202480     1.527104     1.991078  1315.926705     2.035746     1.724083 
2733.933680     1.528630     2.049391  1280.176760     2.044903     1.723721 
2736.667610     1.530157     2.026940  1295.635953     2.055660     1.723360 
2739.404280     1.531685     2.018836  1302.212356     2.068516     1.723002 
2742.143690     1.533215     2.064148  1275.834610     2.084076     1.722644 
2744.885830     1.534746     2.122321  1242.341279     2.103085     1.722289 
2747.630720     1.536279     2.118862  1245.944143     2.126447     1.721935 
2750.378350     1.537814     2.134554  1239.013911     2.155275     1.721583 
2753.128720     1.539350     2.228587  1188.997501     2.190868     1.721232 
2755.881850     1.540887     2.276411  1165.322693     2.234770     1.720883 
2758.637740     1.542427     2.354302  1128.239978     2.288767     1.720535 
2761.396370     1.543967     2.485506  1070.980132     2.354892     1.720190 
2764.157770     1.545509     2.520998  1057.443623     2.435426     1.719846 
2766.921930     1.547053     2.615734  1020.489767     2.532865     1.719503 
2769.688850     1.548598     2.734883   977.948250     2.649871     1.719162 
2772.458540     1.550145     2.854547   938.357904     2.789187     1.718823 
2775.231000     1.551694     2.983402   899.152439     2.953537     1.718485 
2778.006230     1.553244     3.222672   833.761515     3.145478     1.718149 
2780.784230     1.554795     3.397874   791.846351     3.367252     1.717815 
2783.565020     1.556348     3.610228   746.760640     3.620600     1.717482 
2786.348580     1.557903     3.886410   694.733749     3.906554     1.717151 
2789.134930     1.559459     4.109200   658.141087     4.225249     1.716822 
2791.924070     1.561016     4.523428   598.842355     4.575751     1.716494 
2794.715990     1.562576     4.825321   562.112039     4.955805     1.716168 
2797.510710     1.564137     5.132349   529.370092     5.361732     1.715844 
2800.308220     1.565699     5.634000   482.964028     5.788314     1.715521 
2803.108530     1.567263     6.031151   451.859221     6.228692     1.715200 
2805.911630     1.568828     6.536366   417.499632     6.674315     1.714880 
2808.717550     1.570395     7.083394   385.920381     7.115103     1.714563 
2811.526260     1.571964     7.567506   361.727451     7.539579     1.714246 
2814.337790     1.573534     7.968790   343.972523     7.934499     1.713932 
2817.152130     1.575106     8.375981   327.712831     8.286095     1.713619 
2819.969280     1.576679     8.676750   316.831487     8.581015     1.713308 
2822.789250     1.578254     8.999486   305.868952     8.807246     1.712998 
2825.612040     1.579831     9.200911   299.584293     8.955226     1.712690 
2828.437650     1.581409     9.301286   296.779063     9.019058     1.712384 
2831.266090     1.582988     9.273425   298.076712     8.997163     1.712080 
2834.097350     1.584570     9.085005   304.638044     8.891967     1.711777 
2836.931450     1.586152     8.785034   315.470222     8.709513     1.711475 
2839.768380     1.587737     8.480768   327.295106     8.458707     1.711176 
2842.608150     1.589323     8.179496   339.764954     8.150318     1.710878 
2845.450760     1.590910     7.811222   356.255168     7.796119     1.710582 
2848.296210     1.592499     7.339283   379.702355     7.408148     1.710287 
2851.144510     1.594090     6.846821   407.526168     6.998007     1.709994 
2853.995650     1.595683     6.439742   433.891634     6.576521     1.709703 
2856.849650     1.597276     5.998339   466.463799     6.153441     1.709413 
2859.706500     1.598872     5.484210   510.856229     5.737268     1.709125 
2862.566200     1.600469     5.102864   549.773654     5.335140     1.708839 
2865.428770     1.602068     4.811448   583.706685     4.952791     1.708555 
2868.294200     1.603668     4.485503   626.850662     4.594556     1.708272 
2871.162490     1.605270     4.224406   666.350519     4.263418     1.707990 
2874.033650     1.606874     3.959580   712.127096     3.961122     1.707711 
2876.907690     1.608479     3.658846   771.506354     3.688321     1.707433 
2879.784600     1.610085     3.415851   827.162084     3.444769     1.707157 
2882.664380     1.611694     3.261956   867.153220     3.229437     1.706882 
2885.547040     1.613304     3.057429   926.697471     3.040761     1.706610 
2888.432590     1.614915     2.908047   975.512322     2.876762     1.706338 
2891.321020     1.616528     2.729313  1040.584740     2.735154     1.706069 
2894.212350     1.618143     2.662888  1067.714071     2.613611     1.705801 
2897.106560     1.619759     2.493517  1141.239945     2.509814     1.705535 
2900.003660     1.621377     2.402888  1185.836250     2.421529     1.705271 
2902.903670     1.622997     2.380576  1198.926029     2.346673     1.705008 
2905.806570     1.624618     2.242606  1274.232011     2.283356     1.704747 
2908.712380     1.626241     2.152189  1328.941776     2.229891     1.704487 
2911.621090     1.627866     2.130617  1344.875129     2.184809     1.704230 
2914.532710     1.629492     2.087496  1373.926295     2.146801     1.703974 
2917.447240     1.631119     2.037616  1409.224358     2.114769     1.703719 
2920.364690     1.632749     2.041440  1409.206372     2.087800     1.703467 
2923.285060     1.634380     2.022549  1424.172723     2.065146     1.703216 
2926.208340     1.636012     1.959604  1471.139886     2.046190     1.702967 
2929.134550     1.637647     1.994229  1448.047008     2.030426     1.702719 
2932.063680     1.639283     1.953854  1479.552834     2.017445     1.702473 
2934.995750     1.640920     1.920468  1507.144231     2.006897     1.702229 
2937.930740     1.642559     1.935218  1498.157652     1.998507     1.701987 
2940.868670     1.644200     1.952814  1486.763520     1.992053     1.701746 
2943.809540     1.645843     1.909991  1521.976343     1.987349     1.701507 
2946.753350     1.647487     1.920074  1515.700761     1.984238     1.701269 
2949.700110     1.649132     1.922362  1516.278036     1.982582     1.701034 
2952.649810     1.650780     1.902905  1533.857745     1.982246     1.700800 
2955.602460     1.652429     1.900547  1538.084771     1.983110     1.700568 
2958.558060     1.654079     1.933746  1513.174785     1.985056     1.700337 
2961.516620     1.655732     1.906103  1537.796476     1.987964     1.700108 
2964.478130     1.657386     1.890461  1552.188839     1.991706     1.699881 
2967.442610     1.659041     1.899401  1547.511457     1.996146     1.699655 
2970.410050     1.660699     1.885617  1560.715496     2.001145     1.699432 
2973.380460     1.662358     1.898201  1552.262225     2.006559     1.699209 
2976.353840     1.664018     1.930310  1529.444733     2.012237     1.698989 
2979.330200     1.665680     1.917570  1540.879034     2.017919     1.698770 
2982.309530     1.667344     1.915383  1545.293065     2.023534     1.698553 
2985.291840     1.669010     1.955726  1515.163919     2.029199     1.698338 
2988.277130     1.670677     1.948678  1523.275136     2.034911     1.698125 
2991.265410     1.672346     1.950690  1523.934080     2.040688     1.697913 
2994.256670     1.674017     1.930408  1541.831521     2.046636     1.697703 
2997.250930     1.675689     1.959232  1521.200001     2.052958     1.697494 
3000.248180     1.677363     1.978105  1508.486182     2.059951     1.697287 
3003.248430     1.679039     1.999711  1494.173739     2.067999     1.697082 
3006.251680     1.680716     2.019612  1481.878677     2.077583     1.696879 
3009.257930     1.682395     2.077732  1442.804476     2.089277     1.696677 
3012.267190     1.684075     2.068058  1450.517671     2.103774     1.696477 
3015.279450     1.685758     2.027942  1481.785128     2.121899     1.696279 
3018.294730     1.687442     2.108096  1427.555043     2.144622     1.696083 
3021.313030     1.689128     2.165965  1391.193633     2.173076     1.695888 
3024.334340     1.690815     2.201577  1370.637258     2.208560     1.695695 
3027.358670     1.692504     2.283097  1323.743306     2.252535     1.695503 
3030.386030     1.694195     2.400406  1260.904703     2.306622     1.695314 
3033.416420     1.695887     2.450891  1236.894434     2.372541     1.695126 
3036.449840     1.697581     2.481044  1223.587939     2.452085     1.694939 
3039.486290     1.699277     2.575483  1180.293157     2.547020     1.694755 
3042.525770     1.700975     2.665472  1141.565407     2.659056     1.694572 
3045.568300     1.702674     2.765927  1101.781391     2.789702     1.694391 
3048.613870     1.704375     2.929355  1042.126518     2.940158     1.694211 
3051.662480     1.706077     3.081600   992.095723     3.111227     1.694034 
3054.714140     1.707782     3.233333   946.798582     3.303177     1.693858 
3057.768860     1.709488     3.447585   889.110465     3.515621     1.693684 
3060.826630     1.711196     3.616142   849.033701     3.747409     1.693511 
3063.887450     1.712905     3.922395   783.842220     3.996523     1.693340 
3066.951340     1.714616     4.160118   740.080974     4.259995     1.693171 
3070.018290     1.716329     4.420018   697.602148     4.533846     1.693004 
3073.088310     1.718044     4.674872   660.295373     4.813046     1.692838 
3076.161400     1.719760     5.056597   611.422791     5.091520     1.692674 
3079.237560     1.721478     5.356172   577.953216     5.362206     1.692512 
3082.316800     1.723198     5.643002   549.307308     5.617224     1.692351 
3085.399110     1.724919     5.867212   528.983231     5.848187     1.692192 
3088.484510     1.726642     6.100169   509.493019     6.046696     1.692035 
3091.573000     1.728367     6.314000   492.866808     6.204961     1.691880 
3094.664570     1.730094     6.462185   482.234624     6.316525     1.691726 
3097.759230     1.731822     6.478360   481.623539     6.376935     1.691574 
3100.856990     1.733552     6.487665   481.601977     6.384185     1.691424 
3103.957850     1.735284     6.500739   481.219186     6.338845     1.691275 
3107.061810     1.737018     6.284929   498.427282     6.243853     1.691128 
3110.168870     1.738753     6.149520   510.053774     6.104074     1.690983 
3113.279040     1.740490     5.976598   525.500487     5.925729     1.690840 
3116.392320     1.742229     5.719819   549.773654     5.715841     1.690698 
3119.508710     1.743969     5.448343   577.965999     5.481742     1.690558 
3122.628220     1.745711     5.190856   607.365900     5.230689     1.690420 
3125.750850     1.747455     4.870036   648.131655     4.969582     1.690283 
3128.876600     1.749201     4.572123   691.146167     4.704752     1.690148 
3132.005470     1.750949     4.257838   743.150375     4.441836     1.690015 
3135.137480     1.752698     4.017494   788.418017     4.185652     1.689884 
3138.272620     1.754449     3.862961   820.976977     3.940181     1.689754 
3141.410890     1.756201     3.629059   875.030552     3.708514     1.689626 
3144.552300     1.757956     3.430030   926.743738     3.492910     1.689500 
3147.696850     1.759712     3.278360   970.912090     3.294811     1.689375 
3150.844550     1.761470     3.115342  1023.008506     3.114957     1.689253 
3153.995390     1.763230     2.937310  1086.030525     2.953467     1.689132 
3157.149390     1.764991     2.812069  1135.941915     2.809938     1.689012 
3160.306540     1.766755     2.709272  1180.402648     2.682913     1.688895 
3163.466850     1.768520     2.573637  1244.095556     2.570721     1.688779 
3166.630310     1.770286     2.496925  1283.989750     2.473634     1.688664 
3169.796940     1.772055     2.423446  1324.359997     2.390689     1.688552 
3172.966740     1.773825     2.343736  1370.461701     2.320140     1.688441 
3176.139710     1.775597     2.317732  1387.441311     2.260346     1.688332 
3179.315850     1.777371     2.274012  1416.389070     2.209857     1.688224 
3182.495160     1.779147     2.196846  1468.219107     2.167383     1.688119 
3185.677660     1.780924     2.171445  1486.527359     2.131792     1.688015 
3188.863340     1.782703     2.101565  1538.332118     2.102094     1.687913 
3192.052200     1.784484     2.090578  1547.599123     2.077426     1.687812 
3195.244250     1.786267     2.036182  1590.596533     2.057055     1.687713 
3198.439500     1.788052     2.031563  1596.525350     2.040340     1.687616 
3201.637930     1.789838     2.002031  1622.118557     2.026747     1.687521 
3204.839570     1.791626     1.986013  1637.363842     2.015829     1.687427 
3208.044410     1.793416     1.988150  1637.326739     2.007218     1.687335 
3211.252460     1.795208     1.982235  1644.496206     2.000610     1.687245 
3214.463710     1.797001     1.987602  1642.610552     1.995757     1.687156 
3217.678170     1.798796     1.969152  1659.027138     1.992449     1.687069 
3220.895850     1.800594     1.963313  1665.870518     1.990507     1.686984 
3224.116750     1.802392     1.962156  1669.807456     1.989778     1.686901 
3227.340860     1.804193     1.950651  1681.382425     1.990133     1.686819 
3230.568200     1.805996     1.955692  1679.069657     1.991453     1.686739 
3233.798770     1.807800     1.932473  1700.655207     1.993637     1.686661 
3237.032570     1.809606     1.952301  1686.205103     1.996583     1.686584 
3240.269600     1.811414     1.982592  1662.816415     2.000201     1.686509 
3243.509870     1.813223     1.976227  1669.591858     2.004394     1.686436 
3246.753380     1.815035     1.961190  1683.728993     2.009068     1.686365 
3250.000140     1.816848     1.977611  1672.622243     2.014138     1.686295 
3253.250140     1.818663     1.978613  1673.342111     2.019523     1.686227 
3256.503390     1.820480     1.986443  1669.355840     2.025147     1.686161 
3259.759890     1.822299     1.987210  1670.663437     2.030951     1.686096 
3263.019650     1.824120     1.968560  1687.773821     2.036895     1.686033 
3266.282670     1.825942     1.961095  1696.745716     2.042959     1.685972 
3269.548950     1.827766     1.983308  1680.073245     2.049157     1.685912 
3272.818500     1.829592     1.964570  1697.898116     2.055525     1.685855 
3276.091320     1.831420     1.979169  1686.669116     2.062124     1.685798 
3279.367410     1.833250     1.964999  1700.921745     2.069028     1.685744 
3282.646780     1.835081     1.994220  1678.519374     2.076329     1.685691 
3285.929430     1.836915     2.001222  1675.154784     2.084125     1.685640 
3289.215360     1.838750     1.988067  1688.260679     2.092509     1.685591 
3292.504570     1.840587     1.986748  1690.554934     2.101609     1.685543 
3295.797070     1.842426     1.998766  1682.484701     2.111537     1.685497 
3299.092870     1.844267     1.961661  1716.460363     2.122395     1.685453 
3302.391960     1.846109     1.992611  1691.730256     2.134290     1.685411 
3305.694360     1.847953     2.010475  1678.816493     2.147318     1.685370 
3309.000050     1.849800     2.002213  1687.726672     2.161581     1.685331 
3312.309050     1.851648     2.002703  1688.874059     2.177174     1.685293 
3315.621360     1.853498     2.022804  1674.618759     2.194199     1.685257 
3318.936980     1.855350     2.072701  1636.359880     2.212758     1.685223 
3322.255920     1.857203     2.063841  1644.973798     2.232966     1.685191 
3325.578170     1.859059     2.060445  1649.541414     2.254960     1.685160 
3328.903750     1.860916     2.110807  1612.146807     2.278902     1.685131 
3332.232660     1.862775     2.122856  1604.860968     2.304998     1.685104 
3335.564890     1.864636     2.158874  1579.738803     2.333504     1.685078 
3338.900450     1.866499     2.192835  1557.198344     2.364773     1.685055 
3342.239350     1.868364     2.270616  1506.082245     2.399277     1.685032 
3345.581590     1.870231     2.299210  1489.022501     2.437668     1.685012 
3348.927180     1.872099     2.366972  1448.358941     2.480827     1.684993 
3352.276100     1.873969     2.418983  1418.776983     2.529905     1.684976 
3355.628380     1.875842     2.511225  1367.979106     2.586443     1.684960 
3358.984010     1.877716     2.568669  1338.864503     2.652467     1.684946 
3362.342990     1.879592     2.740647  1256.746580     2.730510     1.684934 
3365.705330     1.881470     2.883508  1195.954222     2.823770     1.684924 
3369.071040     1.883350     3.009170  1147.209001     2.936179     1.684915 
3372.440110     1.885231     3.222386  1072.615975     3.072482     1.684908 
3375.812550     1.887115     3.432219  1008.389872     3.238303     1.684903 
3379.188360     1.889000     3.683651   940.543989     3.440258     1.684899 
3382.567550     1.890887     3.946331   878.909987     3.685805     1.684897 
3385.950120     1.892777     4.292438   809.163752     3.983195     1.684896 
3389.336070     1.894668     4.648353   747.982865     4.341455     1.684898 
3392.725410     1.896561     5.069330   686.697935     4.770140     1.684901 
3396.118130     1.898455     5.602342   622.001148     5.279092     1.684905 
3399.514250     1.900352     6.121555   569.833490     5.877971     1.684911 
3402.913760     1.902251     6.738263   518.280173     6.575710     1.684919 
3406.316680     1.904151     7.430666   470.549492     7.380127     1.684929 
3409.722990     1.906054     8.302870   421.546083     8.297218     1.684940 
3413.132720     1.907958     9.148890   382.971564     9.330512     1.684953 
3416.545850     1.909864    10.203418   343.719907    10.480374     1.684968 
3419.962400     1.911773    11.347527   309.351215    11.743354     1.684984 
3423.382360     1.913683    12.557677   279.816057    13.111553     1.685002 
3426.805740     1.915595    13.889448   253.226646    14.572089     1.685022 
3430.232550     1.917508    15.489687   227.267354    16.106844     1.685043 
3433.662780     1.919424    17.148699   205.470784    17.692133     1.685066 
3437.096440     1.921342    18.761650   187.975028    19.297655     1.685090 
3440.533540     1.923262    20.519391   172.020146    20.887255     1.685117 
3443.974070     1.925183    22.311246   158.337682    22.419811     1.685144 
3447.418040     1.927107    23.695596   149.220214    23.850285     1.685174 
3450.865460     1.929032    25.178526   140.553901    25.131573     1.685205 
3454.316330     1.930959    26.369780   134.328433    26.217407     1.685238 
3457.770640     1.932889    27.390767   129.440793    27.066053     1.685272 
3461.228420     1.934820    28.037350   126.573917    27.644178     1.685309 
3464.689640     1.936753    28.367766   125.223400    27.930140     1.685346 
3468.154330     1.938688    28.231586   125.958826    27.915979     1.685386 
3471.622490     1.940625    27.831908   127.902414    27.607636     1.685427 
3475.094110     1.942564    27.196072   131.034449    27.023556     1.685469 
3478.569200     1.944505    26.129073   136.540097    26.192135     1.685514 
3482.047770     1.946448    24.840294   143.792289    25.148706     1.685560 
3485.529820     1.948392    23.434283   152.589618    23.932611     1.685607 
3489.015350     1.950339    22.076821   162.158390    22.584681     1.685657 
3492.504370     1.952288    20.518825   174.675535    21.145224     1.685707 
3495.996870     1.954238    18.995655   188.890122    19.652507     1.685760 
3499.492870     1.956191    17.533307   204.888859    18.141611     1.685814 
3502.992360     1.958145    15.927436   225.796629    16.643651     1.685870 
3506.495350     1.960102    14.649382   245.770367    15.185298     1.685927 
3510.001850     1.962060    13.345060   270.100578    13.788372     1.685986 
3513.511850     1.964020    12.080016   298.715978    12.469815     1.686047 
3517.025360     1.965983    10.942655   330.108271    11.241884     1.686109 
3520.542390     1.967947    10.034307   360.374846    10.112441     1.686173 
3524.062930     1.969913     9.131754   396.429049     9.085559     1.686238 
3527.586990     1.971882     8.251438   439.138482     8.161823     1.686305 
3531.114580     1.973852     7.499379   483.654029     7.338686     1.686374 
3534.645690     1.975824     6.817332   532.594359     6.611616     1.686444 
3538.180340     1.977798     6.254159   581.052399     5.974464     1.686516 
3541.718520     1.979774     5.591748   650.475774     5.420022     1.686590 
3545.260240     1.981752     5.169090   704.436104     4.940513     1.686665 
3548.805500     1.983732     4.777459   762.872326     4.528017     1.686742 
3552.354300     1.985714     4.379766   832.744082     4.174560     1.686820 
3555.906660     1.987698     4.000965   912.506370     3.872661     1.686900 
3559.462570     1.989684     3.700560   987.426854     3.615548     1.686982 
3563.022030     1.991672     3.525689  1037.372423     3.396722     1.687065 
3566.585050     1.993662     3.275352  1117.755579     3.210517     1.687149 
3570.151640     1.995654     3.086199  1187.126885     3.051989     1.687236 
3573.721790     1.997648     2.863388  1280.454378     2.916862     1.687324 
3577.295510     1.999644     2.748048  1335.142206     2.801462     1.687413 
3580.872800     2.001642     2.640477  1390.968459     2.702623     1.687504 
3584.453680     2.003642     2.521061  1458.335208     2.617750     1.687597 
3588.038130     2.005644     2.473332  1487.474636     2.544581     1.687691 
3591.626170     2.007648     2.335258  1576.596554     2.481228     1.687787 
3595.217790     2.009654     2.278667  1617.254472     2.426143     1.687884 
3598.813010     2.011662     2.246023  1642.358933     2.378052     1.687983 
3602.411830     2.013672     2.204403  1674.646171     2.335865     1.688084 
3606.014240     2.015684     2.167087  1704.604969     2.298711     1.688186 
3609.620250     2.017698     2.104433  1756.741672     2.265836     1.688290 
3613.229870     2.019714     2.119176  1746.366100     2.236615     1.688395 
3616.843100     2.021732     2.090241  1771.747443     2.210546     1.688502 
3620.459950     2.023752     2.064807  1795.441294     2.187208     1.688610 
3624.080400     2.025774     2.052047  1808.181707     2.166253     1.688720 
3627.704490     2.027798     2.047977  1813.563605     2.147396     1.688832 
3631.332190     2.029824     2.048095  1814.966958     2.130386     1.688945 
3634.963520     2.031852     2.024778  1837.530521     2.115029     1.689060 
3638.598490     2.033883     2.004189  1857.570954     2.101159     1.689176 
3642.237080     2.035915     1.991330  1871.970547     2.088644     1.689293 
3645.879320     2.037949     1.990337  1874.370250     2.077365     1.689413 
3649.525200     2.039985     1.979741  1885.375209     2.067156     1.689534 
3653.174730     2.042024     1.987432  1879.439336     2.057458     1.689656 
3656.827900     2.044064     1.981160  1886.630003     2.048576     1.689780 
3660.484730     2.046106     2.024897  1847.764120     2.040925     1.689905 
3664.145210     2.048151     2.010063  1862.744032     2.034334     1.690032 
3667.809360     2.050197     1.970251  1902.600434     2.028621     1.690161 
3671.477170     2.052246     1.988405  1886.534948     2.023674     1.690291 
3675.148640     2.054296     1.963995  1911.640163     2.019409     1.690422 
3678.823790     2.056349     1.953097  1923.306075     2.015753     1.690556 
3682.502620     2.058404     1.976685  1901.868680     2.012644     1.690690 
3686.185120     2.060460     1.994080  1887.820428     2.010020     1.690826 
3689.871300     2.062519     2.009853  1873.693651     2.007822     1.690964 
3693.561180     2.064580     1.968646  1914.475047     2.005996     1.691103 
3697.254740     2.066643     1.976850  1908.009555     2.004504     1.691244 
3700.951990     2.068708     2.007144  1880.076659     2.003327     1.691386 
3704.652940     2.070775     2.042608  1849.253487     2.002458     1.691530 
3708.357600     2.072844     2.022107  1869.507547     2.001915     1.691675 
3712.065950     2.074915     2.032446  1861.039219     2.001732     1.691822 
3715.778020     2.076988     2.009116  1884.195274     2.001955     1.691970 
3719.493800     2.079064     2.048397  1850.380052     2.002638     1.692120 
3723.213290     2.081141     2.040387  1858.897465     2.003833     1.692271 
3726.936510     2.083221     2.056550  1844.942920     2.005589     1.692424 
3730.663440     2.085302     2.097711  1810.640039     2.007938     1.692578 
3734.394110     2.087386     2.106880  1803.635405     2.010900     1.692733 
3738.128500     2.089471     2.110740  1801.744897     2.014475     1.692891 
3741.866630     2.091559     2.123969  1791.933180     2.018638     1.693049 
3745.608490     2.093649     2.153273  1768.186565     2.023346     1.693209 
3749.354100     2.095741     2.165997  1759.277327     2.028537     1.693371 
3753.103460     2.097835     2.119903  1799.052812     2.034125     1.693534 
3756.856560     2.099931     2.156914  1769.433362     2.040012     1.693699 
3760.613420     2.102030     2.190524  1743.222001     2.046098     1.693865 
3764.374030     2.104130     2.206300  1731.825082     2.052293     1.694032 
3768.138400     2.106232     2.198003  1739.938318     2.058533     1.694201 
3771.906540     2.108337     2.166747  1765.919527     2.064786     1.694371 
3775.678450     2.110444     2.198195  1742.034792     2.071070     1.694543 
3779.454130     2.112552     2.186621  1752.343856     2.077448     1.694716 
3783.233580     2.114663     2.177311  1760.901846     2.084019     1.694891 
3787.016820     2.116776     2.188061  1754.129210     2.090907     1.695067 
3790.803830     2.118891     2.229124  1722.485249     2.098240     1.695245 
3794.594640     2.121009     2.207885  1740.514725     2.106133     1.695424 
3798.389230     2.123128     2.166474  1774.985517     2.114673     1.695604 
3802.187620     2.125250     2.162318  1778.752996     2.123908     1.695786 
3805.989810     2.127373     2.140081  1798.271680     2.133831     1.695970 
3809.795800     2.129499     2.144758  1795.544764     2.144374     1.696155 
3813.605590     2.131627     2.181309  1766.791063     2.155405     1.696341 
3817.419200     2.133757     2.202159  1751.090161     2.166726     1.696528 
3821.236620     2.135889     2.163154  1784.064230     2.178079     1.696717 
3825.057860     2.138023     2.176522  1774.182640     2.189158     1.696908 
3828.882910     2.140159     2.179057  1773.038323     2.199627     1.697100 
3832.711800     2.142298     2.199526  1757.671267     2.209151     1.697293 
3836.544510     2.144438     2.197690  1759.467722     2.217436     1.697488 
3840.381050     2.146581     2.190772  1766.562352     2.224268     1.697684 
3844.221430     2.148726     2.170520  1783.868321     2.229548     1.697881 
3848.065650     2.150873     2.198458  1762.318488     2.233311     1.698080 
3851.913720     2.153022     2.160263  1794.924078     2.235743     1.698280 
3855.765630     2.155174     2.159693  1795.663461     2.237156     1.698482 
3859.621400     2.157327     2.173022  1785.493831     2.237994     1.698685 
3863.481020     2.159483     2.170549  1788.651666     2.238819     1.698889 
3867.344500     2.161641     2.217818  1751.249914     2.240317     1.699095 
3871.211850     2.163801     2.223011  1748.734513     2.243281     1.699302 
3875.083060     2.165963     2.241922  1734.896471     2.248627     1.699511 
3878.958140     2.168127     2.269931  1714.330371     2.257406     1.699721 
3882.837100     2.170294     2.271823  1713.896051     2.270877     1.699932 
3886.719940     2.172462     2.291709  1699.644335     2.290424     1.700145 
3890.606660     2.174633     2.353544  1655.729042     2.317673     1.700359 
3894.497260     2.176806     2.426469  1607.197311     2.354500     1.700574 
3898.391760     2.178981     2.500103  1560.553966     2.403047     1.700791 
3902.290150     2.181159     2.585931  1509.591767     2.465745     1.701009 
3906.192440     2.183338     2.717835  1437.128253     2.545309     1.701228 
3910.098640     2.185520     2.774931  1408.365626     2.644732     1.701449 
3914.008730     2.187704     2.901381  1347.920374     2.767246     1.701671 
3917.922740     2.189890     3.047468  1283.768936     2.916242     1.701894 
3921.840670     2.192078     3.233339  1210.357737     3.095184     1.702119 
3925.762510     2.194268     3.478926  1125.600182     3.307516     1.702345 
3929.688270     2.196461     3.698097  1059.411889     3.556469     1.702572 
3933.617960     2.198656     3.926710   998.045206     3.844685     1.702801 
3937.551570     2.200853     4.211684   930.969677     4.174249     1.703031 
3941.489130     2.203052     4.504569   870.897052     4.546362     1.703262 
3945.430620     2.205254     4.864648   806.580506     4.961092     1.703495 
3949.376050     2.207457     5.299378   740.597064     5.417146     1.703729 
3953.325420     2.209663     5.771540   680.206430     5.911648     1.703964 
3957.278750     2.211871     6.273487   625.979274     6.439940     1.704200 
3961.236030     2.214081     6.868465   571.847920     6.995416     1.704438 
3965.197260     2.216294     7.465346   526.217020     7.569417     1.704677 
3969.162460     2.218508     8.100221   485.065180     8.151165     1.704917 
3973.131620     2.220725     8.644349   454.593867     8.727781     1.705159 
3977.104750     2.222944     9.309659   422.146169     9.284467     1.705402 
3981.081860     2.225166     9.836669   399.619152     9.804894     1.705646 
3985.062940     2.227389    10.457244   375.945504    10.271916     1.705891 
3989.048000     2.229615    10.943768   359.305082    10.668626     1.706138 
3993.037050     2.231843    11.222414   350.488570    10.979713     1.706386 
3997.030090     2.234073    11.418373   344.618269    11.192893     1.706635 
4001.027120     2.236305    11.535812   341.249700    11.300011     1.706885 
4005.028150     2.238540    11.556246   340.794385    11.297844     1.707137 
4009.033170     2.240777    11.403211   345.573600    11.188798     1.707390 
4013.042210     2.243016    11.100200   355.247468    10.979545     1.707644 
4017.055250     2.245258    10.798963   365.355651    10.680157     1.707899 
4021.072300     2.247501    10.306728   383.076211    10.303271     1.708156 
4025.093380     2.249747     9.784208   403.806961     9.863042     1.708414 
4029.118470     2.251995     9.202440   429.678328     9.374239     1.708673 
4033.147590     2.254245     8.711011   454.235263     8.851505     1.708933 
4037.180740     2.256498     8.068008   490.786569     8.308806     1.709194 
4041.217920     2.258753     7.595914   521.612395     7.759001     1.709457 
4045.259130     2.261010     7.016960   565.018431     7.213538     1.709721 
4049.304390     2.263269     6.566598   604.157763     6.682237     1.709986 
4053.353700     2.265531     6.083823   652.500488     6.173264     1.710252 
4057.407050     2.267795     5.646356   703.426826     5.692895     1.710520 
4061.464460     2.270061     5.141084   772.970775     5.245647     1.710788 
4065.525920     2.272330     4.818509   825.143201     4.834423     1.711058 
4069.591450     2.274600     4.496028   884.854808     4.460645     1.711329 
4073.661040     2.276873     4.205408   946.333207     4.124469     1.711601 
4077.734700     2.279149     3.933180  1012.260219     3.824998     1.711874 
4081.812440     2.281426     3.685415  1080.760008     3.560525     1.712149 
4085.894250     2.283706     3.488709  1142.125652     3.328755     1.712425 
4089.980140     2.285988     3.291395  1210.976970     3.127014     1.712701 
4094.070120     2.288272     3.110386  1281.927356     2.952424     1.712979 
4098.164190     2.290559     2.989305  1334.441921     2.802094     1.713258 
4102.262360     2.292848     2.835606  1407.114891     2.673204     1.713538 
4106.364620     2.295139     2.698410  1478.665423     2.562914     1.713820 
4110.470980     2.297433     2.625429  1520.621098     2.468704     1.714102 
4114.581460     2.299728     2.539338  1572.556559     2.388293     1.714386 
4118.696040     2.302027     2.437475  1638.752101     2.319652     1.714671 
4122.814730     2.304327     2.361373  1691.842985     2.261003     1.714956 
4126.937550     2.306630     2.327900  1716.904196     2.210808     1.715243 
4131.064490     2.308935     2.281034  1752.511117     2.167768     1.715531 
4135.195550     2.311242     2.237597  1786.956878     2.130769     1.715820 
4139.330750     2.313552     2.238047  1786.950835     2.098834     1.716111 
4143.470080     2.315864     2.248754  1779.045608     2.071174     1.716402 
4147.613550     2.318178     2.158407  1853.861712     2.047131     1.716694 
4151.761160     2.320494     2.169547  1844.814549     2.026153     1.716988 
4155.912920     2.322813     2.135633  1874.399464     2.007780     1.717282 
4160.068830     2.325134     2.139407  1871.507352     1.991641     1.717578 
4164.228900     2.327458     2.111182  1897.333284     1.977396     1.717875 
4168.393130     2.329784     2.103873  1904.221417     1.964771     1.718172 
4172.561520     2.332112     2.073693  1932.262899     1.953539     1.718471 
4176.734090     2.334442     2.066728  1939.096353     1.943508     1.718771 
4180.910820     2.336775     2.073942  1932.713146     1.934518     1.719072 
4185.091730     2.339110     2.047483  1957.890965     1.926432     1.719374 
4189.276820     2.341448     2.076860  1931.345901     1.919127     1.719677 
4193.466100     2.343788     2.034391  1972.236017     1.912505     1.719981 
4197.659570     2.346130     2.034172  1972.360396     1.906482     1.720286 
4201.857230     2.348474     2.025143  1981.288495     1.900989     1.720592 
4206.059080     2.350821     2.031983  1975.433312     1.895966     1.720899 
4210.265140     2.353171     2.039277  1968.873489     1.891360     1.721207 
4214.475410     2.355522     2.016775  1990.925687     1.887129     1.721516 
4218.689880     2.357876     1.961115  2047.810370     1.883233     1.721826 
4222.908570     2.360232     1.985453  2023.006241     1.879647     1.722137 
4227.131480     2.362591     2.001248  2007.242967     1.876343     1.722449 
4231.358610     2.364952     2.004680  2004.513710     1.873300     1.722762 
4235.589970     2.367315     1.980280  2029.277287     1.870501     1.723076 
4239.825560     2.369681     2.024898  1985.123282     1.867932     1.723391 
4244.065390     2.372049     2.011776  1998.265899     1.865581     1.723707 
4248.309450     2.374419     1.980450  2029.653964     1.863438     1.724024 
4252.557760     2.376792     1.986946  2023.433964     1.861498     1.724342 
4256.810320     2.379167     2.040933  1970.305273     1.859762     1.724661 
4261.067130     2.381545     2.031601  1979.337400     1.858226     1.724981 
4265.328200     2.383925     1.993152  2017.206272     1.856895     1.725302 
4269.593520     2.386307     1.985789  2025.055081     1.855776     1.725623 
4273.863120     2.388692     1.964779  2047.571305     1.854880     1.725946 
4278.136980     2.391079     2.031532  1980.198911     1.854219     1.726269 
4282.415120     2.393469     2.060426  1953.045073     1.853810     1.726594 
4286.697530     2.395860     1.993292  2018.614924     1.853672     1.726919 
4290.984230     2.398255     2.041747  1970.455709     1.853829     1.727245 
4295.275210     2.400651     2.045578  1967.401378     1.854303     1.727572 
4299.570490     2.403050     2.020918  1991.039400     1.855120     1.727900 
4303.870060     2.405452     2.016832  1995.396256     1.856306     1.728229 
4308.173930     2.407856     1.977585  2035.546311     1.857883     1.728559 
4312.482100     2.410262     1.989641  2023.348408     1.859871     1.728890 
4316.794590     2.412671     2.006273  2006.906675     1.862286     1.729221 
4321.111380     2.415082     2.004027  2009.455250     1.865139     1.729554 
4325.432490     2.417495     2.021130  1992.193074     1.868436     1.729887 
4329.757930     2.419911     2.015922  1997.462204     1.872163     1.730221 
4334.087680     2.422329     2.028398  1985.362110     1.876300     1.730556 
4338.421770     2.424750     2.044705  1969.112885     1.880812     1.730892 
4342.760190     2.427173     2.011171  2002.074855     1.885655     1.731229 
4347.102950     2.429599     1.985506  2028.394517     1.890779     1.731566 
4351.450060     2.432027     2.011519  2002.030065     1.896120     1.731905 
4355.801510     2.434457     2.027639  1986.209852     1.901600     1.732244 
4360.157310     2.436890     2.019057  1994.617453     1.907138     1.732584 
4364.517460     2.439326     2.020028  1994.077726     1.912648     1.732924 
4368.881980     2.441763     1.988290  2025.357662     1.918051     1.733266 
4373.250860     2.444203     2.023973  1989.757137     1.923287     1.733608 
4377.624110     2.446646     2.011436  2001.963778     1.928321     1.733952 
4382.001740     2.449091     2.034251  1979.957490     1.933161     1.734295 
4386.383740     2.451539     2.015217  1998.539266     1.937864     1.734640 
4390.770120     2.453989     2.030385  1983.763672     1.942539     1.734986 
4395.160890     2.456441     2.038401  1976.058595     1.947349     1.735332 
4399.556060     2.458896     2.065322  1949.858905     1.952501     1.735679 
4403.955610     2.461353     2.102349  1915.881437     1.958234     1.736027 
4408.359570     2.463813     2.098369  1919.373086     1.964808     1.736375 
4412.767930     2.466275     2.109980  1908.734849     1.972485     1.736725 
4417.180690     2.468740     2.124617  1895.419028     1.981515     1.737075 
4421.597880     2.471207     2.110845  1907.454610     1.992123     1.737425 
4426.019470     2.473677     2.137453  1883.634335     2.004492     1.737777 
4430.445490     2.476149     2.156702  1866.813859     2.018754     1.738129 
4434.875940     2.478623     2.179718  1846.711364     2.034971     1.738482 
4439.310810     2.481100     2.220611  1812.532221     2.053128     1.738835 
4443.750120     2.483580     2.175117  1851.110960     2.073117     1.739190 
4448.193880     2.486062     2.185552  1842.281570     2.094740     1.739545 
4452.642070     2.488546     2.210724  1820.195919     2.117691     1.739900 
4457.094710     2.491033     2.212784  1819.036286     2.141560     1.740257 
4461.551810     2.493523     2.252682  1786.523363     2.165833     1.740614 
4466.013360     2.496015     2.284155  1761.887991     2.189897     1.740971 
4470.479370     2.498509     2.272001  1771.031724     2.213035     1.741330 
4474.949850     2.501006     2.247146  1790.014081     2.233786     1.741689 
4479.424800     2.503506     2.323350  1731.568540     2.250930     1.742048 
4483.904220     2.506007     2.319332  1734.468759     2.264464     1.742409 
4488.388130     2.508512     2.340266  1718.867944     2.275237     1.742769 
4492.876520     2.511019     2.343084  1716.641005     2.282411     1.743131 
4497.369390     2.513528     2.313108  1738.474633     2.285408     1.743493 
4501.866760     2.516040     2.326986  1727.889559     2.284071     1.743856 
4506.368630     2.518555     2.324553  1729.650610     2.278533     1.744219 
4510.875000     2.521072     2.309677  1740.625103     2.269148     1.744583 
4515.385870     2.523591     2.294859  1751.587079     2.256425     1.744948 
4519.901260     2.526113     2.260461  1778.206981     2.240969     1.745313 
4524.421160     2.528638     2.293946  1751.491783     2.223446     1.745679 
4528.945580     2.531165     2.321456  1730.858304     2.204541     1.746045 
4533.474530     2.533694     2.265307  1773.057735     2.184926     1.746412 
4538.008000     2.536227     2.220571  1808.881598     2.165232     1.746779 
4542.546010     2.538761     2.229331  1801.038443     2.146034     1.747147 
4547.088560     2.541298     2.207355  1818.985083     2.127834     1.747516 
4551.635640     2.543838     2.225436  1803.882079     2.111044     1.747885 
4556.187280     2.546380     2.191833  1831.080667     2.096004     1.748254 
4560.743470     2.548925     2.169758  1849.523896     2.082950     1.748625 
4565.304210     2.551473     2.162327  1855.171467     2.072023     1.748995 
4569.869520     2.554023     2.130847  1882.253497     2.063275     1.749366 
4574.439380     2.556575     2.112758  1897.984693     2.056678     1.749738 
4579.013820     2.559130     2.108504  1901.233509     2.052129     1.750110 
4583.592840     2.561688     2.102007  1907.153074     2.049458     1.750483 
4588.176430     2.564248     2.122347  1888.783758     2.048437     1.750856 
4592.764610     2.566810     2.107367  1901.575102     2.048798     1.751230 
4597.357370     2.569376     2.104234  1903.867481     2.050242     1.751604 
4601.954730     2.571944     2.095606  1910.981712     2.052459     1.751978 
4606.556680     2.574514     2.093271  1912.603384     2.055142     1.752353 
4611.163240     2.577087     2.074674  1929.542679     2.058000     1.752729 
4615.774400     2.579662     2.070445  1933.020764     2.060792     1.753105 
4620.390180     2.582241     2.071341  1931.935082     2.063338     1.753481 
4625.010570     2.584821     2.044421  1956.754837     2.065519     1.753858 
4629.635580     2.587404     2.034221  1965.638068     2.067285     1.754235 
4634.265210     2.589990     2.047478  1952.325434     2.068649     1.754612 
4638.899480     2.592579     2.054965  1944.478464     2.069677     1.754990 
4643.538380     2.595170     2.034412  1963.563856     2.070475     1.755369 
4648.181920     2.597763     2.027649  1970.369993     2.071174     1.755748 
4652.830100     2.600360     2.036054  1961.393895     2.071920     1.756127 
4657.482930     2.602958     1.984073  2011.968973     2.072868     1.756506 
4662.140410     2.605560     1.997529  1998.348082     2.074177     1.756886 
4666.802550     2.608164     1.979311  2015.630765     2.076001     1.757267 
4671.469360     2.610771     1.991521  2001.786432     2.078487     1.757647 
4676.140820     2.613380     2.012078  1981.606019     2.081768     1.758028 
4680.816970     2.615992     1.988539  2004.797336     2.085970     1.758409 
4685.497780     2.618606     1.959376  2033.982297     2.091209     1.758791 
4690.183280     2.621223     2.016186  1975.926839     2.097594     1.759173 
4694.873460     2.623843     2.007344  1984.081791     2.105236     1.759555 
4699.568340     2.626465     1.979749  2010.974822     2.114245     1.759938 
4704.267910     2.629090     1.970656  2019.703697     2.124737     1.760321 
4708.972170     2.631718     2.015900  1973.832817     2.136853     1.760704 
4713.681150     2.634348     2.035784  1953.701205     2.150767     1.761088 
4718.394830     2.636981     2.026620  1961.903025     2.166701     1.761471 
4723.113220     2.639616     2.058326  1930.960617     2.184953     1.761855 
4727.836330     2.642254     2.084325  1906.208948     2.205915     1.762240 
4732.564170     2.644895     2.123457  1870.308055     2.230111     1.762624 
4737.296740     2.647538     2.168308  1830.966276     2.258204     1.763009 
4742.034030     2.650184     2.207788  1797.895027     2.291070     1.763394 
4746.776070     2.652833     2.236670  1773.731354     2.329833     1.763780 
4751.522840     2.655484     2.354155  1684.350965     2.375924     1.764165 
4756.274360     2.658138     2.409811  1644.873727     2.431131     1.764551 
4761.030640     2.660795     2.488327  1592.433980     2.497668     1.764937 
4765.791670     2.663454     2.619361  1512.286363     2.578244     1.765323 
4770.557460     2.666116     2.726602  1452.333584     2.676093     1.765709 
4775.328020     2.668780     2.910717  1359.919479     2.795080     1.766096 
4780.103350     2.671448     3.078051  1285.436573     2.939533     1.766483 
4784.883450     2.674118     3.276798  1206.998585     3.114422     1.766870 
4789.668330     2.676790     3.506350  1127.576319     3.325247     1.767257 
4794.458000     2.679465     3.763709  1050.103440     3.577950     1.767644 
4799.252460     2.682143     4.047786   975.862193     3.878770     1.768031 
4804.051710     2.684824     4.452857   886.565012     4.234033     1.768419 
4808.855760     2.687507     4.806990   820.884303     4.649895     1.768806 
4813.664620     2.690193     5.222002   755.348072     5.132015     1.769194 
4818.478280     2.692882     5.670616   695.296624     5.685220     1.769582 
4823.296760     2.695573     6.277685   627.601217     6.313249     1.769970 
4828.120060     2.698267     6.869603   573.249971     7.017820     1.770358 
4832.948180     2.700964     7.529142   522.717054     7.798665     1.770746 
4837.781130     2.703664     8.348436   471.125709     8.652819     1.771135 
4842.618910     2.706366     9.205550   426.975504     9.574124     1.771523 
4847.461530     2.709071    10.138364   387.444334    10.553428     1.771911 
4852.308990     2.711778    11.135962   352.516601    11.578058     1.772300 
4857.161300     2.714488    12.397357   316.359086    12.631507     1.772689 
4862.018460     2.717201    13.423375   291.979579    13.693489     1.773077 
4866.880480     2.719917    14.568105   268.835300    14.739973     1.773466 
4871.747360     2.722636    15.723728   248.863833    15.743573     1.773854 
4876.619110     2.725357    16.854623   231.979905    16.674357     1.774243 
4881.495730     2.728080    17.778219   219.760657    17.501221     1.774632 
4886.377220     2.730807    18.514644   210.873285    18.193916     1.775021 
4891.263600     2.733536    19.208873   203.078466    18.725475     1.775409 
4896.154860     2.736268    19.538084   199.522446    19.074751     1.775798 
4901.051020     2.739003    19.715896   197.601495    19.228504     1.776187 
4905.952070     2.741741    19.597732   198.669554    19.182553     1.776575 
4910.858020     2.744481    19.332227   201.276998    18.941782     1.776964 
4915.768880     2.747224    18.674838   208.274061    18.519133     1.777353 
4920.684650     2.749970    18.097053   214.825797    17.933932     1.777741 
4925.605330     2.752718    17.325291   224.270730    17.209842     1.778130 
4930.530940     2.755469    16.370284   237.273589    16.373383     1.778518 
4935.461470     2.758223    15.313746   253.563939    15.451973     1.778906 
4940.396930     2.760980    14.260498   272.193503    14.472657     1.779294 
4945.337330     2.763739    13.295494   291.832554    13.461125     1.779683 
4950.282660     2.766502    12.265803   316.229819    12.440963     1.780071 
4955.232950     2.769267    11.350441   341.614609    11.433097     1.780459 
4960.188180     2.772034    10.360792   374.076231    10.455392     1.780846 
4965.148370     2.774805     9.468929   409.169249     9.522456     1.781234 
4970.113520     2.777578     8.604218   450.125691     8.645602     1.781622 
4975.083630     2.780354     7.956277   486.543899     7.832956     1.782009 
4980.058710     2.783133     7.244045   534.149153     7.089655     1.782396 
4985.038770     2.785915     6.638690   582.619504     6.418121     1.782783 
4990.023810     2.788699     6.142050   629.392076     5.818433     1.783170 
4995.013830     2.791486     5.652248   683.522460     5.288734     1.783557 
5000.008850     2.794276     5.128462   752.972968     4.825640     1.783944 
5005.008860     2.797069     4.728071   816.322332     4.424867     1.784330 
5010.013870     2.799865     4.417989   873.163154     4.080916     1.784716 
5015.023880     2.802663     4.107804   938.392398     3.788164     1.785102 
5020.038900     2.805464     3.800213  1013.931851     3.540684     1.785488 
5025.058940     2.808268     3.525581  1092.263951     3.332722     1.785873 
5030.084000     2.811075     3.308701  1162.947461     3.158767     1.786259 
5035.114090     2.813885     3.176619  1210.650866     3.013671     1.786644 
5040.149200     2.816697     2.971186  1293.542655     2.892722     1.787028 
5045.189350     2.819512     2.832155  1356.206980     2.791708     1.787413 
5050.234540     2.822330     2.702007  1420.320537     2.706971     1.787797 
5055.284770     2.825151     2.595376  1477.874253     2.635238     1.788181 
5060.340060     2.827975     2.531093  1514.445823     2.573799     1.788565 
5065.400400     2.830801     2.416698  1584.968193     2.520430     1.788948 
5070.465800     2.833631     2.336407  1638.400560     2.473358     1.789331 
5075.536260     2.836463     2.295195  1666.752052     2.431197     1.789714 
5080.611800     2.839298     2.256789  1694.094343     2.392899     1.790096 
5085.692410     2.842136     2.251470  1696.914866     2.357691     1.790478 
5090.778100     2.844976     2.228593  1713.023650     2.324990     1.790860 
5095.868880     2.847820     2.195996  1736.918684     2.294394     1.791241 
5100.964750     2.850666     2.163013  1762.250427     2.265635     1.791622 
5106.065720     2.853515     2.125569  1792.130418     2.238543     1.792003 
5111.171780     2.856367     2.086874  1823.969665     2.213015     1.792383 
5116.282950     2.859222     2.072319  1835.388321     2.188989     1.792763 
5121.399240     2.862080     2.080653  1826.805339     2.166417     1.793142 
5126.520640     2.864941     2.064999  1839.578634     2.145273     1.793522 
5131.647160     2.867804     2.069126  1834.639986     2.125533     1.793900 
5136.778800     2.870670     2.051023  1849.215316     2.107173     1.794278 
5141.915580     2.873540     1.994141  1900.663287     2.090162     1.794656 
5147.057500     2.876412     1.978063  1914.657673     2.074452     1.795034 
5152.204550     2.879287     2.010504  1882.116313     2.059994     1.795411 
5157.356760     2.882164     1.977188  1912.044761     2.046723     1.795787 
5162.514120     2.885045     1.986924  1901.827210     2.034564     1.796163 
5167.676630     2.887929     1.973201  1913.463539     2.023438     1.796539 
5172.844310     2.890815     1.970589  1914.171846     2.013225     1.796914 
5178.017150     2.893705     1.918966  1964.281012     2.003020     1.797288 
5183.195170     2.896597     1.960202  1921.728060     1.993627     1.797662 
5188.378360     2.899492     1.932234  1948.208550     1.985344     1.798036 
5193.566740     2.902390     1.923666  1955.240960     1.977900     1.798409 
5198.760310     2.905291     1.916491  1960.975270     1.971135     1.798781 
5203.959070     2.908195     1.941730  1933.910039     1.964946     1.799153 
5209.163030     2.911101     1.899929  1974.748651     1.959263     1.799525 
5214.372190     2.914011     1.905437  1967.623049     1.954021     1.799895 
5219.586560     2.916924     1.933621  1937.208940     1.949169     1.800266 
5224.806150     2.919839     1.899835  1970.259795     1.944663     1.800635 
5230.030960     2.922758     1.911708  1956.299624     1.940463     1.801004 
5235.260990     2.925679     1.916611  1949.342406     1.936537     1.801373 
5240.496250     2.928603     1.907533  1957.142672     1.932856     1.801741 
5245.736740     2.931530     1.911856  1950.706409     1.929397     1.802108 
5250.982480     2.934460     1.906646  1954.692937     1.926140     1.802475 
5256.233460     2.937393     1.895597  1965.033403     1.923067     1.802841 
5261.489700     2.940329     1.915505  1942.877751     1.920163     1.803206 
5266.751190     2.943268     1.877303  1980.343432     1.917415     1.803571 
5272.017940     2.946210     1.891823  1963.101046     1.914811     1.803935 
5277.289960     2.949155     1.944268  1909.093480     1.912341     1.804299 
5282.567250     2.952102     1.899324  1952.396172     1.909995     1.804661 
5287.849810     2.955053     1.895064  1955.026564     1.907760     1.805023 
5293.137660     2.958007     1.932105  1915.896532     1.905639     1.805385 
5298.430800     2.960963     1.885272  1961.418217     1.903624     1.805745 
5303.729230     2.963923     1.939810  1904.759989     1.901707     1.806105 
5309.032960     2.966885     1.911361  1931.206710     1.899884     1.806465 
5314.341990     2.969851     1.937516  1903.905695     1.898149     1.806823 
5319.656340     2.972819     1.920443  1918.935898     1.896498     1.807181 
5324.975990     2.975790     1.910851  1926.753772     1.894926     1.807538 
5330.300970     2.978765     1.942645  1893.547217     1.893429     1.807894 
5335.631270     2.981742     1.947408  1886.784071     1.892004     1.808250 
5340.966900     2.984722     1.925284  1906.551883     1.890649     1.808604 
5346.307870     2.987706     1.895935  1934.828864     1.889358     1.808958 
5351.654170     2.990692     1.882391  1947.254400     1.888130     1.809312 
5357.005830     2.993681     1.888455  1938.763381     1.886963     1.809664 
5362.362830     2.996674     1.891193  1934.428925     1.885852     1.810015 
5367.725200     2.999669     1.898039  1925.548306     1.884798     1.810366 
5373.092920     3.002667     1.894120  1927.843553     1.883796     1.810716 
5378.466020     3.005668     1.922169  1898.133539     1.882844     1.811065 
5383.844480     3.008672     1.905162  1913.264346     1.881942     1.811413 
5389.228330     3.011680     1.914936  1901.903516     1.881088     1.811760 
5394.617550     3.014690     1.860827  1954.834675     1.880279     1.812107 
5400.012170     3.017703     1.883884  1928.698764     1.879514     1.812452 
5405.412180     3.020720     1.890352  1920.596324     1.878793     1.812797 
5410.817600     3.023739     1.874286  1935.063780     1.878113     1.813141 
5416.228410     3.026761     1.879197  1928.373548     1.877474     1.813484 
5421.644640     3.029786     1.887712  1917.653781     1.876875     1.813825 
5427.066290     3.032815     1.905216  1898.376692     1.876316     1.814166 
5432.493350     3.035846     1.907751  1893.967515     1.875796     1.814507 
5437.925850     3.038881     1.862599  1937.640447     1.875314     1.814846 
5443.363770     3.041918     1.879111  1919.097304     1.874872     1.815184 
5448.807140     3.044959     1.892325  1904.460754     1.874470     1.815521 
5454.255940     3.048002     1.898785  1895.339811     1.874110     1.815857 
5459.710200     3.051049     1.865043  1927.447470     1.873795     1.816192 
5465.169910     3.054098     1.874343  1916.394761     1.873526     1.816527 
5470.635080     3.057151     1.912197  1876.281958     1.873310     1.816860 
5476.105710     3.060207     1.891825  1894.636983     1.873152     1.817192 
5481.581820     3.063266     1.897635  1887.047999     1.873060     1.817523 
5487.063400     3.066327     1.920859  1862.126751     1.873045     1.817853 
5492.550470     3.069392     1.894414  1886.028660     1.873118     1.818183 
5498.043020     3.072460     1.868537  1909.448875     1.873297     1.818511 
5503.541060     3.075531     1.893462  1882.924934     1.873601     1.818838 
5509.044600     3.078606     1.907158  1867.611023     1.874052     1.819164 
5514.553640     3.081683     1.857034  1916.255506     1.874678     1.819489 
5520.068200     3.084763     1.920750  1851.004243     1.875508     1.819812 
5525.588270     3.087846     1.896540  1872.223271     1.876577     1.820135 
5531.113850     3.090933     1.918172  1848.722385     1.877922     1.820457 
5536.644970     3.094022     1.904265  1860.783939     1.879583     1.820777 
5542.181610     3.097115     1.917830  1845.594490     1.881599     1.821096 
5547.723800     3.100211     1.905098  1855.738925     1.884011     1.821415 
5553.271520     3.103310     1.910409  1848.059625     1.886856     1.821732 
5558.824790     3.106411     1.893162  1863.493541     1.890167     1.822047 
5564.383620     3.109516     1.873529  1880.910069     1.893970     1.822362 
5569.948000     3.112625     1.922713  1830.643530     1.898279     1.822676 
5575.517950     3.115736     1.927015  1824.695891     1.903097     1.822988 
5581.093460     3.118850     1.938301  1812.161879     1.908410     1.823299 
5586.674560     3.121968     1.924176  1823.217402     1.914188     1.823609 
5592.261230     3.125088     1.917695  1827.333272     1.920378     1.823918 
5597.853490     3.128212     1.925147  1817.890164     1.926906     1.824226 
5603.451350     3.131339     1.928800  1812.493639     1.933674     1.824532 
5609.054800     3.134469     1.970683  1771.738494     1.940558     1.824837 
5614.663850     3.137602     1.934695  1802.770148     1.947411     1.825141 
5620.278520     3.140738     1.936135  1799.545858     1.954062     1.825443 
5625.898800     3.143877     1.942526  1791.613116     1.960323     1.825745 
5631.524690     3.147020     1.937139  1794.461815     1.965992     1.826045 
5637.156220     3.150165     1.966738  1764.885508     1.970868     1.826343 
5642.793380     3.153314     1.952850  1775.853296     1.974763     1.826641 
5648.436170     3.156466     1.970631  1757.708112     1.977522     1.826937 
5654.084610     3.159621     1.985148  1742.647159     1.979036     1.827232 
5659.738690     3.162779     1.980819  1744.789344     1.979252     1.827525 
5665.398430     3.165941     1.920848  1796.901352     1.978180     1.827818 
5671.063830     3.169105     1.973681  1747.012881     1.975885     1.828108 
5676.734890     3.172273     1.961638  1755.474429     1.972477     1.828398 
5682.411630     3.175444     1.938919  1773.885250     1.968106     1.828686 
5688.094040     3.178618     1.974945  1739.526153     1.962947     1.828973 
5693.782130     3.181795     1.952942  1756.732837     1.957182     1.829258 
5699.475910     3.184976     1.934950  1771.306032     1.950989     1.829542 
5705.175390     3.188159     1.949373  1756.316161     1.944545     1.829824 
5710.880560     3.191346     1.955966  1747.826612     1.938010     1.830106 
5716.591450     3.194536     1.925598  1772.902453     1.931532     1.830385 
5722.308040     3.197729     1.972668  1729.282364     1.925236     1.830664 
5728.030340     3.200926     1.950214  1746.582140     1.919229     1.830940 
5733.758380     3.204125     1.913484  1777.683702     1.913597     1.831216 
5739.492130     3.207328     1.937057  1754.545107     1.908403     1.831490 
5745.231630     3.210534     1.959485  1732.292192     1.903694     1.831762 
5750.976860     3.213743     1.938852  1748.206646     1.899497     1.832033 
5756.727830     3.216956     1.918861  1764.513365     1.895826     1.832303 
5762.484560     3.220171     1.953064  1731.533955     1.892680     1.832571 
5768.247050     3.223390     1.922822  1755.943782     1.890053     1.832837 
5774.015290     3.226612     1.912309  1763.399123     1.887927     1.833102 
5779.789310     3.229837     1.908739  1765.121309     1.886282     1.833366 
5785.569100     3.233066     1.915456  1756.719583     1.885094     1.833628 
5791.354670     3.236297     1.931299  1739.883161     1.884341     1.833888 
5797.146020     3.239532     1.916632  1751.157577     1.883998     1.834147 
5802.943170     3.242771     1.885344  1778.448457     1.884045     1.834404 
5808.746110     3.246012     1.900985  1761.175282     1.884460     1.834660 
5814.554860     3.249257     1.948556  1716.039450     1.885217     1.834914 
5820.369410     3.252505     1.956292  1706.953789     1.886275     1.835166 
5826.189780     3.255756     1.886046  1767.715268     1.887629     1.835417 
5832.015970     3.259010     1.903625  1749.695816     1.889275     1.835667 
5837.847990     3.262268     1.905379  1746.040655     1.891186     1.835914 
5843.685840     3.265529     1.904827  1744.037455     1.893324     1.836161 
5849.529520     3.268793     1.912263  1734.710050     1.895651     1.836405 
5855.379050     3.272060     1.921824  1723.792794     1.898124     1.836648 
5861.234430     3.275331     1.909843  1732.488319     1.900691     1.836889 
5867.095660     3.278605     1.902079  1737.193793     1.903295     1.837128 
5872.962760     3.281882     1.913270  1724.679165     1.905871     1.837366 
5878.835720     3.285163     1.926130  1710.745786     1.908350     1.837602 
5884.714560     3.288447     1.946327  1691.038824     1.910655     1.837837 
5890.599270     3.291734     1.876677  1751.595876     1.912712     1.838070 
5896.489870     3.295024     1.884015  1742.143860     1.914449     1.838301 
5902.386360     3.298318     1.902716  1722.612505     1.915805     1.838530 
5908.288750     3.301615     1.899194  1723.373474     1.916734     1.838757 
5914.197040     3.304915     1.908409  1712.633767     1.917211     1.838983 
5920.111230     3.308219     1.885929  1731.019618     1.917233     1.839207 
5926.031350     3.311526     1.917054  1700.303192     1.916819     1.839430 
5931.957380     3.314836     1.906499  1707.504004     1.916005     1.839650 
5937.889330     3.318149     1.944694  1671.885066     1.914843     1.839869 
5943.827220     3.321466     1.912163  1697.618300     1.913392     1.840086 
5949.771050     3.324786     1.907623  1699.394911     1.911720     1.840301 
5955.720820     3.328110     1.902132  1701.728755     1.909894     1.840515 
5961.676540     3.331437     1.921711  1682.234904     1.907979     1.840726 
5967.638220     3.334767     1.959710  1647.837034     1.906037     1.840936 
5973.605860     3.338100     1.933065  1667.880838     1.904128     1.841144 
5979.579460     3.341437     1.908230  1687.088970     1.902301     1.841350 
5985.559040     3.344777     1.883775  1707.017262     1.900594     1.841555 
5991.544600     3.348120     1.881451  1706.863523     1.899059     1.841757 
5997.536150     3.351467     1.893515  1692.877550     1.897731     1.841958 
6003.533680     3.354817     1.884929  1698.474757     1.896639     1.842156 
6009.537220     3.358171     1.896998  1685.515670     1.895806     1.842353 
6015.546750     3.361528     1.912617  1668.968497     1.895257     1.842548 
6021.562300     3.364888     1.932719  1649.230600     1.895014     1.842741 
6027.583860     3.368252     1.909044  1667.611132     1.895100     1.842932 
6033.611450     3.371619     1.974568  1610.236377     1.895541     1.843121 
6039.645060     3.374989     1.917650  1655.009736     1.896367     1.843308 
6045.684700     3.378363     1.881475  1684.493376     1.897612     1.843494 
6051.730390     3.381740     1.920302  1648.036389     1.899315     1.843677 
6057.782120     3.385120     1.950796  1619.924334     1.901519     1.843859 
6063.839900     3.388504     1.943356  1623.653633     1.904271     1.844038 
6069.903740     3.391891     1.931796  1631.451416     1.907622     1.844216 
6075.973640     3.395282     1.944477  1618.158880     1.911623     1.844391 
6082.049620     3.398676     1.978675  1587.620464     1.916321     1.844565 
6088.131670     3.402073     1.956290  1603.448765     1.921762     1.844736 
6094.219800     3.405474     1.930572  1622.361618     1.927977     1.844906 
6100.314020     3.408878     1.947670  1605.989242     1.934989     1.845073 
6106.414330     3.412286     1.967140  1587.573653     1.942798     1.845239 
6112.520750     3.415697     1.965184  1587.433235     1.951385     1.845402 
6118.633270     3.419111     1.977267  1575.269001     1.960704     1.845563 
6124.751900     3.422529     1.978793  1571.581694     1.970677     1.845723 
6130.876650     3.425950     1.955993  1587.114515     1.981194     1.845880 
6137.007530     3.429375     1.956694  1584.519015     1.992110     1.846035 
6143.144540     3.432803     1.964873  1575.347782     2.003241     1.846188 
6149.287680     3.436234     1.954358  1581.232965     2.014368     1.846339 
6155.436970     3.439669     1.936206  1593.906739     2.025233     1.846488 
6161.592410     3.443108     1.907786  1614.953283     2.035552     1.846635 
6167.754000     3.446549     1.966163  1564.821333     2.045017     1.846780 
6173.921750     3.449995     1.987364  1545.667327     2.053317     1.846923 
6180.095670     3.453443     1.939435  1581.783914     2.060159     1.847063 
6186.275770     3.456896     1.907178  1605.545252     2.065289     1.847201 
6192.462050     3.460351     1.911095  1599.479167     2.068524     1.847338 
6198.654510     3.463810     1.935996  1576.839474     2.069762     1.847472 
6204.853160     3.467273     1.948189  1564.825048     2.068996     1.847604 
6211.058020     3.470739     1.916412  1587.782418     2.066310     1.847733 
6217.269070     3.474208     1.909015  1591.552319     2.061864     1.847861 
6223.486340     3.477681     1.886877  1607.534990     2.055877     1.847986 
6229.709830     3.481158     1.938551  1562.531040     2.048608     1.848110 
6235.939540     3.484638     1.914338  1579.873178     2.040336     1.848231 
6242.175480     3.488121     1.903557  1585.743347     2.031343     1.848349 
6248.417650     3.491608     1.860070  1620.584351     2.021905     1.848466 
6254.666070     3.495098     1.902188  1582.138787     2.012277     1.848580 
6260.920740     3.498592     1.941517  1547.449365     2.002692     1.848692 
6267.181660     3.502089     1.925771  1557.659315     1.993351     1.848802 
6273.448840     3.505590     1.888966  1585.297627     1.984421     1.848910 
6279.722290     3.509094     1.910677  1564.709918     1.976039     1.849015 
6286.002010     3.512602     1.889256  1580.070377     1.968306     1.849118 
6292.288010     3.516114     1.883909  1582.095994     1.961289     1.849219 
6298.580300     3.519628     1.866033  1594.465599     1.955030     1.849318 
6304.878880     3.523147     1.907256  1557.844991     1.949541     1.849414 
6311.183760     3.526669     1.882112  1575.885648     1.944815     1.849508 
6317.494940     3.530194     1.894421  1562.765774     1.940824     1.849600 
6323.812440     3.533723     1.864021  1585.306464     1.937526     1.849689 
6330.136250     3.537256     1.872905  1575.914426     1.934872     1.849776 
6336.466390     3.540792     1.911421  1541.728605     1.932805     1.849861 
6342.802850     3.544331     1.864292  1577.368081     1.931235     1.849943 
6349.145660     3.547874     1.877089  1564.367080     1.928862     1.850023 
6355.494800     3.551421     1.919455  1527.571894     1.926489     1.850101 
6361.850300     3.554971     1.907002  1534.990142     1.925158     1.850176 
6368.212150     3.558525     1.922421  1520.309245     1.924551     1.850249 
6374.580360     3.562082     1.898518  1536.803143     1.924438     1.850320 
6380.954940     3.565643     1.863543  1563.072243     1.924702     1.850388 
6387.335890     3.569207     1.850197  1571.538083     1.925268     1.850453 
6393.723230     3.572775     1.854385  1565.319136     1.926082     1.850517 
6400.116950     3.576347     1.885251  1537.562522     1.927104     1.850578 
6406.517070     3.579922     1.834804  1576.769347     1.928300     1.850636 
6412.923590     3.583501     1.873241  1541.716498     1.929649     1.850693 
6419.336510     3.587083     1.853568  1555.475512     1.931134     1.850746 
6425.755850     3.590669     1.886664  1525.508233     1.932742     1.850798 
6432.181600     3.594258     1.893240  1517.898292     1.934465     1.850847 
6438.613790     3.597851     1.852756  1548.336057     1.936298     1.850893 
6445.052400     3.601448     1.857324  1542.101573     1.938238     1.850937 
6451.497450     3.605048     1.852549  1543.642103     1.940283     1.850978 
6457.948950     3.608652     1.830345  1559.669078     1.942436     1.851017 
6464.406900     3.612259     1.856535  1534.748411     1.944697     1.851054 
6470.871310     3.615870     1.894803  1501.312521     1.947069     1.851088 
6477.342180     3.619485     1.849986  1534.703919     1.949557     1.851120 
6483.819520     3.623103     1.887960  1501.393964     1.952165     1.851149 
6490.303340     3.626725     1.849913  1529.892238     1.954897     1.851175 
6496.793640     3.630351     1.826037  1546.880968     1.957761     1.851199 
6503.290440     3.633980     1.843369  1529.418416     1.960762     1.851221 
6509.793730     3.637613     1.871808  1503.617581     1.963908     1.851240 
6516.303520     3.641249     1.857771  1513.006454     1.967208     1.851257 
6522.819820     3.644889     1.857617  1510.050537     1.970671     1.851270 
6529.342640     3.648533     1.857005  1507.913350     1.974305     1.851282 
6535.871990     3.652180     1.896696  1473.881512     1.978122     1.851291 
6542.407860     3.655831     1.867298  1494.081332     1.982134     1.851297 
6548.950260     3.659486     1.865222  1493.010046     1.986352     1.851301 
6555.499220     3.663144     1.839831  1510.951085     1.990793     1.851302 
6562.054710     3.666806     1.850308  1499.888345     1.995457     1.851301 
6568.616770     3.670471     1.871378  1480.222334     2.000368     1.851297 
6575.185390     3.674141     1.873618  1475.815191     2.005558     1.851290 
6581.760570     3.677814     1.895773  1455.951213     2.011041     1.851281 
6588.342330     3.681490     1.870172  1473.357684     2.016839     1.851269 
6594.930670     3.685171     1.856068  1481.681321     2.022975     1.851255 
6601.525600     3.688855     1.867744  1469.624321     2.029475     1.851238 
6608.127130     3.692542     1.831737  1496.366279     2.036370     1.851218 
6614.735260     3.696234     1.847538  1480.259921     2.043698     1.851196 
6621.349990     3.699929     1.865796  1463.515994     2.051497     1.851171 
6627.971340     3.703627     1.863833  1462.053560     2.059819     1.851144 
6634.599310     3.707330     1.867829  1456.164566     2.068720     1.851114 
6641.233910     3.711036     1.857357  1461.957410     2.078269     1.851081 
6647.875150     3.714746     1.887466  1436.346228     2.088556     1.851045 
6654.523020     3.718459     1.900312  1423.964213     2.099695     1.851007 
6661.177550     3.722177     1.910186  1413.780698     2.111822     1.850966 
6667.838720     3.725898     1.892564  1424.185622     2.125119     1.850923 
6674.506560     3.729622     1.962293  1371.469837     2.139821     1.850877 
6681.181070     3.733351     1.942874  1382.538548     2.156223     1.850828 
6687.862250     3.737083     1.969645  1361.188154     2.174714     1.850777 
6694.550110     3.740819     2.016029  1327.176223     2.195788     1.850722 
6701.244660     3.744559     2.049895  1303.166815     2.220088     1.850666 
6707.945910     3.748302     2.122251  1256.350157     2.248428     1.850606 
6714.653850     3.752049     2.135958  1245.860587     2.281818     1.850544 
6721.368510     3.755800     2.200456  1207.042197     2.321523     1.850479 
6728.089870     3.759555     2.258184  1174.041857     2.369129     1.850411 
6734.817960     3.763313     2.379608  1111.816632     2.426503     1.850340 
6741.552780     3.767075     2.477990  1065.655142     2.495904     1.850267 
6748.294340     3.770841     2.613910  1008.574983     2.579988     1.850191 
6755.042630     3.774611     2.704825   972.616976     2.681825     1.850113 
6761.797670     3.778384     2.844966   923.047164     2.804897     1.850031 
6768.559470     3.782161     3.046905   860.284906     2.953095     1.849947 
6775.328030     3.785942     3.243650   806.559432     3.130673     1.849860 
6782.103360     3.789727     3.474084   751.668423     3.342006     1.849770 
6788.885460     3.793516     3.665458   711.103526     3.591625     1.849678 
6795.674350     3.797308     3.975667   654.415458     3.883992     1.849583 
6802.470020     3.801104     4.333655   599.076602     4.223276     1.849485 
6809.272490     3.804904     4.661536   555.871974     4.613156     1.849384 
6816.081760     3.808708     5.068772   510.183044     5.056411     1.849280 
6822.897850     3.812516     5.590252   461.691332     5.554682     1.849174 
6829.720740     3.816327     6.106887   421.753706     6.108201     1.849065 
6836.550460     3.820142     6.649356   386.576701     6.715462     1.848953 
6843.387010     3.823961     7.225986   354.999856     7.372937     1.848838 
6850.230400     3.827784     8.039416   318.337626     8.074828     1.848721 
6857.080630     3.831611     8.730960   292.513253     8.812857     1.848600 
6863.937710     3.835441     9.497634   268.344231     9.576116     1.848477 
6870.801650     3.839275    10.280613   247.343568    10.350983     1.848351 
6877.672450     3.843114    11.117494   228.193452    11.121140     1.848222 
6884.550120     3.846955    11.999161   210.955927    11.867758     1.848091 
6891.434670     3.850801    12.785083   197.557504    12.569920     1.847956 
6898.326110     3.854651    13.554712   185.883557    13.205389     1.847819 
6905.224430     3.858505    14.207289   176.943746    13.751787     1.847679 
6912.129660     3.862362    14.602664   171.786782    14.188162     1.847536 
6919.041790     3.866223    14.864257   168.388774    14.496775     1.847390 
6925.960830     3.870088    15.121576   165.141011    14.664812     1.847241 
6932.886790     3.873957    15.164922   164.333650    14.685661     1.847090 
6939.819680     3.877830    14.962597   166.230767    14.559464     1.846936 
6946.759500     3.881707    14.398216   172.390437    14.292870     1.846778 
6953.706260     3.885587    14.137102   175.220342    13.898106     1.846618 
6960.659960     3.889472    13.450050   183.849381    13.391630     1.846455 
6967.620620     3.893360    12.740577   193.738246    12.792646     1.846290 
6974.588240     3.897252    11.968773   205.827921    12.121723     1.846121 
6981.562830     3.901149    11.197477   219.652603    11.399616     1.845949 
6988.544400     3.905049    10.439318   235.206611    10.646337     1.845775 
6995.532940     3.908953     9.586334   255.653585     9.880469     1.845598 
7002.528470     3.912860     8.894516   275.062204     9.118685     1.845417 
7009.531000     3.916772     8.188905   298.249702     8.375415     1.845234 
7016.540530     3.920688     7.501013   325.021441     7.662598     1.845048 
7023.557070     3.924607     6.821130   356.778350     6.989681     1.844859 
7030.580630     3.928531     6.296357   385.829270     6.363639     1.844668 
7037.611210     3.932458     5.837172   415.425054     5.789107     1.844473 
7044.648820     3.936390     5.352570   452.094832     5.268708     1.844276 
7051.693470     3.940325     4.897710   493.141565     4.802946     1.844075 
7058.745160     3.944264     4.438466   543.253343     4.390795     1.843872 
7065.803910     3.948207     4.213313   571.126574     4.029978     1.843666 
7072.869710     3.952155     3.810786   630.068749     3.717257     1.843456 
7079.942580     3.956106     3.529630   679.061145     3.448729     1.843244 
7087.022530     3.960061     3.340954   716.021253     3.220111     1.843029 
7094.109550     3.964020     3.150328   757.710237     3.026988     1.842812 
7101.203660     3.967983     2.982878   798.672026     2.864862     1.842591 
7108.304860     3.971949     2.792254   851.282011     2.729493     1.842367 
7115.413170     3.975920     2.607229   909.776984     2.617005     1.842141 
7122.528580     3.979895     2.499248   946.912794     2.523728     1.841911 
7129.651110     3.983874     2.421789   975.441030     2.446451     1.841679 
7136.780760     3.987857     2.356764  1000.169937     2.382395     1.841443 
7143.917540     3.991844     2.268114  1037.220750     2.329176     1.841205 
7151.061460     3.995834     2.224584  1055.142812     2.284800     1.840964 
7158.212520     3.999829     2.167433  1080.892902     2.247573     1.840720 
7165.370730     4.003828     2.079259  1124.044416     2.216140     1.840473 
7172.536100     4.007831     2.055383  1134.445667     2.189389     1.840223 
7179.708640     4.011837     2.023701  1149.965778     2.166420     1.839970 
7186.888350     4.015848     2.051172  1132.517765     2.146539     1.839714 
7194.075230     4.019863     2.012876  1151.268593     2.129206     1.839455 
7201.269310     4.023882     1.986075  1164.401130     2.114003     1.839193 
7208.470580     4.027905     2.009403  1148.184144     2.100614     1.838929 
7215.679050     4.031931     1.987859  1158.317281     2.088810     1.838661 
7222.894730     4.035962     1.950392  1178.071756     2.078418     1.838391 
7230.117620     4.039997     1.963170  1168.022099     2.069323     1.838117 
7237.347740     4.044036     1.945027  1176.458440     2.061456     1.837841 
7244.585090     4.048079     1.924884  1185.943246     2.054773     1.837562 
7251.829670     4.052126     1.925679  1183.071635     2.049262     1.837280 
7259.081500     4.056177     1.950446  1165.407032     2.044920     1.836994 
7266.340590     4.060232     1.943180  1167.119660     2.041761     1.836706 
7273.606930     4.064292     1.957372  1155.791301     2.039799     1.836415 
7280.880530     4.068355     1.968867  1146.844614     2.039049     1.836121 
7288.161410     4.072422     1.953909  1153.331541     2.039519     1.835825 
7295.449570     4.076494     1.919830  1170.752526     2.041200     1.835525 
7302.745020     4.080569     1.905658  1177.191575     2.044066     1.835222 
7310.047770     4.084649     1.929334  1160.427674     2.048068     1.834916 
7317.357820     4.088732     1.906941  1171.498777     2.053128     1.834608 
7324.675180     4.092820     1.907518  1168.125894     2.059129     1.834296 
7331.999850     4.096912     1.940764  1145.701302     2.065923     1.833982 
7339.331850     4.101008     1.933321  1147.567342     2.073309     1.833665 
7346.671180     4.105108     1.930233  1146.956476     2.081071     1.833344 
7354.017850     4.109212     1.956282  1129.460485     2.088939     1.833021 
7361.371870     4.113320     1.913531  1152.013494     2.096602     1.832695 
7368.733240     4.117432     1.924542  1142.735753     2.103718     1.832366 
7376.101980     4.121549     1.949750  1125.629639     2.109925     1.832034 
7383.478080     4.125669     1.910724  1146.173788     2.114857     1.831699 
7390.861560     4.129794     1.894963  1153.227361     2.118176     1.831361 
7398.252420     4.133922     1.914442  1138.988664     2.119595     1.831021 
7405.650670     4.138055     1.916246  1135.103927     2.118907     1.830677 
7413.056320     4.142192     1.887570  1149.844898     2.116009     1.830330 
7420.469380     4.146334     1.913884  1131.554134     2.110906     1.829981 
7427.889850     4.150479     1.908152  1132.061315     2.103710     1.829629 
7435.317740     4.154628     1.922331  1121.225571     2.094619     1.829273 
7442.753050     4.158782     1.958599  1098.441247     2.083896     1.828915 
7450.195810     4.162940     1.923583  1116.163089     2.071847     1.828554 
7457.646000     4.167102     1.859233  1151.900891     2.058792     1.828190 
7465.103650     4.171268     1.908504  1119.868466     2.045056     1.827823 
7472.568750     4.175438     1.932618  1103.703175     2.030948     1.827454 
7480.041320     4.179613     1.912797  1112.045774     2.016753     1.827081 
7487.521360     4.183791     1.905253  1113.969206     2.002725     1.826705 
7495.008880     4.187974     1.902983  1113.104159     1.989082     1.826327 
7502.503890     4.192161     1.875377  1126.740761     1.976002     1.825946 
7510.006400     4.196352     1.885807  1118.120397     1.963626     1.825562 
7517.516400     4.200548     1.863233  1128.599325     1.952056     1.825175 
7525.033920     4.204747     1.876458  1118.442003     1.941358     1.824785 
7532.558950     4.208951     1.915402  1093.253728     1.931565     1.824392 
7540.091510     4.213159     1.863755  1121.090426     1.922677     1.823996 
7547.631600     4.217371     1.894726  1100.080592     1.914673     1.823598 
7555.179240     4.221587     1.900098  1094.357069     1.907512     1.823196 
7562.734410     4.225808     1.844436  1124.531472     1.901138     1.822792 
7570.297150     4.230033     1.893540  1093.283369     1.895487     1.822385 
7577.867450     4.234262     1.898039  1088.485586     1.890488     1.821975 
7585.445310     4.238495     1.880292  1095.737689     1.886068     1.821562 
7593.030760     4.242733     1.886465  1089.502595     1.882157     1.821147 
7600.623790     4.246975     1.894691  1082.438972     1.878686     1.820728 
7608.224410     4.251221     1.898059  1077.962143     1.875593     1.820307 
7615.832640     4.255471     1.890656  1079.723991     1.872820     1.819883 
7623.448470     4.259725     1.910654  1066.161135     1.870316     1.819456 
7631.071920     4.263984     1.827658  1111.787716     1.868036     1.819026 
7638.702990     4.268247     1.852643  1093.969081     1.865943     1.818594 
7646.341690     4.272514     1.871033  1081.107574     1.864005     1.818159 
7653.988040     4.276786     1.879145  1073.979578     1.862195     1.817720 
7661.642020     4.281062     1.864375  1079.736763     1.860493     1.817279 
7669.303670     4.285342     1.869361  1074.320357     1.858878     1.816836 
7676.972970     4.289626     1.849918  1082.996883     1.857334     1.816389 
7684.649940     4.293915     1.859549  1075.111673     1.855855     1.815940 
7692.334590     4.298208     1.874843  1064.056017     1.854430     1.815488 
7700.026930     4.302505     1.860091  1069.612440     1.853053     1.815033 
7707.726950     4.306807     1.825440  1087.838749     1.851717     1.814576 
7715.434680     4.311113     1.859394  1065.356032     1.850417     1.814115 
7723.150120     4.315423     1.855833  1064.610195     1.849149     1.813652 
7730.873270     4.319737     1.891290  1042.442151     1.847909     1.813186 
7738.604140     4.324056     1.868551  1052.634995     1.846697     1.812718 
7746.342740     4.328379     1.836667  1068.604284     1.845508     1.812246 
7754.089090     4.332707     1.878087  1042.611804     1.844342     1.811772 
7761.843170     4.337039     1.860927  1049.490507     1.843197     1.811296 
7769.605020     4.341375     1.857870  1048.859088     1.842074     1.810816 
7777.374620     4.345715     1.828957  1062.851237     1.840987     1.810334 
7785.152000     4.350060     1.860325  1042.321669     1.839918     1.809849 
7792.937150     4.354409     1.841906  1050.680127     1.838860     1.809362 
7800.730090     4.358763     1.839578  1049.080598     1.837812     1.808871 
7808.530820     4.363120     1.871354  1029.029993     1.836775     1.808378 
7816.339350     4.367483     1.827576  1051.504108     1.835749     1.807883 
7824.155690     4.371849     1.852997  1034.266090     1.834736     1.807385 
7831.979840     4.376220     1.872056  1020.887599     1.833733     1.806884 
7839.811820     4.380595     1.909336   999.011358     1.832741     1.806380 
7847.651630     4.384975     1.875327  1014.898536     1.831760     1.805874 
7855.499290     4.389359     1.851870  1025.002781     1.830790     1.805365 
7863.354790     4.393748     1.861334  1017.308327     1.829829     1.804854 
7871.218140     4.398141     1.875854  1007.330793     1.828877     1.804340 
7879.089360     4.402538     1.880416  1002.211983     1.827935     1.803823 
7886.968450     4.406939     1.885510   996.733587     1.827001     1.803304 
7894.855420     4.411346     1.863019  1006.665484     1.826076     1.802782 
7902.750270     4.415756     1.848404  1012.532737     1.825158     1.802258 
7910.653020     4.420171     1.884136   990.297004     1.824248     1.801731 
7918.563670     4.424590     1.891767   984.372092     1.823345     1.801201 
7926.482240     4.429014     1.928535   963.031058     1.822449     1.800669 
7934.408720     4.433442     1.883069   983.947877     1.821559     1.800134 
7942.343130     4.437875     1.872200   987.472157     1.820676     1.799597 
7950.285470     4.442312     1.827140  1009.394820     1.819798     1.799057 
7958.235760     4.446753     1.891002   973.012637     1.818926     1.798515 
7966.193990     4.451199     1.859600   986.820221     1.818060     1.797970 
7974.160190     4.455649     1.893369   967.190799     1.817198     1.797423 
7982.134350     4.460104     1.909778   956.245466     1.816342     1.796873 
7990.116480     4.464563     1.860145   979.439324     1.815490     1.796321 
7998.106600     4.469027     1.898423   957.236245     1.814643     1.795767 
8006.104710     4.473495     1.864759   972.492017     1.813800     1.795209 
8014.110810     4.477968     1.911312   946.402497     1.812961     1.794650 
8022.124920     4.482445     1.883549   957.969963     1.812126     1.794088 
8030.147050     4.486926     1.857513   968.891921     1.811294     1.793523 
8038.177190     4.491412     1.853852   968.635020     1.810465     1.792957 
8046.215370     4.495903     1.848627   969.272636     1.809624     1.792387 
8054.261590     4.500398     1.908582   936.359345     1.808786     1.791816 
8062.315850     4.504898     1.861686   957.145626     1.807958     1.791242 
8070.378160     4.509402     1.838343   967.140869     1.807136     1.790665 
8078.448540     4.513910     1.862907   951.814750     1.806320     1.790086 
8086.526990     4.518423     1.856990   952.844531     1.805507     1.789505 
8094.613520     4.522941     1.865214   946.669244     1.804698     1.788922 
8102.708130     4.527463     1.839455   957.543142     1.803892     1.788336 
8110.810840     4.531990     1.852469   948.550743     1.803089     1.787748 
8118.921650     4.536521     1.898283   923.258089     1.802288     1.787158 
8127.040570     4.541057     1.861811   939.060811     1.801489     1.786565 
8135.167610     4.545597     1.870955   932.414359     1.800693     1.785970 
8143.302780     4.550142     1.844161   943.334290     1.799898     1.785373 
8151.446080     4.554691     1.835298   945.774512     1.799105     1.784773 
8159.597530     4.559245     1.835540   943.481491     1.798313     1.784172 
8167.757130     4.563803     1.855207   931.109448     1.797524     1.783568 
8175.924880     4.568366     1.857210   927.743828     1.796735     1.782961 
8184.100810     4.572934     1.819241   944.598216     1.795948     1.782353 
8192.284910     4.577506     1.886780   908.649652     1.795163     1.781743 
8200.477190     4.582082     1.831823   933.586789     1.794378     1.781130 
8208.677670     4.586664     1.891983   901.620204     1.793595     1.780515 
8216.886350     4.591250     1.808063   941.099787     1.792813     1.779898 
8225.103230     4.595840     1.848347   917.954281     1.792031     1.779279 
8233.328340     4.600435     1.848268   915.768279     1.791251     1.778657 
8241.561670     4.605035     1.818834   928.701952     1.790472     1.778034 
8249.803230     4.609639     1.815075   928.030997     1.789693     1.777408 
8258.053030     4.614248     1.843049   911.522554     1.788916     1.776781 
8266.311080     4.618861     1.833798   913.922639     1.788138     1.776151 
8274.577390     4.623479     1.871786   893.247911     1.787362     1.775520 
8282.851970     4.628102     1.854783   899.165920     1.786586     1.774886 
8291.134820     4.632729     1.835005   906.811279     1.785811     1.774250 
8299.425960     4.637361     1.846645   898.687258     1.785037     1.773612 
8307.725390     4.641998     1.818058   910.635951     1.784262     1.772973 
8316.033110     4.646639     1.870531   882.322353     1.783489     1.772331 
8324.349140     4.651285     1.867835   881.423567     1.782715     1.771687 
8332.673490     4.655935     1.820181   902.191173     1.781942     1.771041 
8341.006170     4.660591     1.887317   868.046630     1.781170     1.770394 
8349.347170     4.665250     1.847779   884.643749     1.780398     1.769744 
8357.696520     4.669915     1.846491   882.842558     1.779625     1.769093 
8366.054220     4.674584     1.839189   884.138776     1.778854     1.768440 
8374.420270     4.679258     1.823752   889.588925     1.778082     1.767785 
8382.794690     4.683936     1.803388   897.228298     1.777311     1.767128 
8391.177490     4.688620     1.842383   875.950166     1.776539     1.766469 
8399.568660     4.693307     1.871819   859.940331     1.775768     1.765808 
8407.968230     4.698000     1.823047   880.802135     1.774997     1.765146 
8416.376200     4.702697     1.808153   886.014085     1.774226     1.764481 
8424.792580     4.707399     1.869523   854.819445     1.773455     1.763815 
8433.217370     4.712106     1.853105   859.921670     1.772684     1.763148 
8441.650590     4.716817     1.805823   880.240378     1.771913     1.762478 
8450.092240     4.721533     1.843886   859.803668     1.771143     1.761807 
8458.542330     4.726254     1.878532   841.642707     1.770372     1.761134 
8467.000870     4.730980     1.908695   826.358108     1.769601     1.760459 
8475.467870     4.735710     1.844933   852.589976     1.768830     1.759783 
8483.943340     4.740445     1.881725   833.782219     1.768059     1.759105 
8492.427280     4.745185     1.858412   842.219243     1.767288     1.758425 
8500.919710     4.749929     1.916033   814.824234     1.766516     1.757744 
8509.420630     4.754678     1.967710   791.716238     1.765745     1.757061 
8517.930050     4.759432     1.930601   804.466673     1.764974     1.756377 
8526.447980     4.764191     1.967946   787.212447     1.764202     1.755691 
8534.974430     4.768954     1.957172   789.486587     1.763431     1.755004 
8543.509400     4.773723     1.946769   791.420038     1.762659     1.754315 
8552.052910     4.778496     1.919312   800.711838     1.761887     1.753624 
8560.604970     4.783273     1.975744   775.928148     1.761115     1.752932 
8569.165570     4.788056     1.983593   770.578871     1.760343     1.752239 
8577.734740     4.792843     1.913780   796.883792     1.759570     1.751544 
8586.312470     4.797635     1.900302   800.198663     1.758798     1.750847 
8594.898780     4.802432     1.907360   794.990814     1.758025     1.750150 
8603.493680     4.807234     1.905505   793.616304     1.757253     1.749451 
8612.097180     4.812041     1.930159   781.553077     1.756480     1.748750 
8620.709270     4.816852     1.932093   778.696053     1.755706     1.748048 
8629.329980     4.821668     1.927357   778.713437     1.754933     1.747345 
8637.959310     4.826489     1.914737   781.561817     1.754160     1.746641 
8646.597270     4.831315     1.896832   786.666298     1.753386     1.745935 
8655.243870     4.836145     1.888491   788.287863     1.752613     1.745228 
8663.899110     4.840981     1.893243   783.928253     1.751839     1.744519 
8672.563010     4.845821     1.871205   791.193881     1.751065     1.743810 
8681.235570     4.850666     1.890257   781.217580     1.750291     1.743099 
8689.916810     4.855516     1.930716   762.670509     1.749517     1.742387 
8698.606730     4.860371     1.872049   784.271648     1.748742     1.741674 
8707.305330     4.865231     1.803421   812.034261     1.747968     1.740960 
8716.012640     4.870095     1.814547   805.264498     1.747193     1.740244 
8724.728650     4.874965     1.800887   809.248002     1.746419     1.739528 
8733.453380     4.879839     1.789330   811.759891     1.745644     1.738810 
8742.186830     4.884718     1.817989   796.972431     1.744869     1.738092 
8750.929020     4.889602     1.822911   792.874568     1.744094     1.737372 
8759.679950     4.894491     1.860004   774.758002     1.743319     1.736652 
8768.439630     4.899385     1.795462   800.575457     1.742544     1.735930 
8777.208070     4.904284     1.743713   822.280301     1.741769     1.735207 
8785.985280     4.909188     1.787668   799.308460     1.740994     1.734484 
8794.771260     4.914096     1.772959   803.519684     1.740219     1.733759 
8803.566030     4.919010     1.815011   783.392095     1.739444     1.733034 
8812.369600     4.923928     1.799833   787.820635     1.738669     1.732307 
8821.181970     4.928851     1.856236   761.439017     1.737894     1.731580 
8830.003150     4.933779     1.803206   781.787354     1.737119     1.730852 
8838.833150     4.938713     1.835344   766.312957     1.736345     1.730123 
8847.671990     4.943651     1.857354   755.191983     1.735570     1.729394 
8856.519660     4.948594     1.747492   800.163352     1.734795     1.728663 
8865.376180     4.953542     1.759635   792.465718     1.734021     1.727932 
8874.241560     4.958495     1.811654   767.805158     1.733247     1.727200 
8883.115800     4.963452     1.785258   776.647524     1.732473     1.726468 
8891.998910     4.968415     1.779846   777.256076     1.731699     1.725735 
8900.890910     4.973383     1.780332   774.799408     1.730925     1.725001 
8909.791800     4.978356     1.809348   760.429798     1.730151     1.724266 
8918.701590     4.983334     1.790268   766.153458     1.729378     1.723531 
8927.620300     4.988316     1.797902   760.486419     1.728605     1.722795 
8936.547920     4.993304     1.754658   777.651910     1.727833     1.722059 
8945.484460     4.998297     1.810365   751.383699     1.727061     1.721322 
8954.429950     5.003294     1.797121   754.601692     1.726289     1.720585 
8963.384380     5.008297     1.790023   755.798759     1.725517     1.719847 
8972.347760     5.013305     1.828648   737.481363     1.724746     1.719109 
8981.320110     5.018318     1.817753   740.075337     1.723975     1.718370 
8990.301430     5.023335     1.769399   758.303345     1.723205     1.717631 
8999.291730     5.028358     1.819390   735.410884     1.722067     1.716892 
9008.291020     5.033386     1.789662   745.418062     1.720398     1.716152 
9017.299320     5.038419     1.778715   747.973455     1.718358     1.715412 
9026.316610     5.043456     1.759010   754.128881     1.716833     1.714672 
9035.342930     5.048499     1.792314   737.940607     1.715626     1.713931 
9044.378270     5.053547     1.770981   744.958734     1.714600     1.713190 
9053.422650     5.058600     1.800210   730.815283     1.713686     1.712449 
9062.476070     5.063658     1.752178   748.968628     1.712842     1.711707 
9071.538550     5.068721     1.809505   723.026446     1.712042     1.710966 
9080.610090     5.073789     1.773089   736.389076     1.711270     1.710224 
9089.690700     5.078863     1.794401   725.611308     1.710516     1.709482 
9098.780390     5.083941     1.790564   724.958524     1.709772     1.708740 
9107.879170     5.089024     1.745715   741.455183     1.709037     1.707998 
9116.987050     5.094113     1.762460   732.379745     1.708306     1.707256 
9126.104040     5.099206     1.786145   721.007594     1.707578     1.706514 
9135.230140     5.104305     1.783061   719.939326     1.706853     1.705772 
9144.365370     5.109409     1.766764   724.520314     1.706130     1.705030 
9153.509740     5.114518     1.736011   735.318357     1.705409     1.704288 
9162.663250     5.119632     1.743879   729.936909     1.704689     1.703546 
9171.825910     5.124751     1.734205   732.162962     1.703970     1.702805 
9180.997740     5.129875     1.770218   715.265427     1.703253     1.702063 
9190.178730     5.135004     1.716463   735.700545     1.702537     1.701322 
9199.368910     5.140139     1.778621   707.918300     1.701822     1.700580 
9208.568280     5.145278     1.771256   708.942171     1.701108     1.699839 
9217.776850     5.150423     1.827375   685.339183     1.700396     1.699099 
9226.994630     5.155573     1.786223   698.891115     1.699686     1.698358 
9236.221620     5.160728     1.782523   698.372959     1.698977     1.697618 
9245.457840     5.165888     1.784543   695.591161     1.698271     1.696878 
9254.703300     5.171054     1.794650   689.821664     1.697566     1.696139 
9263.958000     5.176224     1.729869   713.257255     1.696864     1.695400 
9273.221960     5.181400     1.752843   702.179998     1.696163     1.694661 
9282.495180     5.186581     1.765116   695.372166     1.695466     1.693923 
9291.777680     5.191767     1.698998   720.514550     1.694770     1.693186 
9301.069460     5.196958     1.706386   715.326262     1.694078     1.692449 
9310.370530     5.202155     1.687139   721.410843     1.693388     1.691712 
9319.680900     5.207356     1.730619   701.156625     1.692702     1.690976 
9329.000580     5.212563     1.746842   692.641071     1.692019     1.690241 
9338.329580     5.217775     1.733252   695.979148     1.691340     1.689506 
9347.667910     5.222993     1.706997   704.727861     1.690665     1.688772 
9357.015580     5.228215     1.745587   687.556014     1.689994     1.688038 
9366.372590     5.233443     1.777627   672.875262     1.689328     1.687306 
9375.738960     5.238676     1.739674   685.703900     1.688667     1.686574 
9385.114700     5.243914     1.722930   690.629339     1.688011     1.685842 
9394.499820     5.249157     1.693217   700.400109     1.687362     1.685112 
9403.894320     5.254406     1.706788   693.021849     1.686720     1.684382 
9413.298210     5.259660     1.727474   682.186659     1.686086     1.683654 
9422.711510     5.264919     1.777073   661.790672     1.685461     1.682926 
9432.134220     5.270184     1.770213   662.305120     1.684847     1.682199 
9441.566350     5.275453     1.752226   667.093191     1.684247     1.681473 
9451.007920     5.280728     1.726435   675.430843     1.683662     1.680748 
9460.458930     5.286009     1.709420   679.698633     1.683118     1.680024 
9469.919390     5.291294     1.735580   667.691466     1.682619     1.679301 
9479.389310     5.296585     1.759888   656.421608     1.682138     1.678580 
9488.868700     5.301881     1.783441   646.051026     1.681681     1.677859 
9498.357570     5.307183     1.702151   674.422279     1.681262     1.677139 
9507.855920     5.312489     1.743176   656.988405     1.680892     1.676421 
9517.363780     5.317802     1.732584   658.952274     1.680588     1.675704 
9526.881140     5.323119     1.740151   654.167093     1.680366     1.674988 
9536.408020     5.328442     1.765461   642.940665     1.680245     1.674273 
9545.944430     5.333770     1.743960   649.421269     1.680248     1.673560 
9555.490380     5.339103     1.768777   638.441430     1.680399     1.672848 
9565.045870     5.344442     1.722047   653.078902     1.680727     1.672137 
9574.610910     5.349786     1.720712   652.026721     1.681263     1.671428 
9584.185520     5.355135     1.744304   641.217368     1.682041     1.670720 
9593.769710     5.360490     1.739852   641.228734     1.683095     1.670013 
9603.363480     5.365850     1.759373   632.043670     1.684460     1.669308 
9612.966840     5.371215     1.662837   667.089400     1.686170     1.668605 
9622.579810     5.376586     1.718313   643.362131     1.688258     1.667903 
9632.202390     5.381962     1.701653   647.431945     1.690747     1.667203 
9641.834590     5.387344     1.657247   663.064257     1.693638     1.666504 
9651.476430     5.392731     1.712956   639.941094     1.696968     1.665807 
9661.127900     5.398123     1.741982   627.249806     1.700739     1.665111 
9670.789030     5.403521     1.690985   644.421864     1.704934     1.664417 
9680.459820     5.408924     1.711196   635.065916     1.709521     1.663725 
9690.140280     5.414333     1.697058   638.659265     1.714449     1.663035 
9699.830420     5.419747     1.696303   636.901381     1.719652     1.662347 
9709.530250     5.425166     1.758456   612.560693     1.725043     1.661660 
9719.239780     5.430591     1.754773   612.283344     1.730513     1.660975 
9728.959020     5.436021     1.715955   624.278438     1.735934     1.660292 
9738.687980     5.441457     1.707052   625.919451     1.741159     1.659611 
9748.426670     5.446898     1.699800   626.837793     1.746022     1.658932 
9758.175090     5.452344     1.628904   652.429490     1.750350     1.658255 
9767.933270     5.457796     1.645100   643.878763     1.753964     1.657580 
9777.701200     5.463254     1.696250   622.844031     1.756695     1.656907 
9787.478900     5.468717     1.652258   637.496192     1.758399     1.656236 
9797.266380     5.474185     1.667082   630.117780     1.758972     1.655567 
9807.063650     5.479659     1.656144   632.166040     1.758358     1.654901 
9816.870710     5.485138     1.702547   613.113832     1.756559     1.654236 
9826.687580     5.490623     1.701086   611.912929     1.753632     1.653574 
9836.514270     5.496113     1.671816   621.156877     1.749680     1.652914 
9846.350780     5.501609     1.649595   627.379586     1.744842     1.652256 
9856.197140     5.507110     1.701560   605.985476     1.739276     1.651601 
9866.053330     5.512617     1.759623   584.829440     1.733153     1.650947 
9875.919390     5.518129     1.714560   598.287631     1.726643     1.650297 
9885.795310     5.523647     1.659903   616.156837     1.719907     1.649648 
9895.681100     5.529170     1.661778   613.666809     1.713095     1.649002 
9905.576780     5.534699     1.643534   618.401463     1.706337     1.648359 
9915.482360     5.540234     1.709222   593.279323     1.699748     1.647718 
9925.397840     5.545774     1.694565   596.781416     1.693421     1.647079 
9935.323240     5.551319     1.647978   611.257729     1.687430     1.646443 
9945.258560     5.556870     1.594286   630.049138     1.681828     1.645810 
9955.203820     5.562427     1.693814   591.303946     1.676650     1.645180 
9965.159020     5.567989     1.733474   576.024792     1.671914     1.644551 
9975.124180     5.573557     1.683731   591.124830     1.667625     1.643926 
9985.099310     5.579130     1.719604   577.356776     1.663773     1.643304 
9995.084410     5.584709     1.761447   562.004638     1.660337     1.642684 
10005.079490     5.590293     1.729669   570.107273     1.657291     1.642067 
10015.084570     5.595883     1.689470   581.887793     1.654601     1.641452 
10025.099660     5.601479     1.660680   590.128670     1.652232     1.640841 
10035.124750     5.607080     1.638184   596.561628     1.650148     1.640232 
10045.159880     5.612687     1.705090   570.907708     1.648312     1.639627 
10055.205040     5.618299     1.679037   577.977949     1.646690     1.639024 
10065.260240     5.623917     1.611587   599.987921     1.645249     1.638424 
10075.325500     5.629541     1.572801   612.800001     1.643962     1.637828 
10085.400830     5.635170     1.676949   572.861199     1.642803     1.637234 
10095.486230     5.640805     1.711858   559.287000     1.641747     1.636643 
10105.581720     5.646446     1.659928   575.128328     1.640778     1.636056 
10115.687300     5.652092     1.674883   568.313861     1.639878     1.635471 
10125.802990     5.657744     1.715644   552.641919     1.639034     1.634890 
10135.928790     5.663401     1.703405   554.716278     1.638237     1.634312 
10146.064720     5.669064     1.667311   564.876094     1.637477     1.633737 
10156.210780     5.674733     1.661543   565.256227     1.636748     1.633166 
10166.366990     5.680408     1.632074   574.012200     1.636044     1.632597 
10176.533360     5.686088     1.656301   563.480556     1.635361     1.632032 
10186.709890     5.691774     1.698952   547.054567     1.634696     1.631471 
10196.896600     5.697465     1.661446   558.037586     1.634047     1.630913 
10207.093500     5.703163     1.657563   557.581753     1.633411     1.630358 
10217.300590     5.708866     1.684963   546.704403     1.632788     1.629806 
10227.517890     5.714574     1.704701   537.883750     1.632175     1.629258 
10237.745410     5.720289     1.700048   537.777730     1.631572     1.628714 
10247.983160     5.726009     1.663844   547.855142     1.630979     1.628173 
10258.231140     5.731734     1.681996   539.707947     1.630395     1.627636 
10268.489370     5.737466     1.669814   541.910875     1.629820     1.627102 
10278.757860     5.743203     1.716892   525.561207     1.629252     1.626572 
10289.036620     5.748946     1.642120   547.761545     1.628693     1.626046 
10299.325660     5.754695     1.569539   571.310606     1.628141     1.625523 
10309.624980     5.760450     1.612508   554.056828     1.627596     1.625004 
10319.934610     5.766210     1.622484   549.160056     1.627058     1.624488 
10330.254540     5.771976     1.639510   541.883375     1.626528     1.623977 
10340.584800     5.777748     1.698590   521.135725     1.626005     1.623469 
10350.925380     5.783525     1.644463   537.002867     1.625488     1.622965 
10361.276310     5.789309     1.668088   527.559477     1.624979     1.622465 
10371.637580     5.795098     1.707679   513.585610     1.624476     1.621969 
10382.009220     5.800893     1.652594   529.166992     1.623979     1.621477 
10392.391230     5.806693     1.724496   505.934045     1.623490     1.620988 
10402.783620     5.812500     1.711232   508.031041     1.623006     1.620504 
10413.186400     5.818312     1.634842   529.842252     1.622530     1.620024 
10423.599590     5.824131     1.679602   514.822515     1.622060     1.619547 
10434.023190     5.829955     1.654640   520.740979     1.621596     1.619075 
10444.457210     5.835784     1.651306   520.312024     1.621139     1.618607 
10454.901670     5.841620     1.705368   502.032265     1.620689     1.618143 
10465.356570     5.847462     1.656758   515.802326     1.620245     1.617683 
10475.821930     5.853309     1.675143   508.233322     1.619808     1.617227 
10486.297750     5.859162     1.604145   529.513355     1.619378     1.616775 
10496.784050     5.865021     1.618225   523.298591     1.618954     1.616328 
10507.280830     5.870886     1.695039   498.115854     1.618537     1.615885 
10517.788110     5.876757     1.712019   491.925837     1.618127     1.615446 
10528.305900     5.882633     1.630361   515.082169     1.617724     1.615011 
10538.834210     5.888516     1.645229   508.663485     1.617327     1.614581 
10549.373040     5.894404     1.607408   518.894741     1.616938     1.614155 
10559.922410     5.900299     1.707667   487.327856     1.616556     1.613733 
10570.482340     5.906199     1.621216   511.616138     1.616182     1.613316 
10581.052820     5.912105     1.632595   506.404594     1.615815     1.612903 
10591.633870     5.918017     1.618760   509.523611     1.615455     1.612495 
10602.225510     5.923935     1.635870   502.892084     1.615104     1.612091 
10612.827730     5.929859     1.604715   510.834984     1.614760     1.611692 
10623.440560     5.935789     1.655634   493.369865     1.614424     1.611297 
10634.064000     5.941724     1.624873   501.169937     1.614097     1.610907 
10644.698060     5.947666     1.571974   516.277562     1.613778     1.610521 
10655.342760     5.953614     1.666758   485.517180     1.613467     1.610140 
10665.998100     5.959567     1.623695   496.869292     1.613166     1.609764 
10676.664100     5.965527     1.613570   498.164106     1.612874     1.609392 
10687.340770     5.971492     1.618197   495.369971     1.612592     1.609024 
10698.028110     5.977464     1.603038   498.529004     1.612319     1.608662 
10708.726140     5.983441     1.686424   472.169057     1.612056     1.608304 
10719.434860     5.989424     1.706719   465.232308     1.611804     1.607951 
10730.154300     5.995414     1.660639   476.379383     1.611563     1.607603 
10740.884450     6.001409     1.697565   464.438376     1.611334     1.607259 
10751.625340     6.007411     1.619729   485.113258     1.611116     1.606920 
10762.376960     6.013418     1.679950   466.305064     1.610911     1.606586 
10773.139340     6.019431     1.655210   471.626567     1.610719     1.606257 
10783.912480     6.025451     1.655938   469.573975     1.610540     1.605933 
10794.696390     6.031476     1.567925   494.551358     1.610377     1.605613 
10805.491090     6.037508     1.640798   470.975627     1.610229     1.605298 
10816.296580     6.043545     1.650876   466.397314     1.610098     1.604989 
10827.112870     6.049589     1.651811   464.504843     1.609985     1.604684 
10837.939990     6.055638     1.607668   475.807827     1.609892     1.604384 
10848.777930     6.061694     1.685100   452.344480     1.609822     1.604089 
10859.626700     6.067756     1.640088   463.005404     1.609777     1.603799 
10870.486330     6.073823     1.607070   470.681397     1.609761     1.603514 
10881.356820     6.079897     1.682861   448.432883     1.609779     1.603234 
10892.238170     6.085977     1.613777   465.298745     1.609836     1.602959 
10903.130410     6.092063     1.622389   461.716531     1.609940     1.602690 
10914.033540     6.098155     1.653505   451.491184     1.610102     1.602425 
10924.947580     6.104253     1.676187   443.903835     1.610333     1.602165 
10935.872520     6.110358     1.610960   459.993694     1.610650     1.601910 
10946.808400     6.116468     1.638171   451.102709     1.611072     1.601661 
10957.755200     6.122585     1.626213   452.993031     1.611623     1.601416 
10968.712960     6.128707     1.638734   448.155725     1.612335     1.601177 
10979.681670     6.134836     1.638675   446.633484     1.613242     1.600942 
10990.661350     6.140971     1.658237   439.434766     1.614389     1.600713 
11001.652020     6.147112     1.650563   440.012727     1.615827     1.600489 
11012.653670     6.153259     1.632159   443.679458     1.617614     1.600270 
11023.666320     6.159412     1.565007   461.089755     1.619817     1.600057 
11034.689990     6.165572     1.673173   429.555799     1.622510     1.599848 
11045.724680     6.171738     1.664902   430.420323     1.625773     1.599645 
11056.770400     6.177909     1.626145   439.422422     1.629691     1.599447 
11067.827170     6.184087     1.650727   431.543557     1.634352     1.599254 
11078.895000     6.190272     1.622801   437.979069     1.639843     1.599067 
11089.973900     6.196462     1.686772   419.841042     1.646246     1.598884 
11101.063870     6.202658     1.606306   439.077936     1.653636     1.598707 
11112.164930     6.208861     1.684005   417.623866     1.662071     1.598535 
11123.277100     6.215070     1.662576   421.646672     1.671591     1.598368 
11134.400370     6.221285     1.608741   434.490749     1.682211     1.598207 
11145.534780     6.227507     1.619281   430.313364     1.693916     1.598051 
11156.680310     6.233734     1.647420   421.719409     1.706648     1.597900 
11167.836990     6.239968     1.677206   413.067206     1.720313     1.597754 
11179.004830     6.246208     1.661859   415.558021     1.734769     1.597614 
11190.183830     6.252455     1.645315   418.339292     1.749829     1.597479 
11201.374020     6.258707     1.686189   406.516311     1.765253     1.597349 
11212.575390     6.264966     1.699142   402.026064     1.780749     1.597224 
11223.787970     6.271231     1.622741   420.023992     1.795979     1.597105 
11235.011750     6.277503     1.673297   406.009272     1.810554     1.596991 
11246.246770     6.283780     1.678131   403.725341     1.824052     1.596882 
11257.493010     6.290064     1.585935   425.662186     1.836026     1.596779 
11268.750500     6.296354     1.676777   401.353505     1.846033     1.596680 
11280.019260     6.302651     1.684400   398.349605     1.853665     1.596587 
11291.299270     6.308954     1.663773   401.882942     1.858586     1.596500 
11302.590570     6.315263     1.654438   403.195176     1.860569     1.596417 
11313.893160     6.321578     1.605356   413.587528     1.859521     1.596340 
11325.207060     6.327900     1.720675   385.050152     1.855492     1.596268 
11336.532260     6.334228     1.610267   410.287725     1.848669     1.596202 
11347.868800     6.340562     1.587694   414.926786     1.839346     1.596140 
11359.216670     6.346903     1.648990   398.090226     1.827900     1.596084 
11370.575880     6.353250     1.596529   409.982896     1.814750     1.596033 
11381.946460     6.359604     1.609182   405.368644     1.800329     1.595987 
11393.328400     6.365964     1.572496   413.412801     1.785065     1.595946 
11404.721730     6.372330     1.573897   411.732255     1.769358     1.595911 
11416.126460     6.378702     1.667482   387.293987     1.753571     1.595881 
11427.542580     6.385081     1.697803   378.555620     1.738025     1.595856 
11438.970120     6.391467     1.659250   386.190874     1.722991     1.595836 
11450.409090     6.397858     1.689901   378.128937     1.708688     1.595821 
11461.859500     6.404256     1.601806   397.631213     1.695285     1.595812 
11473.321360     6.410661     1.590348   399.073134     1.682902     1.595807 
11484.794680     6.417072     1.598222   395.772370     1.671615     1.595808 
11496.279480     6.423489     1.665551   378.820765     1.661455     1.595813 
11507.775760     6.429913     1.657844   379.033348     1.652423     1.595824 
11519.283530     6.436343     1.633103   383.439057     1.644484     1.595840 
11530.802820     6.442779     1.631872   382.427436     1.637585     1.595860 
11542.333620     6.449223     1.584058   392.545362     1.631651     1.595886 
11553.875950     6.455672     1.653056   375.031053     1.626598     1.595917 
11565.429830     6.462128     1.672446   369.116993     1.622334     1.595953 
11576.995260     6.468590     1.604447   383.529173     1.618771     1.595993 
11588.572260     6.475059     1.557393   393.879780     1.615812     1.596039 
11600.160830     6.481535     1.673523   365.127119     1.613372     1.596089 
11611.760990     6.488016     1.685768   361.492004     1.611370     1.596145 
11623.372750     6.494505     1.672558   363.129339     1.609735     1.596205 
11634.996120     6.500999     1.557657   388.361726     1.608403     1.596270 
11646.631120     6.507501     1.597328   377.560903     1.607320     1.596340 
11658.277750     6.514009     1.635292   367.441436     1.606440     1.596414 
11669.936030     6.520523     1.605245   373.179113     1.605725     1.596493 
11681.605960     6.527044     1.595081   374.165817     1.605141     1.596577 
11693.287570     6.533571     1.596344   372.884007     1.604664     1.596666 
11704.980860     6.540105     1.695043   350.026041     1.604272     1.596759 
11716.685840     6.546645     1.647763   358.599168     1.603949     1.596857 
11728.402520     6.553192     1.618613   363.536564     1.603683     1.596959 
11740.130930     6.559746     1.651782   355.409827     1.603463     1.597066 
11751.871060     6.566306     1.564828   374.041795     1.603282     1.597177 
11763.622930     6.572873     1.663557   350.665932     1.603133     1.597293 
11775.386550     6.579446     1.546267   376.129991     1.603012     1.597413 
11787.161940     6.586026     1.499047   386.596007     1.602916     1.597537 
11798.949100     6.592612     1.531452   377.076290     1.602841     1.597666 
11810.748050     6.599205     1.586284   362.963183     1.602786     1.597799 
11822.558800     6.605804     1.537812   372.744501     1.602748     1.597936 
11834.381350     6.612411     1.581528   361.409404     1.602726     1.598077 
11846.215740     6.619023     1.658861   343.739918     1.602719     1.598223 
11858.061950     6.625643     1.632791   348.216497     1.602727     1.598373 
11869.920010     6.632269     1.586601   357.088008     1.602747     1.598526 
11881.789930     6.638902     1.582028   356.862333     1.602779     1.598684 
11893.671720     6.645541     1.558313   361.175777     1.602823     1.598845 
11905.565400     6.652187     1.598530   350.695221     1.602878     1.599011 
11917.470960     6.658839     1.604634   348.517676     1.602944     1.599180 
11929.388430     6.665499     1.560478   357.037674     1.603019     1.599353 
11941.317820     6.672164     1.549302   357.990954     1.603104     1.599529 
11953.259140     6.678837     1.538021   359.429479     1.603198     1.599710 
11965.212400     6.685516     1.629558   338.357957     1.603300     1.599894 
11977.177610     6.692202     1.569904   350.254962     1.603411     1.600081 
11989.154790     6.698895     1.599447   342.327184     1.603529     1.600272 
12001.143940     6.705594     1.536104   355.544139     1.603656     1.600466 
12013.145090     6.712300     1.615277   336.244307     1.603789     1.600664 
12025.158230     6.719013     1.617150   334.873929     1.603929     1.600865 
12037.183390     6.725732     1.539955   350.676176     1.604077     1.601069 
12049.220570     6.732459     1.573837   342.113076     1.604230     1.601276 
12061.269790     6.739192     1.671535   320.847616     1.604390     1.601486 
12073.331060     6.745931     1.652984   323.147363     1.604556     1.601699 
12085.404390     6.752678     1.570254   339.415760     1.604727     1.601915 
12097.489800     6.759431     1.559836   340.353418     1.604904     1.602134 
12109.587290     6.766191     1.554490   340.351032     1.605086     1.602356 
12121.696880     6.772957     1.537856   342.441473     1.605274     1.602580 
12133.818570     6.779731     1.554032   338.057044     1.605466     1.602807 
12145.952390     6.786511     1.621088   323.080570     1.605663     1.603036 
12158.098340     6.793298     1.665077   313.438056     1.605865     1.603268 
12170.256440     6.800092     1.520187   342.075871     1.606071     1.603502 
12182.426700     6.806892     1.542195   335.410163     1.606281     1.603739 
12194.609130     6.813700     1.560873   330.785010     1.606496     1.603978 
12206.803730     6.820514     1.582407   324.689690     1.606714     1.604218 
12219.010540     6.827335     1.658664   309.024688     1.606936     1.604461 
12231.229550     6.834163     1.548720   329.138665     1.607162     1.604705 
12243.460780     6.840998     1.504156   338.300953     1.607391     1.604952 
12255.704240     6.847839     1.610587   315.191927     1.607624     1.605200 
12267.959940     6.854687     1.639512   308.120881     1.607859     1.605449 
12280.227900     6.861543     1.657586   303.958380     1.608098     1.605701 
12292.508130     6.868405     1.589321   315.453862     1.608339     1.605953 
12304.800640     6.875274     1.495939   334.644980     1.608584     1.606207 
12317.105440     6.882150     1.676293   297.413541     1.608831     1.606462 
12329.422550     6.889032     1.607843   308.892940     1.609080     1.606718 
12341.751970     6.895922     1.529545   323.078712     1.609332     1.606975 
12354.093720     6.902818     1.611228   306.203134     1.609586     1.607233 
12366.447810     6.909722     1.665112   295.413083     1.609842     1.607492 
12378.814260     6.916632     1.653495   296.616750     1.610100     1.607751 
12391.193080     6.923549     1.551326   315.116173     1.610359     1.608011 
12403.584270     6.930473     1.519031   320.171334     1.610621     1.608271 
12415.987850     6.937404     1.461556   331.255011     1.610884     1.608532 
12428.403840     6.944342     1.623200   298.061480     1.611148     1.608792 
12440.832240     6.951287     1.604790   300.788946     1.611414     1.609053 
12453.273080     6.958239     1.595565   301.009627     1.611681     1.609314 
12465.726350     6.965198     1.592752   300.620414     1.611949     1.609574 
12478.192080     6.972164     1.566524   304.696753     1.612218     1.609834 
12490.670270     6.979137     1.609367   295.672812     1.612488     1.610093 
12503.160940     6.986116     1.539916   308.372966     1.612758     1.610352 
12515.664100     6.993103     1.561366   302.583118     1.613029     1.610610 
12528.179760     7.000097     1.621453   290.553827     1.613300     1.610868 
12540.707940     7.007098     1.653044   283.831825     1.613572     1.611124 
12553.248650     7.014105     1.563900   299.066843     1.613844     1.611379 
12565.801900     7.021120     1.630169   285.807109     1.614115     1.611632 
12578.367700     7.028142     1.667465   278.955584     1.614387     1.611884 
12590.946070     7.035171     1.584245   292.272564     1.614658     1.612135 
12603.537020     7.042207     1.593285   289.114403     1.614930     1.612384 
12616.140550     7.049250     1.608870   285.617024     1.615200     1.612630 
12628.756690     7.056299     1.602977   286.122501     1.615470     1.612875 
12641.385450     7.063356     1.609386   284.030565     1.615740     1.613118 
12654.026840     7.070421     1.580609   287.614128     1.616008     1.613358 
12666.680860     7.077492     1.661034   272.883510     1.616276     1.613595 
12679.347540     7.084570     1.674463   269.796849     1.616542     1.613830 
12692.026890     7.091655     1.621738   277.679008     1.616807     1.614061 
12704.718920     7.098747     1.644172   272.745714     1.617071     1.614290 
12717.423640     7.105847     1.603777   278.593273     1.617334     1.614515 
12730.141060     7.112953     1.611146   276.592970     1.617595     1.614737 
12742.871200     7.120067     1.522413   291.707759     1.617854     1.614956 
12755.614070     7.127188     1.591542   277.561793     1.618112     1.615170 
12768.369690     7.134316     1.596661   276.230659     1.618367     1.615381 
12781.138060     7.141451     1.628729   270.076165     1.618621     1.615587 
12793.919190     7.148593     1.592804   274.787145     1.618872     1.615789 
12806.713110     7.155743     1.629212   267.908873     1.619110     1.615987 
12819.519830     7.162899     1.567152   277.565215     1.619346     1.616179 
12832.339350     7.170063     1.664684   260.234490     1.619585     1.616367 
12845.171690     7.177234     1.587154   271.631149     1.619824     1.616550 
12858.016860     7.184412     1.581939   271.485890     1.620063     1.616727 
12870.874870     7.191597     1.544909   276.920416     1.620299     1.616898 
12883.745750     7.198789     1.582032   269.655450     1.620534     1.617064 
12896.629490     7.205989     1.566575   271.361577     1.620766     1.617224 
12909.526120     7.213195     1.612461   262.056890     1.620995     1.617378 
12922.435650     7.220409     1.592844   265.017616     1.621221     1.617525 
12935.358090     7.227631     1.567196   268.253612     1.621445     1.617666 
12948.293440     7.234859     1.604634   261.238705     1.621665     1.617800 
12961.241740     7.242095     1.614607   258.701369     1.621883     1.617927 
12974.202980     7.249338     1.660762   250.660270     1.622098     1.618046 
12987.177180     7.256588     1.596891   259.384124     1.622310     1.618158 
13000.164360     7.263845     1.633103   252.955348     1.622519     1.618263 
13013.164520     7.271110     1.663841   247.672836     1.622726     1.618359 
13026.177690     7.278382     1.668242   246.184775     1.622929     1.618447 
13039.203870     7.285661     1.633066   250.422962     1.623130     1.618526 
13052.243070     7.292948     1.599846   254.907990     1.623329     1.618597 
13065.295310     7.300241     1.624895   249.967378     1.623525     1.618659 
13078.360610     7.307543     1.590138   254.890002     1.623718     1.618711 
13091.438970     7.314851     1.690135   239.039634     1.623910     1.618754 
13104.530410     7.322167     1.590406   252.864610     1.624100     1.618787 
13117.634940     7.329490     1.740861   230.312766     1.624288     1.618810 
13130.752570     7.336820     1.623306   246.082523     1.624475     1.618823 
13143.883330     7.344158     1.672211   238.479160     1.624662     1.618826 
13157.027210     7.351503     1.597837   248.303451     1.624847     1.618817 
13170.184240     7.358855     1.592535   248.296565     1.625033     1.618798 
13183.354420     7.366215     1.591478   247.727881     1.625220     1.618767 
13196.537770     7.373582     1.641027   239.472700     1.625408     1.618724 
13209.734310     7.380957     1.595001   245.329489     1.625599     1.618669 
13222.944050     7.388339     1.642890   237.516753     1.625793     1.618602 
13236.166990     7.395728     1.630615   238.550327     1.625992     1.618523 
13249.403160     7.403125     1.604230   241.697567     1.626197     1.618431 
13262.652560     7.410529     1.553642   248.752923     1.626410     1.618325 
13275.915210     7.417940     1.710042   225.350374     1.626634     1.618206 
13289.191130     7.425359     1.720901   223.420473     1.626873     1.618074 
13302.480320     7.432785     1.636154   233.833034     1.627129     1.617927 
13315.782800     7.440219     1.655935   230.784789     1.627410     1.617766 
13329.098580     7.447660     1.679009   226.640914     1.627721     1.617590 
13342.427680     7.455109     1.604999   236.135329     1.628073     1.617399 
13355.770110     7.462565     1.480944   254.929806     1.628476     1.617193 
13369.125880     7.470029     1.605727   234.390763     1.628946     1.616971 
13382.495010     7.477500     1.609135   232.998849     1.629502     1.616734 
13395.877500     7.484978     1.661769   225.289291     1.630168     1.616479 
13409.273380     7.492464     1.736580   214.703554     1.630973     1.616208 
13422.682650     7.499958     1.661226   223.888473     1.631957     1.615920 
13436.105330     7.507459     1.646335   225.153551     1.633165     1.615615 
13449.541440     7.514967     1.652208   223.775017     1.634654     1.615292 
13462.990980     7.522483     1.691758   217.771046     1.636490     1.614950 
13476.453970     7.530007     1.738135   211.369806     1.638750     1.614590 
13489.930430     7.537538     1.709192   214.515609     1.641524     1.614212 
13503.420360     7.545076     1.716293   212.545878     1.644916     1.613814 
13516.923780     7.552622     1.709610   212.735025     1.649041     1.613396 
13530.440700     7.560176     1.622026   223.478325     1.654023     1.612959 
13543.971140     7.567737     1.682913   214.462270     1.659996     1.612501 
13557.515110     7.575306     1.674714   214.667128     1.667099     1.612022 
13571.072630     7.582882     1.731810   206.618927     1.675471     1.611523 
13584.643700     7.590466     1.581697   225.411278     1.685254     1.611001 
13598.228340     7.598058     1.665199   213.749855     1.696565     1.610458 
13611.826570     7.605657     1.733556   204.183478     1.709505     1.609892 
13625.438400     7.613264     1.655357   213.099455     1.724150     1.609304 
13639.063840     7.620878     1.723154   204.224798     1.740537     1.608692 
13652.702900     7.628500     1.681799   208.265345     1.758659     1.608057 
13666.355600     7.636130     1.611481   216.658005     1.778454     1.607398 
13680.021960     7.643767     1.693341   205.241421     1.799799     1.606714 
13693.701980     7.651412     1.668138   207.336021     1.822500     1.606005 
13707.395680     7.659065     1.674130   206.155557     1.846293     1.605271 
13721.103080     7.666725     1.639886   209.357151     1.870832     1.604511 
13734.824180     7.674393     1.742661   196.266007     1.895694     1.603725 
13748.559010     7.682068     1.731628   197.151279     1.920375     1.602912 
13762.307570     7.689751     1.669526   203.650887     1.944296     1.602072 
13776.069870     7.697442     1.538535   220.009569     1.966807     1.601205 
13789.845940     7.705141     1.653488   204.007542     1.987211     1.600309 
13803.635790     7.712847     1.621609   207.188857     2.004789     1.599385 
13817.439420     7.720561     1.675627   199.802429     2.018842     1.598431 
13831.256860     7.728283     1.643665   202.813405     2.028749     1.597448 
13845.088120     7.736013     1.637276   202.756055     2.034027     1.596435 
13858.933210     7.743750     1.691744   195.426457     2.034383     1.595392 
13872.792140     7.751495     1.672999   196.834369     2.029750     1.594317 
13886.664930     7.759248     1.611083   203.570350     2.020293     1.593211 
13900.551600     7.767008     1.775040   184.164180     2.006384     1.592073 
13914.452150     7.774776     1.783425   182.719183     1.988560     1.590903 
13928.366600     7.782552     1.666435   194.558626     1.967464     1.589699 
13942.294970     7.790336     1.764034   183.149305     1.943793     1.588461 
13956.237260     7.798128     1.691242   190.219844     1.918253     1.587190 
13970.193500     7.805927     1.664199   192.397572     1.891523     1.585883 
13984.163700     7.813734     1.650820   193.584899     1.864233     1.584542 
13998.147860     7.821549     1.670442   190.793221     1.836946     1.583165 
14012.146010     7.829372     1.732889   183.071055     1.810150     1.581751 
14026.158150     7.837203     1.703204   185.568182     1.784257     1.580300 
14040.184310     7.845041     1.661051   189.290810     1.759595     1.578812 
14054.224500     7.852888     1.746231   179.835265     1.736412     1.577286 
14068.278720     7.860742     1.670227   187.247948     1.714884     1.575721 
14082.347000     7.868604     1.618322   192.368433     1.695113     1.574117 
14096.429350     7.876474     1.620686   191.469143     1.677146     1.572473 
14110.525770     7.884351     1.780684   173.748324     1.660960     1.570789 
14124.636300     7.892237     1.648048   187.201784     1.646493     1.569064 
14138.760940     7.900131     1.682964   182.659179     1.633649     1.567297 
14152.899700     7.908032     1.631334   188.076818     1.622305     1.565487 
14167.052600     7.915942     1.592556   191.408168     1.612320     1.563635 
14181.219650     7.923859     1.559091   195.040620     1.603546     1.561739 
14195.400870     7.931784     1.642949   184.425529     1.595831     1.559799 
14209.596270     7.939717     1.578500   191.283608     1.589030     1.557815 
14223.805870     7.947658     1.622662   185.406201     1.583002     1.555785 
14238.029670     7.955607     1.460018   205.339017     1.577622     1.553708 
14252.267700     7.963564     1.562842   191.023709     1.572774     1.551585 
14266.519970     7.971529     1.608302   185.041184     1.568353     1.549415 
14280.786490     7.979502     1.584439   187.511474     1.564272     1.547196 
14295.067280     7.987483     1.636708   180.995006     1.560458     1.544929 
14309.362340     7.995472     1.708736   172.826659     1.556847     1.542612 
14323.671710     8.003469     1.661246   176.994220     1.553389     1.540245 
14337.995380     8.011474     1.565648   187.208956     1.550043     1.537827 
14352.333370     8.019487     1.520812   192.066281     1.546774     1.535357 
14366.685710     8.027508     1.590985   182.664561     1.543557     1.532835 
14381.052390     8.035537     1.567110   184.902720     1.540369     1.530260 
14395.433440     8.043574     1.675742   172.348616     1.537194     1.527631 
14409.828880     8.051619     1.564506   183.545284     1.534019     1.524948 
14424.238710     8.059672     1.596765   179.009193     1.530833     1.522209 
14438.662950     8.067733     1.517109   187.396905     1.527630     1.519414 
14453.101610     8.075802     1.553633   182.561361     1.524403     1.516562 
14467.554710     8.083879     1.453352   193.995330     1.521145     1.513653 
14482.022260     8.091965     1.649159   170.427303     1.517854     1.510686 
14496.504290     8.100058     1.670987   167.576901     1.514524     1.507659 
14511.000790     8.108160     1.581582   176.934332     1.511155     1.504572 
14525.511790     8.116269     1.551395   179.541646     1.507741     1.501425 
14540.037300     8.124387     1.557792   177.867364     1.504282     1.498216 
14554.577340     8.132513     1.644428   167.727075     1.500776     1.494945 
14569.131920     8.140647     1.580742   173.683254     1.497219     1.491610 
14583.701050     8.148789     1.706570   160.191919     1.493610     1.488212 
14598.284750     8.156940     1.737207   156.623128     1.489949     1.484749 
14612.883040     8.165098     1.585420   171.119522     1.486232     1.481219 
14627.495920     8.173265     1.572359   171.664632     1.482458     1.477624 
14642.123420     8.181440     1.577724   170.236524     1.478626     1.473961 
14656.765540     8.189623     1.567345   170.825142     1.474734     1.470229 
14671.422300     8.197814     1.675800   159.198185     1.470781     1.466429 
14686.093730     8.206013     1.722378   154.160222     1.466765     1.462558 
14700.779820     8.214221     1.698163   156.171982     1.462686     1.458616 
14715.480600     8.222437     1.610719   163.653848     1.458541     1.454603 
14730.196080     8.230661     1.601441   164.057229     1.454329     1.450516 
14744.926280     8.238893     1.610791   162.562469     1.450049     1.446356 
14759.671200     8.247134     1.635674   159.770666     1.445701     1.442121 
14774.430870     8.255382     1.502119   172.940499     1.441281     1.437811 
14789.205310     8.263639     1.561016   165.958484     1.436790     1.433424 
14803.994510     8.271905     1.612216   160.139501     1.432202     1.428959 
14818.798510     8.280178     1.663093   154.676285     1.427529     1.424416 
14833.617300     8.288460     1.472461   173.795467     1.422798     1.419794 
14848.450920     8.296750     1.525722   167.204619     1.418001     1.415090 
14863.299370     8.305049     1.581265   160.777439     1.413129     1.410306 
14878.162670     8.313355     1.651492   153.749367     1.408181     1.405439 
14893.040830     8.321670     1.714292   147.243690     1.403153     1.400489 
14907.933870     8.329994     1.592368   158.185971     1.398044     1.395454 
14922.841810     8.338325     1.528683   163.885434     1.392853     1.390333 
14937.764650     8.346665     1.575148   158.285853     1.387578     1.385126 
14952.702410     8.355014     1.501478   165.737384     1.382218     1.379831 
14967.655120     8.363371     1.581988   156.797097     1.376772     1.374448 
14982.622770     8.371736     1.579023   156.529280     1.371238     1.368974 
14997.605400     8.380109     1.587796   154.946301     1.365616     1.363410 
#######	End powder diffraction data	#######


#######	Begin powder diffraction data	#######
data_POL126531-b_3-TOF.dat_0
_pd_block_id	POL126531-b_3-TOF.dat_0
_pd_calc_method	Rietveld
_diffrn_radiation_probe	neutron
_pd_instr_special_details	POLARIS_Diffractometer_at_ISIS
_pd_meas_scan_method	tof
_refine_ls_goodness_of_fit_all	2.81780
_pd_proc_ls_prof_R_factor	0.02402
_pd_proc_ls_prof_wR_factor	0.02903
_pd_proc_ls_prof_wR_expected	0.01030
loop_
	_pd_phase_id
	_pd_phase_block_id
	_pd_phase_mass_%
1	SrFeO2.875_0	100
loop_
	_refln_index_h
	_refln_index_k
	_refln_index_l
	_pd_refln_phase_id
	_refln_d_spacing
	_refln_F_squared_calc
	_refln_F_squared_meas
   0    0    2 1    3.857642     8.134466     8.549427
   0    0    4 1    1.928821   106.058244   104.478503
   0    0    6 1    1.285881     4.143025     4.151142
   0    0    8 1    0.964411    74.196788    72.594625
   0    0   10 1    0.771529     1.089487     1.102300
   0    0   12 1    0.642940    46.033938    46.966080
   0    0   14 1    0.551092     0.164198     0.163265
   0    0   16 1    0.482205    27.805692    26.976702
   0    0   18 1    0.428627     0.031864     0.032064
   0    0   20 1    0.385764    16.987888    16.895185
   1    0    3 1    2.503378     1.413767     1.352829
   1    0    5 1    1.527902     0.174487     0.172109
   1    0    7 1    1.096620     2.338408     2.302182
   1    0    9 1    0.854629     0.288197     0.299857
   1    0   11 1    0.699949     1.622207     1.583819
   1    0   13 1    0.592610     0.062774     0.063271
   1    0   15 1    0.513784     0.721719     0.719784
   1    0   17 1    0.453449     0.002352     0.002363
   1    0   19 1    0.405788     0.300179     0.298760
   1    0   21 1    0.367187     0.043728     0.044005
   1    1    2 1    3.451478     0.298160     0.277316
   1    1    4 1    1.871406     0.642555     0.609129
   1    1    6 1    1.268440     0.000226     0.000231
   1    1    8 1    0.956987     2.395563     2.320548
   1    1   10 1    0.767712     0.364280     0.365041
   1    1   12 1    0.640727     4.214077     4.306287
   1    1   14 1    0.549696     0.740383     0.737898
   1    1   16 1    0.481269     4.531030     4.386976
   1    1   18 1    0.427969     0.728942     0.733660
   1    1   20 1    0.385284     3.771112     3.754321
   2    0    2 1    3.151422     0.326328     0.322424
   2    0    4 1    1.818831     0.288021     0.288626
   2    0    6 1    1.251689     0.105361     0.106118
   2    0    8 1    0.949732     0.955923     0.921281
   2    0   10 1    0.763951     0.000012     0.000012
   2    0   12 1    0.638535     1.920508     1.967197
   2    0   14 1    0.548310     0.056342     0.056216
   2    0   16 1    0.480339     2.534283     2.449766
   2    0   18 1    0.427314     0.127388     0.128089
   2    0   20 1    0.384806     2.510925     2.501747
   2    1    1 1    4.128683     0.258032     0.234502
   2    1    3 1    2.275900     0.492723     0.493772
   2    1    5 1    1.471460     0.032708     0.032959
   2    1    7 1    1.075182     0.375188     0.370941
   2    1    9 1    0.844363     0.010023     0.010270
   2    1   11 1    0.694277     0.090274     0.088295
   2    1   13 1    0.589156     0.078759     0.078658
   2    1   15 1    0.511527     0.001531     0.001538
   2    1   17 1    0.451896     0.145548     0.146273
   2    1   19 1    0.404673     0.071717     0.071266
   2    1   21 1    0.366361     0.176982     0.178443
   2    2    0 1    3.863788    12.057891    12.725279
   2    2    2 1    2.729935    56.384078    57.647338
   2    2    4 1    1.725739    22.777269    22.815000
   2    2    6 1    1.220088    49.329955    49.344508
   2    2    8 1    0.935703    19.684728    19.583354
   2    2   10 1    0.756592    38.560631    39.102148
   2    2   12 1    0.634220    16.498219    16.804238
   2    2   14 1    0.545570    27.827167    27.742470
   2    2   16 1    0.478493    14.062672    13.584604
   2    2   18 1    0.426014    19.155912    19.185354
   2    2   20 1    0.383856    12.243099    12.208537
   3    0    1 1    3.294095     0.103179     0.103208
   3    0    3 1    2.100948     0.014107     0.015102
   3    0    5 1    1.420844     0.169007     0.177081
   3    0    7 1    1.054953     0.009591     0.009444
   3    0    9 1    0.834459     0.061968     0.063823
   3    0   11 1    0.688739     0.063573     0.062249
   3    0   13 1    0.585761     0.001594     0.001585
   3    0   15 1    0.509301     0.134829     0.135768
   3    0   17 1    0.450359     0.000694     0.000698
   3    0   19 1    0.403568     0.130680     0.129514
   3    0   21 1    0.365540     0.000419     0.000423
   3    1    0 1    3.455877     0.087194     0.081157
   3    1    2 1    2.574036     0.471373     0.454377
   3    1    4 1    1.684251     0.164762     0.157126
   3    1    6 1    1.205159     0.633318     0.642806
   3    1    8 1    0.928918     0.299986     0.300937
   3    1   10 1    0.752992     0.446733     0.453526
   3    1   12 1    0.632094     1.006731     1.021832
   3    1   14 1    0.544216     0.043816     0.043622
   3    1   16 1    0.477579     2.435806     2.355908
   3    1   18 1    0.425368     0.102554     0.102498
   3    1   20 1    0.383383     3.651685     3.641547
   3    2    1 1    2.821112     0.622592     0.586759
   3    2    3 1    1.960992     1.050724     1.098988
   3    2    5 1    1.375116     0.157189     0.158395
   3    2    7 1    1.035825     1.041498     1.030943
   3    2    9 1    0.824896     0.000039     0.000041
   3    2   11 1    0.683332     0.620720     0.619409
   3    2   13 1    0.582424     0.057858     0.057683
   3    2   15 1    0.507103     0.187784     0.188085
   3    2   17 1    0.448837     0.102215     0.103057
   3    2   19 1    0.402472     0.010617     0.010488
   3    2   21 1    0.364725     0.088812     0.089885
   3    3    0 1    2.575859     0.082059     0.078961
   3    3    2 1    2.142193     0.001033     0.001041
   3    3    4 1    1.543941     0.506057     0.482917
   3    3    6 1    1.150493     0.204149     0.204461
   3    3    8 1    0.903183     1.807156     1.825634
   3    3   10 1    0.739087     0.806639     0.795817
   3    3   12 1    0.623802     3.284999     3.346233
   3    3   14 1    0.538896     1.172889     1.167515
   3    3   16 1    0.473972     3.702761     3.617311
   3    3   18 1    0.422813     1.077551     1.072615
   3    3   20 1    0.381510     3.195307     3.182254
   4    0    0 1    2.732111    20.556295    21.037946
   4    0    2 1    2.229575    77.100734    77.779804
   4    0    4 1    1.575711    47.905338    47.694478
   4    0    6 1    1.163459    48.957234    48.842973
   4    0    8 1    0.909416    61.647578    61.812035
   4    0   10 1    0.742491    21.169217    21.095184
   4    0   12 1    0.625845    67.968359    69.100734
   4    0   14 1    0.540212     6.709612     6.666258
   4    0   16 1    0.474866    61.454200    59.868942
   4    0   18 1    0.423447     1.394165     1.388487
   4    0   20 1    0.381975    48.170767    47.992917
   4    1    1 1    2.506736     1.026723     0.983150
   4    1    3 1    1.845731     0.079002     0.078991
   4    1    5 1    1.333536     2.222828     2.184805
   4    1    7 1    1.017701     0.000186     0.000183
   4    1    9 1    0.815654     1.767147     1.833178
   4    1   11 1    0.678051     0.032959     0.033098
   4    1   13 1    0.579143     0.786651     0.786600
   4    1   15 1    0.504933     0.188541     0.187613
   4    1   17 1    0.447330     0.344690     0.348439
   4    1   19 1    0.401385     0.263658     0.259721
   4    1   21 1    0.363915     0.225138     0.228227
   4    2    0 1    2.443674     0.464553     0.463897
   4    2    2 1    2.064342     0.396629     0.397980
   4    2    4 1    1.514018     1.260479     1.270511
   4    2    6 1    1.137950     0.205758     0.204771
   4    2    8 1    0.897076     2.336799     2.371398
   4    2   10 1    0.735730     0.020725     0.020250
   4    2   12 1    0.621780     3.920507     4.016352
   4    2   14 1    0.537591     0.031904     0.031882
   4    2   16 1    0.473083     5.067154     4.963498
   4    2   18 1    0.422182     0.155298     0.154512
   4    2   20 1    0.381046     5.062023     5.039720
   4    3    1 1    2.102932     0.049771     0.053178
   4    3    3 1    1.665461     1.025959     0.991309
   4    3    5 1    1.260569     0.185712     0.189018
   4    3    7 1    0.984135     1.658176     1.640389
   4    3    9 1    0.798065     0.249684     0.252610
   4    3   11 1    0.667845     1.024043     1.014225
   4    3   13 1    0.572745     0.039106     0.039103
   4    3   15 1    0.500676     0.387666     0.382883
   4    3   17 1    0.444362     0.007030     0.007106
   4    3   19 1    0.399236     0.156239     0.153828
   4    3   21 1    0.362312     0.043917     0.044613
   4    4    0 1    1.931894   219.400642   215.708743
   4    4    2 1    1.727388    34.174098    34.215140
   4    4    4 1    1.364968   384.218970   384.654554
   4    4    6 1    1.070441    18.349640    18.168674
   4    4    8 1    0.862869   269.436825   273.892664
   4    4   10 1    0.716503     5.617711     5.445711
   4    4   12 1    0.610044   167.614042   168.984755
   4    4   14 1    0.529952     1.229942     1.255333
   4    4   16 1    0.467852   101.436487   100.264620
   4    4   18 1    0.418451     0.385227     0.384046
   4    4   20 1    0.378296    62.009800    61.834040
   5    0    1 1    2.102932     0.996866     1.065117
   5    0    3 1    1.665461     0.026632     0.025733
   5    0    5 1    1.260569     2.539366     2.584578
   5    0    7 1    0.984135     0.051358     0.050807
   5    0    9 1    0.798065     2.375996     2.403843
   5    0   11 1    0.667845     0.008334     0.008254
   5    0   13 1    0.572745     1.300943     1.300828
   5    0   15 1    0.500676     0.028584     0.028232
   5    0   17 1    0.444362     0.636881     0.643732
   5    0   19 1    0.399236     0.093470     0.092027
   5    0   21 1    0.362312     0.366710     0.372521
   5    1    0 1    2.143244     0.757054     0.761357
   5    1    2 1    1.873510     0.118156     0.110988
   5    1    4 1    1.433714     1.141165     1.173848
   5    1    6 1    1.102649     0.446844     0.445311
   5    1    8 1    0.879474     0.829283     0.834579
   5    1   10 1    0.725926     0.558389     0.536478
   5    1   12 1    0.615828     1.314150     1.346214
   5    1   14 1    0.533730     0.127046     0.128863
   5    1   16 1    0.470445     2.589923     2.553039
   5    1   18 1    0.420304     0.038368     0.038138
   5    1   20 1    0.379663     3.712093     3.695778
   5    2    1 1    1.962605     0.001977     0.002075
   5    2    3 1    1.593105     0.079477     0.079018
   5    2    5 1    1.228307     0.111302     0.111025
   5    2    7 1    0.968552     0.105110     0.103436
   5    2    9 1    0.789687     0.507419     0.517340
   5    2   11 1    0.662912     0.031547     0.031562
   5    2   13 1    0.569624     0.878339     0.876946
   5    2   15 1    0.498587     0.006218     0.006140
   5    2   17 1    0.442900     0.941718     0.948413
   5    2   19 1    0.398175     0.098323     0.096924
   5    2   21 1    0.361518     0.777858     0.791506
   5    3    0 1    1.874213     0.041644     0.038998
   5    3    2 1    1.685784     0.544063     0.518776
   5    3    4 1    1.344160     0.642773     0.636712
   5    3    6 1    1.060317     0.001167     0.001148
   5    3    8 1    0.857540     3.388142     3.497560
   5    3   10 1    0.713443     0.743205     0.720053
   5    3   12 1    0.608152     6.640561     6.684803
   5    3   14 1    0.528710     1.551543     1.581772
   5    3   16 1    0.466997     7.479107     7.403822
   5    3   18 1    0.417839     1.575031     1.572651
   5    3   20 1    0.377844     6.370499     6.357473
   5    4    1 1    1.666449     0.506032     0.488207
   5    4    3 1    1.422071     5.275694     5.510072
   5    4    5 1    1.144610     0.389599     0.389453
   5    4    7 1    0.925898     8.740138     8.774949
   5    4    9 1    0.766052     0.802644     0.802854
   5    4   11 1    0.648745     6.493394     6.534290
   5    4   13 1    0.560560     0.189471     0.188208
   5    4   15 1    0.492475     3.157726     3.098512
   5    4   17 1    0.438599     0.007786     0.007789
   5    4   19 1    0.395041     1.352450     1.337143
   5    4   21 1    0.359167     0.153975     0.159128
   5    5    0 1    1.545515     0.011479     0.010949
   5    5    2 1    1.434660     1.218259     1.252965
   5    5    4 1    1.206095     0.109148     0.110732
   5    5    6 1    0.988485     0.108203     0.106211
   5    5    8 1    0.818184     1.668850     1.728379
   5    5   10 1    0.690296     0.252954     0.246887
   5    5   12 1    0.593623     3.811509     3.850854
   5    5   14 1    0.519080     0.812619     0.818761
   5    5   16 1    0.460320     4.334670     4.390900
   5    5   18 1    0.413037     0.881861     0.880266
   5    5   20 1    0.374281     3.589269     3.597707
   6    0    0 1    1.821407     0.288768     0.289100
   6    0    2 1    1.647048     0.003356     0.003349
   6    0    4 1    1.324275     0.636998     0.632565
   6    0    6 1    1.050474     0.005288     0.005191
   6    0    8 1    0.852308     0.914900     0.951209
   6    0   10 1    0.710422     0.000149     0.000145
   6    0   12 1    0.606277     1.493677     1.505966
   6    0   14 1    0.527477     0.035169     0.035788
   6    0   16 1    0.466146     2.070552     2.054674
   6    0   18 1    0.417230     0.110002     0.109989
   6    0   20 1    0.377393     2.200272     2.197655
   6    1    1 1    1.749808     0.156371     0.156434
   6    1    3 1    1.472823     0.440780     0.443745
   6    1    5 1    1.170580     0.001366     0.001366
   6    1    7 1    0.939484     0.614232     0.606897
   6    1    9 1    0.773693     0.268273     0.272991
   6    1   11 1    0.653366     0.510552     0.512371
   6    1   13 1    0.563533     0.655335     0.652453
   6    1   15 1    0.494487     0.198100     0.194773
   6    1   17 1    0.440019     0.686399     0.687975
   6    1   19 1    0.396077     0.012237     0.012085
   6    1   21 1    0.359946     0.476977     0.489352
   6    2    0 1    1.727939    21.729347    21.751015
   6    2    2 1    1.576966   113.828402   113.332807
   6    2    4 1    1.287018    40.894586    40.963060
   6    2    6 1    1.031584    99.377090    98.242022
   6    2    8 1    0.842125    34.868070    35.701047
   6    2   10 1    0.704493    77.168905    75.585907
   6    2   12 1    0.602579    28.624589    28.967840
   6    2   14 1    0.525036    55.228163    55.906554
   6    2   16 1    0.464459    24.064198    24.051141
   6    2   18 1    0.416019    37.909482    37.970684
   6    2   20 1    0.376496    21.001580    21.011801
   6    3    1 1    1.593969     0.492434     0.489998
   6    3    3 1    1.376228     0.680361     0.686707
   6    3    5 1    1.120295     0.225951     0.225635
   6    3    7 1    0.912885     0.419521     0.420886
   6    3    9 1    0.758633     0.106857     0.108257
   6    3   11 1    0.644220     0.066835     0.068129
   6    3   13 1    0.557633     0.052195     0.051670
   6    3   15 1    0.490487     0.008136     0.007968
   6    3   17 1    0.437193     0.012334     0.012319
   6    3   19 1    0.394012     0.072867     0.072141
   6    3   21 1    0.358394     0.000072     0.000075
   6    4    0 1    1.515503     0.003867     0.003892
   6    4    2 1    1.410556     1.485058     1.602744
   6    4    4 1    1.191667     0.216579     0.219129
   6    4    6 1    0.980496     0.464426     0.459229
   6    4    8 1    0.813636     1.610218     1.672986
   6    4   10 1    0.687558     0.002391     0.002351
   6    4   12 1    0.591879     3.750803     3.774071
   6    4   14 1    0.517912     0.124340     0.124933
   6    4   16 1    0.459506     4.951612     5.013920
   6    4   18 1    0.412448     0.264367     0.263455
   6    4   20 1    0.373843     4.808634     4.819088
   6    5    1 1    1.376785     0.001152     0.001164
   6    5    3 1    1.229100     0.045819     0.045674
   6    5    5 1    1.036538     0.112803     0.111583
   6    5    7 1    0.865832     0.013443     0.013617
   6    5    9 1    0.730977     0.209179     0.201535
   6    5   11 1    0.627025     0.058570     0.059545
   6    5   13 1    0.546369     0.226249     0.225695
   6    5   15 1    0.482769     0.303514     0.294850
   6    5   17 1    0.431700     0.262924     0.262228
   6    5   19 1    0.389978     0.438970     0.433581
   6    6    0 1    1.287929     9.688085     9.700906
   6    6    2 1    1.221642    56.287396    56.308200
   6    6    4 1    1.071097    18.266912    18.091431
   6    6    6 1    0.909978    49.489614    49.617164
   6    6    8 1    0.771970    15.850740    16.056294
   6    6   10 1    0.661859    39.325149    39.410364
   6    6   12 1    0.575246    13.517592    13.549396
   6    6   14 1    0.506658    29.077183    29.083432
   6    6   16 1    0.451591    11.709373    11.769910
   6    6   18 1    0.406696    20.385194    20.291577
   6    6   20 1    0.369544    10.209243    10.193212
   7    0    1 1    1.530193     0.003387     0.003322
   7    0    3 1    1.334550     0.044623     0.043819
   7    0    5 1    1.097467     0.073792     0.072775
   7    0    7 1    0.900406     0.079582     0.080623
   7    0    9 1    0.751426     0.063695     0.064698
   7    0   11 1    0.639789     0.025025     0.025602
   7    0   13 1    0.554752     0.009732     0.009614
   7    0   15 1    0.488522     0.001080     0.001055
   7    0   17 1    0.435800     0.000433     0.000432
   7    0   19 1    0.392992     0.000106     0.000105
   7    0   21 1    0.357625     0.003293     0.003472
   7    1    0 1    1.545515     0.047857     0.045644
   7    1    2 1    1.434660     0.000307     0.000316
   7    1    4 1    1.206095     0.527958     0.535619
   7    1    6 1    0.988485     0.354248     0.347727
   7    1    8 1    0.818184     2.573056     2.664840
   7    1   10 1    0.690296     1.513516     1.477216
   7    1   12 1    0.593623     5.212906     5.266716
   7    1   14 1    0.519080     2.310684     2.328150
   7    1   16 1    0.460320     6.171533     6.251591
   7    1   18 1    0.413037     2.200022     2.196043
   7    1   20 1    0.374281     5.456031     5.468859
   7    2    1 1    1.473506     0.807674     0.812800
   7    2    3 1    1.296444     1.107855     1.097195
   7    2    5 1    1.075979     0.378548     0.373924
   7    2    7 1    0.888425     0.902783     0.925229
   7    2    9 1    0.744420     0.130245     0.130564
   7    2   11 1    0.635448     0.404524     0.413209
   7    2   13 1    0.551915     0.037943     0.037660
   7    2   15 1    0.486582     0.076297     0.074457
   7    2   17 1    0.434420     0.009324     0.009282
   7    2   19 1    0.391979     0.000030     0.000030
   7    3    0 1    1.434975     0.098049     0.100840
   7    3    2 1    1.344939     0.140809     0.139780
   7    3    4 1    1.151307     0.139630     0.139800
   7    3    6 1    0.957643     0.152542     0.147864
   7    3    8 1    0.800435     0.008377     0.008535
   7    3   10 1    0.679536     0.052150     0.052315
   7    3   12 1    0.586739     0.192496     0.191433
   7    3   14 1    0.514458     0.024714     0.024631
   7    3   16 1    0.457088     1.063159     1.072201
   7    3   18 1    0.410697     0.343210     0.340516
   7    3   20 1    0.372537     2.088817     2.089885
   7    4    1 1    1.335058     0.002320     0.002277
   7    4    3 1    1.199138     0.046455     0.047136
   7    4    5 1    1.018377     0.030610     0.030162
   7    4    7 1    0.855162     0.188241     0.195706
   7    4    9 1    0.724522     0.207009     0.199068
   7    4   11 1    0.622937     0.411404     0.419957
   7    4   13 1    0.543658     0.365428     0.363608
   7    4   15 1    0.480895     0.479025     0.463463
   7    4   17 1    0.430359     0.275671     0.276078
   7    4   19 1    0.388988     0.342542     0.338509
   7    5    0 1    1.270406     0.011620     0.011840
   7    5    2 1    1.206657     0.172251     0.174683
   7    5    4 1    1.060954     0.027578     0.027138
   7    5    6 1    0.903734     0.229195     0.231330
   7    5    8 1    0.768147     0.111731     0.112057
   7    5   10 1    0.659444     0.119347     0.119892
   7    5   12 1    0.573659     0.586655     0.586954
   7    5   14 1    0.505573     0.002877     0.002868
   7    5   16 1    0.450822     1.639796     1.649318
   7    5   18 1    0.406134     0.253111     0.251964
   7    5   20 1    0.369122     2.612521     2.611859
   7    6    1 1    1.171609     0.564021     0.563933
   7    6    3 1    1.076512     1.086092     1.072108
   7    6    5 1    0.940016     0.106468     0.105063
   7    6    7 1    0.807165     1.304460     1.352991
   7    6    9 1    0.694634     0.008568     0.008383
   7    6   11 1    0.603632     1.045029     1.056607
   7    6   13 1    0.530683     0.112609     0.114944
   7    6   15 1    0.471845     0.516645     0.507783
   7    6   17 1    0.423837     0.129308     0.128835
   7    6   19 1    0.384152     0.130961     0.130572
   7    7    0 1    1.103940     0.003604     0.003596
   7    7    2 1    1.061337     0.210696     0.207332
   7    7    4 1    0.958112     0.038888     0.037712
   7    7    6 1    0.837608     0.684342     0.702504
   7    7    8 1    0.726294     0.666552     0.640308
   7    7   10 1    0.632391     1.556152     1.579893
   7    7   12 1    0.555583     1.811849     1.789873
   7    7   14 1    0.493068     2.078245     2.040119
   7    7   16 1    0.441889     2.432246     2.444648
   7    7   18 1    0.399566     1.916222     1.886064
   7    7   20 1    0.364170     2.264461     2.294490
   8    0    0 1    1.366056   199.363702   199.713536
   8    0    2 1    1.287701    35.243992    35.294205
   8    0    4 1    1.114787   349.518103   349.636343
   8    0    6 1    0.936316    19.740879    19.620728
   8    0    8 1    0.787855   245.768604   250.951091
   8    0   10 1    0.671788     6.750096     6.724743
   8    0   12 1    0.581730   153.342262   152.912070
   8    0   14 1    0.511071     1.838329     1.848724
   8    0   16 1    0.454708    92.989728    93.474283
   8    0   18 1    0.408968     0.705109     0.699395
   8    0   20 1    0.371246    56.883645    56.761248
   8    1    1 1    1.335058     0.372364     0.365506
   8    1    3 1    1.199138     3.033149     3.077645
   8    1    5 1    1.018377     0.120985     0.119214
   8    1    7 1    0.855162     4.755636     4.944230
   8    1    9 1    0.724522     0.281427     0.270631
   8    1   11 1    0.622937     3.385378     3.455757
   8    1   13 1    0.543658     0.035937     0.035758
   8    1   15 1    0.480895     1.590616     1.538942
   8    1   17 1    0.430359     0.029939     0.029983
   8    1   19 1    0.388988     0.690433     0.682306
   8    2    0 1    1.325268     0.385100     0.382115
   8    2    2 1    1.253368     1.803961     1.820181
   8    2    4 1    1.092287     1.269826     1.242821
   8    2    6 1    0.922866     0.916615     0.920311
   8    2    8 1    0.779792     2.833760     2.917407
   8    2   10 1    0.666768     0.187278     0.185727
   8    2   12 1    0.578461     4.760162     4.765896
   8    2   14 1    0.508850     0.000018     0.000018
   8    2   16 1    0.453142     5.762634     5.789254
   8    2   18 1    0.407827     0.062738     0.062357
   8    2   20 1    0.370392     5.432308     5.416921
   8    3    1 1    1.261854     0.398916     0.406474
   8    3    3 1    1.145251     0.151303     0.151297
   8    3    5 1    0.984747     0.523175     0.517272
   8    3    7 1    0.834956     0.130466     0.134308
   8    3    9 1    0.712111     0.240274     0.233095
   8    3   11 1    0.614995     0.294262     0.300695
   8    3   13 1    0.538355     0.036102     0.035987
   8    3   15 1    0.477213     0.441610     0.427438
   8    3   17 1    0.427714     0.004867     0.004897
   8    3   19 1    0.387032     0.387810     0.384550
   8    4    0 1    1.221837    33.157012    33.169440
   8    4    2 1    1.164807   107.062096   106.931616
   8    4    4 1    1.032171    76.770218    75.939567
   8    4    6 1    0.885745    66.899282    68.453434
   8    4    8 1    0.757009    97.780502    99.146987
   8    4   10 1    0.652357    27.769612    27.830429
   8    4   12 1    0.568975   107.226144   106.976750
   8    4   14 1    0.502358     8.010530     7.925069
   8    4   16 1    0.448538    97.026246    97.871879
   8    4   18 1    0.404461     1.245075     1.236702
   8    4   20 1    0.367865    76.596495    76.928419
   8    5    1 1    1.145572     2.128360     2.128631
   8    5    3 1    1.056209     0.187593     0.184736
   8    5    5 1    0.926407     4.753916     4.772671
   8    5    7 1    0.798500     0.003908     0.003958
   8    5    9 1    0.689089     4.419463     4.323171
   8    5   11 1    0.599983     0.005253     0.005332
   8    5   13 1    0.528198     2.527897     2.575353
   8    5   15 1    0.470096     0.124798     0.123084
   8    5   17 1    0.422568     1.310482     1.304237
   8    5   19 1    0.383206     0.231254     0.230602
   8    6    0 1    1.092844     0.959860     0.939894
   8    6    2 1    1.051466     0.346194     0.340189
   8    6    4 1    0.950831     2.053519     1.978905
   8    6    6 1    0.832730     0.297518     0.306895
   8    6    8 1    0.723107     2.638724     2.541774
   8    6   10 1    0.630284     0.116123     0.117876
   8    6   12 1    0.554152     3.744591     3.701063
   8    6   14 1    0.492068     0.000225     0.000221
   8    6   16 1    0.441168     4.697235     4.715931
   8    6   18 1    0.399033     0.066522     0.065510
   8    6   20 1    0.363766     4.705436     4.771146
   8    7    1 1    1.019054     0.020958     0.020666
   8    7    3 1    0.954613     0.278671     0.269340
   8    7    5 1    0.855563     0.028953     0.030077
   8    7    7 1    0.751789     0.392621     0.398785
   8    7    9 1    0.658392     0.028277     0.028432
   8    7   11 1    0.579392     0.187252     0.187157
   8    7   13 1    0.513987     0.000725     0.000723
   8    7   15 1    0.459993     0.043772     0.044337
   8    7   17 1    0.415184     0.032065     0.032121
   8    7   19 1    0.377674     0.014574     0.014548
   8    8    0 1    0.965947   165.701097   162.558015
   8    8    2 1    0.937018    36.741501    36.476705
   8    8    4 1    0.863694   291.019092   295.554107
   8    8    6 1    0.772315    21.949477    22.254631
   8    8    8 1    0.682484   205.554222   205.467111
   8    8   10 1    0.602837     8.762137     8.865195
   8    8   12 1    0.535221   128.961035   130.086637
   8    8   14 1    0.478669     3.089720     2.984312
   8    8   16 1    0.431435    78.613746    78.457264
   8    8   18 1    0.391787     1.448500     1.433170
   8    8   20 1    0.358252    48.265689    50.446482
   9    0    1 1    1.199506     0.328804     0.333650
   9    0    3 1    1.098032     3.709286     3.662624
   9    0    5 1    0.954242     0.318089     0.307323
   9    0    7 1    0.816118     6.339273     6.573752
   9    0    9 1    0.700316     0.658234     0.642566
   9    0   11 1    0.607350     4.886176     4.920748
   9    0   13 1    0.533204     0.186939     0.189940
   9    0   15 1    0.473615     2.456955     2.402896
   9    0   17 1    0.425118     0.000414     0.000413
   9    0   19 1    0.385105     1.052618     1.048274
   9    1    0 1    1.206845     0.109288     0.110814
   9    1    2 1    1.151796     2.338285     2.340739
   9    1    4 1    1.023085     0.037368     0.036857
   9    1    6 1    0.879983     0.216339     0.218071
   9    1    8 1    0.753402     2.328870     2.363774
   9    1   10 1    0.650045     0.481890     0.483232
   9    1   12 1    0.567439     6.108660     6.084206
   9    1   14 1    0.501299     1.612034     1.592849
   9    1   16 1    0.447785     7.283344     7.356546
   9    1   18 1    0.403909     1.796603     1.782207
   9    1   20 1    0.367449     6.166245     6.200966
   9    2    1 1    1.171609     0.227629     0.227594
   9    2    3 1    1.076512     0.039879     0.039366
   9    2    5 1    0.940016     0.674612     0.665710
   9    2    7 1    0.807165     0.032679     0.033895
   9    2    9 1    0.694634     1.081889     1.058487
   9    2   11 1    0.603632     0.147051     0.148681
   9    2   13 1    0.530683     1.231980     1.257527
   9    2   15 1    0.471845     0.375761     0.369315
   9    2   17 1    0.423837     1.188153     1.183808
   9    2   19 1    0.384152     0.532409     0.530828
   9    3    0 1    1.151959     0.411572     0.411976
   9    3    2 1    1.103796     0.006262     0.006246
   9    3    4 1    0.989001     0.607050     0.595057
   9    3    6 1    0.858012     0.122535     0.126260
   9    3    8 1    0.739476     0.446008     0.440544
   9    3   10 1    0.641036     0.171964     0.175669
   9    3   12 1    0.561417     0.808003     0.803269
   9    3   14 1    0.497133     0.006654     0.006567
   9    3   16 1    0.444807     1.773106     1.793777
   9    3   18 1    0.401720     0.150061     0.147927
   9    3   20 1    0.365798     2.690298     2.715925
   9    4    1 1    1.098315     2.943835     2.908634
   9    4    3 1    1.018828     0.073625     0.072585
   9    4    5 1    0.900874     7.750516     7.849412
   9    4    7 1    0.781976     0.204843     0.210559
   9    4    9 1    0.678384     7.834853     7.866477
   9    4   11 1    0.592877     0.091464     0.092245
   9    4   13 1    0.523331     4.778018     4.824358
   9    4   15 1    0.466655     0.011210     0.011106
   9    4   17 1    0.420063     2.517544     2.502777
   9    4   19 1    0.381335     0.127334     0.126796
   9    5    0 1    1.061464     1.777552     1.749190
   9    5    2 1    1.023428     0.261639     0.257998
   9    5    4 1    0.929947     2.380733     2.386215
   9    5    6 1    0.818594     0.008494     0.008795
   9    5    8 1    0.713792     1.004880     0.973440
   9    5   10 1    0.624088     0.245972     0.250426
   9    5   12 1    0.549926     0.847454     0.844353
   9    5   14 1    0.489102     0.090123     0.088096
   9    5   16 1    0.439027     1.538273     1.539627
   9    5   18 1    0.397446     0.036024     0.035537
   9    5   20 1    0.362563     2.399000     2.436175
   9    6    1 1    1.001782     0.236396     0.227045
   9    6    3 1    0.940371     0.095531     0.094185
   9    6    5 1    0.845265     0.645592     0.662005
   9    6    7 1    0.744773     0.025048     0.025136
   9    6    9 1    0.653664     1.497097     1.503122
   9    6   11 1    0.576162     0.005891     0.005909
   9    6   13 1    0.511728     2.224888     2.233131
   9    6   15 1    0.458372     0.024492     0.024760
   9    6   17 1    0.413991     2.179649     2.180444
   9    6   19 1    0.376775     0.105516     0.105515
   9    7    0 1    0.958488     0.081934     0.079483
   9    7    2 1    0.930205     0.617179     0.618460
   9    7    4 1    0.858349     0.003643     0.003748
   9    7    6 1    0.768486     0.005295     0.005315
   9    7    8 1    0.679838     1.087240     1.090395
   9    7   10 1    0.601011     0.556855     0.564491
   9    7   12 1    0.533941     3.318344     3.363341
   9    7   14 1    0.477753     1.425241     1.378068
   9    7   16 1    0.430764     4.405341     4.405564
   9    7   18 1    0.391284     1.612960     1.594739
   9    7   20 1    0.357867     4.056088     4.261685
   9    8    1 1    0.901343     0.819676     0.829822
   9    8    3 1    0.855831     6.881944     7.144453
   9    8    5 1    0.782282     0.307010     0.315433
   9    8    7 1    0.700610    11.425843    11.153216
   9    8    9 1    0.623195     0.820056     0.836515
   9    8   11 1    0.554971     8.960198     8.851149
   9    8   13 1    0.496708     0.216722     0.213807
   9    8   15 1    0.447483     4.678976     4.728581
   9    8   17 1    0.405916     0.006148     0.006119
   9    8   19 1    0.370658     2.089210     2.083338
   9    9    0 1    0.858620     0.510867     0.525140
   9    9    2 1    0.838111     2.729961     2.800943
   9    9    4 1    0.784410     0.179322     0.183613
   9    9    6 1    0.714064     0.440731     0.426917
   9    9    8 1    0.641289     0.592938     0.605570
   9    9   10 1    0.573881     0.191308     0.191447
   9    9   12 1    0.514647     2.691565     2.682464
   9    9   14 1    0.463782     1.039608     1.042493
   9    9   16 1    0.420439     3.571285     3.549825
   9    9   18 1    0.383498     1.264276     1.260765
  10    0    0 1    1.092844     0.116730     0.114302
  10    0    2 1    1.051466     0.785320     0.771698
  10    0    4 1    0.950831     0.018839     0.018155
  10    0    6 1    0.832730     0.153646     0.158489
  10    0    8 1    0.723107     0.338719     0.326274
  10    0   10 1    0.630284     0.022748     0.023091
  10    0   12 1    0.554152     1.334100     1.318592
  10    0   14 1    0.492068     0.195112     0.191401
  10    0   16 1    0.441168     1.956329     1.964115
  10    0   18 1    0.399033     0.262795     0.258797
  10    0   20 1    0.363766     1.958061     1.985404
  10    1    1 1    1.076778     0.045627     0.045024
  10    1    3 1    1.001567     0.175682     0.168708
  10    1    5 1    0.888875     0.000254     0.000260
  10    1    7 1    0.774089     0.064354     0.065553
  10    1    9 1    0.673216     0.000608     0.000609
  10    1   11 1    0.589418     0.031007     0.030990
  10    1   13 1    0.520947     0.001135     0.001145
  10    1   15 1    0.464962     0.254977     0.254233
  10    1   17 1    0.418827     0.000193     0.000192
  10    1   19 1    0.380410     0.345432     0.343843
  10    2    0 1    1.071622    17.721686    17.553226
  10    2    2 1    1.032523   112.242663   111.064146
  10    2    4 1    0.936755    33.291192    33.065523
  10    2    6 1    0.823226    98.434365   102.109213
  10    2    8 1    0.716857    28.498611    27.629820
  10    2   10 1    0.626133    77.636257    78.927564
  10    2   12 1    0.551324    23.804113    23.657432
  10    2   14 1    0.490084    56.872900    55.672283
  10    2   16 1    0.439737    20.332860    20.371112
  10    2   18 1    0.397973    39.711413    39.155131
  10    2   20 1    0.362963    17.754208    18.020868
  10    3    1 1    1.037252     0.200571     0.198214
  10    3    3 1    0.969524     0.550886     0.542395
  10    3    5 1    0.866248     0.000089     0.000090
  10    3    7 1    0.759007     0.887338     0.898592
  10    3    9 1    0.663224     0.235562     0.235533
  10    3   11 1    0.582677     0.946882     0.943922
  10    3   13 1    0.516276     0.600741     0.600486
  10    3   15 1    0.461632     0.570755     0.577247
  10    3   17 1    0.416388     0.570517     0.571229
  10    3   19 1    0.378579     0.161427     0.160899
  10    4    0 1    1.014681     0.699077     0.684237
  10    4    2 1    0.981302     0.074846     0.074051
  10    4    4 1    0.898003     1.293199     1.311671
  10    4    6 1    0.796552     0.010265     0.010359
  10    4    8 1    0.699037     1.386082     1.354095
  10    4   10 1    0.614154     0.006389     0.006512
  10    4   12 1    0.543093     2.108519     2.096936
  10    4   14 1    0.484276     0.079842     0.077796
  10    4   16 1    0.435527     3.109631     3.098940
  10    4   18 1    0.394844     0.244233     0.241534
  10    4   20 1    0.360584     3.508725     3.584291
  10    5    1 1    0.969718     0.021017     0.020694
  10    5    3 1    0.913699     0.001152     0.001156
  10    5    5 1    0.825737     0.238838     0.247953
  10    5    7 1    0.731310     0.058300     0.056210
  10    5    9 1    0.644506     0.988261     1.006936
  10    5   11 1    0.569861     0.156471     0.156260
  10    5   13 1    0.507298     1.763434     1.767321
  10    5   15 1    0.455180     0.098542     0.099098
  10    5   17 1    0.411635     1.714776     1.704940
  10    5   19 1    0.374996     0.004116     0.004126
  10    6    0 1    0.937106    16.613172    16.491034
  10    6    2 1    0.910623   111.526646   111.815547
  10    6    4 1    0.842892    31.066735    31.812472
  10    6    6 1    0.757333    97.189940    98.540399
  10    6    8 1    0.672080    25.664152    25.588533
  10    6   10 1    0.595630    74.457337    75.586840
  10    6   12 1    0.530158    19.823413    20.234276
  10    6   14 1    0.475037    52.127796    50.756052
  10    6   16 1    0.428770    15.825041    15.921486
  10    6   18 1    0.389788    35.350642    34.917338
  10    7    1 1    0.889325     0.335419     0.343597
  10    7    3 1    0.845523     0.456579     0.468306
  10    7    5 1    0.774387     0.184937     0.188529
  10    7    7 1    0.694921     0.244987     0.239724
  10    7    9 1    0.619181     0.165802     0.170798
  10    7   11 1    0.552131     0.011588     0.011496
  10    7   13 1    0.494668     0.189295     0.186168
  10    7   15 1    0.445990     0.049770     0.050391
  10    7   17 1    0.404801     0.151375     0.150457
  10    7   19 1    0.369808     0.129252     0.128973
  10    8    0 1    0.853368     0.071780     0.074712
  10    8    2 1    0.833224     2.642450     2.724544
  10    8    4 1    0.780400     0.004750     0.004890
  10    8    6 1    0.711035     0.860865     0.836759
  10    8    8 1    0.639092     1.004442     1.028393
  10    8   10 1    0.572305     0.015613     0.015609
  10    8   12 1    0.513509     3.035300     3.028748
  10    8   14 1    0.462949     0.128605     0.129466
  10    8   16 1    0.419818     4.155247     4.131725
  10    8   18 1    0.383026     0.286857     0.286027
  10    9    1 1    0.807840     0.412263     0.427978
  10    9    3 1    0.774585     0.043528     0.044397
  10    9    5 1    0.718791     1.025372     0.993953
  10    9    7 1    0.653903     0.047694     0.047903
  10    9    9 1    0.589637     0.963027     0.963112
  10    9   11 1    0.530875     0.361115     0.368576
  10    9   13 1    0.479208     0.587761     0.567636
  10    9   15 1    0.434561     0.841559     0.837817
  10    9   17 1    0.396197     0.418848     0.413588
  10    9   19 1    0.363213     0.928787     0.942468
  10   10    0 1    0.772758     7.065830     7.172489
  10   10    2 1    0.757705    52.991196    53.720231
  10   10    4 1    0.717330    13.149998    12.750719
  10   10    6 1    0.662355    46.490177    46.558522
  10   10    8 1    0.603047    11.266451    11.396903
  10   10   10 1    0.545987    37.448231    37.347461
  10   10   12 1    0.494243     9.787716     9.619938
  10   10   14 1    0.448683    28.582084    28.824434
  10   10   16 1    0.409092     8.723193     8.651118
  10   10   18 1    0.374828    20.647491    20.695314
  11    0    1 1    0.985359     0.047345     0.046775
  11    0    3 1    0.926747     0.031687     0.031811
  11    0    5 1    0.835330     0.342362     0.352313
  11    0    7 1    0.737949     0.230045     0.226250
  11    0    9 1    0.649036     0.644065     0.647512
  11    0   11 1    0.572986     0.377204     0.377214
  11    0   13 1    0.509498     0.654891     0.659569
  11    0   15 1    0.456768     0.338768     0.341451
  11    0   17 1    0.412808     0.417047     0.416033
  11    0   19 1    0.375883     0.204977     0.205268
  11    1    0 1    0.989415     0.151278     0.148121
  11    1    2 1    0.958394     0.073856     0.071640
  11    1    4 1    0.880347     0.210245     0.212173
  11    1    6 1    0.784153     0.054833     0.056167
  11    1    8 1    0.690612     0.024601     0.024004
  11    1   10 1    0.608416     0.002443     0.002460
  11    1   12 1    0.539114     0.115520     0.114937
  11    1   14 1    0.481448     0.089601     0.086784
  11    1   16 1    0.433466     0.765650     0.762041
  11    1   18 1    0.393306     0.450884     0.446624
  11    1   20 1    0.359412     1.574401     1.622935
  11    2    1 1    0.969718     0.649416     0.639447
  11    2    3 1    0.913699     1.053060     1.056818
  11    2    5 1    0.825737     0.224806     0.233386
  11    2    7 1    0.731310     1.064337     1.026171
  11    2    9 1    0.644506     0.031034     0.031620
  11    2   11 1    0.569861     0.682418     0.681497
  11    2   13 1    0.507298     0.000035     0.000035
  11    2   15 1    0.455180     0.259339     0.260802
  11    2   17 1    0.411635     0.001329     0.001322
  11    2   19 1    0.374996     0.042344     0.042439
  11    3    0 1    0.958488     0.033121     0.032130
  11    3    2 1    0.930205     0.284883     0.285474
  11    3    4 1    0.858349     0.014987     0.015423
  11    3    6 1    0.768486     1.078852     1.082782
  11    3    8 1    0.679838     0.941568     0.944301
  11    3   10 1    0.601011     2.680712     2.717472
  11    3   12 1    0.533941     2.960673     3.000821
  11    3   14 1    0.477753     3.778128     3.653080
  11    3   16 1    0.430764     4.196143     4.196355
  11    3   18 1    0.391284     3.603382     3.562675
  11    3   20 1    0.357867     4.002528     4.205409
  11    4    1 1    0.926917     0.011376     0.011421
  11    4    3 1    0.877631     0.005578     0.005583
  11    4    5 1    0.798826     0.014592     0.014792
  11    4    7 1    0.712420     0.013451     0.013044
  11    4    9 1    0.631463     0.002085     0.002116
  11    4   11 1    0.560786     0.043303     0.043024
  11    4   13 1    0.500863     0.004837     0.004778
  11    4   15 1    0.450515     0.058338     0.058695
  11    4   17 1    0.408175     0.016061     0.015952
  11    4   19 1    0.372375     0.027144     0.027149
  11    5    0 1    0.904444     0.035996     0.036291
  11    5    2 1    0.880566     0.030525     0.030827
  11    5    4 1    0.818887     0.010377     0.010745
  11    5    6 1    0.739778     0.128530     0.127063
  11    5    8 1    0.659720     0.847644     0.851311
  11    5   10 1    0.586976     1.008891     1.003441
  11    5   12 1    0.524028     2.662280     2.690105
  11    5   14 1    0.470612     1.897576     1.870029
  11    5   16 1    0.425508     3.742797     3.742346
  11    5   18 1    0.387332     2.032912     2.014483
  11    6    1 1    0.866665     0.529239     0.535271
  11    6    3 1    0.825977     0.682333     0.708347
  11    6    5 1    0.759287     0.297604     0.301264
  11    6    7 1    0.683947     0.484226     0.482470
  11    6    9 1    0.611381     0.183995     0.186056
  11    6   11 1    0.546578     0.139391     0.139067
  11    6   13 1    0.490663     0.149186     0.146151
  11    6   15 1    0.443048     0.001458     0.001469
  11    6   17 1    0.402597     0.120334     0.118916
  11    6   19 1    0.368125     0.029481     0.029583
  11    7    0 1    0.838173     0.541468     0.555513
  11    7    2 1    0.819063     0.027299     0.028266
  11    7    4 1    0.768728     0.905830     0.909632
  11    7    6 1    0.702174     0.026586     0.025969
  11    7    8 1    0.632635     0.440281     0.447119
  11    7   10 1    0.567654     0.068993     0.068730
  11    7   12 1    0.510141     0.034336     0.034583
  11    7   14 1    0.460477     0.255469     0.258776
  11    7   16 1    0.417972     0.130491     0.130250
  11    7   18 1    0.381622     0.637525     0.634978
  11    8    1 1    0.799153     0.003544     0.003596
  11    8    3 1    0.766918     0.200912     0.201097
  11    8    5 1    0.712651     0.296412     0.287358
  11    8    7 1    0.649270     0.693468     0.696692
  11    8    9 1    0.586233     0.735698     0.731604
  11    8   11 1    0.528387     1.009431     1.028659
  11    8   13 1    0.477376     0.842278     0.814969
  11    8   15 1    0.433193     0.918611     0.914356
  11    8   17 1    0.395159     0.576793     0.570176
  11    8   19 1    0.362413     0.596529     0.605893
  11    9    0 1    0.768923     0.007532     0.007567
  11    9    2 1    0.754088     0.045329     0.045992
  11    9    4 1    0.714259     0.004147     0.004017
  11    9    6 1    0.659935     0.034212     0.034354
  11    9    8 1    0.601219     0.022658     0.022963
  11    9   10 1    0.544629     0.000334     0.000333
  11    9   12 1    0.493235     0.286970     0.281743
  11    9   14 1    0.447928     0.092788     0.093696
  11    9   16 1    0.408520     0.922066     0.915258
  11    9   18 1    0.374388     0.414285     0.415265
  11   10    1 1    0.731812     0.230370     0.222377
  11   10    3 1    0.706817     0.616449     0.604194
  11   10    5 1    0.663660     0.008007     0.007999
  11   10    7 1    0.611576     0.911542     0.922219
  11   10    9 1    0.558041     0.077369     0.076635
  11   10   11 1    0.507465     0.900165     0.902610
  11   10   13 1    0.461779     0.231655     0.234202
  11   10   15 1    0.421437     0.578010     0.574757
  11   10   17 1    0.386175     0.218381     0.216983
  11   11    0 1    0.702507     0.200915     0.196315
  11   11    2 1    0.691140     0.291249     0.284129
  11   11    4 1    0.660089     0.128445     0.128959
  11   11    6 1    0.616502     0.829350     0.851198
  11   11    8 1    0.567830     0.077233     0.076951
  11   11   10 1    0.519438     1.887578     1.902938
  11   11   12 1    0.474291     0.789610     0.770625
  11   11   14 1    0.433597     2.692068     2.679314
  11   11   16 1    0.397560     1.478432     1.458304
  11   11   18 1    0.365898     2.647193     2.671805
  12    0    0 1    0.910704    13.940696    13.976939
  12    0    2 1    0.886339    37.712873    38.617910
  12    0    4 1    0.823524    31.935710    33.134665
  12    0    6 1    0.743192    23.265186    23.233941
  12    0    8 1    0.662138    39.984831    40.056378
  12    0   10 1    0.588677     9.314950     9.291065
  12    0   12 1    0.525237    43.424972    43.977353
  12    0   14 1    0.471487     2.443278     2.403448
  12    0   16 1    0.426154    39.239733    39.318998
  12    0   18 1    0.387820     0.260186     0.257574
  12    1    1 1    0.901343     1.231150     1.246388
  12    1    3 1    0.855831     0.323953     0.336310
  12    1    5 1    0.782282     2.083319     2.140475
  12    1    7 1    0.700610     0.112519     0.109834
  12    1    9 1    0.623195     1.651427     1.684573
  12    1   11 1    0.554971     0.204625     0.202135
  12    1   13 1    0.496708     0.818648     0.807638
  12    1   15 1    0.447483     0.357642     0.361434
  12    1   17 1    0.405916     0.399719     0.397867
  12    1   19 1    0.370658     0.359664     0.358653
  12    2    0 1    0.898313     1.086958     1.102323
  12    2    2 1    0.874904     2.160146     2.151337
  12    2    4 1    0.814327     2.579242     2.678439
  12    2    6 1    0.736411     1.457776     1.427399
  12    2    8 1    0.657329     3.729425     3.752524
  12    2   10 1    0.585290     0.589346     0.586361
  12    2   12 1    0.522827     5.133064     5.181379
  12    2   14 1    0.469742     0.095406     0.094136
  12    2   16 1    0.424864     5.851628     5.840593
  12    2   18 1    0.386847     0.001018     0.001010
  12    3    1 1    0.877776     0.242546     0.242864
  12    3    3 1    0.835579     1.407589     1.448136
  12    3    5 1    0.766725     0.009951     0.009958
  12    3    7 1    0.689368     2.041204     1.995365
  12    3    9 1    0.615244     0.039765     0.040664
  12    3   11 1    0.549333     1.361717     1.357700
  12    3   13 1    0.492653     0.001050     0.001030
  12    3   15 1    0.444512     0.587518     0.594032
  12    3   17 1    0.403694     0.065740     0.065177
  12    3   19 1    0.368964     0.244418     0.244494
  12    4    0 1    0.863969   304.439143   309.093683
  12    4    2 1    0.843084    73.113283    74.872291
  12    4    4 1    0.788483   535.456186   546.545430
  12    4    6 1    0.717133    44.768636    43.407427
  12    4    8 1    0.643509   379.490413   387.055913
  12    4   10 1    0.575470    18.844358    18.893362
  12    4   12 1    0.515792   238.890805   238.471480
  12    4   14 1    0.464620     7.150117     7.140715
  12    4   16 1    0.421063   145.927506   145.073153
  12    4   18 1    0.383971     3.504839     3.494788
  12    5    1 1    0.835703     0.723875     0.744630
  12    5    3 1    0.799044     4.609356     4.675579
  12    5    5 1    0.738207     0.069290     0.068195
  12    5    7 1    0.668419     7.267920     7.197112
  12    5    9 1    0.600213     0.293111     0.297453
  12    5   11 1    0.538555     5.594836     5.573937
  12    5   13 1    0.484834     0.048974     0.047753
  12    5   15 1    0.438743     2.905727     2.907219
  12    5   17 1    0.399358     0.028112     0.027675
  12    5   19 1    0.365645     1.318532     1.331567
  12    6    0 1    0.814558     0.175650     0.182373
  12    6    2 1    0.796985     3.722062     3.758154
  12    6    4 1    0.750388     0.826235     0.839025
  12    6    6 1    0.688114     1.873554     1.838341
  12    6    8 1    0.622294     2.502998     2.559989
  12    6   10 1    0.560147     0.426651     0.423636
  12    6   12 1    0.504673     4.528316     4.502772
  12    6   14 1    0.456443     0.014430     0.014536
  12    6   16 1    0.414948     5.400595     5.409272
  12    6   18 1    0.379317     0.030348     0.030222
  12    7    1 1    0.782589     0.139173     0.142922
  12    7    3 1    0.752243     0.280102     0.284459
  12    7    5 1    0.700830     0.024590     0.024003
  12    7    7 1    0.640293     0.504704     0.516009
  12    7    9 1    0.579600     0.015009     0.014996
  12    7   11 1    0.523515     0.760699     0.768196
  12    7   13 1    0.473773     0.098660     0.096443
  12    7   15 1    0.430496     0.801086     0.801877
  12    7   17 1    0.393109     0.102131     0.101168
  12    7   19 1    0.360830     0.588456     0.600360
  12    8    0 1    0.757751    23.291669    23.611595
  12    8    2 1    0.743543    52.280984    52.267453
  12    8    4 1    0.705278    53.018397    51.967128
  12    8    6 1    0.652832    31.527545    31.615101
  12    8    8 1    0.595834    65.655225    66.677964
  12    8   10 1    0.540616    11.920357    11.841254
  12    8   12 1    0.490248    70.738039    69.260761
  12    8   14 1    0.445688     2.722737     2.756882
  12    8   16 1    0.406818    63.672640    63.375259
  12    8   18 1    0.373076     0.146221     0.146428
  12    9    1 1    0.725336     2.600833     2.499536
  12    9    3 1    0.700977     0.273827     0.267293
  12    9    5 1    0.658819     5.801743     5.831370
  12    9    7 1    0.607781     0.003201     0.003223
  12    9    9 1    0.555154     5.832577     5.761443
  12    9   11 1    0.505291     0.000040     0.000040
  12    9   13 1    0.460139     3.776832     3.825771
  12    9   15 1    0.420190     0.052407     0.052096
  12    9   17 1    0.385215     2.164757     2.155400
  12   10    0 1    0.699622     1.079478     1.054124
  12   10    2 1    0.688392     0.192301     0.188504
  12   10    4 1    0.657693     2.068486     2.080853
  12   10    6 1    0.614550     0.233437     0.238220
  12   10    8 1    0.566303     2.160079     2.150341
  12   10   10 1    0.518269     0.129006     0.129749
  12   10   12 1    0.473400     2.774039     2.714759
  12   10   14 1    0.432916     0.002444     0.002433
  12   10   16 1    0.397035     3.491238     3.445174
  12   10   18 1    0.365488     0.061107     0.061734
  12   11    1 1    0.668802     0.051494     0.050998
  12   11    3 1    0.649563     0.108014     0.108430
  12   11    5 1    0.615592     0.019168     0.019622
  12   11    7 1    0.573348     0.098604     0.098630
  12   11    9 1    0.528545     0.027597     0.028128
  12   11   11 1    0.484980     0.031865     0.031075
  12   11   13 1    0.444643     0.073404     0.074237
  12   11   15 1    0.408291     0.001680     0.001669
  12   11   17 1    0.375985     0.112041     0.112185
  12   12    0 1    0.643965   109.379960   111.523586
  12   12    2 1    0.635176    36.120815    36.873475
  12   12    4 1    0.610821   192.938732   194.821854
  12   12    6 1    0.575796    23.715048    23.784004
  12   12    8 1    0.535548   137.736519   138.760946
  12   12   10 1    0.494384    11.532298    11.336875
  12   12   12 1    0.454989    87.542872    88.020021
  12   12   14 1    0.418702     5.297611     5.278140
  12   12   16 1    0.385985    54.102347    53.780052
  13    0    1 1    0.835703     1.755664     1.806003
  13    0    3 1    0.799044     0.022057     0.022373
  13    0    5 1    0.738207     4.921485     4.843733
  13    0    7 1    0.668419     0.209916     0.207871
  13    0    9 1    0.600213     5.234914     5.312455
  13    0   11 1    0.538555     0.132544     0.132049
  13    0   13 1    0.484834     3.369457     3.285504
  13    0   15 1    0.438743     0.001518     0.001519
  13    0   17 1    0.399358     1.835894     1.807337
  13    0   19 1    0.365645     0.033361     0.033691
  13    1    0 1    0.838173     1.274809     1.307875
  13    1    2 1    0.819063     0.387730     0.401468
  13    1    4 1    0.768728     1.689744     1.696837
  13    1    6 1    0.702174     0.008584     0.008385
  13    1    8 1    0.632635     0.692483     0.703238
  13    1   10 1    0.567654     0.072015     0.071740
  13    1   12 1    0.510141     0.592310     0.596568
  13    1   14 1    0.460477     0.011082     0.011226
  13    1   16 1    0.417972     1.140913     1.138811
  13    1   18 1    0.381622     0.100922     0.100518
  13    2    1 1    0.826098     0.819708     0.850932
  13    2    3 1    0.790636     0.462073     0.470420
  13    2    5 1    0.731561     1.453242     1.401946
  13    2    7 1    0.663473     0.308864     0.308670
  13    2    9 1    0.596625     2.201963     2.238848
  13    2   11 1    0.535958     0.297587     0.299312
  13    2   13 1    0.482937     2.595707     2.522564
  13    2   15 1    0.437335     0.385004     0.384593
  13    2   17 1    0.398296     2.408703     2.374114
  13    2   19 1    0.364829     0.480346     0.486033
  13    3    0 1    0.819122     0.537059     0.556085
  13    3    2 1    0.801257     2.373800     2.425437
  13    3    4 1    0.753951     0.189461     0.192247
  13    3    6 1    0.690858     0.317451     0.309711
  13    3    8 1    0.624321     0.663308     0.675077
  13    3   10 1    0.561625     0.302915     0.301198
  13    3   12 1    0.505752     3.160717     3.152650
  13    3   14 1    0.457241     1.355118     1.367030
  13    3   16 1    0.415547     4.452653     4.460651
  13    3   18 1    0.379774     1.672367     1.664914
  13    4    1 1    0.799153     0.834326     0.846587
  13    4    3 1    0.766918     8.514152     8.522016
  13    4    5 1    0.712651     0.604273     0.585815
  13    4    7 1    0.649270    14.688704    14.757000
  13    4    9 1    0.586233     1.394025     1.386269
  13    4   11 1    0.528387    11.750348    11.974176
  13    4   13 1    0.477376     0.431104     0.417127
  13    4   15 1    0.433193     6.190602     6.161928
  13    4   17 1    0.395159     0.000009     0.000009
  13    4   19 1    0.362413     2.733851     2.776767
  13    5    0 1    0.784617     1.234933     1.264122
  13    5    2 1    0.768874     5.420509     5.445137
  13    5    4 1    0.726785     0.589085     0.565816
  13    5    6 1    0.669777     0.946075     0.938070
  13    5    8 1    0.608633     0.771450     0.776618
  13    5   10 1    0.550122     0.306142     0.304928
  13    5   12 1    0.497303     4.422780     4.365458
  13    5   14 1    0.450969     1.902060     1.912846
  13    5   16 1    0.410823     6.170992     6.123923
  13    5   18 1    0.376158     2.385872     2.388341
  13    6    1 1    0.759568     0.957828     0.969187
  13    6    3 1    0.731729     0.303636     0.293039
  13    6    5 1    0.684152     1.863865     1.856058
  13    6    7 1    0.627499     0.226375     0.230133
  13    6    9 1    0.570059     2.026167     2.023789
  13    6   11 1    0.516452     0.520411     0.520472
  13    6   13 1    0.468520     1.621754     1.601913
  13    6   15 1    0.426543     0.924343     0.927412
  13    6   17 1    0.390092     1.261761     1.246285
  13    6   19 1    0.358492     1.017083     1.059673
  13    7    0 1    0.740168     0.133338     0.131960
  13    7    2 1    0.726908     0.016298     0.015654
  13    7    4 1    0.691034     0.200506     0.195607
  13    7    6 1    0.641486     0.001431     0.001461
  13    7    8 1    0.587171     0.173610     0.172697
  13    7   10 1    0.534120     0.003096     0.003136
  13    7   12 1    0.485388     0.401874     0.392046
  13    7   14 1    0.442027     0.041711     0.041934
  13    7   16 1    0.404028     0.997410     0.989716
  13    7   18 1    0.370921     0.309632     0.308825
  13    8    1 1    0.712883     3.302702     3.201088
  13    8    3 1    0.689718     0.132874     0.129797
  13    8    5 1    0.649446     8.499845     8.535227
  13    8    7 1    0.600398     0.164838     0.167237
  13    8    9 1    0.549510     9.009553     8.981273
  13    8   11 1    0.501025     0.109676     0.108347
  13    8   13 1    0.456910     5.971855     6.020672
  13    8   15 1    0.417727     0.000481     0.000481
  13    8   17 1    0.383314     3.401779     3.392287
  13    9    0 1    0.691175     2.918068     2.846731
  13    9    2 1    0.680342     1.816379     1.820797
  13    9    4 1    0.650662     3.732251     3.739330
  13    9    6 1    0.608801     0.274489     0.276347
  13    9    8 1    0.561795     1.134076     1.127821
  13    9   10 1    0.514807     0.032098     0.031992
  13    9   12 1    0.470757     0.442497     0.435960
  13    9   14 1    0.430892     0.047706     0.047688
  13    9   16 1    0.395472     0.641914     0.634305
  13    9   18 1    0.364268     0.022694     0.022990
  13   10    1 1    0.663848     0.783291     0.782161
  13   10    3 1    0.645021     0.779197     0.793306
  13   10    5 1    0.611723     1.061402     1.074254
  13   10    7 1    0.570217     0.485909     0.485396
  13   10    9 1    0.526089     2.048461     2.078542
  13   10   11 1    0.483081     0.151615     0.147390
  13   10   13 1    0.443179     3.090209     3.114280
  13   10   15 1    0.407156     0.055284     0.055006
  13   10   17 1    0.375098     3.093552     3.100338
  13   11    0 1    0.641740     0.561614     0.573369
  13   11    2 1    0.633041     1.166528     1.185385
  13   11    4 1    0.608922     0.448187     0.451250
  13   11    6 1    0.574204     0.205311     0.205532
  13   11    8 1    0.534267     0.043935     0.044479
  13   11   10 1    0.493376     0.122430     0.120215
  13   11   12 1    0.454203     1.025197     1.030199
  13   11   14 1    0.418089     0.799536     0.797824
  13   11   16 1    0.385505     2.013705     2.003835
  13   12    1 1    0.615742     0.893866     0.915445
  13   12    3 1    0.600630     6.572514     6.666017
  13   12    5 1    0.573469     0.195706     0.195774
  13   12    7 1    0.538856    11.005719    10.956332
  13   12    9 1    0.501159     0.687959     0.679694
  13   12   11 1    0.463564     9.058082     9.092811
  13   12   13 1    0.427965     0.223321     0.224765
  13   12   15 1    0.395265     5.036591     4.978140
  13   12   17 1    0.365739     0.000186     0.000187
  13   13    0 1    0.594429     1.535372     1.554307
  13   13    2 1    0.587495     4.772094     4.748991
  13   13    4 1    0.568064     1.230101     1.225911
  13   13    6 1    0.539566     1.135909     1.129309
  13   13    8 1    0.506029     0.052370     0.052280
  13   13   10 1    0.470880     0.054408     0.053592
  13   13   12 1    0.436468     1.616525     1.613070
  13   13   14 1    0.404134     0.984779     0.977433
  13   13   16 1    0.374483     2.751844     2.758368
  14    0    0 1    0.780603     0.227319     0.233990
  14    0    2 1    0.765096     0.466836     0.467007
  14    0    4 1    0.723592     0.338944     0.326274
  14    0    6 1    0.667275     0.195174     0.193408
  14    0    8 1    0.606754     0.255203     0.257159
  14    0   10 1    0.548733     0.090003     0.089782
  14    0   12 1    0.496277     0.433094     0.427047
  14    0   14 1    0.450203     0.140743     0.141650
  14    0   16 1    0.410243     0.833514     0.826486
  14    0   18 1    0.375713     0.243413     0.243811
  14    1    1 1    0.774684     0.000040     0.000041
  14    1    3 1    0.745214     0.027240     0.027372
  14    1    5 1    0.695136     0.109804     0.107457
  14    1    7 1    0.635942     0.173359     0.177264
  14    1    9 1    0.576367     0.704537     0.706807
  14    1   11 1    0.521128     0.413978     0.417806
  14    1   13 1    0.472003     1.388743     1.364377
  14    1   15 1    0.429166     0.364396     0.366335
  14    1   17 1    0.392095     1.309064     1.295758
  14    1   19 1    0.360045     0.115091     0.117986
  14    2    0 1    0.772758    13.984026    14.195116
  14    2    2 1    0.757705   107.589648   109.069832
  14    2    4 1    0.717330    26.104172    25.311559
  14    2    6 1    0.662355    94.058925    94.197201
  14    2    8 1    0.603047    21.652993    21.903707
  14    2   10 1    0.545987    73.020202    72.823713
  14    2   12 1    0.494243    17.027105    16.735233
  14    2   14 1    0.448683    52.196648    52.639228
  14    2   16 1    0.409092    13.820289    13.706101
  14    2   18 1    0.374828    35.921635    36.004836
  14    3    1 1    0.759568     0.034550     0.034959
  14    3    3 1    0.731729     0.155233     0.149815
  14    3    5 1    0.684152     0.000002     0.000002
  14    3    7 1    0.627499     0.059504     0.060492
  14    3    9 1    0.570059     0.006904     0.006896
  14    3   11 1    0.516452     0.032787     0.032791
  14    3   13 1    0.468520     0.061998     0.061240
  14    3   15 1    0.426543     0.258036     0.258893
  14    3   17 1    0.390092     0.073149     0.072252
  14    3   19 1    0.358492     0.331613     0.345499
  14    4    0 1    0.750569     1.012511     1.028282
  14    4    2 1    0.736753     1.886381     1.848946
  14    4    4 1    0.699476     0.735010     0.717815
  14    4    6 1    0.648222     0.288700     0.291051
  14    4    8 1    0.592323     0.096732     0.097433
  14    4   10 1    0.537990     0.134120     0.133845
  14    4   12 1    0.488287     1.515067     1.479571
  14    4   14 1    0.444213     0.677381     0.684432
  14    4   16 1    0.405695     2.647926     2.635206
  14    4   18 1    0.372210     0.812526     0.812401
  14    5    1 1    0.731812     0.157123     0.151671
  14    5    3 1    0.706817     0.000850     0.000833
  14    5    5 1    0.663660     0.535448     0.534898
  14    5    7 1    0.611576     0.000567     0.000573
  14    5    9 1    0.558041     0.380499     0.376889
  14    5   11 1    0.507465     0.222215     0.222819
  14    5   13 1    0.461779     0.113147     0.114391
  14    5   15 1    0.421437     0.671236     0.667458
  14    5   17 1    0.386175     0.048367     0.048057
  14    6    0 1    0.717487    13.149272    12.750303
  14    6    2 1    0.705391   104.420939   102.357108
  14    6    4 1    0.672469    24.386398    24.340843
  14    6    6 1    0.626553    91.367253    92.887069
  14    6    8 1    0.575653    20.614714    20.672074
  14    6   10 1    0.525407    73.020439    73.977247
  14    6   12 1    0.478821    17.539843    16.940194
  14    6   14 1    0.437050    55.171867    55.094742
  14    6   16 1    0.400217    15.414041    15.167010
  14    6   18 1    0.367966    39.641454    39.799826
  14    7    1 1    0.695351     0.073084     0.071528
  14    7    3 1    0.673803     0.294516     0.294956
  14    7    5 1    0.636107     0.010645     0.010888
  14    7    7 1    0.589812     0.605458     0.605824
  14    7    9 1    0.541359     0.279958     0.278111
  14    7   11 1    0.494823     0.812552     0.799338
  14    7   13 1    0.452192     0.610646     0.613598
  14    7   15 1    0.414112     0.631558     0.631925
  14    7   17 1    0.380516     0.553453     0.550913
  14    8    0 1    0.677753     0.608311     0.610981
  14    8    2 1    0.667529     0.334231     0.331112
  14    8    4 1    0.639427     0.976487     0.999411
  14    8    6 1    0.599569     0.099292     0.100853
  14    8    8 1    0.554516     0.788282     0.778861
  14    8   10 1    0.509188     0.039682     0.039953
  14    8   12 1    0.466449     1.138461     1.128631
  14    8   14 1    0.427581     0.130653     0.131439
  14    8   16 1    0.392908     1.868062     1.850383
  14    8   18 1    0.362261     0.325144     0.330321
  14    9    1 1    0.654261     0.360151     0.361921
  14    9    3 1    0.636217     0.400874     0.410111
  14    9    5 1    0.604197     0.543879     0.549631
  14    9    7 1    0.564107     0.175586     0.174832
  14    9    9 1    0.521280     1.448067     1.461475
  14    9   11 1    0.479349     0.002206     0.002130
  14    9   13 1    0.440292     2.545174     2.552043
  14    9   15 1    0.404914     0.014220     0.014137
  14    9   17 1    0.373343     2.582254     2.586781
  14   10    0 1    0.635203    11.697241    11.941734
  14   10    2 1    0.626763    98.100435    99.732816
  14   10    4 1    0.603329    21.955821    22.204777
  14   10    6 1    0.569507    86.118197    85.970899
  14   10    8 1    0.530477    17.763406    18.132345
  14   10   10 1    0.490386    65.495175    64.139606
  14   10   12 1    0.451867    12.623813    12.686935
  14   10   14 1    0.416265    44.573074    44.634539
  14   10   16 1    0.384073     9.057001     9.030546
  14   11    1 1    0.611869     0.078609     0.079592
  14   11    3 1    0.597034     0.162478     0.165260
  14   11    5 1    0.570336     0.024116     0.024092
  14   11    7 1    0.536254     0.086029     0.086424
  14   11    9 1    0.499064     0.042352     0.041817
  14   11   11 1    0.461905     0.001106     0.001117
  14   11   13 1    0.426659     0.129072     0.129549
  14   11   15 1    0.394235     0.120700     0.119465
  14   11   17 1    0.364922     0.198195     0.200498
  14   12    0 1    0.592678     0.509716     0.513831
  14   12    2 1    0.585805     3.380379     3.362086
  14   12    4 1    0.566536     0.278271     0.277028
  14   12    6 1    0.538256     1.092530     1.089358
  14   12    8 1    0.504947     0.232449     0.231314
  14   12   10 1    0.470008     0.014981     0.014777
  14   12   12 1    0.435774     1.666582     1.661424
  14   12   14 1    0.403582     0.190289     0.188600
  14   12   16 1    0.374044     2.659959     2.666018
  14   13    1 1    0.570455     1.213421     1.212344
  14   13    3 1    0.558376     0.161272     0.159812
  14   13    5 1    0.536353     2.636774     2.647841
  14   13    7 1    0.507717     0.064046     0.064268
  14   13    9 1    0.475817     2.257969     2.193381
  14   13   11 1    0.443290     0.408354     0.411648
  14   13   13 1    0.411858     1.123911     1.118149
  14   13   15 1    0.382470     1.022327     1.018988
  14   14    0 1    0.551970     5.394163     5.353295
  14   14    2 1    0.546405    45.528305    45.417911
  14   14    4 1    0.530668     9.686593     9.887504
  14   14    6 1    0.507215    39.109479    39.185727
  14   14    8 1    0.479056     7.796279     7.529316
  14   14   10 1    0.448915    31.229562    31.483061
  14   14   12 1    0.418804     6.678623     6.652485
  14   14   14 1    0.389991    24.374426    24.075237
  14   14   16 1    0.363147     6.127073     6.217800
  15    0    1 1    0.725336     0.001815     0.001744
  15    0    3 1    0.700977     0.049668     0.048483
  15    0    5 1    0.658819     0.012138     0.012200
  15    0    7 1    0.607781     0.106934     0.107659
  15    0    9 1    0.555154     0.031327     0.030945
  15    0   11 1    0.505291     0.110921     0.110487
  15    0   13 1    0.460139     0.034566     0.035014
  15    0   15 1    0.420190     0.073357     0.072921
  15    0   17 1    0.385215     0.024834     0.024727
  15    1    0 1    0.726949     0.159052     0.152765
  15    1    2 1    0.714376     0.029781     0.028847
  15    1    4 1    0.680241     0.056957     0.057101
  15    1    6 1    0.632824     0.398072     0.404376
  15    1    8 1    0.580506     0.277930     0.277359
  15    1   10 1    0.529089     1.530394     1.560903
  15    1   12 1    0.481603     1.620810     1.570373
  15    1   14 1    0.439163     2.656072     2.658896
  15    1   16 1    0.401837     2.769812     2.731206
  15    1   18 1    0.369224     2.841640     2.839933
  15    2    1 1    0.719029     0.388052     0.376099
  15    2    3 1    0.695279     0.601692     0.588865
  15    2    5 1    0.654082     0.155767     0.156492
  15    2    7 1    0.604056     0.541588     0.547386
  15    2    9 1    0.552310     0.050983     0.050557
  15    2   11 1    0.503144     0.257211     0.254818
  15    2   13 1    0.458516     0.026761     0.027060
  15    2   15 1    0.418953     0.043343     0.043159
  15    2   17 1    0.384261     0.027201     0.027118
  15    3    0 1    0.714415     0.514046     0.497929
  15    3    2 1    0.702470     0.004778     0.004669
  15    3    4 1    0.669937     0.810274     0.803639
  15    3    6 1    0.624503     0.017564     0.017871
  15    3    8 1    0.574063     0.342653     0.342968
  15    3   10 1    0.524197     0.078298     0.079136
  15    3   12 1    0.477905     0.018007     0.017407
  15    3   14 1    0.436353     0.267294     0.266681
  15    3   16 1    0.399682     0.124084     0.122120
  15    3   18 1    0.367550     0.611416     0.614682
  15    4    1 1    0.701051     0.079944     0.078037
  15    4    3 1    0.678985     0.301331     0.302419
  15    4    5 1    0.640461     1.020279     1.042922
  15    4    7 1    0.593278     1.193474     1.204798
  15    4    9 1    0.544036     1.777552     1.769364
  15    4   11 1    0.496865     1.510556     1.490474
  15    4   13 1    0.453748     1.607534     1.615093
  15    4   15 1    0.415307     1.188362     1.190474
  15    4   17 1    0.381442     0.977813     0.973768
  15    5    0 1    0.691175     0.202740     0.197783
  15    5    2 1    0.680342     0.073366     0.073545
  15    5    4 1    0.650662     0.254029     0.254511
  15    5    6 1    0.608801     0.017584     0.017703
  15    5    8 1    0.561795     0.026465     0.026319
  15    5   10 1    0.514807     0.011543     0.011505
  15    5   12 1    0.470757     0.077627     0.076480
  15    5   14 1    0.430892     0.168552     0.168489
  15    5   16 1    0.395472     0.501289     0.495347
  15    5   18 1    0.364268     0.492792     0.499232
  15    6    1 1    0.673869     0.250813     0.251224
  15    6    3 1    0.654202     0.586353     0.589185
  15    6    5 1    0.619536     0.028720     0.029578
  15    6    7 1    0.576530     0.737842     0.740236
  15    6    9 1    0.531035     0.010526     0.010743
  15    6   11 1    0.486902     0.589875     0.575671
  15    6   13 1    0.446123     0.058064     0.058785
  15    6   15 1    0.409436     0.305535     0.302923
  15    6   17 1    0.376878     0.056295     0.056284
  15    7    0 1    0.660211     0.431655     0.433335
  15    7    2 1    0.650750     0.372235     0.372911
  15    7    4 1    0.624633     0.315259     0.320727
  15    7    6 1    0.587322     1.242781     1.236430
  15    7    8 1    0.544785     0.090847     0.090499
  15    7   10 1    0.501623     3.122211     3.086003
  15    7   12 1    0.460612     1.326282     1.343375
  15    7   14 1    0.423072     4.710533     4.689878
  15    7   16 1    0.389400     2.638941     2.606963
  15    7   18 1    0.359506     4.781897     4.924760
  15    8    1 1    0.640630     0.016659     0.017025
  15    8    3 1    0.623661     0.003538     0.003605
  15    8    5 1    0.593412     0.079253     0.080030
  15    8    7 1    0.555300     0.034174     0.033758
  15    8    9 1    0.514306     0.121827     0.121424
  15    8   11 1    0.473910     0.052798     0.051590
  15    8   13 1    0.436065     0.134348     0.133986
  15    8   15 1    0.401620     0.045885     0.045222
  15    8   17 1    0.370756     0.115422     0.115104
  15    9    0 1    0.624738     0.332682     0.338416
  15    9    2 1    0.616703     0.383329     0.393622
  15    9    4 1    0.594339     0.268036     0.271281
  15    9    6 1    0.561928     0.023874     0.023745
  15    9    8 1    0.524336     0.039412     0.039843
  15    9   10 1    0.485523     0.247589     0.241552
  15    9   12 1    0.448053     0.853544     0.861704
  15    9   14 1    0.413278     0.974864     0.973707
  15    9   16 1    0.381723     1.792550     1.785540
  15   10    1 1    0.604338     0.141838     0.143319
  15   10    3 1    0.590031     0.217475     0.217746
  15   10    5 1    0.564222     0.063307     0.063035
  15   10    7 1    0.531163     0.144352     0.147306
  15   10    9 1    0.494953     0.052653     0.051808
  15   10   11 1    0.458639     0.011970     0.012106
  15   10   13 1    0.424081     0.099110     0.098779
  15   10   15 1    0.392198     0.038604     0.038216
  15   10   17 1    0.363305     0.156454     0.158741
  15   11    0 1    0.587517     0.774278     0.770552
  15   11    2 1    0.580819     0.226703     0.226175
  15   11    4 1    0.562023     1.348096     1.340927
  15   11    6 1    0.534381     0.229940     0.232692
  15   11    8 1    0.501744     0.837275     0.827675
  15   11   10 1    0.467421     0.282066     0.278989
  15   11   12 1    0.433710     0.287848     0.286482
  15   11   14 1    0.401941     0.431141     0.425245
  15   11   16 1    0.372736     0.009755     0.009763
  15   12    1 1    0.567372     0.004959     0.004939
  15   12    3 1    0.555483     0.590584     0.583402
  15   12    5 1    0.533788     0.314129     0.318558
  15   12    7 1    0.505539     1.495424     1.490664
  15   12    9 1    0.474024     0.782648     0.764464
  15   12   11 1    0.441839     1.794817     1.803817
  15   12   13 1    0.410693     0.825650     0.819165
  15   12   15 1    0.381537     1.493725     1.487654
  15   13    0 1    0.550567     0.047074     0.046853
  15   13    2 1    0.545044     0.080841     0.080554
  15   13    4 1    0.529421     0.036449     0.037188
  15   13    6 1    0.506126     0.017304     0.017279
  15   13    8 1    0.478138     0.008410     0.008127
  15   13   10 1    0.448159     0.011217     0.011322
  15   13   12 1    0.418190     0.185608     0.185163
  15   13   14 1    0.389495     0.139703     0.138002
  15   13   16 1    0.362747     0.549805     0.558201
  15   14    1 1    0.531355     0.017467     0.017820
  15   14    3 1    0.521552     0.176360     0.177994
  15   14    5 1    0.503471     0.033919     0.033627
  15   14    7 1    0.479561     0.366083     0.353604
  15   14    9 1    0.452410     0.197673     0.198611
  15   14   11 1    0.424179     0.443145     0.441726
  15   14   13 1    0.396396     0.340789     0.336455
  15   14   15 1    0.369992     0.361002     0.360107
  15   15    0 1    0.515172     0.498410     0.496934
  15   15    2 1    0.510638     0.100376     0.101034
  15   15    4 1    0.497724     0.538821     0.531942
  15   15    6 1    0.478220     0.486998     0.470569
  15   15    8 1    0.454403     0.011452     0.011509
  15   15   10 1    0.428439     1.449278     1.458681
  15   15   12 1    0.402032     0.289878     0.285983
  15   15   14 1    0.376340     2.412764     2.414570
  16    0    0 1    0.683028   119.573699   119.399626
  16    0    2 1    0.672567    35.173867    35.117545
  16    0    4 1    0.643851   211.150582   215.308799
  16    0    6 1    0.603211    22.796756    23.057517
  16    0    8 1    0.557394   151.039294   149.472597
  16    0   10 1    0.511414    10.755727    10.806384
  16    0   12 1    0.468158    95.967832    94.826592
  16    0   14 1    0.428896     4.711931     4.739669
  16    0   16 1    0.393928    59.004326    58.422005
  16    0   18 1    0.363060     2.510520     2.547948
  16    1    1 1    0.679052     0.495377     0.497140
  16    1    3 1    0.658941     2.473999     2.486375
  16    1    5 1    0.623557     0.002850     0.002904
  16    1    7 1    0.579766     3.712184     3.708016
  16    1    9 1    0.533561     0.061618     0.062534
  16    1   11 1    0.488846     2.788494     2.724883
  16    1   13 1    0.447617     0.000926     0.000935
  16    1   15 1    0.410590     1.401241     1.390008
  16    1   17 1    0.377778     0.051912     0.051812
  16    2    0 1    0.677753     0.810327     0.813885
  16    2    2 1    0.667529     4.520025     4.477838
  16    2    4 1    0.639427     2.165113     2.215940
  16    2    6 1    0.599569     2.840685     2.885347
  16    2    8 1    0.554516     3.649376     3.605758
  16    2   10 1    0.509188     1.101018     1.108532
  16    2   12 1    0.466449     5.216536     5.171497
  16    2   14 1    0.427581     0.228964     0.230342
  16    2   16 1    0.392908     5.768419     5.713828
  16    2   18 1    0.362261     0.007802     0.007926
  16    3    1 1    0.668802     0.558120     0.552748
  16    3    3 1    0.649563     0.397036     0.398567
  16    3    5 1    0.615592     0.566532     0.579953
  16    3    7 1    0.573348     0.392093     0.392194
  16    3    9 1    0.528545     0.292719     0.298359
  16    3   11 1    0.484980     0.541164     0.527759
  16    3   13 1    0.444643     0.077988     0.078874
  16    3   15 1    0.408291     0.618214     0.613914
  16    3   17 1    0.375985     0.020691     0.020718
[truncated: 2,416,060 more chars]
