# Supplementary material for: Average and Local Structure of La1–xSrxFe1–yMnyO3−δ Chemical Looping Oxygen Carrier Materials
Source: Chem Mater. 2025 May 2;37(9):3471–82. doi: 10.1021/acs.chemmater.5c00388 (PMC12079801; doi:10.1021/acs.chemmater.5c00388)
Supplement: Supplementary file 2 — cm5c00388_si_002.zip [file cm5c00388_si_002.zip › 9c_pol126530_SrFeO2.75_pdcif.cif]

#######	Begin powder crystal structure	#######
data_SrFeO2.75_0
_pd_block_id	SrFeO2.75_0
# The diffractogram block id loop is at the end of the datablock.
_diffrn_measurement_device_type	POLARIS_Diffractometer_at_ISIS
_pd_phase_name SrFeO2.75
_cell_length_a  10.9419(4)
_cell_length_b  7.71936(9)
_cell_length_c  5.47001(19)
_cell_angle_alpha 90
_cell_angle_beta  90
_cell_angle_gamma 90
_cell_volume 462.02(2)
_exptl_crystal_density_diffrn	5.3901(3)
_space_group_name_H-M_alt Cmmm
loop_
	_space_group_symop_id
	_space_group_symop_operation_xyz
	  1 'x, y, z '
	  2 '-x, -y, z '
	  3 '-x, y, -z '
	  4 '-x, y, z '
	  5 'x, -y, -z '
	  6 'x, -y, z '
	  7 'x, y, -z '
	  8 '-x, -y, -z '
	  9 'x+1/2, y+1/2, z '
	 10 '-x+1/2, -y+1/2, z '
	 11 '-x+1/2, y+1/2, -z '
	 12 '-x+1/2, y+1/2, z '
	 13 'x+1/2, -y+1/2, -z '
	 14 'x+1/2, -y+1/2, z '
	 15 'x+1/2, y+1/2, -z '
	 16 '-x+1/2, -y+1/2, -z '
loop_
	_atom_site_label
	_atom_site_type_symbol
	_atom_site_site_symmetry_multiplicity
	_atom_site_fract_x
	_atom_site_fract_y
	_atom_site_fract_z
	_atom_site_occupancy
	_atom_site_B_iso_or_equiv
Sr1 Sr+2   2 0.5 0 0.5 1 0
Sr2 Sr+2   2 0 0 0.5 1 0
Sr3 Sr+2   4 0.2559(2) 0 0 1 0
Fe1 Fe+3   4 0.5 0.24924(17) 0 1 0
Fe2 Fe+3   4 0.25 0.25 0.5 1 0
O1 O-2   2 0.5 0 0 1 0
O2 O-2   4 0.2611(3) 0 0.5 1 0
O3 O-2  16 0.37619(19) 0.26474(13) 0.2424(4) 1 0
loop_
	_atom_site_aniso_label
	_atom_site_aniso_U_11
	_atom_site_aniso_U_22
	_atom_site_aniso_U_33
	_atom_site_aniso_U_12
	_atom_site_aniso_U_13
	_atom_site_aniso_U_23
Sr1 0.016(2) 0.025(2) 0.0035(19) 0 0 0
Sr2 0.017(2) 0.0014(14) 0.019(3) 0 0 0
Sr3 0.0070(12) 0.0041(10) 0.0007(7) 0 0 0
Fe1 0.0027(7) 0.0070(5) 0.0026(7) 0 0 0
Fe2 0.0172(8) 0.0010(4) 0.0011(6) 0.0010(4) 0 0
O1 0.026(4) 0.0010(15) 0.036(4) 0 0 0
O2 0.0106(16) 0.0036(9) 0.022(2) 0 0 0
O3 0.0050(6) 0.0210(5) 0.0127(8) 0.0062(5) -0.0004(3) -0.0029(7)
loop_
	_geom_bond_atom_site_label_1
	_geom_bond_atom_site_label_2
	_geom_bond_distance
	_geom_bond_site_symmetry_1
	_geom_bond_site_symmetry_2
	Sr1       O2        2.614(3) 1_555   2_655
	Sr1       O2        2.614(3) 1_555   1_555
	Sr1       O1        2.73500(10) 1_555   1_555
	Sr1       O1        2.73500(10) 1_555   1_556
	Sr1       O3        2.8280(16) 1_555   8_656
	Sr1       O3        2.8280(16) 1_555   1_555
	Sr1       O3        2.8280(16) 1_555   7_556
	Sr1       O3        2.8280(16) 1_555   4_655
	Sr1       O3        2.8280(16) 1_555   5_556
	Sr1       O3        2.8280(16) 1_555   2_655
	Sr1       O3        2.8280(16) 1_555   3_656
	Sr1       O3        2.8280(16) 1_555   6_555
	Sr2       O3        2.6682(17) 1_555  11_546
	Sr2       O3        2.6682(17) 1_555  12_545
	Sr2       O3        2.6682(17) 1_555  10_555
	Sr2       O3        2.6682(17) 1_555  13_456
	Sr2       O3        2.6682(17) 1_555  14_455
	Sr2       O3        2.6682(17) 1_555  15_446
	Sr2       O3        2.6682(17) 1_555  16_556
	Sr2       O3        2.6682(17) 1_555   9_445
	Sr2       O2        2.857(3) 1_555   1_555
	Sr2       O2        2.857(3) 1_555   2_555
	Sr3       O1        2.671(2) 1_555   1_555
	Sr3       O3        2.673(2) 1_555  16_555
	Sr3       O3        2.673(2) 1_555  10_555
	Sr3       O3        2.673(2) 1_555  12_545
	Sr3       O3        2.673(2) 1_555  11_545
	Sr3       O2        2.73559(16) 1_555   1_554
	Sr3       O2        2.73559(16) 1_555   1_555
	Sr3       O3        2.769(2) 1_555   6_555
	Sr3       O3        2.769(2) 1_555   7_555
	Sr3       O3        2.769(2) 1_555   5_555
	Sr3       O3        2.769(2) 1_555   1_555
	Fe1       O3        1.899(2) 1_555   1_555
	Fe1       O3        1.899(2) 1_555   3_655
	Fe1       O3        1.899(2) 1_555   4_655
	Fe1       O3        1.899(2) 1_555   7_555
	Fe1       O1        1.9240(13) 1_555   1_555
	Fe2       O2        1.9337(3) 1_555  10_555
	Fe2       O2        1.9337(3) 1_555   1_555
	Fe2       O3        1.976(2) 1_555  16_556
	Fe2       O3        1.976(2) 1_555   1_555
	Fe2       O3        1.976(2) 1_555   7_556
	Fe2       O3        1.976(2) 1_555  10_555
	O1        Fe1       1.9240(13) 1_555   1_555
	O1        Fe1       1.9240(13) 1_555   2_655
	O1        Sr3       2.671(2) 1_555   1_555
	O1        Sr3       2.671(2) 1_555   2_655
	O1        Sr1       2.73500(10) 1_555   1_555
	O1        Sr1       2.73500(10) 1_555   1_554
	O1        O3        2.7873(16) 1_555   2_655
	O1        O3        2.7873(16) 1_555   7_555
	O1        O3        2.7873(16) 1_555   1_555
	O1        O3        2.7873(16) 1_555   8_655
	O1        O3        2.7873(16) 1_555   3_655
	O1        O3        2.7873(16) 1_555   6_555
	O1        O3        2.7873(16) 1_555   4_655
	O1        O3        2.7873(16) 1_555   5_555
	O2        Fe2       1.9337(3) 1_555   1_555
	O2        Fe2       1.9337(3) 1_555   5_556
	O2        Sr1       2.614(3) 1_555   1_555
	O2        Sr3       2.7356(3) 1_555   1_556
	O2        Sr3       2.73559(16) 1_555   1_555
	O2        O3        2.746(3) 1_555  10_555
	O2        O3        2.746(3) 1_555  16_556
	O2        O3        2.746(3) 1_555  11_546
	O2        O3        2.746(3) 1_555  12_545
	O2        O3        2.784(2) 1_555   5_556
	O2        O3        2.784(2) 1_555   1_555
	O2        O3        2.784(2) 1_555   6_555
	O2        O3        2.784(2) 1_555   7_556
	O2        Sr2       2.857(3) 1_555   1_555
	O3        Fe1       1.899(2) 1_555   1_555
	O3        Fe2       1.976(2) 1_555   1_555
	O3        O3        2.651(4) 1_555   7_555
	O3        Sr2       2.6682(17) 1_555   9_555
	O3        Sr3       2.673(2) 1_555  10_555
	O3        O3        2.709(4) 1_555   4_655
	O3        O2        2.746(3) 1_555  10_555
	O3        Sr3       2.769(2) 1_555   1_555
	O3        O3        2.771(4) 1_555  10_555
	O3        O2        2.784(2) 1_555   1_555
	O3        O1        2.7873(16) 1_555   1_555
	O3        O3        2.819(4) 1_555   7_556
	O3        Sr1       2.8280(16) 1_555   1_555
	loop_
		_geom_angle_atom_site_label_1
		_geom_angle_atom_site_label_2
		_geom_angle_atom_site_label_3
		_geom_angle
		_geom_angle_site_symmetry_1
		_geom_angle_site_symmetry_2
		_geom_angle_site_symmetry_3
	O2        Sr1       O2         180.000(6)   1_555 1_555   2_655
	O1        Sr1       O2         90.000(3)   1_555 1_555   1_555
	O1        Sr1       O2         90.000(3)   1_555 1_555   2_655
	O1        Sr1       O1         180.000    1_556 1_555   1_555
	O1        Sr1       O2         90.000(3)   1_556 1_555   1_555
	O1        Sr1       O2         90.000(3)   1_556 1_555   2_655
	O3        Sr1       O1         60.11(4)   8_656 1_555   1_556
	O3        Sr1       O1         119.89(4)   8_656 1_555   1_555
	O3        Sr1       O2         118.62(4)   8_656 1_555   1_555
	O3        Sr1       O2         61.38(4)   8_656 1_555   2_655
	O3        Sr1       O3         180.000(11)   1_555 1_555   8_656
	O3        Sr1       O1         119.89(4)   1_555 1_555   1_556
	O3        Sr1       O1         60.11(4)   1_555 1_555   1_555
	O3        Sr1       O2         61.38(4)   1_555 1_555   1_555
	O3        Sr1       O2         118.62(4)   1_555 1_555   2_655
	O3        Sr1       O3         59.78(8)   7_556 1_555   1_555
	O3        Sr1       O3         120.22(8)   7_556 1_555   8_656
	O3        Sr1       O1         60.11(4)   7_556 1_555   1_556
	O3        Sr1       O1         119.89(4)   7_556 1_555   1_555
	O3        Sr1       O2         61.38(4)   7_556 1_555   1_555
	O3        Sr1       O2         118.62(4)   7_556 1_555   2_655
	O3        Sr1       O3         87.46(7)   4_655 1_555   7_556
	O3        Sr1       O3         57.24(8)   4_655 1_555   1_555
	O3        Sr1       O3         122.76(8)   4_655 1_555   8_656
	O3        Sr1       O1         119.89(4)   4_655 1_555   1_556
	O3        Sr1       O1         60.11(4)   4_655 1_555   1_555
	O3        Sr1       O2         118.62(4)   4_655 1_555   1_555
	O3        Sr1       O2         61.38(4)   4_655 1_555   2_655
	O3        Sr1       O3         180.000(11)   5_556 1_555   4_655
	O3        Sr1       O3         92.54(7)   5_556 1_555   7_556
	O3        Sr1       O3         122.76(8)   5_556 1_555   1_555
	O3        Sr1       O3         57.24(8)   5_556 1_555   8_656
	O3        Sr1       O1         60.11(4)   5_556 1_555   1_556
	O3        Sr1       O1         119.89(4)   5_556 1_555   1_555
	O3        Sr1       O2         61.38(4)   5_556 1_555   1_555
	O3        Sr1       O2         118.62(4)   5_556 1_555   2_655
	O3        Sr1       O3         87.46(7)   2_655 1_555   5_556
	O3        Sr1       O3         92.54(7)   2_655 1_555   4_655
	O3        Sr1       O3         180.000(11)   2_655 1_555   7_556
	O3        Sr1       O3         120.22(8)   2_655 1_555   1_555
	O3        Sr1       O3         59.78(8)   2_655 1_555   8_656
	O3        Sr1       O1         119.89(4)   2_655 1_555   1_556
	O3        Sr1       O1         60.11(4)   2_655 1_555   1_555
	O3        Sr1       O2         118.62(4)   2_655 1_555   1_555
	O3        Sr1       O2         61.38(4)   2_655 1_555   2_655
	O3        Sr1       O3         122.76(8)   3_656 1_555   2_655
	O3        Sr1       O3         120.22(8)   3_656 1_555   5_556
	O3        Sr1       O3         59.78(8)   3_656 1_555   4_655
	O3        Sr1       O3         57.24(8)   3_656 1_555   7_556
	O3        Sr1       O3         87.46(7)   3_656 1_555   1_555
	O3        Sr1       O3         92.54(7)   3_656 1_555   8_656
	O3        Sr1       O1         60.11(4)   3_656 1_555   1_556
	O3        Sr1       O1         119.89(4)   3_656 1_555   1_555
	O3        Sr1       O2         118.62(4)   3_656 1_555   1_555
	O3        Sr1       O2         61.38(4)   3_656 1_555   2_655
	O3        Sr1       O3         180.000(11)   6_555 1_555   3_656
	O3        Sr1       O3         57.24(8)   6_555 1_555   2_655
	O3        Sr1       O3         59.78(8)   6_555 1_555   5_556
	O3        Sr1       O3         120.22(8)   6_555 1_555   4_655
	O3        Sr1       O3         122.76(8)   6_555 1_555   7_556
	O3        Sr1       O3         92.54(7)   6_555 1_555   1_555
	O3        Sr1       O3         87.46(7)   6_555 1_555   8_656
	O3        Sr1       O1         119.89(4)   6_555 1_555   1_556
	O3        Sr1       O1         60.11(4)   6_555 1_555   1_555
	O3        Sr1       O2         61.38(4)   6_555 1_555   1_555
	O3        Sr1       O2         118.62(4)   6_555 1_555   2_655
	O3        Sr2       O3         63.76(9)  12_545 1_555  11_546
	O3        Sr2       O3         85.78(7)  10_555 1_555  12_545
	O3        Sr2       O3         118.98(8)  10_555 1_555  11_546
	O3        Sr2       O3         94.22(7)  13_456 1_555  10_555
	O3        Sr2       O3         180.000(5)  13_456 1_555  12_545
	O3        Sr2       O3         116.24(9)  13_456 1_555  11_546
	O3        Sr2       O3         63.76(9)  14_455 1_555  13_456
	O3        Sr2       O3         61.02(8)  14_455 1_555  10_555
	O3        Sr2       O3         116.24(9)  14_455 1_555  12_545
	O3        Sr2       O3         180.000(5)  14_455 1_555  11_546
	O3        Sr2       O3         118.98(8)  15_446 1_555  14_455
	O3        Sr2       O3         85.78(7)  15_446 1_555  13_456
	O3        Sr2       O3         180.000(5)  15_446 1_555  10_555
	O3        Sr2       O3         94.22(7)  15_446 1_555  12_545
	O3        Sr2       O3         61.02(9)  15_446 1_555  11_546
	O3        Sr2       O3         116.24(9)  16_556 1_555  15_446
	O3        Sr2       O3         94.22(7)  16_556 1_555  14_455
	O3        Sr2       O3         61.02(9)  16_556 1_555  13_456
	O3        Sr2       O3         63.76(9)  16_556 1_555  10_555
	O3        Sr2       O3         118.98(8)  16_556 1_555  12_545
	O3        Sr2       O3         85.78(7)  16_556 1_555  11_546
	O3        Sr2       O3         180.000(5)   9_445 1_555  16_556
	O3        Sr2       O3         63.76(9)   9_445 1_555  15_446
	O3        Sr2       O3         85.78(7)   9_445 1_555  14_455
	O3        Sr2       O3         118.98(8)   9_445 1_555  13_456
	O3        Sr2       O3         116.24(9)   9_445 1_555  10_555
	O3        Sr2       O3         61.02(8)   9_445 1_555  12_545
	O3        Sr2       O3         94.22(7)   9_445 1_555  11_546
	O2        Sr2       O3         120.51(4)   1_555 1_555   9_445
	O2        Sr2       O3         59.49(4)   1_555 1_555  16_556
	O2        Sr2       O3         120.51(4)   1_555 1_555  15_446
	O2        Sr2       O3         120.51(4)   1_555 1_555  14_455
	O2        Sr2       O3         120.51(4)   1_555 1_555  13_456
	O2        Sr2       O3         59.49(4)   1_555 1_555  10_555
	O2        Sr2       O3         59.49(4)   1_555 1_555  12_545
	O2        Sr2       O3         59.49(4)   1_555 1_555  11_546
	O2        Sr2       O2         180.000(6)   2_555 1_555   1_555
	O2        Sr2       O3         59.49(4)   2_555 1_555   9_445
	O2        Sr2       O3         120.51(4)   2_555 1_555  16_556
	O2        Sr2       O3         59.49(4)   2_555 1_555  15_446
	O2        Sr2       O3         59.49(4)   2_555 1_555  14_455
	O2        Sr2       O3         59.49(4)   2_555 1_555  13_456
	O2        Sr2       O3         120.51(4)   2_555 1_555  10_555
	O2        Sr2       O3         120.51(4)   2_555 1_555  12_545
	O2        Sr2       O3         120.51(4)   2_555 1_555  11_546
	O3        Sr3       O1         122.73(6)  16_555 1_555   1_555
	O3        Sr3       O3         59.47(9)  10_555 1_555  16_555
	O3        Sr3       O1         122.73(6)  10_555 1_555   1_555
	O3        Sr3       O3         85.60(9)  12_545 1_555  10_555
	O3        Sr3       O3         114.53(12)  12_545 1_555  16_555
	O3        Sr3       O1         122.73(6)  12_545 1_555   1_555
	O3        Sr3       O3         59.47(9)  11_545 1_555  12_545
	O3        Sr3       O3         114.53(12)  11_545 1_555  10_555
	O3        Sr3       O3         85.60(9)  11_545 1_555  16_555
	O3        Sr3       O1         122.73(6)  11_545 1_555   1_555
	O2        Sr3       O3         61.01(6)   1_554 1_555  11_545
	O2        Sr3       O3         120.47(8)   1_554 1_555  12_545
	O2        Sr3       O3         120.47(8)   1_554 1_555  10_555
	O2        Sr3       O3         61.01(6)   1_554 1_555  16_555
	O2        Sr3       O1         88.81(9)   1_554 1_555   1_555
	O2        Sr3       O2         177.62(14)   1_555 1_555   1_554
	O2        Sr3       O3         120.47(8)   1_555 1_555  11_545
	O2        Sr3       O3         61.01(6)   1_555 1_555  12_545
	O2        Sr3       O3         61.01(6)   1_555 1_555  10_555
	O2        Sr3       O3         120.47(8)   1_555 1_555  16_555
	O2        Sr3       O1         88.81(9)   1_555 1_555   1_555
	O3        Sr3       O2         60.75(6)   6_555 1_555   1_555
	O3        Sr3       O2         117.96(7)   6_555 1_555   1_554
	O3        Sr3       O3         89.60(6)   6_555 1_555  11_545
	O3        Sr3       O3         61.19(8)   6_555 1_555  12_545
	O3        Sr3       O3         121.40(8)   6_555 1_555  10_555
	O3        Sr3       O3         174.87(9)   6_555 1_555  16_555
	O3        Sr3       O1         61.62(6)   6_555 1_555   1_555
	O3        Sr3       O3         123.23(12)   7_555 1_555   6_555
	O3        Sr3       O2         117.96(7)   7_555 1_555   1_555
	O3        Sr3       O2         60.75(6)   7_555 1_555   1_554
	O3        Sr3       O3         121.40(8)   7_555 1_555  11_545
	O3        Sr3       O3         174.87(9)   7_555 1_555  12_545
	O3        Sr3       O3         89.60(6)   7_555 1_555  10_555
	O3        Sr3       O3         61.19(8)   7_555 1_555  16_555
	O3        Sr3       O1         61.62(6)   7_555 1_555   1_555
	O3        Sr3       O3         95.14(9)   5_555 1_555   7_555
	O3        Sr3       O3         57.21(9)   5_555 1_555   6_555
	O3        Sr3       O2         117.96(7)   5_555 1_555   1_555
	O3        Sr3       O2         60.75(6)   5_555 1_555   1_554
	O3        Sr3       O3         61.19(8)   5_555 1_555  11_545
	O3        Sr3       O3         89.60(6)   5_555 1_555  12_545
	O3        Sr3       O3         174.87(9)   5_555 1_555  10_555
	O3        Sr3       O3         121.40(8)   5_555 1_555  16_555
	O3        Sr3       O1         61.62(6)   5_555 1_555   1_555
	O3        Sr3       O3         123.23(12)   1_555 1_555   5_555
	O3        Sr3       O3         57.21(9)   1_555 1_555   7_555
	O3        Sr3       O3         95.14(9)   1_555 1_555   6_555
	O3        Sr3       O2         60.75(6)   1_555 1_555   1_555
	O3        Sr3       O2         117.96(7)   1_555 1_555   1_554
	O3        Sr3       O3         174.87(9)   1_555 1_555  11_545
	O3        Sr3       O3         121.40(8)   1_555 1_555  12_545
	O3        Sr3       O3         61.19(8)   1_555 1_555  10_555
	O3        Sr3       O3         89.60(6)   1_555 1_555  16_555
	O3        Sr3       O1         61.62(6)   1_555 1_555   1_555
	O3        Fe1       O3         172.78(10)   3_655 1_555   1_555
	O3        Fe1       O3         88.54(13)   4_655 1_555   3_655
	O3        Fe1       O3         91.01(13)   4_655 1_555   1_555
	O3        Fe1       O3         172.78(10)   7_555 1_555   4_655
	O3        Fe1       O3         91.01(13)   7_555 1_555   3_655
	O3        Fe1       O3         88.54(13)   7_555 1_555   1_555
	O1        Fe1       O3         93.61(5)   1_555 1_555   7_555
	O1        Fe1       O3         93.61(5)   1_555 1_555   4_655
	O1        Fe1       O3         93.61(5)   1_555 1_555   3_655
	O1        Fe1       O3         93.61(5)   1_555 1_555   1_555
	O2        Fe2       O2         180.000(12)   1_555 1_555  10_555
	O3        Fe2       O2         89.22(7)  16_556 1_555   1_555
	O3        Fe2       O2         90.78(7)  16_556 1_555  10_555
	O3        Fe2       O3         180.000(8)   1_555 1_555  16_556
	O3        Fe2       O2         90.78(7)   1_555 1_555   1_555
	O3        Fe2       O2         89.22(7)   1_555 1_555  10_555
	O3        Fe2       O3         90.98(12)   7_556 1_555   1_555
	O3        Fe2       O3         89.02(12)   7_556 1_555  16_556
	O3        Fe2       O2         90.78(7)   7_556 1_555   1_555
	O3        Fe2       O2         89.22(7)   7_556 1_555  10_555
	O3        Fe2       O3         180.000(8)  10_555 1_555   7_556
	O3        Fe2       O3         89.02(12)  10_555 1_555   1_555
	O3        Fe2       O3         90.98(12)  10_555 1_555  16_556
	O3        Fe2       O2         89.22(7)  10_555 1_555   1_555
	O3        Fe2       O2         90.78(7)  10_555 1_555  10_555
	Fe1       O1        Fe1        180.000(17)   2_655 1_555   1_555
	Sr3       O1        Fe1        90.000(9)   1_555 1_555   2_655
	Sr3       O1        Fe1        90.000(9)   1_555 1_555   1_555
	Sr3       O1        Sr3        179.9999991(3)   2_655 1_555   1_555
	Sr3       O1        Fe1        90.000(9)   2_655 1_555   2_655
	Sr3       O1        Fe1        90.000(9)   2_655 1_555   1_555
	Sr1       O1        Sr3        90.000     1_555 1_555   2_655
	Sr1       O1        Sr3        90.000     1_555 1_555   1_555
	Sr1       O1        Fe1        90.000     1_555 1_555   2_655
	Sr1       O1        Fe1        90.000     1_555 1_555   1_555
	Sr1       O1        Sr1        180.000    1_554 1_555   1_555
	Sr1       O1        Sr3        90.000     1_554 1_555   2_655
	Sr1       O1        Sr3        90.000     1_554 1_555   1_555
	Sr1       O1        Fe1        90.000     1_554 1_555   2_655
	Sr1       O1        Fe1        90.000     1_554 1_555   1_555
	O3        O1        Sr1        118.40(4)   2_655 1_555   1_554
	O3        O1        Sr1        61.60(4)   2_655 1_555   1_555
	O3        O1        Sr3        60.92(4)   2_655 1_555   2_655
	O3        O1        Sr3        119.08(4)   2_655 1_555   1_555
	O3        O1        Fe1        42.85(4)   2_655 1_555   2_655
	O3        O1        Fe1        137.15(4)   2_655 1_555   1_555
	O3        O1        O3         180.000(10)   7_555 1_555   2_655
	O3        O1        Sr1        61.60(4)   7_555 1_555   1_554
	O3        O1        Sr1        118.40(4)   7_555 1_555   1_555
	O3        O1        Sr3        119.08(4)   7_555 1_555   2_655
	O3        O1        Sr3        60.92(4)   7_555 1_555   1_555
	O3        O1        Fe1        137.15(4)   7_555 1_555   2_655
	O3        O1        Fe1        42.85(4)   7_555 1_555   1_555
	O3        O1        O3         56.80(8)   1_555 1_555   7_555
	O3        O1        O3         123.20(8)   1_555 1_555   2_655
	O3        O1        Sr1        118.40(4)   1_555 1_555   1_554
	O3        O1        Sr1        61.60(4)   1_555 1_555   1_555
	O3        O1        Sr3        119.08(4)   1_555 1_555   2_655
	O3        O1        Sr3        60.92(4)   1_555 1_555   1_555
	O3        O1        Fe1        137.15(4)   1_555 1_555   2_655
	O3        O1        Fe1        42.85(4)   1_555 1_555   1_555
	O3        O1        O3         180.000(10)   8_655 1_555   1_555
	O3        O1        O3         123.20(8)   8_655 1_555   7_555
	O3        O1        O3         56.80(8)   8_655 1_555   2_655
	O3        O1        Sr1        61.60(4)   8_655 1_555   1_554
	O3        O1        Sr1        118.40(4)   8_655 1_555   1_555
	O3        O1        Sr3        60.92(4)   8_655 1_555   2_655
	O3        O1        Sr3        119.08(4)   8_655 1_555   1_555
	O3        O1        Fe1        42.85(4)   8_655 1_555   2_655
	O3        O1        Fe1        137.15(4)   8_655 1_555   1_555
	O3        O1        O3         94.31(7)   3_655 1_555   8_655
	O3        O1        O3         85.69(7)   3_655 1_555   1_555
	O3        O1        O3         58.16(8)   3_655 1_555   7_555
	O3        O1        O3         121.84(8)   3_655 1_555   2_655
	O3        O1        Sr1        61.60(4)   3_655 1_555   1_554
	O3        O1        Sr1        118.40(4)   3_655 1_555   1_555
	O3        O1        Sr3        60.92(4)   3_655 1_555   2_655
	O3        O1        Sr3        119.08(4)   3_655 1_555   1_555
	O3        O1        Fe1        137.15(4)   3_655 1_555   2_655
	O3        O1        Fe1        42.85(4)   3_655 1_555   1_555
	O3        O1        O3         180.000(10)   6_555 1_555   3_655
	O3        O1        O3         85.69(7)   6_555 1_555   8_655
	O3        O1        O3         94.31(7)   6_555 1_555   1_555
	O3        O1        O3         121.84(8)   6_555 1_555   7_555
	O3        O1        O3         58.16(8)   6_555 1_555   2_655
	O3        O1        Sr1        118.40(4)   6_555 1_555   1_554
	O3        O1        Sr1        61.60(4)   6_555 1_555   1_555
	O3        O1        Sr3        119.08(4)   6_555 1_555   2_655
	O3        O1        Sr3        60.92(4)   6_555 1_555   1_555
	O3        O1        Fe1        42.85(4)   6_555 1_555   2_655
	O3        O1        Fe1        137.15(4)   6_555 1_555   1_555
	O3        O1        O3         123.20(8)   4_655 1_555   6_555
	O3        O1        O3         56.80(8)   4_655 1_555   3_655
	O3        O1        O3         121.84(8)   4_655 1_555   8_655
	O3        O1        O3         58.16(8)   4_655 1_555   1_555
	O3        O1        O3         85.69(7)   4_655 1_555   7_555
	O3        O1        O3         94.31(7)   4_655 1_555   2_655
	O3        O1        Sr1        118.40(4)   4_655 1_555   1_554
	O3        O1        Sr1        61.60(4)   4_655 1_555   1_555
	O3        O1        Sr3        60.92(4)   4_655 1_555   2_655
	O3        O1        Sr3        119.08(4)   4_655 1_555   1_555
	O3        O1        Fe1        137.15(4)   4_655 1_555   2_655
	O3        O1        Fe1        42.85(4)   4_655 1_555   1_555
	O3        O1        O3         180.000(10)   5_555 1_555   4_655
	O3        O1        O3         56.80(8)   5_555 1_555   6_555
	O3        O1        O3         123.20(8)   5_555 1_555   3_655
	O3        O1        O3         58.16(8)   5_555 1_555   8_655
	O3        O1        O3         121.84(8)   5_555 1_555   1_555
	O3        O1        O3         94.31(7)   5_555 1_555   7_555
	O3        O1        O3         85.69(7)   5_555 1_555   2_655
	O3        O1        Sr1        61.60(4)   5_555 1_555   1_554
	O3        O1        Sr1        118.40(4)   5_555 1_555   1_555
	O3        O1        Sr3        119.08(4)   5_555 1_555   2_655
	O3        O1        Sr3        60.92(4)   5_555 1_555   1_555
	O3        O1        Fe1        42.85(4)   5_555 1_555   2_655
	O3        O1        Fe1        137.15(4)   5_555 1_555   1_555
	Fe2       O2        Fe2        172.80(19)   5_556 1_555   1_555
	Sr1       O2        Fe2        93.60(10)   1_555 1_555   5_556
	Sr1       O2        Fe2        93.60(10)   1_555 1_555   1_555
	Sr3       O2        Sr1        91.19(9)   1_556 1_555   1_555
	Sr3       O2        Fe2        89.925(11)   1_556 1_555   5_556
	Sr3       O2        Fe2        89.925(11)   1_556 1_555   1_555
	Sr3       O2        Sr3        177.62(14)   1_555 1_555   1_556
	Sr3       O2        Sr1        91.19(9)   1_555 1_555   1_555
	Sr3       O2        Fe2        89.925(11)   1_555 1_555   5_556
	Sr3       O2        Fe2        89.925(11)   1_555 1_555   1_555
	O3        O2        Sr3        58.37(6)  10_555 1_555   1_555
	O3        O2        Sr3        120.12(9)  10_555 1_555   1_556
	O3        O2        Sr1        123.16(7)  10_555 1_555   1_555
	O3        O2        Fe2        128.73(11)  10_555 1_555   5_556
	O3        O2        Fe2        46.02(5)  10_555 1_555   1_555
	O3        O2        O3         61.76(10)  16_556 1_555  10_555
	O3        O2        Sr3        120.12(9)  16_556 1_555   1_555
	O3        O2        Sr3        58.37(6)  16_556 1_555   1_556
	O3        O2        Sr1        123.16(7)  16_556 1_555   1_555
	O3        O2        Fe2        128.73(11)  16_556 1_555   5_556
	O3        O2        Fe2        46.02(5)  16_556 1_555   1_555
	O3        O2        O3         82.81(9)  11_546 1_555  16_556
	O3        O2        O3         113.67(14)  11_546 1_555  10_555
	O3        O2        Sr3        120.12(9)  11_546 1_555   1_555
	O3        O2        Sr3        58.37(6)  11_546 1_555   1_556
	O3        O2        Sr1        123.16(7)  11_546 1_555   1_555
	O3        O2        Fe2        46.02(5)  11_546 1_555   5_556
	O3        O2        Fe2        128.73(11)  11_546 1_555   1_555
	O3        O2        O3         61.76(10)  12_545 1_555  11_546
	O3        O2        O3         113.67(14)  12_545 1_555  16_556
	O3        O2        O3         82.81(9)  12_545 1_555  10_555
	O3        O2        Sr3        58.37(6)  12_545 1_555   1_555
	O3        O2        Sr3        120.12(9)  12_545 1_555   1_556
	O3        O2        Sr1        123.16(7)  12_545 1_555   1_555
	O3        O2        Fe2        46.02(5)  12_545 1_555   5_556
	O3        O2        Fe2        128.73(11)  12_545 1_555   1_555
	O3        O2        O3         91.25(6)   5_556 1_555  12_545
	O3        O2        O3         60.14(8)   5_556 1_555  11_546
	O3        O2        O3         118.24(8)   5_556 1_555  16_556
	O3        O2        O3         173.15(11)   5_556 1_555  10_555
	O3        O2        Sr3        121.03(7)   5_556 1_555   1_555
	O3        O2        Sr3        60.21(5)   5_556 1_555   1_556
	O3        O2        Sr1        63.10(7)   5_556 1_555   1_555
	O3        O2        Fe2        45.23(5)   5_556 1_555   5_556
	O3        O2        Fe2        139.56(9)   5_556 1_555   1_555
	O3        O2        O3         126.20(14)   1_555 1_555   5_556
	O3        O2        O3         118.24(8)   1_555 1_555  12_545
	O3        O2        O3         173.15(11)   1_555 1_555  11_546
	O3        O2        O3         91.25(6)   1_555 1_555  16_556
	O3        O2        O3         60.14(8)   1_555 1_555  10_555
	O3        O2        Sr3        60.21(5)   1_555 1_555   1_555
	O3        O2        Sr3        121.03(7)   1_555 1_555   1_556
	O3        O2        Sr1        63.10(7)   1_555 1_555   1_555
	O3        O2        Fe2        139.56(9)   1_555 1_555   5_556
	O3        O2        Fe2        45.23(5)   1_555 1_555   1_555
	O3        O2        O3         94.47(10)   6_555 1_555   1_555
	O3        O2        O3         60.83(9)   6_555 1_555   5_556
	O3        O2        O3         60.14(8)   6_555 1_555  12_545
	O3        O2        O3         91.25(6)   6_555 1_555  11_546
	O3        O2        O3         173.15(11)   6_555 1_555  16_556
	O3        O2        O3         118.24(8)   6_555 1_555  10_555
	O3        O2        Sr3        60.21(5)   6_555 1_555   1_555
	O3        O2        Sr3        121.03(7)   6_555 1_555   1_556
	O3        O2        Sr1        63.10(7)   6_555 1_555   1_555
	O3        O2        Fe2        45.23(5)   6_555 1_555   5_556
	O3        O2        Fe2        139.56(9)   6_555 1_555   1_555
	O3        O2        O3         126.20(14)   7_556 1_555   6_555
	O3        O2        O3         60.83(9)   7_556 1_555   1_555
	O3        O2        O3         94.47(10)   7_556 1_555   5_556
	O3        O2        O3         173.15(11)   7_556 1_555  12_545
	O3        O2        O3         118.24(8)   7_556 1_555  11_546
	O3        O2        O3         60.14(8)   7_556 1_555  16_556
	O3        O2        O3         91.25(6)   7_556 1_555  10_555
	O3        O2        Sr3        121.03(7)   7_556 1_555   1_555
	O3        O2        Sr3        60.21(5)   7_556 1_555   1_556
	O3        O2        Sr1        63.10(7)   7_556 1_555   1_555
	O3        O2        Fe2        139.56(9)   7_556 1_555   5_556
	O3        O2        Fe2        45.23(5)   7_556 1_555   1_555
	Sr2       O2        O3         116.90(7)   1_555 1_555   7_556
	Sr2       O2        O3         116.90(7)   1_555 1_555   6_555
	Sr2       O2        O3         116.90(7)   1_555 1_555   1_555
	Sr2       O2        O3         116.90(7)   1_555 1_555   5_556
	Sr2       O2        O3         56.84(7)   1_555 1_555  12_545
	Sr2       O2        O3         56.84(7)   1_555 1_555  11_546
	Sr2       O2        O3         56.84(7)   1_555 1_555  16_556
	Sr2       O2        O3         56.84(7)   1_555 1_555  10_555
	Sr2       O2        Sr3        88.81(9)   1_555 1_555   1_555
	Sr2       O2        Sr3        88.81(9)   1_555 1_555   1_556
	Sr2       O2        Sr1        180.000(6)   1_555 1_555   1_555
	Sr2       O2        Fe2        86.40(10)   1_555 1_555   5_556
	Sr2       O2        Fe2        86.40(10)   1_555 1_555   1_555
	Fe2       O3        Fe1        172.98(7)   1_555 1_555   1_555
	O3        O3        Fe2        135.49(6)   7_555 1_555   1_555
	O3        O3        Fe1        45.73(6)   7_555 1_555   1_555
	Sr2       O3        O3         121.88(4)   9_555 1_555   7_555
	Sr2       O3        Fe2        90.99(7)   9_555 1_555   1_555
	Sr2       O3        Fe1        92.83(8)   9_555 1_555   1_555
	Sr3       O3        Sr2        94.25(4)  10_555 1_555   9_555
	Sr3       O3        O3         60.27(5)  10_555 1_555   7_555
	Sr3       O3        Fe2        90.86(8)  10_555 1_555   1_555
	Sr3       O3        Fe1        94.72(9)  10_555 1_555   1_555
	O3        O3        Sr3        122.73(6)   4_655 1_555  10_555
	O3        O3        Sr2        59.49(4)   4_655 1_555   9_555
	O3        O3        O3         90.000     4_655 1_555   7_555
	O3        O3        Fe2        134.32(6)   4_655 1_555   1_555
	O3        O3        Fe1        44.50(6)   4_655 1_555   1_555
	O2        O3        O3         123.16(7)  10_555 1_555   4_655
	O2        O3        Sr3        60.62(4)  10_555 1_555  10_555
	O2        O3        Sr2        63.67(7)  10_555 1_555   9_555
	O2        O3        O3         120.88(5)  10_555 1_555   7_555
	O2        O3        Fe2        44.76(5)  10_555 1_555   1_555
	O2        O3        Fe1        142.19(8)  10_555 1_555   1_555
	Sr3       O3        O2         118.28(10)   1_555 1_555  10_555
	Sr3       O3        O3         118.38(6)   1_555 1_555   4_655
	Sr3       O3        Sr3        90.40(6)   1_555 1_555  10_555
	Sr3       O3        Sr2        175.28(5)   1_555 1_555   9_555
	Sr3       O3        O3         61.39(4)   1_555 1_555   7_555
	Sr3       O3        Fe2        88.10(7)   1_555 1_555   1_555
	Sr3       O3        Fe1        87.61(8)   1_555 1_555   1_555
	O3        O3        Sr3        57.70(6)  10_555 1_555   1_555
	O3        O3        O2         60.60(7)  10_555 1_555  10_555
	O3        O3        O3         175.29(4)  10_555 1_555   4_655
	O3        O3        Sr3        61.11(7)  10_555 1_555  10_555
	O3        O3        Sr2        124.19(6)  10_555 1_555   9_555
	O3        O3        O3         90.000    10_555 1_555   7_555
	O3        O3        Fe2        45.49(6)  10_555 1_555   1_555
	O3        O3        Fe1        134.89(7)  10_555 1_555   1_555
	O2        O3        O3         59.26(7)   1_555 1_555  10_555
	O2        O3        Sr3        59.03(4)   1_555 1_555   1_555
	O2        O3        O2         88.75(6)   1_555 1_555  10_555
	O2        O3        O3         116.90(7)   1_555 1_555   4_655
	O2        O3        Sr3        120.35(10)   1_555 1_555  10_555
	O2        O3        Sr2        117.52(8)   1_555 1_555   9_555
	O2        O3        O3         120.42(5)   1_555 1_555   7_555
	O2        O3        Fe2        43.99(5)   1_555 1_555   1_555
	O2        O3        Fe1        129.04(8)   1_555 1_555   1_555
	O1        O3        O2         85.55(5)   1_555 1_555   1_555
	O1        O3        O3         115.10(6)   1_555 1_555  10_555
	O1        O3        Sr3        57.46(5)   1_555 1_555   1_555
	O1        O3        O2         174.18(8)   1_555 1_555  10_555
	O1        O3        O3         60.92(4)   1_555 1_555   4_655
	O1        O3        Sr3        121.67(8)   1_555 1_555  10_555
	O1        O3        Sr2        120.23(8)   1_555 1_555   9_555
	O1        O3        O3         61.60(4)   1_555 1_555   7_555
	O1        O3        Fe2        129.53(5)   1_555 1_555   1_555
	O1        O3        Fe1        43.54(5)   1_555 1_555   1_555
	O3        O3        O1         118.40(4)   7_556 1_555   1_555
	O3        O3        O2         59.58(5)   7_556 1_555   1_555
	O3        O3        O3         90.000     7_556 1_555  10_555
	O3        O3        Sr3        118.61(4)   7_556 1_555   1_555
	O3        O3        O2         59.12(5)   7_556 1_555  10_555
	O3        O3        O3         90.000     7_556 1_555   4_655
	O3        O3        Sr3        119.73(5)   7_556 1_555  10_555
	O3        O3        Sr2        58.12(4)   7_556 1_555   9_555
	O3        O3        O3         180.000    7_556 1_555   7_555
	O3        O3        Fe2        44.51(6)   7_556 1_555   1_555
	O3        O3        Fe1        134.27(6)   7_556 1_555   1_555
	Sr1       O3        O3         60.11(4)   1_555 1_555   7_556
	Sr1       O3        O1         58.29(3)   1_555 1_555   1_555
	Sr1       O3        O2         55.52(7)   1_555 1_555   1_555
	Sr1       O3        O3         114.71(6)   1_555 1_555  10_555
	Sr1       O3        Sr3        86.16(4)   1_555 1_555   1_555
	Sr1       O3        O2         118.96(8)   1_555 1_555  10_555
	Sr1       O3        O3         61.38(4)   1_555 1_555   4_655
	Sr1       O3        Sr3        175.68(9)   1_555 1_555  10_555
	Sr1       O3        Sr2        89.16(6)   1_555 1_555   9_555
	Sr1       O3        O3         119.89(4)   1_555 1_555   7_555
	Sr1       O3        Fe2        86.43(6)   1_555 1_555   1_555
	Sr1       O3        Fe1        87.74(7)   1_555 1_555   1_555
loop_
_pd_block_diffractogram_id	
	POL126530-b_1-TOF.dat_0
	POL126530-b_2-TOF.dat_0
	POL126530-b_3-TOF.dat_0
	POL126530-b_4-TOF.dat_0
	POL126530-b_5-TOF.dat_0
#######	End powder crystal structure	#######


#######	Begin powder diffraction data	#######
data_POL126530-b_1-TOF.dat_0
_pd_block_id	POL126530-b_1-TOF.dat_0
_pd_calc_method	Rietveld
_diffrn_radiation_probe	neutron
_pd_instr_special_details	POLARIS_Diffractometer_at_ISIS
_pd_meas_scan_method	tof
_refine_ls_goodness_of_fit_all	4.01070
_pd_proc_ls_prof_R_factor	0.03120
_pd_proc_ls_prof_wR_factor	0.03909
_pd_proc_ls_prof_wR_expected	0.00975
loop_
	_pd_phase_id
	_pd_phase_block_id
	_pd_phase_mass_%
1	SrFeO2.75_0	100
loop_
	_refln_index_h
	_refln_index_k
	_refln_index_l
	_pd_refln_phase_id
	_refln_d_spacing
	_refln_F_squared_calc
	_refln_F_squared_meas
   0    0    1 1    5.470009     0.029061     0.027400
   0    0    2 1    2.735005     3.242513     3.183449
   0    0    3 1    1.823336     0.290091     0.283790
   0    0    4 1    1.367502    32.512593    33.592814
   0    0    5 1    1.094002     0.079047     0.082366
   0    2    0 1    3.859678     3.253412     3.360919
   0    2    1 1    3.153642     0.259812     0.259339
   0    2    2 1    2.231540    11.408171    11.550199
   0    2    3 1    1.648632     0.012748     0.012222
   0    2    4 1    1.288989     6.117704     6.185145
   0    2    5 1    1.052538     0.513458     0.543955
   0    4    0 1    1.929839    34.332163    34.056649
   0    4    1 1    1.819898     0.069923     0.068284
   0    4    2 1    1.576821     8.430405     7.959059
   0    4    3 1    1.325346     0.421336     0.426084
   0    4    4 1    1.115770    55.779983    58.372128
   0    6    0 1    1.286559     1.426646     1.442041
   0    6    1 1    1.252385     0.072564     0.073052
   0    6    2 1    1.164185     5.714697     5.975554
   0    6    3 1    1.051214     0.011796     0.012499
   1    1    0 1    6.307648     0.076688     0.072099
   1    1    1 1    4.132530     0.259590     0.252019
   1    1    2 1    2.509273     0.927010     0.903807
   1    1    3 1    1.751622     0.208720     0.199363
   1    1    4 1    1.336455     0.120586     0.122294
   1    1    5 1    1.077909     0.006440     0.006754
   1    3    0 1    2.504792     1.097012     1.069111
   1    3    1 1    2.277380     0.357369     0.362976
   1    3    2 1    1.847190     0.050967     0.050354
   1    3    3 1    1.474130     0.045793     0.044773
   1    3    4 1    1.200272     1.571082     1.600476
   1    5    0 1    1.528729     0.206720     0.195955
   1    5    1 1    1.472312     0.343044     0.336108
   1    5    2 1    1.334422     3.152226     3.194329
   1    5    3 1    1.171464     0.627509     0.652742
   1    5    4 1    1.019221     0.286541     0.304563
   1    7    0 1    1.097207     1.701651     1.772816
   1    7    1 1    1.075778     0.578367     0.607319
   1    7    2 1    1.018319     0.947697     1.007520
   2    0    0 1    5.470961     0.057095     0.053832
   2    0    1 1    3.868217     3.404730     3.522120
   2    0    2 1    2.446347     0.206788     0.202585
   2    0    3 1    1.729799     2.932754     2.793390
   2    0    4 1    1.326686     0.182389     0.184475
   2    0    5 1    1.072764     2.400512     2.525022
   2    2    0 1    3.153824     0.199971     0.199612
   2    2    1 1    2.732218    22.058466    21.653768
   2    2    2 1    2.066265     0.294125     0.289214
   2    2    3 1    1.578519    22.807782    21.535007
   2    2    4 1    1.254637     0.463697     0.466766
   2    2    5 1    1.033584    24.352769    25.834129
   2    4    0 1    1.819933     0.193279     0.188752
   2    4    1 1    1.726862     6.879622     6.549880
   2    4    2 1    1.515145     0.487400     0.464226
   2    4    3 1    1.288089     6.006703     6.072437
   2    4    4 1    1.093265     0.544924     0.567856
   2    6    0 1    1.252396     0.131011     0.131892
   2    6    1 1    1.220807    19.090260    19.352801
   2    6    2 1    1.138690     0.324372     0.340973
   2    6    3 1    1.032330    19.993912    21.212885
   3    1    0 1    3.297733     0.092117     0.093964
   3    1    1 1    2.824194     0.403003     0.403605
   3    1    2 1    2.105198     0.007247     0.007140
   3    1    3 1    1.595674     0.151852     0.143731
   3    1    4 1    1.263199     0.131745     0.132685
   3    1    5 1    1.038355     0.068061     0.072183
   3    3    0 1    2.102549     0.202798     0.199585
   3    3    1 1    1.962561     0.325630     0.325736
   3    3    2 1    1.666914     0.602739     0.574799
   3    3    3 1    1.377510     0.380487     0.395155
   3    3    4 1    1.146363     0.293946     0.309068
   3    5    0 1    1.421746     0.689403     0.721472
   3    5    1 1    1.376025     0.678768     0.704435
   3    5    2 1    1.261483     0.843696     0.849543
   3    5    3 1    1.121186     0.119554     0.125293
   3    7    0 1    1.055572     0.881400     0.933320
   3    7    1 1    1.036450     0.444644     0.471617
   4    0    0 1    2.735480     2.830261     2.778774
   4    0    1 1    2.446603     0.209753     0.205477
   4    0    2 1    1.934108    71.909790    71.382748
   4    0    3 1    1.517189     0.028974     0.027575
   4    0    4 1    1.223174     5.741187     5.817102
   4    0    5 1    1.015780     0.571776     0.608278
   4    2    0 1    2.231798    12.041170    12.191173
   4    2    1 1    2.066419     0.112598     0.110711
   4    2    2 1    1.729153    13.205513    12.576835
   4    2    3 1    1.412015     0.971368     1.019390
   4    2    4 1    1.166021    14.713791    15.367581
   4    4    0 1    1.576912     7.562765     7.139969
   4    4    1 1    1.515206     0.339560     0.323408
   4    4    2 1    1.366109   122.688954   126.665065
   4    4    3 1    1.192727     0.012614     0.012892
   4    4    4 1    1.033132    14.488224    15.370807
   4    6    0 1    1.164222     6.084942     6.362557
   4    6    1 1    1.138716     0.032086     0.033729
   4    6    2 1    1.071209     6.172336     6.499566
   5    1    0 1    2.105415     1.083910     1.068002
   5    1    1 1    1.964891     0.169039     0.169259
   5    1    2 1    1.668341     0.577163     0.550126
   5    1    3 1    1.378315     0.047850     0.049713
   5    1    4 1    1.146827     1.621938     1.705354
   5    3    0 1    1.667022     0.005538     0.005281
   5    3    1 1    1.594614     0.092241     0.087287
   5    3    2 1    1.423450     3.778932     3.950664
   5    3    3 1    1.230320     0.221824     0.224360
   5    3    4 1    1.057276     0.013458     0.014246
   5    5    0 1    1.261530     2.905737     2.925888
   5    5    1 1    1.229262     0.405725     0.410477
   5    5    2 1    1.145542     0.127206     0.133753
   5    5    3 1    1.037427     0.026243     0.027834
   6    0    0 1    1.823653     0.082178     0.080406
   6    0    1 1    1.730040     2.840176     2.705304
   6    0    2 1    1.517290     0.023717     0.022571
   6    0    3 1    1.289406     2.641996     2.671221
   6    0    4 1    1.094070     0.212347     0.221261
   6    2    0 1    1.648867     0.130093     0.124719
   6    2    1 1    1.578702    20.402646    19.264337
   6    2    2 1    1.412097     0.710218     0.745326
   6    2    3 1    1.222967    21.558218    21.844308
   6    2    4 1    1.052599     0.345165     0.365663
   6    4    0 1    1.325468     0.144367     0.145996
   6    4    1 1    1.288188     5.795060     5.858530
   6    4    2 1    1.192776     0.192325     0.196568
   6    4    3 1    1.072120     5.214134     5.487746
   6    6    0 1    1.051275     0.230330     0.244048
   6    6    1 1    1.032381    17.866538    18.955756
   7    1    0 1    1.532037     0.150622     0.142637
   7    1    1 1    1.475266     0.333948     0.326094
   7    1    2 1    1.336621     0.019839     0.020121
   7    1    3 1    1.172951     0.217316     0.225775
   7    1    4 1    1.020200     0.220458     0.234270
   7    3    0 1    1.335942     0.010793     0.010944
   7    3    1 1    1.297797     0.437428     0.442468
   7    3    2 1    1.200392     0.937177     0.954667
   7    3    3 1    1.077641     0.094949     0.099593
   7    5    0 1    1.098428     0.752793     0.784311
   7    5    1 1    1.076929     0.398142     0.417791
   7    5    2 1    1.019295     0.207221     0.220250
   8    0    0 1    1.367740    31.986296    33.053384
   8    0    1 1    1.326889     0.005095     0.005154
   8    0    2 1    1.223301     3.729487     3.778693
   8    0    3 1    1.094124     0.185529     0.193316
   8    2    0 1    1.289188     7.216484     7.296168
   8    2    1 1    1.254809     0.594048     0.597978
   8    2    2 1    1.166132    17.445489    18.219314
   8    2    3 1    1.052646     0.002650     0.002807
   8    4    0 1    1.115899    54.367035    56.895887
   8    4    1 1    1.093379     0.003351     0.003492
   8    4    2 1    1.033209    10.247581    10.871785
   9    1    0 1    1.200965     0.530119     0.539897
   9    1    1 1    1.173026     0.043868     0.045572
   9    1    2 1    1.099622     2.885763     3.006879
   9    3    0 1    1.099244     2.799283     2.916674
   9    3    1 1    1.077699     0.080389     0.084318
   9    3    2 1    1.019947     0.098655     0.104842
  10    0    0 1    1.094192     0.014118     0.014711
  10    0    1 1    1.072936     2.170631     2.282996
  10    0    2 1    1.015907     0.081065     0.086237
  10    2    0 1    1.052707     0.581586     0.616116
  10    2    1 1    1.033738    17.974127    19.067292
loop_
	_pd_meas_time_of_flight
	_pd_proc_d_spacing
	_pd_proc_intensity_total
	_pd_proc_ls_weight
	_pd_calc_intensity_total
	_pd_proc_intensity_bkg_calc
 749.025740     1.012247     3.544327   175.528813     3.183828     1.975206 
 752.770870     1.017271     3.885889   163.948896     3.581158     1.976309 
 756.534730     1.022320     4.371001   151.344102     4.068608     1.977416 
 760.317400     1.027394     4.740677   141.710062     4.604819     1.978527 
 764.118990     1.032494     5.426817   127.170288     5.099905     1.979641 
 767.939580     1.037619     5.737427   123.546221     5.422161     1.980761 
 771.779280     1.042770     5.838998   122.483624     5.467650     1.981884 
 775.638170     1.047946     5.637731   129.395682     5.247873     1.983011 
 779.516370     1.053149     5.144392   142.801061     4.877089     1.984143 
 783.413950     1.058377     4.709677   157.596373     4.486731     1.985278 
 787.331020     1.063632     4.501336   166.765071     4.167692     1.986418 
 791.267670     1.068913     4.173768   181.811832     3.960680     1.987562 
 795.224010     1.074220     4.156507   185.334323     3.867581     1.988711 
 799.200130     1.079554     4.210300   185.554836     3.872462     1.989863 
 803.196130     1.084915     4.186285   188.371669     3.970619     1.991020 
 807.212110     1.090302     4.210845   189.461248     4.180839     1.992180 
 811.248170     1.095717     4.707115   171.936429     4.528721     1.993345 
 815.304410     1.101158     5.058046   162.125603     5.020062     1.994515 
 819.380940     1.106627     5.779848   143.836716     5.620930     1.995688 
 823.477840     1.112123     6.524030   129.466598     6.241148     1.996866 
 827.595230     1.117647     7.027582   120.684720     6.722773     1.998047 
 831.733210     1.123199     7.209343   117.645207     6.887194     1.999234 
 835.891870     1.128778     7.134825   119.008879     6.668262     2.000424 
 840.071330     1.134385     6.538422   130.864699     6.180695     2.001619 
 844.271690     1.140020     5.913427   145.783039     5.623795     2.002817 
 848.493050     1.145683     5.385106   161.781411     5.160568     2.004020 
 852.735510     1.151375     5.191970   167.749321     4.873386     2.005228 
 856.999190     1.157096     5.024453   175.169234     4.767649     2.006439 
 861.284180     1.162844     5.081674   174.449743     4.786044     2.007655 
 865.590610     1.168622     5.289754   170.271890     4.829451     2.008875 
 869.918560     1.174429     5.077241   178.640019     4.801299     2.010100 
 874.268150     1.180264     4.884780   185.618801     4.673437     2.011329 
 878.639490     1.186129     4.704701   196.720532     4.493724     2.012561 
 883.032690     1.192024     4.398018   211.183643     4.344544     2.013799 
 887.447850     1.197947     4.284954   215.972459     4.294724     2.015040 
 891.885090     1.203901     4.310523   217.058851     4.375983     2.016286 
 896.344520     1.209884     4.616329   205.521805     4.581148     2.017536 
 900.826240     1.215897     4.989045   191.477781     4.863899     2.018791 
 905.330370     1.221941     5.222571   184.542748     5.134671     2.020049 
 909.857020     1.228014     5.384668   181.426138     5.277111     2.021312 
 914.406310     1.234118     5.271694   186.398636     5.216585     2.022580 
 918.978340     1.240253     5.020853   196.767998     4.982238     2.023851 
 923.573230     1.246418     4.792068   206.805093     4.677864     2.025127 
 928.191100     1.252615     4.396922   223.201694     4.407839     2.026408 
 932.832050     1.258842     4.107448   240.694345     4.236507     2.027692 
 937.496210     1.265100     4.145794   240.090095     4.186331     2.028981 
 942.183700     1.271390     4.256382   234.929532     4.251186     2.030274 
 946.894610     1.277711     4.481015   227.618803     4.407094     2.031572 
 951.629090     1.284064     4.680376   220.074785     4.611247     2.032874 
 956.387230     1.290449     4.874184   211.800193     4.797765     2.034180 
 961.169170     1.296865     4.942031   209.795683     4.899542     2.035490 
 965.975010     1.303314     4.919678   213.035573     4.903857     2.036805 
 970.804890     1.309795     4.949054   212.187503     4.876897     2.038124 
 975.658910     1.316309     5.050374   209.371692     4.929989     2.039448 
 980.537210     1.322855     5.351975   199.586042     5.178091     2.040776 
 985.439890     1.329434     5.672203   189.572025     5.722553     2.042108 
 990.367090     1.336046     6.492134   167.246182     6.643031     2.043444 
 995.318930     1.342691     7.861590   140.943634     7.981991     2.044785 
1000.295520     1.349369     9.708188   115.582419     9.712748     2.046130 
1005.297000     1.356081    11.998667    95.072015    11.693000     2.047479 
1010.323490     1.362827    14.216184    81.425453    13.590271     2.048833 
1015.375100     1.369606    15.459595    75.611816    14.866540     2.050191 
1020.451980     1.376419    15.699478    75.081716    15.010560     2.051553 
1025.554240     1.383266    14.682374    80.697950    13.946340     2.052920 
1030.682010     1.390148    12.695092    93.694754    12.095704     2.054291 
1035.835420     1.397064    10.499797   114.002559    10.019830     2.055666 
1041.014600     1.404014     8.485872   141.094383     8.124514     2.057046 
1046.219670     1.411000     6.935923   173.179364     6.604120     2.058430 
1051.450770     1.418020     5.919831   202.731691     5.493435     2.059818 
1056.708020     1.425076     5.261104   228.647492     4.726690     2.061211 
1061.991560     1.432167     4.726117   254.117845     4.203607     2.062608 
1067.301520     1.439293     4.109743   294.298903     3.836185     2.064009 
1072.638030     1.446455     3.714542   324.542538     3.568798     2.065414 
1078.001220     1.453653     3.462649   345.548162     3.372282     2.066824 
1083.391220     1.460887     3.220293   370.706235     3.230705     2.068238 
1088.808180     1.468158     2.981955   398.486071     3.133292     2.069656 
1094.252220     1.475464     3.047565   394.420341     3.071509     2.071079 
1099.723480     1.482808     2.937876   413.470807     3.038067     2.072506 
1105.222100     1.490188     2.809228   433.591186     3.029030     2.073937 
1110.748210     1.497605     2.856538   428.935586     3.045517     2.075372 
1116.301950     1.505059     2.914312   423.848705     3.093405     2.076812 
1121.883460     1.512551     3.032904   414.283496     3.183335     2.078256 
1127.492880     1.520080     3.205146   400.524836     3.332217     2.079704 
1133.130340     1.527647     3.361402   385.540533     3.566916     2.081156 
1138.795990     1.535251     3.724607   354.152312     3.924896     2.082613 
1144.489970     1.542894     4.057436   330.698515     4.447220     2.084073 
1150.212420     1.550575     4.777840   286.437057     5.162029     2.085538 
1155.963490     1.558295     5.638143   245.578063     6.061211     2.087008 
1161.743300     1.566053     6.654541   210.199751     7.069286     2.088481 
1167.552020     1.573850     7.535863   188.546562     8.007361     2.089959 
1173.389780     1.581686     8.060946   177.221245     8.595198     2.091441 
1179.256730     1.589562     8.036481   178.046265     8.589110     2.092927 
1185.153010     1.597477     7.478331   191.044357     7.989867     2.094417 
1191.078780     1.605431     6.560345   218.301238     7.037877     2.095911 
1197.034170     1.613426     5.563356   256.641572     6.014295     2.097410 
1203.019340     1.621460     4.766123   298.186255     5.106229     2.098912 
1209.034440     1.629535     4.220840   336.132982     4.399101     2.100419 
1215.079610     1.637650     3.850961   367.889664     3.908009     2.101930 
1221.155010     1.645806     3.515917   403.103868     3.608854     2.103445 
1227.260790     1.654002     3.420524   416.221096     3.460276     2.104964 
1233.397090     1.662240     3.348966   426.477807     3.424802     2.106487 
1239.564070     1.670519     3.305356   434.846171     3.479435     2.108014 
1245.761890     1.678839     3.398963   425.297963     3.618411     2.109546 
1251.990700     1.687202     3.550155   409.491069     3.852720     2.111081 
1258.250660     1.695606     3.909878   376.130283     4.199719     2.112621 
1264.541910     1.704052     4.316910   344.123895     4.663402     2.114164 
1270.864620     1.712540     4.870786   307.890065     5.214383     2.115711 
1277.218940     1.721071     5.465805   276.517453     5.768913     2.117263 
1283.605040     1.729645     5.940657   256.562898     6.176638     2.118818 
1290.023060     1.738262     6.041414   252.847321     6.280707     2.120378 
1296.473180     1.746922     5.737281   266.440226     6.033712     2.121941 
1302.955550     1.755625     5.163162   295.556522     5.544509     2.123509 
1309.470320     1.764372     4.734613   322.001401     4.978393     2.125080 
1316.017670     1.773163     4.279757   355.570957     4.460358     2.126655 
1322.597760     1.781997     3.861449   393.311623     4.055014     2.128234 
1329.210750     1.790877     3.586321   422.515034     3.781587     2.129817 
1335.856810     1.799800     3.462168   437.217818     3.631408     2.131404 
1342.536090     1.808768     3.466423   438.900420     3.582422     2.132995 
1349.248770     1.817782     3.458685   442.394069     3.611341     2.134589 
1355.995010     1.826840     3.526258   435.247065     3.702096     2.136188 
1362.774990     1.835944     3.837794   404.049043     3.856191     2.137790 
1369.588860     1.845093     4.082798   382.540089     4.097128     2.139396 
1376.436810     1.854288     4.579184   344.398430     4.478047     2.141005 
1383.318990     1.863530     5.102774   311.953070     5.084128     2.142619 
1390.235590     1.872817     6.177817   260.547863     6.032432     2.144236 
1397.186760     1.882151     7.366791   220.591400     7.455763     2.145857 
1404.172700     1.891532     9.175262   178.697336     9.473451     2.147482 
1411.193560     1.900960    11.658303   141.826060    12.128089     2.149110 
1418.249530     1.910436    15.009394   111.039397    15.311865     2.150742 
1425.340780     1.919958    18.574277    90.268759    18.663088     2.152377 
1432.467480     1.929529    21.511055    78.295405    21.459437     2.154016 
1439.629820     1.939147    22.626750    74.732148    22.749140     2.155659 
1446.827970     1.948814    21.841864    77.640282    21.958485     2.157305 
1454.062110     1.958529    19.341004    87.855232    19.426560     2.158955 
1461.332420     1.968292    15.555178   109.336024    16.071011     2.160608 
1468.639080     1.978105    12.318980   137.967399    12.720125     2.162265 
1475.982280     1.987967     9.950188   170.767151     9.851198     2.163925 
1483.362190     1.997878     7.988440   212.516754     7.644435     2.165589 
1490.779000     2.007839     6.439507   263.230226     6.084950     2.167256 
1498.232890     2.017850     5.518517   306.290919     5.056272     2.168927 
1505.724060     2.027911     4.670983   360.405634     4.412751     2.170600 
1513.252680     2.038023     4.054484   414.312673     4.024965     2.172278 
1520.818940     2.048185     3.793156   443.346197     3.796300     2.173958 
1528.423040     2.058398     3.644093   460.468997     3.665146     2.175642 
1536.065150     2.068662     3.427825   488.970657     3.594635     2.177329 
1543.745480     2.078978     3.299057   508.324767     3.562485     2.179019 
1551.464200     2.089345     3.293661   510.620532     3.554672     2.180713 
1559.221530     2.099765     3.401497   495.489287     3.560370     2.182409 
1567.017630     2.110237     3.445560   489.603367     3.568145     2.184109 
1574.852720     2.120761     3.539234   477.034894     3.573191     2.185812 
1582.726980     2.131338     3.632532   466.312918     3.590123     2.187518 
1590.640620     2.141968     3.640636   464.831981     3.645326     2.189227 
1598.593820     2.152651     3.907865   435.061522     3.790412     2.190939 
1606.586790     2.163388     4.162832   410.072233     4.068945     2.192654 
1614.619730     2.174178     4.584282   374.947400     4.527489     2.194372 
1622.692820     2.185023     5.181095   335.728585     5.203412     2.196093 
1630.806290     2.195922     6.103111   288.899893     6.103752     2.197817 
1638.960320     2.206876     7.330848   243.342796     7.178973     2.199543 
1647.155120     2.217884     8.486539   212.352837     8.287178     2.201273 
1655.390900     2.228948     9.418644   192.889447     9.163487     2.203005 
1663.667850     2.240068     9.551528   190.893879     9.484992     2.204740 
1671.986190     2.251243     9.339805   196.260508     9.100583     2.206478 
1680.346120     2.262474     8.308207   220.821838     8.177684     2.208219 
1688.747850     2.273761     6.961174   263.425850     7.034657     2.209962 
1697.191590     2.285105     5.907646   310.159476     5.924821     2.211707 
1705.677550     2.296506     5.110809   358.504525     4.983641     2.213456 
1714.205940     2.307964     4.438020   412.002909     4.259384     2.215207 
1722.776970     2.319480     3.881579   469.063581     3.745025     2.216960 
1731.390850     2.331053     3.612491   503.470215     3.403177     2.218716 
1740.047810     2.342684     3.299467   549.976610     3.186598     2.220474 
1748.748050     2.354374     3.109029   580.247595     3.053096     2.222235 
1757.491790     2.366122     3.056726   588.796559     2.973436     2.223998 
1766.279240     2.377929     2.982165   600.789388     2.929847     2.225763 
1775.110640     2.389795     2.886215   619.203139     2.913255     2.227530 
1783.986190     2.401721     2.902223   614.598531     2.919779     2.229300 
1792.906120     2.413707     2.837735   626.879227     2.948823     2.231072 
1801.870660     2.425753     2.967314   602.699172     3.001047     2.232846 
1810.880010     2.437859     3.030130   589.325829     3.076134     2.234622 
1819.934410     2.450026     3.075450   583.234824     3.171589     2.236401 
1829.034080     2.462253     3.154617   571.675930     3.283744     2.238181 
1838.179250     2.474543     3.339626   544.542349     3.408374     2.239963 
1847.370150     2.486893     3.379573   540.840178     3.544425     2.241747 
1856.607000     2.499306     3.573661   516.318856     3.667676     2.243533 
1865.890030     2.511781     3.514566   526.107914     3.741028     2.245321 
1875.219480     2.524319     3.635783   512.728186     3.737410     2.247111 
1884.595580     2.536919     3.514977   532.025977     3.668737     2.248902 
1894.018560     2.549583     3.410375   548.052931     3.576140     2.250695 
1903.488650     2.562310     3.521915   533.083149     3.500006     2.252490 
1913.006090     2.575101     3.405279   548.882960     3.467775     2.254286 
1922.571130     2.587956     3.487679   538.063432     3.498090     2.256084 
1932.183980     2.600876     3.661149   522.573195     3.609239     2.257883 
1941.844900     2.613861     3.991637   487.711713     3.829031     2.259684 
1951.554130     2.626910     4.286775   462.778935     4.202728     2.261486 
1961.311900     2.640025     4.927481   410.884079     4.800368     2.263289 
1971.118460     2.653206     5.692807   361.740523     5.709450     2.265094 
1980.974050     2.666453     6.747055   309.243946     7.017954     2.266900 
1990.878920     2.679767     8.366411   252.537138     8.781392     2.268707 
2000.833310     2.693147    10.599932   201.380980    10.974725     2.270516 
2010.837480     2.706594    13.072333   164.634807    13.425614     2.272325 
2020.891670     2.720109    15.560278   139.104722    15.738471     2.274136 
2030.996120     2.733691    16.856240   129.108639    17.268680     2.275947 
2041.151110     2.747342    16.957751   128.904380    17.407531     2.277759 
2051.356860     2.761061    15.686787   139.867129    16.093709     2.279573 
2061.613650     2.774849    13.459916   163.561183    13.867895     2.281387 
2071.921710     2.788707    11.041372   199.828414    11.394741     2.283201 
2082.281320     2.802633     8.830449   250.260959     9.127975     2.285017 
2092.692730     2.816630     7.245780   305.506053     7.281793     2.286833 
2103.156190     2.830697     5.946366   372.823098     5.899755     2.288650 
2113.671970     2.844834     5.107119   434.341352     4.924641     2.290467 
2124.240330     2.859043     4.414180   503.291545     4.259390     2.292284 
2134.861530     2.873322     3.947012   564.138684     3.811592     2.294102 
2145.535840     2.887674     3.635577   614.182783     3.507116     2.295921 
2156.263520     2.902097     3.342867   669.388937     3.294379     2.297740 
2167.044840     2.916593     3.118964   719.275660     3.140478     2.299558 
2177.880060     2.931161     2.973109   755.105242     3.025448     2.301378 
2188.769460     2.945802     2.843322   793.688746     2.937549     2.303197 
2199.713310     2.960517     2.771670   817.973333     2.869429     2.305016 
2210.711880     2.975306     2.726933   834.287557     2.815932     2.306835 
2221.765440     2.990169     2.702784   846.177109     2.773825     2.308654 
2232.874260     3.005107     2.724420   846.015660     2.741323     2.310473 
2244.038640     3.020120     2.729895   848.076606     2.716634     2.312292 
2255.258830     3.035208     2.685543   864.829068     2.691096     2.314110 
2266.535120     3.050371     2.674918   874.242135     2.685899     2.315929 
2277.867800     3.065611     2.777451   847.607548     2.693005     2.317746 
2289.257140     3.080927     2.709318   872.445286     2.713321     2.319564 
2300.703420     3.096320     2.700216   879.497074     2.747321     2.321380 
2312.206940     3.111791     2.757970   867.525647     2.793258     2.323196 
2323.767980     3.127339     2.826020   852.350040     2.845436     2.325012 
2335.386820     3.142965     2.840098   853.892973     2.892269     2.326827 
2347.063750     3.158669     2.822790   862.888252     2.917350     2.328640 
2358.799070     3.174453     2.893201   846.977156     2.908587     2.330454 
2370.593060     3.190315     2.808992   876.997957     2.869162     2.332266 
2382.446030     3.206257     2.888067   860.554454     2.814263     2.334077 
2394.358260     3.222280     2.826940   883.270814     2.759301     2.335887 
2406.330050     3.238382     2.792925   897.537983     2.714032     2.337696 
2418.361700     3.254566     2.708509   932.439984     2.682513     2.339503 
2430.453510     3.270831     2.699499   940.556104     2.664246     2.341310 
2442.605780     3.287177     2.697458   947.117961     2.654965     2.343115 
2454.818810     3.303605     2.676426   959.916793     2.648790     2.344918 
2467.092900     3.320116     2.728051   949.541288     2.640509     2.346721 
2479.428360     3.336710     2.711330   961.514668     2.628979     2.348521 
2491.825510     3.353387     2.670016   981.372678     2.616270     2.350320 
2504.284630     3.370148     2.700438   977.518401     2.604996     2.352117 
2516.806060     3.386993     2.690297   987.805508     2.596941     2.353913 
2529.390090     3.403922     2.683112   996.480632     2.592956     2.355707 
2542.037040     3.420937     2.689077  1001.726724     2.593173     2.357498 
2554.747220     3.438037     2.748252   986.719170     2.597323     2.359288 
2567.520960     3.455223     2.723392  1001.863703     2.604996     2.361076 
2580.358560     3.472495     2.721841  1009.004327     2.615822     2.362861 
2593.260360     3.489854     2.682750  1029.617818     2.629652     2.364645 
2606.226660     3.507300     2.699803  1030.094392     2.642958     2.366426 
2619.257790     3.524834     2.725993  1027.612042     2.662522     2.368204 
2632.354080     3.542455     2.724807  1035.234028     2.686479     2.369981 
2645.515850     3.560165     2.758900  1028.483570     2.714754     2.371754 
2658.743430     3.577965     2.754190  1038.082458     2.748436     2.373526 
2672.037150     3.595853     2.801058  1027.747774     2.788901     2.375294 
2685.397330     3.613831     2.825431  1025.944597     2.838227     2.377060 
2698.824320     3.631900     2.873629  1016.111429     2.899848     2.378823 
2712.318440     3.650060     3.023330   974.002238     2.979792     2.380583 
2725.880030     3.668310     3.067509   966.036186     3.088658     2.382341 
2739.509430     3.686652     3.287533   908.743334     3.244323     2.384095 
2753.206980     3.705087     3.532375   853.014344     3.475053     2.385846 
2766.973020     3.723614     3.859840   787.205821     3.822118     2.387594 
2780.807880     3.742234     4.342920   705.905332     4.338605     2.389339 
2794.711920     3.760947     5.011120   617.106502     5.081938     2.391080 
2808.685480     3.779755     5.932729   525.673999     6.098420     2.392818 
2822.728910     3.798657     7.219310   435.559235     7.396713     2.394553 
2836.842550     3.817654     9.041240   350.745139     8.915368     2.396284 
2851.026760     3.836746    10.885785   293.553312    10.477479     2.398012 
2865.281900     3.855935    12.383068   259.878609    11.753541     2.399736 
2879.608310     3.875220    13.250720   244.528201    12.335043     2.401456 
2894.006350     3.894601    12.719942   256.334151    11.995777     2.403172 
2908.476380     3.914080    11.530011   284.396345    10.884458     2.404885 
2923.018760     3.933657     9.858051   334.516582     9.377473     2.406593 
2937.633860     3.953332     8.171893   405.511184     7.825155     2.408298 
2952.322030     3.973106     6.689839   497.790280     6.450568     2.409998 
2967.083640     3.992980     5.619223   595.332591     5.357078     2.411695 
2981.919050     4.012953     4.808999   698.798743     4.561900     2.413387 
2996.828650     4.033027     4.267357   791.383526     4.029904     2.415074 
3011.812790     4.053201     3.879865   874.425176     3.703611     2.416758 
3026.871860     4.073477     3.534791   964.696043     3.522001     2.418437 
3042.006220     4.093855     3.360938  1019.649867     3.431512     2.420111 
3057.216250     4.114335     3.152727  1092.807801     3.387461     2.421781 
3072.502330     4.134918     3.052051  1135.026680     3.351219     2.423446 
3087.864840     4.155605     2.996756  1163.579087     3.294322     2.425107 
3103.304160     4.176395     2.926743  1196.726358     3.208432     2.426762 
3118.820680     4.197290     2.887351  1219.591592     3.104039     2.428413 
3134.414790     4.218290     2.827173  1252.330629     2.996905     2.430059 
3150.086860     4.239396     2.788277  1277.869522     2.898853     2.431700 
3165.837300     4.260608     2.799593  1281.480425     2.816244     2.433336 
3181.666480     4.281926     2.763264  1304.616966     2.750782     2.434967 
3197.574810     4.303351     2.786658  1301.522789     2.695817     2.436593 
3213.562690     4.324884     2.779177  1312.521148     2.655556     2.438213 
3229.630500     4.346526     2.682766  1366.618068     2.628636     2.439829 
3245.778650     4.368276     2.719534  1355.584884     2.608581     2.441439 
3262.007550     4.390135     2.707208  1369.338123     2.593118     2.443043 
3278.317590     4.412105     2.699424  1380.324574     2.580792     2.444642 
3294.709170     4.434184     2.694247  1391.086746     2.570693     2.446236 
3311.182720     4.456375     2.721216  1385.045436     2.562122     2.447824 
3327.738630     4.478678     2.743219  1381.923934     2.554945     2.449406 
3344.377330     4.501092     2.718077  1401.563815     2.548839     2.450983 
3361.099210     4.523619     2.656487  1441.116902     2.543610     2.452554 
3377.904710     4.546260     2.645698  1454.069736     2.539126     2.454119 
3394.794230     4.569014     2.648627  1459.601334     2.535284     2.455679 
3411.768200     4.591883     2.620389  1481.988210     2.531995     2.457232 
3428.827040     4.614866     2.626258  1486.070101     2.529190     2.458780 
3445.971180     4.637966     2.649836  1479.956985     2.526812     2.460322 
3463.201040     4.661181     2.639308  1492.770088     2.524813     2.461857 
3480.517040     4.684513     2.618098  1511.955905     2.523150     2.463387 
3497.919630     4.707963     2.652085  1500.059139     2.521789     2.464911 
3515.409220     4.731530     2.588325  1542.032539     2.520702     2.466428 
3532.986270     4.755216     2.610497  1537.105622     2.519864     2.467939 
3550.651200     4.779021     2.606943  1544.734355     2.519255     2.469445 
3568.404460     4.802946     2.655949  1523.473726     2.518859     2.470943 
3586.246480     4.826991     2.619154  1550.233796     2.518663     2.472436 
3604.177710     4.851157     2.600217  1567.444273     2.518656     2.473922 
3622.198600     4.875445     2.668900  1535.215088     2.518832     2.475402 
3640.309590     4.899855     2.602854  1579.209004     2.519186     2.476876 
3658.511140     4.924387     2.657513  1553.149384     2.519717     2.478343 
3676.803700     4.949044     2.580544  1603.789117     2.520429     2.479804 
3695.187720     4.973824     2.579411  1608.853212     2.521324     2.481258 
3713.663660     4.998728     2.596527  1605.556832     2.522212     2.482706 
3732.231970     5.023758     2.574757  1623.186603     2.523516     2.484147 
3750.893130     5.048914     2.556988  1638.632697     2.525072     2.485582 
3769.647600     5.074197     2.597390  1618.807398     2.526911     2.487011 
3788.495840     5.099606     2.621206  1609.542634     2.529092     2.488433 
3807.438320     5.125144     2.595198  1630.134288     2.531709     2.489848 
3826.475510     5.150810     2.560753  1655.696704     2.534932     2.491257 
3845.607890     5.176605     2.606644  1631.838956     2.539061     2.492659 
3864.835920     5.202530     2.572400  1656.931626     2.544587     2.494055 
3884.160100     5.228586     2.551427  1675.152042     2.552262     2.495445 
3903.580900     5.254772     2.570951  1665.389234     2.563374     2.496827 
3923.098810     5.281090     2.596442  1652.823718     2.579493     2.498203 
3942.714300     5.307541     2.571150  1674.081622     2.602543     2.499573 
3962.427870     5.334125     2.538040  1698.586760     2.634317     2.500936 
3982.240010     5.360843     2.593783  1665.896355     2.675849     2.502293 
4002.151210     5.387695     2.581711  1677.212161     2.726516     2.503643 
4022.161970     5.414682     2.571064  1685.856181     2.782837     2.504987 
4042.272780     5.441806     2.596557  1673.883001     2.836944     2.506324 
4062.484140     5.469065     2.577697  1689.386391     2.876204     2.507655 
4082.796560     5.496462     2.590981  1684.171249     2.887847     2.508980 
4103.210550     5.523997     2.597545  1682.259743     2.868063     2.510298 
4123.726600     5.551671     2.591782  1688.303688     2.824865     2.511609 
4144.345230     5.579483     2.553320  1714.297721     2.771205     2.512915 
4165.066960     5.607436     2.577661  1700.798288     2.717966     2.514214 
4185.892290     5.635530     2.576877  1704.165896     2.671801     2.515507 
4206.821760     5.663765     2.608249  1683.864415     2.635562     2.516794 
4227.855860     5.692142     2.571461  1710.595788     2.609363     2.518074 
4248.995140     5.720662     2.552064  1724.828154     2.591778     2.519349 
4270.240120     5.749325     2.581750  1706.990462     2.580775     2.520618 
4291.591320     5.778133     2.554585  1725.838636     2.574401     2.521880 
4313.049280     5.807086     2.588415  1703.500575     2.571120     2.523137 
4334.614520     5.836185     2.526830  1746.255176     2.569859     2.524388 
4356.287600     5.865431     2.555975  1727.052387     2.570023     2.525633 
4378.069030     5.894823     2.558799  1725.715324     2.571335     2.526873 
4399.959380     5.924364     2.557233  1726.443917     2.573760     2.528106 
4421.959180     5.954054     2.581014  1710.953835     2.577492     2.529335 
4444.068970     5.983893     2.636764  1674.968312     2.583038     2.530558 
4466.289320     6.013882     2.602753  1696.811416     2.591246     2.531775 
4488.620760     6.044022     2.602124  1696.337622     2.603464     2.532987 
4511.063870     6.074315     2.591770  1703.306537     2.621596     2.534194 
4533.619190     6.104760     2.579920  1711.234124     2.647995     2.535396 
4556.287280     6.135358     2.596271  1699.481783     2.681455     2.536593 
4579.068720     6.166110     2.643905  1668.360476     2.729178     2.537785 
4601.964060     6.197017     2.629335  1674.052854     2.791591     2.538972 
4624.973880     6.228080     2.643867  1665.665199     2.864174     2.540155 
4648.098750     6.259300     2.658754  1655.390883     2.939127     2.541333 
4671.339250     6.290677     2.728068  1610.895654     3.002395     2.542507 
4694.695940     6.322212     2.696140  1628.295614     3.035953     2.543676 
4718.169420     6.353906     2.711429  1617.816548     3.027898     2.544841 
4741.760270     6.385759     2.708836  1616.917628     2.981864     2.546002 
4765.469070     6.417773     2.665107  1641.730803     2.913284     2.547160 
4789.296420     6.449949     2.687746  1625.518527     2.838677     2.548313 
4813.242900     6.482286     2.671377  1631.746672     2.769681     2.549463 
4837.309110     6.514787     2.646355  1645.846808     2.712465     2.550609 
4861.495660     6.547451     2.655068  1637.705770     2.668781     2.551752 
4885.803140     6.580280     2.640279  1643.229861     2.637451     2.552892 
4910.232150     6.613275     2.623150  1652.044527     2.616351     2.554029 
4934.783310     6.646436     2.640067  1637.469854     2.602691     2.555163 
4959.457230     6.679764     2.651921  1628.178665     2.593988     2.556295 
4984.254520     6.713260     2.633526  1633.994029     2.588417     2.557423 
5009.175790     6.746925     2.603083  1650.416722     2.584748     2.558550 
5034.221670     6.780759     2.616406  1638.212233     2.582259     2.559674 
5059.392780     6.814765     2.636635  1622.489704     2.580540     2.560797 
5084.689740     6.848941     2.596537  1643.164584     2.579350     2.561917 
5110.113190     6.883291     2.623805  1621.263050     2.578546     2.563036 
5135.663750     6.917813     2.644046  1605.551686     2.578043     2.564154 
5161.342070     6.952509     2.660237  1591.314879     2.577778     2.565270 
5187.148780     6.987380     2.636673  1600.562068     2.577704     2.566386 
5213.084530     7.022428     2.656078  1584.534152     2.577790     2.567500 
5239.149950     7.057652     2.556003  1641.769385     2.578007     2.568614 
5265.345700     7.093053     2.673474  1565.664765     2.578335     2.569728 
5291.672430     7.128633     2.585444  1612.612965     2.578754     2.570841 
5318.130790     7.164393     2.611173  1591.539621     2.579254     2.571954 
5344.721440     7.200333     2.631316  1573.980591     2.579821     2.573068 
5371.445050     7.236455     2.613406  1580.149518     2.580446     2.574182 
5398.302280     7.272758     2.631245  1563.391165     2.581122     2.575296 
5425.293790     7.309245     2.619833  1564.471033     2.581843     2.576412 
5452.420260     7.345916     2.633218  1551.141209     2.582603     2.577529 
5479.682360     7.382772     2.622216  1551.638609     2.583397     2.578647 
5507.080770     7.419813     2.677829  1513.795380     2.584222     2.579766 
5534.616170     7.457042     2.628725  1536.281546     2.585075     2.580888 
5562.289250     7.494459     2.648344  1518.720639     2.585952     2.582011 
5590.100700     7.532064     2.697237  1484.797992     2.586852     2.583137 
5618.051200     7.569859     2.656583  1499.927846     2.587773     2.584265 
5646.141460     7.607845     2.652135  1496.198430     2.588713     2.585396 
5674.372170     7.646023     2.684980  1471.778839     2.589671     2.586530 
5702.744030     7.684393     2.649582  1483.921864     2.590645     2.587667 
5731.257750     7.722957     2.663067  1470.077392     2.591634     2.588807 
5759.914040     7.761716     2.710273  1437.224144     2.592638     2.589951 
5788.713610     7.800671     2.715218  1427.987718     2.593655     2.591099 
5817.657180     7.839822     2.672097  1444.240312     2.594685     2.592252 
5846.745460     7.879170     2.690141  1426.682737     2.595728     2.593408 
5875.979190     7.918718     2.705821  1412.294494     2.596783     2.594569 
5905.359080     7.958465     2.686544  1414.437966     2.597849     2.595735 
5934.885880     7.998413     2.699940  1399.976343     2.598926     2.596906 
5964.560310     8.038562     2.685817  1398.607039     2.600015     2.598082 
5994.383110     8.078914     2.667013  1400.147124     2.601114     2.599263 
6024.355030     8.119470     2.665441  1393.235143     2.602224     2.600450 
6054.476800     8.160231     2.651290  1392.666394     2.603344     2.601643 
6084.749190     8.201198     2.651495  1383.826660     2.604474     2.602842 
6115.172930     8.242372     2.671236  1366.025146     2.605614     2.604047 
6145.748800     8.283753     2.666769  1360.133142     2.606764     2.605259 
6176.477540     8.325344     2.644117  1363.270656     2.607924     2.606477 
6207.359930     8.367145     2.634405  1359.538420     2.609094     2.607702 
6238.396730     8.409157     2.629288  1354.288147     2.610274     2.608934 
6269.588710     8.451381     2.618145  1350.815104     2.611464     2.610173 
6300.936650     8.493819     2.645790  1328.541701     2.612663     2.611419 
6332.441340     8.536471     2.596507  1344.039052     2.613872     2.612673 
6364.103540     8.579338     2.586329  1339.197696     2.615090     2.613934 
6395.924060     8.622422     2.628495  1310.177176     2.616318     2.615202 
6427.903680     8.665724     2.606060  1312.288179     2.617556     2.616478 
6460.043200     8.709245     2.632747  1289.266623     2.618804     2.617762 
6492.343420     8.752986     2.587381  1302.227394     2.620060     2.619054 
6524.805130     8.796947     2.612767  1280.309602     2.621176     2.620354 
6557.429160     8.841131     2.638968  1258.218994     2.622395     2.621662 
6590.216310     8.885539     2.638959  1248.676221     2.623676     2.622977 
6623.167390     8.930170     2.706389  1209.736453     2.624975     2.624301 
6656.283220     8.975028     2.638327  1230.639329     2.626284     2.625632 
6689.564640     9.020112     2.618769  1231.139406     2.627602     2.626972 
6723.012460     9.065424     2.657622  1202.895409     2.628928     2.628319 
6756.627530     9.110966     2.620825  1210.926403     2.630263     2.629674 
6790.410660     9.156737     2.620812  1200.102554     2.631607     2.631036 
6824.362720     9.202740     2.621755  1190.548773     2.632958     2.632406 
6858.484530     9.248976     2.655856  1165.111885     2.634318     2.633783 
6892.776950     9.295446     2.616501  1172.693782     2.635686     2.635167 
6927.240840     9.342150     2.635699  1154.203915     2.637061     2.636559 
6961.877040     9.389091     2.673299  1129.174334     2.638444     2.637956 
6996.686430     9.436270     2.590293  1153.893415     2.639833     2.639360 
7031.669860     9.483686     2.652052  1119.397170     2.641229     2.640770 
7066.828210     9.531343     2.606103  1128.796508     2.642631     2.642186 
7102.162350     9.579241     2.600040  1121.345722     2.644039     2.643607 
7137.673160     9.627382     2.613226  1106.047742     2.645453     2.645033 
7173.361530     9.675766     2.654039  1079.479229     2.646871     2.646463 
7209.228330     9.724394     2.662692  1066.229370     2.648293     2.647897 
7245.274480     9.773269     2.597944  1082.899235     2.649719     2.649334 
7281.500850     9.822391     2.585105  1078.527930     2.651147     2.650773 
7317.908350     9.871762     2.563152  1077.414484     2.652578     2.652214 
7354.497890     9.921383     2.604761  1050.092551     2.654011     2.653657 
7391.270380     9.971255     2.608236  1039.425624     2.655444     2.655100 
7428.226740    10.021379     2.670811  1005.623151     2.656877     2.656542 
7465.367870    10.071757     2.695912   987.443610     2.658309     2.657983 
7502.694710    10.122390     2.614721  1008.264360     2.659739     2.659421 
7540.208180    10.173280     2.610180   999.834102     2.661165     2.660857 
7577.909220    10.224427     2.624661   985.126104     2.662330     2.662287 
7615.798770    10.275833     2.661964   961.251755     2.663717     2.663712 
7653.877760    10.327500     2.659502   953.018089     2.665130     2.665130 
7692.147150    10.379428     2.651721   946.498000     2.666539     2.666539 
7730.607890    10.431619     2.656773   935.763655     2.667939     2.667939 
7769.260930    10.484075     2.624674   937.921142     2.669328     2.669328 
7808.107230    10.536796     2.623227   928.663463     2.670703     2.670703 
7847.147770    10.589784     2.628241   917.318274     2.672064     2.672064 
7886.383510    10.643041     2.637398   905.447465     2.673409     2.673409 
7925.815420    10.696568     2.687018   879.460038     2.674736     2.674736 
7965.444500    10.750366     2.658302   879.636372     2.676042     2.676042 
8005.271720    10.804436     2.673812   865.937480     2.677327     2.677327 
8045.298080    10.858780     2.649257   865.176586     2.678586     2.678586 
8085.524570    10.913400     2.667584   849.487107     2.679819     2.679819 
8125.952200    10.968297     2.688284   834.408058     2.681023     2.681023 
8166.581960    11.023472     2.724773   814.503351     2.682195     2.682195 
8207.414870    11.078926     2.699854   813.194812     2.683332     2.683332 
8248.451940    11.134662     2.670855   812.502352     2.684432     2.684432 
8289.694200    11.190680     2.712494   790.998964     2.685491     2.685491 
8331.142670    11.246983     2.712785   782.377885     2.686507     2.686507 
8372.798390    11.303570     2.639546   795.174203     2.687476     2.687476 
8414.662380    11.360445     2.712923   764.614052     2.688395     2.688395 
8456.735690    11.417608     2.656600   771.310527     2.689260     2.689260 
8499.019370    11.475061     2.656562   762.916576     2.690068     2.690068 
8541.514460    11.532805     2.753597   727.431322     2.690814     2.690814 
8584.222040    11.590843     2.683243   737.573498     2.691494     2.691494 
8627.143150    11.649174     2.688968   727.612248     2.692104     2.692104 
8670.278860    11.707802     2.663340   726.143641     2.692639     2.692639 
8713.630260    11.766727     2.681090   712.456353     2.693095     2.693095 
8757.198410    11.825951     2.629282   718.470381     2.693467     2.693467 
8800.984400    11.885475     2.773446   673.611739     2.693749     2.693749 
8844.989320    11.945302     2.668484   691.824043     2.693937     2.693937 
8889.214270    12.005432     2.634649   692.245307     2.694023     2.694023 
8933.660340    12.065867     2.684203   671.498839     2.694004     2.694004 
8978.328640    12.126609     2.700384   659.841568     2.693872     2.693872 
9023.220290    12.187660     2.640758   666.845495     2.693621     2.693621 
9068.336390    12.249020     2.693074   645.866821     2.693245     2.693245 
9113.678070    12.310692     2.729887   629.912521     2.692736     2.692736 
9159.246460    12.372677     2.669085   635.772280     2.692087     2.692087 
9205.042690    12.434976     2.623083   639.327016     2.691291     2.691291 
9251.067900    12.497592     2.667183   621.042023     2.690340     2.690340 
9297.323240    12.560526     2.666580   613.675018     2.689225     2.689225 
9343.809860    12.623780     2.694600   599.705260     2.687939     2.687939 
9390.528910    12.687355     2.694382   591.914646     2.686472     2.686472 
9437.481550    12.751252     2.727546   577.737913     2.684814     2.684814 
9484.668960    12.815475     2.717675   571.842176     2.682958     2.682958 
9532.092310    12.880023     2.671470   573.923094     2.680892     2.680892 
9579.752770    12.944900     2.679732   564.713144     2.678606     2.678606 
9627.651530    13.010106     2.712619   550.929447     2.676089     2.676089 
9675.789790    13.075644     2.625887   561.450269     2.673331     2.673331 
9724.168740    13.141515     2.701693   538.032231     2.670319     2.670319 
9772.789580    13.207720     2.618440   547.562633     2.667041     2.667041 
9821.653530    13.274262     2.707574   522.339133     2.663485     2.663485 
9870.761800    13.341142     2.670526   522.541182     2.659638     2.659638 
9920.115610    13.408363     2.730773   504.791842     2.655487     2.655487 
9969.716180    13.475925     2.706179   502.526668     2.651016     2.651016 
10019.564770    13.543830     2.687704   499.094273     2.646212     2.646212 
#######	End powder diffraction data	#######


#######	Begin powder diffraction data	#######
data_POL126530-b_2-TOF.dat_0
_pd_block_id	POL126530-b_2-TOF.dat_0
_pd_calc_method	Rietveld
_diffrn_radiation_probe	neutron
_pd_instr_special_details	POLARIS_Diffractometer_at_ISIS
_pd_meas_scan_method	tof
_refine_ls_goodness_of_fit_all	4.44689
_pd_proc_ls_prof_R_factor	0.03271
_pd_proc_ls_prof_wR_factor	0.04246
_pd_proc_ls_prof_wR_expected	0.00955
loop_
	_pd_phase_id
	_pd_phase_block_id
	_pd_phase_mass_%
1	SrFeO2.75_0	100
loop_
	_refln_index_h
	_refln_index_k
	_refln_index_l
	_pd_refln_phase_id
	_refln_d_spacing
	_refln_F_squared_calc
	_refln_F_squared_meas
   0    0    1 1    5.470009     0.070134     0.062791
   0    0    2 1    2.735005     7.825354     7.661963
   0    0    3 1    1.823336     0.700095     0.675210
   0    0    4 1    1.367502    78.464612    79.412230
   0    0    5 1    1.094002     0.190769     0.190083
   0    0    6 1    0.911668     8.064047     8.054178
   0    0    7 1    0.781430     0.731049     0.742319
   0    0    8 1    0.683751    45.612566    48.161262
   0    2    0 1    3.859678     7.851657     8.123559
   0    2    1 1    3.153642     0.627020     0.600644
   0    2    2 1    2.231540    27.532030    28.613110
   0    2    3 1    1.648632     0.030766     0.029860
   0    2    4 1    1.288989    14.764225    14.616882
   0    2    5 1    1.052538     1.239159     1.203819
   0    2    6 1    0.887253     9.926388    10.003089
   0    2    7 1    0.765891     1.259992     1.304051
   0    2    8 1    0.673268    10.809937    12.132550
   0    4    0 1    1.929839    82.855891    82.780308
   0    4    1 1    1.819898     0.168749     0.163018
   0    4    2 1    1.576821    20.345608    20.049885
   0    4    3 1    1.325346     1.016835     1.038391
   0    4    4 1    1.115770   134.617215   134.561891
   0    4    5 1    0.951716     0.162199     0.156594
   0    4    6 1    0.824316    19.004583    19.297799
   0    4    7 1    0.724304     0.901165     0.892784
   0    6    0 1    1.286559     3.443011     3.413777
   0    6    1 1    1.252385     0.175124     0.174217
   0    6    2 1    1.164185    13.791625    13.635203
   0    6    3 1    1.051214     0.028468     0.027679
   0    6    4 1    0.937044     7.395814     7.305588
   0    6    5 1    0.833427     0.222555     0.226055
   0    6    6 1    0.743847     4.223077     4.235060
   0    8    0 1    0.964919    54.414589    52.558160
   0    8    1 1    0.950248     0.259230     0.250719
   0    8    2 1    0.909949    31.454089    31.398137
   0    8    3 1    0.852857     0.463624     0.468131
   0    8    4 1    0.788410    89.767784    90.719419
   0    8    5 1    0.723657     0.004035     0.003999
   0   10    0 1    0.771936     0.491565     0.510479
   0   10    1 1    0.764362     0.011249     0.011609
   0   10    2 1    0.742912     3.302442     3.310045
   0   10    3 1    0.710854     0.075503     0.075641
   1    1    0 1    6.307648     0.185077     0.162258
   1    1    1 1    4.132530     0.626485     0.547346
   1    1    2 1    2.509273     2.237208     2.252400
   1    1    3 1    1.751622     0.503716     0.505077
   1    1    4 1    1.336455     0.291017     0.304115
   1    1    5 1    1.077909     0.015542     0.015139
   1    1    6 1    0.902292     1.336128     1.330494
   1    1    7 1    0.775501     0.008981     0.009268
   1    1    8 1    0.679769     0.286657     0.308256
   1    3    0 1    2.504792     2.647485     2.666530
   1    3    1 1    2.277380     0.862461     0.894034
   1    3    2 1    1.847190     0.123002     0.117873
   1    3    3 1    1.474130     0.110516     0.109624
   1    3    4 1    1.200272     3.791588     3.797098
   1    3    5 1    1.002549     0.452955     0.433320
   1    3    6 1    0.856688     0.029308     0.029429
   1    3    7 1    0.745971     0.269856     0.270876
   1    5    0 1    1.528729     0.498890     0.493391
   1    5    1 1    1.472312     0.827889     0.822553
   1    5    2 1    1.334422     7.607458     7.936703
   1    5    3 1    1.171464     1.514407     1.499673
   1    5    4 1    1.019221     0.691528     0.670994
   1    5    5 1    0.889661     0.007692     0.007735
   1    5    6 1    0.783005     4.088657     4.139557
   1    5    7 1    0.695798     0.625118     0.641376
   1    7    0 1    1.097207     4.106697     4.092175
   1    7    1 1    1.075778     1.395807     1.355099
   1    7    2 1    1.018319     2.287135     2.219319
   1    7    3 1    0.940117     0.131420     0.129272
   1    7    4 1    0.855795     5.727902     5.757562
   1    7    5 1    0.774707     1.210137     1.251111
   1    7    6 1    0.701202     1.156995     1.175197
   1    9    0 1    0.855083     1.148167     1.155222
   1    9    1 1    0.844823     1.495382     1.526445
   1    9    2 1    0.816126     7.267870     7.410192
   1    9    3 1    0.774178     2.447988     2.533749
   1    9    4 1    0.725015     1.724009     1.707500
   1    9    5 1    0.673709     0.039153     0.043816
   1   11    0 1    0.700321     2.395511     2.436807
   1   11    1 1    0.694651     1.894515     1.948451
   1   11    2 1    0.678433     2.362171     2.560502
   2    0    0 1    5.470961     0.137790     0.123365
   2    0    1 1    3.868217     8.216841     8.568889
   2    0    2 1    2.446347     0.499054     0.524757
   2    0    3 1    1.729799     7.077794     7.132072
   2    0    4 1    1.326686     0.440171     0.451369
   2    0    5 1    1.072764     5.793301     5.603846
   2    0    6 1    0.899268     0.780097     0.777309
   2    0    7 1    0.773579     4.177917     4.329200
   2    0    8 1    0.678473     0.805035     0.872410
   2    2    0 1    3.153824     0.482603     0.462304
   2    2    1 1    2.732218    53.235033    52.046513
   2    2    2 1    2.066265     0.709829     0.713368
   2    2    3 1    1.578519    55.043403    54.208382
   2    2    4 1    1.254637     1.119069     1.114910
   2    2    5 1    1.033584    58.772015    57.319079
   2    2    6 1    0.875811     0.949182     0.955710
   2    2    7 1    0.758494    59.796246    60.942468
   2    4    0 1    1.819933     0.466452     0.450603
   2    4    1 1    1.726862    16.603009    16.733712
   2    4    2 1    1.515145     1.176272     1.146123
   2    4    3 1    1.288089    14.496340    14.360200
   2    4    4 1    1.093265     1.315099     1.310079
   2    4    5 1    0.937634    11.654646    11.504097
   2    4    6 1    0.815116     1.817698     1.855512
   2    4    7 1    0.718039     8.718803     8.673770
   2    6    0 1    1.252396     0.316177     0.314541
   2    6    1 1    1.220807    46.071682    45.463135
   2    6    2 1    1.138690     0.782826     0.783058
   2    6    3 1    1.032330    48.252521    47.032676
   2    6    4 1    0.923595     0.800309     0.798011
   2    6    5 1    0.823921    50.885517    51.673524
   2    6    6 1    0.737065     0.980826     0.977771
   2    8    0 1    0.950253     1.054280     1.019658
   2    8    1 1    0.936231    16.632366    16.444868
   2    8    2 1    0.897618     1.748724     1.744163
   2    8    3 1    0.842679    14.870622    15.183937
   2    8    4 1    0.780349     2.579489     2.625945
   2    8    5 1    0.717408    11.628128    11.574089
   2   10    0 1    0.764364     0.107992     0.111448
   2   10    1 1    0.757009    35.745613    36.320847
   2   10    2 1    0.736156     0.568326     0.565980
   2   10    3 1    0.704929    37.984408    38.361555
   3    1    0 1    3.297733     0.222313     0.220573
   3    1    1 1    2.824194     0.972591     0.945525
   3    1    2 1    2.105198     0.017490     0.017922
   3    1    3 1    1.595674     0.366473     0.358866
   3    1    4 1    1.263199     0.317949     0.317566
   3    1    5 1    1.038355     0.164257     0.160363
   3    1    6 1    0.878708     0.001713     0.001727
   3    1    7 1    0.760374     0.081457     0.083353
   3    3    0 1    2.102549     0.489424     0.501961
   3    3    1 1    1.962561     0.785862     0.788236
   3    3    2 1    1.666914     1.454626     1.421280
   3    3    3 1    1.377510     0.918252     0.924554
   3    3    4 1    1.146363     0.709398     0.705534
   3    3    5 1    0.970489     0.002903     0.002809
   3    3    6 1    0.836424     0.751592     0.764688
   3    3    7 1    0.732477     0.076678     0.076081
   3    5    0 1    1.421746     1.663778     1.662612
   3    5    1 1    1.376025     1.638111     1.650428
   3    5    2 1    1.261483     2.036143     2.033510
   3    5    3 1    1.121186     0.288526     0.288688
   3    5    4 1    0.985589     2.326659     2.231074
   3    5    5 1    0.867029     0.970256     0.973128
   3    5    6 1    0.767443     0.955800     0.991569
   3    5    7 1    0.684809     0.279768     0.294364
   3    7    0 1    1.055572     2.127137     2.062083
   3    7    1 1    1.036450     1.073087     1.047459
   3    7    2 1    0.984773     2.769723     2.658340
   3    7    3 1    0.913529     1.735646     1.734184
   3    7    4 1    0.835594     3.202362     3.256363
   3    7    5 1    0.759625     0.005039     0.005148
   3    7    6 1    0.689959     1.276831     1.326482
   3    9    0 1    0.834931     1.722506     1.750857
   3    9    1 1    0.825371     2.487471     2.525514
   3    9    2 1    0.798550     3.498835     3.587154
   3    9    3 1    0.759127     0.633821     0.646833
   3    9    4 1    0.712609     2.355708     2.355281
   3   11    0 1    0.689120     2.251230     2.343064
   3   11    1 1    0.683716     1.687880     1.782418
   4    0    0 1    2.735480     6.830441     6.689526
   4    0    1 1    2.446603     0.506209     0.532228
   4    0    2 1    1.934108   173.544255   173.423238
   4    0    3 1    1.517189     0.069924     0.068217
   4    0    4 1    1.223174    13.855554    13.659308
   4    0    5 1    1.015780     1.379903     1.338900
   4    0    6 1    0.864899   116.335628   116.597583
   4    0    7 1    0.751373     1.126005     1.134058
   4    2    0 1    2.231798    29.059686    30.200764
   4    2    1 1    2.066419     0.271739     0.273129
   4    2    2 1    1.729153    31.869665    32.116087
   4    2    3 1    1.412015     2.344260     2.337875
   4    2    4 1    1.166021    35.509685    35.121015
   4    2    5 1    0.982330     0.829707     0.798324
   4    2    6 1    0.843969    26.520064    27.078100
   4    2    7 1    0.737528     1.824316     1.819574
   4    4    0 1    1.576912    18.251680    17.985779
   4    4    1 1    1.515206     0.819480     0.798501
   4    4    2 1    1.366109   296.092692   299.893035
   4    4    3 1    1.192727     0.030442     0.030541
   4    4    4 1    1.033132    34.965310    34.094267
   4    4    5 1    0.898867     1.784562     1.778531
   4    4    6 1    0.789259   201.196672   203.455055
   4    4    7 1    0.700176     1.325466     1.348653
   4    6    0 1    1.164222    14.685159    14.518718
   4    6    1 1    1.138716     0.077436     0.077458
   4    6    2 1    1.071209    14.896074    14.389456
   4    6    3 1    0.981253     0.620067     0.597190
   4    6    4 1    0.886476    16.783986    16.922387
   4    6    5 1    0.797245     0.502701     0.514248
   4    6    6 1    0.717782    15.182912    15.107666
   4    8    0 1    0.909967    29.389227    29.337138
   4    8    1 1    0.897631     0.544922     0.543496
   4    8    2 1    0.863431   194.510393   194.878512
   4    8    3 1    0.814203     0.073599     0.075221
   4    8    4 1    0.757573    51.806381    52.699379
   4    8    5 1    0.699591     0.514325     0.523859
   4   10    0 1    0.742921     3.617700     3.626050
   4   10    1 1    0.736163     0.022463     0.022370
   4   10    2 1    0.716942     2.751086     2.739375
   4   10    3 1    0.688003     0.032313     0.033716
   5    1    0 1    2.105415     2.615865     2.680147
   5    1    1 1    1.964891     0.407953     0.409376
   5    1    2 1    1.668341     1.392902     1.362960
   5    1    3 1    1.378315     0.115479     0.116235
   5    1    4 1    1.146827     3.914321     3.891277
   5    1    5 1    0.970770     0.141721     0.137118
   5    1    6 1    0.836605     0.974731     0.991840
   5    1    7 1    0.732598     0.030958     0.030720
   5    3    0 1    1.667022     0.013365     0.013060
   5    3    1 1    1.594614     0.222610     0.218012
   5    3    2 1    1.423450     9.119925     9.124890
   5    3    3 1    1.230320     0.535342     0.526571
   5    3    4 1    1.057276     0.032479     0.031445
   5    3    5 1    0.914633     0.056135     0.056094
   5    3    6 1    0.799868     5.138879     5.279708
   5    3    7 1    0.707550     0.223237     0.224611
   5    5    0 1    1.261530     7.012592     7.003561
   5    5    1 1    1.229262     0.979161     0.963327
   5    5    2 1    1.145542     0.306995     0.305561
   5    5    3 1    1.037427     0.063334     0.061830
   5    5    4 1    0.927240    10.182521    10.136049
   5    5    5 1    0.826506     1.133977     1.151179
   5    5    6 1    0.738914     0.078851     0.078765
   5    7    0 1    0.984795     0.630058     0.604706
   5    7    1 1    0.969213     0.333833     0.322939
   5    7    2 1    0.926560    13.215211    13.159410
   5    7    3 1    0.866488     1.135100     1.138242
   5    7    4 1    0.799141     0.898833     0.922416
   5    7    5 1    0.731928     0.106903     0.106025
   5    9    0 1    0.798561     6.604839     6.771694
   5    9    1 1    0.790185     1.739237     1.760296
   5    9    2 1    0.766555     1.228104     1.272443
   5    9    3 1    0.731482     0.319412     0.316692
   5    9    4 1    0.689594     9.476743     9.853090
   6    0    0 1    1.823653     0.198324     0.191247
   6    0    1 1    1.730040     6.854370     6.906752
   6    0    2 1    1.517290     0.057238     0.055845
   6    0    3 1    1.289406     6.376090     6.310633
   6    0    4 1    1.094070     0.512471     0.510636
   6    0    5 1    0.938142     4.617858     4.555214
   6    0    6 1    0.815449     0.246247     0.251266
   6    0    7 1    0.718267     4.103743     4.081792
   6    2    0 1    1.648867     0.313962     0.304706
   6    2    1 1    1.578702    49.238941    48.488556
   6    2    2 1    1.412097     1.714012     1.709306
   6    2    3 1    1.222967    52.027754    51.295071
   6    2    4 1    1.052599     0.833007     0.809218
   6    2    5 1    0.911600    52.270118    52.205191
   6    2    6 1    0.797837     1.771316     1.813845
   6    2    7 1    0.706143    56.033044    56.490042
   6    4    0 1    1.325468     0.348409     0.355931
   6    4    1 1    1.288188    13.985570    13.853353
   6    4    2 1    1.192776     0.464150     0.465669
   6    4    3 1    1.072120    12.583586    12.164707
   6    4    4 1    0.951761     0.974680     0.940954
   6    4    5 1    0.843730     9.808811    10.015585
   6    4    6 1    0.751145     0.955060     0.961669
   6    4    7 1    0.673154     7.947985     8.927101
   6    6    0 1    1.051275     0.555869     0.540434
   6    6    1 1    1.032381    43.118399    42.029399
   6    6    2 1    0.981281     0.822257     0.791901
   6    6    3 1    0.910739    44.362434    44.295744
   6    6    4 1    0.833457     1.260613     1.280451
   6    6    5 1    0.758019    47.146062    48.002396
   6    6    6 1    0.688755     1.070653     1.115230
   6    8    0 1    0.852889     0.334702     0.337936
   6    8    1 1    0.842707    14.211026    14.510499
   6    8    2 1    0.814218     1.916566     1.958748
   6    8    3 1    0.772549    12.092164    12.549285
   6    8    4 1    0.723676     1.046041     1.036617
   6    8    5 1    0.672634    10.673053    12.028015
   6   10    0 1    0.710873     0.618716     0.619832
   6   10    1 1    0.704945    33.830396    34.165484
   6   10    2 1    0.688013     0.153683     0.160352
   7    1    0 1    1.532037     0.363506     0.361178
   7    1    1 1    1.475266     0.805937     0.798637
   7    1    2 1    1.336621     0.047879     0.050038
   7    1    3 1    1.172951     0.524462     0.519564
   7    1    4 1    1.020200     0.532044     0.516226
   7    1    5 1    0.890311     0.012373     0.012434
   7    1    6 1    0.783448     0.023890     0.024172
   7    1    7 1    0.696109     0.013916     0.014268
   7    3    0 1    1.335942     0.026047     0.027212
   7    3    1 1    1.297797     1.055671     1.037686
   7    3    2 1    1.200392     2.261745     2.264834
   7    3    3 1    1.077641     0.229146     0.223105
   7    3    4 1    0.955617     0.024411     0.023504
   7    3    5 1    0.846413     0.295154     0.300968
   7    3    6 1    0.753036     1.178397     1.189198
   7    3    7 1    0.674514     0.285643     0.317921
   7    5    0 1    1.098428     1.816760     1.809913
   7    5    1 1    1.076929     0.960860     0.934452
   7    5    2 1    1.019295     0.500100     0.485249
   7    5    3 1    0.940885     1.245198     1.223358
   7    5    4 1    0.856374     2.624816     2.636561
   7    5    5 1    0.775136     0.002736     0.002826
   7    5    6 1    0.701520     0.233455     0.237004
   7    7    0 1    0.901093     0.209394     0.208529
   7    7    1 1    0.889109     1.622063     1.632030
   7    7    2 1    0.855839     5.721313     5.750624
   7    7    3 1    0.807827     0.286258     0.295055
   7    7    4 1    0.752429     0.225170     0.227053
   7    7    5 1    0.695534     0.903784     0.927796
   7    9    0 1    0.751945     2.621415     2.641808
   7    9    1 1    0.744939     1.454097     1.458979
   7    9    2 1    0.725042     0.707510     0.700729
   7    9    3 1    0.695151     1.974213     2.028283
   8    0    0 1    1.367740    77.194468    78.116815
   8    0    1 1    1.326889     0.012297     0.012617
   8    0    2 1    1.223301     9.000598     8.872667
   8    0    3 1    1.094124     0.447749     0.446152
   8    0    4 1    0.967054   125.233836   121.077919
   8    0    5 1    0.854330     0.999743     1.007013
   8    0    6 1    0.758594    10.426087    10.628171
   8    0    7 1    0.678500     0.592034     0.641474
   8    2    0 1    1.289188    17.415978    17.239811
   8    2    1 1    1.254809     1.433651     1.428469
   8    2    2 1    1.166132    42.102255    41.642419
   8    2    3 1    1.052646     0.006395     0.006212
   8    2    4 1    0.938058    31.315201    30.893808
   8    2    5 1    0.834140     2.818513     2.863721
   8    2    6 1    0.744354    15.339910    15.387322
   8    4    0 1    1.115899   131.207261   131.158872
   8    4    1 1    1.093379     0.008087     0.008057
   8    4    2 1    1.033209    24.731109    24.115836
   8    4    3 1    0.951796     0.546019     0.527106
   8    4    4 1    0.864577   214.298961   214.761963
   8    4    5 1    0.781203     1.249317     1.269216
   8    4    6 1    0.706008    25.206514    25.417038
   8    6    0 1    0.937121     8.483596     8.379330
   8    6    1 1    0.923664     0.521556     0.520043
   8    6    2 1    0.886525    20.552776    20.721647
   8    6    3 1    0.833481     0.003770     0.003830
   8    6    4 1    0.773027    16.791306    17.414831
   8    6    5 1    0.711706     0.725049     0.725646
   8    8    0 1    0.788456    85.035064    85.938943
   8    8    1 1    0.780391     0.008402     0.008553
   8    8    2 1    0.757603    41.623379    42.343457
   8    8    3 1    0.723692     0.128705     0.127545
   8    8    4 1    0.683055   141.283317   149.566016
   9    1    0 1    1.200965     1.279368     1.280565
   9    1    1 1    1.173026     0.105868     0.104882
   9    1    2 1    1.099622     6.964387     6.936205
   9    1    3 1    1.002953     0.161741     0.154823
   9    1    4 1    0.902378     2.042338     2.033730
   9    1    5 1    0.808753     0.000175     0.000181
   9    1    6 1    0.726146     4.268337     4.226176
   9    3    0 1    1.099244     6.755680     6.728950
   9    3    1 1    1.077699     0.194007     0.188910
   9    3    2 1    1.019947     0.238089     0.231012
   9    3    3 1    0.941398     0.004143     0.004067
   9    3    4 1    0.856761    10.046923    10.087596
   9    3    5 1    0.775423     0.349667     0.360887
   9    3    6 1    0.701733     0.277282     0.281401
   9    5    0 1    0.955161     0.051493     0.049588
   9    5    1 1    0.940924     0.188108     0.184797
   9    5    2 1    0.901752    17.051039    16.979329
   9    5    3 1    0.846097     0.916585     0.934892
   9    5    4 1    0.783060     0.045278     0.045837
   9    5    5 1    0.719513     0.063865     0.063461
   9    7    0 1    0.816809     9.715719     9.898896
   9    7    1 1    0.807852     0.395647     0.407797
   9    7    2 1    0.782651     0.635655     0.643932
   9    7    3 1    0.745429     0.013630     0.013678
   9    7    4 1    0.701242    14.209605    14.432200
   9    9    0 1    0.700850     0.412514     0.419249
   9    9    1 1    0.695167     0.545291     0.560207
   9    9    2 1    0.678914    16.159609    17.464628
  10    0    0 1    1.094192     0.034073     0.033952
  10    0    1 1    1.072936     5.238516     5.068077
  10    0    2 1    1.015907     0.195640     0.189830
  10    0    3 1    0.938219     4.259499     4.201289
  10    0    4 1    0.854362     0.008066     0.008125
  10    0    5 1    0.773643     4.237115     4.390044
  10    0    6 1    0.700413     0.282803     0.287633
  10    2    0 1    1.052707     1.403578     1.363399
  10    2    1 1    1.033738    43.378051    42.308322
  10    2    2 1    0.982446     0.842906     0.810936
  10    2    3 1    0.911671    42.715109    42.662864
  10    2    4 1    0.834170     2.805513     2.850555
  10    2    5 1    0.758555    46.698424    47.599648
  10    2    6 1    0.689157     1.226951     1.276897
  10    4    0 1    0.951841     0.004202     0.004056
  10    4    1 1    0.937749    10.370196    10.234743
  10    4    2 1    0.898956     0.209197     0.208480
  10    4    3 1    0.843786     9.017592     9.207619
  10    4    4 1    0.781228     0.076467     0.077681
  10    4    5 1    0.718090     7.953250     7.911837
  10    6    0 1    0.833511     0.549628     0.558289
  10    6    1 1    0.823999    37.271689    37.848439
  10    6    2 1    0.797307     1.796326     1.837784
  10    6    3 1    0.758059    38.671446    39.377135
  10    6    4 1    0.711725     1.299247     1.300288
  10    8    0 1    0.723712     0.511661     0.507042
  10    8    1 1    0.717459     9.958713     9.912007
  10    8    2 1    0.699632     0.054908     0.055922
  10    8    3 1    0.672662     9.697299    10.926410
  11    1    0 1    0.986563     0.439974     0.421431
  11    1    1 1    0.970898     0.574891     0.556221
  11    1    2 1    0.928032     1.796394     1.787450
  11    1    3 1    0.867691     0.185947     0.186542
  11    1    4 1    0.800085     0.673546     0.692230
  11    1    5 1    0.732653     0.026430     0.026228
  11    3    0 1    0.927805     1.868972     1.859893
  11    3    1 1    0.914740     0.508727     0.508351
  11    3    2 1    0.878626     0.392133     0.395405
  11    3    3 1    0.826906     0.462997     0.470002
  11    3    4 1    0.767773     2.784998     2.890398
  11    3    5 1    0.707600     0.012940     0.013019
  11    5    0 1    0.836187     0.014989     0.015248
  11    5    1 1    0.826585     0.909696     0.923487
  11    5    2 1    0.799649     4.242777     4.357582
  11    5    3 1    0.760071     0.142737     0.145963
  11    5    4 1    0.713389     0.033721     0.033687
  11    7    0 1    0.738626     3.580324     3.575318
  11    7    1 1    0.731983     0.702687     0.696949
  11    7    2 1    0.713080     0.086132     0.086073
  11    7    3 1    0.684587     0.967005     1.018162
  12    0    0 1    0.911827     2.022067     2.019679
  12    0    1 1    0.899416     0.028165     0.028063
  12    0    2 1    0.865020   111.373824   111.628594
  12    0    3 1    0.815534     1.017368     1.037998
  12    0    4 1    0.758645     4.869814     4.964731
  12    0    5 1    0.700435     0.110178     0.112056
  12    2    0 1    0.887399    17.089781    17.219992
  12    2    1 1    0.875947     0.510181     0.513727
  12    2    2 1    0.844081    36.212459    36.973620
  12    2    3 1    0.797917     2.724650     2.790449
  12    2    4 1    0.744402    21.082060    21.147700
  12    2    5 1    0.689178     0.226587     0.235800
  12    4    0 1    0.824433     6.285629     6.382507
  12    4    1 1    0.815226     0.082560     0.084266
  12    4    2 1    0.789351   189.098689   191.236127
  12    4    3 1    0.751211     1.503334     1.513836
  12    4    4 1    0.706049    13.550513    13.662887
  12    6    0 1    0.743933     8.220574     8.244266
  12    6    1 1    0.737147     0.275210     0.274378
  12    6    2 1    0.717851    19.702798    19.604043
  12    6    3 1    0.688806     1.071758     1.116253
  13    1    0 1    0.836727     4.127881     4.200705
  13    1    1 1    0.827106     0.063437     0.064396
  13    1    2 1    0.800121     2.773190     2.850266
  13    1    3 1    0.760476     0.006673     0.006829
  13    1    4 1    0.713724     6.382502     6.373948
  13    3    0 1    0.799975     0.178114     0.183024
  13    3    1 1    0.791555     0.002239     0.002270
  13    3    2 1    0.767805    13.786792    14.309095
  13    3    3 1    0.732569     0.209312     0.207698
  13    3    4 1    0.690503     0.360110     0.373673
  13    5    0 1    0.738998    10.089430    10.079298
  13    5    1 1    0.732345     0.326716     0.324138
  13    5    2 1    0.713414     0.044291     0.044246
  13    5    3 1    0.684884     0.003033     0.003191
  14    0    0 1    0.781566     0.007863     0.007982
  14    0    1 1    0.773708     3.286371     3.404587
  14    0    2 1    0.751484     0.506961     0.510646
  14    0    3 1    0.718353     3.502982     3.484002
  14    0    4 1    0.678560     0.026211     0.028389
  14    2    0 1    0.766019     0.498579     0.516126
  14    2    1 1    0.758616    34.160177    34.823867
  14    2    2 1    0.737633     4.085939     4.075795
  14    2    3 1    0.706225    36.241316    36.532619
  14    4    0 1    0.724412     0.005635     0.005582
  14    4    1 1    0.718142     6.723437     6.688147
  14    4    2 1    0.700265     0.236514     0.240614
  14    4    3 1    0.673225     6.504764     7.302696
  15    1    0 1    0.726226     1.371525     1.357958
  15    1    1 1    0.719909     0.193381     0.192100
  15    1    2 1    0.701903     1.776225     1.802113
  15    1    3 1    0.674680     0.081464     0.090567
  15    3    0 1    0.701805     0.737735     0.748606
  15    3    1 1    0.696099     0.271566     0.278456
  15    3    2 1    0.679782     3.849313     4.139041
  16    0    0 1    0.683870    40.996784    43.269334
  16    0    1 1    0.678587     1.106626     1.198388
  16    2    0 1    0.673382    19.404423    21.762316
loop_
	_pd_meas_time_of_flight
	_pd_proc_d_spacing
	_pd_proc_intensity_total
	_pd_proc_ls_weight
	_pd_calc_intensity_total
	_pd_proc_intensity_bkg_calc
1200.997790     0.672539     4.887127   259.209760     3.650359     3.004089 
1202.198790     0.673209     4.778529   264.931523     3.714381     3.002583 
1203.400990     0.673880     4.733052   267.550706     3.781941     3.001077 
1204.604390     0.674552     4.658688   272.166202     3.852806     2.999571 
1205.809000     0.675224     4.714138   268.894728     3.926767     2.998065 
1207.014810     0.675897     4.691209   270.676440     4.003654     2.996559 
1208.221820     0.676571     4.719051   269.326922     4.083306     2.995053 
1209.430040     0.677245     4.692489   271.136064     4.165538     2.993546 
1210.639470     0.677920     4.719114   269.837447     4.250088     2.992040 
1211.850110     0.678596     4.898904   260.461248     4.336548     2.990534 
1213.061960     0.679273     4.833777   263.913592     4.424274     2.989028 
1214.275020     0.679950     4.896298   260.860538     4.512316     2.987522 
1215.489300     0.680627     4.958550   257.648200     4.599368     2.986016 
1216.704790     0.681306     5.019262   254.839956     4.683739     2.984511 
1217.921490     0.681985     5.017266   255.390377     4.763374     2.983005 
1219.139410     0.682665     5.042513   254.269335     4.835905     2.981499 
1220.358550     0.683345     5.192312   247.302183     4.898757     2.979993 
1221.578910     0.684027     5.176572   248.411476     4.949323     2.978487 
1222.800490     0.684708     5.166005   249.280031     4.985186     2.976981 
1224.023290     0.685391     5.043314   255.233480     5.004371     2.975476 
1225.247310     0.686074     5.190350   248.223182     5.005588     2.973970 
1226.472560     0.686758     5.187461   248.584542     4.988403     2.972464 
1227.699030     0.687443     5.163658   249.827375     4.953303     2.970959 
1228.926730     0.688128     5.114254   252.229769     4.901667     2.969453 
1230.155660     0.688814     5.132678   251.688810     4.835627     2.967948 
1231.385820     0.689500     5.007770   258.027773     4.757893     2.966442 
1232.617200     0.690188     5.000148   258.487377     4.671551     2.964937 
1233.849820     0.690876     4.788324   269.877078     4.579879     2.963432 
1235.083670     0.691564     4.654162   277.746021     4.486193     2.961927 
1236.318750     0.692254     4.591581   281.970201     4.393731     2.960421 
1237.555070     0.692944     4.533978   285.497063     4.305536     2.958916 
1238.792630     0.693635     4.414996   292.838410     4.224394     2.957411 
1240.031420     0.694326     4.344221   298.053864     4.152789     2.955906 
1241.271450     0.695018     4.198528   308.591531     4.092833     2.954401 
1242.512720     0.695711     4.190546   309.134125     4.046215     2.952896 
1243.755230     0.696405     4.117679   314.787962     4.014189     2.951392 
1244.998990     0.697099     4.101080   316.089504     3.997619     2.949887 
1246.243990     0.697794     4.134730   314.023980     3.996882     2.948382 
1247.490230     0.698489     4.070405   318.951589     4.011881     2.946878 
1248.737720     0.699186     4.137239   314.210482     4.042086     2.945373 
1249.986460     0.699883     4.157396   313.148369     4.086552     2.943869 
1251.236450     0.700580     4.210463   309.546094     4.143921     2.942365 
1252.487680     0.701279     4.298953   303.598557     4.212433     2.940861 
1253.740170     0.701978     4.429803   295.427300     4.289945     2.939357 
1254.993910     0.702678     4.436812   295.226322     4.373966     2.937853 
1256.248910     0.703378     4.436517   295.158969     4.461695     2.936349 
1257.505150     0.704079     4.603028   285.114234     4.550096     2.934845 
1258.762660     0.704781     4.616976   284.305337     4.635989     2.933341 
1260.021420     0.705484     4.732738   277.721027     4.716146     2.931838 
1261.281440     0.706187     4.890828   269.246674     4.787459     2.930334 
1262.542730     0.706891     4.876736   270.160337     4.847126     2.928831 
1263.805270     0.707596     4.999133   263.901759     4.892876     2.927328 
1265.069070     0.708301     4.964858   265.788623     4.923164     2.925824 
1266.334140     0.709008     5.080065   260.338380     4.937319     2.924321 
1267.600480     0.709714     4.999321   264.653260     4.935596     2.922819 
1268.868080     0.710422     4.975102   265.879730     4.919111     2.921316 
1270.136940     0.711130     4.978734   266.152462     4.889680     2.919813 
1271.407080     0.711839     4.829182   274.352925     4.849594     2.918311 
1272.678490     0.712549     4.707097   281.334348     4.801400     2.916808 
1273.951170     0.713259     4.690903   282.628261     4.747636     2.915306 
1275.225120     0.713970     4.674677   283.744529     4.690658     2.913804 
1276.500340     0.714682     4.648873   285.567602     4.632470     2.912302 
1277.776840     0.715395     4.471272   296.946114     4.574630     2.910800 
1279.054620     0.716108     4.406254   301.337340     4.518187     2.909298 
1280.333680     0.716822     4.401076   301.888494     4.463665     2.907797 
1281.614010     0.717536     4.515328   294.985925     4.411104     2.906295 
1282.895620     0.718252     4.420080   301.730358     4.360127     2.904794 
1284.178520     0.718968     4.254862   312.676769     4.310065     2.903293 
1285.462700     0.719685     4.239058   314.035778     4.260118     2.901792 
1286.748160     0.720402     4.193472   317.705387     4.209511     2.900291 
1288.034910     0.721121     4.076985   326.475734     4.157634     2.898790 
1289.322940     0.721839     4.092364   325.926761     4.104145     2.897290 
1290.612270     0.722559     3.984349   334.769041     4.049002     2.895789 
1291.902880     0.723280     4.033671   331.418457     3.992442     2.894289 
1293.194780     0.724001     3.894422   342.344792     3.934947     2.892789 
1294.487980     0.724723     3.837861   348.091901     3.877173     2.891289 
1295.782460     0.725445     3.799617   351.542901     3.819901     2.889789 
1297.078250     0.726168     3.722267   359.149031     3.763949     2.888290 
1298.375320     0.726892     3.614845   369.774697     3.710156     2.886791 
1299.673700     0.727617     3.611356   370.581789     3.659333     2.885291 
1300.973370     0.728343     3.584080   373.641496     3.612249     2.883792 
1302.274350     0.729069     3.450849   387.736129     3.569601     2.882293 
1303.576620     0.729796     3.479150   384.784479     3.532011     2.880795 
1304.880200     0.730523     3.370339   397.229040     3.500003     2.879296 
1306.185080     0.731252     3.438471   389.717469     3.474005     2.877798 
1307.491260     0.731981     3.446078   389.162284     3.454334     2.876300 
1308.798750     0.732711     3.346992   400.695626     3.441193     2.874802 
1310.107550     0.733441     3.433704   391.651091     3.434675     2.873304 
1311.417660     0.734172     3.390415   396.236527     3.434755     2.871807 
1312.729080     0.734904     3.301358   407.228848     3.441304     2.870310 
1314.041810     0.735637     3.371284   399.291503     3.454099     2.868813 
1315.355850     0.736371     3.496706   385.754403     3.472817     2.867316 
1316.671210     0.737105     3.480043   387.916223     3.497059     2.865819 
1317.987880     0.737840     3.499070   385.925992     3.526358     2.864323 
1319.305860     0.738575     3.512065   384.592834     3.560209     2.862826 
1320.625170     0.739312     3.557721   380.419877     3.598095     2.861330 
1321.945800     0.740049     3.582609   378.527191     3.639527     2.859834 
1323.267740     0.740787     3.675539   369.525810     3.684083     2.858339 
1324.591010     0.741526     3.672535   370.033801     3.731449     2.856844 
1325.915600     0.742265     3.819523   356.267944     3.781455     2.855348 
1327.241520     0.743005     3.841592   354.625718     3.834138     2.853853 
1328.568760     0.743746     3.816525   357.193432     3.889730     2.852359 
1329.897330     0.744488     4.046491   337.819111     3.948658     2.850864 
1331.227220     0.745230     4.114213   332.516974     4.011505     2.849370 
1332.558450     0.745973     4.089047   334.457365     4.079097     2.847876 
1333.891010     0.746717     4.231683   324.087446     4.152573     2.846382 
1335.224900     0.747461     4.325879   317.342142     4.233362     2.844889 
1336.560120     0.748207     4.430552   310.438789     4.323086     2.843396 
1337.896680     0.748953     4.531536   303.794908     4.423436     2.841903 
1339.234580     0.749700     4.517006   305.008240     4.536007     2.840410 
1340.573820     0.750447     4.618440   298.877744     4.662104     2.838917 
1341.914390     0.751195     4.736157   291.564325     4.802548     2.837425 
1343.256300     0.751944     4.960911   278.863916     4.957496     2.835933 
1344.599560     0.752694     5.086074   272.195659     5.126286     2.834441 
1345.944160     0.753445     5.253312   264.016949     5.307314     2.832950 
1347.290100     0.754196     5.337925   260.091060     5.497959     2.831459 
1348.637390     0.754948     5.617627   247.663481     5.694544     2.829968 
1349.986030     0.755701     5.804157   240.108846     5.892345     2.828477 
1351.336020     0.756454     6.052952   230.562949     6.085675     2.826987 
1352.687350     0.757209     6.306292   221.561487     6.268055     2.825496 
1354.040040     0.757964     6.541775   213.836821     6.432539     2.824007 
1355.394080     0.758720     6.665152   210.270532     6.572155     2.822517 
1356.749480     0.759476     6.776164   206.920413     6.680499     2.821028 
1358.106220     0.760234     6.947977   202.005423     6.752350     2.819539 
1359.464330     0.760992     6.987645   200.982570     6.784253     2.818050 
1360.823800     0.761751     6.992227   200.935565     6.774892     2.816561 
1362.184620     0.762510     6.930883   202.890198     6.725193     2.815073 
1363.546800     0.763271     6.815678   206.466769     6.638174     2.813586 
1364.910350     0.764032     6.641661   211.941252     6.518561     2.812098 
1366.275260     0.764794     6.567881   214.478917     6.372294     2.810611 
1367.641540     0.765556     6.271671   224.585696     6.205994     2.809124 
1369.009180     0.766320     6.161562   228.763428     6.026471     2.807637 
1370.378190     0.767084     5.932279   237.746213     5.840333     2.806151 
1371.748570     0.767849     5.814408   242.711838     5.653699     2.804665 
1373.120310     0.768614     5.599833   251.843729     5.472007     2.803179 
1374.493430     0.769381     5.464019   258.298805     5.299926     2.801694 
1375.867930     0.770148     5.339264   264.431584     5.141336     2.800209 
1377.243800     0.770916     5.206386   271.166694     4.999364     2.798724 
1378.621040     0.771685     5.136940   275.115312     4.876454     2.797239 
1379.999660     0.772455     5.084742   278.163828     4.774462     2.795755 
1381.379660     0.773225     5.112053   277.044787     4.694815     2.794272 
1382.761040     0.773996     4.992410   283.786786     4.638657     2.792788 
1384.143800     0.774768     4.999500   283.409585     4.607011     2.791305 
1385.527940     0.775540     4.964631   285.463781     4.600936     2.789822 
1386.913470     0.776314     5.087144   279.056341     4.621621     2.788340 
1388.300390     0.777088     5.041083   281.603231     4.670414     2.786858 
1389.688690     0.777863     5.006834   283.925093     4.748804     2.785376 
1391.078370     0.778639     5.122615   277.777315     4.858329     2.783895 
1392.469450     0.779415     5.311173   268.259763     5.000382     2.782413 
1393.861920     0.780192     5.350371   266.542024     5.176016     2.780933 
1395.255780     0.780971     5.446228   262.008027     5.385668     2.779452 
1396.651040     0.781749     5.650027   253.120780     5.628926     2.777972 
1398.047690     0.782529     5.966732   240.002546     5.904293     2.776493 
1399.445740     0.783309     6.080108   235.710701     6.208985     2.775014 
1400.845180     0.784091     6.432980   223.012076     6.538746     2.773535 
1402.246030     0.784873     6.673985   215.266092     6.887739     2.772056 
1403.648280     0.785655     6.997870   205.722069     7.248456     2.770578 
1405.051920     0.786439     7.362797   195.794096     7.611731     2.769100 
1406.456980     0.787223     7.880988   183.158278     7.966868     2.767623 
1407.863430     0.788008     8.274915   174.646958     8.301872     2.766146 
1409.271300     0.788794     8.527710   169.673440     8.603969     2.764669 
1410.680570     0.789581     8.780181   164.939927     8.860333     2.763193 
1412.091250     0.790368     9.151157   158.443851     9.059090     2.761717 
1413.503340     0.791156     9.332099   155.533722     9.190413     2.760241 
1414.916840     0.791945     9.418830   154.211149     9.247542     2.758766 
1416.331760     0.792735     9.319007   155.924182     9.227474     2.757292 
1417.748090     0.793526     9.224657   157.635672     9.131256     2.755817 
1419.165840     0.794317     9.228109   157.697757     8.963698     2.754343 
1420.585010     0.795110     8.986550   162.039638     8.732703     2.752870 
1422.005590     0.795903     8.577288   169.854861     8.448389     2.751397 
1423.427600     0.796696     8.174019   178.340413     8.122133     2.749924 
1424.851020     0.797491     7.776981   187.483848     7.765725     2.748452 
1426.275870     0.798286     7.417168   196.628409     7.390650     2.746980 
1427.702150     0.799082     7.096370   205.499179     7.007575     2.745508 
1429.129850     0.799879     6.713263   217.358677     6.625997     2.744037 
1430.558980     0.800677     6.318753   230.926917     6.254035     2.742567 
1431.989540     0.801476     5.973080   244.383344     5.898380     2.741097 
1433.421530     0.802275     5.639247   258.847566     5.564354     2.739627 
1434.854950     0.803075     5.401798   270.328177     5.256008     2.738158 
1436.289810     0.803876     5.141674   284.040618     4.975846     2.736689 
1437.726100     0.804678     4.916307   297.185530     4.725218     2.735220 
1439.163820     0.805480     4.720370   309.411618     4.504595     2.733752 
1440.602990     0.806284     4.572078   319.442943     4.313723     2.732285 
1442.043590     0.807088     4.414115   330.974601     4.151813     2.730818 
1443.485630     0.807893     4.280404   341.375939     4.017585     2.729351 
1444.929120     0.808699     4.191772   349.029377     3.909479     2.727885 
1446.374050     0.809505     4.104151   356.427639     3.825788     2.726419 
1447.820420     0.810313     4.035288   362.819946     3.764745     2.724953 
1449.268240     0.811121     3.915943   373.701594     3.724632     2.723489 
1450.717510     0.811930     3.802434   384.894854     3.703762     2.722024 
1452.168230     0.812740     3.811926   384.464346     3.700522     2.720560 
1453.620400     0.813550     3.800776   385.899609     3.713387     2.719097 
1455.074020     0.814362     3.855913   380.620440     3.740873     2.717634 
1456.529090     0.815174     3.885644   378.315182     3.781486     2.716171 
1457.985620     0.815987     3.856784   381.110267     3.833700     2.714709 
1459.443610     0.816801     3.958804   371.519387     3.895924     2.713248 
1460.903050     0.817616     4.013971   366.895196     3.966488     2.711786 
1462.363950     0.818431     4.008287   367.930594     4.043614     2.710326 
1463.826320     0.819248     4.187784   352.512232     4.125431     2.708866 
1465.290140     0.820065     4.227874   349.611488     4.209955     2.707406 
1466.755430     0.820883     4.257119   347.652514     4.295079     2.705947 
1468.222190     0.821701     4.410300   335.842540     4.378566     2.704488 
1469.690410     0.822521     4.504539   328.957690     4.458056     2.703030 
1471.160100     0.823341     4.609553   321.940971     4.531112     2.701572 
1472.631260     0.824163     4.593262   323.285546     4.595316     2.700115 
1474.103890     0.824985     4.638549   320.366436     4.648443     2.698658 
1475.578000     0.825808     4.737051   314.120829     4.688688     2.697202 
1477.053570     0.826631     4.898763   304.195292     4.714899     2.695747 
1478.530630     0.827456     4.881379   305.510645     4.726768     2.694292 
1480.009160     0.828281     4.868960   306.424438     4.724925     2.692837 
1481.489170     0.829107     4.853556   307.772648     4.710923     2.691383 
1482.970660     0.829934     4.835737   308.975802     4.687087     2.689929 
1484.453630     0.830762     4.739045   315.488602     4.656311     2.688476 
1485.938080     0.831591     4.656763   321.221503     4.621788     2.687024 
1487.424020     0.832420     4.678040   319.962560     4.586772     2.685572 
1488.911440     0.833251     4.652045   321.659955     4.554360     2.684120 
1490.400360     0.834082     4.579416   327.155529     4.527309     2.682669 
1491.890760     0.834914     4.524793   331.291188     4.507918     2.681219 
1493.382650     0.835747     4.460241   336.286114     4.497940     2.679769 
1494.876030     0.836580     4.499501   333.748234     4.498551     2.678320 
1496.370900     0.837415     4.474229   335.884273     4.510346     2.676871 
1497.867280     0.838250     4.491915   334.804325     4.533316     2.675423 
1499.365140     0.839086     4.629900   325.190849     4.566950     2.673975 
1500.864510     0.839923     4.613311   326.507708     4.610225     2.672528 
1502.365370     0.840761     4.732413   318.879601     4.661634     2.671082 
1503.867740     0.841600     4.844170   311.819006     4.719372     2.669636 
1505.371610     0.842439     4.976534   303.769705     4.781444     2.668190 
1506.876980     0.843280     4.930393   306.924433     4.845852     2.666746 
1508.383850     0.844121     4.961466   305.271661     4.910822     2.665301 
1509.892240     0.844963     5.094933   297.429750     4.975092     2.663858 
1511.402130     0.845806     5.257201   288.386455     5.038232     2.662415 
1512.913530     0.846649     5.324611   285.342952     5.100878     2.660972 
1514.426450     0.847494     5.465391   278.205401     5.164947     2.659530 
1515.940870     0.848339     5.353684   284.216577     5.233678     2.658089 
1517.456810     0.849186     5.529383   275.592699     5.311562     2.656648 
1518.974270     0.850033     5.771537   264.125087     5.404016     2.655208 
1520.493240     0.850881     5.832723   261.582999     5.517068     2.653768 
1522.013740     0.851729     5.885631   259.587604     5.656990     2.652329 
1523.535750     0.852579     5.992467   255.102150     5.829794     2.650891 
1525.059290     0.853430     6.295276   243.152803     6.040868     2.649453 
1526.584350     0.854281     6.381579   239.955408     6.294543     2.648016 
1528.110930     0.855133     6.663185   230.160100     6.593721     2.646579 
1529.639040     0.855986     6.932479   221.466669     6.939540     2.645144 
1531.168680     0.856840     7.168139   214.471253     7.331089     2.643708 
1532.699850     0.857695     7.533737   204.326284     7.765180     2.642274 
1534.232550     0.858550     8.000270   192.580027     8.236200     2.640839 
1535.766780     0.859407     8.522816   180.950503     8.736016     2.639406 
1537.302550     0.860264     9.089453   169.931126     9.253956     2.637973 
1538.839850     0.861122     9.628438   160.563516     9.776848     2.636541 
1540.378690     0.861981    10.055434   153.853510    10.289204     2.635109 
1541.919070     0.862841    10.704324   144.707424    10.773581     2.633678 
1543.460990     0.863702    11.083114   139.866666    11.211242     2.632248 
1545.004450     0.864564    11.622493   133.555036    11.583203     2.630819 
1546.549450     0.865426    11.904204   130.470106    11.871613     2.629390 
1548.096000     0.866289    12.162462   127.798041    12.061358     2.627961 
1549.644100     0.867154    12.224840   127.237947    12.141660     2.626534 
1551.193740     0.868019    12.121100   128.382990    12.107309     2.625106 
1552.744940     0.868885    12.135780   128.334040    11.959210     2.623680 
1554.297680     0.869752    11.820278   131.844925    11.704175     2.622254 
1555.851980     0.870619    11.538513   135.215705    11.354039     2.620829 
1557.407830     0.871488    11.072421   140.922553    10.924354     2.619405 
1558.965240     0.872357    10.576978   147.593544    10.432933     2.617981 
1560.524210     0.873227     9.918818   157.503191     9.898468     2.616558 
1562.084730     0.874099     9.360798   166.965533     9.339371     2.615136 
1563.646810     0.874971     8.712090   179.453388     8.772866     2.613714 
1565.210460     0.875844     8.210635   190.406513     8.214334     2.612293 
1566.775670     0.876717     7.597268   205.766808     7.676996     2.610873 
1568.342450     0.877592     7.062989   221.373098     7.171666     2.609453 
1569.910790     0.878467     6.718244   232.843079     6.706560     2.608034 
1571.480700     0.879344     6.280854   249.127865     6.287324     2.606616 
1573.052180     0.880221     5.909808   264.785400     5.917152     2.605198 
1574.625230     0.881099     5.619617   278.716260     5.596979     2.603781 
1576.199860     0.881978     5.373000   291.519224     5.325799     2.602365 
1577.776060     0.882858     5.197367   301.516946     5.101070     2.600950 
1579.353830     0.883739     5.043586   310.684634     4.918818     2.599535 
1580.933190     0.884621     4.928255   318.121223     4.774161     2.598121 
1582.514120     0.885503     4.732541   331.201118     4.661624     2.596708 
1584.096640     0.886387     4.720150   332.364469     4.575458     2.595295 
1585.680730     0.887271     4.601154   341.228772     4.510011     2.593883 
1587.266410     0.888156     4.560659   344.372227     4.459986     2.592472 
1588.853680     0.889042     4.536307   346.474472     4.420840     2.591062 
1590.442530     0.889929     4.443383   353.646997     4.388984     2.589652 
1592.032980     0.890817     4.446403   353.641943     4.362015     2.588243 
1593.625010     0.891706     4.416933   356.508133     4.338693     2.586835 
1595.218630     0.892595     4.300794   366.091146     4.318875     2.585427 
1596.813850     0.893486     4.364196   361.141460     4.303402     2.584021 
1598.410670     0.894377     4.378084   360.412202     4.293856     2.582615 
1600.009080     0.895270     4.341857   363.550566     4.292310     2.581209 
1601.609090     0.896163     4.338732   364.185519     4.301100     2.579805 
1603.210700     0.897057     4.293703   368.277926     4.322624     2.578401 
1604.813910     0.897952     4.291763   368.604802     4.359124     2.576998 
1606.418720     0.898848     4.411745   358.546886     4.412516     2.575596 
1608.025140     0.899745     4.447015   356.431004     4.484271     2.574195 
1609.633160     0.900642     4.483554   354.027181     4.575267     2.572794 
1611.242800     0.901541     4.551629   349.058461     4.685702     2.571394 
1612.854040     0.902441     4.743980   335.151088     4.815030     2.569995 
1614.466890     0.903341     4.844625   328.403162     4.961900     2.568597 
1616.081360     0.904242     4.990520   319.210469     5.124146     2.567199 
1617.697440     0.905144     5.297518   301.097906     5.298819     2.565802 
1619.315140     0.906047     5.364562   297.767971     5.482218     2.564406 
1620.934450     0.906951     5.590471   286.140215     5.669823     2.563011 
1622.555390     0.907856     5.827525   274.757904     5.856316     2.561617 
1624.177940     0.908762     6.037302   265.491272     6.035663     2.560223 
1625.802120     0.909669     6.222979   257.875727     6.201280     2.558830 
1627.427920     0.910576     6.369655   252.165768     6.346326     2.557438 
1629.055350     0.911485     6.426480   250.017972     6.464132     2.556047 
1630.684410     0.912394     6.492954   247.644462     6.548774     2.554657 
1632.315090     0.913305     6.556818   245.518654     6.595684     2.553267 
1633.947410     0.914216     6.709253   240.143600     6.602207     2.551878 
1635.581350     0.915128     6.705857   240.312641     6.567948     2.550490 
1637.216940     0.916041     6.620799   243.677494     6.494830     2.549103 
1638.854150     0.916955     6.412031   251.753908     6.386929     2.547717 
1640.493010     0.917870     6.183513   261.106763     6.249983     2.546331 
1642.133500     0.918786     6.137330   263.094896     6.090835     2.544947 
1643.775630     0.919703     6.014416   268.665853     5.916850     2.543563 
1645.419410     0.920620     5.769908   280.229538     5.735433     2.542180 
1647.064830     0.921539     5.533034   292.348729     5.553654     2.540798 
1648.711890     0.922458     5.341849   302.927322     5.377871     2.539416 
1650.360610     0.923379     5.085253   318.406476     5.213517     2.538036 
1652.010970     0.924300     5.043198   321.175451     5.064965     2.536656 
1653.662980     0.925223     5.025454   322.559831     4.935466     2.535278 
1655.316640     0.926146     4.849428   334.548154     4.827149     2.533900 
1656.971960     0.927070     4.719061   343.561925     4.741053     2.532523 
1658.628930     0.927995     4.664860   347.826041     4.677149     2.531146 
1660.287560     0.928921     4.669404   347.904677     4.634530     2.529771 
1661.947840     0.929848     4.593659   353.832487     4.611588     2.528397 
1663.609790     0.930775     4.620865   351.995101     4.606181     2.527023 
1665.273400     0.931704     4.573970   355.888981     4.615742     2.525651 
1666.938680     0.932634     4.570223   356.460614     4.637314     2.524279 
1668.605610     0.933564     4.617948   353.047618     4.667639     2.522908 
1670.274220     0.934496     4.638359   351.713941     4.703158     2.521538 
1671.944490     0.935428     4.687861   348.416329     4.740065     2.520169 
1673.616440     0.936362     4.738375   344.827690     4.774426     2.518800 
1675.290060     0.937296     4.832699   338.432781     4.802322     2.517433 
1676.965350     0.938231     4.844508   337.927796     4.820071     2.516067 
1678.642310     0.939168     4.806584   340.737645     4.824522     2.514701 
1680.320950     0.940105     4.797523   341.650981     4.813368     2.513336 
1682.001270     0.941043     4.762904   344.246750     4.785400     2.511973 
1683.683280     0.941982     4.707559   348.628050     4.740636     2.510610 
1685.366960     0.942922     4.708283   348.848694     4.680344     2.509248 
1687.052330     0.943863     4.579752   358.676051     4.606901     2.507887 
1688.739380     0.944805     4.477311   367.039166     4.523582     2.506527 
1690.428120     0.945747     4.316246   381.002260     4.434279     2.505168 
1692.118550     0.946691     4.296664   382.900825     4.343229     2.503809 
1693.810660     0.947636     4.200191   391.917080     4.254797     2.502452 
1695.504470     0.948581     4.041759   407.116122     4.173286     2.501096 
1697.199980     0.949528     3.957558   416.089169     4.102793     2.499740 
1698.897180     0.950475     3.860372   426.822030     4.047102     2.498386 
1700.596080     0.951424     3.866661   426.583338     4.009588     2.497032 
1702.296670     0.952373     3.874496   426.028284     3.993121     2.495680 
1703.998970     0.953324     3.875005   426.402778     4.000044     2.494328 
1705.702970     0.954275     3.869304   427.204459     4.032057     2.492977 
1707.408670     0.955227     3.866977   427.360613     4.090194     2.491628 
1709.116080     0.956180     3.955782   418.647323     4.174738     2.490279 
1710.825200     0.957135     4.059183   408.335577     4.285143     2.488931 
1712.536020     0.958090     4.140062   400.722096     4.419980     2.487584 
1714.248560     0.959046     4.242500   391.189704     4.576906     2.486238 
1715.962810     0.960003     4.462876   372.267117     4.752593     2.484893 
1717.678770     0.960961     4.666218   356.710295     4.942759     2.483550 
1719.396450     0.961920     4.861562   342.694584     5.142131     2.482207 
1721.115840     0.962880     5.075334   328.514360     5.344521     2.480865 
1722.836960     0.963840     5.306623   314.617353     5.542939     2.479524 
1724.559800     0.964802     5.600920   298.558058     5.729792     2.478184 
1726.284360     0.965765     5.723988   292.416222     5.897192     2.476845 
1728.010640     0.966729     5.853020   286.047692     6.037409     2.475507 
1729.738650     0.967694     5.967414   280.812512     6.143448     2.474170 
1731.468390     0.968659     6.075206   276.040415     6.209649     2.472834 
1733.199860     0.969626     6.105327   274.891759     6.232274     2.471499 
1734.933060     0.970593     6.118732   274.382010     6.209856     2.470165 
1736.667990     0.971562     5.971306   281.425255     6.143300     2.468832 
1738.404660     0.972532     5.891609   285.288397     6.035839     2.467500 
1740.143060     0.973502     5.808830   289.582671     5.892639     2.466169 
1741.883210     0.974474     5.518316   305.109794     5.720072     2.464839 
1743.625090     0.975446     5.261632   320.072247     5.525135     2.463510 
1745.368710     0.976420     5.170663   325.638396     5.314946     2.462182 
1747.114080     0.977394     4.884623   344.904158     5.096350     2.460856 
1748.861200     0.978369     4.734113   356.033641     4.875643     2.459530 
1750.610060     0.979346     4.557273   369.904571     4.658296     2.458205 
1752.360670     0.980323     4.298031   392.191574     4.449010     2.456881 
1754.113030     0.981301     4.098367   411.597446     4.251713     2.455559 
1755.867140     0.982281     3.874813   435.303006     4.068840     2.454237 
1757.623010     0.983261     3.727423   452.472077     3.901643     2.452917 
1759.380630     0.984242     3.661887   460.669646     3.750543     2.451597 
1761.140010     0.985224     3.490418   483.484951     3.615470     2.450279 
1762.901150     0.986208     3.391550   497.530050     3.495920     2.448961 
1764.664050     0.987192     3.305927   510.934753     3.391009     2.447645 
1766.428720     0.988177     3.164090   533.871990     3.299575     2.446330 
1768.195150     0.989163     3.118208   542.185737     3.220301     2.445016 
1769.963340     0.990150     3.093379   546.584008     3.151875     2.443703 
1771.733310     0.991139     2.922324   578.650510     3.092909     2.442391 
1773.505040     0.992128     2.951158   573.274952     3.042184     2.441080 
1775.278540     0.993118     2.946079   575.057992     2.998627     2.439770 
1777.053820     0.994109     2.801274   604.632350     2.961309     2.438461 
1778.830880     0.995101     2.723798   621.204252     2.929448     2.437154 
1780.609710     0.996094     2.696941   628.384308     2.902406     2.435847 
1782.390320     0.997088     2.648923   640.643935     2.879680     2.434542 
1784.172710     0.998083     2.615452   649.049061     2.860898     2.433237 
1785.956880     0.999079     2.640595   643.141560     2.845777     2.431934 
1787.742840     1.000077     2.619982   648.978295     2.834131     2.430632 
1789.530580     1.001075     2.670270   637.656538     2.825863     2.429331 
1791.320110     1.002074     2.568743   662.276486     2.820965     2.428031 
1793.111430     1.003074     2.626789   648.355129     2.819510     2.426732 
1794.904540     1.004075     2.655308   641.934024     2.821666     2.425435 
1796.699450     1.005077     2.610654   653.252176     2.827711     2.424138 
1798.496150     1.006080     2.664308   640.248788     2.838045     2.422843 
1800.294640     1.007084     2.704805   632.309750     2.853214     2.421548 
1802.094940     1.008089     2.718086   629.450503     2.873942     2.420255 
1803.897030     1.009095     2.776144   617.075843     2.901146     2.418963 
1805.700930     1.010103     2.925497   586.699384     2.935947     2.417672 
1807.506630     1.011111     2.897275   592.652949     2.979576     2.416383 
1809.314140     1.012120     2.983479   576.018156     3.033535     2.415094 
1811.123450     1.013130     3.063085   561.655732     3.099901     2.413807 
1812.934570     1.014141     3.157855   545.460200     3.180928     2.412521 
1814.747510     1.015153     3.338618   517.011514     3.278897     2.411236 
1816.562260     1.016166     3.404263   506.938569     3.396133     2.409952 
1818.378820     1.017181     3.517959   491.423461     3.534992     2.408669 
1820.197200     1.018196     3.642944   475.249938     3.697765     2.407387 
1822.017390     1.019212     3.805718   455.320510     3.886512     2.406107 
1823.839410     1.020229     4.065018   426.728574     4.102913     2.404828 
1825.663250     1.021248     4.180649   415.567848     4.348052     2.403550 
1827.488910     1.022267     4.479976   388.512236     4.622246     2.402273 
1829.316400     1.023287     4.700679   370.496054     4.924829     2.400997 
1831.145720     1.024308     4.955287   351.976479     5.253952     2.399723 
1832.976870     1.025331     5.278333   330.855410     5.606422     2.398450 
1834.809840     1.026354     5.638099   310.047201     5.977514     2.397178 
1836.644650     1.027378     5.883539   297.500960     6.360878     2.395907 
1838.481300     1.028404     6.442258   271.915112     6.748487     2.394637 
1840.319780     1.029430     6.836486   256.544077     7.130681     2.393369 
1842.160100     1.030458     7.226608   243.016213     7.496311     2.392101 
1844.002260     1.031486     7.644975   229.868257     7.833071     2.390835 
1845.846260     1.032516     7.923278   221.964185     8.128075     2.389571 
1847.692110     1.033546     8.216342   214.267052     8.368716     2.388307 
1849.539800     1.034578     8.451251   208.515874     8.543763     2.387045 
1851.389340     1.035611     8.638448   204.210206     8.644544     2.385783 
1853.240730     1.036644     8.626531   204.518894     8.665964     2.384524 
1855.093970     1.037679     8.553938   206.409820     8.607111     2.383265 
1856.949060     1.038715     8.386717   210.703375     8.471296     2.382007 
1858.806010     1.039751     8.172368   216.394957     8.265600     2.380751 
1860.664820     1.040789     7.833488   225.843255     7.999985     2.379496 
1862.525480     1.041828     7.574123   233.771473     7.686241     2.378243 
1864.388010     1.042868     7.305199   242.597911     7.336981     2.376990 
1866.252400     1.043909     6.745673   262.759624     6.964811     2.375739 
1868.118650     1.044951     6.354630   279.037043     6.581665     2.374489 
1869.986770     1.045994     6.006197   295.281722     6.198337     2.373241 
1871.856750     1.047038     5.651729   314.033775     5.824216     2.371993 
1873.728610     1.048083     5.275682   336.452187     5.467100     2.370747 
1875.602340     1.049129     4.983719   356.218725     5.133127     2.369502 
1877.477940     1.050176     4.684264   379.168721     4.826801     2.368259 
1879.355420     1.051224     4.388337   404.956635     4.551109     2.367016 
1881.234770     1.052274     4.158215   427.478139     4.307636     2.365775 
1883.116010     1.053324     4.019808   442.354991     4.096748     2.364536 
1884.999130     1.054375     3.820546   465.765207     3.917847     2.363297 
1886.884120     1.055428     3.694600   481.627978     3.769592     2.362060 
1888.771010     1.056481     3.641633   489.106706     3.650079     2.360824 
1890.659780     1.057536     3.536764   503.618464     3.557137     2.359590 
1892.550440     1.058591     3.445352   517.348363     3.488476     2.358357 
1894.442990     1.059648     3.373816   528.554747     3.441727     2.357125 
1896.337430     1.060706     3.333522   534.973275     3.414521     2.355894 
1898.233770     1.061764     3.291963   542.257200     3.404535     2.354665 
1900.132000     1.062824     3.266050   546.707216     3.409538     2.353437 
1902.032140     1.063885     3.227822   553.581897     3.427315     2.352210 
1903.934170     1.064947     3.254414   549.790670     3.455673     2.350985 
1905.838100     1.066010     3.287235   545.120984     3.492396     2.349761 
1907.743940     1.067074     3.340683   536.473636     3.535194     2.348538 
1909.651680     1.068139     3.381123   530.490457     3.581676     2.347317 
1911.561340     1.069206     3.413839   525.863032     3.629353     2.346097 
1913.472900     1.070273     3.571744   503.268061     3.675659     2.344878 
1915.386370     1.071341     3.521124   510.857614     3.718042     2.343661 
1917.301760     1.072411     3.609960   498.573531     3.754068     2.342445 
1919.219060     1.073481     3.649338   493.732579     3.781609     2.341231 
1921.138280     1.074553     3.649099   494.383350     3.799022     2.340017 
1923.059420     1.075625     3.668465   492.149800     3.805319     2.338806 
1924.982480     1.076699     3.655503   494.111948     3.800279     2.337595 
1926.907460     1.077774     3.689752   490.175874     3.784470     2.336386 
1928.834370     1.078850     3.583504   504.993326     3.759173     2.335178 
1930.763200     1.079926     3.534844   511.853914     3.726250     2.333972 
1932.693960     1.081004     3.477889   520.637136     3.687952     2.332767 
1934.626660     1.082084     3.472348   522.026977     3.646778     2.331563 
1936.561280     1.083164     3.465190   523.531382     3.605416     2.330361 
1938.497840     1.084245     3.385238   536.611837     3.566535     2.329160 
1940.436340     1.085327     3.391643   535.831057     3.532671     2.327961 
1942.376780     1.086411     3.476004   523.037964     3.506206     2.326762 
1944.319160     1.087495     3.415354   532.766970     3.489348     2.325566 
1946.263470     1.088581     3.471883   524.772433     3.484146     2.324370 
1948.209740     1.089667     3.495953   521.390884     3.492473     2.323177 
1950.157950     1.090755     3.590710   508.420133     3.516092     2.321984 
1952.108110     1.091844     3.652957   500.032862     3.556668     2.320793 
1954.060210     1.092934     3.696556   494.674339     3.615838     2.319603 
1956.014270     1.094025     3.776894   484.510772     3.695271     2.318415 
1957.970290     1.095117     3.869875   473.252113     3.796650     2.317228 
1959.928260     1.096210     4.057156   451.897260     3.921705     2.316043 
1961.888190     1.097304     4.170256   440.248369     4.072224     2.314859 
1963.850080     1.098400     4.398873   417.712469     4.250049     2.313677 
1965.813930     1.099496     4.542777   404.708688     4.457013     2.312496 
1967.779740     1.100594     4.771447   386.007278     4.694836     2.311316 
1969.747520     1.101693     4.952094   372.400462     4.965004     2.310138 
1971.717270     1.102792     5.160755   357.523640     5.268604     2.308961 
1973.688980     1.103893     5.522877   334.454307     5.606107     2.307786 
1975.662670     1.104995     5.870041   314.985990     5.976966     2.306612 
1977.638340     1.106098     6.126073   302.171519     6.379439     2.305440 
1979.615970     1.107203     6.497580   285.162576     6.810108     2.304269 
1981.595590     1.108308     6.912528   268.343440     7.263644     2.303099 
1983.577190     1.109414     7.484240   248.144047     7.732825     2.301931 
1985.560760     1.110522     8.035651   231.326434     8.208606     2.300765 
1987.546320     1.111630     8.558627   217.449907     8.679510     2.299600 
1989.533870     1.112740     9.042474   205.945617     9.131773     2.298436 
1991.523400     1.113851     9.585790   194.474743     9.549850     2.297274 
1993.514930     1.114963    10.069789   185.291992     9.917172     2.296113 
1995.508440     1.116076    10.456307   178.591703    10.217219     2.294954 
1997.503950     1.117190    10.637344   175.687475    10.434964     2.293797 
1999.501450     1.118305    10.722264   174.452462    10.558461     2.292641 
2001.500960     1.119422    10.741940   174.236301    10.580297     2.291486 
2003.502460     1.120539    10.786843   173.686733    10.498518     2.290333 
2005.505960     1.121658    10.584155   177.112722    10.316796     2.289181 
2007.511460     1.122778    10.254582   182.983697    10.043817     2.288031 
2009.518980     1.123899     9.815180   191.331978     9.692137     2.286883 
2011.528500     1.125021     9.331074   201.397899     9.276816     2.285735 
2013.540020     1.126144     8.746050   215.027644     8.814073     2.284590 
2015.553560     1.127268     8.237345   228.453931     8.320173     2.283446 
2017.569120     1.128393     7.713693   244.209380     7.810571     2.282303 
2019.586690     1.129520     7.051404   267.189763     7.299353     2.281162 
2021.606270     1.130648     6.675108   282.400046     6.798920     2.280023 
2023.627880     1.131776     6.267273   300.954173     6.319674     2.278885 
2025.651510     1.132906     5.760548   327.698238     5.870002     2.277749 
2027.677160     1.134037     5.398425   349.831758     5.455885     2.276614 
2029.704840     1.135169     5.094705   370.970034     5.081331     2.275481 
2031.734540     1.136303     4.776150   395.825442     4.748727     2.274349 
2033.766280     1.137437     4.506298   419.802162     4.458973     2.273219 
2035.800040     1.138573     4.276807   442.334338     4.211827     2.272090 
2037.835840     1.139709     4.041287   468.405570     4.006041     2.270963 
2039.873680     1.140847     3.963961   478.202501     3.839618     2.269838 
2041.913550     1.141986     3.803005   498.491828     3.710203     2.268714 
2043.955460     1.143126     3.714044   510.825978     3.615287     2.267591 
2045.999420     1.144267     3.646171   520.717689     3.552451     2.266470 
2048.045420     1.145410     3.585550   529.834203     3.519458     2.265351 
2050.093470     1.146553     3.578499   531.171926     3.514328     2.264234 
2052.143560     1.147698     3.550325   536.116450     3.535455     2.263118 
2054.195700     1.148844     3.594121   530.035002     3.581547     2.262003 
2056.249900     1.149991     3.640950   523.752820     3.651605     2.260890 
2058.306150     1.151139     3.709142   514.440054     3.744763     2.259779 
2060.364450     1.152288     3.770968   506.482778     3.860185     2.258669 
2062.424820     1.153439     3.940387   485.597212     3.996911     2.257561 
2064.487240     1.154590     4.010557   477.585075     4.153666     2.256455 
2066.551730     1.155743     4.170115   459.745968     4.328629     2.255350 
2068.618280     1.156897     4.312663   444.870602     4.519357     2.254247 
2070.686900     1.158052     4.504942   426.373019     4.722619     2.253145 
2072.757590     1.159208     4.766058   403.512890     4.934272     2.252045 
2074.830340     1.160365     5.039694   381.983142     5.149229     2.250947 
2076.905180     1.161524     5.281553   364.865205     5.361484     2.249850 
2078.982080     1.162684     5.453103   353.781110     5.564199     2.248755 
2081.061060     1.163844     5.610280   344.191827     5.749916     2.247662 
2083.142120     1.165006     5.930716   325.918876     5.910935     2.246570 
2085.225270     1.166170     6.013149   321.859422     6.039824     2.245480 
2087.310490     1.167334     6.127345   316.229144     6.130022     2.244391 
2089.397800     1.168499     6.151139   315.250803     6.176610     2.243304 
2091.487200     1.169666     6.158846   315.137766     6.176966     2.242219 
2093.578690     1.170834     6.147624   315.893130     6.130985     2.241135 
2095.672270     1.172003     6.092848   318.980072     6.040925     2.240053 
2097.767940     1.173173     5.843541   332.767172     5.911105     2.238973 
2099.865710     1.174344     5.686880   342.398006     5.747407     2.237894 
2101.965570     1.175517     5.565661   350.102672     5.556704     2.236817 
2104.067540     1.176690     5.337242   365.303979     5.346301     2.235742 
2106.171600     1.177865     5.032153   387.680858     5.123478     2.234669 
2108.277780     1.179041     4.771905   409.169083     4.895128     2.233597 
2110.386050     1.180218     4.498906   434.323972     4.667520     2.232526 
2112.496440     1.181397     4.342368   450.049683     4.446140     2.231458 
2114.608940     1.182576     4.107654   476.313262     4.235596     2.230391 
2116.723550     1.183757     4.035059   485.181434     4.039558     2.229326 
2118.840270     1.184939     3.786952   517.389315     3.860782     2.228262 
2120.959110     1.186122     3.560978   550.224073     3.701162     2.227200 
2123.080070     1.187306     3.488864   562.218137     3.561799     2.226140 
2125.203150     1.188492     3.443541   570.202572     3.443110     2.225082 
2127.328350     1.189679     3.334716   589.300650     3.344973     2.224025 
2129.455680     1.190866     3.232967   608.290805     3.266873     2.222970 
2131.585140     1.192055     3.213840   612.514000     3.208000     2.221917 
2133.716720     1.193246     3.237359   608.424350     3.167384     2.220866 
2135.850440     1.194437     3.265071   603.625002     3.144069     2.219816 
2137.986290     1.195630     3.198315   616.529888     3.137213     2.218768 
2140.124270     1.196823     3.234531   610.386971     3.146128     2.217721 
2142.264400     1.198018     3.313141   596.897189     3.170383     2.216677 
2144.406660     1.199215     3.283712   602.322342     3.209861     2.215634 
2146.551070     1.200412     3.397426   582.822345     3.264762     2.214593 
2148.697620     1.201611     3.420687   579.579224     3.335585     2.213553 
2150.846320     1.202810     3.531730   562.280797     3.423111     2.212516 
2152.997160     1.204011     3.643223   545.458926     3.528439     2.211480 
2155.150160     1.205214     3.635789   547.131858     3.652839     2.210446 
2157.305310     1.206417     3.772776   527.914452     3.797522     2.209413 
2159.462620     1.207622     3.913608   509.552826     3.963499     2.208383 
2161.622080     1.208827     4.060027   491.647080     4.151374     2.207354 
2163.783700     1.210034     4.363390   457.984148     4.361138     2.206327 
2165.947490     1.211243     4.531935   441.422004     4.591955     2.205301 
2168.113430     1.212452     4.692829   426.978504     4.841979     2.204278 
2170.281550     1.213663     4.891711   410.053300     5.108211     2.203256 
2172.451830     1.214874     5.245143   382.802392     5.386383     2.202236 
2174.624280     1.216087     5.569787   360.962675     5.670911     2.201218 
2176.798900     1.217302     5.894059   341.461231     5.954902     2.200201 
2178.975700     1.218517     6.183194   325.831930     6.230250     2.199186 
2181.154680     1.219734     6.321570   319.012433     6.487860     2.198174 
2183.335830     1.220952     6.655736   303.318702     6.718045     2.197163 
2185.519170     1.222171     6.857990   294.706052     6.911135     2.196153 
2187.704690     1.223391     7.023225   287.998193     7.058240     2.195146 
2189.892390     1.224613     7.143436   283.471143     7.152125     2.194140 
2192.082290     1.225836     7.182179   282.264748     7.188011     2.193136 
2194.274370     1.227060     7.195424   281.961489     7.164109     2.192134 
2196.468640     1.228285     7.008060   289.762129     7.081772     2.191134 
2198.665110     1.229512     6.832146   297.438060     6.945253     2.190136 
2200.863780     1.230739     6.726116   302.462306     6.761136     2.189139 
2203.064640     1.231968     6.469988   314.692145     6.537611     2.188144 
2205.267700     1.233198     6.051960   336.640494     6.283729     2.187151 
2207.472970     1.234430     5.772749   353.365981     6.008758     2.186160 
2209.680440     1.235662     5.565805   366.726449     5.721689     2.185171 
2211.890130     1.236896     5.205860   392.337632     5.430904     2.184184 
2214.102020     1.238131     4.981330   410.429874     5.143789     2.183198 
2216.316120     1.239368     4.687625   436.423173     4.866795     2.182214 
2218.532430     1.240605     4.508613   454.088921     4.605074     2.181232 
2220.750970     1.241844     4.194158   488.493745     4.362704     2.180252 
2222.971720     1.243084     4.042260   507.391089     4.142654     2.179274 
2225.194690     1.244325     3.848495   533.407000     3.946718     2.178298 
2227.419880     1.245568     3.728685   550.736820     3.775696     2.177324 
2229.647300     1.246812     3.570771   575.659159     3.629519     2.176351 
2231.876950     1.248057     3.449917   596.320118     3.507388     2.175380 
2234.108830     1.249303     3.446652   597.265436     3.407922     2.174411 
2236.342940     1.250551     3.260984   631.407284     3.329298     2.173444 
2238.579280     1.251799     3.212626   641.643317     3.269405     2.172479 
2240.817860     1.253049     3.226323   639.608062     3.225970     2.171516 
2243.058680     1.254301     3.174644   650.900022     3.196669     2.170555 
2245.301730     1.255553     3.190604   648.275893     3.179267     2.169595 
2247.547040     1.256807     3.185704   649.968085     3.171665     2.168638 
2249.794580     1.258062     3.198565   648.118785     3.171991     2.167682 
2252.044380     1.259318     3.120400   664.733819     3.178699     2.166729 
2254.296420     1.260576     3.167557   655.517399     3.190611     2.165777 
2256.550720     1.261835     3.177985   653.929237     3.206961     2.164827 
2258.807270     1.263095     3.266752   636.942852     3.227430     2.163879 
2261.066080     1.264356     3.301438   631.203933     3.252182     2.162933 
2263.327140     1.265619     3.377988   617.496680     3.281884     2.161988 
2265.590470     1.266882     3.391634   615.793905     3.317646     2.161046 
2267.856060     1.268147     3.435103   608.607484     3.360958     2.160106 
2270.123920     1.269414     3.475411   602.044825     3.413571     2.159167 
2272.394040     1.270682     3.527249   593.828831     3.477338     2.158231 
2274.666430     1.271950     3.592652   583.596984     3.554041     2.157296 
2276.941100     1.273221     3.583805   585.623958     3.645206     2.156364 
2279.218040     1.274492     3.728745   563.509449     3.751934     2.155433 
2281.497260     1.275765     3.823834   550.362457     3.874765     2.154504 
2283.778760     1.277039     3.962114   531.908435     4.013520     2.153577 
2286.062540     1.278314     4.069793   518.321944     4.167216     2.152653 
2288.348600     1.279591     4.181242   504.973581     4.333978     2.151730 
2290.636950     1.280868     4.389876   481.667934     4.510987     2.150809 
2292.927580     1.282148     4.662239   454.033191     4.694446     2.149890 
2295.220510     1.283428     4.810591   440.729844     4.879607     2.148973 
2297.515730     1.284710     4.982512   426.033560     5.060842     2.148057 
2299.813250     1.285993     5.314747   399.863075     5.231802     2.147144 
2302.113060     1.287277     5.424987   392.171381     5.385681     2.146233 
2304.415170     1.288562     5.515455   386.127435     5.515649     2.145324 
2306.719590     1.289849     5.705006   373.812871     5.615410     2.144417 
2309.026310     1.291137     5.732918   372.417998     5.679817     2.143512 
2311.335340     1.292427     5.725390   373.251069     5.705461     2.142608 
2313.646670     1.293717     5.783856   369.827037     5.691041     2.141707 
2315.960320     1.295009     5.637487   379.830684     5.637462     2.140808 
2318.276280     1.296303     5.504462   389.382863     5.547630     2.139911 
2320.594550     1.297597     5.408754   396.782581     5.426021     2.139015 
2322.915150     1.298893     5.189108   413.859002     5.278201     2.138122 
2325.238060     1.300190     5.015452   428.557573     5.110285     2.137231 
2327.563300     1.301489     4.803647   447.881288     4.928513     2.136341 
2329.890870     1.302788     4.632367   464.937027     4.738934     2.135454 
2332.220760     1.304089     4.426351   487.031715     4.547170     2.134569 
2334.552980     1.305392     4.128506   522.312155     4.358256     2.133686 
2336.887530     1.306695     3.991799   540.712410     4.176536     2.132804 
2339.224420     1.308000     3.856427   560.341070     4.005620     2.131925 
2341.563640     1.309307     3.677734   587.654388     3.848339     2.131048 
2343.905210     1.310614     3.538164   611.432165     3.706783     2.130173 
2346.249110     1.311923     3.465333   625.466198     3.582334     2.129300 
2348.595360     1.313233     3.374215   642.779952     3.475732     2.128429 
2350.943960     1.314545     3.223056   673.465954     3.387148     2.127559 
2353.294900     1.315858     3.176899   683.934375     3.316317     2.126692 
2355.648190     1.317172     3.066841   708.324189     3.262600     2.125827 
2358.003840     1.318487     3.094070   703.554453     3.225098     2.124964 
2360.361850     1.319804     3.085057   706.506630     3.202743     2.124104 
2362.722210     1.321122     3.083183   707.485661     3.194410     2.123245 
2365.084930     1.322442     3.085647   708.041500     3.198982     2.122388 
2367.450010     1.323762     3.074736   711.627564     3.215364     2.121533 
2369.817460     1.325084     3.163431   692.515673     3.242450     2.120680 
2372.187280     1.326408     3.215297   681.959004     3.279593     2.119830 
2374.559470     1.327732     3.293325   666.593463     3.326844     2.118981 
2376.934030     1.329058     3.391243   648.381544     3.384449     2.118135 
2379.310960     1.330386     3.474772   633.598657     3.453018     2.117290 
2381.690270     1.331714     3.673038   600.223722     3.533815     2.116448 
2384.071960     1.333044     3.851735   573.329585     3.628982     2.115608 
2386.456040     1.334376     4.012082   551.049728     3.741488     2.114770 
2388.842490     1.335708     4.241352   522.164406     3.875417     2.113933 
2391.231330     1.337042     4.548658   487.532753     4.036064     2.113099 
2393.622570     1.338378     4.830325   459.785993     4.230008     2.112267 
2396.016190     1.339714     5.026449   442.500165     4.465156     2.111438 
2398.412210     1.341052     5.363633   415.234100     4.750662     2.110610 
2400.810620     1.342392     5.758394   387.314567     5.096721     2.109784 
2403.211430     1.343733     6.248010   357.503495     5.514245     2.108961 
2405.614640     1.345075     6.669643   335.290043     6.014416     2.108139 
2408.020250     1.346418     7.149662   313.155462     6.608118     2.107320 
2410.428270     1.347763     7.841146   285.979780     7.305284     2.106503 
2412.838700     1.349109     8.465342   265.229317     8.114199     2.105688 
2415.251540     1.350456     9.233430   243.468417     9.040600     2.104875 
2417.666790     1.351805    10.063109   223.691086    10.087006     2.104064 
2420.084460     1.353155    11.189345   201.457705    11.251502     2.103255 
2422.504540     1.354507    12.189452   185.157933    12.527487     2.102448 
2424.927050     1.355859    13.451722   167.966536    13.902870     2.101644 
2427.351980     1.357214    14.990853   150.897686    15.359527     2.100841 
2429.779330     1.358569    16.456477   137.610532    16.872968     2.100041 
2432.209110     1.359926    18.176866   124.731711    18.412193     2.099243 
2434.641320     1.361284    19.896465   114.071169    19.939794     2.098447 
2437.075960     1.362644    21.639971   104.994486    21.412542     2.097653 
2439.513030     1.364005    23.225908    97.936941    22.782591     2.096862 
2441.952550     1.365367    24.692900    92.225482    23.999599     2.096072 
2444.394500     1.366731    25.881677    88.085384    25.013911     2.095285 
2446.838890     1.368096    26.676611    85.555042    25.780786     2.094499 
2449.285730     1.369462    27.353953    83.541739    26.264926     2.093716 
2451.735020     1.370830    27.571911    82.977834    26.444451     2.092935 
2454.186750     1.372199    27.254783    84.049795    26.313305     2.092157 
2456.640940     1.373570    26.644671    86.086746    25.881476     2.091380 
2459.097580     1.374942    25.758655    89.158662    25.173061     2.090606 
2461.556680     1.376315    24.696778    93.111974    24.223181     2.089833 
2464.018230     1.377690    23.198541    99.265748    23.074009     2.089063 
2466.482250     1.379066    21.870736   105.423660    21.771095     2.088295 
2468.948740     1.380443    20.340520   113.500824    20.360628     2.087530 
2471.417680     1.381822    18.726725   123.450343    18.886562     2.086766 
2473.889100     1.383202    17.178423   134.753405    17.388974     2.086005 
2476.362990     1.384584    15.520889   149.334351    15.904270     2.085246 
2478.839350     1.385966    14.066835   164.978190    14.463125     2.084489 
2481.318190     1.387351    12.871907   180.524266    13.089559     2.083734 
2483.799510     1.388736    11.580839   200.882313    11.802391     2.082981 
2486.283310     1.390124    10.423539   223.423946    10.615193     2.082231 
2488.769590     1.391512     9.400424   248.027837     9.536408     2.081483 
2491.258360     1.392902     8.425522   277.061573     8.569814     2.080737 
2493.749620     1.394293     7.749922   301.549514     7.715198     2.079993 
2496.243370     1.395686     7.092802   329.847166     6.969099     2.079251 
2498.739620     1.397080     6.529389   358.698741     6.325610     2.078512 
2501.238350     1.398475     6.038902   388.231192     5.777146     2.077775 
2503.739590     1.399872     5.577223   420.820519     5.314998     2.077040 
2506.243330     1.401270     5.147937   456.331267     4.930030     2.076307 
2508.749580     1.402670     4.846613   485.214779     4.613077     2.075577 
2511.258330     1.404071     4.444786   529.451462     4.355063     2.074848 
2513.769580     1.405473     4.244189   555.262795     4.147585     2.074122 
2516.283350     1.406877     4.064145   580.512973     3.982943     2.073398 
2518.799640     1.408283     3.859563   611.986501     3.854161     2.072677 
2521.318440     1.409689     3.750212   630.465905     3.754982     2.071958 
2523.839760     1.411097     3.563922   663.989949     3.679898     2.071240 
2526.363590     1.412507     3.507674   675.490179     3.624013     2.070526 
2528.889960     1.413918     3.481850   681.358528     3.583045     2.069813 
2531.418850     1.415330     3.486111   681.415445     3.553129     2.069103 
2533.950270     1.416744     3.466196   686.208377     3.530929     2.068394 
2536.484220     1.418159     3.406518   699.210864     3.513543     2.067689 
2539.020700     1.419575     3.362300   709.279800     3.498426     2.066985 
2541.559720     1.420993     3.421842   698.071121     3.483340     2.066284 
2544.101280     1.422413     3.414412   700.310773     3.466332     2.065584 
2546.645380     1.423833     3.332404   718.542026     3.445745     2.064888 
2549.192030     1.425256     3.399086   705.270338     3.420248     2.064193 
2551.741220     1.426679     3.340381   718.542411     3.388942     2.063501 
2554.292960     1.428104     3.363318   714.541738     3.351404     2.062811 
2556.847250     1.429531     3.280323   733.593842     3.307691     2.062123 
2559.404100     1.430959     3.261725   738.883280     3.258264     2.061437 
2561.963510     1.432388     3.222701   748.341397     3.203438     2.060754 
2564.525470     1.433819     3.160238   764.416194     3.144615     2.060073 
2567.090000     1.435251     3.069931   787.708757     3.083495     2.059394 
2569.657090     1.436685     3.026351   799.870544     3.021315     2.058718 
2572.226740     1.438120     3.025452   801.150216     2.959148     2.058044 
2574.798970     1.439556     2.975730   815.664543     2.897994     2.057372 
2577.373770     1.440994     2.906092   836.278683     2.838759     2.056703 
2579.951140     1.442434     2.885037   843.130204     2.782237     2.056035 
2582.531090     1.443875     2.824298   862.513741     2.729071     2.055370 
2585.113620     1.445317     2.796668   871.922399     2.679750     2.054708 
2587.698740     1.446761     2.732429   893.596673     2.634610     2.054047 
2590.286440     1.448206     2.709399   902.571216     2.593845     2.053389 
2592.876720     1.449652     2.654164   922.434994     2.557527     2.052734 
2595.469600     1.451100     2.589307   946.378623     2.525623     2.052080 
2598.065070     1.452550     2.554908   960.014945     2.498001     2.051429 
2600.663130     1.454001     2.521229   974.597088     2.474464     2.050780 
2603.263800     1.455453     2.509494   980.331922     2.454760     2.050134 
2605.867060     1.456907     2.468014   997.770320     2.438609     2.049490 
2608.472930     1.458362     2.477070   995.677104     2.425697     2.048848 
2611.081400     1.459819     2.469374  1000.208528     2.415686     2.048208 
2613.692480     1.461277     2.493137   991.713976     2.408238     2.047571 
2616.306180     1.462737     2.459738  1006.695508     2.403012     2.046936 
2618.922480     1.464198     2.397326  1034.772523     2.399668     2.046304 
2621.541400     1.465661     2.376819  1044.417940     2.397865     2.045673 
2624.162950     1.467125     2.413438  1030.177049     2.397260     2.045046 
2626.787110     1.468591     2.406399  1034.111106     2.397513     2.044420 
2629.413900     1.470058     2.372669  1050.087787     2.398267     2.043797 
2632.043310     1.471526     2.401349  1038.884964     2.399197     2.043176 
2634.675350     1.472996     2.428651  1029.300727     2.399999     2.042557 
2637.310030     1.474468     2.385349  1049.250514     2.400387     2.041941 
2639.947340     1.475940     2.352984  1064.791542     2.400129     2.041327 
2642.587290     1.477415     2.347238  1069.027788     2.399061     2.040716 
2645.229870     1.478891     2.386167  1052.720380     2.397090     2.040107 
2647.875100     1.480368     2.390637  1052.111298     2.394207     2.039500 
2650.522980     1.481847     2.334763  1078.976486     2.390494     2.038896 
2653.173500     1.483327     2.354656  1071.213594     2.386100     2.038293 
2655.826670     1.484809     2.355711  1072.490224     2.381232     2.037694 
2658.482500     1.486292     2.320336  1089.506191     2.376133     2.037096 
2661.140980     1.487777     2.303970  1098.602176     2.371064     2.036501 
2663.802120     1.489263     2.312314  1096.344393     2.366294     2.035909 
2666.465930     1.490751     2.302820  1102.060851     2.362090     2.035319 
2669.132390     1.492240     2.319294  1095.589718     2.358699     2.034731 
2671.801520     1.493731     2.313555  1099.825228     2.356320     2.034145 
2674.473330     1.495223     2.325682  1096.087426     2.355074     2.033562 
2677.147800     1.496717     2.338715  1091.318780     2.355032     2.032981 
2679.824950     1.498212     2.342461  1091.168820     2.356531     2.032403 
2682.504770     1.499708     2.274003  1125.099601     2.359762     2.031827 
2685.187280     1.501207     2.290560  1118.779466     2.364723     2.031253 
2687.872460     1.502706     2.337754  1097.587675     2.371355     2.030682 
2690.560340     1.504208     2.314544  1109.864753     2.379564     2.030113 
2693.250900     1.505710     2.269934  1133.275822     2.389234     2.029547 
2695.944150     1.507214     2.331371  1105.437378     2.400186     2.028983 
2698.640090     1.508720     2.360108  1093.343380     2.412196     2.028421 
2701.338730     1.510227     2.364185  1092.229298     2.425011     2.027862 
2704.040070     1.511736     2.363273  1094.674272     2.438338     2.027305 
2706.744110     1.513246     2.340900  1106.963500     2.451863     2.026751 
2709.450850     1.514758     2.377530  1091.150798     2.465262     2.026199 
2712.160310     1.516271     2.374561  1094.121791     2.478228     2.025649 
2714.872470     1.517786     2.372697  1096.364722     2.490498     2.025102 
2717.587340     1.519302     2.409819  1081.329422     2.501883     2.024557 
2720.304930     1.520820     2.360466  1104.696795     2.512288     2.024014 
2723.025230     1.522339     2.399268  1088.261533     2.521727     2.023474 
2725.748260     1.523860     2.430509  1075.268913     2.530316     2.022937 
2728.474000     1.525382     2.432147  1076.834024     2.538268     2.022401 
2731.202480     1.526906     2.385832  1099.265199     2.545890     2.021869 
2733.933680     1.528432     2.441302  1075.680862     2.553585     2.021338 
2736.667610     1.529959     2.446387  1074.646502     2.561839     2.020810 
2739.404280     1.531487     2.563136  1027.114805     2.571240     2.020285 
2742.143690     1.533017     2.492600  1057.656850     2.582537     2.019762 
2744.885830     1.534549     2.528814  1043.706118     2.596665     2.019241 
2747.630720     1.536082     2.560493  1032.191671     2.614774     2.018723 
2750.378350     1.537616     2.653060   998.038900     2.638293     2.018207 
2753.128720     1.539152     2.677709   990.476531     2.668943     2.017694 
2755.881850     1.540690     2.742644   968.157069     2.708836     2.017183 
2758.637740     1.542229     2.848176   933.528030     2.760502     2.016674 
2761.396370     1.543770     2.952309   902.341860     2.826858     2.016168 
2764.157770     1.545312     3.005809   887.573735     2.911280     2.015664 
2766.921930     1.546856     3.163986   844.363966     3.017593     2.015163 
2769.688850     1.548401     3.359535   796.737143     3.150034     2.014664 
2772.458540     1.549948     3.522763   760.948010     3.313218     2.014168 
2775.231000     1.551497     3.665728   732.315532     3.511973     2.013674 
2778.006230     1.553047     3.892064   690.785452     3.751160     2.013183 
2780.784230     1.554598     4.185646   643.240738     4.035477     2.012694 
2783.565020     1.556152     4.484019   601.570919     4.369207     2.012207 
2786.348580     1.557706     4.778807   565.273430     4.755877     2.011723 
2789.134930     1.559263     5.159499   524.411255     5.197944     2.011242 
2791.924070     1.560820     5.593845   484.428024     5.696352     2.010762 
2794.715990     1.562380     6.051265   448.403256     6.250241     2.010286 
2797.510710     1.563941     6.521919   416.714723     6.856586     2.009812 
2800.308220     1.565503     7.167199   379.748233     7.509891     2.009340 
2803.108530     1.567067     7.856176   346.963582     8.201851     2.008870 
2805.911630     1.568633     8.538563   319.657839     8.921326     2.008404 
2808.717550     1.570200     9.376914   291.547000     9.654210     2.007939 
2811.526260     1.571769    10.155613   269.550978    10.383726     2.007477 
2814.337790     1.573339    10.858533   252.432988    11.090249     2.007018 
2817.152130     1.574911    11.650559   235.592844    11.751806     2.006561 
2819.969280     1.576484    12.281788   223.806554    12.345164     2.006106 
2822.789250     1.578059    12.843296   214.297980    12.847293     2.005654 
2825.612040     1.579636    13.303824   207.157904    13.237224     2.005205 
2828.437650     1.581214    13.573778   203.324736    13.498106     2.004757 
2831.266090     1.582794    13.722210   201.398414    13.619049     2.004313 
2834.097350     1.584375    13.857938   199.680590    13.596210     2.003871 
2836.931450     1.585958    13.511963   205.079505    13.433077     2.003431 
2839.768380     1.587543    13.052046   212.629692    13.139636     2.002994 
2842.608150     1.589129    12.628729   220.043316    12.730918     2.002559 
2845.450760     1.590717    12.140799   229.201681    12.225322     2.002127 
2848.296210     1.592306    11.288773   246.862687    11.643140     2.001697 
2851.144510     1.593897    10.605383   263.124515    11.005291     2.001270 
2853.995650     1.595489     9.945353   280.987740    10.331359     2.000845 
2856.849650     1.597083     9.225426   303.347336     9.639662     2.000423 
2859.706500     1.598679     8.446618   331.775563     8.946885     2.000003 
2862.566200     1.600276     7.818839   358.912832     8.267542     1.999585 
2865.428770     1.601875     7.287624   385.539625     7.613711     1.999171 
2868.294200     1.603475     6.662158   422.265888     6.994946     1.998758 
2871.162490     1.605077     6.134374   459.151532     6.418285     1.998349 
2874.033650     1.606681     5.632254   500.884184     5.888337     1.997941 
2876.907690     1.608286     5.271410   535.827336     5.407582     1.997536 
2879.784600     1.609893     4.943317   572.017251     4.976621     1.997134 
2882.664380     1.611502     4.566044   619.987540     4.594501     1.996734 
2885.547040     1.613112     4.272917   663.572328     4.259113     1.996337 
2888.432590     1.614724     3.910940   725.876032     3.967362     1.995942 
2891.321020     1.616337     3.724245   763.210411     3.715584     1.995550 
2894.212350     1.617952     3.515208   809.478261     3.499820     1.995160 
2897.106560     1.619568     3.301789   862.679428     3.316018     1.994772 
2900.003660     1.621187     3.177645   897.571326     3.160244     1.994388 
2902.903670     1.622806     3.018139   946.387357     3.028790     1.994005 
2905.806570     1.624428     2.898163   986.858662     2.918222     1.993625 
2908.712380     1.626051     2.801024  1022.129547     2.825488     1.993248 
2911.621090     1.627675     2.694805  1064.167096     2.747917     1.992873 
2914.532710     1.629302     2.645506  1085.111303     2.683178     1.992501 
2917.447240     1.630930     2.506125  1146.733546     2.629306     1.992131 
2920.364690     1.632559     2.499262  1151.901673     2.584657     1.991764 
2923.285060     1.634190     2.467304  1168.311164     2.547893     1.991399 
2926.208340     1.635823     2.483701  1161.836224     2.517892     1.991037 
2929.134550     1.637458     2.429618  1189.466667     2.493749     1.990677 
2932.063680     1.639094     2.407524  1201.782264     2.474749     1.990320 
2934.995750     1.640731     2.377160  1218.689156     2.460297     1.989965 
2937.930740     1.642371     2.393037  1212.551202     2.449913     1.989613 
2940.868670     1.644012     2.397267  1212.082661     2.443201     1.989264 
2943.809540     1.645654     2.381304  1221.811072     2.439821     1.988917 
2946.753350     1.647299     2.374723  1226.595527     2.439462     1.988572 
2949.700110     1.648945     2.355855  1238.278055     2.441848     1.988230 
2952.649810     1.650592     2.379806  1227.566112     2.446702     1.987890 
2955.602460     1.652241     2.383435  1227.518803     2.453737     1.987553 
2958.558060     1.653892     2.355471  1243.272749     2.462558     1.987219 
2961.516620     1.655545     2.352708  1246.881430     2.472808     1.986887 
2964.478130     1.657199     2.404751  1221.401181     2.484415     1.986557 
2967.442610     1.658855     2.426188  1212.590048     2.497078     1.986230 
2970.410050     1.660512     2.430803  1211.835415     2.510354     1.985906 
2973.380460     1.662172     2.420005  1218.710429     2.523771     1.985584 
2976.353840     1.663832     2.377489  1242.648732     2.536838     1.985265 
2979.330200     1.665495     2.434246  1214.921699     2.549061     1.984948 
2982.309530     1.667159     2.418758  1224.691236     2.559955     1.984634 
2985.291840     1.668825     2.458999  1206.064013     2.569104     1.984322 
2988.277130     1.670492     2.438542  1218.171985     2.576185     1.984013 
2991.265410     1.672162     2.466888  1205.947582     2.581031     1.983706 
2994.256670     1.673832     2.460756  1210.492495     2.583662     1.983402 
2997.250930     1.675505     2.507218  1189.670167     2.584304     1.983100 
3000.248180     1.677179     2.474612  1206.739478     2.583395     1.982801 
3003.248430     1.678855     2.458863  1216.023469     2.581562     1.982505 
3006.251680     1.680532     2.510386  1192.986034     2.579611     1.982211 
3009.257930     1.682212     2.511421  1194.297443     2.578516     1.981919 
3012.267190     1.683893     2.557319  1173.865680     2.579409     1.981630 
3015.279450     1.685575     2.567224  1171.359252     2.583573     1.981344 
3018.294730     1.687259     2.630892  1144.618559     2.592466     1.981060 
3021.313030     1.688945     2.684480  1123.190947     2.607745     1.980779 
3024.334340     1.690633     2.700764  1117.960393     2.631241     1.980500 
3027.358670     1.692322     2.731169  1107.101993     2.665007     1.980224 
3030.386030     1.694013     2.777903  1089.961614     2.711297     1.979950 
3033.416420     1.695706     2.885996  1050.808193     2.772553     1.979679 
3036.449840     1.697400     2.976368  1020.366552     2.851378     1.979410 
3039.486290     1.699096     3.037667  1001.065691     2.950481     1.979144 
3042.525770     1.700794     3.161808   962.766327     3.072589     1.978880 
3045.568300     1.702494     3.293711   925.595434     3.220341     1.978619 
3048.613870     1.704195     3.516553   868.397112     3.396170     1.978361 
3051.662480     1.705898     3.686695   829.503652     3.602126     1.978105 
3054.714140     1.707602     3.878502   789.530068     3.839620     1.977852 
3057.768860     1.709309     4.127646   742.829984     4.109331     1.977601 
3060.826630     1.711017     4.364994   703.536538     4.410954     1.977352 
3063.887450     1.712726     4.676714   657.537726     4.743038     1.977107 
3066.951340     1.714438     4.983324   617.931465     5.102852     1.976863 
3070.018290     1.716151     5.382876   572.899866     5.486165     1.976623 
3073.088310     1.717866     5.820472   530.430592     5.887158     1.976385 
3076.161400     1.719583     6.309578   490.056736     6.298373     1.976149 
3079.237560     1.721301     6.725239   460.346694     6.710720     1.975916 
3082.316800     1.723021     7.069256   438.518711     7.113568     1.975685 
3085.399110     1.724743     7.546965   411.280647     7.495001     1.975457 
3088.484510     1.726466     7.959062   390.519446     7.842278     1.975232 
3091.573000     1.728191     8.308780   374.557245     8.142551     1.975009 
3094.664570     1.729918     8.619147   361.559781     8.383827     1.974789 
3097.759230     1.731647     8.751826   356.524154     8.556082     1.974571 
3100.856990     1.733377     8.894852   351.270972     8.652310     1.974356 
3103.957850     1.735109     8.969038   348.796575     8.669218     1.974143 
3107.061810     1.736843     8.869757   353.182186     8.607466     1.973933 
3110.168870     1.738579     8.758269   358.142320     8.471378     1.973725 
3113.279040     1.740316     8.527921   368.301533     8.268267     1.973520 
3116.392320     1.742055     8.152095   385.771830     8.007572     1.973318 
3119.508710     1.743796     7.818464   402.789223     7.699988     1.973118 
3122.628220     1.745539     7.350401   428.972900     7.356694     1.972920 
3125.750850     1.747283     6.954085   453.976696     6.988736     1.972725 
3128.876600     1.749029     6.495917   486.577814     6.606589     1.972533 
3132.005470     1.750777     6.170234   512.955817     6.219861     1.972343 
3135.137480     1.752526     5.768140   549.324045     5.837003     1.972156 
3138.272620     1.754278     5.327038   595.543852     5.464449     1.971971 
3141.410890     1.756031     5.020987   632.676244     5.107248     1.971789 
3144.552300     1.757785     4.725809   672.930770     4.771423     1.971609 
3147.696850     1.759542     4.449695   715.621749     4.460969     1.971432 
3150.844550     1.761300     4.176417   763.408224     4.177533     1.971257 
3153.995390     1.763060     3.930070   812.096742     3.921641     1.971085 
3157.149390     1.764822     3.723187   858.359358     3.693046     1.970916 
3160.306540     1.766586     3.532743   905.680732     3.490884     1.970749 
3163.466850     1.768351     3.355591   954.655983     3.313714     1.970584 
3166.630310     1.770118     3.221799   995.572804     3.159757     1.970423 
3169.796940     1.771887     3.079613  1042.683852     3.027038     1.970263 
3172.966740     1.773658     2.968546  1082.637719     2.913383     1.970106 
3176.139710     1.775430     2.808488  1145.571013     2.816630     1.969952 
3179.315850     1.777205     2.805752  1148.500905     2.734723     1.969800 
3182.495160     1.778981     2.706478  1192.275972     2.665748     1.969651 
3185.677660     1.780758     2.635259  1225.499095     2.607965     1.969505 
3188.863340     1.782538     2.569166  1258.928924     2.559832     1.969361 
3192.052200     1.784319     2.507676  1290.829965     2.519994     1.969219 
3195.244250     1.786102     2.509508  1291.367179     2.487328     1.969080 
3198.439500     1.787887     2.463653  1317.204099     2.460832     1.968943 
3201.637930     1.789674     2.390694  1359.058313     2.439681     1.968809 
3204.839570     1.791462     2.450180  1327.896925     2.423202     1.968678 
3208.044410     1.793253     2.412594  1349.992331     2.410834     1.968549 
3211.252460     1.795045     2.364823  1379.080269     2.402128     1.968423 
3214.463710     1.796839     2.347305  1391.430280     2.396718     1.968299 
3217.678170     1.798634     2.328171  1403.863822     2.394310     1.968177 
3220.895850     1.800432     2.387860  1370.465760     2.394641     1.968059 
3224.116750     1.802231     2.380480  1377.004372     2.397476     1.967942 
3227.340860     1.804032     2.367621  1385.954126     2.402597     1.967829 
3230.568200     1.805835     2.371012  1385.635312     2.409789     1.967717 
3233.798770     1.807640     2.388075  1377.040141     2.418827     1.967609 
3237.032570     1.809446     2.386964  1379.830340     2.429467     1.967503 
3240.269600     1.811254     2.387533  1381.367231     2.441437     1.967399 
3243.509870     1.813064     2.322316  1421.373479     2.454439     1.967298 
3246.753380     1.814876     2.364764  1397.150958     2.468133     1.967199 
3250.000140     1.816690     2.375767  1392.933569     2.482181     1.967103 
3253.250140     1.818506     2.392969  1384.299350     2.496222     1.967010 
3256.503390     1.820323     2.375075  1396.786510     2.509869     1.966919 
3259.759890     1.822142     2.389022  1390.277713     2.522759     1.966830 
3263.019650     1.823963     2.466456  1347.886723     2.534565     1.966744 
3266.282670     1.825786     2.427605  1371.395686     2.545001     1.966661 
3269.548950     1.827611     2.442836  1364.670048     2.553931     1.966580 
3272.818500     1.829437     2.495830  1337.227789     2.561358     1.966501 
3276.091320     1.831265     2.502516  1334.778340     2.567347     1.966425 
3279.367410     1.833096     2.480668  1348.173787     2.572042     1.966352 
3282.646780     1.834928     2.459224  1361.809086     2.575676     1.966281 
3285.929430     1.836761     2.451266  1368.176453     2.578533     1.966212 
3289.215360     1.838597     2.484075  1351.769827     2.580933     1.966147 
3292.504570     1.840434     2.524185  1331.387800     2.583209     1.966083 
3295.797070     1.842274     2.499590  1346.092185     2.585683     1.966022 
3299.092870     1.844115     2.458919  1370.060989     2.588664     1.965964 
3302.391960     1.845958     2.472868  1363.863800     2.592439     1.965908 
3305.694360     1.847803     2.490264  1356.012217     2.597273     1.965855 
3309.000050     1.849649     2.480901  1362.726190     2.603407     1.965804 
3312.309050     1.851498     2.495593  1356.035187     2.611064     1.965755 
3315.621360     1.853348     2.475640  1368.886243     2.620439     1.965710 
3318.936980     1.855201     2.493469  1360.729259     2.631718     1.965666 
3322.255920     1.857055     2.507808  1354.330013     2.645087     1.965625 
3325.578170     1.858911     2.464011  1379.916453     2.660735     1.965587 
3328.903750     1.860769     2.453549  1387.387566     2.678869     1.965551 
3332.232660     1.862628     2.535651  1344.096211     2.699737     1.965518 
3335.564890     1.864490     2.511713  1358.272049     2.723638     1.965487 
3338.900450     1.866353     2.528239  1351.017687     2.750936     1.965458 
3342.239350     1.868218     2.497548  1369.462785     2.782119     1.965432 
3345.581590     1.870086     2.575084  1329.764773     2.817829     1.965409 
3348.927180     1.871955     2.674508  1282.053126     2.858922     1.965388 
3352.276100     1.873825     2.729610  1257.554259     2.906534     1.965370 
3355.628380     1.875698     2.744776  1251.760897     2.962165     1.965354 
3358.984010     1.877573     2.879908  1194.397330     3.027806     1.965340 
3362.342990     1.879449     3.056842  1126.901897     3.106023     1.965329 
3365.705330     1.881328     3.158328  1091.994705     3.200063     1.965320 
3369.071040     1.883208     3.320564  1039.740031     3.314036     1.965314 
3372.440110     1.885090     3.562031   970.432454     3.453073     1.965311 
3375.812550     1.886974     3.864353   895.698362     3.623465     1.965310 
3379.188360     1.888860     4.113071   842.408946     3.832795     1.965311 
3382.567550     1.890748     4.392783   789.633902     4.090042     1.965315 
3385.950120     1.892638     4.830956   718.984462     4.405624     1.965321 
3389.336070     1.894529     5.317528   653.872051     4.791382     1.965330 
3392.725410     1.896423     5.825012   597.610941     5.260451     1.965341 
3396.118130     1.898318     6.409175   543.692475     5.827089     1.965354 
3399.514250     1.900215     7.033136   495.963891     6.506162     1.965371 
3402.913760     1.902114     7.783918   448.630657     7.312562     1.965389 
3406.316680     1.904016     8.610664   406.025144     8.260865     1.965410 
3409.722990     1.905919     9.576732   365.429408     9.363701     1.965434 
3413.132720     1.907823    10.647961   329.002800    10.631526     1.965460 
3416.545850     1.909730    11.839596   296.166591    12.071280     1.965488 
3419.962400     1.911639    13.352121   262.849604    13.685318     1.965519 
3423.382360     1.913550    14.868412   236.266232    15.470275     1.965552 
3426.805740     1.915462    16.542240   212.551022    17.416060     1.965588 
3430.232550     1.917377    18.699973   188.179258    19.504937     1.965626 
3433.662780     1.919293    20.892170   168.576937    21.710768     1.965666 
3437.096440     1.921211    23.019339   153.125999    23.998520     1.965709 
3440.533540     1.923131    25.376498   139.011449    26.324046     1.965755 
3443.974070     1.925053    28.086286   125.690915    28.634308     1.965803 
3447.418040     1.926978    30.505338   115.812297    30.868300     1.965853 
3450.865460     1.928904    32.875518   107.544786    32.958886     1.965906 
3454.316330     1.930831    35.310576   100.205376    34.835849     1.965961 
3457.770640     1.932761    36.889639    95.997936    36.430247     1.966018 
3461.228420     1.934693    38.426509    92.235083    37.679813     1.966078 
3464.689640     1.936627    39.355943    90.139257    38.534576     1.966141 
3468.154330     1.938562    39.877382    89.045992    38.961774     1.966206 
3471.622490     1.940500    39.781896    89.350463    38.948848     1.966273 
3475.094110     1.942439    39.241874    90.676710    38.504044     1.966343 
3478.569200     1.944381    38.366091    92.849044    37.655078     1.966415 
3482.047770     1.946324    36.689582    97.208823    36.443888     1.966489 
3485.529820     1.948270    34.700562   102.903829    34.922757     1.966566 
3489.015350     1.950217    32.933127   108.556038    33.150444     1.966645 
3492.504370     1.952166    30.928430   115.733271    31.188332     1.966727 
3495.996870     1.954117    28.755442   124.628272    29.097106     1.966811 
3499.492870     1.956071    26.347356   136.195140    26.934108     1.966897 
3502.992360     1.958026    24.220650   148.330128    24.752082     1.966986 
3506.495350     1.959983    21.908088   164.192091    22.597265     1.967077 
3510.001850     1.961942    19.948717   180.539354    20.508653     1.967171 
3513.511850     1.963903    18.170917   198.435995    18.517653     1.967267 
3517.025360     1.965866    16.336698   220.969445    16.648146     1.967365 
3520.542390     1.967831    14.891832   242.684086    14.916766     1.967466 
3524.062930     1.969798    13.468805   268.635206    13.333482     1.967569 
3527.586990     1.971766    12.029844   301.086516    11.902361     1.967675 
3531.114580     1.973737    10.818776   335.146916    10.622488     1.967783 
3534.645690     1.975710     9.676207   375.132461     9.488941     1.967893 
3538.180340     1.977685     8.752991   415.093508     8.493746     1.968005 
3541.718520     1.979662     7.933657   458.406673     7.627027     1.968120 
3545.260240     1.981640     7.151235   509.124981     6.877492     1.968238 
3548.805500     1.983621     6.501395   560.549906     6.232879     1.968357 
3552.354300     1.985604     5.847333   623.759350     5.681017     1.968479 
3555.906660     1.987588     5.373633   679.438571     5.210326     1.968604 
3559.462570     1.989575     4.966993   735.725290     4.809967     1.968730 
3563.022030     1.991564     4.568457   800.659728     4.470026     1.968859 
3566.585050     1.993554     4.210514   869.580086     4.181621     1.968991 
3570.151640     1.995547     3.955700   926.320133     3.936973     1.969124 
3573.721790     1.997542     3.649632  1004.803444     3.729386     1.969260 
3577.295510     1.999538     3.477643  1055.288835     3.552842     1.969399 
3580.872800     2.001537     3.314116  1108.472118     3.402340     1.969539 
3584.453680     2.003538     3.213456  1144.351403     3.273698     1.969682 
3588.038130     2.005540     3.081993  1194.000331     3.163408     1.969828 
3591.626170     2.007545     2.927696  1257.919129     3.068548     1.969975 
3595.217790     2.009552     2.918357  1263.140089     2.986726     1.970125 
3598.813010     2.011560     2.804762  1315.523904     2.915866     1.970278 
3602.411830     2.013571     2.750823  1342.373170     2.854231     1.970432 
3606.014240     2.015584     2.710540  1363.285756     2.800429     1.970589 
3609.620250     2.017598     2.664546  1387.965494     2.753310     1.970748 
3613.229870     2.019615     2.644882  1399.679909     2.711930     1.970910 
3616.843100     2.021634     2.602346  1423.573110     2.675542     1.971074 
3620.459950     2.023655     2.561275  1447.853066     2.643474     1.971240 
3624.080400     2.025677     2.530444  1466.756361     2.615154     1.971408 
3627.704490     2.027702     2.540300  1462.477407     2.589728     1.971579 
3631.332190     2.029729     2.513087  1479.525517     2.566722     1.971751 
3634.963520     2.031758     2.509874  1482.763273     2.546876     1.971927 
3638.598490     2.033789     2.487191  1497.288215     2.530030     1.972104 
3642.237080     2.035822     2.481708  1502.397416     2.515815     1.972284 
3645.879320     2.037857     2.441492  1528.332805     2.503996     1.972466 
3649.525200     2.039894     2.428092  1537.648138     2.494432     1.972650 
3653.174730     2.041933     2.478323  1507.627642     2.487012     1.972836 
3656.827900     2.043974     2.446639  1528.184640     2.481641     1.973025 
3660.484730     2.046017     2.467743  1516.570932     2.478232     1.973216 
3664.145210     2.048062     2.433139  1539.262919     2.476696     1.973409 
3667.809360     2.050110     2.442123  1535.329384     2.476932     1.973605 
3671.477170     2.052159     2.452711  1529.780942     2.478816     1.973803 
3675.148640     2.054210     2.437135  1540.887502     2.482218     1.974003 
3678.823790     2.056264     2.432366  1544.798713     2.486994     1.974205 
3682.502620     2.058319     2.463665  1526.380901     2.492983     1.974409 
3686.185120     2.060376     2.473563  1522.146173     2.500005     1.974616 
3689.871300     2.062436     2.485830  1515.304296     2.507887     1.974825 
3693.561180     2.064498     2.477828  1521.456342     2.516466     1.975036 
3697.254740     2.066561     2.476389  1523.510594     2.525603     1.975249 
3700.951990     2.068627     2.534665  1489.269602     2.535210     1.975464 
3704.652940     2.070695     2.486304  1519.594597     2.545276     1.975682 
3708.357600     2.072765     2.560466  1476.814672     2.555878     1.975902 
3712.065950     2.074837     2.555893  1480.333961     2.567175     1.976124 
3715.778020     2.076911     2.555201  1481.950557     2.579405     1.976348 
3719.493800     2.078987     2.606370  1454.503429     2.592858     1.976575 
3723.213290     2.081065     2.648235  1432.517230     2.607827     1.976803 
3726.936510     2.083146     2.638765  1438.277397     2.624586     1.977034 
3730.663440     2.085228     2.666132  1424.886735     2.643341     1.977267 
3734.394110     2.087312     2.681713  1417.361867     2.664202     1.977502 
3738.128500     2.089399     2.789600  1363.630121     2.687165     1.977740 
3741.866630     2.091488     2.806418  1356.501701     2.712090     1.977979 
3745.608490     2.093578     2.820379  1350.364421     2.738682     1.978221 
3749.354100     2.095671     2.882867  1322.173655     2.766493     1.978464 
3753.103460     2.097766     2.899033  1315.900928     2.794917     1.978710 
3756.856560     2.099863     2.958749  1290.240250     2.823209     1.978958 
3760.613420     2.101962     3.010416  1268.814741     2.850523     1.979208 
3764.374030     2.104063     3.069805  1245.065902     2.875966     1.979461 
3768.138400     2.106167     3.089456  1238.197882     2.898672     1.979715 
3771.906540     2.108272     3.052508  1253.875204     2.917900     1.979972 
3775.678450     2.110380     3.066293  1249.169674     2.933118     1.980230 
3779.454130     2.112489     3.108242  1233.102062     2.944060     1.980491 
3783.233580     2.114601     3.089089  1241.517587     2.950748     1.980754 
3787.016820     2.116715     3.106553  1235.700762     2.953469     1.981019 
3790.803830     2.118831     3.095571  1240.641399     2.952709     1.981286 
3794.594640     2.120949     3.056225  1257.605100     2.949087     1.981555 
3798.389230     2.123069     3.032882  1268.133464     2.943262     1.981827 
3802.187620     2.125192     3.011705  1277.462150     2.935895     1.982100 
3805.989810     2.127316     2.970058  1296.145372     2.927558     1.982376 
3809.795800     2.129443     2.933437  1313.169984     2.918701     1.982653 
3813.605590     2.131571     2.942945  1309.840533     2.909629     1.982933 
3817.419200     2.133702     2.872657  1342.658473     2.900477     1.983214 
3821.236620     2.135835     2.840369  1358.945089     2.891220     1.983498 
3825.057860     2.137971     2.825162  1367.069837     2.881692     1.983784 
3828.882910     2.140108     2.792416  1383.831808     2.871622     1.984072 
3832.711800     2.142247     2.810429  1375.826811     2.860706     1.984362 
3836.544510     2.144389     2.771651  1395.441690     2.848657     1.984654 
3840.381050     2.146533     2.728511  1418.639117     2.835299     1.984948 
3844.221430     2.148678     2.736006  1415.457745     2.820615     1.985244 
3848.065650     2.150826     2.692582  1439.148348     2.804737     1.985542 
3851.913720     2.152977     2.683974  1444.872803     2.787942     1.985842 
3855.765630     2.155129     2.686370  1443.916540     2.770658     1.986144 
3859.621400     2.157283     2.674134  1451.219523     2.753418     1.986448 
3863.481020     2.159440     2.660495  1459.548918     2.736863     1.986754 
3867.344500     2.161599     2.649704  1466.079134     2.721719     1.987062 
3871.211850     2.163760     2.678808  1451.382072     2.708807     1.987372 
3875.083060     2.165923     2.667834  1458.106901     2.699052     1.987684 
3878.958140     2.168088     2.715090  1433.435052     2.693503     1.987998 
3882.837100     2.170256     2.712300  1435.722591     2.693345     1.988314 
3886.719940     2.172425     2.737965  1422.819296     2.699963     1.988632 
3890.606660     2.174597     2.760260  1411.938961     2.714967     1.988952 
3894.497260     2.176771     2.859947  1363.695585     2.740280     1.989274 
3898.391760     2.178947     2.948759  1323.211757     2.778115     1.989598 
3902.290150     2.181125     3.007189  1298.187926     2.831085     1.989924 
3906.192440     2.183306     3.154664  1238.142986     2.902230     1.990251 
3910.098640     2.185489     3.318633  1177.614165     2.995035     1.990581 
3914.008730     2.187673     3.413169  1145.739308     3.113440     1.990913 
3917.922740     2.189860     3.591986  1089.080525     3.261851     1.991246 
3921.840670     2.192050     3.776783  1036.116606     3.444881     1.991582 
3925.762510     2.194241     4.025353   972.678858     3.667404     1.991919 
3929.688270     2.196435     4.242093   923.411841     3.934322     1.992258 
3933.617960     2.198631     4.554710   860.271280     4.250328     1.992600 
3937.551570     2.200829     4.885543   802.364320     4.619616     1.992943 
3941.489130     2.203029     5.262720   745.199533     5.045563     1.993288 
3945.430620     2.205231     5.615376   698.526536     5.530424     1.993635 
3949.376050     2.207436     6.183628   634.443179     6.074799     1.993983 
3953.325420     2.209643     6.758409   580.612012     6.677378     1.994334 
3957.278750     2.211852     7.399151   530.449161     7.334621     1.994687 
3961.236030     2.214063     8.090684   485.155786     8.040428     1.995041 
3965.197260     2.216277     8.806097   445.783676     8.785894     1.995397 
3969.162460     2.218492     9.623559   407.945896     9.559143     1.995755 
3973.131620     2.220710    10.424802   376.591440    10.345120     1.996115 
3977.104750     2.222931    11.398460   344.391911    11.125688     1.996477 
3981.081860     2.225153    12.253202   320.382034    11.880245     1.996841 
3985.062940     2.227378    13.129361   298.993519    12.586340     1.997206 
3989.048000     2.229604    13.885049   282.737195    13.219890     1.997573 
3993.037050     2.231833    14.535244   270.119223    13.757134     1.997942 
3997.030090     2.234065    14.975637   262.252141    14.176673     1.998313 
4001.027120     2.236298    15.444874   254.345334    14.461524     1.998686 
4005.028150     2.238534    15.581883   252.209261    14.600828     1.999060 
4009.033170     2.240772    15.545736   252.935797    14.590787     1.999436 
4013.042210     2.243012    15.436976   254.870552    14.434762     1.999815 
4017.055250     2.245255    14.944240   263.457235    14.142455     2.000194 
4021.072300     2.247500    14.492378   271.870459    13.728545     2.000576 
4025.093380     2.249746    13.964193   282.362369    13.211141     2.000959 
4029.118470     2.251996    13.161640   299.860240    12.610323     2.001344 
4033.147590     2.254247    12.286042   321.524428    11.946870     2.001731 
4037.180740     2.256501    11.443335   345.500377    11.241268     2.002120 
4041.217920     2.258757    10.726683   368.872737    10.512894     2.002510 
4045.259130     2.261015     9.880019   400.811312     9.779451     2.002902 
4049.304390     2.263276     9.169573   432.204477     9.056478     2.003296 
4053.353700     2.265539     8.488989   467.200720     8.357059     2.003691 
4057.407050     2.267804     7.824325   507.229519     7.691685     2.004089 
4061.464460     2.270071     7.257517   547.176141     7.068226     2.004488 
4065.525920     2.272341     6.684971   594.421129     6.492034     2.004888 
4069.591450     2.274612     6.181215   643.293599     5.966145     2.005291 
4073.661040     2.276887     5.684890   699.786225     5.491667     2.005694 
4077.734700     2.279163     5.321500   747.936226     5.067756     2.006100 
4081.812440     2.281442     4.913945   810.368902     4.692355     2.006507 
4085.894250     2.283723     4.542988   876.931993     4.362439     2.006916 
4089.980140     2.286006     4.297970   927.257416     4.074354     2.007327 
4094.070120     2.288291     4.014912   993.048240     3.824126     2.007739 
4098.164190     2.290579     3.778400  1055.694843     3.607734     2.008153 
4102.262360     2.292869     3.556228  1121.967056     3.421075     2.008569 
4106.364620     2.295162     3.412329  1169.397314     3.260356     2.008986 
4110.470980     2.297457     3.253840  1227.005457     3.122086     2.009405 
4114.581460     2.299754     3.129861  1275.954927     3.003180     2.009825 
4118.696040     2.302053     3.015907  1324.566299     2.900778     2.010247 
4122.814730     2.304355     2.923017  1366.950556     2.812458     2.010671 
4126.937550     2.306659     2.782352  1436.619538     2.736144     2.011096 
4131.064490     2.308965     2.724041  1467.675803     2.670093     2.011523 
4135.195550     2.311273     2.670496  1497.486380     2.612786     2.011951 
4139.330750     2.313584     2.605134  1535.354652     2.562959     2.012381 
4143.470080     2.315897     2.577098  1552.548480     2.519569     2.012813 
4147.613550     2.318213     2.565416  1559.978334     2.481717     2.013246 
4151.761160     2.320531     2.552687  1568.155684     2.448640     2.013681 
4155.912920     2.322851     2.510004  1595.103746     2.419700     2.014117 
4160.068830     2.325173     2.446298  1636.958437     2.394355     2.014554 
4164.228900     2.327498     2.455499  1631.502817     2.372120     2.014994 
4168.393130     2.329825     2.476858  1617.733259     2.352592     2.015434 
4172.561520     2.332155     2.435058  1645.800069     2.335414     2.015877 
4176.734090     2.334486     2.419054  1656.968047     2.320273     2.016320 
4180.910820     2.336821     2.422459  1654.947796     2.306908     2.016766 
4185.091730     2.339157     2.403826  1667.999366     2.295086     2.017212 
4189.276820     2.341496     2.366300  1695.305468     2.284589     2.017660 
4193.466100     2.343837     2.411157  1664.284703     2.275246     2.018110 
4197.659570     2.346180     2.356052  1703.171574     2.266901     2.018561 
4201.857230     2.348526     2.347225  1709.717423     2.259439     2.019014 
4206.059080     2.350874     2.409336  1666.301675     2.252752     2.019468 
4210.265140     2.353225     2.416746  1661.603356     2.246745     2.019923 
4214.475410     2.355578     2.385396  1683.550757     2.241341     2.020380 
4218.689880     2.357933     2.362361  1700.305997     2.236472     2.020839 
4222.908570     2.360291     2.320408  1731.241460     2.232086     2.021298 
4227.131480     2.362651     2.362121  1700.886671     2.228137     2.021760 
4231.358610     2.365013     2.348658  1711.171832     2.224591     2.022222 
4235.589970     2.367378     2.366446  1698.414560     2.221417     2.022686 
4239.825560     2.369745     2.316465  1735.447239     2.218595     2.023151 
4244.065390     2.372114     2.348196  1712.202925     2.216109     2.023618 
4248.309450     2.374486     2.341892  1716.709286     2.213953     2.024086 
4252.557760     2.376860     2.346303  1713.799557     2.212122     2.024556 
4256.810320     2.379237     2.370736  1696.435439     2.210623     2.025026 
4261.067130     2.381616     2.358451  1705.280797     2.209471     2.025499 
4265.328200     2.383997     2.367177  1698.830405     2.208689     2.025972 
4269.593520     2.386381     2.379975  1689.996216     2.208307     2.026447 
4273.863120     2.388767     2.397049  1678.623907     2.208369     2.026923 
4278.136980     2.391155     2.366913  1699.868584     2.208930     2.027400 
4282.415120     2.393546     2.384167  1688.013756     2.210054     2.027879 
4286.697530     2.395940     2.409802  1670.013542     2.211823     2.028359 
4290.984230     2.398335     2.376688  1693.060055     2.214327     2.028840 
4295.275210     2.400733     2.392826  1682.112096     2.217666     2.029323 
4299.570490     2.403134     2.386271  1686.505651     2.221952     2.029807 
4303.870060     2.405537     2.396731  1679.413722     2.227299     2.030292 
4308.173930     2.407942     2.399090  1678.186584     2.233825     2.030778 
4312.482100     2.410350     2.382638  1689.867000     2.241645     2.031266 
4316.794590     2.412760     2.399260  1678.399723     2.250860     2.031755 
4321.111380     2.415172     2.416016  1667.005214     2.261553     2.032245 
4325.432490     2.417587     2.458067  1638.311697     2.273783     2.032736 
4329.757930     2.420005     2.444911  1647.231163     2.287576     2.033229 
4334.087680     2.422424     2.461536  1636.247356     2.302918     2.033722 
4338.421770     2.424847     2.464460  1634.013844     2.319746     2.034217 
4342.760190     2.427271     2.476121  1626.449555     2.337949     2.034713 
4347.102950     2.429698     2.429862  1657.714278     2.357360     2.035211 
4351.450060     2.432128     2.497526  1612.755443     2.377759     2.035709 
4355.801510     2.434560     2.538240  1586.937490     2.398872     2.036209 
4360.157310     2.436994     2.590784  1554.775163     2.420381     2.036709 
4364.517460     2.439431     2.594112  1553.055126     2.441930     2.037211 
4368.881980     2.441870     2.604248  1546.714281     2.463149     2.037714 
4373.250860     2.444312     2.626067  1533.904603     2.483685     2.038218 
4377.624110     2.446756     2.634112  1529.136141     2.503239     2.038724 
4382.001740     2.449203     2.660922  1513.994475     2.521624     2.039230 
4386.383740     2.451652     2.699261  1492.429862     2.538807     2.039737 
4390.770120     2.454103     2.692407  1496.314185     2.554959     2.040246 
4395.160890     2.456557     2.719869  1481.277604     2.570470     2.040755 
4399.556060     2.459013     2.738540  1470.908566     2.585953     2.041266 
4403.955610     2.461472     2.739353  1470.650228     2.602198     2.041778 
4408.359570     2.463934     2.776931  1450.677891     2.620153     2.042290 
4412.767930     2.466397     2.838719  1419.079505     2.640833     2.042804 
4417.180690     2.468864     2.866661  1405.127079     2.665287     2.043319 
4421.597880     2.471332     2.848195  1414.061417     2.694524     2.043835 
4426.019470     2.473804     2.899848  1388.825301     2.729460     2.044352 
4430.445490     2.476277     2.947178  1366.510970     2.770850     2.044869 
4434.875940     2.478753     2.965819  1357.676546     2.819235     2.045388 
4439.310810     2.481232     3.002863  1340.814462     2.874885     2.045908 
4443.750120     2.483713     3.059532  1316.351660     2.937045     2.046429 
4448.193880     2.486197     3.158356  1275.149493     3.005430     2.046951 
4452.642070     2.488683     3.186469  1263.340335     3.078229     2.047473 
4457.094710     2.491172     3.251390  1238.366079     3.156060     2.047997 
4461.551810     2.493663     3.286235  1225.058190     3.238300     2.048522 
4466.013360     2.496156     3.346918  1202.791116     3.322357     2.049047 
4470.479370     2.498652     3.422517  1176.090516     3.405511     2.049574 
4474.949850     2.501151     3.466142  1161.036676     3.484930     2.050101 
4479.424800     2.503652     3.499885  1149.869073     3.557664     2.050629 
4483.904220     2.506155     3.536750  1137.811019     3.620780     2.051158 
4488.388130     2.508662     3.566517  1128.246041     3.671553     2.051688 
4492.876520     2.511170     3.610647  1114.347051     3.707699     2.052219 
4497.369390     2.513681     3.610827  1114.074061     3.727586     2.052751 
4501.866760     2.516195     3.620287  1111.026671     3.730375     2.053283 
4506.368630     2.518711     3.610118  1114.099347     3.716063     2.053817 
4510.875000     2.521230     3.577825  1124.008239     3.685435     2.054351 
4515.385870     2.523751     3.569103  1126.591760     3.639939     2.054886 
4519.901260     2.526275     3.485644  1153.507817     3.581508     2.055422 
4524.421160     2.528801     3.448465  1165.531966     3.512406     2.055958 
4528.945580     2.531330     3.388115  1186.244710     3.435070     2.056496 
4533.474530     2.533861     3.356312  1197.121404     3.351959     2.057034 
4538.008000     2.536395     3.283579  1223.641014     3.265443     2.057573 
4542.546010     2.538931     3.206122  1252.733132     3.177729     2.058113 
4547.088560     2.541470     3.178414  1263.605308     3.090800     2.058653 
4551.635640     2.544012     3.080907  1303.336189     3.006369     2.059195 
4556.187280     2.546556     3.018636  1329.911228     2.925855     2.059736 
4560.743470     2.549102     2.953618  1358.980157     2.850359     2.060279 
4565.304210     2.551651     2.918714  1374.778185     2.780698     2.060823 
4569.869520     2.554203     2.856063  1404.696328     2.717383     2.061367 
4574.439380     2.556757     2.802788  1431.063105     2.660671     2.061911 
4579.013820     2.559314     2.797551  1433.337370     2.610601     2.062457 
4583.592840     2.561873     2.710740  1479.176156     2.567031     2.063003 
4588.176430     2.564435     2.702685  1483.423527     2.529668     2.063550 
4592.764610     2.567000     2.703016  1482.774693     2.498121     2.064097 
4597.357370     2.569567     2.648538  1512.854628     2.471928     2.064645 
4601.954730     2.572136     2.590814  1546.006467     2.450597     2.065194 
4606.556680     2.574709     2.610868  1533.715983     2.433632     2.065743 
4611.163240     2.577283     2.587805  1547.183993     2.420530     2.066293 
4615.774400     2.579861     2.545090  1572.754884     2.410824     2.066843 
4620.390180     2.582441     2.534677  1578.979340     2.404082     2.067394 
4625.010570     2.585023     2.530085  1581.338604     2.399923     2.067946 
4629.635580     2.587608     2.542543  1572.945760     2.398009     2.068498 
4634.265210     2.590196     2.467998  1619.929550     2.398053     2.069051 
4638.899480     2.592786     2.474943  1614.780665     2.399814     2.069604 
4643.538380     2.595379     2.456855  1626.220002     2.403097     2.070158 
4648.181920     2.597975     2.473639  1615.289514     2.407742     2.070712 
4652.830100     2.600573     2.415494  1653.485120     2.413617     2.071267 
4657.482930     2.603173     2.456737  1625.122754     2.420626     2.071823 
4662.140410     2.605777     2.455561  1625.779396     2.428702     2.072378 
4666.802550     2.608383     2.436519  1637.660704     2.437803     2.072935 
4671.469360     2.610991     2.395601  1664.487050     2.447911     2.073492 
4676.140820     2.613602     2.379450  1675.855706     2.459017     2.074049 
4680.816970     2.616216     2.402403  1659.608428     2.471135     2.074606 
4685.497780     2.618832     2.402788  1658.820381     2.484295     2.075164 
4690.183280     2.621451     2.393035  1664.928540     2.498546     2.075723 
4694.873460     2.624073     2.403442  1657.251367     2.513960     2.076282 
4699.568340     2.626697     2.421190  1644.538887     2.530635     2.076841 
4704.267910     2.629324     2.429914  1638.163168     2.548683     2.077401 
4708.972170     2.631953     2.404821  1654.748531     2.568258     2.077961 
4713.681150     2.634586     2.420059  1643.644261     2.589559     2.078521 
4718.394830     2.637220     2.418591  1644.105483     2.612849     2.079082 
4723.113220     2.639858     2.406018  1652.061986     2.638467     2.079643 
4727.836330     2.642498     2.402397  1653.949145     2.666869     2.080205 
4732.564170     2.645141     2.471826  1606.849433     2.698660     2.080767 
4737.296740     2.647786     2.517696  1577.006044     2.734604     2.081329 
4742.034030     2.650434     2.567897  1545.828982     2.775718     2.081891 
4746.776070     2.653084     2.617566  1515.742068     2.823324     2.082454 
4751.522840     2.655738     2.726062  1454.689832     2.879129     2.083017 
4756.274360     2.658394     2.841015  1395.318677     2.945314     2.083580 
4761.030640     2.661052     2.925028  1354.772709     3.024624     2.084144 
4765.791670     2.663714     3.036757  1304.479380     3.120509     2.084707 
4770.557460     2.666378     3.200296  1237.388753     3.237254     2.085271 
4775.328020     2.669044     3.416291  1158.667430     3.380064     2.085836 
4780.103350     2.671713     3.683100  1074.273877     3.554964     2.086400 
4784.883450     2.674385     3.903922  1013.091003     3.769099     2.086965 
4789.668330     2.677060     4.268349   926.225976     4.030619     2.087529 
4794.458000     2.679737     4.556221   867.376443     4.348648     2.088094 
4799.252460     2.682417     4.918807   802.991975     4.733142     2.088660 
4804.051710     2.685100     5.287179   746.604350     5.194653     2.089225 
4808.855760     2.687785     5.875752   671.481090     5.743985     2.089790 
4813.664620     2.690474     6.429018   613.429727     6.391752     2.090356 
4818.478280     2.693164     7.034759   560.346111     7.147806     2.090921 
4823.296760     2.695858     7.833165   502.850135     8.020593     2.091487 
4828.120060     2.698554     8.602488   457.638169     9.016415     2.092053 
4832.948180     2.701253     9.502137   414.038730    10.138649     2.092619 
4837.781130     2.703954    10.492445   374.709520    11.386993     2.093185 
4842.618910     2.706659    11.699586   335.796016    12.756639     2.093751 
4847.461530     2.709366    12.991856   302.177612    14.237652     2.094317 
4852.308990     2.712075    14.402770   272.378706    15.814341     2.094883 
4857.161300     2.714788    15.994416   245.030271    17.464754     2.095450 
4862.018460     2.717503    17.773305   220.316710    19.160542     2.096016 
4866.880480     2.720221    19.581797   199.788308    20.866814     2.096582 
4871.747360     2.722941    21.410619   182.538571    22.542475     2.097148 
4876.619110     2.725664    23.142975   168.710005    24.141302     2.097714 
4881.495730     2.728390    24.892100   156.704073    25.612624     2.098280 
4886.377220     2.731119    26.329444   148.018668    26.904482     2.098846 
4891.263600     2.733851    27.533611   141.401989    27.967841     2.099412 
4896.154860     2.736585    28.466805   136.651561    28.759701     2.099978 
4901.051020     2.739322    28.995489   134.061083    29.247607     2.100544 
4905.952070     2.742062    29.356770   132.308031    29.413307     2.101110 
4910.858020     2.744804    29.252036   132.691614    29.253914     2.101676 
4915.768880     2.747549    28.582795   135.735814    28.781377     2.102241 
4920.684650     2.750297    27.870807   139.139904    28.020432     2.102807 
4925.605330     2.753048    26.599751   145.721170    27.005381     2.103372 
4930.530940     2.755801    25.300299   153.162310    25.777591     2.103937 
4935.461470     2.758558    23.856023   162.396327    24.381837     2.104502 
4940.396930     2.761317    22.249097   174.082631    22.863828     2.105067 
4945.337330     2.764078    20.614567   187.840415    21.268133     2.105631 
4950.282660     2.766843    19.104365   202.649044    19.636548     2.106195 
4955.232950     2.769610    17.555310   220.491703    18.006877     2.106760 
4960.188180     2.772380    15.948460   242.636684    16.412098     2.107323 
4965.148370     2.775153    14.561817   265.687690    14.879784     2.107887 
4970.113520     2.777929    13.254479   291.826970    13.431872     2.108451 
4975.083630     2.780707    11.923484   324.308915    12.084678     2.109014 
4980.058710     2.783488    10.840620   356.585557    10.849145     2.109577 
4985.038770     2.786272     9.806907   394.062138     9.731301     2.110139 
4990.023810     2.789059     9.002676   429.086825     8.732870     2.110701 
4995.013830     2.791848     8.097009   476.853656     7.851930     2.111263 
5000.008850     2.794641     7.414871   520.510285     7.083580     2.111825 
5005.008860     2.797436     6.808219   566.648929     6.421163     2.112386 
5010.013870     2.800234     6.179411   624.029881     5.855719     2.112947 
5015.023880     2.803035     5.697342   676.392413     5.377635     2.113508 
5020.038900     2.805838     5.272483   730.605909     4.977005     2.114068 
5025.058940     2.808644     4.874692   789.803454     4.643929     2.114628 
5030.084000     2.811454     4.501100   854.750470     4.368833     2.115187 
5035.114090     2.814266     4.206985   914.036480     4.142686     2.115746 
5040.149200     2.817080     3.934135   976.853703     3.957178     2.116305 
5045.189350     2.819898     3.741560  1026.515309     3.804743     2.116863 
5050.234540     2.822718     3.595036  1067.511049     3.678778     2.117420 
5055.284770     2.825542     3.412639  1123.952469     3.573266     2.117978 
5060.340060     2.828368     3.282076  1167.955038     3.483239     2.118534 
5065.400400     2.831197     3.192399  1199.878915     3.404618     2.119091 
5070.465800     2.834028     3.113696  1229.459009     3.334161     2.119646 
5075.536260     2.836863     3.047400  1255.411962     3.269409     2.120202 
5080.611800     2.839701     3.013194  1268.886153     3.208586     2.120756 
5085.692410     2.842541     2.924949  1306.256473     3.150506     2.121310 
5090.778100     2.845384     2.850154  1339.539837     3.094378     2.121864 
5095.868880     2.848230     2.808119  1358.475311     3.039815     2.122417 
5100.964750     2.851079     2.749420  1386.527029     2.986687     2.122969 
5106.065720     2.853930     2.746685  1387.013500     2.935045     2.123521 
5111.171780     2.856785     2.731995  1393.469191     2.885051     2.124073 
5116.282950     2.859642     2.685295  1416.635375     2.836928     2.124623 
5121.399240     2.862503     2.591942  1466.605825     2.790900     2.125173 
5126.520640     2.865366     2.630454  1444.288612     2.747193     2.125723 
5131.647160     2.868232     2.613671  1452.551679     2.706001     2.126271 
5136.778800     2.871101     2.608442  1454.229437     2.667475     2.126819 
5141.915580     2.873972     2.555313  1483.441810     2.631409     2.127367 
5147.057500     2.876847     2.525662  1499.741973     2.597119     2.127913 
5152.204550     2.879725     2.510704  1507.384152     2.565979     2.128459 
5157.356760     2.882605     2.491573  1517.580181     2.537920     2.129005 
5162.514120     2.885488     2.461811  1535.153734     2.512624     2.129549 
5167.676630     2.888374     2.393488  1577.671336     2.489853     2.130093 
5172.844310     2.891264     2.399667  1572.132593     2.469397     2.130636 
5178.017150     2.894155     2.391402  1576.470108     2.451049     2.131178 
5183.195170     2.897050     2.405599  1566.127021     2.434615     2.131719 
5188.378360     2.899948     2.366926  1590.582577     2.419888     2.132260 
5193.566740     2.902849     2.358069  1595.219698     2.406671     2.132800 
5198.760310     2.905752     2.381005  1578.585388     2.394786     2.133339 
5203.959070     2.908659     2.421163  1551.177864     2.384072     2.133877 
5209.163030     2.911568     2.389455  1570.402349     2.374395     2.134414 
5214.372190     2.914480     2.334065  1606.468185     2.365648     2.134951 
5219.586560     2.917396     2.347445  1595.887624     2.357676     2.135486 
5224.806150     2.920314     2.366245  1582.082150     2.350370     2.136021 
5230.030960     2.923235     2.354979  1588.222858     2.343645     2.136555 
5235.260990     2.926159     2.365518  1579.639602     2.337430     2.137088 
5240.496250     2.929086     2.370196  1575.334026     2.331665     2.137620 
5245.736740     2.932016     2.325855  1603.710762     2.326301     2.138151 
5250.982480     2.934949     2.369864  1572.814763     2.321279     2.138681 
5256.233460     2.937884     2.384074  1562.540923     2.316570     2.139210 
5261.489700     2.940823     2.340859  1589.971233     2.312161     2.139738 
5266.751190     2.943765     2.327387  1597.536289     2.308019     2.140265 
5272.017940     2.946709     2.315239  1604.308201     2.304118     2.140791 
5277.289960     2.949657     2.285937  1623.864320     2.300441     2.141317 
5282.567250     2.952607     2.320099  1598.445933     2.296968     2.141841 
5287.849810     2.955561     2.293990  1615.183051     2.293685     2.142364 
5293.137660     2.958517     2.330051  1588.810395     2.290581     2.142886 
5298.430800     2.961476     2.318027  1595.451640     2.287644     2.143406 
5303.729230     2.964439     2.319969  1592.760659     2.284862     2.143926 
5309.032960     2.967404     2.304077  1602.223114     2.282229     2.144445 
5314.341990     2.970372     2.292946  1608.882897     2.279735     2.144963 
5319.656340     2.973343     2.317473  1590.304765     2.277373     2.145479 
5324.975990     2.976318     2.276593  1617.348131     2.275138     2.145994 
5330.300970     2.979295     2.260705  1627.254029     2.273024     2.146509 
5335.631270     2.982275     2.308138  1592.085801     2.271023     2.147022 
5340.966900     2.985258     2.290454  1602.773521     2.269134     2.147533 
5346.307870     2.988244     2.303290  1592.781001     2.267349     2.148044 
5351.654170     2.991233     2.295570  1596.913273     2.265667     2.148554 
5357.005830     2.994226     2.291510  1597.928414     2.264082     2.149062 
5362.362830     2.997221     2.315419  1580.149518     2.262591     2.149569 
5367.725200     3.000219     2.317509  1577.182663     2.261192     2.150075 
5373.092920     3.003220     2.324500  1571.084638     2.259882     2.150579 
5378.466020     3.006224     2.314020  1576.800653     2.258658     2.151082 
5383.844480     3.009231     2.320343  1571.036066     2.257518     2.151584 
5389.228330     3.012242     2.310093  1576.686704     2.256460     2.152085 
5394.617550     3.015255     2.304471  1578.681980     2.255484     2.152584 
5400.012170     3.018271     2.315008  1569.747869     2.254587     2.153082 
5405.412180     3.021290     2.303136  1576.579026     2.253768     2.153579 
5410.817600     3.024312     2.273897  1595.205681     2.253029     2.154074 
5416.228410     3.027338     2.285855  1585.479428     2.252367     2.154568 
5421.644640     3.030366     2.264796  1598.553302     2.251785     2.155061 
5427.066290     3.033397     2.318329  1560.280285     2.251282     2.155552 
5432.493350     3.036432     2.288000  1579.344567     2.250863     2.156042 
5437.925850     3.039469     2.330605  1548.794317     2.250529     2.156530 
5443.363770     3.042510     2.297146  1570.051417     2.250286     2.157017 
5448.807140     3.045553     2.262301  1593.107787     2.250141     2.157503 
5454.255940     3.048600     2.273954  1582.806070     2.250104     2.157987 
5459.710200     3.051649     2.262044  1589.379249     2.250188     2.158469 
5465.169910     3.054702     2.281666  1574.470276     2.250411     2.158951 
5470.635080     3.057758     2.291013  1566.203878     2.250797     2.159430 
5476.105710     3.060817     2.312613  1550.077552     2.251376     2.159908 
5481.581820     3.063879     2.302361  1555.512321     2.252191     2.160385 
5487.063400     3.066944     2.277410  1570.757134     2.253293     2.160860 
5492.550470     3.070012     2.318566  1541.194818     2.254750     2.161333 
5498.043020     3.073083     2.312575  1543.147330     2.256645     2.161805 
5503.541060     3.076157     2.334012  1527.768935     2.259082     2.162276 
5509.044600     3.079234     2.331275  1528.017382     2.262188     2.162744 
5514.553640     3.082314     2.319353  1534.459851     2.266110     2.163212 
5520.068200     3.085398     2.325463  1528.974706     2.271022     2.163677 
5525.588270     3.088484     2.331202  1523.321510     2.277124     2.164141 
5531.113850     3.091574     2.386625  1486.058643     2.284639     2.164603 
5536.644970     3.094667     2.324741  1524.362503     2.293812     2.165064 
5542.181610     3.097763     2.342118  1511.396373     2.304903     2.165523 
5547.723800     3.100861     2.344894  1507.852455     2.318176     2.165980 
5553.271520     3.103963     2.362726  1494.485673     2.333896     2.166436 
5558.824790     3.107069     2.367023  1490.568179     2.352307     2.166890 
5564.383620     3.110177     2.407262  1464.048026     2.373624     2.167342 
5569.948000     3.113288     2.379913  1479.088550     2.398002     2.167792 
5575.517950     3.116403     2.436068  1443.490865     2.425532     2.168241 
5581.093460     3.119520     2.461205  1427.263826     2.456212     2.168688 
5586.674560     3.122641     2.474110  1418.056878     2.489936     2.169133 
5592.261230     3.125765     2.501650  1400.892428     2.526469     2.169576 
5597.853490     3.128892     2.509147  1394.941400     2.565432     2.170018 
5603.451350     3.132022     2.529342  1382.325751     2.606303     2.170458 
5609.054800     3.135155     2.530228  1380.050764     2.648395     2.170896 
5614.663850     3.138291     2.544620  1370.797623     2.690865     2.171332 
5620.278520     3.141431     2.600543  1339.895843     2.732711     2.171766 
5625.898800     3.144574     2.597734  1339.840912     2.772794     2.172198 
5631.524690     3.147720     2.607414  1333.263021     2.809871     2.172629 
5637.156220     3.150868     2.632132  1318.906674     2.842654     2.173057 
5642.793380     3.154021     2.662528  1302.641968     2.869879     2.173484 
5648.436170     3.157176     2.646902  1308.689341     2.890437     2.173909 
5654.084610     3.160334     2.673689  1294.004291     2.903497     2.174331 
5659.738690     3.163496     2.723997  1268.828300     2.908539     2.174752 
5665.398430     3.166661     2.674088  1290.875415     2.905423     2.175171 
5671.063830     3.169829     2.679706  1286.773208     2.894395     2.175588 
5676.734890     3.173000     2.656087  1296.597196     2.876036     2.176003 
5682.411630     3.176174     2.642737  1301.616704     2.851190     2.176416 
5688.094040     3.179352     2.620914  1310.866988     2.820882     2.176827 
5693.782130     3.182532     2.584563  1327.578583     2.786235     2.177236 
5699.475910     3.185716     2.605926  1315.344517     2.748404     2.177643 
5705.175390     3.188903     2.605024  1314.351871     2.708524     2.178048 
5710.880560     3.192094     2.549901  1340.854722     2.667666     2.178450 
5716.591450     3.195287     2.528531  1350.396180     2.626800     2.178851 
5722.308040     3.198484     2.485984  1372.312325     2.586776     2.179250 
5728.030340     3.201684     2.511839  1356.201985     2.548312     2.179646 
5733.758380     3.204887     2.498422  1361.734713     2.511985     2.180041 
5739.492130     3.208093     2.469997  1376.108552     2.478227     2.180433 
5745.231630     3.211302     2.466437  1376.370977     2.447341     2.180823 
5750.976860     3.214515     2.441851  1388.266491     2.419507     2.181211 
5756.727830     3.217731     2.429522  1393.804241     2.394799     2.181597 
5762.484560     3.220950     2.420706  1397.182293     2.373202     2.181980 
5768.247050     3.224173     2.416310  1397.581378     2.354633     2.182362 
5774.015290     3.227398     2.376071  1419.452714     2.338958     2.182741 
5779.789310     3.230627     2.386378  1412.015363     2.325951     2.183118 
5785.569100     3.233859     2.346678  1434.073491     2.315454     2.183493 
5791.354670     3.237094     2.326321  1444.607018     2.307292     2.183865 
5797.146020     3.240333     2.347933  1429.636059     2.301348     2.184236 
5802.943170     3.243575     2.347948  1428.179842     2.297429     2.184604 
5808.746110     3.246820     2.317838  1444.578467     2.295361     2.184969 
5814.554860     3.250068     2.362945  1415.226655     2.294997     2.185333 
5820.369410     3.253320     2.331315  1432.517230     2.296200     2.185694 
5826.189780     3.256575     2.311463  1442.635694     2.298847     2.186053 
5832.015970     3.259833     2.340258  1423.388360     2.302820     2.186409 
5837.847990     3.263094     2.356048  1412.180921     2.307996     2.186763 
5843.685840     3.266359     2.344111  1417.384279     2.314246     2.187115 
5849.529520     3.269627     2.356253  1408.015802     2.321428     2.187464 
5855.379050     3.272898     2.328615  1422.836470     2.329381     2.187811 
5861.234430     3.276172     2.326127  1422.616448     2.337919     2.188156 
5867.095660     3.279450     2.324040  1421.941675     2.346834     2.188498 
5872.962760     3.282731     2.333071  1414.511379     2.355885     2.188838 
5878.835720     3.286015     2.340041  1408.337086     2.364807     2.189175 
5884.714560     3.289303     2.309511  1425.241790     2.373309     2.189510 
5890.599270     3.292594     2.347131  1400.627153     2.381086     2.189843 
5896.489870     3.295888     2.338671  1403.615582     2.387832     2.190172 
5902.386360     3.299185     2.347273  1396.530751     2.393263     2.190500 
5908.288750     3.302486     2.355278  1389.826828     2.397136     2.190825 
5914.197040     3.305790     2.378166  1374.505005     2.399278     2.191147 
5920.111230     3.309098     2.340325  1395.051857     2.399599     2.191467 
5926.031350     3.312408     2.389493  1364.308156     2.398097     2.191785 
5931.957380     3.315723     2.339167  1391.800942     2.394858     2.192100 
5937.889330     3.319040     2.324210  1398.951269     2.390039     2.192412 
5943.827220     3.322361     2.356021  1377.945055     2.383848     2.192722 
5949.771050     3.325685     2.321068  1396.797995     2.376529     2.193029 
5955.720820     3.329012     2.348117  1378.643010     2.368343     2.193334 
5961.676540     3.332343     2.333580  1385.456866     2.359553     2.193635 
5967.638220     3.335677     2.339086  1380.596413     2.350411     2.193935 
5973.605860     3.339014     2.360829  1365.743467     2.341153     2.194232 
5979.579460     3.342355     2.286355  1408.155293     2.331987     2.194526 
5985.559040     3.345699     2.305556  1394.764278     2.323095     2.194817 
5991.544600     3.349046     2.329182  1378.781231     2.314624     2.195106 
5997.536150     3.352397     2.284767  1403.095123     2.306690     2.195392 
6003.533680     3.355751     2.279868  1404.309978     2.299377     2.195675 
6009.537220     3.359109     2.291667  1395.293659     2.292738     2.195956 
6015.546750     3.362470     2.306978  1383.750475     2.286799     2.196234 
6021.562300     3.365834     2.286706  1394.009285     2.281562     2.196509 
6027.583860     3.369202     2.306291  1380.427145     2.277006     2.196782 
6033.611450     3.372573     2.291799  1387.376197     2.273099     2.197052 
6039.645060     3.375947     2.296699  1381.946538     2.269796     2.197319 
6045.684700     3.379325     2.310597  1371.760403     2.267043     2.197583 
6051.730390     3.382706     2.307800  1371.443426     2.264786     2.197844 
6057.782120     3.386090     2.277342  1387.721459     2.262966     2.198103 
6063.839900     3.389478     2.309023  1366.612006     2.261529     2.198359 
6069.903740     3.392870     2.322122  1357.298429     2.260422     2.198612 
6075.973640     3.396264     2.303642  1365.973650     2.259598     2.198862 
6082.049620     3.399662     2.317908  1355.376283     2.259012     2.199109 
6088.131670     3.403064     2.308824  1358.731705     2.258626     2.199354 
6094.219800     3.406469     2.305328  1358.799822     2.258407     2.199595 
6100.314020     3.409877     2.300664  1359.683805     2.258327     2.199834 
6106.414330     3.413289     2.293030  1362.076479     2.258363     2.200070 
6112.520750     3.416704     2.270394  1374.059733     2.258496     2.200303 
6118.633270     3.420123     2.314551  1345.798874     2.258709     2.200533 
6124.751900     3.423545     2.330657  1334.365878     2.258990     2.200760 
6130.876650     3.426970     2.321115  1337.591679     2.259329     2.200984 
6137.007530     3.430399     2.320976  1335.935813     2.259719     2.201206 
6143.144540     3.433831     2.330524  1328.282185     2.260152     2.201424 
6149.287680     3.437267     2.264148  1364.986696     2.260624     2.201639 
6155.436970     3.440706     2.338210  1319.983131     2.261130     2.201852 
6161.592410     3.444149     2.321137  1327.534082     2.261670     2.202061 
6167.754000     3.447595     2.312309  1330.652605     2.262239     2.202268 
6173.921750     3.451045     2.294385  1338.929172     2.262838     2.202471 
6180.095670     3.454498     2.307551  1329.513624     2.263464     2.202671 
6186.275770     3.457954     2.266347  1351.209388     2.264116     2.202869 
6192.462050     3.461414     2.289126  1335.500364     2.264795     2.203063 
6198.654510     3.464878     2.341864  1303.683507     2.265500     2.203254 
6204.853160     3.468345     2.280747  1336.733060     2.266230     2.203442 
6211.058020     3.471815     2.288828  1329.556286     2.266987     2.203627 
6217.269070     3.475289     2.323386  1307.801640     2.267769     2.203810 
6223.486340     3.478766     2.314381  1310.774918     2.268578     2.203988 
6229.709830     3.482247     2.292753  1321.206887     2.269413     2.204164 
6235.939540     3.485731     2.328952  1298.656730     2.270276     2.204337 
6242.175480     3.489219     2.290774  1317.854497     2.271166     2.204507 
6248.417650     3.492710     2.296885  1312.498324     2.272084     2.204673 
6254.666070     3.496205     2.283456  1318.044926     2.273032     2.204836 
6260.920740     3.499704     2.312972  1299.010607     2.274008     2.204997 
6267.181660     3.503205     2.299695  1304.500111     2.275016     2.205153 
6273.448840     3.506711     2.281759  1312.481206     2.276055     2.205307 
6279.722290     3.510220     2.292124  1304.422844     2.277126     2.205458 
6286.002010     3.513732     2.302936  1296.316178     2.278230     2.205605 
6292.288010     3.517248     2.314201  1288.014850     2.279369     2.205750 
6298.580300     3.520767     2.277532  1306.472726     2.280543     2.205891 
6304.878880     3.524290     2.260256  1314.562512     2.281568     2.206028 
6311.183760     3.527817     2.309431  1284.362504     2.280569     2.206163 
6317.494940     3.531347     2.303448  1285.366524     2.279529     2.206294 
6323.812440     3.534880     2.258015  1308.838958     2.279430     2.206422 
6330.136250     3.538417     2.280559  1294.280832     2.279922     2.206547 
6336.466390     3.541958     2.275471  1295.110055     2.280763     2.206669 
6342.802850     3.545502     2.278307  1290.864284     2.281846     2.206787 
6349.145660     3.549050     2.276267  1290.142931     2.283113     2.206902 
6355.494800     3.552601     2.255629  1299.957798     2.284527     2.207013 
6361.850300     3.556156     2.327084  1257.953930     2.286061     2.207122 
6368.212150     3.559714     2.285757  1278.687593     2.287696     2.207227 
6374.580360     3.563276     2.275765  1282.102705     2.289422     2.207329 
6380.954940     3.566842     2.256470  1290.977457     2.291231     2.207427 
6387.335890     3.570411     2.305847  1261.098148     2.293119     2.207522 
6393.723230     3.573984     2.274324  1276.411739     2.295083     2.207614 
6400.116950     3.577560     2.311904  1253.861884     2.297124     2.207702 
6406.517070     3.581140     2.291573  1262.606034     2.299242     2.207787 
6412.923590     3.584723     2.262224  1276.753824     2.301440     2.207868 
6419.336510     3.588310     2.238193  1288.306120     2.303719     2.207946 
6425.755850     3.591901     2.259453  1273.987334     2.306084     2.208021 
6432.181600     3.595495     2.210505  1300.090919     2.308538     2.208092 
6438.613790     3.599093     2.293711  1250.801294     2.311086     2.208160 
6445.052400     3.602695     2.305922  1242.251955     2.313732     2.208225 
6451.497450     3.606300     2.236917  1278.492830     2.316482     2.208286 
6457.948950     3.609908     2.274692  1255.080195     2.319340     2.208343 
6464.406900     3.613521     2.265081  1258.089575     2.322311     2.208398 
6470.871310     3.617137     2.273745  1251.218107     2.325404     2.208448 
6477.342180     3.620756     2.273834  1248.791834     2.328626     2.208496 
6483.819520     3.624379     2.286983  1239.560997     2.331981     2.208539 
6490.303340     3.628006     2.317188  1221.495097     2.335480     2.208580 
6496.793640     3.631637     2.273555  1242.569011     2.339131     2.208616 
6503.290440     3.635271     2.232325  1263.099687     2.342944     2.208650 
6509.793730     3.638909     2.278062  1235.645163     2.346928     2.208679 
6516.303520     3.642550     2.287361  1228.931521     2.351093     2.208706 
6522.819820     3.646195     2.294808  1222.481859     2.355425     2.208729 
6529.342640     3.649844     2.278952  1228.842777     2.359947     2.208748 
6535.871990     3.653496     2.260525  1236.770031     2.364707     2.208763 
6542.407860     3.657152     2.290724  1218.029990     2.369709     2.208776 
6548.950260     3.660812     2.269259  1227.322713     2.374965     2.208784 
6555.499220     3.664475     2.290953  1213.570265     2.380493     2.208789 
6562.054710     3.668142     2.269789  1222.845254     2.386310     2.208791 
6568.616770     3.671813     2.265297  1222.905123     2.392434     2.208789 
6575.185390     3.675487     2.250985  1228.508569     2.398886     2.208783 
6581.760570     3.679165     2.289368  1205.750776     2.405691     2.208774 
6588.342330     3.682847     2.298306  1198.968374     2.412876     2.208761 
6594.930670     3.686532     2.260546  1216.662334     2.420473     2.208744 
6601.525600     3.690222     2.319381  1183.573943     2.428511     2.208724 
6608.127130     3.693914     2.296417  1193.636520     2.437027     2.208701 
6614.735260     3.697611     2.256101  1212.316476     2.446063     2.208673 
6621.349990     3.701311     2.237423  1220.472006     2.455667     2.208642 
6627.971340     3.705015     2.293914  1188.034614     2.465898     2.208608 
6634.599310     3.708723     2.328597  1168.146655     2.476824     2.208570 
6641.233910     3.712434     2.266403  1198.173330     2.488522     2.208528 
6647.875150     3.716149     2.294020  1181.801418     2.501089     2.208482 
6654.523020     3.719868     2.265525  1194.450994     2.514650     2.208433 
6661.177550     3.723591     2.316052  1166.044645     2.529360     2.208380 
6667.838720     3.727317     2.290242  1176.985614     2.545422     2.208324 
6674.506560     3.731047     2.271479  1184.776873     2.563101     2.208264 
6681.181070     3.734781     2.330834  1152.435117     2.582734     2.208200 
6687.862250     3.738518     2.317401  1156.950540     2.604759     2.208132 
6694.550110     3.742260     2.338506  1144.177996     2.629748     2.208061 
6701.244660     3.746005     2.429334  1099.634129     2.658443     2.207986 
6707.945910     3.749753     2.484246  1073.258422     2.691800     2.207907 
6714.653850     3.753506     2.496468  1065.955075     2.731038     2.207825 
6721.368510     3.757262     2.559632  1037.679882     2.777703     2.207739 
6728.089870     3.761022     2.657898   997.481686     2.833764     2.207649 
6734.817960     3.764786     2.764440   957.044954     2.901589     2.207556 
6741.552780     3.768554     2.925412   902.693250     2.984083     2.207459 
6748.294340     3.772325     3.042463   866.499882     3.084696     2.207358 
6755.042630     3.776100     3.142852   837.044872     3.207503     2.207253 
6761.797670     3.779879     3.365670   780.223715     3.357207     2.207145 
6768.559470     3.783662     3.520986   744.436454     3.539130     2.207032 
6775.328030     3.787448     3.798234   688.761186     3.759156     2.206917 
6782.103360     3.791239     4.137311   631.112916     4.023628     2.206797 
6788.885460     3.795033     4.402034   592.053207     4.339185     2.206673 
6795.674350     3.798831     4.716699   551.534615     4.712534     2.206546 
6802.470020     3.802633     5.129005   506.105927     5.150157     2.206415 
6809.272490     3.806438     5.612497   461.602062     5.658038     2.206281 
6816.081760     3.810247     6.115232   422.797781     6.241046     2.206142 
6822.897850     3.814061     6.676477   386.489004     6.902577     2.206000 
6829.720740     3.817878     7.268986   354.234703     7.644222     2.205854 
6836.550460     3.821699     8.041833   319.530200     8.465118     2.205704 
6843.387010     3.825523     8.906363   287.906819     9.361448     2.205550 
6850.230400     3.829352     9.782528   261.503902    10.326199     2.205393 
6857.080630     3.833184    10.762929   237.164273    11.348776     2.205232 
6863.937710     3.837020    11.807673   215.712241    12.414730     2.205067 
6870.801650     3.840860    12.995197   195.532500    13.505612     2.204898 
6877.672450     3.844704    14.423121   175.731263    14.598970     2.204725 
6884.550120     3.848552    15.670059   161.365110    15.668594     2.204549 
6891.434670     3.852404    16.755238   150.569684    16.685067     2.204368 
6898.326110     3.856259    18.111430   138.922200    17.616786     2.204184 
6905.224430     3.860118    19.122044   131.262349    18.431523     2.203996 
6912.129660     3.863982    19.975780   125.359857    19.098540     2.203805 
6919.041790     3.867849    20.815901   120.007475    19.591029     2.203609 
6925.960830     3.871720    21.220386   117.435097    19.888561     2.203410 
6932.886790     3.875594    21.477651   115.777209    19.979047     2.203207 
6939.819680     3.879473    21.285102   116.590541    19.859813     2.203000 
6946.759500     3.883356    21.121730   117.228240    19.537612     2.202789 
6953.706260     3.887242    20.424381   121.001440    19.027619     2.202574 
6960.659960     3.891133    19.833362   124.379988    18.351729     2.202356 
6967.620620     3.895027    19.001569   129.592995    17.536500     2.202134 
6974.588240     3.898925    17.882268   137.453147    16.611131     2.201907 
6981.562830     3.902827    16.847308   145.673617    15.605602     2.201677 
6988.544400     3.906733    15.663467   156.444283    14.549297     2.201444 
6995.532940     3.910643    14.442559   169.378726    13.469883     2.201206 
7002.528470     3.914557    13.122329   186.142734    12.392309     2.200964 
7009.531000     3.918475    12.239292   199.249295    11.338313     2.200719 
7016.540530     3.922397    11.176548   217.846073    10.325966     2.200470 
7023.557070     3.926322    10.087212   240.973608     9.369640     2.200217 
7030.580630     3.930252     9.252159   262.296825     8.480000     2.199960 
7037.611210     3.934185     8.535188   283.851336     7.664174     2.199699 
7044.648820     3.938123     7.696977   314.165150     6.926049     2.199435 
7051.693470     3.942064     6.963967   346.617172     6.266654     2.199166 
7058.745160     3.946010     6.379695   377.742029     5.684613     2.198894 
7065.803910     3.949959     5.859034   410.529172     5.176618     2.198618 
7072.869710     3.953912     5.295323   453.285305     4.737912     2.198338 
7079.942580     3.957870     4.859852   493.054187     4.362860     2.198055 
7087.022530     3.961831     4.488106   532.890701     4.045104     2.197767 
7094.109550     3.965796     4.185413   570.225447     3.778057     2.197476 
7101.203660     3.969765     3.911175   609.022091     3.555107     2.197180 
7108.304860     3.973738     3.626724   655.382146     3.370061     2.196881 
7115.413170     3.977716     3.372071   703.434662     3.217173     2.196578 
7122.528580     3.981697     3.234257   731.748291     3.091251     2.196271 
7129.651110     3.985682     3.093745   763.587123     2.987703     2.195961 
7136.780760     3.989671     2.882079   817.916722     2.902554     2.195646 
7143.917540     3.993664     2.841100   828.039664     2.832461     2.195328 
7151.061460     3.997661     2.699725   869.475985     2.774536     2.195006 
7158.212520     4.001662     2.689782   871.011690     2.726411     2.194680 
7165.370730     4.005667     2.597627   899.827945     2.686194     2.194350 
7172.536100     4.009677     2.559333   911.179749     2.652380     2.194017 
7179.708640     4.013690     2.498240   931.621074     2.623786     2.193679 
7186.888350     4.017707     2.460421   944.184362     2.599510     2.193338 
7194.075230     4.021728     2.432577   952.709835     2.578873     2.192993 
7201.269310     4.025754     2.394241   965.956924     2.561367     2.192644 
7208.470580     4.029783     2.369742   973.674634     2.546653     2.192292 
7215.679050     4.033816     2.446142   941.372961     2.534531     2.191935 
7222.894730     4.037854     2.385137   963.386196     2.524907     2.191575 
7230.117620     4.041895     2.397979   956.267940     2.517784     2.191211 
7237.347740     4.045941     2.356008   971.269175     2.513240     2.190843 
7244.585090     4.049990     2.322443   982.976368     2.511408     2.190471 
7251.829670     4.054044     2.377867   958.107555     2.512479     2.190096 
7259.081500     4.058101     2.371858   958.378674     2.516686     2.189716 
7266.340590     4.062163     2.378392   953.619731     2.524282     2.189333 
7273.606930     4.066229     2.386186   948.165820     2.535513     2.188946 
7280.880530     4.070299     2.318600   973.884305     2.550607     2.188556 
7288.161410     4.074373     2.363180   953.603240     2.569755     2.188161 
7295.449570     4.078451     2.386927   941.710406     2.593032     2.187763 
7302.745020     4.082533     2.414591   929.089242     2.620573     2.187361 
7310.047770     4.086619     2.441519   916.988300     2.652320     2.186956 
7317.357820     4.090710     2.421754   922.464131     2.688070     2.186546 
7324.675180     4.094804     2.471221   901.723090     2.727477     2.186133 
7331.999850     4.098903     2.469739   900.345880     2.770030     2.185716 
7339.331850     4.103006     2.413779   919.228281     2.815037     2.185296 
7346.671180     4.107112     2.439240   907.645813     2.861615     2.184871 
7354.017850     4.111223     2.532389   872.493220     2.908696     2.184443 
7361.371870     4.115338     2.561688   860.557484     2.955027     2.184011 
7368.733240     4.119457     2.515709   874.293319     2.999193     2.183576 
7376.101980     4.123581     2.524895   869.250414     3.039656     2.183136 
7383.478080     4.127708     2.512689   871.613524     3.074828     2.182693 
7390.861560     4.131840     2.498873   874.569478     3.103170     2.182247 
7398.252420     4.135975     2.496542   873.451685     3.123314     2.181796 
7405.650670     4.140115     2.473953   879.288971     3.134201     2.181342 
7413.056320     4.144259     2.554892   849.613393     3.135190     2.180884 
7420.469380     4.148408     2.498318   866.976542     3.126119     2.180423 
7427.889850     4.152560     2.481919   870.508583     3.107305     2.179958 
7435.317740     4.156716     2.469413   872.980509     3.079495     2.179489 
7442.753050     4.160877     2.523903   852.509820     3.043767     2.179017 
7450.195810     4.165042     2.515551   853.566196     3.001423     2.178541 
7457.646000     4.169211     2.498534   857.285038     2.953890     2.178061 
7465.103650     4.173384     2.543068   840.526986     2.902624     2.177578 
7472.568750     4.177561     2.466291   864.938949     2.849046     2.177091 
7480.041320     4.181743     2.491727   853.802155     2.794480     2.176600 
7487.521360     4.185929     2.431041   873.169346     2.740125     2.176106 
7495.008880     4.190119     2.408472   879.577414     2.687018     2.175608 
7502.503890     4.194313     2.459834   859.122354     2.636023     2.175107 
7510.006400     4.198511     2.445589   862.274161     2.587828     2.174602 
7517.516400     4.202714     2.414287   871.182403     2.542938     2.174094 
7525.033920     4.206921     2.364574   887.698029     2.501697     2.173582 
7532.558950     4.211132     2.386034   877.662687     2.464284     2.173066 
7540.091510     4.215347     2.373574   880.373061     2.430730     2.172547 
7547.631600     4.219567     2.339290   891.118657     2.400960     2.172024 
7555.179240     4.223790     2.390893   869.809890     2.374805     2.171498 
7562.734410     4.228018     2.364086   877.486946     2.352026     2.170969 
7570.297150     4.232250     2.334712   886.782041     2.332338     2.170435 
7577.867450     4.236487     2.307981   895.167826     2.315429     2.169899 
7585.445310     4.240727     2.274434   905.905908     2.300977     2.169359 
7593.030760     4.244972     2.274901   903.570448     2.288665     2.168815 
7600.623790     4.249222     2.275121   901.494058     2.278190     2.168268 
7608.224410     4.253475     2.312419   884.874813     2.269282     2.167717 
7615.832640     4.257733     2.289303   891.756367     2.261677     2.167163 
7623.448470     4.261995     2.254495   903.572078     2.255153     2.166606 
7631.071920     4.266261     2.282703   890.223931     2.249504     2.166045 
7638.702990     4.270532     2.253964   899.267847     2.244579     2.165481 
7646.341690     4.274806     2.252554   898.037794     2.240249     2.164913 
7653.988040     4.279086     2.232534   903.988870     2.236398     2.164342 
7661.642020     4.283369     2.267301   887.911770     2.232934     2.163768 
7669.303670     4.287657     2.228060   901.415568     2.229782     2.163190 
7676.972970     4.291949     2.289439   875.162577     2.226882     2.162609 
7684.649940     4.296245     2.261991   883.902744     2.224187     2.162025 
7692.334590     4.300546     2.273012   877.650727     2.221661     2.161437 
7700.026930     4.304851     2.290416   868.744735     2.219274     2.160846 
7707.726950     4.309160     2.265785   876.455404     2.217005     2.160252 
7715.434680     4.313473     2.273701   871.258006     2.214837     2.159654 
7723.150120     4.317791     2.214115   892.426220     2.212754     2.159053 
7730.873270     4.322114     2.226286   885.631272     2.210748     2.158449 
7738.604140     4.326440     2.274982   864.661744     2.208808     2.157842 
7746.342740     4.330771     2.255368   870.253855     2.206927     2.157231 
7754.089090     4.335106     2.284438   857.201710     2.205102     2.156618 
7761.843170     4.339446     2.259949   864.293192     2.203325     2.156001 
7769.605020     4.343790     2.263383   861.040365     2.201594     2.155380 
7777.374620     4.348138     2.257622   861.135373     2.199906     2.154757 
7785.152000     4.352491     2.268831   854.768462     2.198256     2.154131 
7792.937150     4.356848     2.276291   850.286896     2.196642     2.153501 
7800.730090     4.361209     2.258774   854.510620     2.195062     2.152868 
7808.530820     4.365575     2.259403   852.380400     2.193515     2.152232 
7816.339350     4.369945     2.236985   859.148543     2.191996     2.151593 
7824.155690     4.374320     2.277178   841.707660     2.190507     2.150951 
7831.979840     4.378699     2.219190   861.362343     2.189070     2.150306 
7839.811820     4.383082     2.252173   847.006243     2.187702     2.149658 
7847.651630     4.387470     2.227331   854.593057     2.186345     2.149007 
7855.499290     4.391862     2.215763   856.749638     2.184992     2.148353 
7863.354790     4.396259     2.209124   857.248392     2.183647     2.147696 
7871.218140     4.400660     2.292386   824.364888     2.182314     2.147036 
7879.089360     4.405065     2.300456   819.322976     2.180994     2.146373 
7886.968450     4.409475     2.258725   832.155161     2.179689     2.145707 
7894.855420     4.413889     2.267872   827.058847     2.178397     2.145038 
7902.750270     4.418308     2.247187   832.923381     2.177120     2.144366 
7910.653020     4.422731     2.235670   834.696885     2.175857     2.143691 
7918.563670     4.427158     2.255189   825.793033     2.174608     2.143014 
7926.482240     4.431590     2.208521   841.019932     2.173372     2.142333 
7934.408720     4.436027     2.264029   818.445633     2.172149     2.141650 
7942.343130     4.440468     2.255366   819.741523     2.170939     2.140964 
7950.285470     4.444913     2.247188   820.762017     2.169740     2.140275 
7958.235760     4.449363     2.264127   812.711294     2.168552     2.139583 
7966.193990     4.453817     2.173372   844.409604     2.167375     2.138889 
7974.160190     4.458276     2.169744   843.994093     2.166208     2.138192 
7982.134350     4.462739     2.225539   820.607317     2.165052     2.137492 
7990.116480     4.467206     2.224444   819.087098     2.163904     2.136789 
7998.106600     4.471679     2.231197   814.509395     2.162766     2.136084 
8006.104710     4.476155     2.206258   821.984697     2.161636     2.135376 
8014.110810     4.480636     2.215988   816.328863     2.160514     2.134665 
8022.124920     4.485122     2.234466   807.564582     2.159401     2.133952 
8030.147050     4.489612     2.183552   824.299092     2.158294     2.133236 
8038.177190     4.494107     2.184054   822.224656     2.157195     2.132518 
8046.215370     4.498606     2.268434   789.935760     2.156103     2.131797 
8054.261590     4.503109     2.251716   793.704846     2.155018     2.131074 
8062.315850     4.507618     2.238475   796.157240     2.153939     2.130348 
8070.378160     4.512130     2.246378   791.600411     2.152865     2.129619 
8078.448540     4.516647     2.183781   812.076377     2.151798     2.128888 
8086.526990     4.521169     2.232869   792.547374     2.150736     2.128155 
8094.613520     4.525695     2.256903   782.441790     2.149680     2.127419 
8102.708130     4.530226     2.196027   802.162535     2.148628     2.126681 
8110.810840     4.534762     2.260175   777.502298     2.147582     2.125940 
8118.921650     4.539302     2.224045   788.134729     2.146540     2.125197 
8127.040570     4.543846     2.150899   812.928198     2.145503     2.124452 
8135.167610     4.548395     2.203657   791.677923     2.144470     2.123704 
8143.302780     4.552949     2.213992   785.863339     2.143441     2.122954 
8151.446080     4.557507     2.219764   782.059353     2.142416     2.122202 
8159.597530     4.562070     2.225438   778.266853     2.141395     2.121448 
8167.757130     4.566637     2.202002   784.524288     2.140378     2.120691 
8175.924880     4.571209     2.221016   775.841267     2.139364     2.119932 
8184.100810     4.575785     2.239029   767.642215     2.138354     2.119171 
8192.284910     4.580366     2.213286   774.668299     2.137347     2.118408 
8200.477190     4.584952     2.181989   783.840026     2.136343     2.117643 
8208.677670     4.589542     2.242412   760.793540     2.135342     2.116876 
8216.886350     4.594137     2.234825   761.487345     2.134344     2.116106 
8225.103230     4.598737     2.232312   760.197090     2.133349     2.115335 
8233.328340     4.603341     2.162973   782.620853     2.132357     2.114561 
8241.561670     4.607949     2.197917   768.584002     2.131367     2.113786 
8249.803230     4.612563     2.185532   770.820215     2.130380     2.113008 
8258.053030     4.617181     2.194406   765.660427     2.129396     2.112229 
8266.311080     4.621803     2.204681   760.260812     2.128413     2.111448 
8274.577390     4.626431     2.193081   762.440140     2.127433     2.110664 
8282.851970     4.631063     2.190039   761.536098     2.126456     2.109879 
8291.134820     4.635699     2.231704   745.643202     2.125480     2.109093 
8299.425960     4.640340     2.207415   751.853107     2.124507     2.108304 
8307.725390     4.644986     2.246740   736.909310     2.123535     2.107513 
8316.033110     4.649637     2.232013   739.510319     2.122566     2.106721 
8324.349140     4.654292     2.228821   738.744716     2.121598     2.105927 
8332.673490     4.658952     2.216834   740.876888     2.120632     2.105132 
8341.006170     4.663616     2.115530   774.445404     2.119668     2.104334 
8349.347170     4.668285     2.190591   746.216488     2.118706     2.103535 
8357.696520     4.672959     2.240317   727.724134     2.117746     2.102735 
8366.054220     4.677638     2.226018   730.556541     2.116787     2.101933 
8374.420270     4.682321     2.167623   748.491681     2.115830     2.101129 
8382.794690     4.687009     2.197890   736.264798     2.114874     2.100324 
8391.177490     4.691702     2.211253   729.911667     2.113920     2.099517 
8399.568660     4.696399     2.214270   726.999101     2.112968     2.098709 
8407.968230     4.701101     2.239622   717.062376     2.112017     2.097899 
8416.376200     4.705808     2.180489   734.786661     2.111067     2.097088 
8424.792580     4.710520     2.164652   738.338083     2.110119     2.096276 
8433.217370     4.715236     2.153771   739.921543     2.109173     2.095462 
8441.650590     4.719957     2.216543   717.232147     2.108228     2.094647 
8450.092240     4.724683     2.194173   722.665357     2.107284     2.093831 
8458.542330     4.729413     2.152471   734.606637     2.106341     2.093013 
8467.000870     4.734148     2.224501   709.094338     2.105400     2.092195 
8475.467870     4.738888     2.231907   704.917601     2.104460     2.091375 
8483.943340     4.743633     2.185998   717.822207     2.103522     2.090553 
8492.427280     4.748383     2.207055   709.263932     2.102585     2.089731 
8500.919710     4.753137     2.224740   701.827345     2.101649     2.088908 
8509.420630     4.757896     2.281584   682.824628     2.100715     2.088083 
8517.930050     4.762660     2.167550   716.569919     2.099782     2.087258 
8526.447980     4.767428     2.140355   723.828105     2.098850     2.086432 
8534.974430     4.772202     2.178678   709.247310     2.097919     2.085604 
8543.509400     4.776980     2.211615   696.714166     2.096990     2.084776 
8552.052910     4.781763     2.174246   706.863568     2.096062     2.083947 
8560.604970     4.786550     2.145344   714.621202     2.095135     2.083116 
8569.165570     4.791343     2.187183   698.892223     2.094210     2.082286 
8577.734740     4.796140     2.139353   712.855493     2.093286     2.081454 
8586.312470     4.800943     2.194648   692.905102     2.092363     2.080621 
8594.898780     4.805750     2.254582   672.627480     2.091442     2.079788 
8603.493680     4.810561     2.209407   684.530022     2.090522     2.078954 
8612.097180     4.815378     2.216048   680.752451     2.089604     2.078120 
8620.709270     4.820200     2.208130   681.382361     2.088686     2.077285 
8629.329980     4.825026     2.181399   688.038353     2.087771     2.076449 
8637.959310     4.829857     2.150931   695.758502     2.086856     2.075612 
8646.597270     4.834693     2.147737   694.801873     2.085943     2.074776 
8655.243870     4.839534     2.181111   682.544938     2.085032     2.073938 
8663.899110     4.844380     2.132932   695.900570     2.084122     2.073101 
8672.563010     4.849230     2.134086   693.752187     2.083214     2.072262 
8681.235570     4.854086     2.218328   665.713163     2.082307     2.071424 
8689.916810     4.858946     2.193328   671.394099     2.081401     2.070585 
8698.606730     4.863811     2.158403   680.258945     2.080497     2.069746 
8707.305330     4.868681     2.201855   665.182044     2.079595     2.068906 
8716.012640     4.873556     2.181372   669.890078     2.078695     2.068067 
8724.728650     4.878436     2.186547   666.540458     2.077796     2.067227 
8733.453380     4.883321     2.119329   685.449716     2.076899     2.066387 
8742.186830     4.888211     2.183683   663.604123     2.076003     2.065547 
8750.929020     4.893105     2.147626   673.066602     2.075110     2.064706 
8759.679950     4.898005     2.201288   654.710534     2.074218     2.063866 
8768.439630     4.902909     2.232154   644.036947     2.073328     2.063026 
8777.208070     4.907819     2.187134   655.669146     2.072440     2.062186 
8785.985280     4.912733     2.116905   675.136387     2.071554     2.061346 
8794.771260     4.917652     2.150093   662.764882     2.070670     2.060506 
8803.566030     4.922576     2.197666   647.077576     2.069789     2.059666 
8812.369600     4.927505     2.211428   641.312528     2.068909     2.058826 
8821.181970     4.932439     2.151416   657.067559     2.068031     2.057987 
8830.003150     4.937378     2.178967   647.099634     2.067156     2.057148 
8838.833150     4.942322     2.220251   633.558787     2.066282     2.056309 
8847.671990     4.947271     2.116588   662.757033     2.065412     2.055470 
8856.519660     4.952225     2.171842   643.913075     2.064543     2.054632 
8865.376180     4.957184     2.210980   630.859633     2.063677     2.053794 
8874.241560     4.962148     2.168968   641.409009     2.062814     2.052957 
8883.115800     4.967116     2.179296   636.346889     2.061953     2.052120 
8891.998910     4.972090     2.197776   629.513677     2.061095     2.051284 
8900.890910     4.977069     2.195387   628.423690     2.060239     2.050449 
8909.791800     4.982053     2.131277   645.618385     2.059386     2.049614 
8918.701590     4.987041     2.136352   642.090840     2.058536     2.048780 
8927.620300     4.992035     2.173660   629.143615     2.057690     2.047946 
8936.547920     4.997034     2.210026   617.463538     2.056846     2.047113 
8945.484460     5.002038     2.192901   620.354187     2.055464     2.046281 
8954.429950     5.007047     2.196840   617.406465     2.053684     2.045450 
8963.384380     5.012060     2.148666   629.694405     2.051430     2.044620 
8972.347760     5.017079     2.141663   629.794914     2.049430     2.043791 
8981.320110     5.022103     2.143232   627.705942     2.047931     2.042963 
8990.301430     5.027132     2.163221   620.310308     2.046714     2.042135 
8999.291730     5.032166     2.130133   628.188397     2.045666     2.041309 
9008.291020     5.037205     2.179360   612.190330     2.044725     2.040484 
9017.299320     5.042249     2.138082   622.324868     2.043854     2.039660 
9026.316610     5.047299     2.214542   599.108862     2.043027     2.038837 
9035.342930     5.052353     2.190104   604.054717     2.042229     2.038015 
9044.378270     5.057412     2.155607   612.130352     2.041451     2.037195 
9053.422650     5.062477     2.198469   598.535902     2.040688     2.036376 
9062.476070     5.067546     2.208779   594.248417     2.039935     2.035558 
9071.538550     5.072621     2.211108   591.821916     2.039190     2.034742 
9080.610090     5.077700     2.135348   611.530752     2.038453     2.033927 
9089.690700     5.082785     2.123997   613.065254     2.037722     2.033114 
9098.780390     5.087875     2.184675   594.281736     2.036997     2.032302 
9107.879170     5.092970     2.220379   583.083015     2.036278     2.031492 
9116.987050     5.098070     2.210508   584.074084     2.035565     2.030684 
9126.104040     5.103175     2.183443   589.907962     2.034857     2.029877 
9135.230140     5.108285     2.185923   587.383814     2.034155     2.029072 
9144.365370     5.113401     2.170758   589.826016     2.033460     2.028268 
9153.509740     5.118522     2.116210   603.344510     2.032771     2.027467 
9162.663250     5.123647     2.230598   570.841145     2.032088     2.026667 
9171.825910     5.128778     2.182013   582.011615     2.031413     2.025869 
9180.997740     5.133914     2.136006   592.895122     2.030745     2.025074 
9190.178730     5.139055     2.099486   601.611054     2.030085     2.024280 
9199.368910     5.144202     2.131029   590.942634     2.029433     2.023488 
9208.568280     5.149353     2.091239   600.542068     2.028789     2.022698 
9217.776850     5.154510     2.125092   589.387638     2.028155     2.021911 
9226.994630     5.159672     2.159584   578.172254     2.027529     2.021125 
9236.221620     5.164839     2.185836   569.597966     2.026914     2.020342 
9245.457840     5.170011     2.164936   573.489687     2.026310     2.019561 
9254.703300     5.175188     2.146339   576.859893     2.025716     2.018783 
9263.958000     5.180371     2.113295   583.981496     2.025134     2.018006 
9273.221960     5.185559     2.110823   583.205810     2.024565     2.017233 
9282.495180     5.190752     2.141979   573.076251     2.024008     2.016461 
9291.777680     5.195950     2.147581   570.096383     2.023466     2.015692 
9301.069460     5.201154     2.153095   566.971717     2.022938     2.014926 
9310.370530     5.206362     2.085717   583.641256     2.022426     2.014163 
9319.680900     5.211576     2.094468   579.430234     2.021930     2.013402 
9329.000580     5.216795     2.172882   556.927176     2.021452     2.012643 
9338.329580     5.222020     2.111216   571.475327     2.020994     2.011888 
9347.667910     5.227249     2.149231   559.817504     2.020555     2.011135 
9357.015580     5.232484     2.187079   548.820212     2.020139     2.010385 
9366.372590     5.237724     2.176921   549.531905     2.019747     2.009638 
9375.738960     5.242970     2.141653   557.080983     2.019381     2.008894 
9385.114700     5.248220     2.135842   557.180399     2.019044     2.008153 
9394.499820     5.253476     2.155918   550.198519     2.018738     2.007415 
9403.894320     5.258738     2.164863   546.453945     2.018468     2.006680 
9413.298210     5.264004     2.181618   540.384145     2.018239     2.005949 
9422.711510     5.269276     2.118597   555.195548     2.018056     2.005220 
9432.134220     5.274553     2.149369   545.545308     2.017929     2.004495 
9441.566350     5.279835     2.166308   539.710706     2.017866     2.003773 
9451.007920     5.285123     2.138795   545.297683     2.017881     2.003054 
9460.458930     5.290416     2.145377   541.727245     2.017992     2.002339 
9469.919390     5.295714     2.188041   529.756890     2.018221     2.001627 
9479.389310     5.301018     2.151933   536.981962     2.018596     2.000919 
9488.868700     5.306327     2.091577   550.979366     2.019154     2.000214 
9498.357570     5.311641     2.079645   552.158945     2.019941     1.999513 
9507.855920     5.316961     2.166174   528.846993     2.021016     1.998815 
9517.363780     5.322286     2.148754   531.476393     2.022452     1.998122 
9526.881140     5.327616     2.122464   536.448040     2.024336     1.997431 
9536.408020     5.332951     2.160618   525.480491     2.026775     1.996745 
9545.944430     5.338292     2.136622   530.138985     2.029893     1.996063 
9555.490380     5.343639     2.111779   534.796870     2.033837     1.995384 
9565.045870     5.348991     2.156282   521.729163     2.038775     1.994709 
9574.610910     5.354348     2.054036   546.330568     2.044896     1.994039 
9584.185520     5.359710     2.134794   524.026698     2.052372     1.993372 
9593.769710     5.365078     2.143857   520.469911     2.061392     1.992710 
9603.363480     5.370451     2.152202   516.770605     2.072287     1.992051 
9612.966840     5.375830     2.156373   514.473659     2.085271     1.991397 
9622.579810     5.381214     2.130876   518.930676     2.100550     1.990747 
9632.202390     5.386603     2.083771   528.821941     2.118312     1.990102 
9641.834590     5.391998     2.150520   511.110576     2.138707     1.989460 
9651.476430     5.397398     2.193623   499.821152     2.161833     1.988824 
9661.127900     5.402804     2.077031   526.170670     2.187725     1.988191 
9670.789030     5.408215     2.130639   511.524730     2.216331     1.987563 
9680.459820     5.413632     2.146152   506.452232     2.247504     1.986940 
9690.140280     5.419054     2.109952   513.770256     2.280983     1.986321 
9699.830420     5.424481     2.156186   501.158045     2.316388     1.985707 
9709.530250     5.429914     2.240466   480.904550     2.353211     1.985098 
9719.239780     5.435352     2.098760   512.024187     2.390809     1.984493 
9728.959020     5.440796     2.043131   524.404530     2.428409     1.983893 
9738.687980     5.446245     2.085344   512.460101     2.465110     1.983298 
9748.426670     5.451700     2.118840   502.949379     2.499897     1.982708 
9758.175090     5.457160     2.133977   498.132086     2.531677     1.982123 
9767.933270     5.462626     2.087145   507.630500     2.559321     1.981543 
9777.701200     5.468097     2.122882   497.775842     2.581735     1.980968 
9787.478900     5.473574     2.121772   496.576807     2.597954     1.980398 
9797.266380     5.479056     2.125927   494.229271     2.607231     1.979834 
9807.063650     5.484544     2.115564   495.067131     2.609124     1.979274 
9816.870710     5.490037     2.129949   490.249679     2.603540     1.978720 
9826.687580     5.495536     2.086092   499.151589     2.590740     1.978171 
9836.514270     5.501040     2.101206   494.322018     2.571298     1.977628 
9846.350780     5.506550     2.156195   480.144241     2.546036     1.977090 
9856.197140     5.512065     2.161671   477.263986     2.515935     1.976557 
9866.053330     5.517586     2.159593   476.629022     2.482061     1.976030 
9875.919390     5.523112     2.093605   490.095576     2.445493     1.975508 
9885.795310     5.528644     2.119765   482.645346     2.407278     1.974992 
9895.681100     5.534181     2.144505   475.702811     2.368385     1.974482 
9905.576780     5.539724     2.084100   487.848314     2.329683     1.973978 
9915.482360     5.545273     2.079080   487.810603     2.291925     1.973479 
9925.397840     5.550827     2.147315   471.034302     2.255734     1.972986 
9935.323240     5.556387     2.103997   478.935769     2.221608     1.972499 
9945.258560     5.561952     2.105267   477.284214     2.189909     1.972018 
9955.203820     5.567523     2.083248   480.872070     2.160876     1.971543 
9965.159020     5.573100     2.112056   472.872857     2.134634     1.971074 
9975.124180     5.578682     2.137502   465.761388     2.111213     1.970611 
9985.099310     5.584269     2.102197   472.315193     2.090556     1.970154 
9995.084410     5.589863     2.117195   467.593393     2.072536     1.969704 
10005.079490     5.595462     2.148241   459.126346     2.056976     1.969259 
10015.084570     5.601066     2.097662   468.710454     2.043667     1.968821 
10025.099660     5.606676     2.145555   456.873940     2.032379     1.968389 
10035.124750     5.612292     2.111517   462.926709     2.022874     1.967964 
10045.159880     5.617914     2.056274   473.505891     2.014920     1.967545 
10055.205040     5.623541     2.110793   459.855803     2.008297     1.967132 
10065.260240     5.629173     2.134902   453.123024     2.002793     1.966726 
10075.325500     5.634812     2.133960   451.880930     1.998223     1.966327 
10085.400830     5.640456     2.128220   451.592700     1.994423     1.965934 
10095.486230     5.646106     2.082439   459.915765     1.991250     1.965548 
10105.581720     5.651761     2.052991   465.169297     1.988586     1.965169 
10115.687300     5.657422     2.072525   459.388735     1.986330     1.964796 
10125.802990     5.663089     2.113337   448.808976     1.984401     1.964431 
10135.928790     5.668761     2.055746   459.815374     1.982734     1.964072 
10146.064720     5.674439     2.096237   449.497199     1.981275     1.963720 
10156.210780     5.680123     2.163937   434.182984     1.979983     1.963375 
10166.366990     5.685813     2.079620   450.553068     1.978825     1.963037 
10176.533360     5.691508     2.049739   455.466087     1.977776     1.962706 
10186.709890     5.697209     2.151399   432.169976     1.976817     1.962382 
10196.896600     5.702916     2.154223   430.487125     1.975934     1.962065 
10207.093500     5.708628     2.111630   437.782433     1.975114     1.961756 
10217.300590     5.714346     2.158061   426.941450     1.974350     1.961454 
10227.517890     5.720070     2.128575   430.926371     1.973635     1.961159 
10237.745410     5.725800     2.102786   434.924710     1.972962     1.960871 
10247.983160     5.731535     2.089705   436.334385     1.972330     1.960591 
10258.231140     5.737277     2.099117   432.597764     1.971733     1.960318 
10268.489370     5.743024     2.153132   420.446973     1.971171     1.960053 
10278.757860     5.748776     2.163693   417.162021     1.970639     1.959795 
10289.036620     5.754535     2.132112   422.017310     1.970137     1.959545 
10299.325660     5.760299     2.071144   433.079176     1.969662     1.959303 
10309.624980     5.766069     2.081771   429.334915     1.969215     1.959068 
10319.934610     5.771845     2.103758   423.661332     1.968793     1.958840 
10330.254540     5.777627     2.158179   411.746124     1.968395     1.958621 
10340.584800     5.783414     2.121484   417.376476     1.968021     1.958409 
10350.925380     5.789208     2.089489   422.731196     1.967669     1.958206 
10361.276310     5.795007     2.023587   435.008713     1.967340     1.958010 
10371.637580     5.800812     2.066513   424.526656     1.967031     1.957822 
10382.009220     5.806622     2.111408   414.335781     1.966744     1.957642 
10392.391230     5.812439     2.081380   419.281919     1.966477     1.957470 
10402.783620     5.818261     2.013423   431.880828     1.966230     1.957306 
10413.186400     5.824090     2.137769   405.423333     1.966002     1.957150 
10423.599590     5.829924     2.108808   410.178047     1.965794     1.957002 
10434.023190     5.835764     2.045438   421.406426     1.965604     1.956862 
10444.457210     5.841610     2.133953   402.816871     1.965433     1.956731 
10454.901670     5.847461     2.093138   409.220734     1.965281     1.956608 
10465.356570     5.853319     2.152242   397.215107     1.965147     1.956493 
10475.821930     5.859182     2.008211   424.112878     1.965031     1.956387 
10486.297750     5.865052     2.084271   407.692565     1.964934     1.956288 
10496.784050     5.870927     2.122475   399.175198     1.964854     1.956199 
10507.280830     5.876808     2.134735   395.693017     1.964793     1.956117 
10517.788110     5.882695     2.130025   395.503076     1.964750     1.956045 
10528.305900     5.888588     2.106078   398.864822     1.964725     1.955980 
10538.834210     5.894487     2.038084   410.780822     1.964719     1.955925 
10549.373040     5.900392     2.059896   405.100913     1.964731     1.955878 
10559.922410     5.906303     2.093033   397.703377     1.964762     1.955839 
10570.482340     5.912219     2.134075   388.818731     1.964811     1.955809 
10581.052820     5.918142     2.089662   395.832372     1.964880     1.955788 
10591.633870     5.924071     2.050030   402.417301     1.964969     1.955776 
10602.225510     5.930005     2.053234   400.733487     1.965077     1.955772 
10612.827730     5.935946     2.070131   396.096327     1.965205     1.955778 
10623.440560     5.941892     2.094151   390.175174     1.965354     1.955792 
10634.064000     5.947845     2.118290   384.558142     1.965524     1.955815 
10644.698060     5.953803     1.993025   407.391117     1.965715     1.955846 
10655.342760     5.959768     2.028847   398.978441     1.965929     1.955887 
10665.998100     5.965738     2.066156   390.591535     1.966165     1.955937 
10676.664100     5.971714     2.118483   379.587107     1.966425     1.955996 
10687.340770     5.977697     2.127067   377.011716     1.966709     1.956063 
10698.028110     5.983685     2.072032   385.798199     1.967018     1.956140 
10708.726140     5.989680     2.080985   382.784717     1.967354     1.956226 
10719.434860     5.995680     2.049621   387.474231     1.967716     1.956321 
10730.154300     6.001686     2.097782   377.260145     1.968107     1.956425 
10740.884450     6.007699     2.034210   387.675515     1.968527     1.956539 
10751.625340     6.013717     2.010316   391.033306     1.968978     1.956661 
10762.376960     6.019742     2.063767   379.701172     1.969462     1.956793 
10773.139340     6.025773     2.085008   374.534629     1.969981     1.956934 
10783.912480     6.031809     2.110006   368.724855     1.970535     1.957085 
10794.696390     6.037852     2.091720   370.887593     1.971129     1.957244 
10805.491090     6.043901     2.082088   371.319390     1.971765     1.957413 
10816.296580     6.049956     2.055595   374.722867     1.972447     1.957592 
10827.112870     6.056017     2.081677   368.741848     1.973178     1.957779 
10837.939990     6.062084     2.104563   363.639587     1.973965     1.957976 
10848.777930     6.068157     2.039889   373.786420     1.974814     1.958183 
10859.626700     6.074236     2.186372   347.485983     1.975734     1.958399 
10870.486330     6.080322     2.105075   359.565804     1.976737     1.958624 
10881.356820     6.086413     2.060584   366.314555     1.977836     1.958859 
10892.238170     6.092511     2.116631   354.979791     1.979051     1.959103 
10903.130410     6.098615     2.091102   358.359170     1.980407     1.959357 
10914.033540     6.104724     2.142776   348.534853     1.981936     1.959620 
10924.947580     6.110840     2.002773   371.584990     1.983677     1.959893 
10935.872520     6.116962     2.158192   343.517862     1.985682     1.960176 
10946.808400     6.123091     2.202669   335.595875     1.988015     1.960468 
10957.755200     6.129225     2.183072   337.528590     1.990758     1.960769 
10968.712960     6.135366     2.191126   335.216749     1.994009     1.961081 
10979.681670     6.141513     2.071547   353.371030     1.997888     1.961401 
10990.661350     6.147666     2.072971   351.629526     2.002540     1.961732 
11001.652020     6.153825     2.147447   338.340779     2.008140     1.962072 
11012.653670     6.159990     2.128747   340.282224     2.014880     1.962422 
11023.666320     6.166162     2.083063   346.578198     2.022984     1.962781 
11034.689990     6.172339     2.210715   325.314384     2.032699     1.963150 
11045.724680     6.178523     2.137196   335.478481     2.044295     1.963529 
11056.770400     6.184713     2.101014   340.266281     2.058059     1.963917 
11067.827170     6.190910     2.125725   335.271502     2.074284     1.964315 
11078.895000     6.197112     2.090603   340.068151     2.093259     1.964723 
11089.973900     6.203321     2.102209   336.999395     2.115258     1.965140 
11101.063870     6.209536     2.164682   326.036586     2.140519     1.965567 
11112.164930     6.215757     2.221107   316.836112     2.169231     1.966004 
11123.277100     6.221985     2.145017   326.997237     2.201512     1.966450 
11134.400370     6.228219     2.169988   322.330313     2.237390     1.966906 
11145.534780     6.234459     2.067887   337.155967     2.276790     1.967372 
11156.680310     6.240705     2.128013   326.647343     2.319490     1.967847 
11167.836990     6.246958     2.192015   316.195631     2.365134     1.968333 
11179.004830     6.253216     2.188525   315.719826     2.413213     1.968827 
11190.183830     6.259482     2.142408   321.453066     2.463052     1.969332 
11201.374020     6.265753     2.216829   309.445692     2.513806     1.969846 
11212.575390     6.272031     2.155052   317.198714     2.564466     1.970370 
11223.787970     6.278315     2.197157   310.424787     2.613857     1.970903 
11235.011750     6.284605     2.216570   306.690556     2.660669     1.971446 
11246.246770     6.290902     2.241503   302.406976     2.703483     1.971999 
11257.493010     6.297205     2.206968   306.098463     2.740841     1.972561 
11268.750500     6.303514     2.273658   296.171688     2.771329     1.973133 
11280.019260     6.309830     2.231386   300.839554     2.793692     1.973714 
11291.299270     6.316152     2.237034   299.070050     2.806960     1.974305 
11302.590570     6.322480     2.185677   305.326392     2.810549     1.974906 
11313.893160     6.328815     2.213829   300.164234     2.804331     1.975516 
11325.207060     6.335156     2.108084   314.383994     2.788643     1.976135 
11336.532260     6.341504     2.166354   305.091248     2.764233     1.976764 
11347.868800     6.347858     2.225633   296.114508     2.732174     1.977403 
11359.216670     6.354218     2.213605   296.654557     2.693751     1.978051 
11370.575880     6.360584     2.177549   300.694546     2.650361     1.978708 
11381.946460     6.366957     2.275430   286.806913     2.603418     1.979375 
11393.328400     6.373337     2.196622   296.110839     2.554291     1.980051 
11404.721730     6.379723     2.187533   296.376490     2.504247     1.980736 
11416.126460     6.386115     2.217124   291.426468     2.454424     1.981431 
11427.542580     6.392514     2.184812   294.410108     2.405811     1.982135 
11438.970120     6.398919     2.205372   290.769884     2.359227     1.982848 
11450.409090     6.405330     2.131707   299.936377     2.315320     1.983571 
11461.859500     6.411748     2.084763   305.704579     2.274571     1.984302 
11473.321360     6.418173     2.162238   293.756712     2.237302     1.985043 
11484.794680     6.424604     2.154160   293.855621     2.203689     1.985793 
11496.279480     6.431041     2.149071   293.725801     2.173776     1.986551 
11507.775760     6.437485     2.170948   289.632745     2.147500     1.987319 
11519.283530     6.443935     2.238647   279.917093     2.124704     1.988096 
11530.802820     6.450392     2.175637   287.036407     2.105168     1.988882 
11542.333620     6.456855     2.125345   292.796420     2.088620     1.989676 
11553.875950     6.463325     2.120399   292.517256     2.074764     1.990480 
11565.429830     6.469801     2.135758   289.233405     2.063290     1.991292 
11576.995260     6.476284     2.102732   292.838109     2.053901     1.992113 
11588.572260     6.482773     2.043201   300.428173     2.046290     1.992942 
11600.160830     6.489269     1.974668   309.559819     2.040183     1.993781 
11611.760990     6.495771     2.082646   292.721984     2.035333     1.994627 
11623.372750     6.502280     2.123340   286.144281     2.031520     1.995483 
11634.996120     6.508795     2.193868   275.949721     2.028556     1.996346 
11646.631120     6.515317     2.149281   280.768095     2.026279     1.997218 
11658.277750     6.521846     2.169619   277.121720     2.024555     1.998099 
11669.936030     6.528381     2.158684   277.666145     2.023273     1.998987 
11681.605960     6.534922     2.099568   284.457169     2.022344     1.999884 
11693.287570     6.541471     2.100835   283.474007     2.021695     2.000789 
11704.980860     6.548025     2.148316   276.306886     2.021268     2.001702 
11716.685840     6.554587     2.014466   293.481704     2.021020     2.002623 
11728.402520     6.561155     2.013428   292.473635     2.020916     2.003552 
11740.130930     6.567729     2.040394   287.880441     2.020931     2.004489 
11751.871060     6.574310     2.066453   283.443654     2.021044     2.005433 
11763.622930     6.580898     2.100832   277.840474     2.021240     2.006385 
11775.386550     6.587493     2.081558   279.587873     2.021506     2.007345 
11787.161940     6.594094     2.067028   280.615823     2.021832     2.008312 
11798.949100     6.600701     2.059702   280.619772     2.022213     2.009287 
11810.748050     6.607315     2.063063   279.278274     2.022642     2.010269 
11822.558800     6.613936     1.978215   290.041902     2.023115     2.011258 
11834.381350     6.620564     1.960917   291.688928     2.023627     2.012254 
11846.215740     6.627198     2.036183   280.160592     2.024176     2.013258 
11858.061950     6.633839     2.062971   275.734032     2.024759     2.014268 
11869.920010     6.640487     1.981891   286.009767     2.025373     2.015286 
11881.789930     6.647141     2.013902   280.481805     2.026017     2.016310 
11893.671720     6.653802     2.079418   270.807413     2.026689     2.017340 
11905.565400     6.660470     1.994099   281.286883     2.027386     2.018377 
11917.470960     6.667144     2.033222   275.161133     2.028108     2.019421 
11929.388430     6.673825     1.960408   284.313774     2.028853     2.020471 
11941.317820     6.680513     2.088851   265.720606     2.029621     2.021527 
11953.259140     6.687207     2.109485   262.287055     2.030409     2.022590 
11965.212400     6.693908     2.042804   270.027615     2.031216     2.023658 
11977.177610     6.700616     2.032655   270.612592     2.032042     2.024732 
11989.154790     6.707331     1.990760   275.167706     2.032886     2.025812 
12001.143940     6.714052     1.959681   278.796032     2.033747     2.026898 
12013.145090     6.720781     2.000313   271.726531     2.034624     2.027989 
12025.158230     6.727516     2.035788   266.177734     2.035516     2.029086 
12037.183390     6.734257     2.023186   267.098768     2.036422     2.030188 
12049.220570     6.741006     2.137390   252.075054     2.037343     2.031295 
12061.269790     6.747761     2.093230   256.368710     2.038276     2.032407 
12073.331060     6.754523     1.953301   273.617779     2.039222     2.033524 
12085.404390     6.761292     1.979134   269.437986     2.040181     2.034645 
12097.489800     6.768068     2.091569   254.023485     2.041150     2.035771 
12109.587290     6.774850     1.955030   270.790746     2.042131     2.036902 
12121.696880     6.781639     2.042943   258.063422     2.043122     2.038037 
12133.818570     6.788435     2.171619   242.152876     2.044123     2.039176 
12145.952390     6.795238     2.163216   242.296509     2.045133     2.040318 
12158.098340     6.802048     2.053023   254.361480     2.046153     2.041465 
12170.256440     6.808865     1.972268   263.858379     2.047181     2.042616 
12182.426700     6.815688     2.053802   252.169532     2.048218     2.043770 
12194.609130     6.822519     2.006922   257.456002     2.049262     2.044927 
12206.803730     6.829356     1.998257   257.375218     2.050313     2.046087 
12219.010540     6.836200     2.092953   245.079220     2.051372     2.047251 
12231.229550     6.843051     2.111702   241.722444     2.052437     2.048417 
12243.460780     6.849909     2.021152   252.018313     2.053509     2.049586 
12255.704240     6.856773     2.054762   247.192471     2.054586     2.050757 
12267.959940     6.863645     2.017164   250.595278     2.055670     2.051931 
12280.227900     6.870523     1.987792   253.576214     2.056758     2.053107 
12292.508130     6.877409     2.071666   242.247486     2.057851     2.054284 
12304.800640     6.884301     2.057526   243.480802     2.058949     2.055464 
12317.105440     6.891201     1.990986   250.530153     2.060052     2.056645 
12329.422550     6.898107     2.016586   246.442852     2.061158     2.057827 
12341.751970     6.905020     2.101459   235.485048     2.062268     2.059010 
12354.093720     6.911940     2.189886   225.497060     2.063381     2.060195 
12366.447810     6.918867     2.115849   232.645658     2.064497     2.061380 
12378.814260     6.925801     1.980839   247.711272     2.065616     2.062565 
12391.193080     6.932742     2.038784   239.944554     2.066737     2.063751 
12403.584270     6.939690     2.091663   232.814728     2.067861     2.064937 
12415.987850     6.946645     1.953664   248.221618     2.068986     2.066123 
12428.403840     6.953607     2.020440   239.624711     2.070113     2.067309 
12440.832240     6.960576     2.098692   230.142712     2.071241     2.068493 
12453.273080     6.967552     2.094476   229.550812     2.072369     2.069678 
12465.726350     6.974535     2.067549   231.792190     2.073499     2.070861 
12478.192080     6.981525     2.042097   233.968969     2.074629     2.072042 
12490.670270     6.988522     2.117116   224.945920     2.075758     2.073223 
12503.160940     6.995526     2.091214   227.220217     2.076888     2.074401 
12515.664100     7.002537     2.090977   226.183037     2.078016     2.075578 
12528.179760     7.009555     2.119829   222.414611     2.079144     2.076752 
12540.707940     7.016580     1.980019   237.126512     2.080271     2.077924 
12553.248650     7.023612     2.001265   233.894619     2.081396     2.079092 
12565.801900     7.030652     2.128395   219.112943     2.082519     2.080258 
12578.367700     7.037698     1.974853   235.607887     2.083641     2.081421 
12590.946070     7.044752     1.962437   236.100498     2.084759     2.082580 
12603.537020     7.051812     2.066681   223.142350     2.085875     2.083735 
12616.140550     7.058880     2.135515   215.381545     2.086988     2.084886 
12628.756690     7.065955     2.008173   228.491573     2.088097     2.086033 
12641.385450     7.073036     2.048806   223.227240     2.089203     2.087174 
12654.026840     7.080125     2.014025   225.932612     2.090305     2.088311 
12666.680860     7.087222     2.102355   215.751279     2.091402     2.089443 
12679.347540     7.094325     2.085208   216.807649     2.092494     2.090569 
12692.026890     7.101435     2.096560   214.956527     2.093582     2.091689 
12704.718920     7.108553     2.108871   212.835468     2.094664     2.092803 
12717.423640     7.115677     2.117935   211.183521     2.095741     2.093911 
12730.141060     7.122809     2.111019   211.275865     2.096811     2.095011 
12742.871200     7.129948     2.046870   217.176710     2.097854     2.096105 
12755.614070     7.137094     1.963259   225.234791     2.098827     2.097191 
12768.369690     7.144248     2.028257   217.610773     2.099829     2.098269 
12781.138060     7.151408     2.009719   219.004912     2.100849     2.099339 
12793.919190     7.158576     2.086277   209.993706     2.101872     2.100401 
12806.713110     7.165751     2.079481   210.041795     2.102893     2.101454 
12819.519830     7.172933     2.123968   204.983973     2.103909     2.102498 
12832.339350     7.180123     2.042997   212.193994     2.104918     2.103532 
12845.171690     7.187319     2.077730   207.738989     2.105919     2.104557 
12858.016860     7.194523     1.914725   224.501375     2.106911     2.105571 
12870.874870     7.201734     2.033559   210.643258     2.107892     2.106575 
12883.745750     7.208953     2.101541   203.230833     2.108864     2.107567 
12896.629490     7.216178     2.037200   208.880922     2.109824     2.108549 
12909.526120     7.223411     1.953906   216.519539     2.110774     2.109519 
12922.435650     7.230651     2.072570   203.860413     2.111712     2.110476 
12935.358090     7.237899     2.086749   201.686309     2.112638     2.111422 
12948.293440     7.245153     2.102247   199.575835     2.113551     2.112354 
12961.241740     7.252415     2.001251   208.880560     2.114452     2.113273 
12974.202980     7.259685     2.042440   203.951025     2.115339     2.114179 
12987.177180     7.266961     2.072744   200.068342     2.116213     2.115070 
13000.164360     7.274245     2.095901   197.291425     2.117073     2.115947 
13013.164520     7.281537     2.020808   204.048284     2.117918     2.116809 
13026.177690     7.288835     2.086449   196.974675     2.118748     2.117656 
13039.203870     7.296141     2.103991   194.573064     2.119563     2.118487 
13052.243070     7.303454     2.048845   199.208857     2.120362     2.119302 
13065.295310     7.310775     2.009148   202.348206     2.121144     2.120100 
13078.360610     7.318103     2.027913   200.033765     2.121910     2.120881 
13091.438970     7.325438     2.031827   198.958125     2.122659     2.121645 
13104.530410     7.332781     2.080213   193.558721     2.123390     2.122391 
13117.634940     7.340131     2.080226   192.873803     2.124103     2.123118 
13130.752570     7.347489     2.127003   188.039578     2.124798     2.123826 
13143.883330     7.354853     2.151426   185.515917     2.125473     2.124515 
13157.027210     7.362226     2.053304   193.473438     2.126128     2.125184 
13170.184240     7.369605     2.113201   187.369459     2.126764     2.125833 
13183.354420     7.376993     2.097988   188.169914     2.127379     2.126461 
13196.537770     7.384387     2.067886   190.238944     2.127973     2.127068 
13209.734310     7.391789     1.988120   197.043418     2.128546     2.127653 
13222.944050     7.399199     2.008209   194.505935     2.129096     2.128215 
13236.166990     7.406615     2.103804   185.112993     2.129624     2.128755 
13249.403160     7.414040     2.045846   189.732075     2.130128     2.129271 
13262.652560     7.421472     2.021195   191.425594     2.130609     2.129764 
13275.915210     7.428911     2.040287   189.027892     2.131066     2.130232 
13289.191130     7.436358     2.049300   187.721533     2.131498     2.130675 
13302.480320     7.443812     2.071506   184.877027     2.131905     2.131092 
13315.782800     7.451274     2.045482   186.940291     2.132286     2.131484 
13329.098580     7.458743     2.098672   181.471942     2.132640     2.131849 
13342.427680     7.466220     2.021059   187.721481     2.132967     2.132187 
13355.770110     7.473704     2.053609   184.131745     2.133267     2.132496 
13369.125880     7.481196     2.030940   185.544473     2.133539     2.132778 
13382.495010     7.488695     2.156513   174.133679     2.133782     2.133031 
13395.877500     7.496202     1.921180   194.986208     2.133996     2.133254 
13409.273380     7.503716     1.948155   191.494951     2.134180     2.133447 
13422.682650     7.511238     1.961408   189.769557     2.134333     2.133610 
13436.105330     7.518768     1.994495   186.002423     2.134455     2.133741 
13449.541440     7.526305     1.999762   185.019489     2.134545     2.133840 
13462.990980     7.533849     2.044864   180.310671     2.134603     2.133907 
13476.453970     7.541402     2.029241   181.159481     2.134628     2.133940 
13489.930430     7.548962     2.133773   171.908251     2.134620     2.133940 
13503.420360     7.556529     2.038714   179.054133     2.134577     2.133905 
13516.923780     7.564104     2.087394   174.347070     2.134499     2.133836 
13530.440700     7.571687     2.292275   158.307721     2.134385     2.133730 
13543.971140     7.579277     2.169070   166.549149     2.134235     2.133588 
13557.515110     7.586875     2.075550   173.376164     2.134048     2.133409 
13571.072630     7.594481     2.079298   172.250686     2.133823     2.133192 
13584.643700     7.602094     2.034892   175.431274     2.133561     2.132936 
13598.228340     7.609715     2.160760   164.861070     2.133258     2.132641 
13611.826570     7.617343     2.116177   167.428966     2.132917     2.132307 
13625.438400     7.624980     2.037161   173.331884     2.132534     2.131932 
13639.063840     7.632624     2.117958   166.263177     2.132111     2.131515 
13652.702900     7.640275     2.102079   166.779587     2.131645     2.131056 
13666.355600     7.647934     2.251256   155.269483     2.131137     2.130555 
13680.021960     7.655601     2.142686   162.378572     2.130586     2.130010 
13693.701980     7.663276     2.102612   164.697395     2.129990     2.129421 
13707.395680     7.670958     2.080040   166.083411     2.129349     2.128787 
13721.103080     7.678649     2.041218   168.410540     2.128663     2.128107 
13734.824180     7.686347     2.076079   164.909597     2.127930     2.127380 
13748.559010     7.694052     2.105284   162.280290     2.127150     2.126606 
13762.307570     7.701766     2.115856   160.848896     2.126322     2.125784 
13776.069870     7.709487     1.983812   170.828669     2.125445     2.124913 
13789.845940     7.717216     2.037214   165.735464     2.124518     2.123992 
13803.635790     7.724952     2.135870   157.486510     2.123541     2.123020 
13817.439420     7.732697     2.263752   148.071591     2.122512     2.121997 
13831.256860     7.740449     2.156927   154.726159     2.121431     2.120922 
13845.088120     7.748209     2.117045   156.997633     2.120297     2.119794 
13858.933210     7.755977     1.995434   165.831477     2.119110     2.118612 
13872.792140     7.763752     2.046965   161.005927     2.117867     2.117374 
13886.664930     7.771536     2.132557   153.991348     2.116569     2.116082 
13900.551600     7.779327     2.150607   152.127738     2.115214     2.114732 
13914.452150     7.787126     2.079212   156.807699     2.113802     2.113325 
13928.366600     7.794933     2.068352   156.891932     2.112332     2.111860 
13942.294970     7.802748     2.133445   151.544340     2.110803     2.110336 
13956.237260     7.810571     2.231477   144.343044     2.109213     2.108751 
13970.193500     7.818401     2.035742   157.449203     2.107562     2.107105 
13984.163700     7.826240     2.013361   158.844927     2.105850     2.105397 
13998.147860     7.834086     2.073767   153.791660     2.104074     2.103626 
14012.146010     7.841940     2.031867   156.236446     2.102235     2.101791 
14026.158150     7.849802     2.077866   152.244927     2.100331     2.099892 
14040.184310     7.857672     2.064189   152.520880     2.098360     2.097926 
14054.224500     7.865550     2.114178   148.656925     2.096323     2.095893 
14068.278720     7.873436     2.083479   150.264078     2.094219     2.093793 
14082.347000     7.881330     2.002789   155.652423     2.092045     2.091624 
14096.429350     7.889232     2.019277   153.889890     2.089801     2.089384 
14110.525770     7.897141     2.123420   145.858405     2.087487     2.087074 
14124.636300     7.905059     2.099119   147.172819     2.085101     2.084692 
14138.760940     7.912984     2.111018   145.810220     2.082642     2.082237 
14152.899700     7.920918     2.172375   141.423346     2.080108     2.079707 
14167.052600     7.928859     1.967692   155.177274     2.077500     2.077103 
14181.219650     7.936809     2.007499   151.726957     2.074815     2.074422 
14195.400870     7.944767     2.009013   151.032499     2.072054     2.071664 
14209.596270     7.952732     2.058747   146.925315     2.069213     2.068828 
14223.805870     7.960706     1.982591   151.964140     2.066294     2.065912 
14238.029670     7.968687     2.051572   146.447203     2.063294     2.062916 
14252.267700     7.976677     2.071806   144.415664     2.060212     2.059837 
14266.519970     7.984674     2.056063   144.993784     2.057047     2.056676 
14280.786490     7.992680     2.023717   146.989770     2.053798     2.053431 
14295.067280     8.000694     2.037898   145.534606     2.050464     2.050100 
14309.362340     8.008715     2.067802   142.921477     2.047043     2.046683 
14323.671710     8.016745     1.912747   153.828857     2.043535     2.043178 
14337.995380     8.024783     2.031778   144.416427     2.039938     2.039585 
14352.333370     8.032829     2.125490   137.631972     2.036252     2.035901 
14366.685710     8.040883     1.980161   146.935823     2.032474     2.032127 
14381.052390     8.048946     2.050286   141.515387     2.028603     2.028259 
14395.433440     8.057016     2.106893   137.223891     2.024639     2.024298 
14409.828880     8.065094     2.023954   142.117763     2.020580     2.020242 
14424.238710     8.073181     2.068012   138.460589     2.016424     2.016090 
14438.662950     8.081276     2.055743   138.635802     2.012171     2.011840 
14453.101610     8.089378     1.999023   142.155891     2.007819     2.007491 
14467.554710     8.097489     2.032960   139.091860     2.003367     2.003042 
14482.022260     8.105608     2.028313   138.799705     1.998814     1.998492 
14496.504290     8.113736     2.034366   137.854450     1.994158     1.993838 
14511.000790     8.121871     2.113417   132.578517     1.989397     1.989081 
14525.511790     8.130015     2.001261   139.357363     1.984531     1.984218 
14540.037300     8.138167     2.057722   134.869830     1.979558     1.979247 
14554.577340     8.146327     2.070367   133.413522     1.974477     1.974169 
14569.131920     8.154495     1.983396   138.616379     1.969286     1.968981 
14583.701050     8.162672     2.005100   136.504971     1.963984     1.963682 
14598.284750     8.170856     1.969115   138.283398     1.958570     1.958270 
14612.883040     8.179049     2.006773   135.388479     1.953041     1.952744 
14627.495920     8.187250     1.951596   138.506839     1.947397     1.947103 
14642.123420     8.195460     1.952112   137.803479     1.941636     1.941344 
14656.765540     8.203678     2.020351   132.755559     1.935757     1.935468 
14671.422300     8.211904     1.957002   136.458158     1.929758     1.929471 
14686.093730     8.220138     1.951487   136.180963     1.923638     1.923353 
14700.779820     8.228380     2.113677   125.601960     1.917394     1.917112 
14715.480600     8.236631     2.167642   121.848345     1.911026     1.910746 
14730.196080     8.244890     2.067422   127.287822     1.904513     1.904255 
14744.926280     8.253158     2.122991   123.561795     1.897770     1.897635 
14759.671200     8.261433     1.978499   132.215245     1.890951     1.890887 
14774.430870     8.269718     1.988953   130.852814     1.884038     1.884008 
14789.205310     8.278010     2.002684   129.554381     1.877011     1.876996 
14803.994510     8.286311     1.944474   132.943870     1.869857     1.869850 
14818.798510     8.294620     1.959674   131.407804     1.862572     1.862569 
14833.617300     8.302937     2.027317   126.516804     1.855152     1.855150 
14848.450920     8.311263     1.934638   132.088150     1.847593     1.847592 
14863.299370     8.319597     1.952793   130.378621     1.839894     1.839894 
14878.162670     8.327940     2.000511   127.043437     1.832053     1.832053 
14893.040830     8.336291     1.945016   129.884528     1.824068     1.824068 
14907.933870     8.344650     2.048030   123.142768     1.815937     1.815937 
14922.841810     8.353018     1.988853   126.201476     1.807658     1.807658 
14937.764650     8.361394     1.918252   130.178650     1.799230     1.799230 
14952.702410     8.369779     2.022277   123.290210     1.790651     1.790651 
14967.655120     8.378172     2.083848   119.238435     1.781919     1.781919 
14982.622770     8.386574     2.011015   123.116262     1.773031     1.773031 
14997.605400     8.394984     2.094042   117.736522     1.763988     1.763988 
#######	End powder diffraction data	#######


#######	Begin powder diffraction data	#######
data_POL126530-b_3-TOF.dat_0
_pd_block_id	POL126530-b_3-TOF.dat_0
_pd_calc_method	Rietveld
_diffrn_radiation_probe	neutron
_pd_instr_special_details	POLARIS_Diffractometer_at_ISIS
_pd_meas_scan_method	tof
_refine_ls_goodness_of_fit_all	3.73094
_pd_proc_ls_prof_R_factor	0.02812
_pd_proc_ls_prof_wR_factor	0.03373
_pd_proc_ls_prof_wR_expected	0.00904
loop_
	_pd_phase_id
	_pd_phase_block_id
	_pd_phase_mass_%
1	SrFeO2.75_0	100
loop_
	_refln_index_h
	_refln_index_k
	_refln_index_l
	_pd_refln_phase_id
	_refln_d_spacing
	_refln_F_squared_calc
	_refln_F_squared_meas
   0    0    2 1    2.735005    13.241513    13.194098
   0    0    3 1    1.823336     1.184652     1.147408
   0    0    4 1    1.367502   132.772285   132.482168
   0    0    5 1    1.094002     0.322806     0.316672
   0    0    6 1    0.911668    13.645411    13.830837
   0    0    7 1    0.781430     1.237030     1.277940
   0    0    8 1    0.683751    77.182369    77.488261
   0    0    9 1    0.607779     1.162219     1.168678
   0    0   10 1    0.547001    15.596310    15.547803
   0    0   11 1    0.497274     0.318009     0.312355
   0    0   12 1    0.455834    40.555800    41.059581
   0    0   13 1    0.420770     1.074212     1.079889
   0    0   14 1    0.390715    16.847770    16.668009
   0    0   15 1    0.364667     0.000550     0.000552
   0    2    0 1    3.859678    13.286021    14.026064
   0    2    1 1    3.153642     1.060998     0.940909
   0    2    2 1    2.231540    46.587761    48.609026
   0    2    3 1    1.648632     0.052060     0.051867
   0    2    4 1    1.288989    24.982980    24.961644
   0    2    5 1    1.052538     2.096818     2.054174
   0    2    6 1    0.887253    16.796733    16.999750
   0    2    7 1    0.765891     2.132070     2.161900
   0    2    8 1    0.673268    18.291813    18.228836
   0    2    9 1    0.600381     0.528655     0.537602
   0    2   10 1    0.541589     1.178746     1.170745
   0    2   11 1    0.493197     4.338100     4.267832
   0    2   12 1    0.452688     9.639289     9.685891
   0    2   13 1    0.418292     0.182767     0.183944
   0    2   14 1    0.388728     0.410024     0.405983
   0    2   15 1    0.363050     4.621445     4.656227
   0    4    0 1    1.929839   140.202897   140.203077
   0    4    1 1    1.819898     0.285545     0.274817
   0    4    2 1    1.576821    34.427403    33.702552
   0    4    3 1    1.325346     1.720617     1.757958
   0    4    4 1    1.115770   227.789762   227.923099
   0    4    5 1    0.951716     0.274462     0.266963
   0    4    6 1    0.824316    32.158216    33.258765
   0    4    7 1    0.724304     1.524888     1.459106
   0    4    8 1    0.644494   135.269681   137.485374
   0    4    9 1    0.579709     1.453957     1.451763
   0    4   10 1    0.526269    32.510551    32.964418
   0    4   11 1    0.481544     0.290308     0.285241
   0    4   12 1    0.443627    73.496032    73.513829
   0    4   13 1    0.411112     1.555866     1.547402
   0    4   14 1    0.382945    32.741466    32.415561
   0    4   15 1    0.358326     0.007518     0.007897
   0    6    0 1    1.286559     5.826020     5.825910
   0    6    1 1    1.252385     0.296333     0.296279
   0    6    2 1    1.164185    23.337216    23.376447
   0    6    3 1    1.051214     0.048172     0.047020
   0    6    4 1    0.937044    12.514675    12.493552
   0    6    5 1    0.833427     0.376592     0.386159
   0    6    6 1    0.743847     7.145992     6.995045
   0    6    7 1    0.667886     1.392176     1.388949
   0    6    8 1    0.603780    11.755474    11.876443
   0    6    9 1    0.549544     0.007098     0.007074
   0    6   10 1    0.503392     0.126277     0.123499
   0    6   11 1    0.463832     3.398549     3.404125
   0    6   12 1    0.429663     7.774243     7.743530
   0    6   13 1    0.399925     0.952590     0.949401
   0    6   14 1    0.373855     0.838637     0.840186
   0    8    0 1    0.964919    92.076532    90.113966
   0    8    1 1    0.950248     0.438650     0.425947
   0    8    2 1    0.909949    53.224393    54.107071
   0    8    3 1    0.852857     0.784512     0.816722
   0    8    4 1    0.788410   151.898716   154.851941
   0    8    5 1    0.723657     0.006828     0.006545
   0    8    6 1    0.662673    42.712713    43.165126
   0    8    7 1    0.607269     0.347628     0.349643
   0    8    8 1    0.557885    95.149039    94.514765
   0    8    9 1    0.514265     0.256583     0.254618
   0    8   10 1    0.475858    34.573072    34.158284
   0    8   11 1    0.442027     0.003049     0.003038
   0    8   12 1    0.412158    56.230155    56.109702
   0    8   13 1    0.385694     0.555923     0.552868
   0    8   14 1    0.362152    29.995050    30.307135
   0   10    0 1    0.771936     0.831792     0.854036
   0   10    1 1    0.764362     0.019035     0.019307
   0   10    2 1    0.742912     5.588160     5.450891
   0   10    3 1    0.710854     0.127760     0.124492
   0   10    4 1    0.672229     2.992413     2.975928
   0   10    5 1    0.630728     0.183755     0.185218
   0   10    6 1    0.589118     0.798851     0.801437
   0   10    7 1    0.549167     0.972280     0.969627
   0   10    8 1    0.511836     5.412355     5.400459
   0   10    9 1    0.477529     1.153150     1.142735
   0   10   10 1    0.446308     0.330572     0.331104
   0   10   11 1    0.418042     2.722789     2.740321
   0   10   12 1    0.392509     5.417638     5.377253
   0   10   13 1    0.369450     2.725069     2.714550
   0   12    0 1    0.643280    54.602580    55.413660
   0   12    1 1    0.638877     0.722487     0.732775
   0   12    2 1    0.626192    66.255241    67.423786
   0   12    3 1    0.606633     0.477440     0.480510
   0   12    4 1    0.582093    91.324608    91.567898
   0   12    5 1    0.554520     0.392442     0.388389
   0   12    6 1    0.525607    48.667837    49.277123
   0   12    7 1    0.496645     0.065745     0.064605
   0   12    8 1    0.468522    60.359213    59.837077
   0   12    9 1    0.441782     0.017981     0.017908
   0   12   10 1    0.416713    33.745792    33.911380
   0   12   11 1    0.393428     0.025104     0.024942
   0   12   12 1    0.371923    39.034265    39.007612
   0   14    0 1    0.551383     0.000675     0.000670
   0   14    1 1    0.548602     0.536885     0.535710
   0   14    2 1    0.540508     0.580340     0.577795
   0   14    3 1    0.527778     0.477878     0.485100
   0   14    4 1    0.511379     0.312230     0.311843
   0   14    5 1    0.492380     1.312850     1.291216
   0   14    6 1    0.471803     0.074327     0.073328
   0   14    7 1    0.450520     1.209368     1.214938
   0   14    8 1    0.429212     2.339402     2.333324
   0   14    9 1    0.408372     2.908060     2.874426
   0   14   10 1    0.388328     1.429891     1.417245
   0   14   11 1    0.369278     2.827253     2.816150
   0   16    0 1    0.482460    34.542702    33.886394
   0   16    1 1    0.480594     1.172290     1.154528
   0   16    2 1    0.475124    62.618092    61.728421
   0   16    3 1    0.466408     0.716549     0.711543
   0   16    4 1    0.454975    57.857334    58.417674
   0   16    5 1    0.441439     0.952358     0.947833
   0   16    6 1    0.426428    44.464404    44.667289
   0   16    7 1    0.410520     0.170802     0.169548
   0   16    8 1    0.394205    39.021520    38.780022
   0   16    9 1    0.377876     0.308066     0.306910
   0   16   10 1    0.361828    28.860324    29.201918
   0   18    0 1    0.428853     0.100898     0.100748
   0   18    1 1    0.427541     1.312066     1.314985
   0   18    2 1    0.423676     0.028454     0.028671
   0   18    3 1    0.417462     1.181669     1.188841
   0   18    4 1    0.409203     0.021128     0.020907
   0   18    5 1    0.399271     2.201162     2.190830
   0   18    6 1    0.388062     0.477108     0.473235
   0   18    7 1    0.375957     1.929363     1.927619
   0   18    8 1    0.363306     1.331114     1.340287
   0   20    0 1    0.385968    24.277278    24.149758
   0   20    1 1    0.385011     1.770461     1.758638
   0   20    2 1    0.382181    49.100581    48.638686
   0   20    3 1    0.377600     1.366533     1.361829
   0   20    4 1    0.371456    40.306495    40.242869
   0   20    5 1    0.363980     1.483906     1.491816
   1    1    1 1    4.132530     1.060094     0.817734
   1    1    2 1    2.509273     3.785646     3.443260
   1    1    3 1    1.751622     0.852352     0.852018
   1    1    4 1    1.336455     0.492438     0.493195
   1    1    5 1    1.077909     0.026300     0.025887
   1    1    6 1    0.902292     2.260902     2.335511
   1    1    7 1    0.775501     0.015198     0.015680
   1    1    8 1    0.679769     0.485061     0.486639
   1    1    9 1    0.604977     0.380726     0.384053
   1    1   10 1    0.544956     1.351705     1.341998
   1    1   11 1    0.495735     0.176843     0.173866
   1    1   12 1    0.454648     0.657146     0.662774
   1    1   13 1    0.419837     0.618997     0.622329
   1    1   14 1    0.389968     0.904625     0.894415
   1    1   15 1    0.364059     0.295338     0.296858
   1    3    0 1    2.504792     4.479887     4.084329
   1    3    1 1    2.277380     1.459395     1.409692
   1    3    2 1    1.847190     0.208136     0.215861
   1    3    3 1    1.474130     0.187008     0.184684
   1    3    4 1    1.200272     6.415858     6.476825
   1    3    5 1    1.002549     0.766458     0.728580
   1    3    6 1    0.856688     0.049592     0.051603
   1    3    7 1    0.745971     0.456632     0.451235
   1    3    8 1    0.659616     2.985949     3.007812
   1    3    9 1    0.590640     0.024262     0.024360
   1    3   10 1    0.534406     0.071159     0.071676
   1    3   11 1    0.487754     1.159086     1.135334
   1    3   12 1    0.448468     1.353020     1.354705
   1    3   13 1    0.414956     0.081875     0.082023
   1    3   14 1    0.386047     0.364262     0.362367
   1    3   15 1    0.360863     0.801057     0.815650
   1    5    0 1    1.528729     0.844186     0.821888
   1    5    1 1    1.472312     1.400895     1.386642
   1    5    2 1    1.334422    12.872804    12.936558
   1    5    3 1    1.171464     2.562572     2.559219
   1    5    4 1    1.019221     1.170155     1.151578
   1    5    5 1    0.889661     0.013016     0.013208
   1    5    6 1    0.783005     6.918537     7.121963
   1    5    7 1    0.695798     1.057780     1.047553
   1    5    8 1    0.624164     0.173169     0.176365
   1    5    9 1    0.564780     0.940684     0.942009
   1    5   10 1    0.515024     2.755223     2.736027
   1    5   11 1    0.472884     0.114978     0.113097
   1    5   12 1    0.436828     0.084031     0.083373
   1    5   13 1    0.405684     0.943195     0.932598
   1    5   14 1    0.378547     1.097870     1.093108
   1    7    0 1    1.097207     6.949064     6.846358
   1    7    1 1    1.075778     2.361887     2.330951
   1    7    2 1    1.018319     3.870128     3.802488
   1    7    3 1    0.940117     0.222380     0.220235
   1    7    4 1    0.855795     9.692352    10.105840
   1    7    5 1    0.774707     2.047708     2.111152
   1    7    6 1    0.701202     1.957786     1.946043
   1    7    7 1    0.636503     0.620318     0.626873
   1    7    8 1    0.580295     3.890171     3.886536
   1    7    9 1    0.531660     0.521628     0.526126
   1    7   10 1    0.489538     0.226803     0.222293
   1    7   11 1    0.452927     1.357801     1.364495
   1    7   12 1    0.420952     1.265643     1.272453
   1    7   13 1    0.392871     0.016538     0.016423
   1    7   14 1    0.368074     0.034572     0.034449
   1    9    0 1    0.855083     1.942847     2.027325
   1    9    1 1    0.844823     2.530381     2.566306
   1    9    2 1    0.816126    12.298177    12.800413
   1    9    3 1    0.774178     4.142312     4.268302
   1    9    4 1    0.725015     2.917246     2.786475
   1    9    5 1    0.673709     0.066252     0.066090
   1    9    6 1    0.623680     6.367690     6.487349
   1    9    7 1    0.576839     2.144411     2.139291
   1    9    8 1    0.534016     0.862501     0.868873
   1    9    9 1    0.495389     0.415882     0.408944
   1    9   10 1    0.460785     2.293965     2.307128
   1    9   11 1    0.429868     0.533111     0.530697
   1    9   12 1    0.402248     0.007396     0.007378
   1    9   13 1    0.377536     0.490257     0.488608
   1   11    0 1    0.700321     4.053514     4.028836
   1   11    1 1    0.694651     3.205764     3.172190
   1   11    2 1    0.678433     3.997099     4.011053
   1   11    3 1    0.653757     0.819473     0.823990
   1   11    4 1    0.623336     5.469413     5.573645
   1   11    5 1    0.589821     2.382000     2.390091
   1   11    6 1    0.555374     2.396982     2.373056
   1   11    7 1    0.521528     0.082092     0.082798
   1   11    8 1    0.489238     2.020779     1.980073
   1   11    9 1    0.459021     0.651945     0.658630
   1   11   10 1    0.431087     0.547770     0.543932
   1   11   11 1    0.405456     0.557385     0.551415
   1   11   12 1    0.382035     0.587628     0.582230
   1   11   13 1    0.360676     0.060357     0.061556
   1   13    0 1    0.592924     1.004858     1.013489
   1   13    1 1    0.589471     3.936664     3.949530
   1   13    2 1    0.579464     5.256439     5.247694
   1   13    3 1    0.563860     4.545899     4.543921
   1   13    4 1    0.543992     1.678086     1.664111
   1   13    5 1    0.521286     0.792677     0.799583
   1   13    6 1    0.497049     2.606675     2.560777
   1   13    7 1    0.472344     2.028970     1.998279
   1   13    8 1    0.447956     0.660794     0.661320
   1   13    9 1    0.424415     0.000053     0.000053
   1   13   10 1    0.402044     0.949026     0.946894
   1   13   11 1    0.381012     0.531381     0.527585
   1   13   12 1    0.361382     0.038631     0.039186
   1   15    0 1    0.514055     1.054500     1.046542
   1   15    1 1    0.511800     3.572833     3.565295
   1   15    2 1    0.505209     1.582346     1.553479
   1   15    3 1    0.494768     1.781699     1.752382
   1   15    4 1    0.481181     1.291230     1.269739
   1   15    5 1    0.465253     1.950367     1.944505
   1   15    6 1    0.447777     1.198556     1.199436
   1   15    7 1    0.429462     0.091364     0.091057
   1   15    8 1    0.410886     0.402044     0.399556
   1   15    9 1    0.392493     0.398876     0.395893
   1   15   10 1    0.374598     0.400047     0.400564
   1   15   11 1    0.357411     0.058945     0.062761
   1   17    0 1    0.453689     0.187370     0.188475
   1   17    1 1    0.452137     4.729472     4.752419
   1   17    2 1    0.447573     1.153090     1.153891
   1   17    3 1    0.440265     4.198699     4.172231
   1   17    4 1    0.430610     0.406155     0.403611
   1   17    5 1    0.419081     1.760365     1.770864
   1   17    6 1    0.406174     0.491305     0.485364
   1   17    7 1    0.392355     1.510247     1.498624
   1   17    8 1    0.378039     0.231287     0.230381
   1   17    9 1    0.363566     0.221518     0.222908
   1   19    0 1    0.406002     0.113668     0.112322
   1   19    1 1    0.404888     3.516380     3.484197
   1   19    2 1    0.401601     0.339491     0.338829
   1   19    3 1    0.396296     2.361404     2.343977
   1   19    4 1    0.389211     0.086256     0.085325
   1   19    5 1    0.380635     1.540372     1.530497
   1   19    6 1    0.370886     0.388806     0.387836
   1   19    7 1    0.360276     0.403103     0.412702
   1   21    0 1    0.367381     0.008835     0.008811
   1   21    1 1    0.366555     4.666168     4.661747
   1   21    2 1    0.364111     0.141748     0.142461
   1   21    3 1    0.360143     3.681103     3.774080
   2    0    1 1    3.868217    13.903958    15.418563
   2    0    2 1    2.446347     0.844464     0.825920
   2    0    3 1    1.729799    11.976544    12.037321
   2    0    4 1    1.326686     0.744826     0.759783
   2    0    5 1    1.072764     9.803015     9.692354
   2    0    6 1    0.899268     1.320025     1.360580
   2    0    7 1    0.773579     7.069576     7.279221
   2    0    8 1    0.678473     1.362224     1.366975
   2    0    9 1    0.604063     5.673749     5.730150
   2    0   10 1    0.544287     1.845055     1.830145
   2    0   11 1    0.495232     4.209674     4.139704
   2    0   12 1    0.454260     2.012257     2.027004
   2    0   13 1    0.419531     3.590397     3.610479
   2    0   14 1    0.389722     2.424491     2.397138
   2    0   15 1    0.363860     2.826538     2.842376
   2    2    0 1    3.153824     0.816627     0.724222
   2    2    1 1    2.732218    90.080570    89.223186
   2    2    2 1    2.066265     1.201123     1.142519
   2    2    3 1    1.578519    93.140565    90.975504
   2    2    4 1    1.254637     1.893609     1.894638
   2    2    5 1    1.033584    99.449860    97.422334
   2    2    6 1    0.875811     1.606139     1.586109
   2    2    7 1    0.758494   101.182992   103.546357
   2    2    8 1    0.668227     1.948301     1.941665
   2    2    9 1    0.596798   102.098797   104.275472
   2    2   10 1    0.538955     1.557604     1.557647
   2    2   11 1    0.491205    95.791740    94.099310
   2    2   12 1    0.451146     1.481137     1.488535
   2    2   13 1    0.417074    89.074602    89.568398
   2    2   14 1    0.387751     1.189671     1.181027
   2    2   15 1    0.362254    78.886884    79.676079
   2    4    0 1    1.819933     0.789297     0.759674
   2    4    1 1    1.726862    28.094441    28.295426
   2    4    2 1    1.515145     1.990404     1.930122
   2    4    3 1    1.288089    24.529685    24.516818
   2    4    4 1    1.093265     2.225318     2.182086
   2    4    5 1    0.937634    19.721171    19.660001
   2    4    6 1    0.815116     3.075781     3.202607
   2    4    7 1    0.718039    14.753344    14.318355
   2    4    8 1    0.640068     3.511616     3.560724
   2    4    9 1    0.576482    11.468208    11.438531
   2    4   10 1    0.523851     4.243045     4.280543
   2    4   11 1    0.479689     8.870884     8.758770
   2    4   12 1    0.442175     4.721764     4.706457
   2    4   13 1    0.409956     7.326826     7.261727
   2    4   14 1    0.382011     5.409855     5.360378
   2    4   15 1    0.357560     5.931878     6.302397
   2    6    0 1    1.252396     0.535012     0.534915
   2    6    1 1    1.220807    77.959252    76.817980
   2    6    2 1    1.138690     1.324643     1.337858
   2    6    3 1    1.032330    81.649514    79.986752
   2    6    4 1    0.923595     1.354227     1.370078
   2    6    5 1    0.823921    86.104885    89.067598
   2    6    6 1    0.737065     1.659684     1.594277
   2    6    7 1    0.662964    89.884190    90.837917
   2    6    8 1    0.600136     1.557440     1.584949
   2    6    9 1    0.546793    89.117475    88.807839
   2    6   10 1    0.501274     1.497384     1.464379
   2    6   11 1    0.462174    85.578989    85.931361
   2    6   12 1    0.428344     1.248923     1.248974
   2    6   13 1    0.398861    78.541111    78.103840
   2    6   14 1    0.372985     1.063305     1.064653
   2    8    0 1    0.950253     1.783978     1.732319
   2    8    1 1    0.936231    28.144118    28.151182
   2    8    2 1    0.897618     2.959068     3.041043
   2    8    3 1    0.842679    25.163019    25.502473
   2    8    4 1    0.780349     4.364829     4.514554
   2    8    5 1    0.717408    19.676299    19.094027
   2    8    6 1    0.657865     4.369797     4.393622
   2    8    7 1    0.603562    15.692452    15.858168
   2    8    8 1    0.555007     5.665893     5.608091
   2    8    9 1    0.512008    11.608138    11.577478
   2    8   10 1    0.474068     5.769239     5.673336
   2    8   11 1    0.440592     9.652292     9.594672
   2    8   12 1    0.410993     6.558791     6.520528
   2    8   13 1    0.384739     7.577061     7.522027
   2    8   14 1    0.361361     6.863317     6.962887
   2   10    0 1    0.764364     0.182737     0.185347
   2   10    1 1    0.757009    60.486207    61.879010
   2   10    2 1    0.736156     0.961680     0.921807
   2   10    3 1    0.704929    64.274537    63.834556
   2   10    4 1    0.667211     0.592772     0.592819
   2   10    5 1    0.626578    67.217573    68.393006
   2   10    6 1    0.585732     1.233311     1.241288
   2   10    7 1    0.546421    72.129876    71.826432
   2   10    8 1    0.509611     0.867408     0.866036
   2   10    9 1    0.475721    70.514480    69.639692
   2   10   10 1    0.444830     1.067632     1.069848
   2   10   11 1    0.416827    69.393217    69.748449
   2   10   12 1    0.391502     0.747901     0.740962
   2   10   13 1    0.368610    63.013128    62.765936
   2   12    0 1    0.638879     2.953585     2.995645
   2   12    1 1    0.634565    26.522876    26.655280
   2   12    2 1    0.622130     4.518906     4.608830
   2   12    3 1    0.602937    23.976013    24.248678
   2   12    4 1    0.578826     6.844124     6.831134
   2   12    5 1    0.551694    18.682912    18.540023
   2   12    6 1    0.523198     6.241394     6.293022
   2   12    7 1    0.494611    15.357248    15.105305
   2   12    8 1    0.466813     8.160239     8.095316
   2   12    9 1    0.440349    11.277551    11.207358
   2   12   10 1    0.415510     7.738398     7.758430
   2   12   11 1    0.392414     9.703671     9.629916
   2   12   12 1    0.371067     8.669529     8.650215
   2   14    0 1    0.548603     0.000392     0.000391
   2   14    1 1    0.545865    44.151108    43.912885
   2   14    2 1    0.537889     0.174962     0.175481
   2   14    3 1    0.525340    47.223377    47.784032
   2   14    4 1    0.509159     0.048188     0.048057
   2   14    5 1    0.490398    49.760848    48.824295
   2   14    6 1    0.470059     0.360181     0.357049
   2   14    7 1    0.449000    53.905377    54.016937
   2   14    8 1    0.427898     0.194981     0.195237
   2   14    9 1    0.407239    52.956527    52.293685
   2   14   10 1    0.387353     0.346916     0.344729
   2   14   11 1    0.368439    52.491214    52.289321
   2   16    0 1    0.480595     3.576933     3.522729
   2   16    1 1    0.478750    22.931068    22.694498
   2   16    2 1    0.473342     6.058690     5.956334
   2   16    3 1    0.464723    20.667645    20.645927
   2   16    4 1    0.453409     8.243914     8.288556
   2   16    5 1    0.440009    16.423317    16.315913
   2   16    6 1    0.425139     7.939393     7.991138
   2   16    7 1    0.409369    13.422441    13.286304
   2   16    8 1    0.393186     9.730976     9.666511
   2   16    9 1    0.376978    10.199348    10.172931
   2   16   10 1    0.361040     9.332406     9.489125
   2   18    0 1    0.427542     0.219932     0.220421
   2   18    1 1    0.426242    31.425375    31.578988
   2   18    2 1    0.422412     0.163729     0.164868
   2   18    3 1    0.416251    33.597493    33.731375
   2   18    4 1    0.408063     0.201490     0.199091
   2   18    5 1    0.398212    36.012981    35.769648
   2   18    6 1    0.387089     0.018826     0.018717
   2   18    7 1    0.375073    38.790610    38.814461
   2   18    8 1    0.362508     0.028842     0.029105
   2   20    0 1    0.385011     3.566296     3.542483
   2   20    1 1    0.384061    18.446345    18.285668
   2   20    2 1    0.381252     6.793702     6.741743
   2   20    3 1    0.376704    16.530696    16.494942
   2   20    4 1    0.370603     8.333066     8.309191
   2   20    5 1    0.363177    13.447352    13.544275
   3    1    0 1    3.297733     0.376182     0.363650
   3    1    1 1    2.824194     1.645751     1.531923
   3    1    2 1    2.105198     0.029596     0.031132
   3    1    3 1    1.595674     0.620120     0.601922
   3    1    4 1    1.263199     0.538011     0.543745
   3    1    5 1    1.038355     0.277943     0.270744
   3    1    6 1    0.878708     0.002898     0.002881
   3    1    7 1    0.760374     0.137836     0.140806
   3    1    8 1    0.669511     0.357744     0.355476
   3    1    9 1    0.597712     0.185235     0.189349
   3    1   10 1    0.539628     0.059064     0.058948
   3    1   11 1    0.491715     1.027187     1.009686
   3    1   12 1    0.451541     0.314611     0.316187
   3    1   13 1    0.417386     0.723100     0.727425
   3    1   14 1    0.388001     0.172939     0.171564
   3    1   15 1    0.362458     1.098487     1.108668
   3    3    0 1    2.102549     0.828169     0.870419
   3    3    1 1    1.962561     1.329779     1.369429
   3    3    2 1    1.666914     2.461415     2.331128
   3    3    3 1    1.377510     1.553802     1.555370
   3    3    4 1    1.146363     1.200393     1.226945
   3    3    5 1    0.970489     0.004912     0.004826
   3    3    6 1    0.836424     1.271791     1.302664
   3    3    7 1    0.732477     0.129749     0.123591
   3    3    8 1    0.650232     0.276158     0.278806
   3    3    9 1    0.583874     1.167135     1.174504
   3    3   10 1    0.529379     0.561367     0.568523
   3    3   11 1    0.483923     0.168670     0.165321
   3    3   12 1    0.445485     0.002360     0.002365
   3    3   13 1    0.412589     1.604957     1.603229
   3    3   14 1    0.384139     0.249741     0.247604
   3    3   15 1    0.359303     0.518376     0.536948
   3    5    0 1    1.421746     2.815328     2.938472
   3    5    1 1    1.376025     2.771896     2.767515
   3    5    2 1    1.261483     3.445417     3.474009
   3    5    3 1    1.121186     0.488223     0.486198
   3    5    4 1    0.985589     3.937008     3.851449
   3    5    5 1    0.867029     1.641799     1.654046
   3    5    6 1    0.767443     1.617337     1.642979
   3    5    7 1    0.684809     0.473404     0.474970
   3    5    8 1    0.616195     1.687407     1.717310
   3    5    9 1    0.558856     0.122769     0.122094
   3    5   10 1    0.510520     0.157764     0.157684
   3    5   11 1    0.469391     1.584158     1.571035
   3    5   12 1    0.434070     0.635170     0.630555
   3    5   13 1    0.403471     0.085853     0.085429
   3    5   14 1    0.376747     0.027157     0.027096
   3    7    0 1    1.055572     3.599391     3.552861
   3    7    1 1    1.036450     1.815803     1.774897
   3    7    2 1    0.984773     4.686730     4.585826
   3    7    3 1    0.913529     2.936938     2.970004
   3    7    4 1    0.835594     5.418811     5.553610
   3    7    5 1    0.759625     0.008526     0.008719
   3    7    6 1    0.689959     2.160563     2.144191
   3    7    7 1    0.628059     0.910356     0.924904
   3    7    8 1    0.573875     1.932894     1.925680
   3    7    9 1    0.526709     1.312608     1.331857
   3    7   10 1    0.485665     0.620023     0.607697
   3    7   11 1    0.449855     0.011215     0.011256
   3    7   12 1    0.418481     0.218825     0.220222
   3    7   13 1    0.390861     1.592052     1.575418
   3    7   14 1    0.366419     0.130413     0.130331
   3    9    0 1    0.834931     2.914703     2.987952
   3    9    1 1    0.825371     4.209122     4.350728
   3    9    2 1    0.798550     5.920482     5.912821
   3    9    3 1    0.759127     1.072508     1.097232
   3    9    4 1    0.712609     3.986163     3.865027
   3    9    5 1    0.663719     2.938880     2.968500
   3    9    6 1    0.615730     3.124186     3.180138
   3    9    7 1    0.570531     0.148675     0.148933
   3    9    8 1    0.529000     1.551233     1.572182
   3    9    9 1    0.491377     0.606156     0.595584
   3    9   10 1    0.457551     0.590706     0.598861
   3    9   11 1    0.427238     0.975677     0.978542
   3    9   12 1    0.400091     0.475938     0.474486
   3    9   13 1    0.375751     0.004839     0.004836
   3   11    0 1    0.689120     3.809373     3.786635
   3   11    1 1    0.683716     2.856112     2.867452
   3   11    2 1    0.668235     2.260429     2.252677
   3   11    3 1    0.644617     3.721675     3.783131
   3   11    4 1    0.615398     6.050852     6.160115
   3   11    5 1    0.583083     0.133362     0.134026
   3   11    6 1    0.549738     0.874100     0.870916
   3   11    7 1    0.516852     1.262182     1.261597
   3   11    8 1    0.485372     2.641211     2.588789
   3   11    9 1    0.455824     0.473772     0.479643
   3   11   10 1    0.428435     0.165906     0.165868
   3   11   11 1    0.403247     0.084776     0.084406
   3   11   12 1    0.380186     0.561978     0.558774
   3   11   13 1    0.359119     0.809789     0.840911
   3   13    0 1    0.586080     1.078833     1.085417
   3   13    1 1    0.582745     5.101414     5.123016
   3   13    2 1    0.573070     3.884334     3.872158
   3   13    3 1    0.557965     2.238203     2.223530
   3   13    4 1    0.538692     1.396541     1.397648
   3   13    5 1    0.516617     3.047783     3.043210
   3   13    6 1    0.492996     2.311664     2.274150
   3   13    7 1    0.468862     0.040636     0.040293
   3   13    8 1    0.444983     0.505128     0.506221
   3   13    9 1    0.421884     0.637776     0.641811
   3   13   10 1    0.399890     0.584194     0.582200
   3   13   11 1    0.379178     0.223353     0.222292
   3   13   12 1    0.359815     0.159321     0.163956
   3   15    0 1    0.509576     2.137635     2.134100
   3   15    1 1    0.507379     3.811531     3.775427
   3   15    2 1    0.500955     0.181224     0.177278
   3   15    3 1    0.490771     3.693936     3.626399
   3   15    4 1    0.477502     3.669172     3.636012
   3   15    5 1    0.461924     0.775034     0.778396
   3   15    6 1    0.444807     0.015665     0.015698
   3   15    7 1    0.426839     1.039993     1.043928
   3   15    8 1    0.408588     1.950393     1.928341
   3   15    9 1    0.390488     0.016249     0.016071
   3   15   10 1    0.372854     0.005135     0.005140
   3   17    0 1    0.450601     0.120467     0.121031
   3   17    1 1    0.449080     5.140487     5.151867
   3   17    2 1    0.444607     1.453206     1.455942
   3   17    3 1    0.437441     3.153458     3.128872
   3   17    4 1    0.427967     0.116879     0.117011
   3   17    5 1    0.416644     2.519156     2.531178
   3   17    6 1    0.403953     1.017213     1.010812
   3   17    7 1    0.390353     0.418497     0.413856
   3   17    8 1    0.376247     0.029300     0.029259
   3   17    9 1    0.361971     0.423425     0.428160
   3   19    0 1    0.403784     0.909446     0.904171
   3   19    1 1    0.402689     4.178255     4.165084
   3   19    2 1    0.399455     0.105083     0.104631
   3   19    3 1    0.394233     3.359985     3.339189
   3   19    4 1    0.387256     1.726005     1.715472
   3   19    5 1    0.378806     1.385926     1.379670
   3   19    6 1    0.369193     0.189025     0.188278
   3   19    7 1    0.358724     0.793009     0.828112
   3   21    0 1    0.365736     0.000880     0.000881
   3   21    1 1    0.364921     4.608860     4.623255
   3   21    2 1    0.362509     0.419727     0.423545
   3   21    3 1    0.358593     3.272847     3.424285
   4    0    0 1    2.735480    11.557991    11.527740
   4    0    1 1    2.446603     0.856570     0.838119
   4    0    2 1    1.934108   293.659355   293.547821
   4    0    3 1    1.517189     0.118320     0.114787
   4    0    4 1    1.223174    23.445391    23.075157
   4    0    5 1    1.015780     2.334974     2.279447
   4    0    6 1    0.864899   196.854948   199.251804
   4    0    7 1    0.751373     1.905346     1.930831
   4    0    8 1    0.663343    26.417234    26.694426
   4    0    9 1    0.593311     1.211545     1.223360
   4    0   10 1    0.536382   105.685941   106.303040
   4    0   11 1    0.489255     2.729809     2.674857
   4    0   12 1    0.449634    30.754774    30.855215
   4    0   13 1    0.415879     0.081179     0.081442
   4    0   14 1    0.386789    57.080269    56.773079
   4    0   15 1    0.361469     1.750507     1.774700
   4    2    0 1    2.231798    49.172751    51.308789
   4    2    1 1    2.066419     0.459817     0.437524
   4    2    2 1    1.729153    53.927600    54.228044
   4    2    3 1    1.412015     3.966792     4.238730
   4    2    4 1    1.166021    60.086986    60.154622
   4    2    5 1    0.982330     1.403972     1.372282
   4    2    6 1    0.843969    44.875383    45.476705
   4    2    7 1    0.737528     3.086978     2.968622
   4    2    8 1    0.653758    11.568054    11.631811
   4    2    9 1    0.586423     6.235364     6.270803
   4    2   10 1    0.531276    27.075937    27.322483
   4    2   11 1    0.485371     0.100422     0.098429
   4    2   12 1    0.446614     0.002813     0.002816
   4    2   13 1    0.413485     8.363881     8.367170
   4    2   14 1    0.384862    12.560490    12.472631
   4    2   15 1    0.359895     1.358336     1.396553
   4    4    0 1    1.576912    30.884206    30.230444
   4    4    1 1    1.515206     1.386667     1.344672
   4    4    2 1    1.366109   501.027180   500.256015
   4    4    3 1    1.192727     0.051511     0.051969
   4    4    4 1    1.033132    59.165833    57.962353
   4    4    5 1    0.898867     3.019710     3.110462
   4    4    6 1    0.789259   340.450825   346.810196
   4    4    7 1    0.700176     2.242859     2.229132
   4    4    8 1    0.627318    58.518945    59.512395
   4    4    9 1    0.567114     1.266381     1.272558
   4    4   10 1    0.516792   188.159917   188.023061
   4    4   11 1    0.474252     3.796916     3.734834
   4    4   12 1    0.437905    61.456724    60.984404
   4    4   13 1    0.406546     0.021521     0.021253
   4    4   14 1    0.379247   105.098109   104.593896
   4    6    0 1    1.164222    24.849190    24.890577
   4    6    1 1    1.138716     0.131032     0.132346
   4    6    2 1    1.071209    25.206086    24.923458
   4    6    3 1    0.981253     1.049234     1.024575
   4    6    4 1    0.886476    28.400677    28.716972
   4    6    5 1    0.797245     0.850636     0.847928
   4    6    6 1    0.717782    25.691453    24.933718
   4    6    7 1    0.648827     0.309777     0.313703
   4    6    8 1    0.589589     3.760708     3.773121
   4    6    9 1    0.538779     4.385622     4.387989
   4    6   10 1    0.495079    19.612681    19.287871
   4    6   11 1    0.457305     0.413279     0.419082
   4    6   12 1    0.424459     0.338798     0.341250
   4    6   13 1    0.395718     7.127197     7.077595
   4    6   14 1    0.370412    11.081064    11.046870
   4    8    0 1    0.909967    49.730378    50.553341
   4    8    1 1    0.897631     0.922079     0.947647
   4    8    2 1    0.863431   329.136776   334.095854
   4    8    3 1    0.814203     0.124539     0.129693
   4    8    4 1    0.757573    87.663106    89.705345
   4    8    5 1    0.699591     0.870304     0.864808
   4    8    6 1    0.644044   231.362409   235.026036
   4    8    7 1    0.592836     0.255581     0.257712
   4    8    8 1    0.546633    69.895227    69.631068
   4    8    9 1    0.505412     0.094398     0.092739
   4    8   10 1    0.468817   137.601127   136.437003
   4    8   11 1    0.436367     1.161079     1.152049
   4    8   12 1    0.407558    59.898355    59.158865
   4    8   13 1    0.381916     0.100335     0.099433
   4    8   14 1    0.359019    83.644251    86.978717
   4   10    0 1    0.742921     6.121616     5.971444
   4   10    1 1    0.736163     0.038010     0.036434
   4   10    2 1    0.716942     4.655194     4.516306
   4   10    3 1    0.688003     0.054678     0.054494
   4   10    4 1    0.652806     5.363390     5.396523
   4   10    5 1    0.614603     0.664934     0.677096
   4   10    6 1    0.575914     8.989804     8.963027
   4   10    7 1    0.538424     0.851664     0.852985
   4   10    8 1    0.503105     0.008911     0.008713
   4   10    9 1    0.470415     3.149880     3.120638
   4   10   10 1    0.440484    11.358294    11.289156
   4   10   11 1    0.413244     3.316496     3.316795
   4   10   12 1    0.388529     1.966069     1.947642
   4   10   13 1    0.366125     6.224342     6.224940
   4   12    0 1    0.626198    63.430994    64.549602
   4   12    1 1    0.622135     0.909130     0.927219
   4   12    2 1    0.610403   194.424223   196.313893
   4   12    3 1    0.592244     0.844200     0.849969
   4   12    4 1    0.569345   106.821908   107.233567
   4   12    5 1    0.543466     0.278762     0.276376
   4   12    6 1    0.516165   141.251356   140.768219
   4   12    7 1    0.488657     0.153107     0.149973
   4   12    8 1    0.461797    74.377485    74.708748
   4   12    9 1    0.436131     0.008702     0.008635
   4   12   10 1    0.411961    90.791075    90.545667
   4   12   11 1    0.389421     0.054981     0.054373
   4   12   12 1    0.368533    54.443210    54.231297
   4   14    0 1    0.540512     0.708075     0.704962
   4   14    1 1    0.537892     0.710700     0.712803
   4   14    2 1    0.530256     0.105603     0.106754
   4   14    3 1    0.518221     1.397140     1.404118
   4   14    4 1    0.502671     0.120867     0.118158
   4   14    5 1    0.484593     1.204863     1.180945
   4   14    6 1    0.464939     2.482754     2.478213
   4   14    7 1    0.444532     3.604087     3.610574
   4   14    8 1    0.424025     1.270872     1.280435
   4   14    9 1    0.403896     3.415633     3.394712
   4   14   10 1    0.384473     6.380927     6.330832
   4   14   11 1    0.365958     6.630829     6.634251
   4   16    0 1    0.475127    60.571209    59.711065
   4   16    1 1    0.473344     1.518645     1.492988
   4   16    2 1    0.468115   121.938255   120.857054
   4   16    3 1    0.459773     1.821366     1.835993
   4   16    4 1    0.448809   100.281333   100.455847
   4   16    5 1    0.435801     0.558210     0.553936
   4   16    6 1    0.421340    89.385898    89.896380
   4   16    7 1    0.405974     0.929130     0.918175
   4   16    8 1    0.390175    66.126348    65.384644
   4   16    9 1    0.374322     0.026200     0.026242
   4   16   10 1    0.358704    59.733922    62.396420
   4   18    0 1    0.423678     0.056852     0.057286
   4   18    1 1    0.422413     2.020202     2.034254
   4   18    2 1    0.418684     0.085571     0.086108
   4   18    3 1    0.412684     2.950446     2.947866
   4   18    4 1    0.404700     0.135377     0.134214
   4   18    5 1    0.395085     2.504136     2.487871
   4   18    6 1    0.384215     0.968019     0.959885
   4   18    7 1    0.372456     5.293898     5.295906
   4   18    8 1    0.360144     2.401179     2.461824
   4   20    0 1    0.382182    47.594854    47.147034
   4   20    1 1    0.381253     2.696640     2.676011
   4   20    2 1    0.378505    84.950698    84.584855
   4   20    3 1    0.374054     2.880887     2.885974
   4   20    4 1    0.368078    78.395928    78.115716
   4   20    5 1    0.360800     1.617194     1.647531
   5    1    0 1    2.105415     4.426382     4.656850
   5    1    1 1    1.964891     0.690309     0.714039
   5    1    2 1    1.668341     2.356971     2.229515
   5    1    3 1    1.378315     0.195406     0.195993
   5    1    4 1    1.146827     6.623538     6.773156
   5    1    5 1    0.970770     0.239810     0.235549
   5    1    6 1    0.836605     1.649371     1.689113
   5    1    7 1    0.732598     0.052385     0.049905
   5    1    8 1    0.650317     3.607896     3.641896
   5    1    9 1    0.583935     0.000885     0.000891
   5    1   10 1    0.529425     1.415621     1.433530
   5    1   11 1    0.483958     0.221987     0.217580
   5    1   12 1    0.445512     2.124050     2.128667
   5    1   13 1    0.412611     0.022313     0.022290
   5    1   14 1    0.384156     1.335105     1.323726
   5    1   15 1    0.359317     0.126135     0.130629
   5    3    0 1    1.667022     0.022616     0.021416
   5    3    1 1    1.594614     0.376685     0.364804
   5    3    2 1    1.423450    15.432094    16.117313
   5    3    3 1    1.230320     0.905867     0.889939
   5    3    4 1    1.057276     0.054959     0.054409
   5    3    5 1    0.914633     0.094988     0.095953
   5    3    6 1    0.799868     8.695648     8.723152
   5    3    7 1    0.707550     0.377746     0.373172
   5    3    8 1    0.632606     0.230898     0.231661
   5    3    9 1    0.571011     0.697920     0.698417
   5    3   10 1    0.519736     3.863308     3.895438
   5    3   11 1    0.476524     0.045397     0.044931
   5    3   12 1    0.439692     0.703424     0.698657
   5    3   13 1    0.407975     0.524412     0.518123
   5    3   14 1    0.380406     1.852446     1.841288
   5    5    0 1    1.261530    11.866215    11.965471
   5    5    1 1    1.229262     1.656867     1.627810
   5    5    2 1    1.145542     0.519475     0.530484
   5    5    3 1    1.037427     0.107170     0.104587
   5    5    4 1    0.927240    17.230144    17.499855
   5    5    5 1    0.826506     1.918837     1.981612
   5    5    6 1    0.738914     0.133427     0.128733
   5    5    7 1    0.664309     0.397370     0.401047
   5    5    8 1    0.601133     7.746115     7.861196
   5    5    9 1    0.547546     0.898569     0.896434
   5    5   10 1    0.501855     0.086400     0.084469
   5    5   11 1    0.462629     0.628079     0.630394
   5    5   12 1    0.428706     3.041784     3.038621
   5    5   13 1    0.399153     0.249021     0.247788
   5    5   14 1    0.373224     0.594359     0.595284
   5    7    0 1    0.984795     1.066140     1.043185
   5    7    1 1    0.969213     0.564888     0.555178
   5    7    2 1    0.926560    22.361848    22.701774
   5    7    3 1    0.866488     1.920736     1.937730
   5    7    4 1    0.799141     1.520942     1.521618
   5    7    5 1    0.731928     0.180893     0.172225
   5    7    6 1    0.669007    11.951935    11.886984
   5    7    7 1    0.612132     1.372631     1.393414
   5    7    8 1    0.561649     0.279655     0.278655
   5    7    9 1    0.517209     1.036501     1.037643
   5    7   10 1    0.478187     4.458721     4.416770
   5    7   11 1    0.443892     0.457001     0.457364
   5    7   12 1    0.413669     0.067502     0.067542
   5    7   13 1    0.386931     0.692660     0.688812
   5    7   14 1    0.363176     1.634014     1.645796
   5    9    0 1    0.798561    11.176243    11.162107
   5    9    1 1    0.790185     2.943014     2.994017
   5    9    2 1    0.766555     2.078111     2.108337
   5    9    3 1    0.731482     0.540486     0.514422
   5    9    4 1    0.689594    16.035877    15.924809
   5    9    5 1    0.645005     3.271636     3.326828
   5    9    6 1    0.600701     0.991459     1.007337
   5    9    7 1    0.558513     0.073328     0.072898
   5    9    8 1    0.519377     6.869306     6.923065
   5    9    9 1    0.483636     1.788406     1.752986
   5    9   10 1    0.451281     0.039270     0.039467
   5    9   11 1    0.422121     0.248395     0.250039
   5    9   12 1    0.395879     2.430817     2.413592
   5    9   13 1    0.372256     0.679120     0.679112
   5   11    0 1    0.668242     1.000930     0.997476
   5   11    1 1    0.663310     1.161228     1.173432
   5   11    2 1    0.649147    14.136692    14.305399
   5   11    3 1    0.627431     2.233035     2.270688
   5   11    4 1    0.600393     1.600293     1.627321
   5   11    5 1    0.570272     0.002915     0.002921
   5   11    6 1    0.538962     7.381495     7.381534
   5   11    7 1    0.507866     1.356803     1.346779
   5   11    8 1    0.477907     0.509000     0.504337
   5   11    9 1    0.449624     0.320064     0.321104
   5   11   10 1    0.423275     2.689796     2.710260
   5   11   11 1    0.398936     0.463279     0.460773
   5   11   12 1    0.376566     0.000258     0.000258
   5   13    0 1    0.573075     5.236351     5.219910
   5   13    1 1    0.569955     3.836801     3.847782
   5   13    2 1    0.560894     0.781071     0.777852
   5   13    3 1    0.546708     1.721062     1.714806
   5   13    4 1    0.528541     7.393894     7.499552
   5   13    5 1    0.507643     3.137620     3.111471
   5   13    6 1    0.485180     0.500963     0.491025
   5   13    7 1    0.462123     0.187008     0.187786
   5   13    8 1    0.439210     3.148995     3.126683
   5   13    9 1    0.416954     1.534958     1.543161
   5   13   10 1    0.395685     0.050581     0.050230
   5   13   11 1    0.375587     0.006221     0.006220
   5   15    0 1    0.500958     0.152677     0.149352
   5   15    1 1    0.498871     1.795359     1.760595
   5   15    2 1    0.492761     4.916412     4.836304
   5   15    3 1    0.483058     1.955892     1.917618
   5   15    4 1    0.470389     0.331199     0.328142
   5   15    5 1    0.455476     0.354758     0.358790
   5   15    6 1    0.439041     2.468897     2.451164
   5   15    7 1    0.421736     0.795159     0.800048
   5   15    8 1    0.404105     0.160278     0.159197
   5   15    9 1    0.386569     0.000195     0.000194
   5   15   10 1    0.369438     0.956702     0.953004
   5   17    0 1    0.444609     1.507050     1.509891
   5   17    1 1    0.443148     4.105097     4.101528
   5   17    2 1    0.438849     0.014012     0.013910
   5   17    3 1    0.431953     2.826186     2.804812
   5   17    4 1    0.422823     2.017635     2.032465
   5   17    5 1    0.411893     2.545758     2.538368
   5   17    6 1    0.399619     0.045298     0.045119
   5   17    7 1    0.386438     0.880617     0.876086
   5   17    8 1    0.372737     0.830433     0.831169
   5   17    9 1    0.358843     1.032661     1.076516
   5   19    0 1    0.399456     0.010133     0.010090
   5   19    1 1    0.398395     2.056340     2.043081
   5   19    2 1    0.395263     1.241841     1.233628
   5   19    3 1    0.390202     1.643910     1.625497
   5   19    4 1    0.383433     0.000110     0.000109
   5   19    5 1    0.375226     0.752861     0.753136
   5   19    6 1    0.365876     0.551369     0.551769
   5   21    0 1    0.362510     0.353900     0.357117
   5   21    1 1    0.361716     3.936609     3.985470
   5   21    2 1    0.359367     0.066604     0.068931
   6    0    0 1    1.823653     0.335590     0.325307
   6    0    1 1    1.730040    11.598481    11.655140
   6    0    2 1    1.517290     0.096854     0.093965
   6    0    3 1    1.289406    10.789170    10.778064
   6    0    4 1    1.094070     0.867167     0.850730
   6    0    5 1    0.938142     7.814013     7.780068
   6    0    6 1    0.815449     0.416681     0.433819
   6    0    7 1    0.718267     6.944065     6.739063
   6    0    8 1    0.640230     1.217206     1.234140
   6    0    9 1    0.576600     4.518793     4.507422
   6    0   10 1    0.523939     0.994615     1.003522
   6    0   11 1    0.479757     4.275058     4.220220
   6    0   12 1    0.442229     1.575317     1.570403
   6    0   13 1    0.409998     2.978277     2.952123
   6    0   14 1    0.382045     1.672640     1.657249
   6    0   15 1    0.357588     2.775667     2.947830
   6    2    0 1    1.648867     0.531265     0.529093
   6    2    1 1    1.578702    83.318666    81.361530
   6    2    2 1    1.412097     2.900330     3.098232
   6    2    3 1    1.222967    88.037697    86.653593
   6    2    4 1    1.052599     1.409556     1.381123
   6    2    5 1    0.911600    88.447809    89.658785
   6    2    6 1    0.797837     2.997297     2.989242
   6    2    7 1    0.706143    94.815167    94.016985
   6    2    8 1    0.631600     1.821812     1.831319
   6    2    9 1    0.570271    88.965396    89.166668
   6    2   10 1    0.519178     2.416400     2.434466
   6    2   11 1    0.476093    88.112170    87.114179
   6    2   12 1    0.439354     1.686942     1.675136
   6    2   13 1    0.407704    77.653565    76.703428
   6    2   14 1    0.380187     1.669029     1.659510
   6    4    0 1    1.325468     0.589553     0.602275
   6    4    1 1    1.288188    23.665395    23.652173
   6    4    2 1    1.192776     0.785402     0.792369
   6    4    3 1    1.072120    21.293057    21.054393
   6    4    4 1    0.951761     1.649285     1.604322
   6    4    5 1    0.843730    16.597778    16.818516
   6    4    6 1    0.751145     1.616085     1.636325
   6    4    7 1    0.673154    13.449020    13.399355
   6    4    8 1    0.607663     2.583154     2.597586
   6    4    9 1    0.552467     9.857970     9.770209
   6    4   10 1    0.505636     2.732271     2.686435
   6    4   11 1    0.465586     8.328421     8.292933
   6    4   12 1    0.431056     3.507631     3.483192
   6    4   13 1    0.401047     6.445860     6.433070
   6    4   14 1    0.374772     3.918298     3.922476
   6    6    0 1    1.051275     0.940602     0.918249
   6    6    1 1    1.032381    72.961916    71.476367
   6    6    2 1    0.981281     1.391365     1.358700
   6    6    3 1    0.910739    75.066984    76.199290
   6    6    4 1    0.833457     2.133120     2.187293
   6    6    5 1    0.758019    79.777243    81.643408
   6    6    6 1    0.688755     1.811683     1.802332
   6    6    7 1    0.627150    80.554425    81.934155
   6    6    8 1    0.573181     2.179643     2.172537
   6    6    9 1    0.526173    81.064590    82.181325
   6    6   10 1    0.485244     1.775486     1.740259
   6    6   11 1    0.449520    75.796877    76.028083
   6    6   12 1    0.418212     1.683732     1.694587
   6    6   13 1    0.390642    70.499280    69.740006
   6    6   14 1    0.366239     1.363961     1.363710
   6    8    0 1    0.852889     0.566359     0.589658
   6    8    1 1    0.842707    24.046897    24.370870
   6    8    2 1    0.814218     3.243079     3.377278
   6    8    3 1    0.772549    20.461508    21.033954
   6    8    4 1    0.723676     1.770037     1.696679
   6    8    5 1    0.672634    18.060189    17.974045
   6    8    6 1    0.622828     4.114934     4.194966
   6    8    7 1    0.576164    12.552401    12.517267
   6    8    8 1    0.533480     3.187101     3.211128
   6    8    9 1    0.494962    11.256242    11.070294
   6    8   10 1    0.460441     4.806266     4.836965
   6    8   11 1    0.429588     7.892179     7.862721
   6    8   12 1    0.402019     4.517419     4.507383
   6    8   13 1    0.377347     7.316205     7.293392
   6   10    0 1    0.710873     1.046947     1.020090
   6   10    1 1    0.704945    57.245412    56.852786
   6   10    2 1    0.688013     0.260052     0.259173
   6   10    3 1    0.662316    57.528373    58.129906
   6   10    4 1    0.630741     2.225564     2.243181
   6   10    5 1    0.596084    64.686265    65.952918
   6   10    6 1    0.560593     0.650266     0.647472
   6   10    7 1    0.525842    61.870000    62.678467
   6   10    8 1    0.492794     1.988068     1.955697
   6   10    9 1    0.461954    66.745777    67.033612
   6   10   10 1    0.433514     0.907960     0.901337
   6   10   11 1    0.407473    59.163875    58.430168
   6   10   12 1    0.383721     1.306979     1.294799
   6   10   13 1    0.362094    58.128016    58.746964
   6   12    0 1    0.606644     0.891108     0.896824
   6   12    1 1    0.602948    22.636283    22.893400
   6   12    2 1    0.592250     6.097303     6.139056
   6   12    3 1    0.575621    18.932789    18.872339
   6   12    4 1    0.554529     2.629114     2.601961
   6   12    5 1    0.530536    17.538126    17.719533
   6   12    6 1    0.505048     6.915902     6.786289
   6   12    7 1    0.479193    11.629432    11.497740
   6   12    8 1    0.453785     4.436594     4.463655
   6   12    9 1    0.429363    11.295113    11.260571
   6   12   10 1    0.406242     7.161329     7.074116
   6   12   11 1    0.384580     7.466445     7.409585
   6   12   12 1    0.364422     5.919742     5.945268
   6   14    0 1    0.527786     0.398614     0.404636
   6   14    1 1    0.525346    41.781251    42.277980
   6   14    2 1    0.518225     0.004027     0.004047
   6   14    3 1    0.506974    42.127019    41.653200
   6   14    4 1    0.492386     0.934066     0.918678
   6   14    5 1    0.475359    47.914561    47.267371
   6   14    6 1    0.456765     0.074351     0.075396
   6   14    7 1    0.437371    45.948732    45.590046
   6   14    8 1    0.417797     0.896845     0.902537
   6   14    9 1    0.398503    50.157263    49.843286
   6   14   10 1    0.379812     0.229214     0.228007
   6   14   11 1    0.361932    44.422239    44.927158
   6   16    0 1    0.466414     1.584963     1.573866
   6   16    1 1    0.464727    19.259349    19.238794
   6   16    2 1    0.459776     7.042588     7.099089
   6   16    3 1    0.451864    16.481764    16.563066
   6   16    4 1    0.441444     4.161863     4.142121
   6   16    5 1    0.429048    14.796520    14.765572
   6   16    6 1    0.415228     8.144987     8.162569
   6   16    7 1    0.400498    10.453154    10.427638
   6   16    8 1    0.385306     6.027494     5.990739
   6   16    9 1    0.370016     9.681703     9.647990
   6   18    0 1    0.417465     0.001777     0.001788
   6   18    1 1    0.416255    29.441177    29.558696
   6   18    2 1    0.412686     0.357145     0.356834
   6   18    3 1    0.406936    30.342916    29.960692
   6   18    4 1    0.399275     0.006575     0.006544
   6   18    5 1    0.390033    33.725367    33.345103
   6   18    6 1    0.379563     0.070555     0.070200
   6   18    7 1    0.368214    33.746546    33.621889
   6   20    0 1    0.377603     2.221853     2.214197
   6   20    1 1    0.376707    15.200764    15.167826
   6   20    2 1    0.374055     6.515406     6.526907
   6   20    3 1    0.369757    13.405893    13.356527
   6   20    4 1    0.363982     5.465417     5.494517
   7    1    0 1    1.532037     0.615100     0.597749
   7    1    1 1    1.475266     1.363750     1.345701
   7    1    2 1    1.336621     0.081017     0.081123
   7    1    3 1    1.172951     0.887458     0.885302
   7    1    4 1    1.020200     0.900287     0.887135
   7    1    5 1    0.890311     0.020936     0.021259
   7    1    6 1    0.783448     0.040425     0.041562
   7    1    7 1    0.696109     0.023547     0.023326
   7    1    8 1    0.624388     0.253183     0.257821
   7    1    9 1    0.564947     0.846969     0.848443
   7    1   10 1    0.515150     0.000086     0.000085
   7    1   11 1    0.472982     0.879823     0.865287
   7    1   12 1    0.436905     0.009478     0.009404
   7    1   13 1    0.405745     1.667092     1.648148
   7    1   14 1    0.378597     0.004973     0.004951
   7    3    0 1    1.335942     0.044076     0.044177
   7    3    1 1    1.297797     1.786333     1.772113
   7    3    2 1    1.200392     3.827166     3.863890
   7    3    3 1    1.077641     0.387745     0.381797
   7    3    4 1    0.955617     0.041306     0.040396
   7    3    5 1    0.846413     0.499439     0.508140
   7    3    6 1    0.753036     1.994001     2.030170
   7    3    7 1    0.674514     0.483345     0.483047
   7    3    8 1    0.608663     0.011099     0.011164
   7    3    9 1    0.553218     0.097519     0.096567
   7    3   10 1    0.506211     0.430370     0.424120
   7    3   11 1    0.466035     1.888598     1.877528
   7    3   12 1    0.431412     0.003515     0.003489
   7    3   13 1    0.401334     0.778419     0.776932
   7    3   14 1    0.375006     0.042304     0.042335
   7    5    0 1    1.098428     3.074193     3.037586
   7    5    1 1    1.076929     1.625900     1.602463
   7    5    2 1    1.019295     0.846233     0.832896
   7    5    3 1    0.940885     2.107037     2.081832
   7    5    4 1    0.856374     4.441528     4.625522
   7    5    5 1    0.775136     0.004630     0.004775
   7    5    6 1    0.701520     0.395036     0.392667
   7    5    7 1    0.636741     0.290956     0.294217
   7    5    8 1    0.580476     1.442000     1.441001
   7    5    9 1    0.531799     1.396595     1.408431
   7    5   10 1    0.489646     0.136277     0.133583
   7    5   11 1    0.453013     0.122597     0.123208
   7    5   12 1    0.421020     0.153587     0.154421
   7    5   13 1    0.392927     2.019466     2.005546
   7    5   14 1    0.368120     0.028855     0.028751
   7    7    0 1    0.901093     0.354322     0.365950
   7    7    1 1    0.889109     2.744741     2.783495
   7    7    2 1    0.855839     9.681203    10.093467
   7    7    3 1    0.807827     0.484386     0.501721
   7    7    4 1    0.752429     0.381016     0.387371
   7    7    5 1    0.695534     1.529319     1.514185
   7    7    6 1    0.640875     5.377022     5.450520
   7    7    7 1    0.590361     0.539703     0.541744
   7    7    8 1    0.544691     0.058361     0.057918
   7    7    9 1    0.503876     0.058626     0.057370
   7    7   10 1    0.467590     1.536510     1.522864
   7    7   11 1    0.435377     1.902040     1.887693
   7    7   12 1    0.406751     0.000644     0.000636
   7    7   13 1    0.381252     0.205770     0.204196
   7    7   14 1    0.358468     0.297195     0.311521
   7    9    0 1    0.751945     4.435774     4.503577
   7    9    1 1    0.744939     2.460521     2.419806
   7    9    2 1    0.725042     1.197199     1.143462
   7    9    3 1    0.695151     3.340624     3.306605
   7    9    4 1    0.658903     6.566987     6.609296
   7    9    5 1    0.619682     0.029948     0.030530
   7    9    6 1    0.580087     0.518002     0.517394
   7    9    7 1    0.541829     0.930875     0.924168
   7    9    8 1    0.505880     2.398157     2.360136
   7    9    9 1    0.472681     0.917657     0.903002
   7    9   10 1    0.442342     0.131233     0.130859
   7    9   11 1    0.414778     0.001948     0.001951
   7    9   12 1    0.389803     0.381225     0.376914
   7    9   13 1    0.367191     1.458472     1.455110
   7   11    0 1    0.640202     0.084974     0.086157
   7   11    1 1    0.635862     3.709659     3.741854
   7   11    2 1    0.623353    10.658909    10.861897
   7   11    3 1    0.604050     1.104129     1.115122
   7   11    4 1    0.579810     0.048888     0.048818
   7   11    5 1    0.552545     2.157698     2.138257
   7   11    6 1    0.523924     6.412432     6.469718
   7   11    7 1    0.495225     0.106980     0.105202
   7   11    8 1    0.467329     0.006532     0.006475
   7   11    9 1    0.440781     0.235920     0.234565
   7   11   10 1    0.415873     2.245897     2.253161
   7   11   11 1    0.392721     1.004290     0.997108
   7   11   12 1    0.371326     0.074892     0.074757
   7   13    0 1    0.555094     3.290392     3.256965
   7   13    1 1    0.552258     3.371583     3.342593
   7   13    2 1    0.544003     0.277869     0.275557
   7   13    3 1    0.531031     3.706260     3.741373
   7   13    4 1    0.514336     5.056491     5.017718
   7   13    5 1    0.495018     0.378036     0.371784
   7   13    6 1    0.474122     0.089663     0.088179
   7   13    7 1    0.452538     1.032527     1.037477
   7   13    8 1    0.430956     2.065904     2.051784
   7   13    9 1    0.409873     0.232530     0.230418
   7   13   10 1    0.389618     0.015057     0.014888
   7   13   11 1    0.370386     0.020410     0.020347
   7   15    0 1    0.488814     0.075888     0.074338
   7   15    1 1    0.486874     4.184231     4.099627
   7   15    2 1    0.481189     7.376447     7.253541
   7   15    3 1    0.472142     2.004075     1.974953
   7   15    4 1    0.460292     0.224337     0.225843
   7   15    5 1    0.446291     2.091611     2.095015
   7   15    6 1    0.430797     4.877765     4.845602
   7   15    7 1    0.414413     0.036142     0.036188
   7   15    8 1    0.397649     0.294055     0.291878
   7   15    9 1    0.380906     0.233158     0.231543
   7   15   10 1    0.364486     2.053144     2.061692
   7   17    0 1    0.436054     1.597890     1.585559
   7   17    1 1    0.434675     3.749535     3.721953
   7   17    2 1    0.430615     0.015006     0.014912
   7   17    3 1    0.424095     3.309489     3.334274
   7   17    4 1    0.415444     2.575680     2.582074
   7   17    5 1    0.405063     0.895069     0.886420
   7   17    6 1    0.393373     0.028483     0.028299
   7   17    7 1    0.380780     0.753261     0.748229
   7   17    8 1    0.367653     1.166540     1.162949
   7   19    0 1    0.393217     0.465943     0.462869
   7   19    1 1    0.392205     4.160060     4.126990
   7   19    2 1    0.389215     4.104261     4.059941
   7   19    3 1    0.384380     2.624336     2.603201
   7   19    4 1    0.377904     0.935921     0.932385
   7   19    5 1    0.370040     1.810854     1.804605
   7   19    6 1    0.361064     2.994425     3.044168
   7   21    0 1    0.357827     0.629195     0.665870
   8    0    0 1    1.367740   130.623037   130.324966
   8    0    1 1    1.326889     0.020807     0.021219
   8    0    2 1    1.223301    15.230177    14.989022
   8    0    3 1    1.094124     0.757650     0.743317
   8    0    4 1    0.967054   211.911870   207.945025
   8    0    5 1    0.854330     1.691695     1.765224
   8    0    6 1    0.758594    17.642290    18.053856
   8    0    7 1    0.678500     1.001799     1.005289
   8    0    8 1    0.611587   124.133142   125.812152
   8    0    9 1    0.555411     3.465501     3.431008
   8    0   10 1    0.507890    22.664687    22.499464
   8    0   11 1    0.467344     0.153566     0.152227
   8    0   12 1    0.432450    65.183496    64.691785
   8    0   13 1    0.402169     2.878756     2.871907
   8    0   14 1    0.375687    25.880266    25.869242
   8    2    0 1    1.289188    29.470089    29.442506
   8    2    1 1    1.254809     2.425924     2.427477
   8    2    2 1    1.166132    71.242468    71.320947
   8    2    3 1    1.052646     0.010821     0.010604
   8    2    4 1    0.938058    52.989375    52.770230
   8    2    5 1    0.834140     4.769289     4.889888
   8    2    6 1    0.744354    25.957114    25.462191
   8    2    7 1    0.668253     2.721378     2.711891
   8    2    8 1    0.604051    35.697518    36.052919
   8    2    9 1    0.549748     1.797272     1.790691
   8    2   10 1    0.503549     1.817092     1.777398
   8    2   11 1    0.463955     5.618475     5.625950
   8    2   12 1    0.429761    17.546190    17.471966
   8    2   13 1    0.400004     0.014775     0.014728
   8    2   14 1    0.373920     0.686547     0.687808
   8    4    0 1    1.115899   222.019678   222.145144
   8    4    1 1    1.093379     0.013685     0.013420
   8    4    2 1    1.033209    41.848238    40.996853
   8    4    3 1    0.951796     0.923935     0.898792
   8    4    4 1    0.864577   362.621595   367.256864
   8    4    5 1    0.781203     2.114007     2.184670
   8    4    6 1    0.706008    42.652685    42.304012
   8    4    7 1    0.640091     0.997222     1.011155
   8    4    8 1    0.583011   217.202450   218.250527
   8    4    9 1    0.533746     4.843977     4.880132
   8    4   10 1    0.491165    47.502832    46.660977
   8    4   11 1    0.454215     0.055431     0.055830
   8    4   12 1    0.421985   118.006971   118.768102
   8    4   13 1    0.393711     4.418503     4.390775
   8    4   14 1    0.368764    50.310278    50.110820
   8    6    0 1    0.937121    14.355343    14.328515
   8    6    1 1    0.923664     0.882540     0.892948
   8    6    2 1    0.886525    34.777959    35.167444
   8    6    3 1    0.833481     0.006380     0.006542
   8    6    4 1    0.773027    28.413065    29.231855
   8    6    5 1    0.711706     1.226877     1.192037
   8    6    6 1    0.653460    10.785293    10.846760
   8    6    7 1    0.600155     1.632177     1.660915
   8    6    8 1    0.552354    23.356326    23.152162
   8    6    9 1    0.509924     0.083010     0.082926
   8    6   10 1    0.472412     0.185922     0.183076
   8    6   11 1    0.439261     4.232095     4.202238
   8    6   12 1    0.409913    14.048723    13.922440
   8    6   13 1    0.383852     0.699639     0.693280
   8    6   14 1    0.360626     1.349317     1.376733
   8    8    0 1    0.788456   143.890341   146.682941
   8    8    1 1    0.780391     0.014217     0.014705
   8    8    2 1    0.757603    70.432148    72.073641
   8    8    3 1    0.723692     0.217786     0.208750
   8    8    4 1    0.683055   239.069670   240.015207
   8    8    5 1    0.639644     0.356055     0.361096
   8    8    6 1    0.596364    59.353946    60.562087
   8    8    7 1    0.555022     0.041858     0.041431
   8    8    8 1    0.516566   151.631080   151.370245
   8    8    9 1    0.481364     1.525006     1.498980
   8    8   10 1    0.449434    51.165086    51.312657
   8    8   11 1    0.420607     0.128892     0.129566
   8    8   12 1    0.394630    89.872834    89.309468
   8    8   13 1    0.371217     1.981357     1.977415
   8   10    0 1    0.672257     3.006557     2.990138
   8   10    1 1    0.667237     0.003977     0.003977
   8   10    2 1    0.652826     7.398429     7.444018
   8   10    3 1    0.630752     0.054763     0.055195
   8   10    4 1    0.603300     8.142545     8.231218
   8   10    5 1    0.572761     0.066166     0.065986
   8   10    6 1    0.541062     1.004819     0.999074
   8   10    7 1    0.509622     1.004695     1.003131
   8   10    8 1    0.479370    10.968236    10.839068
   8   10    9 1    0.450841     1.039863     1.044926
   8   10   10 1    0.424290     0.553503     0.557581
   8   10   11 1    0.399785     3.223912     3.212250
   8   10   12 1    0.377280     9.573465     9.544485
   8   12    0 1    0.582111    82.906179    83.130777
   8   12    1 1    0.578842     0.209131     0.208735
   8   12    2 1    0.569358    92.690847    93.046381
   8   12    3 1    0.554536     0.078258     0.077450
   8   12    4 1    0.535605   140.119228   141.052140
   8   12    5 1    0.513892     0.045332     0.044997
   8   12    6 1    0.490627    70.136822    68.839825
   8   12    7 1    0.466822     0.035520     0.035237
   8   12    8 1    0.443238    94.491069    94.429431
   8   12    9 1    0.420396     0.099057     0.099573
   8   12   10 1    0.398623    50.592608    50.287103
   8   12   11 1    0.378096     0.369928     0.368460
   8   12   12 1    0.358891    61.711836    64.288842
   8   14    0 1    0.511391     0.138475     0.138300
   8   14    1 1    0.509171     0.505623     0.504269
   8   14    2 1    0.502680     0.402807     0.393779
   8   14    3 1    0.492391     0.417977     0.411093
   8   14    4 1    0.478994     1.338881     1.324358
   8   14    5 1    0.463275     1.487161     1.491359
   8   14    6 1    0.446013     0.257913     0.258397
   8   14    7 1    0.427904     1.273651     1.275299
   8   14    8 1    0.409522     4.662910     4.617063
   8   14    9 1    0.391303     3.554124     3.519776
   8   14   10 1    0.373563     2.346750     2.350984
   8   16    0 1    0.454983    50.576570    51.067931
   8   16    1 1    0.453417     0.731834     0.735806
   8   16    2 1    0.448815    89.938944    90.096366
   8   16    3 1    0.441447     0.304721     0.303278
   8   16    4 1    0.431716    85.863255    85.219311
   8   16    5 1    0.420100     0.589537     0.592637
   8   16    6 1    0.407101    65.301333    64.479697
   8   16    7 1    0.393191     0.003385     0.003362
   8   16    8 1    0.378786    59.556824    59.288766
   8   16    9 1    0.364231     0.099990     0.100466
   8   18    0 1    0.409209     0.017027     0.016849
   8   18    1 1    0.408069     1.577330     1.558562
   8   18    2 1    0.404705     0.014383     0.014259
   8   18    3 1    0.399277     1.344963     1.338667
   8   18    4 1    0.392034     0.219606     0.217794
   8   18    5 1    0.383274     2.845310     2.817354
   8   18    6 1    0.373326     1.077467     1.079246
   8   18    7 1    0.362512     2.278486     2.299190
   8   20    0 1    0.371461    34.609068    34.554735
   8   20    1 1    0.370607     1.595743     1.591179
   8   20    2 1    0.368081    70.788572    70.535311
   8   20    3 1    0.363984     1.098687     1.104531
   8   20    4 1    0.358471    58.278723    61.084673
   9    1    0 1    1.200965     2.164856     2.186647
   9    1    1 1    1.173026     0.179143     0.178698
   9    1    2 1    1.099622    11.784645    11.684002
   9    1    3 1    1.002953     0.273687     0.260106
   9    1    4 1    0.902378     3.455900     3.569847
   9    1    5 1    0.808753     0.000297     0.000308
   9    1    6 1    0.726146     7.222580     6.883765
   9    1    7 1    0.654985     0.121043     0.121640
   9    1    8 1    0.594197     2.416397     2.447365
   9    1    9 1    0.542290     0.034616     0.034344
   9    1   10 1    0.497798     3.878320     3.807614
   9    1   11 1    0.459446     0.055356     0.055853
   9    1   12 1    0.426169     2.030436     2.040609
   9    1   13 1    0.397103     0.006295     0.006247
   9    1   14 1    0.371547     2.355803     2.352474
   9    3    0 1    1.099244    11.431486    11.321160
   9    3    1 1    1.077699     0.328284     0.323222
   9    3    2 1    1.019947     0.402877     0.396880
   9    3    3 1    0.941398     0.007011     0.006916
   9    3    4 1    0.856761    17.000695    17.686354
   9    3    5 1    0.775423     0.591682     0.610405
   9    3    6 1    0.701733     0.469197     0.466380
   9    3    7 1    0.636900     0.371109     0.375418
   9    3    8 1    0.580596     8.248926     8.244678
   9    3    9 1    0.531891     0.400085     0.403440
   9    3   10 1    0.489719     0.897798     0.880117
   9    3   11 1    0.453070     0.313317     0.314893
   9    3   12 1    0.421066     3.718323     3.738628
   9    3   13 1    0.392965     0.189043     0.187749
   9    3   14 1    0.368151     1.352437     1.347513
   9    5    0 1    0.955161     0.087134     0.085174
   9    5    1 1    0.940924     0.318304     0.314458
   9    5    2 1    0.901752    28.852566    29.806341
   9    5    3 1    0.846097     1.550981     1.576745
   9    5    4 1    0.783060     0.076616     0.078856
   9    5    5 1    0.719513     0.108069     0.104767
   9    5    6 1    0.659487    16.221435    16.337472
   9    5    7 1    0.604814     1.733199     1.748738
   9    5    8 1    0.555980     0.044538     0.044121
   9    5    9 1    0.512772     0.388849     0.386963
   9    5   10 1    0.474674     6.609346     6.507134
   9    5   11 1    0.441078     1.082735     1.076954
   9    5   12 1    0.411388     0.611887     0.609124
   9    5   13 1    0.385063     0.106354     0.105655
   9    5   14 1    0.361629     2.737982     2.773263
   9    7    0 1    0.816809    16.440255    17.104962
   9    7    1 1    0.807852     0.669487     0.693481
   9    7    2 1    0.782651     1.075610     1.108274
   9    7    3 1    0.745429     0.023063     0.022732
   9    7    4 1    0.701242    24.044492    23.900299
   9    7    5 1    0.654506     1.550400     1.558338
   9    7    6 1    0.608353     0.357819     0.359844
   9    7    7 1    0.564647     0.726660     0.727489
   9    7    8 1    0.524299    10.699905    10.801968
   9    7    9 1    0.487603     1.235014     1.209749
   9    7   10 1    0.454499     0.027176     0.027395
   9    7   11 1    0.424751     0.612220     0.616482
   9    7   12 1    0.398046     3.966477     3.938747
   9    7   13 1    0.374056     0.572676     0.573687
   9    9    0 1    0.700850     0.698028     0.693829
   9    9    1 1    0.695167     0.922702     0.913316
   9    9    2 1    0.678914    27.344151    27.437561
   9    9    3 1    0.654187     2.687207     2.701377
   9    9    4 1    0.623709     0.977733     0.996086
   9    9    5 1    0.590137     0.000983     0.000987
   9    9    6 1    0.555638    15.072664    14.926079
   9    9    7 1    0.521746     2.821535     2.845523
   9    9    8 1    0.489418     0.139028     0.136248
   9    9    9 1    0.459170     0.109070     0.110139
   9    9   10 1    0.431211     5.785681     5.744341
   9    9   11 1    0.405558     1.829086     1.809046
   9    9   12 1    0.382121     0.121242     0.120112
   9    9   13 1    0.360748     0.010383     0.010583
   9   11    0 1    0.607777    11.021497    11.082750
   9   11    1 1    0.604060     0.947478     0.956900
   9   11    2 1    0.593304     0.931341     0.940405
   9   11    3 1    0.576588     0.051230     0.051101
   9   11    4 1    0.555394    16.062994    15.902906
   9   11    5 1    0.531293     1.430163     1.443152
   9   11    6 1    0.505702     0.444062     0.436721
   9   11    7 1    0.479751     0.169839     0.167663
   9   11    8 1    0.454259     7.149677     7.202050
   9   11    9 1    0.429764     1.014348     1.010048
   9   11   10 1    0.406582     0.002475     0.002444
   9   11   11 1    0.384868     0.204652     0.203223
   9   11   12 1    0.364667     2.684106     2.694131
   9   13    0 1    0.533558     0.148671     0.149789
   9   13    1 1    0.531038     1.883337     1.901160
   9   13    2 1    0.523686    13.528651    13.645559
   9   13    3 1    0.512083     2.831934     2.823883
   9   13    4 1    0.497063     0.263139     0.258503
   9   13    5 1    0.479563     0.493015     0.486956
   9   13    6 1    0.460491     7.434087     7.480805
   9   13    7 1    0.440639     2.316518     2.302814
   9   13    8 1    0.420642     0.057045     0.057344
   9   13    9 1    0.400970     0.099824     0.099622
   9   13   10 1    0.381947     2.965335     2.938537
   9   13   11 1    0.363777     1.494596     1.503255
   9   15    0 1    0.473915     4.420136     4.345915
   9   15    1 1    0.472147     1.020726     1.005878
   9   15    2 1    0.466957     0.007640     0.007577
   9   15    3 1    0.458675     0.400371     0.404888
   9   15    4 1    0.447788     6.408526     6.413245
   9   15    5 1    0.434866     0.832007     0.825848
   9   15    6 1    0.420494     0.011859     0.011921
   9   15    7 1    0.405217     0.018679     0.018490
   9   15    8 1    0.389503     2.972009     2.938895
   9   15    9 1    0.373729     0.423431     0.424213
   9   15   10 1    0.358182     0.013013     0.013698
   9   17    0 1    0.425379     0.036870     0.037099
   9   17    1 1    0.424098     2.591377     2.610779
   9   17    2 1    0.420325     4.333934     4.356508
   9   17    3 1    0.414255     2.558249     2.561103
   9   17    4 1    0.406181     0.022410     0.022139
   9   17    5 1    0.396463     1.379640     1.369326
   9   17    6 1    0.385482     2.310655     2.297257
   9   17    7 1    0.373610     1.590281     1.593176
   9   17    8 1    0.361186     0.005956     0.006050
   9   19    0 1    0.385335     1.456100     1.447298
   9   19    1 1    0.384383     0.968123     0.960331
   9   19    2 1    0.381567     0.341337     0.338498
   9   19    3 1    0.377008     0.673181     0.671407
   9   19    4 1    0.370892     2.061543     2.056419
   9   19    5 1    0.363449     0.483343     0.486510
  10    0    0 1    1.094192     0.057656     0.056568
  10    0    1 1    1.072936     8.864247     8.763862
  10    0    2 1    1.015907     0.331048     0.323297
  10    0    3 1    0.938219     7.207624     7.174940
  10    0    4 1    0.854362     0.013649     0.014243
  10    0    5 1    0.773643     7.169747     7.382983
  10    0    6 1    0.700413     0.478539     0.475634
  10    0    7 1    0.635913     4.399865     4.438730
  10    0    8 1    0.579848     0.100359     0.100218
  10    0    9 1    0.531316     4.736092     4.778961
  10    0   10 1    0.489269     0.649024     0.635966
  10    0   11 1    0.452715     2.847746     2.861535
  10    0   12 1    0.420781     0.502661     0.505319
  10    0   13 1    0.392733     3.074584     3.052647
  10    0   14 1    0.367960     0.924623     0.921416
  10    2    0 1    1.052707     2.375036     2.327817
  10    2    1 1    1.033738    73.401280    71.902707
  10    2    2 1    0.982446     1.426306     1.394241
  10    2    3 1    0.911671    72.279496    73.261444
  10    2    4 1    0.834170     4.747292     4.867315
  10    2    5 1    0.758555    79.019780    80.864109
  10    2    6 1    0.689157     2.076160     2.063604
  10    2    7 1    0.627454    73.105835    74.336694
  10    2    8 1    0.573413     4.120070     4.105859
  10    2    9 1    0.526352    77.277088    78.367677
  10    2   10 1    0.485385     2.415269     2.367329
  10    2   11 1    0.449632    66.882434    67.100633
  10    2   12 1    0.418302     2.971377     2.990500
  10    2   13 1    0.390715    64.979988    64.286686
  10    2   14 1    0.366299     2.152478     2.151761
  10    4    0 1    0.951841     0.007110     0.006917
  10    4    1 1    0.937749    17.547714    17.488389
  10    4    2 1    0.898956     0.353988     0.364681
  10    4    3 1    0.843786    15.258933    15.462157
  10    4    4 1    0.781228     0.129393     0.133713
  10    4    5 1    0.718090    13.457929    13.061061
  10    4    6 1    0.658391     0.761737     0.766234
  10    4    7 1    0.603968     9.864006     9.963216
  10    4    8 1    0.555323     0.653293     0.646747
  10    4    9 1    0.512256     8.730574     8.701490
  10    4   10 1    0.474265     1.345508     1.323538
  10    4   11 1    0.440750     6.420424     6.383287
  10    4   12 1    0.411122     1.467679     1.459743
  10    4   13 1    0.384844     5.805028     5.764203
  10    4   14 1    0.361448     2.076743     2.105721
  10    6    0 1    0.833511     0.930042     0.953652
  10    6    1 1    0.823999    63.068525    65.236313
  10    6    2 1    0.797307     3.039615     3.030017
  10    6    3 1    0.758059    65.437094    66.968045
  10    6    4 1    0.711725     2.198495     2.135945
  10    6    5 1    0.663005    65.691169    66.387851
  10    6    6 1    0.615160     3.221544     3.280030
  10    6    7 1    0.570078    68.122495    68.302088
  10    6    8 1    0.528638     2.526183     2.561904
  10    6    9 1    0.491087    64.376857    63.228965
  10    6   10 1    0.457317     2.793631     2.832834
  10    6   11 1    0.427048    62.151417    62.359815
  10    6   12 1    0.399934     2.240583     2.233120
  10    6   13 1    0.375622    55.391771    55.374504
  10    8    0 1    0.723712     0.865796     0.829828
  10    8    1 1    0.717459    16.851432    16.353088
  10    8    2 1    0.699632     0.092912     0.092327
  10    8    3 1    0.672662    16.409085    16.331729
  10    8    4 1    0.639658     2.026116     2.054794
  10    8    5 1    0.603593    11.749938    11.873569
  10    8    6 1    0.566825     0.601869     0.604674
  10    8    7 1    0.530975    11.638639    11.749957
  10    8    8 1    0.497012     2.470309     2.426878
  10    8    9 1    0.465423     7.380176     7.353237
  10    8   10 1    0.436377     1.625661     1.613015
  10    8   11 1    0.409848     7.687721     7.617454
  10    8   12 1    0.385702     2.835730     2.820173
  10    8   13 1    0.363757     5.148649     5.178718
  10   10    0 1    0.630765     0.095500     0.096248
  10   10    1 1    0.626612    48.571294    49.419920
  10   10    2 1    0.614631     4.053040     4.127167
  10   10    3 1    0.596103    53.057801    54.099881
  10   10    4 1    0.572771     0.437524     0.436327
  10   10    5 1    0.546444    49.145605    48.941155
  10   10    6 1    0.518714     3.684742     3.708465
  10   10    7 1    0.490818    57.030557    55.991746
  10   10    8 1    0.463620     0.999536     1.001664
  10   10    9 1    0.437665    48.439515    48.064193
  10   10   10 1    0.413253     2.613289     2.613556
  10   10   11 1    0.390512    52.165853    51.595645
  10   10   12 1    0.369457     1.239076     1.234297
  10   12    0 1    0.554545     2.247515     2.224307
  10   12    1 1    0.551717    15.327889    15.209993
  10   12    2 1    0.543486     0.210584     0.208781
  10   12    3 1    0.530550    15.583303    15.744078
  10   12    4 1    0.513899     4.719253     4.684376
  10   12    5 1    0.494628    10.343291    10.173554
  10   12    6 1    0.473780     0.976718     0.960218
  10   12    7 1    0.452240    11.525987    11.581620
  10   12    8 1    0.430699     4.756800     4.726224
  10   12    9 1    0.409652     6.469878     6.407970
  10   12   10 1    0.389428     2.367248     2.341045
  10   12   11 1    0.370223     7.772438     7.746932
  10   14    0 1    0.492398     0.010321     0.010151
  10   14    1 1    0.490415    35.313796    34.649980
  10   14    2 1    0.484606     2.239401     2.194947
  10   14    3 1    0.475369    38.909583    38.385209
  10   14    4 1    0.463280     0.009351     0.009377
  10   14    5 1    0.449013    35.980284    36.055553
  10   14    6 1    0.433244     2.093583     2.078206
  10   14    7 1    0.416590    42.465300    42.663738
  10   14    8 1    0.399571     0.230044     0.229111
  10   14    9 1    0.382595    35.819643    35.467052
  10   14   10 1    0.365964     1.433213     1.433931
  10   16    0 1    0.441452     2.557291     2.545197
  10   16    1 1    0.440021    12.941704    12.857193
  10   16    2 1    0.435811     0.997103     0.989465
  10   16    3 1    0.429055    12.739966    12.713032
  10   16    4 1    0.420104     5.513449     5.542430
  10   16    5 1    0.409379     9.097331     9.005219
  10   16    6 1    0.397322     2.086673     2.070840
  10   16    7 1    0.384359     9.338106     9.262476
  10   16    8 1    0.370871     5.825313     5.810663
  10   16    9 1    0.357177     5.879144     6.280402
  10   18    0 1    0.399281     0.134150     0.133523
  10   18    1 1    0.398221    24.983113    24.814632
  10   18    2 1    0.395093     0.235230     0.233701
  10   18    3 1    0.390038    26.865387    26.562515
  10   18    4 1    0.383277     0.094643     0.093713
  10   18    5 1    0.375080    26.294582    26.310440
  10   18    6 1    0.365741     0.338776     0.339138
  10   20    0 1    0.363987     2.171707     2.183247
  10   20    1 1    0.363183    10.186341    10.259591
  10   20    2 1    0.360805     2.264598     2.306967
  11    1    0 1    0.986563     0.744493     0.727820
  11    1    1 1    0.970898     0.972790     0.955397
  11    1    2 1    0.928032     3.039730     3.087969
  11    1    3 1    0.867691     0.314646     0.316384
  11    1    4 1    0.800085     1.139727     1.144372
  11    1    5 1    0.732653     0.044722     0.042607
  11    1    6 1    0.669560     1.642262     1.631734
  11    1    7 1    0.612556     0.321805     0.327023
  11    1    8 1    0.561976     0.480170     0.478600
  11    1    9 1    0.517465     0.614697     0.616039
  11    1   10 1    0.478389     0.483081     0.478407
  11    1   11 1    0.444054     1.647411     1.649214
  11    1   12 1    0.413799     0.153630     0.153740
  11    1   13 1    0.387038     1.561257     1.552337
  11    1   14 1    0.363264     0.147505     0.148537
  11    3    0 1    0.927805     3.162543     3.212654
  11    3    1 1    0.914740     0.860832     0.869496
  11    3    2 1    0.878626     0.663540     0.659597
  11    3    3 1    0.826906     0.783451     0.808749
  11    3    4 1    0.767773     4.712577     4.790274
  11    3    5 1    0.707600     0.021897     0.021628
  11    3    6 1    0.650277     0.465419     0.469841
  11    3    7 1    0.597686     0.003991     0.004079
  11    3    8 1    0.550428     1.911016     1.901381
  11    3    9 1    0.508407     1.380810     1.373577
  11    3   10 1    0.471205     0.236444     0.233743
  11    3   11 1    0.438290     0.740696     0.735104
  11    3   12 1    0.409124     0.526486     0.520929
  11    3   13 1    0.383204     2.215515     2.193646
  11    3   14 1    0.360088     0.166474     0.170783
  11    5    0 1    0.836187     0.025364     0.025985
  11    5    1 1    0.826585     1.539323     1.589559
  11    5    2 1    0.799649     7.179328     7.195711
  11    5    3 1    0.760071     0.241530     0.246849
  11    5    4 1    0.713389     0.057060     0.055271
  11    5    5 1    0.664350     0.533292     0.538187
  11    5    6 1    0.616233     3.747802     3.814173
  11    5    7 1    0.570932     0.617753     0.618300
  11    5    8 1    0.529319     0.047896     0.048512
  11    5    9 1    0.491633     0.057108     0.056130
  11    5   10 1    0.457757     1.007976     1.021586
  11    5   11 1    0.427406     2.091249     2.096581
  11    5   12 1    0.400229     0.044178     0.044053
  11    5   13 1    0.375866     0.733278     0.732733
  11    7    0 1    0.738626     6.058372     5.841333
  11    7    1 1    0.731983     1.189037     1.132111
  11    7    2 1    0.713080     0.145746     0.141219
  11    7    3 1    0.684587     1.636297     1.642061
  11    7    4 1    0.649886     9.142052     9.236117
  11    7    5 1    0.612164     0.023945     0.024310
  11    7    6 1    0.573906     0.204368     0.203603
  11    7    7 1    0.536782     0.202202     0.203266
  11    7    8 1    0.501764     3.925695     3.838102
  11    7    9 1    0.469319     1.441333     1.429388
  11    7   10 1    0.439583     0.239569     0.237927
  11    7   11 1    0.412501     0.160668     0.160463
  11    7   12 1    0.387911     1.177459     1.168386
  11    7   13 1    0.365608     2.085000     2.087937
  11    9    0 1    0.649574     0.005154     0.005211
  11    9    1 1    0.645042     2.307905     2.346904
  11    9    2 1    0.631994     9.529399     9.570086
  11    9    3 1    0.611903     0.453091     0.459657
  11    9    4 1    0.586744     0.000615     0.000618
  11    9    5 1    0.558537     1.231990     1.224801
  11    9    6 1    0.529024     5.100102     5.168745
  11    9    7 1    0.499525     0.407901     0.399682
  11    9    8 1    0.470937     0.007769     0.007687
  11    9    9 1    0.443805     0.026144     0.026160
  11    9   10 1    0.418410     1.452830     1.462139
  11    9   11 1    0.394855     1.664417     1.653823
  11    9   12 1    0.373128     0.033503     0.033552
  11   11    0 1    0.573423     6.820159     6.796579
  11   11    1 1    0.570297     1.821201     1.825226
  11   11    2 1    0.561220     0.296758     0.295597
  11   11    3 1    0.547009     2.346722     2.339456
  11   11    4 1    0.528813    10.561526    10.707754
  11   11    5 1    0.507884     0.020531     0.020381
  11   11    6 1    0.485391     0.386829     0.379151
  11   11    7 1    0.462305     0.531721     0.533848
  11   11    8 1    0.439366     4.941353     4.906809
  11   11    9 1    0.417088     0.784066     0.788429
  11   11   10 1    0.395799     0.434954     0.431899
  11   11   11 1    0.375685     0.011884     0.011879
  11   13    0 1    0.509862     0.009239     0.009229
  11   13    1 1    0.507661     2.755484     2.732736
  11   13    2 1    0.501226     7.873640     7.700385
  11   13    3 1    0.491025     0.887287     0.871390
  11   13    4 1    0.477736     0.031030     0.030748
  11   13    5 1    0.462137     1.432734     1.438679
  11   13    6 1    0.444997     4.397741     4.407291
  11   13    7 1    0.427007     0.077554     0.077821
  11   13    8 1    0.408735     0.043687     0.043202
  11   13    9 1    0.390616     0.076527     0.075700
  11   13   10 1    0.372966     1.366010     1.367704
  11   15    0 1    0.457077     5.249970     5.324160
  11   15    1 1    0.455489     2.436627     2.464421
  11   15    2 1    0.450824     1.016181     1.021118
  11   15    3 1    0.443358     2.520755     2.519830
  11   15    4 1    0.433503     8.409396     8.348042
  11   15    5 1    0.421747     0.288178     0.289954
  11   15    6 1    0.408599     0.943688     0.933032
  11   15    7 1    0.394540     0.581597     0.577968
  11   15    8 1    0.379992     4.341709     4.318014
  11   15    9 1    0.365303     0.187097     0.187505
  11   17    0 1    0.413076     0.141645     0.141623
  11   17    1 1    0.411903     2.657509     2.649874
  11   17    2 1    0.408444     4.520132     4.468232
  11   17    3 1    0.402867     1.264146     1.259695
  11   17    4 1    0.395429     0.253354     0.251647
  11   17    5 1    0.386446     1.143438     1.137552
  11   17    6 1    0.376255     2.643090     2.639344
  11   17    7 1    0.365192     0.003696     0.003705
  11   19    0 1    0.376119     3.232062     3.228235
  11   19    1 1    0.375233     2.758010     2.758986
  11   19    2 1    0.372612     1.907330     1.908604
  11   19    3 1    0.368363     2.353243     2.344297
  11   19    4 1    0.362652     5.373280     5.419719
  12    0    0 1    0.911827     3.421599     3.467316
  12    0    1 1    0.899416     0.047660     0.049135
  12    0    2 1    0.865020   188.458934   190.710344
  12    0    3 1    0.815534     1.721518     1.792272
  12    0    4 1    0.758645     8.240355     8.432463
  12    0    5 1    0.700435     0.186435     0.185305
  12    0    6 1    0.644703   128.129292   130.256457
  12    0    7 1    0.593349     4.252087     4.294079
  12    0    8 1    0.547035    12.587917    12.549477
  12    0    9 1    0.505730     0.068628     0.067501
  12    0   10 1    0.469071    69.312646    68.734014
  12    0   11 1    0.436572     4.375448     4.341295
  12    0   12 1    0.407725    17.575240    17.360492
  12    0   13 1    0.382054     0.076351     0.075647
  12    0   14 1    0.359133    36.970049    38.383144
  12    2    0 1    0.887399    28.918122    29.272554
  12    2    1 1    0.875947     0.863292     0.852694
  12    2    2 1    0.844081    61.276170    62.101123
  12    2    3 1    0.797917     4.610461     4.598613
  12    2    4 1    0.744402    35.673576    35.000562
  12    2    5 1    0.689178     0.383415     0.381080
  12    2    6 1    0.635893    45.342642    45.740400
  12    2    7 1    0.586460     4.499918     4.525277
  12    2    8 1    0.541622     6.907059     6.859755
  12    2    9 1    0.501443     2.507033     2.451478
  12    2   10 1    0.465645    24.006381    23.898840
  12    2   11 1    0.433805     1.052267     1.044622
  12    2   12 1    0.405469     0.000400     0.000395
  12    2   13 1    0.380196     3.229610     3.211154
  12    2   14 1    0.357589    10.055532    10.679131
  12    4    0 1    0.824433    10.636098    10.999498
[truncated: 2,399,118 more chars]
